# Supplementary material for: AMS 3.0: prediction of post-translational modifications
Source: BMC Bioinformatics. 2010 Apr 28;11:210. doi: 10.1186/1471-2105-11-210 (PMC2874555; doi:10.1186/1471-2105-11-210)
Supplement: Additional file 1 — Supplementary materials for the publication. Supplementary.xls contains detailed results of training and testing of AMS 3.0 tool in MS Excel file format. [file 1471-2105-11-210-S1.XLS]

## Sheet: Current Result for AMS3
OLD SP
3,4-dihydroxyproline										Random Sub-sampling average
A	Hidden Neuron	Positives	Negatives	ERROR	RECALL	PRECISION	TPR	FPR	AUC	ARP Average	Trainset	Testset
Testset	8	11	200	0.95	90.91	90.91	0.9091	0.005	0.952045	Recall	95.45	90.91
TrainSet	8	44	200	3.28	95.45	87.5	0.9545	0.03	0.962273	Precision	87.5	88.3833
R										AUC	0.962273	0.951212
Testset	4	11	200	1.42	90.91	83.33	0.9091	0.01	0.949545
TrainSet	4	44	200	3.28	95.45	87.5	0.9545	0.03	0.962273	AR Average	Trainset	Testset
P										Recall	95.45	90.91
Testset	8	11	200	0.95	90.91	90.91	0.9091	0.005	0.952045	Precision	87.5	87.12
TrainSet	8	44	200	3.28	95.45	87.5	0.9545	0.03	0.962273	AUC	0.962273	0.950795
4-carboxyglutamate										Random Sub-sampling average
A	Hidden Neuron	Positives	Negatives	ERROR	RECALL	PRECISION	TPR	FPR	AUC	ARP Average	Trainset	Testset
Testset	14	74	1000	2.98	82.43	76.25	0.8243	0.019	0.902662	Recall	93.22	79.73
TrainSet	14	295	1000	0.93	96.27	99.65	0.9627	0.001	0.980856	Precision	91.52	66.16
R										AUC	0.950935	0.874815
Testset	4	74	1000	11.73	86.49	35.56	0.8649	0.116	0.874432
TrainSet	4	295	1000	8.73	91.86	75.28	0.9186	0.089	0.914822	AR Average	Trainset	Testset
P										Recall	94.065	84.46
Testset	14	74	1000	2.79	70.27	86.67	0.7027	0.008	0.847351	Precision	87.465	55.905
TrainSet	14	295	1000	2.01	91.53	99.63	0.9153	0.001	0.957127	AUC	0.947839	0.888547
4-hydroxyproline										Random Sub-sampling average
A	Hidden Neuron	Positives	Negatives	ERROR	RECALL	PRECISION	TPR	FPR	AUC	ARP Average	Trainset	Testset
Testset	6	86	1000	10.04	76.74	42.58	0.7674	0.089	0.839221	Recall	74.15	69.38
TrainSet	6	343	1000	7.59	86.88	83.94	0.8688	0.057	0.905902	Precision	78.6967	45.68
R										AUC	0.823415	0.787566
Testset	12	86	1000	24.49	82.56	22.05	0.8256	0.251	0.787291
TrainSet	12	343	1000	18.84	89.21	58.62	0.8921	0.216	0.838064	AR Average	Trainset	Testset
P										Recall	88.045	79.65
Testset	8	86	1000	5.52	48.84	72.41	0.4884	0.016	0.736186	Precision	71.28	32.315
TrainSet	8	343	1000	14.52	46.36	93.53	0.4636	0.011	0.726278	AUC	0.871983	0.813256
5-hydroxylysine										Random Sub-sampling average
A	Hidden Neuron	Positives	Negatives	ERROR	RECALL	PRECISION	TPR	FPR	AUC	ARP Average	Trainset	Testset
Testset	6	19	400	35.56	94.74	10.84	0.9474	0.37	0.788684	Recall	94.6433	77.1967
TrainSet	6	74	400	24.26	97.3	38.92	0.973	0.2825	0.845236	Precision	56.54	14.2433
R										AUC	0.87654	0.750131
Testset	6	19	400	35.56	94.74	10.84	0.9474	0.37	0.788684
TrainSet	6	74	400	24.26	97.3	38.92	0.973	0.2825	0.845236	AR Average	Trainset	Testset
P										Recall	97.3	94.74
Testset	4	19	400	9.79	42.11	21.05	0.4211	0.075	0.673026	Precision	38.92	10.84
TrainSet	4	74	400	2.95	89.33	91.78	0.8933	0.015	0.939148	AUC	0.845236	0.788684
Asymmetric_dimethylarginine										Random Sub-sampling average
A	Hidden Neuron	Positives	Negatives	ERROR	RECALL	PRECISION	TPR	FPR	AUC	ARP Average	Trainset	Testset
Testset	2	14	200	5.61	71.43	55.56	0.7143	0.04	0.837143	Recall	94.55	71.43
TrainSet	2	55	200	2.35	94.55	94.55	0.9455	0.015	0.965227	Precision	94.55	55.56
R										AUC	0.965227	0.837143
Testset	14	14	200	5.61	71.43	55.56	0.7143	0.04	0.837143
TrainSet	14	55	200	2.35	94.55	94.55	0.9455	0.015	0.965227	AR Average	Trainset	Testset
P										Recall	94.55	71.43
Testset	2	14	200	5.61	71.43	55.56	0.7143	0.04	0.837143	Precision	94.55	55.56
TrainSet	2	55	200	2.35	94.55	94.55	0.9455	0.015	0.965227	AUC	0.965227	0.837143
dihydroxyphenylalanine										Random Sub-sampling average
A	Hidden Neuron	Positives	Negatives	ERROR	RECALL	PRECISION	TPR	FPR	AUC	ARP Average	Trainset	Testset
Testset	18	24	400	2.59	83.33	74.07	0.8333	0.0175	0.907917	Recall	74.1133	72.22
TrainSet	18	94	400	5.26	86.17	86.17	0.8617	0.0325	0.914601	Precision	90.0867	79.27
R										AUC	0.859317	0.854445
Testset	18	24	400	2.83	83.33	71.43	0.8333	0.02	0.906667
TrainSet	18	94	400	5.26	86.17	86.17	0.8617	0.0325	0.914601	AR Average	Trainset	Testset
P										Recall	86.17	83.33
Testset	8	24	400	3.07	50	92.31	0.5	0.0025	0.74875	Precision	86.17	72.75
TrainSet	8	94	400	9.72	50	97.92	0.5	0.0025	0.74875	AUC	0.914601	0.907292
Glycine_amide										Random Sub-sampling average
A	Hidden Neuron	Positives	Negatives	ERROR	RECALL	PRECISION	TPR	FPR	AUC	ARP Average	Trainset	Testset
Testset	2	12	42	3.7	91.67	91.67	0.9167	0.0238	0.946429	Recall	97.92	91.67
TrainSet	2	48	42	2.22	97.92	97.92	0.9792	0.0238	0.977679	Precision	97.92	91.67
R										AUC	0.977679	0.946429
Testset	14	12	42	3.7	91.67	91.67	0.9167	0.0238	0.946429
TrainSet	14	48	42	2.22	97.92	97.92	0.9792	0.0238	0.977679	AR Average	Trainset	Testset
P										Recall	97.92	91.67
Testset	2	12	42	3.7	91.67	91.67	0.9167	0.0238	0.946429	Precision	97.92	91.67
TrainSet	2	48	42	2.22	97.92	97.92	0.9792	0.0238	0.977679	AUC	0.977679	0.946429
Hydroxyproline										Random Sub-sampling average
A	Hidden Neuron	Positives	Negatives	ERROR	RECALL	PRECISION	TPR	FPR	AUC	ARP Average	Trainset	Testset
Testset	8	27	500	8.35	74.07	35.09	0.7407	0.074	0.83337	Recall	72.24	67.9
TrainSet	8	106	500	2.81	89.62	94.06	0.8962	0.012	0.942113	Precision	75.2933	45.0067
R										AUC	0.817793	0.780506
Testset	18	27	500	26	85.19	14.74	0.8519	0.266	0.792926
TrainSet	18	106	500	21.29	89.72	44.86	0.8972	0.2365	0.830362	AR Average	Trainset	Testset
P										Recall	89.67	79.63
Testset	16	27	500	4.17	44.44	85.19	0.4444	0.014	0.715222	Precision	69.46	24.915
TrainSet	16	106	500	12.05	37.38	86.96	0.3738	0.012	0.680904	AUC	0.886238	0.813148
Leucine_amide										Random Sub-sampling average
A	Hidden Neuron	Positives	Negatives	ERROR	RECALL	PRECISION	TPR	FPR	AUC	ARP Average	Trainset	Testset
Testset	2	40	100	1.43	97.5	97.5	0.975	0.01	0.9825	Recall	98.1	97.5
TrainSet	2	158	343	0.8	98.1	99.36	0.981	0.0029	0.989049	Precision	99.36	97.5
R										AUC	0.989049	0.9825
Testset	2	40	100	1.43	97.5	97.5	0.975	0.01	0.9825
TrainSet	2	158	343	0.8	98.1	99.36	0.981	0.0029	0.989049	AR Average	Trainset	Testset
P										Recall	98.1	97.5
Testset	2	40	100	1.43	97.5	97.5	0.975	0.01	0.9825	Precision	99.36	97.5
TrainSet	2	158	343	0.8	98.1	99.36	0.981	0.0029	0.989049	AUC	0.989049	0.9825
Methionine_amide										Random Sub-sampling average
A	Hidden Neuron	Positives	Negatives	ERROR	RECALL	PRECISION	TPR	FPR	AUC	ARP Average	Trainset	Testset
Testset	16	24	3	3.7	100	96	1	0.3333	0.833333	Recall	100	100
TrainSet	16	30	3	6.06	100	93.75	1	0.6667	0.666667	Precision	93.75	96
R										AUC	0.666667	0.833333
Testset	16	24	3	3.7	100	96	1	0.3333	0.833333
TrainSet	16	30	3	6.06	100	93.75	1	0.6667	0.666667	AR Average	Trainset	Testset
P										Recall	100	100
Testset	16	24	3	3.7	100	96	1	0.3333	0.833333	Precision	93.75	96
TrainSet	16	30	3	6.06	100	93.75	1	0.6667	0.666667	AUC	0.666667	0.833333
N6-acetyllysine										Random Sub-sampling average
A	Hidden Neuron	Positives	Negatives	ERROR	RECALL	PRECISION	TPR	FPR	AUC	ARP Average	Trainset	Testset
Testset	12	131	1000	17.51	72.52	36.96	0.7252	0.162	0.781595	Recall	68.36	63.36
TrainSet	12	525	1000	4.33	94.3	93.23	0.943	0.036	0.953465	Precision	74.16	39.8867
R										AUC	0.745287	0.69796
Testset	10	131	1000	49.07	76.34	16.03	0.7634	0.524	0.619679
TrainSet	10	525	1000	43.41	71.43	42.28	0.7143	0.512	0.601143	AR Average	Trainset	Testset
P										Recall	82.865	74.43
Testset	10	131	1000	9.2	41.22	66.67	0.4122	0.027	0.692607	Precision	67.755	26.495
TrainSet	10	525	1000	22.95	39.35	86.97	0.3935	0.031	0.681253	AUC	0.777304	0.700637
N6,N6,N6-trimethyllysine										Random Sub-sampling average
A	Hidden Neuron	Positives	Negatives	ERROR	RECALL	PRECISION	TPR	FPR	AUC	ARP Average	Trainset	Testset
Testset	20	22	400	5.69	81.82	47.37	0.8182	0.05	0.884091	Recall	78.7533	75.7567
TrainSet	20	90	400	3.06	85.71	97.5	0.8571	0.005	0.926065	Precision	88.1633	49.6133
R										AUC	0.878318	0.845038
Testset	12	22	400	14.22	86.36	25	0.8636	0.1425	0.860568
TrainSet	12	90	400	9.39	85.71	70.27	0.8571	0.0827	0.887218	AR Average	Trainset	Testset
P										Recall	85.71	84.09
Testset	14	22	400	3.08	59.09	76.47	0.5909	0.01	0.790455	Precision	83.885	36.185
TrainSet	14	90	400	6.94	64.84	96.72	0.6484	0.005	0.82167	AUC	0.906641	0.872329
N-acetylglycine										Random Sub-sampling average
A	Hidden Neuron	Positives	Negatives	ERROR	RECALL	PRECISION	TPR	FPR	AUC	ARP Average	Trainset	Testset
Testset	4	11	150	0.62	90.91	100	0.9091	0	0.954545	Recall	93.4767	90.91
TrainSet	4	46	150	2.55	91.3	97.67	0.913	0.0067	0.953188	Precision	97.7233	96.97
R										AUC	0.964058	0.953434
Testset	6	11	150	1.24	90.91	90.91	0.9091	0.0067	0.951212
TrainSet	6	46	150	1.02	97.83	97.83	0.9783	0.0067	0.985797	AR Average	Trainset	Testset
P										Recall	94.565	90.91
Testset	4	11	150	0.62	90.91	100	0.9091	0	0.954545	Precision	97.75	95.455
TrainSet	4	46	150	2.55	91.3	97.67	0.913	0.0067	0.953188	AUC	0.969492	0.952878
N-acetylmethionine										Random Sub-sampling average
A	Hidden Neuron	Positives	Negatives	ERROR	RECALL	PRECISION	TPR	FPR	AUC	ARP Average	Trainset	Testset
Testset	4	47	700	0.27	97.87	97.87	0.9787	0.0014	0.988647	Recall	98.4	97.87
TrainSet	4	188	700	0.56	98.4	98.93	0.984	0.0029	0.990593	Precision	98.93	97.87
R										AUC	0.990593	0.988647
Testset	4	47	700	0.27	97.87	97.87	0.9787	0.0014	0.988647
TrainSet	4	188	700	0.56	98.4	98.93	0.984	0.0029	0.990593	AR Average	Trainset	Testset
P										Recall	98.4	97.87
Testset	4	47	700	0.27	97.87	97.87	0.9787	0.0014	0.988647	Precision	98.93	97.87
TrainSet	4	188	700	0.56	98.4	98.93	0.984	0.0029	0.990593	AUC	0.990593	0.988647
N-acetylserine										Random Sub-sampling average
A	Hidden Neuron	Positives	Negatives	ERROR	RECALL	PRECISION	TPR	FPR	AUC	ARP Average	Trainset	Testset
Testset	2	85	1000	0.18	98.82	98.82	0.9882	0.001	0.993618	Recall	92.2067	93.7233
TrainSet	2	338	1000	0.6	98.22	99.4	0.9822	0.002	0.990124	Precision	99.0833	97.7333
R										AUC	0.959545	0.967628
Testset	2	85	1000	0.55	98.82	94.38	0.9882	0.005	0.991618
TrainSet	2	338	1000	0.9	98.22	98.22	0.9822	0.006	0.988124	AR Average	Trainset	Testset
P										Recall	98.22	98.82
Testset	4	85	1000	1.29	83.53	100	0.8353	0	0.917647	Precision	98.81	96.6
TrainSet	4	338	1000	5.08	80.18	99.63	0.8018	0.001	0.900388	AUC	0.989124	0.992618
N-acetylthreonine										Random Sub-sampling average
A	Hidden Neuron	Positives	Negatives	ERROR	RECALL	PRECISION	TPR	FPR	AUC	ARP Average	Trainset	Testset
Testset	2	12	200	0.94	91.67	91.67	0.9167	0.005	0.955833	Recall	81.6367	88.89
TrainSet	2	49	200	2.41	89.8	97.78	0.898	0.005	0.94648	Precision	97.51	94.4467
R										AUC	0.905664	0.942778
Testset	2	12	200	0.94	91.67	91.67	0.9167	0.005	0.955833
TrainSet	2	49	200	2.41	89.8	97.78	0.898	0.005	0.94648	AR Average	Trainset	Testset
P										Recall	89.8	91.67
Testset	2	12	200	0.94	83.33	100	0.8333	0	0.916667	Precision	97.78	91.67
TrainSet	2	49	200	7.23	65.31	96.97	0.6531	0.005	0.824031	AUC	0.94648	0.955833
Omega-N-methylated_arginine										Random Sub-sampling average
A	Hidden Neuron	Positives	Negatives	ERROR	RECALL	PRECISION	TPR	FPR	AUC	ARP Average	Trainset	Testset
Testset	10	12	200	25.47	66.67	13.79	0.6667	0.25	0.708333	Recall	71.3333	58.3367
TrainSet	10	50	200	15.6	78	58.21	0.78	0.14	0.82	Precision	62.3833	14.94
R										AUC	0.8	0.688333
Testset	10	12	200	25.47	66.67	13.79	0.6667	0.25	0.708333
TrainSet	10	50	200	15.6	78	58.21	0.78	0.14	0.82	AR Average	Trainset	Testset
P										Recall	78	66.67
Testset	10	12	200	14.62	41.67	17.24	0.4167	0.12	0.648333	Precision	58.21	13.79
TrainSet	10	50	200	13.2	58	70.73	0.58	0.06	0.76	AUC	0.82	0.708333
Phenylalanine_amide										Random Sub-sampling average
A	Hidden Neuron	Positives	Negatives	ERROR	RECALL	PRECISION	TPR	FPR	AUC	ARP Average	Trainset	Testset
Testset	2	40	46	2.33	97.5	97.5	0.975	0.0217	0.97663	Recall	99	97.5
TrainSet	2	100	60	1.25	99	99	0.99	0.0167	0.986667	Precision	99	97.5
R										AUC	0.986667	0.97663
Testset	4	40	46	2.33	97.5	97.5	0.975	0.0217	0.97663
TrainSet	4	100	60	1.25	99	99	0.99	0.0167	0.986667	AR Average	Trainset	Testset
P										Recall	99	97.5
Testset	2	40	46	2.33	97.5	97.5	0.975	0.0217	0.97663	Precision	99	97.5
TrainSet	2	100	60	1.25	99	99	0.99	0.0167	0.986667	AUC	0.986667	0.97663
Phospho_auto										Random Sub-sampling average
A	Hidden Neuron	Positives	Negatives	ERROR	RECALL	PRECISION	TPR	FPR	AUC	ARP Average	Trainset	Testset
Testset	20	46	600	15.94	54.35	23.36	0.5435	0.1367	0.703406	Recall	78.8033	55.0733
TrainSet	20	183	600	6.13	79.35	93.59	0.7935	0.0167	0.888392	Precision	81.48	21.8367
R										AUC	0.858129	0.689529
Testset	18	46	600	28.79	63.04	14.65	0.6304	0.2817	0.674384
TrainSet	18	183	600	19.16	78.26	56.69	0.7826	0.1836	0.799485	AR Average	Trainset	Testset
P										Recall	78.805	58.695
Testset	12	46	600	12.69	47.83	27.5	0.4783	0.0967	0.690797	Precision	75.14	19.005
TrainSet	12	183	600	6.13	78.8	94.16	0.788	0.015	0.886509	AUC	0.843938	0.688895
Phospho_CDC2										Random Sub-sampling average
A	Hidden Neuron	Positives	Negatives	ERROR	RECALL	PRECISION	TPR	FPR	AUC	ARP Average	Trainset	Testset
Testset	10	17	300	4.73	88.24	53.57	0.8824	0.0433	0.91951	Recall	87.64	74.5133
TrainSet	10	67	300	7.08	89.55	75.95	0.8955	0.0633	0.916095	Precision	83.3933	62.38
R										AUC	0.916545	0.856994
Testset	10	17	300	4.73	88.24	53.57	0.8824	0.0433	0.91951
TrainSet	10	67	300	7.08	89.55	75.95	0.8955	0.0633	0.916095	AR Average	Trainset	Testset
P										Recall	89.55	88.24
Testset	2	17	300	3.47	47.06	80	0.4706	0.0067	0.731961	Precision	75.95	53.57
TrainSet		67	300	3.27	83.82	98.28	0.8382	0.0033	0.917445	AUC	0.916095	0.91951
	2
Phospho_PKA										Random Sub-sampling average
A	Hidden Neuron	Positives	Negatives	ERROR	RECALL	PRECISION	TPR	FPR	AUC	ARP Average	Trainset	Testset
Testset	8	24	500	5.34	83.33	45.45	0.8333	0.048	0.892667	Recall	87.2867	73.61
TrainSet	8	97	500	3.85	90.72	86.27	0.9072	0.028	0.939608	Precision	79.9533	45.3267
R										AUC	0.909426	0.835722
Testset	6	24	500	13.36	87.5	23.86	0.875	0.134	0.8705
TrainSet	6	97	500	11.06	95.88	60	0.9588	0.124	0.917381	AR Average	Trainset	Testset
P										Recall	93.3	85.415
Testset	20	24	500	3.44	50	66.67	0.5	0.012	0.744	Precision	73.135	34.655
TrainSet	20	97	500	4.86	75.26	93.59	0.7526	0.01	0.871289	AUC	0.928495	0.881584
Phospho_PKC										Random Sub-sampling average
A	Hidden Neuron	Positives	Negatives	ERROR	RECALL	PRECISION	TPR	FPR	AUC	ARP Average	Trainset	Testset
Testset	2	24	500	11.64	70.83	23.94	0.7083	0.108	0.800167	Recall	85.8167	61.11
TrainSet	2	94	500	8.08	90.43	68.55	0.9043	0.078	0.913128	Precision	79.74	28.48
R										AUC	0.906078	0.766222
Testset	12	24	500	9.73	66.67	27.12	0.6667	0.086	0.790333
TrainSet	12	94	500	7.74	80.85	73.08	0.8085	0.056	0.876255	AR Average	Trainset	Testset
P										Recall	85.64	68.75
Testset	8	24	500	6.49	45.83	34.38	0.4583	0.042	0.708167	Precision	70.815	25.53
TrainSet	8	94	500	2.53	86.17	97.59	0.8617	0.004	0.928851	AUC	0.894691	0.79525
Phosphoserine										Random Sub-sampling average
A	Hidden Neuron	Positives	Negatives	ERROR	RECALL	PRECISION	TPR	FPR	AUC	ARP Average	Trainset	Testset
Testset	20	6373	4000	16.57	80.28	91.72	0.8028	0.1155	0.843631	Recall	91.0067	80.5533
TrainSet	20	6000	6000	5.03	94.33	95.56	0.9433	0.0438	0.94975	Precision	88.2567	87.67
R										AUC	0.888333	0.807142
Testset	10	6373	4000	23.01	84.59	79.33	0.8459	0.3513	0.747331
TrainSet	10	6000	6000	21.82	87.77	73.64	0.8777	0.3142	0.78175	AR Average	Trainset	Testset
P										Recall	91.05	82.435
Testset	20	6373	4000	18.38	76.79	91.96	0.7679	0.107	0.830464	Precision	84.6	85.525
TrainSet	20	6000	6000	6.65	90.92	95.57	0.9092	0.0422	0.9335	AUC	0.86575	0.795481
Phosphoserine_autocatalysis										Random Sub-sampling average
A	Hidden Neuron	Positives	Negatives	ERROR	RECALL	PRECISION	TPR	FPR	AUC	ARP Average	Trainset	Testset
Testset	10	13	300	7.67	46.15	26.09	0.4615	0.0567	0.702436	Recall	78.1033	48.7167
TrainSet	10	51	300	4.84	75	90.7	0.75	0.0134	0.868311	Precision	80.1	20.59
R										AUC	0.869397	0.688034
Testset	10	13	300	23	53.85	9.59	0.5385	0.22	0.659231
TrainSet	10	51	300	10.83	84.31	58.9	0.8431	0.1	0.871569	AR Average	Trainset	Testset
P										Recall	79.655	50
Testset	10	13	300	7.67	46.15	26.09	0.4615	0.0567	0.702436	Precision	74.8	17.84
TrainSet	10	51	300	4.84	75	90.7	0.75	0.0134	0.868311	AUC	0.86994	0.680833
Phosphoserine_CK2										Random Sub-sampling average
A	Hidden Neuron	Positives	Negatives	ERROR	RECALL	PRECISION	TPR	FPR	AUC	ARP Average	Trainset	Testset
Testset	12	15	300	13.65	73.33	22	0.7333	0.13	0.801667	Recall	75.4267	64.4433
TrainSet	12	59	300	11.7	88.14	59.77	0.8814	0.1167	0.882345	Precision	69.26	31.3333
R										AUC	0.836	0.775
Testset	12	15	300	13.65	73.33	22	0.7333	0.13	0.801667
TrainSet	12	59	300	11.7	88.14	59.77	0.8814	0.1167	0.882345	AR Average	Trainset	Testset
P										Recall	88.14	73.33
Testset	10	15	300	4.76	46.67	50	0.4667	0.0233	0.721667	Precision	59.77	22
TrainSet	10	59	300	9.47	50	88.24	0.5	0.0134	0.743311	AUC	0.882345	0.801667
Phosphoserine_PKA										Random Sub-sampling average
A	Hidden Neuron	Positives	Negatives	ERROR	RECALL	PRECISION	TPR	FPR	AUC	ARP Average	Trainset	Testset
Testset	18	21	400	10.21	90.48	31.67	0.9048	0.1025	0.901131	Recall	82.5433	74.6067
TrainSet	18	84	400	7.44	91.67	72.64	0.9167	0.0725	0.922083	Precision	80.57	41.1133
R										AUC	0.887698	0.836349
Testset	18	21	400	10.21	90.48	31.67	0.9048	0.1025	0.901131
TrainSet	18	84	400	7.44	91.67	72.64	0.9167	0.0725	0.922083	AR Average	Trainset	Testset
P										Recall	91.67	90.48
Testset	2	21	400	4.28	42.86	60	0.4286	0.015	0.706786	Precision	72.64	31.67
TrainSet	2	84	400	6.61	64.29	96.43	0.6429	0.005	0.818929	AUC	0.922083	0.901131
Phosphoserine_PKC										Random Sub-sampling average
A	Hidden Neuron	Positives	Negatives	ERROR	RECALL	PRECISION	TPR	FPR	AUC	ARP Average	Trainset	Testset
Testset	18	21	300	10.59	52.38	31.43	0.5238	0.08	0.721905	Recall	94.4467	57.1433
TrainSet	18	84	300	1.82	96.43	95.29	0.9643	0.0133	0.975476	Precision	79.26	25.0467
R										AUC	0.920555	0.703492
Testset	12	21	300	33.33	66.67	12.28	0.6667	0.3333	0.666667
TrainSet	12	84	300	24.22	90.48	47.2	0.9048	0.2833	0.810714	AR Average	Trainset	Testset
P										Recall	93.455	59.525
Testset	18	21	300	10.59	52.38	31.43	0.5238	0.08	0.721905	Precision	71.245	21.855
TrainSet	18	84	300	1.82	96.43	95.29	0.9643	0.0133	0.975476	AUC	0.893095	0.694286
Phosphothreonine										Random Sub-sampling average
A	Hidden Neuron	Positives	Negatives	ERROR	RECALL	PRECISION	TPR	FPR	AUC	ARP Average	Trainset	Testset
Testset	20	459	5000	14.64	61.22	31.15	0.6122	0.1242	0.744	Recall	63.89	56.79
TrainSet	20	1836	5000	14.89	67.92	74.4	0.6792	0.0858	0.796697	Precision	75.9433	32.5867
R										AUC	0.778944	0.723384
Testset	18	459	5000	19.73	66.01	24.75	0.6601	0.1842	0.737965
TrainSet	18	1836	5000	14.98	78.16	69.73	0.7816	0.1246	0.828495	AR Average	Trainset	Testset
P										Recall	73.04	63.615
Testset	20	459	5000	9.82	43.14	41.86	0.4314	0.055	0.688186	Precision	72.065	27.95
TrainSet	20	1836	5000	17	45.59	83.7	0.4559	0.0326	0.711641	AUC	0.812596	0.740982
Phosphothreonine_autocatalysis										Random Sub-sampling average
A	Hidden Neuron	Positives	Negatives	ERROR	RECALL	PRECISION	TPR	FPR	AUC	ARP Average	Trainset	Testset
Testset	14	12	250	7.63	58.33	31.82	0.5833	0.06	0.761667	Recall	60.9267	55.5567
TrainSet	14	49	250	6.69	65.31	91.43	0.6531	0.012	0.820531	Precision	89.0267	32.26
R										AUC	0.795957	0.741778
Testset	2	12	250	14.12	66.67	19.51	0.6667	0.132	0.767333
TrainSet	2	49	250	7.36	73.47	80	0.7347	0.036	0.849347	AR Average	Trainset	Testset
P										Recall	69.39	62.5
Testset	4	12	250	4.96	41.67	45.45	0.4167	0.024	0.696333	Precision	85.715	25.665
TrainSet	4	49	250	9.7	44	95.65	0.44	0.004	0.717992	AUC	0.834939	0.7645
Phosphotyrosine										Random Sub-sampling average
A	Hidden Neuron	Positives	Negatives	ERROR	RECALL	PRECISION	TPR	FPR	AUC	ARP Average	Trainset	Testset
Testset	20	207	3500	11.95	46.86	22.56	0.4686	0.0951	0.686728	Recall	82.9967	46.0567
TrainSet	20	830	3500	3.58	84.24	96.69	0.8424	0.0069	0.91775	Precision	90.69	21.3167
R										AUC	0.903244	0.675512
Testset	14	207	3500	18.29	49.28	15.11	0.4928	0.1637	0.66452
TrainSet	14	830	3500	7.99	84.12	76.56	0.8412	0.0612	0.889997	AR Average	Trainset	Testset
P										Recall	84.18	48.07
Testset	20	207	3500	9.82	42.03	26.28	0.4203	0.0697	0.675288	Precision	86.625	18.835
TrainSet	20	830	3500	3.9	80.63	98.82	0.8063	0.0023	0.901986	AUC	0.903873	0.675624
Phosphotyrosine_autocatalysis										Random Sub-sampling average
A	Hidden Neuron	Positives	Negatives	ERROR	RECALL	PRECISION	TPR	FPR	AUC	ARP Average	Trainset	Testset
Testset	16	18	350	9.51	61.11	28.21	0.6111	0.08	0.765556	Recall	78.2233	53.7033
TrainSet	16	74	350	2.83	92	92	0.92	0.0172	0.951404	Precision	91.85	31.51
R										AUC	0.88347	0.736138
Testset	14	18	350	9.78	55.56	26.32	0.5556	0.08	0.737778
TrainSet	14	74	350	5.19	80	89.55	0.8	0.0201	0.889971	AR Average	Trainset	Testset
P										Recall	86	58.335
Testset	16	18	350	5.98	44.44	40	0.4444	0.0343	0.705079	Precision	90.775	27.265
TrainSet	16	74	350	7.31	62.67	94	0.6267	0.0086	0.809035	AUC	0.920687	0.751667
Pyrrolidone_carboxylic_acid										Random Sub-sampling average
A	Hidden Neuron	Positives	Negatives	ERROR	RECALL	PRECISION	TPR	FPR	AUC	ARP Average	Trainset	Testset
Testset	20	116	1700	4.85	80.17	58.86	0.8017	0.0382	0.881744	Recall	77.2133	72.1267
TrainSet	20	463	1700	2.22	91.58	97.92	0.9158	0.0053	0.955236	Precision	90.0867	64.09
R										AUC	0.870657	0.836514
Testset	8	116	1700	10.96	83.62	35.02	0.8362	0.1059	0.865162
TrainSet	8	463	1700	10.08	84.67	72.73	0.8467	0.0865	0.880091	AR Average	Trainset	Testset
P										Recall	88.125	81.895
Testset	18	116	1700	3.08	52.59	98.39	0.5259	0.0006	0.762637	Precision	85.325	46.94
TrainSet	18	463	1700	9.62	55.39	99.61	0.5539	0.0006	0.776645	AUC	0.917663	0.873453
Sulfotyrosine										Random Sub-sampling average
A	Hidden Neuron	Positives	Negatives	ERROR	RECALL	PRECISION	TPR	FPR	AUC	ARP Average	Trainset	Testset
Testset	8	31	500	3.95	83.87	61.9	0.8387	0.032	0.903355	Recall	88.1667	74.1933
TrainSet	8	123	500	0.8	98.39	97.6	0.9839	0.006	0.988929	Precision	95.6533	66.5467
R										AUC	0.936166	0.858301
Testset	20	31	500	4.14	83.87	60.47	0.8387	0.034	0.902355
TrainSet	20	123	500	1.12	98.37	96.03	0.9837	0.01	0.98687	AR Average	Trainset	Testset
P										Recall	98.38	83.87
Testset	10	31	500	3.58	54.84	77.27	0.5484	0.01	0.769194	Precision	96.815	61.185
TrainSet	10	123	500	7.38	67.74	93.33	0.6774	0.012	0.832698	AUC	0.9879	0.902855
Valine_amide										Random Sub-sampling average
A	Hidden Neuron	Positives	Negatives	ERROR	RECALL	PRECISION	TPR	FPR	AUC	ARP Average	Trainset	Testset
Testset	2	18	29	4.26	94.44	94.44	0.9444	0.0345	0.954981	Recall	98.57	94.44
TrainSet	2	70	80	1.33	98.57	98.57	0.9857	0.0125	0.986607	Precision	97.6567	94.44
R										AUC	0.98244	0.954981
Testset	4	18	29	4.26	94.44	94.44	0.9444	0.0345	0.954981
TrainSet	4	70	80	2.67	98.57	95.83	0.9857	0.0375	0.974107	AR Average	Trainset	Testset
P										Recall	98.57	94.44
Testset	8	18	29	4.26	94.44	94.44	0.9444	0.0345	0.954981	Precision	97.2	94.44
TrainSet	8	70	80	1.33	98.57	98.57	0.9857	0.0125	0.986607	AUC	0.980357	0.954981
PhosphoELM NewSP										Random Sub-sampling average
A	Hidden Neuron	Positives	Negatives	ERROR	RECALL	PRECISION	TPR	FPR	AUC	ARP Average	Trainset	Testset
Testset	40	5380	5000	15.24	89.52	82.55	0.8952	0.2036	0.845793	Recall	97.78	91.6567
TrainSet	40	10760	5000	3.74	98.56	96.07	0.9856	0.0868	0.949397	Precision	88.53	74.3767
R										AUC	0.832461	0.762912
Testset	24	5380	5000	37.93	98.7	57.87	0.987	0.7734	0.606796
TrainSet	24	10760	5000	25.01	98.92	73.56	0.9892	0.765	0.61211	AR Average	Trainset	Testset
P										Recall	98.74	94.11
Testset	28	5380	5000	16.27	86.75	82.71	0.8675	0.1952	0.836148	Precision	84.815	70.21
TrainSet	28	10760	5000	5.58	95.86	95.96	0.9586	0.0868	0.935875	AUC	0.780754	0.726295
Abl										Random Sub-sampling average
A	Hidden Neuron	Positives	Negatives	ERROR	RECALL	PRECISION	TPR	FPR	AUC	ARP Average	Trainset	Testset
Testset	10	16	255	8.09	35.29	35.29	0.3529	0.0431	0.654902	Recall	67.68	37.2533
TrainSet	10	33	255	5.9	63.64	80.77	0.6364	0.0196	0.808378	Precision	72.1067	31.39
R										AUC	0.816815	0.643137
Testset	16	16	255	21.32	41.18	12.73	0.4118	0.1882	0.611765
TrainSet	16	33	255	10.42	81.82	52.94	0.8182	0.0941	0.862032	AR Average	Trainset	Testset
P										Recall	72.73	38.235
Testset	2	16	255	6.62	35.29	46.15	0.3529	0.0275	0.662745	Precision	66.855	24.01
TrainSet	2	33	255	6.25	57.58	82.61	0.5758	0.0157	0.780036	AUC	0.835205	0.633333
AMPK_group										Random Sub-sampling average
A	Hidden Neuron	Positives	Negatives	ERROR	RECALL	PRECISION	TPR	FPR	AUC	ARP Average	Trainset	Testset
Testset	20	13	200	13.62	46.15	21.43	0.4615	0.11	0.675769	Recall	91.0267	41.0233
TrainSet	20	26	200	4.42	100	72.22	1	0.05	0.975	Precision	79.8133	27.62
R										AUC	0.937628	0.663461
Testset	20	13	200	13.62	46.15	21.43	0.4615	0.11	0.675769
TrainSet	20	26	200	4.42	100	72.22	1	0.05	0.975	AR Average	Trainset	Testset
P										Recall	100	46.15
Testset	12	13	200	7.04	30.77	40	0.3077	0.03	0.638846	Precision	72.22	21.43
TrainSet	12	26	200	3.54	73.08	95	0.7308	0.005	0.862885	AUC	0.975	0.675769
ATM										Random Sub-sampling average
A	Hidden Neuron	Positives	Negatives	ERROR	RECALL	PRECISION	TPR	FPR	AUC	ARP Average	Trainset	Testset
Testset	2	19	290	8.09	84.21	42.11	0.8421	0.0759	0.883122	Recall	91.43	71.93
TrainSet	2	38	290	1.83	94.87	90.24	0.9487	0.0138	0.967439	Precision	88.5833	47.37
R										AUC	0.947949	0.829764
Testset	2	19	290	8.74	84.21	40	0.8421	0.0828	0.879673
TrainSet	2	38	290	3.96	97.37	75.51	0.9737	0.0414	0.966152	AR Average	Trainset	Testset
P										Recall	96.12	84.21
Testset	8	19	290	5.18	47.37	60	0.4737	0.0207	0.726497	Precision	82.875	41.055
TrainSet	8	38	290	2.13	82.05	100	0.8205	0	0.910256	AUC	0.966796	0.881398
CaM-KII_group										Random Sub-sampling average
A	Hidden Neuron	Positives	Negatives	ERROR	RECALL	PRECISION	TPR	FPR	AUC	ARP Average	Trainset	Testset
Testset	2	12	185	6.8	63.16	46.15	0.6316	0.0483	0.791651	Recall	72.65	57.8967
TrainSet	2	24	185	2.74	82.05	94.12	0.8205	0.0069	0.906796	Precision	73.0333	37.5433
R										AUC	0.824609	0.734301
Testset	14	12	185	25.89	78.95	16.48	0.7895	0.2621	0.763702
TrainSet	14	24	185	21.34	82.05	33.68	0.8205	0.218	0.80126	AR Average	Trainset	Testset
P										Recall	82.05	71.055
Testset	8	12	185	6.15	31.58	50	0.3158	0.0207	0.64755	Precision	63.9	31.315
TrainSet	8	24	185	6.1	53.85	91.3	0.5385	0.0069	0.765771	AUC	0.854028	0.777676
CaM-KIIalpha										Random Sub-sampling average
A	Hidden Neuron	Positives	Negatives	ERROR	RECALL	PRECISION	TPR	FPR	AUC	ARP Average	Trainset	Testset
Testset	6	19	290	14.21	75	26.47	0.75	0.1351	0.807432	Recall	82.6667	58.3333
TrainSet	6	38	290	3.35	100	77.42	1	0.0378	0.981081	Precision	82.3833	42.6467
R										AUC	0.899815	0.74572
Testset	6	19	290	14.21	75	26.47	0.75	0.1351	0.807432
TrainSet	6	38	290	3.35	100	77.42	1	0.0378	0.981081	AR Average	Trainset	Testset
P										Recall	100	75
Testset	10	19	290	5.08	25	75	0.25	0.0054	0.622297	Precision	77.42	26.47
TrainSet	10	38	290	6.7	48	92.31	0.48	0.0054	0.737283	AUC	0.981081	0.807432
CDK_group										Random Sub-sampling average
A	Hidden Neuron	Positives	Negatives	ERROR	RECALL	PRECISION	TPR	FPR	AUC	ARP Average	Trainset	Testset
Testset	8	49	745	5.71	97.14	52.31	0.9714	0.059	0.95619	Recall	84.72	77.14
TrainSet	8	98	745	5.89	95.65	67.35	0.9565	0.061	0.947785	Precision	76.7833	56.54
R										AUC	0.902649	0.863809
Testset	8	49	745	5.71	97.14	52.31	0.9714	0.059	0.95619
TrainSet	8	98	745	5.89	95.65	67.35	0.9565	0.061	0.947785	AR Average	Trainset	Testset
P										Recall	95.65	97.14
Testset	18	49	745	5.18	37.14	65	0.3714	0.0133	0.679048	Precision	67.35	52.31
TrainSet	18	98	745	4.71	62.86	95.65	0.6286	0.0038	0.812377	AUC	0.947785	0.95619
CDK1										Random Sub-sampling average
A	Hidden Neuron	Positives	Negatives	ERROR	RECALL	PRECISION	TPR	FPR	AUC	ARP Average	Trainset	Testset
Testset	16	26	395	7.55	96	45.28	0.96	0.0779	0.941074	Recall	80.1133	81.3333
TrainSet	16	52	395	7	96.94	62.91	0.9694	0.0752	0.94711	Precision	69.32	52.41
R										AUC	0.873274	0.877808
Testset	16	26	395	7.55	96	45.28	0.96	0.0779	0.941074
TrainSet	16	52	395	7	96.94	62.91	0.9694	0.0752	0.94711	AR Average	Trainset	Testset
P										Recall	96.94	96
Testset	6	26	395	4.65	52	66.67	0.52	0.0174	0.751275	Precision	62.91	45.28
TrainSet	6	52	395	7.47	46.46	82.14	0.4646	0.0134	0.725603	AUC	0.94711	0.941074
CDK2										Random Sub-sampling average
A	Hidden Neuron	Positives	Negatives	ERROR	RECALL	PRECISION	TPR	FPR	AUC	ARP Average	Trainset	Testset
Testset	8	34	525	13.3	76.92	28.57	0.7692	0.1266	0.821324	Recall	94.87	74.3567
TrainSet	8	69	525	9.62	96.15	54.95	0.9615	0.1038	0.92887	Precision	58.2533	29.5733
R										AUC	0.928789	0.813145
Testset	8	34	525	13.3	76.92	28.57	0.7692	0.1266	0.821324
TrainSet	8	69	525	9.62	96.15	54.95	0.9615	0.1038	0.92887	AR Average	Trainset	Testset
P										Recall	96.15	76.92
Testset	10	34	525	11.16	69.23	31.58	0.6923	0.0987	0.796787	Precision	54.95	28.57
TrainSet	10	69	525	6.71	92.31	64.86	0.9231	0.0658	0.928627	AUC	0.92887	0.821324
CK1_group										Random Sub-sampling average
A	Hidden Neuron	Positives	Negatives	ERROR	RECALL	PRECISION	TPR	FPR	AUC	ARP Average	Trainset	Testset
Testset	12	15	230	8.16	33.33	33.33	0.3333	0.0435	0.644928	Recall	70.8267	31.11
TrainSet	12	30	230	2.31	80.65	100	0.8065	0	0.903226	Precision	90.74	38.2367
R										AUC	0.846875	0.625846
Testset	4	15	230	15.92	33.33	14.71	0.3333	0.1261	0.603623
TrainSet	4	30	230	5.38	86.67	72.22	0.8667	0.0435	0.911594	AR Average	Trainset	Testset
P										Recall	83.66	33.33
Testset	10	15	230	5.31	26.67	66.67	0.2667	0.0087	0.628986	Precision	86.11	24.02
TrainSet	10	30	230	6.54	45.16	100	0.4516	0	0.725806	AUC	0.90741	0.624275
CK2_alpha										Random Sub-sampling average
A	Hidden Neuron	Positives	Negatives	ERROR	RECALL	PRECISION	TPR	FPR	AUC	ARP Average	Trainset	Testset
Testset	4	42	635	7.98	85.71	42.86	0.8571	0.0756	0.890776	Recall	66.6633	73.0133
TrainSet	4	84	635	6.4	78.82	70.53	0.7882	0.0442	0.872036	Precision	72.23	47.8267
R										AUC	0.81204	0.832534
Testset	2	42	635	10.64	83.33	35	0.8333	0.1024	0.865486
TrainSet	2	84	635	8.76	82.35	59.32	0.8235	0.0757	0.87391	AR Average	Trainset	Testset
P										Recall	80.585	84.52
Testset	4	42	635	4.73	50	65.62	0.5	0.0173	0.741339	Precision	64.925	38.93
TrainSet	4	84	635	7.93	38.82	86.84	0.3882	0.0079	0.690174	AUC	0.872973	0.878131
CK2_group										Random Sub-sampling average
A	Hidden Neuron	Positives	Negatives	ERROR	RECALL	PRECISION	TPR	FPR	AUC	ARP Average	Trainset	Testset
Testset	20	82	1245	7.91	67.47	41.79	0.6747	0.0627	0.806024	Recall	61.01	54.2167
TrainSet	20	165	1245	7.87	73.33	64.36	0.7333	0.0538	0.839759	Precision	68.4967	52.7533
R										AUC	0.77908	0.743641
Testset	18	82	1245	11.3	67.47	31.28	0.6747	0.0988	0.787952
TrainSet	18	165	1245	11.42	75.76	50.81	0.7576	0.0972	0.830194	AR Average	Trainset	Testset
P										Recall	74.545	67.47
Testset	20	82	1245	4.82	27.71	85.19	0.2771	0.0032	0.636948	Precision	57.585	36.535
TrainSet	20	165	1245	8.16	33.94	90.32	0.3394	0.0048	0.667287	AUC	0.834977	0.796988
EGFR										Random Sub-sampling average
A	Hidden Neuron	Positives	Negatives	ERROR	RECALL	PRECISION	TPR	FPR	AUC	ARP Average	Trainset	Testset
Testset	16	20	310	9.37	47.62	33.33	0.4762	0.0645	0.705837	Recall	60.9767	41.27
TrainSet	16	40	310	5.43	73.17	78.95	0.7317	0.0259	0.852909	Precision	71.7233	38.8633
R										AUC	0.787618	0.675704
Testset	16	20	310	13.29	47.62	23.26	0.4762	0.1065	0.684869
TrainSet	16	40	310	8.57	73.17	61.22	0.7317	0.0615	0.835109	AR Average	Trainset	Testset
P										Recall	73.17	47.62
Testset	10	20	310	5.74	28.57	60	0.2857	0.0129	0.636406	Precision	70.085	28.295
TrainSet	10	40	310	8.86	36.59	75	0.3659	0.0162	0.674836	AUC	0.844009	0.695353
Fyn										Random Sub-sampling average
A	Hidden Neuron	Positives	Negatives	ERROR	RECALL	PRECISION	TPR	FPR	AUC	ARP Average	Trainset	Testset
Testset	12	16	250	16.85	23.53	11.11	0.2353	0.128	0.553647	Recall	80.21	29.41
TrainSet	12	32	250	3.19	87.5	84.85	0.875	0.02	0.9275	Precision	81.49	20.7867
R										AUC	0.889042	0.602392
Testset	6	16	250	13.11	35.29	20	0.3529	0.096	0.628471
TrainSet	6	32	250	4.96	84.38	75	0.8438	0.036	0.903875	AR Average	Trainset	Testset
P										Recall	85.94	29.41
Testset	10	16	250	8.61	29.41	31.25	0.2941	0.044	0.625059	Precision	79.925	15.555
TrainSet	10	32	250	4.96	68.75	84.62	0.6875	0.016	0.83575	AUC	0.915687	0.591059
GRK_group										Random Sub-sampling average
A	Hidden Neuron	Positives	Negatives	ERROR	RECALL	PRECISION	TPR	FPR	AUC	ARP Average	Trainset	Testset
Testset	6	12	190	5.91	38.46	55.56	0.3846	0.0211	0.681781	Recall	79.1633	33.3333
TrainSet	6	24	190	2.8	83.33	90.91	0.8333	0.0105	0.911404	Precision	90.43	62.04
R										AUC	0.89057	0.658772
Testset	6	12	190	5.91	38.46	55.56	0.3846	0.0211	0.681781
TrainSet	6	24	190	2.8	83.33	90.91	0.8333	0.0105	0.911404	AR Average	Trainset	Testset
P										Recall	83.33	38.46
Testset	10	12	190	5.42	23.08	75	0.2308	0.0053	0.612753	Precision	90.91	55.56
TrainSet	10	24	190	4.21	70.83	89.47	0.7083	0.0105	0.848903	AUC	0.911404	0.681781
GSK-3_group										Random Sub-sampling average
A	Hidden Neuron	Positives	Negatives	ERROR	RECALL	PRECISION	TPR	FPR	AUC	ARP Average	Trainset	Testset
Testset	2	17	265	7.73	54.55	40	0.5455	0.0529	0.746257	Recall	63.77	48.4867
TrainSet	2	34	265	4.69	65.22	93.75	0.6522	0.0059	0.823128	Precision	93.61	41.48
R										AUC	0.815882	0.719875
Testset	2	17	265	7.73	54.55	40	0.5455	0.0529	0.746257
TrainSet	2	34	265	4.69	65.22	93.75	0.6522	0.0059	0.823128	AR Average	Trainset	Testset
P										Recall	65.22	54.55
Testset	2	17	265	6.63	36.36	44.44	0.3636	0.0294	0.667112	Precision	93.75	40
TrainSet	2	34	265	5.21	60.87	93.33	0.6087	0.0059	0.801389	AUC	0.823128	0.746257
GSK-3beta										Random Sub-sampling average
A	Hidden Neuron	Positives	Negatives	ERROR	RECALL	PRECISION	TPR	FPR	AUC	ARP Average	Trainset	Testset
Testset	20	11	170	12.72	50	25	0.5	0.1019	0.699057	Recall	69.6067	53.7033
TrainSet	20	22	170	7.02	85.29	64.44	0.8529	0.0604	0.896282	Precision	54.8567	30.1233
R										AUC	0.812819	0.717575
Testset	18	11	170	17.67	61.11	20.37	0.6111	0.1623	0.724424
TrainSet	18	22	170	10.03	85.29	53.7	0.8529	0.0943	0.879301	AR Average	Trainset	Testset
P										Recall	85.29	55.555
Testset	2	11	170	7.07	50	45	0.5	0.0415	0.729245	Precision	59.07	22.685
TrainSet	2	22	170	12.04	38.24	46.43	0.3824	0.0566	0.662875	AUC	0.887792	0.71174
IGF1R										Random Sub-sampling average
A	Hidden Neuron	Positives	Negatives	ERROR	RECALL	PRECISION	TPR	FPR	AUC	ARP Average	Trainset	Testset
Testset	2	10	160	6.43	63.64	50	0.6364	0.0437	0.796307	Recall	69.2867	51.5167
TrainSet	2	20	160	4.44	80	80	0.8	0.025	0.8875	Precision	84.6367	62.9633
R										AUC	0.836012	0.738826
Testset	2	10	160	8.77	63.64	38.89	0.6364	0.0688	0.783807
TrainSet	2	20	160	5	85	73.91	0.85	0.0375	0.90625	AR Average	Trainset	Testset
P										Recall	82.5	63.64
Testset	2	10	160	4.68	27.27	100	0.2727	0	0.636364	Precision	76.955	44.445
TrainSet	2	20	160	6.67	42.86	100	0.4286	0	0.714286	AUC	0.896875	0.790057
IKK_group										Random Sub-sampling average
A	Hidden Neuron	Positives	Negatives	ERROR	RECALL	PRECISION	TPR	FPR	AUC	ARP Average	Trainset	Testset
Testset	18	12	185	10.15	66.67	33.33	0.6667	0.0865	0.79009	Recall	65.2767	61.11
TrainSet	18	24	185	1.44	95.83	92	0.9583	0.0108	0.973761	Precision	82.6267	45.7133
R										AUC	0.811	0.761411
Testset	6	12	185	17.26	83.33	23.81	0.8333	0.173	0.83018
TrainSet	6	24	185	10.05	76	55.88	0.76	0.0815	0.839239	AR Average	Trainset	Testset
P										Recall	85.915	75
Testset	2	12	185	4.57	33.33	80	0.3333	0.0054	0.663964	Precision	73.94	28.57
TrainSet	2	24	185	9.09	24	100	0.24	0	0.62	AUC	0.9065	0.810135
InsR										Random Sub-sampling average
A	Hidden Neuron	Positives	Negatives	ERROR	RECALL	PRECISION	TPR	FPR	AUC	ARP Average	Trainset	Testset
Testset	2	15	230	4.9	46.67	63.64	0.4667	0.0174	0.724638	Recall	60.2167	40.0033
TrainSet	2	30	230	4.62	70.97	88	0.7097	0.0131	0.848289	Precision	79.7733	57.1633
R										AUC	0.790158	0.688406
Testset	4	15	230	7.35	46.67	41.18	0.4667	0.0435	0.711594
TrainSet	4	30	230	7.69	64.52	68.97	0.6452	0.0393	0.80293	AR Average	Trainset	Testset
P										Recall	67.745	46.67
Testset	18	15	230	5.31	26.67	66.67	0.2667	0.0087	0.628986	Precision	78.485	52.41
TrainSet	18	30	230	7.69	45.16	82.35	0.4516	0.0131	0.719256	AUC	0.825609	0.718116
Lck										Random Sub-sampling average
A	Hidden Neuron	Positives	Negatives	ERROR	RECALL	PRECISION	TPR	FPR	AUC	ARP Average	Trainset	Testset
Testset	2	18	275	9.56	55.56	33.33	0.5556	0.0727	0.741414	Recall	59.1333	46.2967
TrainSet	2	36	275	5.47	80.56	74.36	0.8056	0.0364	0.884596	Precision	71.0833	39.8067
R										AUC	0.774456	0.701179
Testset	6	18	275	11.6	61.11	28.95	0.6111	0.0982	0.756465
TrainSet	6	36	275	9.65	83.33	55.56	0.8333	0.0873	0.87303	AR Average	Trainset	Testset
P										Recall	81.945	58.335
Testset	8	18	275	5.8	22.22	57.14	0.2222	0.0109	0.605657	Precision	64.96	31.14
TrainSet	8	36	275	10.61	13.51	83.33	0.1351	0.0036	0.565743	AUC	0.878813	0.74894
Lyn										Random Sub-sampling average
A	Hidden Neuron	Positives	Negatives	ERROR	RECALL	PRECISION	TPR	FPR	AUC	ARP Average	Trainset	Testset
Testset	10	16	245	7.28	50	42.11	0.5	0.0449	0.727551	Recall	53.47	39.5833
TrainSet	10	32	245	7.22	53.12	77.27	0.5312	0.0204	0.755421	Precision	84.9167	36.9967
R										AUC	0.760547	0.674107
Testset	2	16	245	10.73	31.25	22.73	0.3125	0.0694	0.621556
TrainSet	2	32	245	5.42	66.67	84.62	0.6667	0.0164	0.825137	AR Average	Trainset	Testset
P										Recall	59.895	40.625
Testset	4	16	245	6.51	37.5	46.15	0.375	0.0286	0.673214	Precision	80.945	32.42
TrainSet	4	32	245	7.22	40.62	92.86	0.4062	0.0041	0.701084	AUC	0.790279	0.674554
MAPK_group										Random Sub-sampling average
A	Hidden Neuron	Positives	Negatives	ERROR	RECALL	PRECISION	TPR	FPR	AUC	ARP Average	Trainset	Testset
Testset	14	59	895	8.48	66.67	40	0.6667	0.0679	0.799371	Recall	64.4233	51.8533
TrainSet	14	118	895	5.02	82.35	75.68	0.8235	0.034	0.894784	Precision	80.09	59.57
R										AUC	0.809548	0.735989
Testset	14	59	895	8.83	66.67	38.71	0.6667	0.0717	0.797484
TrainSet	14	118	895	5.35	82.35	73.68	0.8235	0.0377	0.892897	AR Average	Trainset	Testset
P										Recall	82.35	66.67
Testset	20	59	895	4.95	22.22	100	0.2222	0	0.611111	Precision	74.68	39.355
TrainSet	20	118	895	8.7	28.57	90.91	0.2857	0.0038	0.640963	AUC	0.893841	0.798428
MAPK1										Random Sub-sampling average
A	Hidden Neuron	Positives	Negatives	ERROR	RECALL	PRECISION	TPR	FPR	AUC	ARP Average	Trainset	Testset
Testset	8	16	255	10.37	80	35.56	0.8	0.0972	0.851397	Recall	74.73	72.78
TrainSet	8	33	255	9.48	88.98	55.85	0.8898	0.0927	0.898547	Precision	59.8633	41.1467
R										AUC	0.834729	0.822734
Testset	8	16	255	12.46	81.67	31.21	0.8167	0.1207	0.847998
TrainSet	8	33	255	11.75	89.83	49.77	0.8983	0.1196	0.889376	AR Average	Trainset	Testset
P										Recall	89.405	80.835
Testset	14	16	255	5.45	56.67	56.67	0.5667	0.0291	0.768808	Precision	52.81	33.385
TrainSet	14	33	255	8.29	45.38	73.97	0.4538	0.0213	0.716264	AUC	0.893962	0.849697
MAPK14										Random Sub-sampling average
A	Hidden Neuron	Positives	Negatives	ERROR	RECALL	PRECISION	TPR	FPR	AUC	ARP Average	Trainset	Testset
Testset	20	29	445	11.4	58.82	29.41	0.5882	0.0941	0.747059	Recall	69.6067	49.02
TrainSet	20	58	445	4.86	82.35	77.78	0.8235	0.0315	0.896017	Precision	73.69	38.2533
R										AUC	0.830979	0.70915
Testset	12	29	445	12.5	64.71	28.21	0.6471	0.1098	0.768627
TrainSet	12	58	445	6.6	82.35	68.29	0.8235	0.0512	0.886174	AR Average	Trainset	Testset
P										Recall	82.35	61.765
Testset	18	29	445	5.88	23.53	57.14	0.2353	0.0118	0.611765	Precision	73.035	28.81
TrainSet	18	58	445	8.33	44.12	75	0.4412	0.0197	0.710746	AUC	0.891096	0.757843
MAPK3										Random Sub-sampling average
A	Hidden Neuron	Positives	Negatives	ERROR	RECALL	PRECISION	TPR	FPR	AUC	ARP Average	Trainset	Testset
Testset	10	12	185	9.68	70	36.21	0.7	0.0831	0.808427	Recall	80.46	64.4433
TrainSet	10	24	185	4.37	87.93	77.27	0.8793	0.0337	0.922801	Precision	75.28	40.31
R										AUC	0.882074	0.786267
Testset	12	12	185	10.95	83.33	34.72	0.8333	0.1056	0.863858
TrainSet	12	24	185	7.95	89.66	60.47	0.8966	0.0764	0.910074	AR Average	Trainset	Testset
P										Recall	88.795	76.665
Testset	16	12	185	6.32	40	50	0.4	0.027	0.686517	Precision	68.87	35.465
TrainSet	16	24	185	5.17	63.79	88.1	0.6379	0.0112	0.813348	AUC	0.916438	0.836143
MAPK8										Random Sub-sampling average
A	Hidden Neuron	Positives	Negatives	ERROR	RECALL	PRECISION	TPR	FPR	AUC	ARP Average	Trainset	Testset
Testset	10	11	175	9.14	66.67	36.36	0.6667	0.0757	0.795496	Recall	79.78	55.5567
TrainSet	10	22	175	2.87	91.67	84.62	0.9167	0.0216	0.947523	Precision	81.03	37.6633
R										AUC	0.885366	0.748048
Testset	6	11	175	8.63	75	39.13	0.75	0.0757	0.837162
TrainSet	6	22	175	5.26	91.67	70.97	0.9167	0.0486	0.934009	AR Average	Trainset	Testset
P										Recall	91.67	70.835
Testset	10	11	175	7.11	25	37.5	0.25	0.027	0.611486	Precision	77.795	37.745
TrainSet	10	22	175	6.22	56	87.5	0.56	0.0109	0.774565	AUC	0.940766	0.816329
MAPKAPK2										Random Sub-sampling average
A	Hidden Neuron	Positives	Negatives	ERROR	RECALL	PRECISION	TPR	FPR	AUC	ARP Average	Trainset	Testset
Testset	2	17	265	9.09	58.33	36.84	0.5833	0.0686	0.757381	Recall	55.0767	47.22
TrainSet	2	34	265	5.58	69.57	80	0.6957	0.023	0.836332	Precision	81.9033	44.56
R										AUC	0.766742	0.711349
Testset	2	17	265	9.09	58.33	36.84	0.5833	0.0686	0.757381
TrainSet	2	34	265	5.58	69.57	80	0.6957	0.023	0.836332	AR Average	Trainset	Testset
P										Recall	69.57	58.33
Testset	2	17	265	5.88	25	60	0.25	0.0114	0.619286	Precision	80	36.84
TrainSet	2	34	265	9.14	26.09	85.71	0.2609	0.0057	0.627561	AUC	0.836332	0.757381
PDK-1										Random Sub-sampling average
A	Hidden Neuron	Positives	Negatives	ERROR	RECALL	PRECISION	TPR	FPR	AUC	ARP Average	Trainset	Testset
Testset	2	12	185	7.61	75	42.86	0.75	0.0649	0.842568	Recall	70.6667	61.11
TrainSet	2	24	185	2.87	80	95.24	0.8	0.0054	0.897283	Precision	95.3833	60.6633
R										AUC	0.850616	0.782132
Testset	2	12	185	8.63	75	39.13	0.75	0.0757	0.837162
TrainSet	2	24	185	3.35	80	90.91	0.8	0.0109	0.894565	AR Average	Trainset	Testset
P										Recall	80	75
Testset	4	12	185	4.06	33.33	100	0.3333	0	0.666667	Precision	93.075	40.995
TrainSet	4	24	185	5.74	52	100	0.52	0	0.76	AUC	0.895924	0.839865
PKA_alpha										Random Sub-sampling average
A	Hidden Neuron	Positives	Negatives	ERROR	RECALL	PRECISION	TPR	FPR	AUC	ARP Average	Trainset	Testset
Testset	6	11	170	3.87	54.55	75	0.5455	0.0118	0.766845	Recall	88.2767	54.55
TrainSet	6	22	170	2.08	86.96	95.24	0.8696	0.0059	0.931824	Precision	89.1333	68.9533
R										AUC	0.933515	0.762923
Testset	2	11	170	6.63	54.55	46.15	0.5455	0.0412	0.752139
TrainSet	2	22	170	4.17	90.91	76.92	0.9091	0.0353	0.936898	AR Average	Trainset	Testset
P										Recall	88.935	54.55
Testset	12	11	170	3.31	54.55	85.71	0.5455	0.0059	0.769786	Precision	86.08	60.575
TrainSet	12	22	170	2.08	86.96	95.24	0.8696	0.0059	0.931824	AUC	0.934361	0.759492
PKA_group										Random Sub-sampling average
A	Hidden Neuron	Positives	Negatives	ERROR	RECALL	PRECISION	TPR	FPR	AUC	ARP Average	Trainset	Testset
Testset	16	115	1150	10.99	86.96	44.64	0.8696	0.1078	0.88087	Recall	79.2767	73.6267
TrainSet	16	230	1150	10.43	91.74	62.8	0.9174	0.1087	0.904348	Precision	72.1233	56.1967
R										AUC	0.858406	0.829275
Testset	6	115	1150	11.7	85.22	42.79	0.8522	0.1139	0.86913
TrainSet	6	230	1150	10.36	91.74	62.99	0.9174	0.1078	0.904783	AR Average	Trainset	Testset
P										Recall	91.74	86.09
Testset	4	115	1150	5.69	48.7	81.16	0.487	0.0113	0.737826	Precision	62.895	43.715
TrainSet	4	230	1150	8.55	54.35	90.58	0.5435	0.0113	0.766087	AUC	0.904566	0.875
PKB_group										Random Sub-sampling average
A	Hidden Neuron	Positives	Negatives	ERROR	RECALL	PRECISION	TPR	FPR	AUC	ARP Average	Trainset	Testset
Testset	8	29	450	6.04	86.67	50.98	0.8667	0.0556	0.905556	Recall	77.65	70.0033
TrainSet	8	59	450	4.32	88.14	77.61	0.8814	0.0333	0.924011	Precision	82.3233	57.79
R										AUC	0.874896	0.829259
Testset	2	29	450	6.46	86.67	49.06	0.8667	0.06	0.903333
TrainSet	2	59	450	5.3	88.14	72.22	0.8814	0.0444	0.918456	AR Average	Trainset	Testset
P										Recall	88.14	86.67
Testset	6	29	450	4.79	36.67	73.33	0.3667	0.0089	0.678889	Precision	74.915	50.02
TrainSet	6	59	450	5.3	56.67	97.14	0.5667	0.0022	0.78222	AUC	0.921234	0.904445
PKC_alpha										Random Sub-sampling average
A	Hidden Neuron	Positives	Negatives	ERROR	RECALL	PRECISION	TPR	FPR	AUC	ARP Average	Trainset	Testset
Testset	2	45	685	14.64	69.57	25.6	0.6957	0.1358	0.779943	Recall	65.7833	62.32
TrainSet	2	90	685	12.13	75.56	48.57	0.7556	0.1051	0.825223	Precision	58.4133	32.49
R										AUC	0.776118	0.744928
Testset	20	45	685	23.94	82.61	18.54	0.8261	0.2438	0.791146
TrainSet	20	90	685	20.26	83.33	34.56	0.8333	0.2073	0.813017	AR Average	Trainset	Testset
P										Recall	79.445	76.09
Testset	10	45	685	6.02	34.78	53.33	0.3478	0.0204	0.663694	Precision	41.565	22.07
TrainSet	10	90	685	7.61	38.46	92.11	0.3846	0.0044	0.690115	AUC	0.81912	0.785545
PKC_group										Random Sub-sampling average
A	Hidden Neuron	Positives	Negatives	ERROR	RECALL	PRECISION	TPR	FPR	AUC	ARP Average	Trainset	Testset
Testset	14	89	1340	8.82	62.92	37.58	0.6292	0.0694	0.779905	Recall	63.2967	50.56
TrainSet	14	178	1340	3.89	82.02	84.39	0.8202	0.0201	0.900038	Precision	76.6733	47.2767
R										AUC	0.79944	0.719973
Testset	18	89	1340	13.79	64.04	25.68	0.6404	0.1231	0.758658
TrainSet	18	178	1340	9.09	80.34	58.13	0.8034	0.0769	0.863253	AR Average	Trainset	Testset
P										Recall	81.18	63.48
Testset	10	89	1340	5.11	24.72	78.57	0.2472	0.0045	0.621357	Precision	71.26	31.63
TrainSet	10	178	1340	8.96	27.53	87.5	0.2753	0.0052	0.635028	AUC	0.881646	0.769281
PLK1										Random Sub-sampling average
A	Hidden Neuron	Positives	Negatives	ERROR	RECALL	PRECISION	TPR	FPR	AUC	ARP Average	Trainset	Testset
Testset	20	14	215	20.09	42.86	13.64	0.4286	0.1767	0.625914	Recall	58.6233	38.0967
TrainSet	20	28	215	13.58	68.97	45.45	0.6897	0.1121	0.788753	Precision	53.2167	16.9367
R										AUC	0.751826	0.621484
Testset	20	14	215	20.09	42.86	13.64	0.4286	0.1767	0.625914
TrainSet	20	28	215	13.58	68.97	45.45	0.6897	0.1121	0.788753	AR Average	Trainset	Testset
P										Recall	68.97	42.86
Testset	20	14	215	10.04	28.57	23.53	0.2857	0.0605	0.612625	Precision	45.45	13.64
TrainSet	20	28	215	9.47	37.93	68.75	0.3793	0.0234	0.677973	AUC	0.788753	0.625914
Src										Random Sub-sampling average
A	Hidden Neuron	Positives	Negatives	ERROR	RECALL	PRECISION	TPR	FPR	AUC	ARP Average	Trainset	Testset
Testset	4	54	820	11.2	43.64	26.37	0.4364	0.0817	0.677328	Recall	65.7467	39.3967
TrainSet	4	108	820	7.65	74.31	65.32	0.7431	0.0525	0.845308	Precision	68.7967	34.0833
R										AUC	0.802291	0.660588
Testset	18	54	820	14.63	50.91	21.71	0.5091	0.1232	0.69296
TrainSet	18	108	820	11.85	74.31	49.69	0.7431	0.1001	0.821499	AR Average	Trainset	Testset
P										Recall	74.31	47.275
Testset	16	54	820	6.06	23.64	54.17	0.2364	0.0134	0.611475	Precision	57.505	24.04
TrainSet	16	108	820	6.57	48.62	91.38	0.4862	0.0061	0.740067	AUC	0.833403	0.685144
Syk										Random Sub-sampling average
A	Hidden Neuron	Positives	Negatives	ERROR	RECALL	PRECISION	TPR	FPR	AUC	ARP Average	Trainset	Testset
Testset	14	17	260	13.72	64.71	25.58	0.6471	0.1231	0.761991	Recall	66.6667	52.9433
TrainSet	14	34	260	10.2	82.86	54.72	0.8286	0.0927	0.867954	Precision	57.6667	36.2767
R										AUC	0.797297	0.715347
Testset	20	17	260	17.33	64.71	20.75	0.6471	0.1615	0.74276
TrainSet	20	34	260	10.54	85.71	53.57	0.8571	0.1004	0.878378	AR Average	Trainset	Testset
P										Recall	84.285	64.71
Testset	18	17	260	5.42	29.41	62.5	0.2941	0.0115	0.64129	Precision	54.145	23.165
TrainSet	18	34	260	10.2	31.43	64.71	0.3143	0.0232	0.64556	AUC	0.873166	0.752375
New Swiss Prot Dataset
3,4-dihydroxyproline										Random Sub-sampling average
A	Hidden Neuron	Positives	Negatives	ERROR	RECALL	PRECISION	TPR	FPR	AUC	ARP Average	Trainset	Testset
Testset	2	19	285	0.66	94.74	94.74	0.9474	0.0035	0.97193	Recall	93.42	92.105
TrainSet	2	38	285	0.62	97.37	97.37	0.9737	0.0035	0.985088	Precision	97.2933	94.64
R										AUC	0.97193	0.963158
Testset	2	19	285	0.66	94.74	94.74	0.9474	0.0035	0.97193
TrainSet	2	38	285	0.62	97.37	97.37	0.9737	0.0035	0.985088	AR Average	Trainset	Testset
P										Recall	97.37	94.74
Testset	8	19	285	0.99	89.47	94.44	0.8947	0.0035	0.945614	Precision	97.37	94.74
TrainSet	8	38	285	1.55	89.47	97.14	0.8947	0.0035	0.945614	AUC	0.985088	0.97193
4-carboxyglutamate										Random Sub-sampling average
A	Hidden Neuron	Positives	Negatives	ERROR	RECALL	PRECISION	TPR	FPR	AUC	ARP Average	Trainset	Testset
Testset	12	318	3182	1.4	88.68	95.59	0.8868	0.0041	0.941354	Recall	87.49	82.0767
TrainSet	12	636	3183	0.68	96.54	99.35	0.9654	0.0013	0.982076	Precision	98.75	96.0167
R										AUC	0.936253	0.908492
Testset	6	318	3182	1.69	88.68	92.46	0.8868	0.0072	0.939782
TrainSet	6	636	3183	1.62	93.25	96.9	0.9325	0.006	0.963262	AR Average	Trainset	Testset
P										Recall	94.895	88.68
Testset	20	318	3182	2.83	68.87	100	0.6887	0	0.84434	Precision	98.125	94.025
TrainSet	20	636	3183	4.56	72.68	100	0.7268	0	0.863422	AUC	0.972669	0.940568
4-hydroxyproline										Random Sub-sampling average
A	Hidden Neuron	Positives	Negatives	ERROR	RECALL	PRECISION	TPR	FPR	AUC	ARP Average	Trainset	Testset
Testset	20	473	5000	2.45	88.58	83.97	0.8858	0.016	0.934918	Recall	83.8033	80.9033
TrainSet	20	946	5000	1.73	95.03	94.14	0.9503	0.0112	0.969559	Precision	89.4233	80.7333
R										AUC	0.906791	0.891444
Testset	20	473	5000	6.4	91.97	58.23	0.9197	0.0624	0.928631
TrainSet	20	946	5000	6.05	94.71	74.3	0.9471	0.062	0.942573	AR Average	Trainset	Testset
P										Recall	94.87	90.275
Testset	4	473	5000	3.27	62.16	100	0.6216	0	0.810782	Precision	84.22	71.1
TrainSet	4	946	5000	6.12	61.67	99.83	0.6167	0.0002	0.808242	AUC	0.956066	0.931774
5-hydroxylysine										Random Sub-sampling average
A	Hidden Neuron	Positives	Negatives	ERROR	RECALL	PRECISION	TPR	FPR	AUC	ARP Average	Trainset	Testset
Testset	6	91	1375	2.39	81.52	80.65	0.8152	0.0131	0.901063	Recall	76.3167	72.4633
TrainSet	6	182	1375	1.61	90.16	95.93	0.9016	0.0051	0.948272	Precision	80.1333	70.61
R										AUC	0.855766	0.838198
Testset	6	91	1375	13.02	89.13	31.18	0.8913	0.1316	0.879834
TrainSet	6	182	1375	14.39	90.16	44.47	0.9016	0.1499	0.875856	AR Average	Trainset	Testset
P										Recall	90.16	85.325
Testset	16	91	1375	3.34	46.74	100	0.4674	0	0.733696	Precision	70.2	55.915
TrainSet	16	182	1375	6.04	48.63	100	0.4863	0	0.743169	AUC	0.912064	0.890448
Glycine_amide										Random Sub-sampling average
A	Hidden Neuron	Positives	Negatives	ERROR	RECALL	PRECISION	TPR	FPR	AUC	ARP Average	Trainset	Testset
Testset	4	71	42	7.89	98.61	89.87	0.9861	0.1905	0.897817	Recall	99.3	99.0733
TrainSet	4	142	42	1.09	99.3	99.3	0.993	0.0238	0.984574	Precision	97.3267	85.1767
R										AUC	0.94886	0.840608
Testset	4	71	42	20.18	100	75.79	1	0.5476	0.72619
TrainSet	4	142	42	5.98	99.3	93.38	0.993	0.2381	0.877431	AR Average	Trainset	Testset
P										Recall	99.3	99.305
Testset	4	71	42	7.89	98.61	89.87	0.9861	0.1905	0.897817	Precision	96.34	82.83
TrainSet	4	142	42	1.09	99.3	99.3	0.993	0.0238	0.984574	AUC	0.931002	0.812003
Hydroxyproline										Random Sub-sampling average
A	Hidden Neuron	Positives	Negatives	ERROR	RECALL	PRECISION	TPR	FPR	AUC	ARP Average	Trainset	Testset
Testset	4	65	980	2.49	75.38	83.05	0.7538	0.0102	0.871821	Recall	90.0533	78.46
TrainSet	4	130	980	0.72	94.62	99.19	0.9462	0.001	0.972567	Precision	93.1067	79.9867
R										AUC	0.944822	0.883804
Testset	10	65	980	4.59	86.15	58.95	0.8615	0.0398	0.910871
TrainSet	10	130	980	3.24	96.15	80.13	0.9615	0.0316	0.964953	AR Average	Trainset	Testset
P										Recall	95.385	80.765
Testset	12	65	980	1.72	73.85	97.96	0.7385	0.001	0.868721	Precision	89.66	71
TrainSet	12	130	980	2.43	79.39	100	0.7939	0	0.896947	AUC	0.96876	0.891346
Phospho_auto										Random Sub-sampling average
A	Hidden Neuron	Positives	Negatives	ERROR	RECALL	PRECISION	TPR	FPR	AUC	ARP Average	Trainset	Testset
Testset	14	792	5000	3.25	90.54	86.4	0.9054	0.0226	0.941411	Recall	91.25	88.27
TrainSet	14	1584	5000	1.17	95.96	99.15	0.9596	0.0026	0.97851	Precision	96.9567	86.7867
R										AUC	0.951384	0.929529
Testset	14	792	5000	5.2	90.92	75.89	0.9092	0.0458	0.931703
TrainSet	14	1584	5000	3.28	94.38	92.17	0.9438	0.0254	0.959207	AR Average	Trainset	Testset
P										Recall	95.17	90.73
Testset	20	792	5000	2.5	83.35	98.07	0.8335	0.0026	0.915472	Precision	95.66	81.145
TrainSet	20	1584	5000	4.09	83.41	99.55	0.8341	0.0012	0.916435	AUC	0.968859	0.936557
Phospho_CDC2										Random Sub-sampling average
A	Hidden Neuron	Positives	Negatives	ERROR	RECALL	PRECISION	TPR	FPR	AUC	ARP Average	Trainset	Testset
Testset	8	135	2040	3.26	80.88	70.97	0.8088	0.0221	0.893382	Recall	80.99	73.04
TrainSet	8	271	2040	1.64	93.73	92.36	0.9373	0.0103	0.963488	Precision	93.8767	77.67
R										AUC	0.900709	0.855801
Testset	16	135	2040	3.91	88.24	63.49	0.8824	0.0338	0.924265
TrainSet	16	271	2040	1.9	95.2	89.27	0.952	0.0152	0.968417	AR Average	Trainset	Testset
P										Recall	94.465	84.56
Testset	12	135	2040	3.17	50	98.55	0.5	0.0005	0.749755	Precision	90.815	67.23
TrainSet	12	271	2040	5.41	54.04	100	0.5404	0	0.770221	AUC	0.965952	0.908824
Phospho_PKA										Random Sub-sampling average
A	Hidden Neuron	Positives	Negatives	ERROR	RECALL	PRECISION	TPR	FPR	AUC	ARP Average	Trainset	Testset
Testset	12	287	4310	3	86.06	71.59	0.8606	0.0227	0.918945	Recall	79.3	72.24
TrainSet	12	574	4310	0.86	97.39	95.39	0.9739	0.0063	0.983802	Precision	94.5667	77.6367
R										AUC	0.89283	0.852275
Testset	16	287	4310	3.48	88.15	66.75	0.8815	0.0292	0.926149
TrainSet	16	574	4310	1.76	96.34	89.48	0.9634	0.0151	0.974167	AR Average	Trainset	Testset
P										Recall	96.865	87.105
Testset	10	287	4310	3.74	42.51	94.57	0.4251	0.0016	0.711731	Precision	92.435	69.17
TrainSet	10	574	4310	6.63	44.17	98.83	0.4417	0.0007	0.720521	AUC	0.978984	0.922547
Phospho_PKC										Random Sub-sampling average
A	Hidden Neuron	Positives	Negatives	ERROR	RECALL	PRECISION	TPR	FPR	AUC	ARP Average	Trainset	Testset
Testset	10	191	2880	2.93	88.54	71.43	0.8854	0.0236	0.930903	Recall	85.4133	76.5633
TrainSet	10	383	2880	0.7	94.78	99.18	0.9478	0.001	0.973369	Precision	96.6567	76.07
R										AUC	0.924803	0.872512
Testset	8	191	2880	4.65	81.25	59.32	0.8125	0.0372	0.887674
TrainSet	8	383	2880	1.75	94.27	91.18	0.9427	0.0122	0.965276	AR Average	Trainset	Testset
P										Recall	94.525	84.895
Testset	14	191	2880	2.6	59.9	97.46	0.599	0.001	0.798958	Precision	95.18	65.375
TrainSet	14	383	2880	3.89	67.19	99.61	0.6719	0.0003	0.835764	AUC	0.969323	0.909288
Phosphoserine										Random Sub-sampling average
A	Hidden Neuron	Positives	Negatives	ERROR	RECALL	PRECISION	TPR	FPR	AUC	ARP Average	Trainset	Testset
Testset	18	18289	5000	9.34	94.69	93.49	0.9469	0.241	0.852955	Recall	93.35	92.5067
TrainSet	18	36578	5000	4.47	96.87	98.02	0.9687	0.143	0.912848	Precision	95.6133	90.7033
R										AUC	0.79848	0.773263
Testset	16	18289	5000	17.51	98.91	82.35	0.9891	0.7756	0.606733
TrainSet	16	36578	5000	10.02	99.06	90.45	0.9906	0.7648	0.612911	AR Average	Trainset	Testset
P										Recall	97.965	96.8
Testset	20	18289	5000	15.18	83.92	96.27	0.8392	0.119	0.860101	Precision	94.235	87.92
TrainSet	20	36578	5000	15.2	84.12	98.37	0.8412	0.1018	0.869681	AUC	0.762879	0.729844
Phosphoserine_autocatalysis										Random Sub-sampling average
A	Hidden Neuron	Positives	Negatives	ERROR	RECALL	PRECISION	TPR	FPR	AUC	ARP Average	Trainset	Testset
Testset	16	124	1865	3.97	82.26	64.15	0.8226	0.0306	0.896009	Recall	86.08	74.1967
TrainSet	16	248	1865	1.09	91.57	99.13	0.9157	0.0011	0.957295	Precision	99.42	75.37
R										AUC	0.930031	0.860601
Testset	18	124	1865	4.12	80.65	63.29	0.8065	0.0311	0.887676
TrainSet	18	248	1865	1.09	91.57	99.13	0.9157	0.0011	0.957295	AR Average	Trainset	Testset
P										Recall	91.57	81.455
Testset	14	124	1865	2.56	59.68	98.67	0.5968	0.0005	0.798119	Precision	99.13	63.72
TrainSet	14	248	1865	2.93	75.1	100	0.751	0	0.875502	AUC	0.957295	0.891843
Phosphoserine_CK2										Random Sub-sampling average
A	Hidden Neuron	Positives	Negatives	ERROR	RECALL	PRECISION	TPR	FPR	AUC	ARP Average	Trainset	Testset
Testset	8	178	1439	2.66	86.59	89.08	0.8659	0.0132	0.926359	Recall	89.2867	82.68
TrainSet	8	357	1440	1.73	93.02	98.23	0.9302	0.0042	0.962999	Precision	95.2533	84.2667
R										AUC	0.940292	0.901941
Testset	4	178	1439	5.87	88.27	68.1	0.8827	0.0514	0.915628
TrainSet	4	357	1440	4.12	92.44	87.53	0.9244	0.0326	0.945865	AR Average	Trainset	Testset
P										Recall	92.73	87.43
Testset	2	178	1439	3.34	73.18	95.62	0.7318	0.0042	0.863837	Precision	92.88	78.59
TrainSet	2	357	1440	3.51	82.4	100	0.824	0	0.912011	AUC	0.954432	0.920994
Phosphoserine_PKA										Random Sub-sampling average
A	Hidden Neuron	Positives	Negatives	ERROR	RECALL	PRECISION	TPR	FPR	AUC	ARP Average	Trainset	Testset
Testset	18	256	3375	1.87	90.27	84.36	0.9027	0.0127	0.944992	Recall	93.3067	86.64
TrainSet	18	512	3375	0.49	97.46	98.81	0.9746	0.0018	0.986416	Precision	98.6267	82.9133
R										AUC	0.965533	0.925747
Testset	18	256	3375	3.19	90.66	71.69	0.9066	0.0273	0.939678
TrainSet	18	512	3375	0.51	97.66	98.43	0.9766	0.0024	0.987096	AR Average	Trainset	Testset
P										Recall	97.56	90.465
Testset	18	256	3375	1.93	78.99	92.69	0.7899	0.0047	0.892571	Precision	98.62	78.025
TrainSet	18	512	3375	2.16	84.8	98.64	0.848	0.0018	0.923087	AUC	0.986756	0.942335
Phosphoserine_PKC										Random Sub-sampling average
A	Hidden Neuron	Positives	Negatives	ERROR	RECALL	PRECISION	TPR	FPR	AUC	ARP Average	Trainset	Testset
Testset	4	148	2073	3.42	82.55	71.1	0.8255	0.0241	0.900692	Recall	86.71	73.6
TrainSet	4	296	2073	0.76	94.93	98.94	0.9493	0.0014	0.973939	Precision	92.8467	73.8567
R										AUC	0.92777	0.855145
Testset	4	148	2073	5.85	84.56	54.08	0.8456	0.0516	0.897011
TrainSet	4	296	2073	3.38	95.27	81.03	0.9527	0.0318	0.960432	AR Average	Trainset	Testset
P										Recall	95.1	83.555
Testset	14	148	2073	3.24	53.69	96.39	0.5369	0.0014	0.767733	Precision	89.985	62.59
TrainSet	14	296	2073	3.88	69.93	98.57	0.6993	0.0014	0.848939	AUC	0.967186	0.898852
Phosphothreonine										Random Sub-sampling average
A	Hidden Neuron	Positives	Negatives	ERROR	RECALL	PRECISION	TPR	FPR	AUC	ARP Average	Trainset	Testset
Testset	12	4476	5000	11.76	83.38	90.98	0.8338	0.074	0.87989	Recall	84.2667	83.49
TrainSet	12	8952	5000	10.96	85.2	97.4	0.852	0.0408	0.905598	Precision	93.4433	86.72
R										AUC	0.860493	0.849349
Testset	6	4476	5000	21.23	90.24	71.95	0.9024	0.315	0.793684
TrainSet	6	8952	5000	17.57	90.06	83.77	0.9006	0.3124	0.79409	AR Average	Trainset	Testset
P										Recall	87.63	86.81
Testset	16	4476	5000	11.97	76.85	97.23	0.7685	0.0196	0.874472	Precision	90.585	81.465
TrainSet	16	8952	5000	14.84	77.54	99.16	0.7754	0.0118	0.88179	AUC	0.849844	0.836787
Phosphothreonine_autocatalysis										Random Sub-sampling average
A	Hidden Neuron	Positives	Negatives	ERROR	RECALL	PRECISION	TPR	FPR	AUC	ARP Average	Trainset	Testset
Testset	14	287	1245	2.54	93.06	93.38	0.9306	0.0153	0.957647	Recall	90.38	89.24
TrainSet	14	574	1245	1.65	94.96	99.82	0.9496	0.0008	0.974381	Precision	94.4733	86.44
R										AUC	0.937415	0.924895
Testset	10	287	1245	10.24	94.1	65.94	0.941	0.1124	0.914261
TrainSet	10	574	1245	7.26	95.48	83.82	0.9548	0.0852	0.934787	AR Average	Trainset	Testset
P										Recall	95.22	93.58
Testset	18	287	1245	3.65	80.56	100	0.8056	0	0.902778	Precision	91.82	79.66
TrainSet	18	574	1245	6.16	80.7	99.78	0.807	0.0008	0.903076	AUC	0.954584	0.935954
Phosphotyrosine										Random Sub-sampling average
A	Hidden Neuron	Positives	Negatives	ERROR	RECALL	PRECISION	TPR	FPR	AUC	ARP Average	Trainset	Testset
Testset	20	3521	5000	10.96	85.55	87.64	0.8555	0.085	0.88524	Recall	86.38	82.5867
TrainSet	20	7043	5000	5.38	91.75	98.97	0.9175	0.0134	0.952053	Precision	96.47	86.77
R										AUC	0.906468	0.859995
Testset	14	3521	5000	17.36	90.32	73.65	0.9032	0.2276	0.83779
TrainSet	14	7043	5000	8.6	94.92	90.79	0.9492	0.1356	0.906785	AR Average	Trainset	Testset
P										Recall	93.335	87.935
Testset	20	3521	5000	11.91	71.89	99.02	0.7189	0.005	0.856955	Precision	94.88	80.645
TrainSet	20	7043	5000	16.25	72.47	99.65	0.7247	0.0036	0.860565	AUC	0.929419	0.861515
Phosphotyrosine_autocatalysis										Random Sub-sampling average
A	Hidden Neuron	Positives	Negatives	ERROR	RECALL	PRECISION	TPR	FPR	AUC	ARP Average	Trainset	Testset
Testset	16	251	1386	4.4	89.29	83.33	0.8929	0.0325	0.930195	Recall	93.25	86.7733
TrainSet	16	503	1386	1.59	96.82	97.21	0.9682	0.0101	0.979045	Precision	96.1367	86.0833
R										AUC	0.959155	0.919553
Testset	18	251	1386	5.43	92.46	76.9	0.9246	0.0505	0.937049
TrainSet	18	503	1386	2.75	97.22	92.79	0.9722	0.0274	0.972375	AR Average	Trainset	Testset
P										Recall	97.02	90.875
Testset	18	251	1386	3.54	78.57	98.02	0.7857	0.0029	0.891414	Precision	95	80.115
TrainSet	18	503	1386	4.18	85.71	98.41	0.8571	0.0051	0.926044	AUC	0.97571	0.933622
Sulfotyrosine										Random Sub-sampling average
A	Hidden Neuron	Positives	Negatives	ERROR	RECALL	PRECISION	TPR	FPR	AUC	ARP Average	Trainset	Testset
Testset	18	291	685	4.4	96.23	89.78	0.9623	0.0467	0.957807	Recall	97.9367	94.9767
TrainSet	18	582	685	0.95	99.48	98.47	0.9948	0.0131	0.990853	Precision	94.51	84.23
R										AUC	0.963183	0.930847
Testset	18	291	685	14.43	97.95	67.93	0.9795	0.1971	0.891186
TrainSet	18	582	685	7.81	99.48	85.78	0.9948	0.1401	0.92735	AR Average	Trainset	Testset
P										Recall	99.48	97.09
Testset	12	291	685	4.2	90.75	94.98	0.9075	0.0204	0.943548	Precision	92.125	78.855
TrainSet	12	582	685	2.68	94.85	99.28	0.9485	0.0058	0.971347	AUC	0.959102	0.924497

## Sheet: Feature set
Feature ID	Description	Reference
BIOV880101	Information value for accessibility; average fraction 35%	Protein Engineering 2, 185-191 (1988)
BIOV880102	Information value for accessibility; average fraction 23%	Protein Engineering 2, 185-191 (1988)
KRIW710101	Side chain interaction parameter	Biochim. Biophys. Acta 229, 368-383 (1971)
KRIW790101	Side chain interaction parameter	Biochim. Biophys. Acta 576, 204-228 (1979)
KRIW790102	Fraction of site occupied by water	Biochim. Biophys. Acta 576, 204-228 (1979)
KRIW790103	Side chain volume	Biochim. Biophys. Acta 576, 204-228 (1979)
BLAS910101	Scaled side chain hydrophobicity values	Analytical Biochemistry 193, 72-82 (1991)
HOPA770101	Hydration number	Intermolecular Interactions and Biomolecular Organizations, Wiley, New York (1977)
LAWE840101	Transfer free energy, CHP/water	J. Biol. Chem. 259, 2910-2912 (1984)
OOBM850105	Optimized side chain interaction parameter	Bull. Inst. Chem. Res., Kyoto Univ. 63, 82-94 (1985)
Feature descriptors considered, but found not to improve the overall accuracy and thus not included in the aforementioned final group of features
ARGP820101	Hydrophobicity index	Eur. J. Biochem. 128, 565-575 (1982)
BLAS910101	Scaled side chain hydrophobicity values	Analytical Biochemistry 193, 72-82 (1991)
BULH740101	Surface tension of amino acid solutions: A hydrophobicity scale of the amino acid residues	Arch. Biochem. Biophys. 161, 665-670 (1974)
FASG760101	Molecular weight	Handbook of Biochemistry and Molecular Biology, 3rd ed., Proteins - Volume 1, CRC Press, Cleveland (1976)
WARP780101	Average interactions per side chain atom	J. Mol. Biol. 118, 289-304 (1978) (Gly 0.81)

## Sheet: ROC sample
CDK_group
A	Hidden Neuron	Positives	Negatives	ERROR	RECALL	PRECISION	TPR	FPR	AUC
Testset	8	49	745	5.71	97.14	52.31	0.9714	0.059	0.95619
TrainSet	8	98	745	5.89	95.65	67.35	0.9565	0.061	0.947785
R
Testset	8	49	745	5.71	97.14	52.31	0.9714	0.059	0.95619
TrainSet	8	98	745	5.89	95.65	67.35	0.9565	0.061	0.947785
P
Testset	18	49	745	5.18	37.14	65	0.3714	0.0133	0.679048
TrainSet	18	98	745	4.71	62.86	95.65	0.6286	0.0038	0.812377
	0	0		Random Guess
Testset	0.3714	0.0133		0
	0.9714	0.059		0
	0.9714	0.059		1
	1	1
	0	0
TrainSet	0.6286	0.0038
	0.9565	0.061
	0.9565	0.061
	1	1
		AMS3 Train	AMS3 Test
	PKA	0.905	0.89
	PKC	0.9	0.74
	CDK	0.95	0.96
	CK2	0.84	0.81
		PKA	PKC	CDK	CK2
	GPS	0.8446	0.7574	0.8761	0.813
	KinasePhos	0.8234	0.744	0.8713	0.7508
	NetPhosK	0.8749	0.7581	0.7767	0.9307
	PPSP	0.886	0.7994	0.8721	0.8767
	PredPhospho	0.8537	0.7149	0.867	0.7791
	Scansite	0.7656	0.6397	0.7584	0.7734
	Meta-predictor	0.8956	0.9313	0.8946	0.8247

## Sheet: Detailed ROC CK2_group
AMS3 TrainSet	0	0		AMS3 TestSet	0	0
	0.2667	0.004		TPR	0.2169	0.0008
TPR	0.2606	0.004		TPR	0.2048	0.0008		Random Guess
TPR	0.2788	0.0048		TPR	0.2169	0.0032		0
TPR	0.3394	0.0048		TPR	0.2771	0.0032		1
TPR	0.2909	0.0056		TPR	0.2651	0.0048
TPR	0.2485	0.0072		TPR	0.3012	0.0056
TPR	0.1928	0.0072		TPR	0.2289	0.0056
TPR	0.2229	0.008		TPR	0.3012	0.0056
TPR	0.2606	0.0104		TPR	0.2892	0.0064
TPR	0.3091	0.012		TPR	0.3253	0.0072
TPR	0.697	0.0394		TPR	0.6506	0.045
TPR	0.7091	0.0514		TPR	0.6867	0.053
TPR	0.703	0.0538		TPR	0.6747	0.057
TPR	0.7212	0.0538		TPR	0.6627	0.0578
TPR	0.7333	0.0538		TPR	0.6627	0.0586
TPR	0.7152	0.057		TPR	0.6867	0.0594
TPR	0.697	0.0586		TPR	0.6867	0.0627
TPR	0.703	0.061		TPR	0.6747	0.0627
TPR	0.7273	0.0618		TPR	0.6988	0.0651
TPR	0.7333	0.0627		TPR	0.6747	0.0675
TPR	0.6606	0.0635		TPR	0.6988	0.0683
TPR	0.7091	0.0787		TPR	0.6867	0.0755
TPR	0.7212	0.0819		TPR	0.6747	0.0795
TPR	0.7273	0.0892		TPR	0.7108	0.0908
TPR	0.7576	0.0972		TPR	0.6747	0.0988
	1	1		TPR	1	1
cdk group
						TPR	Specificity	FPR
					GPS	0.699	0.895	0.105
					KinasePhos_90	0.581	0.904	0.096
					KinasePhos_95	0.476	0.95	0.05
					KinasePhos_100	0.266	0.985	0.015
					KinasePhos_bitscore	0.594	0.901	0.099
					NetPhosK_0.3	0.961	0.525	0.475
					NetPhosK_0.5	0.755	0.948	0.052
					NetPhosK_0.7	0.245	1	0
					PPSP_highsens	0.93	0.227	0.773
					PPSP_balanced	0.742	0.933	0.067
					PPSP_highspec	0.048	1	0
					PredPhospho	0.594	0.959	0.041
					Scansite_low	0.576	0.983	0.017
					Scansite_medium	0.38	0.997	0.003
					Scansite_high	0.135	1	0

## Sheet: Detailed ROC PKA_group
AMS3 TrainSet	0	0		AMS3 TestSet	0	0
	0.2565	0.0012		TPR	0.2087	0.0012
TPR	0.2652	0.0012		TPR	0.2174	0.0017		Random Guess
TPR	0.2597	0.0017		TPR	0.2087	0.0029		0
TPR	0.1861	0.0023		TPR	0.2957	0.0029		1
TPR	0.3087	0.0023		TPR	0.3652	0.0029
TPR	0.3261	0.0023		TPR	0.313	0.0029
TPR	0.3522	0.0029		TPR	0.3478	0.0035
TPR	0.3478	0.0035		TPR	0.2435	0.0035
TPR	0.2739	0.004		TPR	0.3565	0.004
TPR	0.2957	0.004		TPR	0.3391	0.004
TPR	0.3696	0.0046		TPR	0.3217	0.004
TPR	0.3896	0.0046		TPR	0.2522	0.0052
TPR	0.3	0.0046		TPR	0.3913	0.0058
TPR	0.3565	0.0046		TPR	0.4261	0.0058
TPR	0.4261	0.0052		TPR	0.3304	0.0058
TPR	0.3565	0.0052		TPR	0.3217	0.0061
TPR	0.4391	0.0052		TPR	0.4609	0.0064
TPR	0.4565	0.0052		TPR	0.4087	0.0064
TPR	0.3696	0.0052		TPR	0.4522	0.0069
TPR	0.381	0.0058		TPR	0.3652	0.0069
TPR	0.4348	0.0061		TPR	0.3304	0.007
TPR	0.4217	0.0061		TPR	0.3478	0.007
TPR	0.4087	0.0061		TPR	0.3217	0.0078
TPR	0.413	0.0061		TPR	0.313	0.0078
TPR	0.4261	0.0064		TPR	0.3652	0.0081
	0.4478	0.007		TPR	0.3565	0.0087
	0.3826	0.0078			0.3565	0.0087
	0.4522	0.0078			0.4348	0.0098
cdk group	0.4957	0.0104			0.487	0.0113
	0.5435	0.0113			0.4348	0.013
	0.8522	0.0522			0.7652	0.0548
	0.8261	0.0549			0.8087	0.0613					TPR	Specificity	FPR
	0.8348	0.059			0.8087	0.0665				GPS	0.817	0.809	0.191
	0.8391	0.059			0.8	0.0676				KinasePhos_90	0.722	0.843	0.157
	0.8391	0.0607			0.8261	0.0705				KinasePhos_95	0.65	0.887	0.113
	0.8087	0.063			0.8609	0.0757				KinasePhos_100	0.361	0.952	0.048
	0.8391	0.0642			0.8522	0.0775				KinasePhos_bitscore	0.775	0.804	0.196
	0.8348	0.0642			0.8348	0.0803				NetPhosK_0.3	0.878	0.724	0.276
	0.8391	0.0659			0.8696	0.0803				NetPhosK_0.5	0.694	0.874	0.126
	0.8391	0.0699			0.8174	0.0809				NetPhosK_0.7	0.483	0.959	0.041
	0.8261	0.0746			0.8261	0.0815				PPSP_highsens	0.967	0.231	0.769
	0.8565	0.0803			0.8696	0.0827				PPSP_balanced	0.85	0.806	0.194
	0.8522	0.0815			0.8609	0.0838				PPSP_highspec	0.008	0.998	0.002
	0.8565	0.0821			0.8348	0.0844				PredPhospho	0.808	0.839	0.161
	0.8696	0.0832			0.8261	0.0878				Scansite_low	0.644	0.917	0.083
	0.8565	0.0867			0.8261	0.0902				Scansite_medium	0.422	0.981	0.019
	0.8957	0.087			0.8783	0.0908				Scansite_high	0.158	0.991	0.009
	0.8652	0.0896			0.7826	0.093
	0.8565	0.0913			0.8261	0.0931
	0.8609	0.0936			0.8696	0.0942
	0.8696	0.0942			0.8435	0.0948
	0.8739	0.0954			0.8435	0.0965
	0.8174	0.0954			0.8522	0.0971
	0.8739	0.0965			0.8783	0.0983
	0.8565	0.0994			0.8261	0.1
	0.8783	0.1006			0.8609	0.1
	0.8826	0.1012			0.8609	0.1006
	0.8478	0.1035			0.8348	0.1006
	0.8696	0.1035			0.8261	0.1017
	0.9087	0.1035			0.887	0.104
	0.887	0.104			0.8522	0.1052
	0.8739	0.1046			0.8696	0.1078
	0.887	0.1058			0.887	0.1087
	0.9174	0.1078			0.8783	0.1087
	0.9043	0.1078			0.887	0.111
	0.9174	0.1087			0.887	0.111
	0.9174	0.1157			0.8522	0.1139
	0.9217	0.1191			0.8696	0.1139
	0.913	0.1243			0.8783	0.1148
	0.9304	0.1243			0.887	0.1209
	0.887	0.1254			0.887	0.1287
	0.9217	0.1304			0.8783	0.1348
	0.9435	0.1391			0.913	0.1387
	0.9087	0.1399			0.887	0.1405
	0.9391	0.147			0.887	0.1426
	0.9304	0.1609			0.8957	0.147
	0.9261	0.1687			0.913	0.16
	0.9304	0.2113			0.913	0.1991
	1	1			1	1

## Sheet: Detailed ROC PKC_group
AMS3 TrainSet	0	0		AMS3 TestSet	0	0
	0.2626	0.0015		TPR	0.236	0.0037
TPR	0.2235	0.0022		TPR	0.236	0.0045		Random Guess
TPR	0.2514	0.0022		TPR	0.2472	0.0045		0
TPR	0.2235	0.0022		TPR	0.2809	0.0052		1
TPR	0.2458	0.0022		TPR	0.2135	0.0052
TPR	0.2235	0.003		TPR	0.2247	0.0052
TPR	0.257	0.003		TPR	0.236	0.006
TPR	0.1788	0.003		TPR	0.236	0.006
TPR	0.2179	0.003		TPR	0.2921	0.0067
TPR	0.2402	0.003		TPR	0.2135	0.0067
TPR	0.257	0.0037		TPR	0.2584	0.0067
TPR	0.2809	0.0037		TPR	0.2247	0.0067
TPR	0.257	0.0037		TPR	0.2247	0.0075
TPR	0.8315	0.0037		TPR	0.236	0.0082
TPR	0.2753	0.0037		TPR	0.2247	0.0082
TPR	0.2514	0.0037		TPR	0.236	0.009
TPR	0.2191	0.0045		TPR	0.2247	0.009
TPR	0.2191	0.0045		TPR	0.2135	0.009
TPR	0.2753	0.0052		TPR	0.2247	0.0097
TPR	0.2303	0.0052		TPR	0.2584	0.0097
TPR	0.8652	0.0052		TPR	0.5281	0.05
TPR	0.1854	0.006		TPR	0.618	0.0582
TPR	0.8876	0.0075		TPR	0.5393	0.0649
TPR	0.8202	0.0201		TPR	0.6292	0.0694
TPR	0.7865	0.0381		TPR	0.5281	0.0716
	0.7921	0.0396		TPR	0.5393	0.0769
	0.7374	0.0583			0.5393	0.0821
	0.743	0.0687			0.6067	0.0821
cdk group	0.7765	0.0717			0.5393	0.0888
	0.743	0.0739			0.5393	0.0925
	0.8034	0.0769			0.5506	0.0985
	0.7709	0.0799			0.6629	0.1037					TPR	Specificity	FPR
	0.7709	0.0829			0.6742	0.1082				GPS	0.718	0.753	0.247
	0.7135	0.0873			0.6854	0.1157				KinasePhos_90	0.649	0.789	0.211
	0.7809	0.091			0.6966	0.1187				KinasePhos_95	0.48	0.864	0.136
	0.7765	0.0941			0.6517	0.1194				KinasePhos_100	0.129	0.977	0.023
	0.7821	0.0963			0.5618	0.1231				KinasePhos_bitscore	0.687	0.722	0.278
	0.7821	0.1008			0.6404	0.1231				NetPhosK_0.3	0.716	0.695	0.305
	0.7921	0.1104			0.5618	0.1269				NetPhosK_0.5	0.491	0.841	0.159
	0.7865	0.1134			0.5618	0.1313				NetPhosK_0.7	0.333	0.935	0.065
	0.7921	0.1149			0.6854	0.1336				PPSP_highsens	0.954	0.274	0.726
	0.7933	0.118			0.6854	0.1351				PPSP_balanced	0.741	0.743	0.257
	0.764	0.1299			0.6629	0.1358				PPSP_highspec	0.006	1	0
	0.764	0.1306			0.5843	0.1388				PredPhospho	0.598	0.805	0.195
	0.7697	0.1358			0.6742	0.1396				Scansite_low	0.411	0.866	0.134
	0.7921	0.1537			0.6629	0.1403				Scansite_medium	0.17	0.946	0.054
	0.7809	0.1575			0.618	0.1478				Scansite_high	0.069	0.994	0.006
	0.7865	0.1575			0.5955	0.1493
	0.8034	0.1806			0.6292	0.1597
	0.8258	0.1821			0.7416	0.2172
	1	1			1	1

## Sheet: Detailed ROC CDK_group
AMS3 TrainSet	0	0		AMS3 TestSet	0	0
	0.4143	0.0038		TPR	0.2571	0.0095
TPR	0.4429	0.0038		TPR	0.2857	0.0114		Random Guess
TPR	0.4429	0.0038		TPR	0.3143	0.0114		0
TPR	0.4571	0.0038		TPR	0.3143	0.0114		1
TPR	0.4714	0.0038		TPR	0.2857	0.0114
TPR	0.6286	0.0038		TPR	0.3714	0.0133
TPR	0.6286	0.0172		TPR	0.4571	0.0171
TPR	0.913	0.0552		TPR	0.9714	0.0552
TPR	0.913	0.0571		TPR	0.9714	0.0571
TPR	0.9565	0.0571		TPR	0.9714	0.0571
TPR	0.9275	0.059		TPR	0.9714	0.0571
TPR	0.9565	0.061		TPR	0.9714	0.0571
TPR	0.9275	0.0629		TPR	0.9714	0.059
TPR	0.9275	0.0648		TPR	0.9714	0.059
TPR	0.942	0.0648		TPR	0.9714	0.061
TPR	0.9565	0.0648		TPR	0.9714	0.061
TPR	0.9565	0.0743		TPR	0.9714	0.0629
TPR	0.9565	0.0781		TPR	0.9714	0.0648
TPR	0.9565	0.0781		TPR	0.9714	0.0648
TPR	0.9565	0.08		TPR	0.9714	0.0648
TPR	0.9565	0.0838		TPR	0.9714	0.0648
TPR	0.9565	0.0857		TPR	0.9714	0.0648
TPR	0.9565	0.0895		TPR	0.9714	0.0648
TPR	0.9565	0.0914		TPR	0.9714	0.0705
TPR	1	1		TPR	1	1
				TPR
cdk group
						TPR	Specificity	FPR
					GPS	0.908	0.8	0.2
					KinasePhos_90	0.884	0.717	0.283
					KinasePhos_95	0.799	0.837	0.163
					KinasePhos_100	0.571	0.923	0.077
					KinasePhos_bitscore	0.912	0.685	0.315
					NetPhosK_0.3	1	0	1
					NetPhosK_0.5	0.639	0.748	0.252
					NetPhosK_0.7	0.065	0.998	0.002
					PPSP_highsens	0.983	0.075	0.925
					PPSP_balanced	0.905	0.796	0.204
					PPSP_highspec	0.054	0.982	0.018
					PredPhospho	0.898	0.823	0.177
					Scansite_low	0.667	0.884	0.116
					Scansite_medium	0.405	0.971	0.029
					Scansite_high	0.153	0.993	0.007

## Sheet: Result of AMS2
PTM type	by Protein Agent	Kernel	Method	Motif size	Positives	Negatives	Error	Precision	Recall
3,4-dihydroxyproline	-	Polynomial (s a*b+c)^d	BIN	9	55	9295	10	62.5	55.56
3,4-dihydroxyproline	-	Linear (default)	BIN	9	55	9295	7.14	66.67	88.89
4-carboxyglutamate	-	Polynomial (s a*b+c)^d	BIN	9	369	6365	4.25	95.93	90.56
4-carboxyglutamate	-	Linear (default)	BIN	9	369	6365	9.94	86.89	81.12
4-hydroxyproline	-	Polynomial (s a*b+c)^d	BIN	9	429	10000	11.72	85.31	65.59
4-hydroxyproline	-	Linear (default)	BIN	9	429	10000	16.07	76.43	54.03
5-hydroxylysine	-	Polynomial (s a*b+c)^d	BIN	9	93	3569	9.76	84.62	12.79
5-hydroxylysine	-	Linear (default)	BIN	9	93	3569	10.77	100	1.16
Asymmetric dimethylarginine	-	Polynomial (s a*b+c)^d	BIN	9	69	1093	10.43	87.72	76.92
Asymmetric dimethylarginine	-	Linear (default)	BIN	9	69	1093	10.43	82.09	84.62
dihydroxyphenylalanine		Polynomial (s a*b+c)^d	BIN	9	118	6420	25.47	76.92	29.41
dihydroxyphenylalanine		Linear (default)	BIN	9	118	6420	23.58	80	35.29
Glycine amide	-	Polynomial (s a*b+c)^d	BIN	9	60	84	5.43	86.49	100
Glycine amide	-	Linear (default)	BIN	9	60	84	8.7	90	84.38
Hydroxyproline	-	Polynomial (s a*b+c)^d	BIN	9	133	10000	13.44	85.71	28.8
Hydroxyproline	-	Linear (default)	BIN	9	133	10000	15.98	92.86	10.4
Leucine amide	-	Polynomial (s a*b+c)^d	BIN	9	198	443	2.85	91.26	96.91
Leucine amide	-	Linear (default)	BIN	9	198	443	0.71	97.96	98.97
Methionine amide	-	Polynomial (s a*b+c)^d	BIN	9	54	6	5	93.75	100
Methionine amide	-	Linear (default)	BIN	9	54	6	15	83.33	100
N-acetylglycine	-	Polynomial (s a*b+c)^d	BIN	9	57	935	4.55	100	50
N-acetylglycine	-	Linear (default)	BIN	9	57	935	2.65	90.48	79.17
N-acetylmethionine	-	Polynomial (s a*b+c)^d	BIN	9	235	1973	1.46	98.44	86.3
N-acetylmethionine	-	Linear (default)	BIN	9	235	1973	0.47	95.42	100
N-acetylserine	-	Polynomial (s a*b+c)^d	BIN	9	423	6651	2.27	91.76	82.39
N-acetylserine	-	Linear (default)	BIN	9	423	6651	0.19	99.64	98.24
N-acetylthreonine	-	Polynomial (s a*b+c)^d	BIN	9	61	946	3.03	92.5	72.55
N-acetylthreonine	-	Linear (default)	BIN	9	61	946	3.03	88.64	76.47
N6-acetyllysine	-	Polynomial (s a*b+c)^d	BIN	9	656	10000	12.26	74.32	12.76
N6-acetyllysine	-	Linear (default)	BIN	9	656	10000	13.37	0	0
N6,N6,N6-trimethyllysine	-	Linear (default)	BIN	9	112	2253	9.55	0	0
N6,N6,N6-trimethyllysine	-	Polynomial (s a*b+c)^d	BIN	9	112	2253	8.86	60	7.5
Omega-N-methylated arginine	-	Polynomial (s a*b+c)^d	BIN	9	62	2044	9.24	0	0
Omega-N-methylated arginine	-	Linear (default)	BIN	9	62	2044	9.09	0	0
Phenylalanine amide	-	Polynomial (s a*b+c)^d	BIN	9	140	106	7.5	85.54	100
Phenylalanine amide	-	Linear (default)	BIN	9	140	106	3.75	93.33	98.59
Phospho	PKA	Linear (default)	BIN	9	121	10000	4.96	77.78	63.64
Phospho	PKA	Polynomial (s a*b+c)^d	BIN	9	121	10000	4.96	87.88	52.73
Phospho	PKC	Linear (default)	BIN	9	118	7931	6.66	84.85	32.56
Phospho	PKC	Polynomial (s a*b+c)^d	BIN	9	118	7931	7.93	92.31	13.95
Phospho	autocatalysis	Linear (default)	BIN	9	229	10000	9.09	0	0
Phospho	autocatalysis	Polynomial (s a*b+c)^d	BIN	9	229	10000	7.94	96.15	13.16
Phospho	CDC2	Polynomial (s a*b+c)^d	BIN	9	84	8290	3.25	95	67.86
Phospho	CDC2	Linear (default)	BIN	9	84	8290	3.14	80.9	85.71
PhosphoELM	IKK_group	Polynomial (s a*b+c)^d	BIN	9	35	350	9.09	0	0
PhosphoELM	MAPK3	Polynomial (s a*b+c)^d	BIN	9	83	830	4.71	88.46	55.42
PhosphoELM	MAPK8	Linear (default)	BIN	9	34	340	9.63	41.67	14.71
PhosphoELM	MAPK14	Polynomial (s a*b+c)^d	BIN	9	50	500	10	22.22	4
PhosphoELM	MAPK3	Linear (default)	BIN	9	83	830	4.16	78.48	74.7
PhosphoELM	MAPK8	Polynomial (s a*b+c)^d	BIN	9	34	340	9.63	0	0
PhosphoELM	MAPK_group	Linear (default)	BIN	9	51	510	5.53	77.78	54.9
PhosphoELM	MAPK_group	Polynomial (s a*b+c)^d	BIN	9	51	510	7.13	100	21.57
PhosphoELM	MAPKAPK2	Linear (default)	BIN	9	33	330	8.82	100	3.03
PhosphoELM	MAPKAPK2	Polynomial (s a*b+c)^d	BIN	9	33	330	9.92	0	0
PhosphoELM	Lck	Linear (default)	BIN	9	51	510	8.73	60	11.76
PhosphoELM	Lck	Polynomial (s a*b+c)^d	BIN	9	51	510	10.34	0	0
PhosphoELM	InsR	Linear (default)	BIN	9	45	213	17.83	33.33	2.22
PhosphoELM	InsR	Polynomial (s a*b+c)^d	BIN	9	45	213	17.05	60	6.67
PhosphoELM	Lyn	Linear (default)	BIN	9	44	403	9.84	0	0
PhosphoELM	MAPK1	Polynomial (s a*b+c)^d	BIN	9	170	1700	7.11	67.29	42.35
PhosphoELM	MAPK14	Linear (default)	BIN	9	50	500	9.64	0	0
PhosphoELM	Lyn	Polynomial (s a*b+c)^d	BIN	9	44	403	11.63	0	0
PhosphoELM	MAPK1	Linear (default)	BIN	9	170	1700	6.95	67.24	45.88
PhosphoELM	PKC_group	Polynomial (s a*b+c)^d	BIN	9	238	2380	7.33	84.85	23.53
PhosphoELM	PLK1	Linear (default)	BIN	9	47	470	9.09	0	0
PhosphoELM	PKC alpha	Polynomial (s a*b+c)^d	BIN	9	132	1320	8.4	77.78	10.61
PhosphoELM	PKC_group	Linear (default)	BIN	9	238	2380	7.37	80	25.21
PhosphoELM	PLK1	Polynomial (s a*b+c)^d	BIN	9	47	470	9.67	0	0
PhosphoELM	Syk	Linear (default)	BIN	9	45	316	13.57	25	4.44
PhosphoELM	Syk	Polynomial (s a*b+c)^d	BIN	9	45	316	13.57	30	6.67
PhosphoELM	Src	Linear (default)	BIN	9	149	1490	9.09	0	0
PhosphoELM	Src	Polynomial (s a*b+c)^d	BIN	9	149	1490	10.19	5	0.67
PhosphoELM	PKA alpha	Linear (default)	BIN	9	33	330	6.06	82.35	42.42
PhosphoELM	PKA alpha	Polynomial (s a*b+c)^d	BIN	9	33	330	7.99	83.33	15.15
PhosphoELM	PDK-1	Linear (default)	BIN	9	28	280	5.84	85.71	42.86
PhosphoELM	PDK-1	Polynomial (s a*b+c)^d	BIN	9	28	280	6.82	81.82	32.14
PhosphoELM	PKA_group	Linear (default)	BIN	9	325	3250	4.9	82.61	58.46
PhosphoELM	PKB_group	Polynomial (s a*b+c)^d	BIN	9	84	840	4.65	87.27	57.14
PhosphoELM	PKC alpha	Linear (default)	BIN	9	132	1320	7.99	72.22	19.7
PhosphoELM	PKA_group	Polynomial (s a*b+c)^d	BIN	9	325	3250	4.36	90.43	58.15
PhosphoELM	PKB_group	Linear (default)	BIN	9	84	840	5.74	65.05	79.76
PhosphoELM	-	Linear (default)	BIN	9	12103	3546	17.53	83.22	96.88
PhosphoELM	CDK1	Linear (default)	BIN	9	139	1390	7.52	63.04	41.73
PhosphoELM	CDK1	Polynomial (s a*b+c)^d	BIN	9	139	1390	7.91	65	28.06
PhosphoELM	CaM-KII_group	Linear (default)	BIN	9	55	550	8.43	66.67	14.55
PhosphoELM	CaM-KII_group	Polynomial (s a*b+c)^d	BIN	9	55	550	7.93	88.89	14.55
PhosphoELM	CDK2	Linear (default)	BIN	9	70	700	9.61	33.33	5.71
PhosphoELM	CDK_group	Polynomial (s a*b+c)^d	BIN	9	102	1020	5.97	79.66	46.08
PhosphoELM	CK1_group	Linear (default)	BIN	9	45	450	9.09	0	0
PhosphoELM	CDK2	Polynomial (s a*b+c)^d	BIN	9	70	700	9.22	45.45	7.14
PhosphoELM	CDK_group	Linear (default)	BIN	9	102	1020	6.33	67.03	59.8
PhosphoELM	Abl	Polynomial (s a*b+c)^d	BIN	9	47	457	10.91	0	0
PhosphoELM	AMPK_group	Linear (default)	BIN	9	32	320	9.09	0	0
PhosphoELM	-	Polynomial (s a*b+c)^d	BIN	9	12103	3546	8.42	91.68	98
PhosphoELM	Abl	Linear (default)	BIN	9	47	457	9.52	0	0
PhosphoELM	AMPK_group	Polynomial (s a*b+c)^d	BIN	9	32	320	8.52	100	6.25
PhosphoELM	CaM-KIIalpha	Linear (default)	BIN	9	36	360	5.81	88.24	41.67
PhosphoELM	CaM-KIIalpha	Polynomial (s a*b+c)^d	BIN	9	36	360	10.1	0	0
PhosphoELM	ATM	Linear (default)	BIN	9	57	570	2.55	81.54	92.98
PhosphoELM	Fyn	Polynomial (s a*b+c)^d	BIN	9	48	480	10.04	0	0
PhosphoELM	GSK-3beta	Linear (default)	BIN	9	49	490	7.98	75	18.37
PhosphoELM	GSK-3beta	Polynomial (s a*b+c)^d	BIN	9	49	490	9.65	20	2.04
PhosphoELM	GRK_group	Linear (default)	BIN	9	37	292	10.94	100	2.7
PhosphoELM	GRK_group	Polynomial (s a*b+c)^d	BIN	9	37	292	11.25	0	0
PhosphoELM	GSK-3_group	Linear (default)	BIN	9	32	320	8.52	66.67	12.5
PhosphoELM	IGF1R	Polynomial (s a*b+c)^d	BIN	9	23	118	16.31	50	8.7
PhosphoELM	IKK_group	Linear (default)	BIN	9	35	350	9.09	0	0
PhosphoELM	GSK-3_group	Polynomial (s a*b+c)^d	BIN	9	32	320	8.81	100	3.12
PhosphoELM	ATM	Polynomial (s a*b+c)^d	BIN	9	57	570	2.87	91.49	75.44
PhosphoELM	CK2 alpha	Polynomial (s a*b+c)^d	BIN	9	118	1180	7.24	73.08	32.2
PhosphoELM	CK2_group	Linear (default)	BIN	9	240	2400	6.67	72.22	43.33
PhosphoELM	CK1_group	Polynomial (s a*b+c)^d	BIN	9	45	450	9.09	0	0
PhosphoELM	CK2 alpha	Linear (default)	BIN	9	118	1180	7.24	67.65	38.98
PhosphoELM	EGFR	Polynomial (s a*b+c)^d	BIN	9	50	376	12.44	0	0
PhosphoELM	Fyn	Linear (default)	BIN	9	48	480	9.09	0	0
PhosphoELM	CK2_group	Polynomial (s a*b+c)^d	BIN	9	240	2400	6.21	82.76	40
PhosphoELM	IGF1R	Linear (default)	BIN	9	23	118	12.06	100	26.09
PhosphoELM	EGFR	Linear (default)	BIN	9	50	376	11.74	0	0
Phosphoserine	-	Polynomial (s a*b+c)^d	BIN	9	12373	10000	9.48	91.34	97.06
Phosphoserine	-	Linear (default)	BIN	9	12373	10000	19.35	81.58	97.14
Phosphoserine	PKA	Linear (default)	BIN	9	105	6750	4.59	78.31	68.42
Phosphoserine	PKA	Polynomial (s a*b+c)^d	BIN	9	105	6750	4.11	98.15	55.79
Phosphoserine	PKC	Linear (default)	BIN	9	105	4146	7.47	80.95	23.29
Phosphoserine	PKC	Polynomial (s a*b+c)^d	BIN	9	105	4146	8.47	69.23	12.33
Phosphoserine	autocatalysis	Linear (default)	BIN	9	64	4392	8.94	100	1.67
Phosphoserine	autocatalysis	Polynomial (s a*b+c)^d	BIN	9	64	4392	8.33	85.71	10
Phosphoserine	CK2	Polynomial (s a*b+c)^d	BIN	9	74	2879	7	100	22.97
Phosphoserine	CK2	Linear (default)	BIN	9	74	2879	7.49	70.97	29.73
Phosphothreonine	-	Polynomial (s a*b+c)^d	BIN	9	2295	10000	15.9	75.46	46.12
Phosphothreonine	-	Linear (default)	BIN	9	2295	10000	19.52	60.86	43.22
Phosphothreonine	autocatalysis	Polynomial (s a*b+c)^d	BIN	9	61	2490	9.09	0	0
Phosphothreonine	autocatalysis	Linear (default)	BIN	9	61	2490	9.09	0	0
Phosphotyrosine	-	Polynomial (s a*b+c)^d	BIN	9	1037	10000	13.32	71.2	9.32
Phosphotyrosine	-	Linear (default)	BIN	9	1037	10000	14.11	0	0
Phosphotyrosine	autocatalysis	Polynomial (s a*b+c)^d	BIN	9	92	2772	9.86	12.5	1.41
Phosphotyrosine	autocatalysis	Linear (default)	BIN	9	92	2772	9.09	0	0
Pyrrolidone carboxylic acid	-	Polynomial (s a*b+c)^d	BIN	9	579	3958	4.96	97.11	60.31
Pyrrolidone carboxylic acid	-	Linear (default)	BIN	9	579	3958	6.32	100	47.09
Sulfotyrosine	-	Polynomial (s a*b+c)^d	BIN	9	154	1370	7.06	95.52	61.54
Sulfotyrosine	-	Linear (default)	BIN	9	154	1370	7.06	85.88	70.19
Valine amide	-	Linear (default)	BIN	9	88	109	2.54	97.06	94.29
Valine amide	-	Polynomial (s a*b+c)^d	BIN	9	88	109	3.39	89.74	100

## Sheet: Comparison with AMS2
		Old SP	AMS 2.0		AMS 3.0 (OldSP)Trainset			AMS 3.0 (OldSP)Testset			New SP	AMS 3.0 (New SP dataset) Trainset			AMS 3.0 (New SP dataset) Testset
PTM type	Agent	Positives	Recall	Precision	Recall	Precision	AUC	Recall	Precision	AUC	Positives	Recall	Precision	AUC	Recall	Precision	AUC
3,4-dihydroxyproline	-	55	88.89	66.67	95.45	87.5	0.962273	90.91	90.91	0.952045	57	97.37	97.37	0.985088	94.74	94.44	0.97193
4-carboxyglutamate	-	369	90.56	95.93	96.27	99.65	0.980856	86.49	86.67	0.902662	954	96.54	99.35	0.982076	88.68	100	0.941354
4-hydroxyproline	-	429	65.59	85.31	86.88	83.94	0.905902	82.56	72.41	0.839221	1419	95.03	94.14	0.969559	91.97	100	0.934918
5-hydroxylysine	-	93	12.79	84.62	97.3	38.92	0.845236	94.74	21.05	0.788684	274	90.16	95.93	0.948272	89.13	100	0.901063
Asymmetric dimethylarginine	-	69	84.62	82.09	94.55	94.55	0.965227	71.43	55.56	0.837143
dihydroxyphenylalanine		118	29.41	76.92	86.17	86.17	0.914601	83.33	92.31	0.907917
Glycine amide	-	60	84.38	90	97.92	97.92	0.977679	91.67	91.67	0.946429	214	99.3	99.3	0.984574	100	89.87	0.897817
Hydroxyproline	-	133	28.8	85.71	89.62	94.06	0.942113	85.19	85.19	0.83337	195	94.62	99.19	0.972567	86.15	97.96	0.871821
Leucine amide	-	198	98.97	97.96	98.1	99.36	0.989049	97.5	97.5	0.9825
Methionine amide	-	54	100	93.75	100	93.75	0.666667	100	96	0.833333
N-acetylglycine	-	57	79.17	90.48	97.83	97.83	0.985797	90.91	100	0.954545
N-acetylmethionine	-	235	100	95.42	98.4	98.93	0.990593	97.87	97.87	0.988647
N-acetylserine	-	423	98.24	99.64	98.22	99.4	0.990124	98.82	100	0.993618
N-acetylthreonine	-	61	76.47	88.64	89.8	97.78	0.94648	91.67	100	0.955833
N6-acetyllysine	-	656	12.76	74.32	94.3	93.23	0.953465	76.34	66.67	0.781595
N6,N6,N6-trimethyllysine	-	112	7.5	60	85.71	97.5	0.926065	86.36	76.47	0.884091
Omega-N-methylated arginine	-	62	0	0	78	58.21	0.82	66.67	17.24	0.708333
Phenylalanine amide	-	140	98.59	93.33	99	99	0.986667	97.5	97.5	0.97663
Phospho	PKA	121	63.64	77.78	90.72	86.27	0.939608	87.5	66.67	0.892667	861	97.39	95.39	0.983802	88.15	94.57	0.918945
Phospho	PKC	118	32.56	84.85	86.17	97.59	0.928851	66.67	34.38	0.800167	575	94.78	99.18	0.973369	81.25	97.46	0.930903
Phospho	autocatalysis	229	13.16	96.15	79.35	93.59	0.888392	63.04	27.5	0.703406	2377	95.96	99.15	0.97851	90.92	98.07	0.941411
Phospho	CDC2	84	85.71	80.9	89.55	75.95	0.916095	88.24	80	0.91951	407	93.73	92.36	0.963488	88.24	98.55	0.893382
Phosphoserine	-	12373	97.06	91.34	94.33	95.56	0.94975	84.59	91.96	0.843631	54868	96.87	98.02	0.912848	98.91	96.27	0.852955
Phosphoserine	PKA	105	68.42	78.31	91.67	72.64	0.922083	90.48	60	0.901131	769	97.66	98.43	0.987096	90.66	92.69	0.944992
Phosphoserine	PKC	105	23.29	80.95	96.43	95.29	0.975476	66.67	31.43	0.721905	445	94.93	98.94	0.973939	84.56	96.39	0.900692
Phosphoserine	autocatalysis	64	10	85.71	75	90.7	0.868311	53.85	26.09	0.702436	372	91.57	99.13	0.957295	80.65	98.67	0.896009
Phosphoserine	CK2	74	29.73	70.97	88.14	59.77	0.882345	73.33	50	0.801667	536	93.02	98.23	0.962999	88.27	95.62	0.926359
Phosphothreonine	-	2295	46.12	75.46	78.16	69.73	0.828495	66.01	41.86	0.744	13428	85.2	97.4	0.905598	90.24	97.23	0.87989
Phosphothreonine	autocatalysis	61	0	0	73.47	80	0.849347	66.67	45.45	0.761667	862	94.96	99.82	0.974381	94.1	100	0.957647
Phosphotyrosine	-	1037	9.32	71.2	84.24	96.69	0.91775	49.28	26.28	0.686728	10565	91.75	98.97	0.952053	90.32	99.02	0.88524
Phosphotyrosine	autocatalysis	92	1.41	12.5	92	92	0.951404	55.56	40	0.765556	755	96.82	97.21	0.979045	92.46	98.02	0.930195
Pyrrolidone carboxylic acid	-	579	60.31	97.11	91.58	97.92	0.955236	83.62	98.39	0.881744
Sulfotyrosine	-	154	70.19	85.88	98.39	97.6	0.988929	83.87	77.27	0.903355	874	99.48	98.47	0.990853	97.95	94.98	0.957807
Valine amide	-	88	94.29	97.06	98.57	98.57	0.986607	94.44	94.44	0.954981
ELM		Old SP	AMS 2.0		New SP	AMS 3.0 (New SP dataset) Trainset			AMS 3.0 (New SP dataset) Testset
PTM type	Agent	Positives	Recall	Precision	Positives	Recall	Precision	AUC	Recall	Precision	AUC
PhosphoELM	-	12103	98	91.68	16141	98.56	96.07	0.949397	98.7	82.71	0.845793
PhosphoELM	Abl	47	0	0	50	81.82	52.94	0.862032	35.29	12.73	0.654902
PhosphoELM	AMPK_group	32	6.25	100	39	100	72.22	0.975	46.15	40	0.675769
PhosphoELM	ATM	57	92.98	81.54	57	94.87	90.24	0.967439	84.21	60	0.883122
PhosphoELM	CaM-KIIalpha	36	41.67	88.24	36	100	77.42	0.981081	75	75	0.807432
PhosphoELM	CaM-KII_group	55	14.55	88.89	57	82.05	94.12	0.906796	78.95	50	0.791651
PhosphoELM	CDK1	139	41.73	63.04	148	96.94	62.91	0.94711	96	66.67	0.941074
PhosphoELM	CDK2	70	7.14	45.45	78	92.31	64.86	0.928627	76.92	31.58	0.821324
PhosphoELM	CDK_group	102	59.8	67.03	104	95.65	67.35	0.947785	97.14	65	0.95619
PhosphoELM	CK1_group	45	0	0	45	86.67	72.22	0.911594	33.33	66.67	0.644928
PhosphoELM	CK2 alpha	118	38.98	67.65	126	78.82	70.53	0.872036	83.33	65.62	0.890776
PhosphoELM	CK2_group	240	43.33	72.22	248	73.33	64.36	0.839759	67.47	85.19	0.806024
PhosphoELM	EGFR	50	0	0	61	73.17	78.95	0.852909	47.62	60	0.705837
PhosphoELM	Fyn	48	0	0	49	87.5	84.85	0.9275	35.29	31.25	0.553647
PhosphoELM	GRK_group	37	2.7	100	37	83.33	90.91	0.911404	38.46	75	0.681781
PhosphoELM	GSK-3beta	49	18.37	75	52	85.29	64.44	0.896282	61.11	45	0.699057
PhosphoELM	GSK-3_group	32	12.5	66.67	33	65.22	93.75	0.823128	54.55	44.44	0.746257
PhosphoELM	IGF1R	23	26.09	100	31	85	73.91	0.90625	63.64	100	0.796307
PhosphoELM	IKK_group	35	0	0	36	95.83	92	0.973761	83.33	80	0.79009
PhosphoELM	InsR	45	6.67	60	45	70.97	88	0.848289	46.67	66.67	0.724638
PhosphoELM	Lck	51	11.76	60	54	80.56	74.36	0.884596	61.11	57.14	0.741414
PhosphoELM	Lyn	44	0	0	48	66.67	84.62	0.825137	31.25	46.15	0.727551
PhosphoELM	MAPK1	170	45.88	67.24	178	88.98	55.85	0.898547	81.67	56.67	0.851397
PhosphoELM	MAPK14	50	4	22.22	50	82.35	77.78	0.896017	64.71	57.14	0.747059
PhosphoELM	MAPK3	83	74.7	78.48	88	87.93	77.27	0.922801	83.33	50	0.808427
PhosphoELM	MAPK8	34	14.71	41.67	36	91.67	84.62	0.947523	75	37.5	0.795496
PhosphoELM	MAPKAPK2	33	3.03	100	34	69.57	80	0.836332	58.33	60	0.757381
PhosphoELM	MAPK_group	51	54.9	77.78	52	82.35	75.68	0.894784	66.67	100	0.799371
PhosphoELM	PDK-1	28	42.86	85.71	36	80	95.24	0.897283	75	100	0.842568
PhosphoELM	PKA alpha	33	42.42	82.35	33	86.96	95.24	0.931824	54.55	85.71	0.766845
PhosphoELM	PKA_group	325	58.15	90.43	345	91.74	62.99	0.904783	85.22	81.16	0.88087
PhosphoELM	PKB_group	84	79.76	65.05	89	88.14	77.61	0.924011	86.67	73.33	0.905556
PhosphoELM	PKC alpha	132	19.7	72.22	136	75.56	48.57	0.825223	82.61	53.33	0.779943
PhosphoELM	PKC_group	238	25.21	80	267	82.02	84.39	0.900038	64.04	78.57	0.779905
PhosphoELM	PLK1	47	0	0	42	68.97	45.45	0.788753	42.86	23.53	0.625914
PhosphoELM	Src	149	0.67	5	163	74.31	65.32	0.845308	50.91	54.17	0.677328
PhosphoELM	Syk	45	6.67	30	51	85.71	53.57	0.878378	64.71	62.5	0.761991

## Sheet: Comparison with Others
	Sensitivity	Specificity	Accuracy	MCC	POS
CDK
GPS	0.908	0.8	0.844	0.695	294
KinasePhos_90	0.884	0.717	0.784	0.589
KinasePhos_95	0.799	0.837	0.822	0.632
KinasePhos_100	0.571	0.923	0.782	0.542
KinasePhos_bitscore	0.912	0.685	0.776	0.588
NetPhosK_0.3	1	0	0.4	N/A
NetPhosK_0.5	0.639	0.748	0.705	0.387
NetPhosK_0.7	0.065	0.998	0.624	0.188
PPSP_highsens	0.983	0.075	0.438	0.128
PPSP_balanced	0.905	0.796	0.839	0.687
PPSP_highspec	0.054	0.982	0.611	0.1
PredPhospho	0.898	0.823	0.853	0.708
Scansite_low	0.667	0.884	0.797	0.571
Scansite_medium	0.405	0.971	0.744	0.479
Scansite_high	0.153	0.993	0.657	0.29
Meta Predictor	0.912	0.832	0.864	0.73
AMS 3 (trainset)	0.957	0.94	0.941		104
AMS 3 (testset)	0.971	0.94	0.943
CK2					229
GPS	0.699	0.895	0.816	0.613
KinasePhos_90	0.581	0.904	0.774	0.523
KinasePhos_95	0.476	0.95	0.76	0.504
KinasePhos_100	0.266	0.985	0.698	0.386
KinasePhos_bitscore	0.594	0.901	0.778	0.53
NetPhosK_0.3	0.961	0.525	0.699	0.506
NetPhosK_0.5	0.755	0.948	0.871	0.73
NetPhosK_0.7	0.245	1	0.698	0.403
PPSP_highsens	0.93	0.227	0.509	0.208
PPSP_balanced	0.742	0.933	0.857	0.7
PPSP_highspec	0.048	1	0.619	0.171
PredPhospho	0.594	0.959	0.813	0.616
Scansite_low	0.576	0.983	0.82	0.64
Scansite_medium	0.38	0.997	0.75	0.512
Scansite_high	0.135	1	0.654	0.293
Meta Predictor	0.878	0.904	0.893	0.779
AMS 3 (trainset)	0.733	0.95	0.921		248
AMS 3 (testset)	0.675	0.94	0.921
PKA
GPS	0.817	0.809	0.812	0.618	360
KinasePhos_90	0.722	0.843	0.794	0.569
KinasePhos_95	0.65	0.887	0.792	0.56
KinasePhos_100	0.361	0.952	0.716	0.405
KinasePhos_bitscore	0.775	0.804	0.792	0.573
NetPhosK_0.3	0.878	0.724	0.786	0.59
NetPhosK_0.5	0.694	0.874	0.802	0.583
NetPhosK_0.7	0.483	0.959	0.769	0.525
PPSP_highsens	0.967	0.231	0.526	0.27
PPSP_balanced	0.85	0.806	0.823	0.645
PPSP_highspec	0.008	0.998	0.602	0.048
PredPhospho	0.808	0.839	0.827	0.642
Scansite_low	0.644	0.917	0.808	0.596
Scansite_medium	0.422	0.981	0.758	0.515
Scansite_high	0.158	0.991	0.658	0.288
Meta Predictor	0.883	0.828	0.85	0.699
AMS 3 (trainset)	0.917	0.891	0.896		345
AMS 3 (testset)	0.87	0.892	0.89
PKC
GPS	0.718	0.753	0.739	0.466	348
KinasePhos_90	0.649	0.789	0.733	0.441
KinasePhos_95	0.48	0.864	0.71	0.378
KinasePhos_100	0.129	0.977	0.638	0.211
KinasePhos_bitscore	0.687	0.722	0.708	0.404
NetPhosK_0.3	0.716	0.695	0.703	0.403
NetPhosK_0.5	0.491	0.841	0.701	0.358
NetPhosK_0.7	0.333	0.935	0.694	0.348
PPSP_highsens	0.954	0.274	0.546	0.289
PPSP_balanced	0.741	0.743	0.743	0.477
PPSP_highspec	0.006	1	0.602	0.059
PredPhospho	0.598	0.805	0.722	0.412
Scansite_low	0.411	0.866	0.684	0.315
Scansite_medium	0.17	0.946	0.636	0.189
Scansite_high	0.069	0.994	0.624	0.179
Meta Predictor	0.773	0.791	0.784	0.558
AMS 3 (trainset)	0.82	0.98	0.961		267
AMS 3 (testset)	0.629	0.931	0.912

[truncated: 5 more sheets: Result of NetPhosK, NR data size, NR data experiment, NR data detail result, LOOCV Experiment]
