# Supplementary material for: AMS 3.0: prediction of post-translational modifications
Source: BMC Bioinformatics. 2010 Apr 28;11:210. doi: 10.1186/1471-2105-11-210 (PMC2874555; doi:10.1186/1471-2105-11-210)
Supplement: Additional file 2 — PTM predictor software with training data. PTM_Archive.tar.gz includes the predictor software binaries together with all trained ANNs in tar.gz compressed form. [file 1471-2105-11-210-S2.GZ]

Archive with 2,242 entries (1,957 files):
- PTM_Archive
- PTM_Archive/3,4-dihydroxyproline
- PTM_Archive/3,4-dihydroxyproline/A
- PTM_Archive/3,4-dihydroxyproline/A/Anet10.dat
- PTM_Archive/3,4-dihydroxyproline/A/Anet12.dat
- PTM_Archive/3,4-dihydroxyproline/A/Anet14.dat
- PTM_Archive/3,4-dihydroxyproline/A/Anet16.dat
- PTM_Archive/3,4-dihydroxyproline/A/Anet18.dat
- PTM_Archive/3,4-dihydroxyproline/A/Anet2.dat
- PTM_Archive/3,4-dihydroxyproline/A/Anet20.dat
- PTM_Archive/3,4-dihydroxyproline/A/Anet4.dat
- PTM_Archive/3,4-dihydroxyproline/A/Anet6.dat
- PTM_Archive/3,4-dihydroxyproline/A/Anet8.dat
- PTM_Archive/3,4-dihydroxyproline/P
- PTM_Archive/3,4-dihydroxyproline/P/Pnet10.dat
- PTM_Archive/3,4-dihydroxyproline/P/Pnet12.dat
- PTM_Archive/3,4-dihydroxyproline/P/Pnet14.dat
- PTM_Archive/3,4-dihydroxyproline/P/Pnet16.dat
- PTM_Archive/3,4-dihydroxyproline/P/Pnet18.dat
- PTM_Archive/3,4-dihydroxyproline/P/Pnet2.dat
- PTM_Archive/3,4-dihydroxyproline/P/Pnet20.dat
- PTM_Archive/3,4-dihydroxyproline/P/Pnet4.dat
- PTM_Archive/3,4-dihydroxyproline/P/Pnet6.dat
- PTM_Archive/3,4-dihydroxyproline/P/Pnet8.dat
- PTM_Archive/3,4-dihydroxyproline/R
- PTM_Archive/3,4-dihydroxyproline/R/Rnet10.dat
- PTM_Archive/3,4-dihydroxyproline/R/Rnet12.dat
- PTM_Archive/3,4-dihydroxyproline/R/Rnet14.dat
- PTM_Archive/3,4-dihydroxyproline/R/Rnet16.dat
- PTM_Archive/3,4-dihydroxyproline/R/Rnet18.dat
- PTM_Archive/3,4-dihydroxyproline/R/Rnet2.dat
- PTM_Archive/3,4-dihydroxyproline/R/Rnet20.dat
- PTM_Archive/3,4-dihydroxyproline/R/Rnet4.dat
- PTM_Archive/3,4-dihydroxyproline/R/Rnet6.dat
- PTM_Archive/3,4-dihydroxyproline/R/Rnet8.dat
- PTM_Archive/4-carboxyglutamate
- PTM_Archive/4-carboxyglutamate/A
- PTM_Archive/4-carboxyglutamate/A/Anet10.dat
- PTM_Archive/4-carboxyglutamate/A/Anet12.dat
- PTM_Archive/4-carboxyglutamate/A/Anet14.dat
- PTM_Archive/4-carboxyglutamate/A/Anet16.dat
- PTM_Archive/4-carboxyglutamate/A/Anet18.dat
- PTM_Archive/4-carboxyglutamate/A/Anet2.dat
- PTM_Archive/4-carboxyglutamate/A/Anet20.dat
- PTM_Archive/4-carboxyglutamate/A/Anet4.dat
- PTM_Archive/4-carboxyglutamate/A/Anet6.dat
- PTM_Archive/4-carboxyglutamate/A/Anet8.dat
- PTM_Archive/4-carboxyglutamate/P
- PTM_Archive/4-carboxyglutamate/P/Pnet10.dat
- PTM_Archive/4-carboxyglutamate/P/Pnet12.dat
- PTM_Archive/4-carboxyglutamate/P/Pnet14.dat
- PTM_Archive/4-carboxyglutamate/P/Pnet16.dat
- PTM_Archive/4-carboxyglutamate/P/Pnet18.dat
- PTM_Archive/4-carboxyglutamate/P/Pnet2.dat
- PTM_Archive/4-carboxyglutamate/P/Pnet20.dat
- PTM_Archive/4-carboxyglutamate/P/Pnet4.dat
- PTM_Archive/4-carboxyglutamate/P/Pnet6.dat
- PTM_Archive/4-carboxyglutamate/P/Pnet8.dat
- PTM_Archive/4-carboxyglutamate/R
- PTM_Archive/4-carboxyglutamate/R/Rnet10.dat
- PTM_Archive/4-carboxyglutamate/R/Rnet12.dat
- PTM_Archive/4-carboxyglutamate/R/Rnet14.dat
- PTM_Archive/4-carboxyglutamate/R/Rnet16.dat
- PTM_Archive/4-carboxyglutamate/R/Rnet18.dat
- PTM_Archive/4-carboxyglutamate/R/Rnet2.dat
- PTM_Archive/4-carboxyglutamate/R/Rnet20.dat
- PTM_Archive/4-carboxyglutamate/R/Rnet4.dat
- PTM_Archive/4-carboxyglutamate/R/Rnet6.dat
- PTM_Archive/4-carboxyglutamate/R/Rnet8.dat
- PTM_Archive/4-hydroxyproline
- PTM_Archive/4-hydroxyproline/A
- PTM_Archive/4-hydroxyproline/A/Anet10.dat
- PTM_Archive/4-hydroxyproline/A/Anet12.dat
- PTM_Archive/4-hydroxyproline/A/Anet14.dat
- PTM_Archive/4-hydroxyproline/A/Anet16.dat
- PTM_Archive/4-hydroxyproline/A/Anet18.dat
- PTM_Archive/4-hydroxyproline/A/Anet2.dat
- PTM_Archive/4-hydroxyproline/A/Anet20.dat
- PTM_Archive/4-hydroxyproline/A/Anet4.dat
- PTM_Archive/4-hydroxyproline/A/Anet6.dat
- PTM_Archive/4-hydroxyproline/A/Anet8.dat
- PTM_Archive/4-hydroxyproline/P
- PTM_Archive/4-hydroxyproline/P/Pnet10.dat
- PTM_Archive/4-hydroxyproline/P/Pnet12.dat
- PTM_Archive/4-hydroxyproline/P/Pnet14.dat
- PTM_Archive/4-hydroxyproline/P/Pnet16.dat
- PTM_Archive/4-hydroxyproline/P/Pnet18.dat
- PTM_Archive/4-hydroxyproline/P/Pnet2.dat
- PTM_Archive/4-hydroxyproline/P/Pnet20.dat
- PTM_Archive/4-hydroxyproline/P/Pnet4.dat
- PTM_Archive/4-hydroxyproline/P/Pnet6.dat
- PTM_Archive/4-hydroxyproline/P/Pnet8.dat
- PTM_Archive/4-hydroxyproline/R
- PTM_Archive/4-hydroxyproline/R/Rnet10.dat
- PTM_Archive/4-hydroxyproline/R/Rnet12.dat
- PTM_Archive/4-hydroxyproline/R/Rnet14.dat
- PTM_Archive/4-hydroxyproline/R/Rnet16.dat
- PTM_Archive/4-hydroxyproline/R/Rnet18.dat
- PTM_Archive/4-hydroxyproline/R/Rnet2.dat
- PTM_Archive/4-hydroxyproline/R/Rnet20.dat
- PTM_Archive/4-hydroxyproline/R/Rnet4.dat
- PTM_Archive/4-hydroxyproline/R/Rnet6.dat
- PTM_Archive/4-hydroxyproline/R/Rnet8.dat
- PTM_Archive/5-hydroxylysine
- PTM_Archive/5-hydroxylysine/A
- PTM_Archive/5-hydroxylysine/A/Anet10.dat
- PTM_Archive/5-hydroxylysine/A/Anet12.dat
- PTM_Archive/5-hydroxylysine/A/Anet14.dat
- PTM_Archive/5-hydroxylysine/A/Anet16.dat
- PTM_Archive/5-hydroxylysine/A/Anet18.dat
- PTM_Archive/5-hydroxylysine/A/Anet2.dat
- PTM_Archive/5-hydroxylysine/A/Anet20.dat
- PTM_Archive/5-hydroxylysine/A/Anet4.dat
- PTM_Archive/5-hydroxylysine/A/Anet6.dat
- PTM_Archive/5-hydroxylysine/A/Anet8.dat
- PTM_Archive/5-hydroxylysine/P
- PTM_Archive/5-hydroxylysine/P/Pnet10.dat
- PTM_Archive/5-hydroxylysine/P/Pnet12.dat
- PTM_Archive/5-hydroxylysine/P/Pnet14.dat
- PTM_Archive/5-hydroxylysine/P/Pnet16.dat
- PTM_Archive/5-hydroxylysine/P/Pnet18.dat
- PTM_Archive/5-hydroxylysine/P/Pnet2.dat
- PTM_Archive/5-hydroxylysine/P/Pnet20.dat
- PTM_Archive/5-hydroxylysine/P/Pnet4.dat
- PTM_Archive/5-hydroxylysine/P/Pnet6.dat
- PTM_Archive/5-hydroxylysine/P/Pnet8.dat
- PTM_Archive/5-hydroxylysine/R
- PTM_Archive/5-hydroxylysine/R/Rnet10.dat
- PTM_Archive/5-hydroxylysine/R/Rnet12.dat
- PTM_Archive/5-hydroxylysine/R/Rnet14.dat
- PTM_Archive/5-hydroxylysine/R/Rnet16.dat
- PTM_Archive/5-hydroxylysine/R/Rnet18.dat
- PTM_Archive/5-hydroxylysine/R/Rnet2.dat
- PTM_Archive/5-hydroxylysine/R/Rnet20.dat
- PTM_Archive/5-hydroxylysine/R/Rnet4.dat
- PTM_Archive/5-hydroxylysine/R/Rnet6.dat
- PTM_Archive/5-hydroxylysine/R/Rnet8.dat
- PTM_Archive/aaindex1
- PTM_Archive/Abl
- PTM_Archive/Abl/A
- PTM_Archive/Abl/A/Anet10.dat
- PTM_Archive/Abl/A/Anet12.dat
- PTM_Archive/Abl/A/Anet14.dat
- PTM_Archive/Abl/A/Anet16.dat
- PTM_Archive/Abl/A/Anet18.dat
- PTM_Archive/Abl/A/Anet2.dat
- PTM_Archive/Abl/A/Anet20.dat
- PTM_Archive/Abl/A/Anet4.dat
- PTM_Archive/Abl/A/Anet6.dat
- PTM_Archive/Abl/A/Anet8.dat
- PTM_Archive/Abl/P
- PTM_Archive/Abl/P/Pnet10.dat
- PTM_Archive/Abl/P/Pnet12.dat
- PTM_Archive/Abl/P/Pnet14.dat
- PTM_Archive/Abl/P/Pnet16.dat
- PTM_Archive/Abl/P/Pnet18.dat
- PTM_Archive/Abl/P/Pnet2.dat
- PTM_Archive/Abl/P/Pnet20.dat
- PTM_Archive/Abl/P/Pnet4.dat
- PTM_Archive/Abl/P/Pnet6.dat
- PTM_Archive/Abl/P/Pnet8.dat
- PTM_Archive/Abl/R
- PTM_Archive/Abl/R/Rnet10.dat
- PTM_Archive/Abl/R/Rnet12.dat
- PTM_Archive/Abl/R/Rnet14.dat
- PTM_Archive/Abl/R/Rnet16.dat
- PTM_Archive/Abl/R/Rnet18.dat
- PTM_Archive/Abl/R/Rnet2.dat
- PTM_Archive/Abl/R/Rnet20.dat
- PTM_Archive/Abl/R/Rnet4.dat
- PTM_Archive/Abl/R/Rnet6.dat
- PTM_Archive/Abl/R/Rnet8.dat
- PTM_Archive/allempty
- PTM_Archive/allempty/A
- PTM_Archive/allempty/A/Anet10.dat
- PTM_Archive/allempty/A/Anet12.dat
- PTM_Archive/allempty/A/Anet14.dat
- PTM_Archive/allempty/A/Anet16.dat
- PTM_Archive/allempty/A/Anet18.dat
- PTM_Archive/allempty/A/Anet2.dat
- PTM_Archive/allempty/A/Anet20.dat
- PTM_Archive/allempty/A/Anet22.dat
- PTM_Archive/allempty/A/Anet24.dat
- PTM_Archive/allempty/A/Anet26.dat
- PTM_Archive/allempty/A/Anet28.dat
- PTM_Archive/allempty/A/Anet30.dat
- PTM_Archive/allempty/A/Anet32.dat
- PTM_Archive/allempty/A/Anet34.dat
- PTM_Archive/allempty/A/Anet36.dat
- PTM_Archive/allempty/A/Anet38.dat
- PTM_Archive/allempty/A/Anet4.dat
- PTM_Archive/allempty/A/Anet40.dat
- PTM_Archive/allempty/A/Anet6.dat
- PTM_Archive/allempty/A/Anet8.dat
- PTM_Archive/allempty/P
- PTM_Archive/allempty/P/Pnet10.dat
- PTM_Archive/allempty/P/Pnet12.dat
- PTM_Archive/allempty/P/Pnet14.dat
- PTM_Archive/allempty/P/Pnet16.dat
- PTM_Archive/allempty/P/Pnet18.dat
- PTM_Archive/allempty/P/Pnet2.dat
- PTM_Archive/allempty/P/Pnet20.dat
- PTM_Archive/allempty/P/Pnet22.dat
- PTM_Archive/allempty/P/Pnet24.dat
- PTM_Archive/allempty/P/Pnet26.dat
- PTM_Archive/allempty/P/Pnet28.dat
- PTM_Archive/allempty/P/Pnet30.dat
- PTM_Archive/allempty/P/Pnet4.dat
- PTM_Archive/allempty/P/Pnet6.dat
- PTM_Archive/allempty/P/Pnet8.dat
- PTM_Archive/allempty/R
- PTM_Archive/allempty/R/Rnet10.dat
- PTM_Archive/allempty/R/Rnet12.dat
- PTM_Archive/allempty/R/Rnet14.dat
- PTM_Archive/allempty/R/Rnet16.dat
- PTM_Archive/allempty/R/Rnet18.dat
- PTM_Archive/allempty/R/Rnet2.dat
- PTM_Archive/allempty/R/Rnet20.dat
- PTM_Archive/allempty/R/Rnet22.dat
- PTM_Archive/allempty/R/Rnet24.dat
- PTM_Archive/allempty/R/Rnet26.dat
- PTM_Archive/allempty/R/Rnet28.dat
- PTM_Archive/allempty/R/Rnet30.dat
- PTM_Archive/allempty/R/Rnet4.dat
- PTM_Archive/allempty/R/Rnet6.dat
- PTM_Archive/allempty/R/Rnet8.dat
- PTM_Archive/AMPK_group
- PTM_Archive/AMPK_group/A
- PTM_Archive/AMPK_group/A/Anet10.dat
- PTM_Archive/AMPK_group/A/Anet12.dat
- PTM_Archive/AMPK_group/A/Anet14.dat
- PTM_Archive/AMPK_group/A/Anet16.dat
- PTM_Archive/AMPK_group/A/Anet18.dat
- PTM_Archive/AMPK_group/A/Anet2.dat
- PTM_Archive/AMPK_group/A/Anet20.dat
- PTM_Archive/AMPK_group/A/Anet4.dat
- PTM_Archive/AMPK_group/A/Anet6.dat
- PTM_Archive/AMPK_group/A/Anet8.dat
- PTM_Archive/AMPK_group/P
- PTM_Archive/AMPK_group/P/Pnet10.dat
- PTM_Archive/AMPK_group/P/Pnet12.dat
- PTM_Archive/AMPK_group/P/Pnet14.dat
- PTM_Archive/AMPK_group/P/Pnet16.dat
- PTM_Archive/AMPK_group/P/Pnet18.dat
- PTM_Archive/AMPK_group/P/Pnet2.dat
- PTM_Archive/AMPK_group/P/Pnet20.dat
- PTM_Archive/AMPK_group/P/Pnet4.dat
- PTM_Archive/AMPK_group/P/Pnet6.dat
- PTM_Archive/AMPK_group/P/Pnet8.dat
- PTM_Archive/AMPK_group/R
- PTM_Archive/AMPK_group/R/Rnet10.dat
- PTM_Archive/AMPK_group/R/Rnet12.dat
- PTM_Archive/AMPK_group/R/Rnet14.dat
- PTM_Archive/AMPK_group/R/Rnet16.dat
- PTM_Archive/AMPK_group/R/Rnet18.dat
- PTM_Archive/AMPK_group/R/Rnet2.dat
- PTM_Archive/AMPK_group/R/Rnet20.dat
- PTM_Archive/AMPK_group/R/Rnet4.dat
- PTM_Archive/AMPK_group/R/Rnet6.dat
- PTM_Archive/AMPK_group/R/Rnet8.dat
- PTM_Archive/Asymmetric_dimethylarginine
- PTM_Archive/Asymmetric_dimethylarginine/A
- PTM_Archive/Asymmetric_dimethylarginine/A/Anet10.dat
- PTM_Archive/Asymmetric_dimethylarginine/A/Anet12.dat
- PTM_Archive/Asymmetric_dimethylarginine/A/Anet14.dat
- PTM_Archive/Asymmetric_dimethylarginine/A/Anet16.dat
- PTM_Archive/Asymmetric_dimethylarginine/A/Anet18.dat
- PTM_Archive/Asymmetric_dimethylarginine/A/Anet2.dat
- PTM_Archive/Asymmetric_dimethylarginine/A/Anet20.dat
- PTM_Archive/Asymmetric_dimethylarginine/A/Anet4.dat
- PTM_Archive/Asymmetric_dimethylarginine/A/Anet6.dat
- PTM_Archive/Asymmetric_dimethylarginine/A/Anet8.dat
- PTM_Archive/Asymmetric_dimethylarginine/P
- PTM_Archive/Asymmetric_dimethylarginine/P/Pnet10.dat
- PTM_Archive/Asymmetric_dimethylarginine/P/Pnet12.dat
- PTM_Archive/Asymmetric_dimethylarginine/P/Pnet14.dat
- PTM_Archive/Asymmetric_dimethylarginine/P/Pnet16.dat
- PTM_Archive/Asymmetric_dimethylarginine/P/Pnet18.dat
- PTM_Archive/Asymmetric_dimethylarginine/P/Pnet2.dat
- PTM_Archive/Asymmetric_dimethylarginine/P/Pnet20.dat
- PTM_Archive/Asymmetric_dimethylarginine/P/Pnet4.dat
- PTM_Archive/Asymmetric_dimethylarginine/P/Pnet6.dat
- PTM_Archive/Asymmetric_dimethylarginine/P/Pnet8.dat
- PTM_Archive/Asymmetric_dimethylarginine/R
- PTM_Archive/Asymmetric_dimethylarginine/R/Rnet10.dat
- PTM_Archive/Asymmetric_dimethylarginine/R/Rnet12.dat
- PTM_Archive/Asymmetric_dimethylarginine/R/Rnet14.dat
- PTM_Archive/Asymmetric_dimethylarginine/R/Rnet16.dat
- PTM_Archive/Asymmetric_dimethylarginine/R/Rnet18.dat
- PTM_Archive/Asymmetric_dimethylarginine/R/Rnet2.dat
- PTM_Archive/Asymmetric_dimethylarginine/R/Rnet20.dat
- PTM_Archive/Asymmetric_dimethylarginine/R/Rnet4.dat
- PTM_Archive/Asymmetric_dimethylarginine/R/Rnet6.dat
- PTM_Archive/Asymmetric_dimethylarginine/R/Rnet8.dat
- PTM_Archive/ATM
- PTM_Archive/ATM/A
- PTM_Archive/ATM/A/Anet10.dat
- PTM_Archive/ATM/A/Anet12.dat
- PTM_Archive/ATM/A/Anet14.dat
- PTM_Archive/ATM/A/Anet16.dat
[truncated: 1,942 more entries]
