# Supplementary material for: AMS 3.0: prediction of post-translational modifications
Source: BMC Bioinformatics. 2010 Apr 28;11:210. doi: 10.1186/1471-2105-11-210 (PMC2874555; doi:10.1186/1471-2105-11-210)
Supplement: Additional file 2 — PTM predictor software with training data. PTM_Archive.tar.gz includes the predictor software binaries together with all trained ANNs in tar.gz compressed form. [file 1471-2105-11-210-S2.GZ › PTM_Archive/3,4-dihydroxyproline/A/Anet10.dat]

 2
 90 10 2
 0.981871 1.008946 0.989543 1.018213 0.988462 -5.059999 -1.716766 0.912673 0.975240 1.002436
 0.973967 1.009384 0.984464 1.020826 0.982416 -5.592876 -2.268626 0.890670 0.966207 1.000906
 0.857428 0.989871 0.912501 1.020883 0.885427 0.650082 -1.590336 0.650376 0.849672 0.962139
 0.862212 0.990772 0.916587 1.020745 0.888847 2.346947 -1.400838 0.673779 0.856449 0.963976
 0.875687 0.988730 0.924906 1.014214 0.899102 4.527508 -0.042137 0.712210 0.871905 0.965614
 0.924864 0.985755 0.951983 0.998199 0.938655 1.462637 1.905816 0.814380 0.921621 0.974077
 0.939772 1.008929 0.964377 1.027238 0.955443 -6.596716 -3.340189 0.801874 0.929986 0.993381
 0.918229 0.977155 0.947145 0.987555 0.930624 7.366758 3.973637 0.834268 0.919109 0.966373
 0.937361 1.020605 0.967077 1.043598 0.955530 -9.955846 -6.429506 0.787762 0.926805 1.001607
 0.866363 0.977444 0.914915 1.002033 0.889543 5.031938 1.566818 0.701935 0.862448 0.954956
 0.890329 0.972315 0.924031 0.991776 0.907350 9.139247 2.506248 0.766209 0.885461 0.954861
 0.885007 0.975787 0.922393 0.997298 0.903827 9.117808 1.903159 0.749110 0.879837 0.956497
 0.872093 0.984159 0.920421 1.008777 0.896711 -0.399232 -0.739126 0.680057 0.865764 0.961799
 0.890576 0.986863 0.933634 1.006821 0.911718 -4.485804 -1.256780 0.726623 0.886639 0.968156
 0.902035 0.984031 0.938744 1.000837 0.920212 -6.864625 -1.242977 0.757911 0.898359 0.968228
 0.933261 0.981183 0.950746 0.993155 0.944357 15.523459 5.104461 0.829730 0.926120 0.970822
 0.823432 0.960359 0.881194 0.991436 0.852115 0.045012 -0.388535 0.615111 0.816734 0.931782
 1.015728 1.008479 1.010291 1.005906 1.015447 13.503853 4.483602 0.993912 1.011773 1.009257
 0.779749 0.952680 0.856760 0.990203 0.815560 -19.281631 -5.720677 0.535313 0.776107 0.917920
 0.967029 1.004718 0.981674 1.012925 0.976457 15.947223 4.149838 0.874143 0.961397 0.997109
 1.020149 1.022334 1.019265 1.022844 1.021321 6.898609 1.468612 0.998599 1.017213 1.021559
 1.017078 1.021659 1.018473 1.021572 1.018787 6.416454 1.758958 0.990498 1.014995 1.021037
 0.885043 0.988199 0.927057 1.012033 0.907147 -1.556168 -0.980975 0.712797 0.877482 0.966426
 0.862641 0.972448 0.907889 0.997945 0.885912 -3.111496 -0.807627 0.686756 0.855549 0.949354
 0.903737 0.986273 0.936402 1.005331 0.921410 -4.802781 -1.689771 0.764984 0.896622 0.968579
 0.975070 1.020357 0.989356 1.034212 0.984779 2.910866 -1.343982 0.891476 0.967490 1.009361
 0.994563 1.025822 1.004607 1.034495 1.001926 5.245676 0.006451 0.923222 0.988398 1.018580
 0.947638 0.998332 0.967416 1.010114 0.958363 -3.221636 -1.344919 0.865303 0.943253 0.987342
 0.951456 1.013952 0.975467 1.030380 0.964614 -5.133622 -3.383237 0.852065 0.945980 1.000135
 0.857154 0.966470 0.902227 0.991493 0.880451 5.136690 1.937345 0.680192 0.849858 0.943516
 0.896714 0.983453 0.934435 1.003213 0.914361 -2.065483 -0.589470 0.779341 0.894450 0.965524
 0.895768 0.984804 0.934326 1.005545 0.913933 -0.429263 -0.506798 0.774236 0.893095 0.966442
 0.985672 1.022489 0.999721 1.031066 0.994790 6.177577 0.863404 0.898788 0.980208 1.015017
 1.049925 1.039719 1.043467 1.037782 1.049670 8.708941 1.287639 1.026853 1.045421 1.042156
 1.043543 1.034356 1.038090 1.032449 1.043274 4.449242 0.875546 1.021101 1.039569 1.036517
 0.890553 0.976337 0.928278 0.994609 0.909208 -0.801552 1.550004 0.748776 0.886622 0.959311
 0.878478 0.990325 0.926711 1.015908 0.901655 -4.792845 -1.961269 0.719157 0.874632 0.967240
 0.991695 1.000037 0.994628 1.000343 0.994546 3.296962 2.923432 0.951913 0.989000 0.998768
 0.947512 1.021639 0.978914 1.039265 0.962798 -6.888762 -3.872668 0.844534 0.944568 1.006123
 1.011361 1.017060 1.011479 1.018367 1.014282 6.086936 2.050322 0.964213 1.006441 1.015976
 0.979312 1.004457 0.990247 1.008113 0.985160 3.169423 1.125622 0.930831 0.977326 0.999866
 0.980362 1.007089 0.991914 1.011141 0.986611 3.720921 1.238245 0.928687 0.978319 1.002090
 0.916449 1.003446 0.952878 1.022715 0.935828 5.344903 0.882729 0.759482 0.909823 0.985746
 0.932736 1.007391 0.964241 1.023625 0.949581 6.004627 1.234128 0.795161 0.927109 0.992414
 0.928421 1.002063 0.959186 1.018247 0.944830 4.898942 0.990480 0.795519 0.922930 0.987010
 0.910811 0.983408 0.940342 0.999662 0.926449 -0.271853 -0.313143 0.790344 0.905290 0.968302
 0.953482 1.007879 0.976468 1.019143 0.965837 5.284378 1.248072 0.852155 0.949444 0.996949
 0.922023 0.980608 0.945624 0.993582 0.934630 -1.151757 -0.304616 0.825095 0.917386 0.968052
 0.977249 1.022308 0.997479 1.030967 0.988012 9.559918 2.438019 0.882587 0.973890 1.014090
 0.916186 0.992698 0.947482 1.009848 0.932812 1.270174 0.042608 0.785211 0.910410 0.976746
 0.967014 1.000884 0.981459 1.007708 0.974190 0.673861 0.697299 0.912897 0.965143 0.994046
 0.969369 1.004126 0.984002 1.010686 0.976971 0.975442 0.531099 0.910627 0.967070 0.997028
 0.884675 0.990965 0.929099 1.015231 0.907415 -1.089574 -0.919115 0.711232 0.878095 0.968942
 0.872019 0.984758 0.919563 1.010241 0.895925 -1.130317 -0.770980 0.694001 0.865969 0.961478
 0.865334 0.976608 0.912664 1.001690 0.888834 -1.963896 -0.605573 0.694312 0.860035 0.953694
 0.963921 1.000279 0.978487 1.008904 0.971924 -0.548179 0.280652 0.898403 0.960565 0.992612
 0.903055 0.989229 0.939992 1.008573 0.921184 -0.974584 -0.124554 0.771388 0.899181 0.971533
 0.986233 1.002094 0.991716 1.004958 0.990117 0.254926 0.416712 0.948003 0.983259 0.998670
 0.801552 0.956629 0.868872 0.991371 0.833470 -3.144805 -0.701815 0.581713 0.796604 0.924772
 0.992247 1.022069 1.003202 1.029112 0.999542 1.471417 -0.227461 0.921543 0.987418 1.015731
 1.032221 1.027801 1.029951 1.026659 1.032198 2.152417 0.347292 1.021153 1.030596 1.028845
 1.008883 1.021478 1.013455 1.023814 1.012185 2.734854 0.484080 0.972214 1.006287 1.018862
 0.917823 0.997003 0.949747 1.015432 0.934960 -0.742719 -0.547745 0.780390 0.911317 0.980263
 0.888747 0.979193 0.925867 1.000410 0.907975 -2.095734 -0.295854 0.743188 0.882667 0.960110
 0.957085 0.999065 0.973903 1.008212 0.966410 -0.676892 0.083410 0.881637 0.953261 0.990259
 1.058727 1.043399 1.051679 1.038997 1.056749 0.405605 -0.745542 1.057503 1.056744 1.047141
 1.047705 1.042070 1.044713 1.040594 1.047885 2.335803 -0.163413 1.030054 1.045332 1.043478
 0.988398 1.006885 0.995563 1.010823 0.992823 -0.004610 0.061237 0.949492 0.985955 1.003136
 1.090963 1.047394 1.072006 1.034393 1.083393 4.979126 0.740409 1.126984 1.089938 1.057313
 0.808178 0.957513 0.870334 0.992409 0.839322 -5.915267 -1.428082 0.581652 0.800034 0.926026
 0.819826 0.949213 0.873671 0.979557 0.846886 -2.510963 0.164231 0.619952 0.812468 0.922028
 0.824802 0.950292 0.877094 0.979570 0.851237 -2.237100 0.445678 0.628249 0.817539 0.924106
 0.986431 1.028639 1.002559 1.038846 0.996480 2.304977 -0.833237 0.894930 0.980602 1.019753
 1.092861 1.058294 1.076774 1.048680 1.087166 4.660178 0.025877 1.114986 1.091115 1.065785
 1.061999 1.050516 1.055572 1.047460 1.060681 3.608113 -0.758174 1.055959 1.059368 1.052657
 0.811909 0.971654 0.877049 1.010469 0.845236 -2.742402 -2.746510 0.568180 0.801978 0.937488
 0.774972 0.946149 0.845783 0.986344 0.811110 -3.072401 -0.733893 0.504661 0.764522 0.910089
 0.995582 1.027274 1.007265 1.035445 1.002454 1.226918 -1.800454 0.942521 0.992177 1.020082
 0.847275 0.964951 0.895984 0.992223 0.872642 -1.213088 0.275327 0.649710 0.839123 0.940471
 1.076685 1.054449 1.065597 1.049007 1.073132 3.904275 -0.595345 1.088208 1.074680 1.058924
 1.078925 1.010452 1.052872 0.997484 1.067103 5.498579 7.749314 1.144062 1.080056 1.027421
 1.101649 1.017960 1.067793 0.995349 1.086235 6.430100 9.973789 1.185818 1.103236 1.039158
 0.765887 0.927832 0.833146 0.964299 0.801469 -4.753233 7.908018 0.477261 0.753687 0.894606
 0.738246 0.922571 0.814854 0.965064 0.778076 -6.560128 5.209672 0.427788 0.725791 0.884327
 0.720002 0.919206 0.802667 0.965516 0.762525 -8.456070 3.409378 0.393885 0.707179 0.877657
 0.797493 0.942165 0.857482 0.975709 0.828122 -5.747957 1.883530 0.565444 0.788567 0.911786
 1.020935 0.997416 1.011555 0.987668 1.018298 2.861420 9.194623 1.008266 1.018830 1.003634
 0.724119 0.924039 0.806961 0.971355 0.765701 -9.619522 -0.326951 0.420527 0.712961 0.881762
 1.008831 0.997851 1.004797 0.994136 1.008263 2.233732 5.697144 0.988819 1.006869 1.001389
 0.717737 0.917453 0.800552 0.963978 0.760301 -8.437686 4.680127 0.390384 0.704763 0.875833
 -1.157881 -1.010589 -1.098657 -0.976769 -1.126046 -4.871368 -4.423293 -1.407410 -1.169770 -1.041712
 -2.825705 6.940993
 -5.720531 5.799160
 -6.118332 4.247862
 -4.875732 7.222696
 -3.051049 7.025824
 45.643009 -43.692574
 23.820374 -22.860783
 -5.198087 2.721748
 -4.945379 4.708336
 -5.804933 5.261885
 -8.824070 0.799719
 0.981860 1.008938 0.989533 1.018204 0.988452 -5.059947 -1.715819 0.912656 0.975230 1.002427
 0.973954 1.009374 0.984453 1.020816 0.982404 -5.592824 -2.267511 0.890650 0.966194 1.000896
 0.857402 0.989850 0.912477 1.020863 0.885402 0.650138 -1.588039 0.650335 0.849645 0.962118
 0.862186 0.990752 0.916564 1.020725 0.888823 2.346978 -1.398591 0.673739 0.856423 0.963954
 0.875665 0.988712 0.924887 1.014197 0.899081 4.527541 -0.040237 0.712176 0.871883 0.965596
 0.924856 0.985748 0.951976 0.998192 0.938647 1.462708 1.906569 0.814367 0.921612 0.974070
 0.939751 1.008912 0.964358 1.027223 0.955424 -6.596638 -3.338360 0.801841 0.929965 0.993363
 0.918225 0.977152 0.947141 0.987552 0.930620 7.366786 3.973963 0.834262 0.919105 0.966370
 0.937332 1.020582 0.967051 1.043575 0.955502 -9.955778 -6.426947 0.787716 0.926775 1.001583
 0.866348 0.977432 0.914901 1.002021 0.889529 5.031963 1.568135 0.701912 0.862433 0.954943
 0.890323 0.972310 0.924025 0.991771 0.907344 9.139248 2.506795 0.766199 0.885455 0.954856
 0.884996 0.975779 0.922383 0.997290 0.903817 9.117809 1.904086 0.749093 0.879826 0.956488
 0.872073 0.984142 0.920403 1.008761 0.896692 -0.399143 -0.737317 0.680025 0.865743 0.961782
 0.890558 0.986849 0.933618 1.006807 0.911702 -4.485716 -1.255260 0.726596 0.886621 0.968142
 0.902024 0.984023 0.938734 1.000829 0.920202 -6.864538 -1.242004 0.757894 0.898348 0.968219
 0.933256 0.981179 0.950741 0.993150 0.944351 15.523517 5.104989 0.829721 0.926114 0.970817
 0.823421 0.960350 0.881184 0.991428 0.852105 0.045038 -0.387614 0.615095 0.816724 0.931773
 1.015721 1.008473 1.010285 1.005901 1.015440 13.503922 4.484255 0.993900 1.011766 1.009251
 0.779739 0.952673 0.856752 0.990196 0.815552 -19.281607 -5.719861 0.535299 0.776098 0.917912
 0.967009 1.004703 0.981657 1.012910 0.976439 15.947311 4.151538 0.874113 0.961377 0.997093
 1.020132 1.022320 1.019250 1.022831 1.021305 6.898611 1.470102 0.998572 1.017195 1.021545
 1.017061 1.021646 1.018457 1.021559 1.018771 6.416455 1.760473 0.990471 1.014977 1.021022
 0.885025 0.988185 0.927041 1.012020 0.907130 -1.556166 -0.979454 0.712770 0.877465 0.966411
 0.862633 0.972441 0.907881 0.997939 0.885904 -3.111495 -0.806872 0.686742 0.855540 0.949347
 0.903728 0.986266 0.936394 1.005324 0.921401 -4.802780 -1.688928 0.764969 0.896612 0.968571
 0.975046 1.020338 0.989335 1.034194 0.984757 2.910869 -1.341939 0.891439 0.967466 1.009341
 0.994538 1.025801 1.004584 1.034475 1.001902 5.245678 0.008680 0.923182 0.988372 1.018559
 0.947629 0.998324 0.967408 1.010107 0.958355 -3.221635 -1.344127 0.865288 0.943244 0.987334
 0.951435 1.013935 0.975448 1.030364 0.964594 -5.133620 -3.381394 0.852032 0.945958 1.000118
 0.857146 0.966463 0.902220 0.991487 0.880443 5.136691 1.938047 0.680180 0.849850 0.943509
 0.896703 0.983444 0.934425 1.003204 0.914351 -2.065432 -0.588520 0.779324 0.894439 0.965515
 0.895755 0.984794 0.934315 1.005535 0.913921 -0.429210 -0.505679 0.774216 0.893082 0.966432
 0.985645 1.022468 0.999698 1.031046 0.994765 6.177633 0.865699 0.898747 0.980181 1.014996
 1.049900 1.039698 1.043444 1.037763 1.049646 8.708971 1.289881 1.026813 1.045395 1.042135
 1.043522 1.034339 1.038070 1.032433 1.043253 4.449274 0.877441 1.021067 1.039547 1.036499
 0.890544 0.976330 0.928271 0.994602 0.909200 -0.801482 1.550756 0.748763 0.886613 0.959304
 0.878457 0.990309 0.926692 1.015891 0.901635 -4.792767 -1.959438 0.719124 0.874610 0.967223
 0.991691 1.000034 0.994625 1.000340 0.994542 3.296989 2.923754 0.951908 0.988996 0.998765
 0.947482 1.021616 0.978887 1.039243 0.962770 -6.888694 -3.870109 0.844488 0.944539 1.006099
 1.011346 1.017048 1.011466 1.018356 1.014267 6.086961 2.051637 0.964189 1.006426 1.015964
 0.979301 1.004449 0.990238 1.008105 0.985150 3.169455 1.126563 0.930814 0.977315 0.999858
 0.980349 1.007079 0.991903 1.011131 0.986599 3.720960 1.239357 0.928667 0.978306 1.002080
 0.916422 1.003425 0.952855 1.022694 0.935803 5.344984 0.885033 0.759441 0.909796 0.985724
 0.932710 1.007371 0.964217 1.023605 0.949556 6.004705 1.236388 0.795120 0.927083 0.992392
 0.928399 1.002045 0.959167 1.018230 0.944809 4.899009 0.992390 0.795485 0.922908 0.986992
 0.910803 0.983402 0.940334 0.999655 0.926441 -0.271827 -0.312402 0.790330 0.905282 0.968295
 0.953461 1.007863 0.976449 1.019126 0.965817 5.284441 1.249897 0.852122 0.949423 0.996931
 0.922019 0.980605 0.945621 0.993579 0.934627 -1.151746 -0.304295 0.825090 0.917382 0.968049
 0.977220 1.022285 0.997453 1.030944 0.987985 9.560007 2.440583 0.882541 0.973861 1.014065
 0.916171 0.992686 0.947468 1.009836 0.932798 1.270220 0.043932 0.785187 0.910395 0.976733
 0.967007 1.000879 0.981453 1.007703 0.974184 0.673891 0.697771 0.912888 0.965136 0.994041
 0.969358 1.004117 0.983992 1.010678 0.976961 0.975479 0.532019 0.910610 0.967059 0.997019
 0.884654 0.990948 0.929080 1.015215 0.907396 -1.089492 -0.917262 0.711200 0.878074 0.968925
 0.872001 0.984744 0.919548 1.010228 0.895908 -1.130237 -0.769431 0.693974 0.865952 0.961464
 0.865323 0.976600 0.912654 1.001682 0.888824 -1.963829 -0.604585 0.694294 0.860024 0.953685
 0.963916 1.000274 0.978481 1.008899 0.971919 -0.548156 0.281042 0.898394 0.960559 0.992608
 0.903045 0.989221 0.939982 1.008565 0.921174 -0.974523 -0.123701 0.771372 0.899170 0.971524
 0.986225 1.002088 0.991709 1.004952 0.990110 0.254938 0.417379 0.947991 0.983252 0.998664
 0.801542 0.956621 0.868863 0.991364 0.833461 -3.144717 -0.700862 0.581697 0.796594 0.924764
 0.992227 1.022053 1.003185 1.029097 0.999524 1.471464 -0.225907 0.921513 0.987399 1.015715
 1.032204 1.027788 1.029936 1.026646 1.032182 2.152438 0.348785 1.021126 1.030579 1.028831
 1.008865 1.021465 1.013439 1.023800 1.012168 2.734888 0.485605 0.972187 1.006269 1.018848
 0.917806 0.996989 0.949731 1.015419 0.934944 -0.742657 -0.546203 0.780362 0.911299 0.980248
 0.888738 0.979186 0.925859 1.000403 0.907967 -2.095683 -0.295080 0.743174 0.882658 0.960103
 0.957075 0.999057 0.973894 1.008204 0.966401 -0.676860 0.084264 0.881622 0.953251 0.990251
 1.058704 1.043380 1.051658 1.038978 1.056727 0.405626 -0.743496 1.057466 1.056720 1.047122
 1.047679 1.042049 1.044690 1.040575 1.047861 2.335837 -0.161176 1.030014 1.045306 1.043457
 0.988389 1.006877 0.995555 1.010816 0.992815 -0.004588 0.062036 0.949478 0.985946 1.003128
 1.090942 1.047377 1.071988 1.034377 1.083373 4.979157 0.742260 1.126951 1.089916 1.057295
 0.808170 0.957506 0.870327 0.992403 0.839314 -5.915209 -1.427359 0.581639 0.800026 0.926019
 0.819826 0.949213 0.873671 0.979557 0.846886 -2.510912 0.164250 0.619951 0.812467 0.922028
 0.824802 0.950292 0.877094 0.979570 0.851237 -2.237048 0.445697 0.628249 0.817539 0.924106
 0.986402 1.028615 1.002533 1.038824 0.996452 2.305032 -0.830686 0.894884 0.980573 1.019729
 1.092832 1.058271 1.076748 1.048657 1.087139 4.660206 0.028417 1.114940 1.091086 1.065761
 1.061970 1.050493 1.055546 1.047437 1.060653 3.608145 -0.755632 1.055914 1.059339 1.052633
 0.811889 0.971637 0.877031 1.010453 0.845216 -2.742330 -2.744739 0.568148 0.801957 0.937471
 0.774964 0.946143 0.845775 0.986337 0.811102 -3.072324 -0.733148 0.504648 0.764514 0.910082
 0.995558 1.027255 1.007244 1.035427 1.002432 1.226948 -1.798383 0.942483 0.992153 1.020062
 0.847267 0.964944 0.895977 0.992217 0.872635 -1.213025 0.276028 0.649698 0.839115 0.940464
 1.076656 1.054426 1.065571 1.048985 1.073104 3.904302 -0.592803 1.088162 1.074651 1.058900
 1.078927 1.010453 1.052873 0.997485 1.067104 5.498575 7.748853 1.144064 1.080057 1.027421
 1.101650 1.017962 1.067794 0.995350 1.086236 6.430096 9.973149 1.185820 1.103237 1.039159
 0.765889 0.927833 0.833148 0.964300 0.801470 -4.753154 7.907326 0.477264 0.753688 0.894607
 0.738247 0.922572 0.814855 0.965065 0.778077 -6.560049 5.209176 0.427790 0.725792 0.884328
 0.720003 0.919207 0.802668 0.965517 0.762526 -8.455989 3.408975 0.393886 0.707180 0.877657
 0.797493 0.942165 0.857482 0.975710 0.828122 -5.747900 1.883308 0.565445 0.788567 0.911786
 1.020936 0.997417 1.011557 0.987669 1.018299 2.861439 9.194009 1.008268 1.018831 1.003636
 0.724119 0.924039 0.806961 0.971355 0.765701 -9.619454 -0.327110 0.420527 0.712961 0.881763
 1.008831 0.997851 1.004798 0.994137 1.008263 2.233752 5.696944 0.988820 1.006870 1.001390
 0.717738 0.917454 0.800553 0.963979 0.760302 -8.437607 4.679546 0.390386 0.704764 0.875834
 -1.157910 -1.010613 -1.098684 -0.976792 -1.126074 -4.871279 -4.420727 -1.407456 -1.169800 -1.041736
 -2.818862 6.933816
 -5.713681 5.791977
 -6.111486 4.240682
 -4.868881 7.215512
 -3.044204 7.018645
 45.649807 -43.699665
 23.819921 -22.860357
 -5.191263 2.714591
 -4.938536 4.701159
 -5.798085 5.254703
 -8.817206 0.792522
