# Supplementary material for: AMS 3.0: prediction of post-translational modifications
Source: BMC Bioinformatics. 2010 Apr 28;11:210. doi: 10.1186/1471-2105-11-210 (PMC2874555; doi:10.1186/1471-2105-11-210)
Supplement: Additional file 2 — PTM predictor software with training data. PTM_Archive.tar.gz includes the predictor software binaries together with all trained ANNs in tar.gz compressed form. [file 1471-2105-11-210-S2.GZ › PTM_Archive/3,4-dihydroxyproline/A/Anet12.dat]

 2
 90 12 2
 1.012528 1.041835 -5.471797 1.030534 0.975088 1.028115 -5.182559 0.961254 1.009136 -1.193041 0.995238 1.001268
 1.011034 1.054009 -6.097309 1.034806 0.960350 1.032838 -5.808078 0.942366 1.006367 -1.753017 0.987143 0.993911
 0.963078 1.137811 1.020810 1.044689 0.778958 1.052750 0.948002 0.710284 0.950763 -1.372814 0.877990 0.870299
 0.967872 1.136508 2.622528 1.045420 0.797631 1.053674 2.431900 0.734819 0.956932 -1.419427 0.888787 0.878437
 0.966522 1.110704 6.319300 1.032629 0.817360 1.040334 6.098573 0.761040 0.957482 0.399121 0.898116 0.886330
 0.964206 1.044014 2.215678 1.004049 0.862223 1.006945 2.288136 0.819571 0.958148 2.209849 0.919318 0.914686
 1.007558 1.084502 -6.395339 1.046778 0.916068 1.047148 -6.046720 0.881973 1.000384 -2.447295 0.965244 0.968956
 0.947962 1.035610 8.696975 0.988093 0.846845 0.992999 8.460402 0.805269 0.942527 3.930878 0.903302 0.893179
 1.029518 1.114039 -8.471375 1.071098 0.942609 1.072704 -7.974791 0.911897 1.022754 -4.838017 0.988316 0.989552
 0.943282 1.105318 2.864634 1.018656 0.772963 1.026079 2.533436 0.709150 0.932400 0.358010 0.865035 0.856086
 0.946100 1.053496 9.994482 0.995344 0.836081 0.999320 9.534408 0.795711 0.938861 2.905043 0.895029 0.889986
 0.952556 1.065981 9.821993 1.004280 0.837184 1.009154 9.321664 0.794511 0.945179 2.245157 0.899235 0.892443
 0.971225 1.087453 1.794836 1.027022 0.832227 1.032717 1.368155 0.774391 0.963203 -0.352904 0.909604 0.897630
 0.980371 1.070476 -2.432143 1.023543 0.869007 1.028930 -2.603799 0.819884 0.974903 -0.987327 0.932000 0.918045
 0.975799 1.055829 -6.225360 1.014697 0.875538 1.019467 -6.130002 0.831453 0.970571 -1.279424 0.932253 0.920917
 0.962071 1.034540 12.625100 0.999937 0.870709 0.999483 11.817495 0.836949 0.954915 4.046018 0.920205 0.925836
 0.920648 1.094581 3.011935 1.000102 0.739529 1.008426 2.881229 0.670382 0.909316 0.774053 0.837578 0.824849
 1.015749 0.999511 11.232720 1.012047 1.011295 1.009243 10.350427 1.008608 1.014534 3.372914 1.014476 1.023638
 0.905106 1.122186 -16.624535 1.000803 0.687597 1.014450 -15.625553 0.600940 0.893275 -4.446491 0.806184 0.778115
 1.014510 1.036727 15.016873 1.028793 0.967157 1.027853 13.789445 0.945673 1.011348 3.334961 0.994646 0.996717
 1.030567 1.038630 4.032640 1.036178 1.015251 1.034026 3.939413 1.009670 1.028861 0.636829 1.023652 1.027685
 1.025104 1.040385 4.359086 1.033950 0.998301 1.032768 4.076458 0.986432 1.023237 0.803156 1.013666 1.015089
 0.949826 1.113995 -2.284033 1.027421 0.771758 1.033467 -2.377366 0.705411 0.937519 -1.351641 0.867562 0.863746
 0.923828 1.102934 -4.012797 1.007236 0.735372 1.013783 -3.954037 0.665947 0.910985 -1.089637 0.836465 0.831570
 0.951943 1.088824 -4.605449 1.014454 0.808915 1.019041 -4.388547 0.757128 0.941820 -1.399400 0.885318 0.884050
 1.027996 1.082842 0.960570 1.055509 0.971143 1.055223 1.161753 0.953984 1.022809 -1.264750 1.000083 1.006583
 1.027690 1.080547 2.543240 1.055390 0.965048 1.055165 2.496953 0.942613 1.022489 -0.649566 0.998253 1.002678
 0.987318 1.057132 -1.896160 1.018907 0.916768 1.020072 -1.820350 0.891572 0.982207 -0.782963 0.954126 0.954047
 0.999108 1.100558 -2.435967 1.046581 0.898659 1.050352 -2.514362 0.862679 0.991948 -2.549119 0.951687 0.948388
 0.924319 1.092689 -0.502674 1.003843 0.743412 1.009143 -0.424529 0.677892 0.911570 0.406552 0.840277 0.838686
 0.966045 1.077757 -2.937691 1.016031 0.858238 1.021526 -2.902902 0.819147 0.959348 -1.212206 0.915622 0.906617
 0.966345 1.084882 -1.851699 1.019685 0.851911 1.025314 -1.911238 0.810465 0.959153 -1.230102 0.912732 0.903608
 1.024362 1.072877 4.485403 1.049913 0.954328 1.050069 4.175410 0.925736 1.019423 0.395597 0.993192 0.994725
 1.052658 1.045312 7.162452 1.053902 1.040504 1.050555 6.762644 1.033290 1.051210 1.011359 1.048414 1.054491
 1.048561 1.033634 4.366021 1.046113 1.044005 1.042713 4.193149 1.038978 1.047692 0.939330 1.047362 1.053878
 0.961706 1.054866 -1.459199 1.006844 0.850154 1.010501 -1.388092 0.805413 0.954682 0.975502 0.911767 0.906881
 0.973752 1.116985 -5.308153 1.039134 0.831378 1.045964 -5.184803 0.778917 0.964877 -2.571162 0.907638 0.896308
 0.999385 0.996175 2.987435 1.002777 0.977975 1.000574 2.969233 0.965737 0.997848 2.756370 0.991597 0.995704
 1.022959 1.120119 -6.435102 1.066311 0.932875 1.071963 -6.250880 0.900871 1.017385 -4.100577 0.980411 0.971454
 1.015437 1.029904 4.862457 1.027562 0.976392 1.024993 4.695007 0.958618 1.012241 1.830243 0.998993 1.004908
 0.997884 1.047320 2.626906 1.018889 0.943007 1.020069 2.406001 0.921984 0.994270 0.427638 0.973037 0.970800
 1.001976 1.057057 2.865436 1.026476 0.941286 1.027792 2.576843 0.918130 0.998112 0.025257 0.974311 0.971924
 0.981111 1.090949 4.755834 1.035850 0.843724 1.039405 4.400041 0.788515 0.972151 1.199619 0.919592 0.916503
 0.988300 1.070560 5.710584 1.030749 0.875707 1.032857 5.370691 0.828958 0.980994 2.161892 0.938562 0.936891
 0.986039 1.064878 4.830913 1.025743 0.882405 1.027812 4.536902 0.839970 0.979302 1.796227 0.940087 0.938223
 0.958928 1.062752 -0.190422 1.004896 0.849801 1.007708 -0.176881 0.808703 0.951501 0.220094 0.908621 0.905648
 0.992000 1.071626 4.656129 1.031338 0.892414 1.033604 4.296936 0.852452 0.985514 0.989057 0.947458 0.944788
 0.966457 1.053152 -1.059545 0.999835 0.887127 1.002542 -0.989591 0.857788 0.960975 -0.029951 0.929706 0.927879
 1.001094 1.043827 9.246948 1.026467 0.918084 1.026791 8.809299 0.880435 0.995978 4.246324 0.966332 0.966294
 0.971708 1.076809 0.936087 1.020975 0.854996 1.024433 0.822544 0.810500 0.963763 0.085297 0.918231 0.915661
 0.992723 1.050062 0.978348 1.018360 0.934640 1.019810 0.866167 0.912874 0.988954 0.182243 0.965844 0.962999
 0.995672 1.053517 0.679476 1.021879 0.934408 1.023501 0.614016 0.911788 0.991525 0.154759 0.967497 0.965798
 0.963068 1.110878 -1.192138 1.033614 0.799381 1.039300 -1.323821 0.737022 0.952185 -0.844953 0.888087 0.882405
 0.958557 1.105074 -0.531256 1.027599 0.798907 1.034220 -0.753050 0.737581 0.948210 -0.573663 0.885470 0.877776
 0.945554 1.094455 -0.691147 1.014662 0.787111 1.021729 -0.907591 0.726541 0.935489 -0.266921 0.873050 0.863732
 0.982739 1.059761 -0.666823 1.019087 0.901205 1.021269 -0.656770 0.870877 0.977088 -0.361941 0.945003 0.943493
 0.965393 1.093718 0.107746 1.024572 0.832425 1.030336 -0.101984 0.782553 0.956820 -0.455455 0.904169 0.896210
 0.990365 1.031061 -0.855913 1.009661 0.942657 1.008931 -0.719886 0.924641 0.986744 0.324469 0.968506 0.970528
 0.911254 1.114870 -0.175242 1.003271 0.704228 1.014044 -0.535255 0.625508 0.898508 0.188050 0.816019 0.799893
 1.023293 1.072730 -0.329141 1.049383 0.958901 1.049572 -0.347050 0.934091 1.018508 -1.151741 0.994084 0.996496
 1.047530 1.029357 0.474480 1.041293 1.056118 1.038224 0.518904 1.059342 1.047677 -0.271060 1.051831 1.057259
 1.035357 1.039543 1.696210 1.038609 1.022000 1.037271 1.567829 1.015690 1.034241 -0.023171 1.029777 1.031292
 0.979885 1.086769 -0.683775 1.031547 0.859152 1.034982 -0.737859 0.812988 0.971607 -0.460437 0.924562 0.922159
 0.952067 1.076119 -1.853923 1.011008 0.817705 1.015354 -1.774911 0.767575 0.942908 -0.034132 0.890110 0.886941
 0.983607 1.052875 -0.546078 1.016626 0.906021 1.018103 -0.499578 0.876959 0.978112 0.168360 0.948046 0.947480
 1.063101 1.044183 -1.403329 1.058170 1.069583 1.054131 -1.185296 1.073192 1.062493 -1.188665 1.066112 1.075123
 1.065357 1.048587 0.511172 1.061000 1.068081 1.057912 0.510001 1.068405 1.064697 -0.877216 1.066785 1.072952
 0.999093 1.038797 0.399224 1.017411 0.954993 1.017211 0.379706 0.938022 0.996055 0.268114 0.978931 0.978677
 1.069043 1.020392 5.716744 1.045028 1.105237 1.045363 5.186248 1.114641 1.071901 0.558768 1.087670 1.086625
 0.921822 1.108231 -7.553405 1.010466 0.725877 1.016050 -6.952814 0.656865 0.907498 -1.333592 0.829940 0.831454
 0.912496 1.069438 -2.507798 0.986578 0.744459 0.992356 -2.351486 0.682293 0.901181 0.546472 0.834902 0.830317
 0.914313 1.065224 -2.195737 0.986092 0.750094 0.991453 -2.047210 0.688792 0.903252 0.792235 0.838667 0.834791
 1.042360 1.077438 2.184454 1.061476 0.989863 1.061608 1.962706 0.968009 1.038718 -0.853501 1.019202 1.019935
 1.092106 1.032768 4.594651 1.066006 1.136261 1.063519 4.277941 1.149616 1.095280 -0.241541 1.113722 1.118152
 1.078971 1.050194 3.420216 1.067826 1.096596 1.066043 3.139080 1.101778 1.080027 -0.914384 1.087669 1.090104
 0.948585 1.134492 -2.894510 1.035339 0.757658 1.042734 -2.883479 0.688506 0.935651 -2.126588 0.859624 0.853182
 0.904580 1.111248 -3.221643 1.002262 0.682626 1.009869 -3.087089 0.600009 0.889613 -0.297073 0.802240 0.796568
 1.041952 1.069919 0.991011 1.055659 1.014677 1.056317 0.810772 1.005206 1.040192 -1.679655 1.028811 1.027739
 0.936008 1.077305 -1.385436 1.004513 0.774843 1.009503 -1.304897 0.713424 0.925199 0.455509 0.862445 0.859296
 1.087887 1.041770 3.708318 1.068384 1.123283 1.066581 3.396471 1.134209 1.090273 -0.811729 1.105134 1.108239
 1.024263 0.935511 2.589193 0.989026 1.093699 0.981637 2.358750 1.114986 1.028888 6.926927 1.059060 1.069203
 1.035687 0.920121 2.438277 0.986741 1.121425 0.978665 2.161386 1.148203 1.040540 8.921606 1.077659 1.091076
 0.862479 1.074194 -5.440910 0.968535 0.601940 0.973564 -4.850525 0.499984 0.844216 8.588856 0.744853 0.746560
 0.849698 1.094264 -4.955269 0.969203 0.566367 0.976707 -4.226715 0.457253 0.830186 6.573670 0.720684 0.718529
 0.841016 1.104003 -4.295438 0.967565 0.543601 0.976563 -3.380257 0.429653 0.820773 5.990067 0.705242 0.700304
 0.887325 1.071708 -0.009200 0.975933 0.679120 0.982186 0.689563 0.598819 0.873351 4.527022 0.792573 0.787457
 0.998616 0.956956 0.886216 0.983863 0.998446 0.980560 0.937122 0.991478 0.998195 8.982774 1.002251 1.012288
 0.851411 1.117777 -5.363171 0.975967 0.571346 0.986645 -4.497887 0.467013 0.832551 2.056202 0.721923 0.712903
 0.995536 0.971377 1.933088 0.989165 0.987077 0.986346 2.029819 0.978030 0.994820 5.430750 0.994472 1.001167
 0.841923 1.111726 -9.343050 0.971747 0.540615 0.980663 -8.599351 0.426992 0.821158 5.161339 0.703683 0.700574
 -1.043649 -0.844582 -5.911178 -0.948952 -1.261114 -0.943248 -5.825584 -1.342094 -1.058786 -4.386717 -1.144229 -1.146515
 -6.613413 5.666321
 -7.287598 8.671117
 31.187548 -31.109812
 -4.947715 8.761551
 -6.575279 3.673303
 -7.516207 6.310647
 29.974119 -26.512896
 -5.498836 4.199195
 -7.640386 4.449936
 26.638050 -21.548111
 -7.356855 3.837757
 -2.525660 8.653468
 -9.425926 3.584911
 1.012529 1.041836 -5.471821 1.030535 0.975089 1.028116 -5.182591 0.961255 1.009137 -1.193169 0.995239 1.001269
 1.011034 1.054010 -6.097349 1.034806 0.960352 1.032839 -5.808128 0.942367 1.006368 -1.753140 0.987144 0.993912
 0.963080 1.137812 1.020449 1.044691 0.778961 1.052752 0.947660 0.710290 0.950765 -1.372917 0.877992 0.870302
 0.967874 1.136509 2.622182 1.045421 0.797634 1.053675 2.431578 0.734823 0.956934 -1.419487 0.888789 0.878440
 0.966523 1.110705 6.318974 1.032630 0.817363 1.040335 6.098275 0.761044 0.957483 0.399069 0.898118 0.886332
 0.964207 1.044014 2.215456 1.004050 0.862226 1.006946 2.287929 0.819574 0.958149 2.209742 0.919319 0.914688
 1.007559 1.084503 -6.395457 1.046779 0.916070 1.047149 -6.046839 0.881975 1.000385 -2.447448 0.965245 0.968958
 0.947963 1.035610 8.696709 0.988094 0.846848 0.993000 8.460157 0.805272 0.942528 3.930843 0.903303 0.893181
 1.029519 1.114040 -8.471484 1.071098 0.942611 1.072704 -7.974900 0.911900 1.022755 -4.838129 0.988317 0.989553
 0.943283 1.105319 2.864280 1.018657 0.772966 1.026080 2.533104 0.709155 0.932402 0.357938 0.865038 0.856089
 0.946102 1.053497 9.994169 0.995345 0.836084 0.999322 9.534106 0.795716 0.938863 2.904966 0.895032 0.889989
 0.952558 1.065982 9.821692 1.004281 0.837187 1.009155 9.321372 0.794515 0.945181 2.245068 0.899237 0.892446
 0.971227 1.087454 1.794645 1.027023 0.832229 1.032718 1.367970 0.774394 0.963204 -0.353021 0.909606 0.897632
 0.980371 1.070476 -2.432219 1.023544 0.869008 1.028931 -2.603871 0.819886 0.974903 -0.987417 0.932001 0.918046
 0.975800 1.055830 -6.225429 1.014698 0.875539 1.019467 -6.130068 0.831455 0.970572 -1.279487 0.932254 0.920918
 0.962072 1.034541 12.624843 0.999939 0.870712 0.999484 11.817242 0.836953 0.954917 4.045942 0.920207 0.925838
 0.920650 1.094583 3.011563 1.000104 0.739533 1.008428 2.880867 0.670387 0.909318 0.773952 0.837581 0.824852
 1.015749 0.999511 11.232670 1.012048 1.011296 1.009243 10.350376 1.008609 1.014535 3.372874 1.014477 1.023639
 0.905107 1.122187 -16.624811 1.000804 0.687600 1.014451 -15.625821 0.600944 0.893276 -4.446545 0.806186 0.778117
 1.014511 1.036728 15.016779 1.028794 0.967159 1.027854 13.789355 0.945676 1.011349 3.334832 0.994647 0.996718
 1.030568 1.038630 4.032531 1.036179 1.015252 1.034027 3.939307 1.009673 1.028862 0.636727 1.023654 1.027686
 1.025106 1.040385 4.358938 1.033951 0.998303 1.032769 4.076313 0.986435 1.023238 0.803049 1.013668 1.015091
 0.949828 1.113997 -2.284297 1.027423 0.771761 1.033468 -2.377623 0.705415 0.937520 -1.351755 0.867564 0.863749
 0.923829 1.102934 -4.013021 1.007237 0.735375 1.013784 -3.954253 0.665951 0.910986 -1.089700 0.836467 0.831572
 0.951944 1.088825 -4.605591 1.014455 0.808916 1.019042 -4.388685 0.757130 0.941821 -1.399464 0.885319 0.884051
 1.027997 1.082843 0.960453 1.055510 0.971145 1.055223 1.161639 0.953987 1.022810 -1.264886 1.000085 1.006585
 1.027691 1.080548 2.543076 1.055391 0.965051 1.055166 2.496793 0.942617 1.022491 -0.649719 0.998255 1.002680
 0.987319 1.057132 -1.896250 1.018908 0.916769 1.020073 -1.820439 0.891574 0.982207 -0.783019 0.954126 0.954048
 0.999109 1.100558 -2.436057 1.046581 0.898661 1.050353 -2.514454 0.862681 0.991949 -2.549241 0.951688 0.948389
 0.924320 1.092690 -0.502974 1.003844 0.743415 1.009145 -0.424816 0.677896 0.911572 0.406487 0.840279 0.838688
 0.966046 1.077758 -2.937912 1.016032 0.858240 1.021526 -2.903111 0.819150 0.959349 -1.212268 0.915624 0.906618
 0.966347 1.084882 -1.851946 1.019685 0.851914 1.025315 -1.911477 0.810468 0.959154 -1.230175 0.912734 0.903610
 1.024363 1.072878 4.485163 1.049914 0.954331 1.050070 4.175175 0.925741 1.019425 0.395433 0.993194 0.994727
 1.052659 1.045313 7.162320 1.053903 1.040506 1.050557 6.762509 1.033293 1.051211 1.011204 1.048416 1.054493
 1.048562 1.033635 4.365883 1.046114 1.044007 1.042714 4.193011 1.038982 1.047694 0.939193 1.047364 1.053879
 0.961707 1.054867 -1.459436 1.006846 0.850156 1.010502 -1.388306 0.805417 0.954683 0.975430 0.911769 0.906883
 0.973754 1.116986 -5.308471 1.039135 0.831381 1.045965 -5.185102 0.778921 0.964879 -2.571285 0.907640 0.896310
 0.999386 0.996176 2.987338 1.002778 0.977977 1.000575 2.969142 0.965739 0.997849 2.756325 0.991598 0.995705
 1.022960 1.120120 -6.435320 1.066312 0.932877 1.071964 -6.251077 0.900874 1.017386 -4.100732 0.980413 0.971456
 1.015438 1.029905 4.862328 1.027563 0.976394 1.024994 4.694874 0.958621 1.012242 1.830137 0.998995 1.004910
 0.997885 1.047321 2.626758 1.018890 0.943009 1.020069 2.405857 0.921987 0.994271 0.427570 0.973038 0.970801
 1.001977 1.057058 2.865261 1.026477 0.941288 1.027793 2.576674 0.918132 0.998113 0.025178 0.974313 0.971925
 0.981113 1.090950 4.755467 1.035852 0.843728 1.039407 4.399684 0.788521 0.972153 1.199445 0.919595 0.916507
 0.988302 1.070562 5.710222 1.030751 0.875711 1.032859 5.370340 0.828964 0.980996 2.161719 0.938565 0.936894
 0.986041 1.064879 4.830608 1.025745 0.882409 1.027813 4.536605 0.839975 0.979304 1.796081 0.940090 0.938226
 0.958929 1.062752 -0.190540 1.004897 0.849802 1.007708 -0.176995 0.808704 0.951502 0.220039 0.908622 0.905649
 0.992002 1.071627 4.655839 1.031340 0.892417 1.033605 4.296654 0.852457 0.985516 0.988921 0.947461 0.944790
 0.966457 1.053152 -1.059595 0.999836 0.887128 1.002542 -0.989640 0.857789 0.960975 -0.029975 0.929707 0.927880
 1.001096 1.043829 9.246537 1.026469 0.918089 1.026793 8.808897 0.880442 0.995981 4.246122 0.966336 0.966299
 0.971709 1.076810 0.935877 1.020976 0.854998 1.024435 0.822340 0.810503 0.963764 0.085199 0.918232 0.915663
 0.992723 1.050062 0.978212 1.018361 0.934642 1.019811 0.866028 0.912877 0.988955 0.182176 0.965845 0.963000
 0.995673 1.053518 0.679301 1.021880 0.934410 1.023502 0.613841 0.911791 0.991527 0.154678 0.967498 0.965800
 0.963070 1.110879 -1.192405 1.033615 0.799384 1.039302 -1.324075 0.737026 0.952187 -0.845074 0.888089 0.882407
 0.958558 1.105075 -0.531455 1.027600 0.798910 1.034221 -0.753233 0.737584 0.948212 -0.573761 0.885472 0.877778
 0.945555 1.094456 -0.691295 1.014663 0.787113 1.021729 -0.907730 0.726543 0.935490 -0.266988 0.873052 0.863734
 0.982741 1.059762 -0.666983 1.019088 0.901208 1.021270 -0.656939 0.870880 0.977090 -0.362013 0.945004 0.943495
 0.965394 1.093719 0.107532 1.024573 0.832427 1.030337 -0.102201 0.782557 0.956822 -0.455547 0.904171 0.896212
 0.990366 1.031062 -0.856018 1.009662 0.942659 1.008932 -0.719991 0.924643 0.986745 0.324425 0.968507 0.970529
 0.911255 1.114871 -0.175428 1.003272 0.704230 1.014045 -0.535437 0.625510 0.898509 0.188004 0.816020 0.799894
 1.023294 1.072731 -0.329352 1.049384 0.958903 1.049573 -0.347248 0.934094 1.018509 -1.151880 0.994086 0.996499
 1.047531 1.029358 0.474399 1.041293 1.056119 1.038225 0.518832 1.059343 1.047678 -0.271147 1.051832 1.057260
 1.035358 1.039543 1.696108 1.038609 1.022002 1.037271 1.567738 1.015692 1.034242 -0.023261 1.029778 1.031293
 0.979887 1.086771 -0.684079 1.031549 0.859156 1.034984 -0.738162 0.812993 0.971609 -0.460563 0.924564 0.922162
 0.952069 1.076120 -1.854199 1.011009 0.817709 1.015356 -1.775189 0.767580 0.942909 -0.034215 0.890112 0.886944
 0.983609 1.052876 -0.546302 1.016628 0.906024 1.018104 -0.499811 0.876963 0.978113 0.168276 0.948048 0.947483
 1.063103 1.044184 -1.403510 1.058172 1.069585 1.054132 -1.185483 1.073195 1.062495 -1.188805 1.066114 1.075125
 1.065358 1.048588 0.511017 1.061001 1.068083 1.057913 0.509851 1.068408 1.064699 -0.877355 1.066787 1.072953
 0.999094 1.038797 0.399059 1.017411 0.954995 1.017212 0.379530 0.938025 0.996056 0.268041 0.978932 0.978679
 1.069044 1.020393 5.716651 1.045029 1.105238 1.045364 5.186154 1.114643 1.071902 0.558655 1.087671 1.086626
 0.921825 1.108232 -7.553741 1.010467 0.725881 1.016052 -6.953142 0.656870 0.907501 -1.333675 0.829943 0.831456
 0.912497 1.069439 -2.507997 0.986579 0.744461 0.992357 -2.351671 0.682296 0.901182 0.546453 0.834903 0.830319
 0.914314 1.065224 -2.195946 0.986093 0.750097 0.991454 -2.047407 0.688795 0.903253 0.792213 0.838668 0.834793
 1.042362 1.077439 2.184175 1.061477 0.989867 1.061609 1.962428 0.968013 1.038720 -0.853673 1.019204 1.019938
 1.092107 1.032769 4.594452 1.066007 1.136264 1.063520 4.277732 1.149620 1.095282 -0.241707 1.113724 1.118154
 1.078972 1.050195 3.420027 1.067827 1.096598 1.066044 3.138884 1.101781 1.080028 -0.914543 1.087671 1.090106
 0.948587 1.134493 -2.894760 1.035340 0.757660 1.042735 -2.883708 0.688510 0.935653 -2.126706 0.859626 0.853184
 0.904582 1.111250 -3.221962 1.002264 0.682629 1.009871 -3.087392 0.600013 0.889615 -0.297141 0.802243 0.796571
 1.041952 1.069919 0.990908 1.055659 1.014678 1.056318 0.810675 1.005208 1.040192 -1.679778 1.028812 1.027740
 0.936010 1.077306 -1.385752 1.004514 0.774846 1.009505 -1.305208 0.713428 0.925201 0.455447 0.862447 0.859299
 1.087888 1.041771 3.708170 1.068386 1.123286 1.066582 3.396318 1.134212 1.090275 -0.811896 1.105136 1.108241
 1.024264 0.935512 2.589150 0.989027 1.093700 0.981638 2.358697 1.114987 1.028889 6.926844 1.059062 1.069204
 1.035688 0.920122 2.438226 0.986742 1.121427 0.978666 2.161324 1.148205 1.040541 8.921494 1.077660 1.091078
 0.862481 1.074195 -5.441292 0.968537 0.601944 0.973566 -4.850894 0.499990 0.844219 8.588717 0.744856 0.746563
 0.849700 1.094265 -4.955653 0.969205 0.566371 0.976709 -4.227084 0.457259 0.830188 6.573566 0.720687 0.718532
 0.841018 1.104005 -4.295812 0.967566 0.543605 0.976565 -3.380615 0.429658 0.820775 5.989973 0.705244 0.700307
 0.887326 1.071709 -0.009435 0.975934 0.679123 0.982187 0.689342 0.598822 0.873352 4.526970 0.792575 0.787459
 0.998618 0.956957 0.886049 0.983864 0.998448 0.980561 0.936947 0.991481 0.998196 8.982656 1.002253 1.012290
 0.851412 1.117778 -5.363415 0.975968 0.571348 0.986646 -4.498108 0.467016 0.832552 2.056160 0.721925 0.712904
 0.995538 0.971379 1.932888 0.989166 0.987080 0.986347 2.029606 0.978034 0.994822 5.430699 0.994474 1.001169
 0.841924 1.111727 -9.343384 0.971749 0.540619 0.980665 -8.599662 0.426997 0.821160 5.161234 0.703686 0.700577
 -1.043647 -0.844580 -5.911572 -0.948950 -1.261109 -0.943246 -5.825967 -1.342087 -1.058784 -4.386904 -1.144226 -1.146512
 -6.614490 5.667721
 -7.288675 8.672518
 31.186497 -31.108484
 -4.948792 8.762952
 -6.576355 3.674701
 -7.517284 6.312048
 29.973072 -26.511572
 -5.499909 4.200593
 -7.641463 4.451337
 26.636938 -21.546654
 -7.357931 3.839157
 -2.526736 8.654867
 -9.427005 3.586314
