# Supplementary material for: AMS 3.0: prediction of post-translational modifications
Source: BMC Bioinformatics. 2010 Apr 28;11:210. doi: 10.1186/1471-2105-11-210 (PMC2874555; doi:10.1186/1471-2105-11-210)
Supplement: Additional file 2 — PTM predictor software with training data. PTM_Archive.tar.gz includes the predictor software binaries together with all trained ANNs in tar.gz compressed form. [file 1471-2105-11-210-S2.GZ › PTM_Archive/3,4-dihydroxyproline/A/Anet14.dat]

 2
 90 14 2
 0.980797 1.010841 0.990043 1.004140 1.007308 0.963850 -1.916844 0.983785 0.973409 1.006417 0.919635 0.999179 -1.838292 0.948170
 0.972391 1.017641 0.984918 1.007886 1.011191 0.949046 -2.362947 0.976841 0.961821 1.010047 0.892094 0.999596 -2.278251 0.929054
 0.892323 1.076542 0.930125 1.021642 1.040535 0.802765 0.135157 0.910160 0.845781 1.036382 0.639243 0.999514 0.117490 0.755933
 0.896831 1.074929 0.932218 1.020690 1.039336 0.811743 1.101068 0.913893 0.852103 1.035350 0.661450 0.999369 1.054700 0.769442
 0.911832 1.062809 0.941319 1.017518 1.032705 0.838413 2.108009 0.926518 0.872931 1.029436 0.710851 0.998237 2.042155 0.803783
 0.950484 1.030762 0.967687 1.009867 1.016421 0.906324 0.906513 0.958998 0.927539 1.014839 0.822388 0.997795 0.904115 0.883691
 0.948781 1.033194 0.969628 1.011368 1.019020 0.905144 -2.648545 0.957124 0.927725 1.016973 0.810250 1.000064 -2.558089 0.874633
 0.948638 1.034625 0.964485 1.011873 1.018575 0.904133 3.317600 0.957465 0.924375 1.017270 0.830884 0.996684 3.237036 0.886668
 0.943399 1.039069 0.966191 1.012323 1.021881 0.896525 -3.251722 0.952530 0.920636 1.019300 0.797029 1.000854 -3.141862 0.864152
 0.902799 1.070058 0.935566 1.019716 1.036596 0.821887 1.811340 0.918999 0.860005 1.032948 0.681000 0.998777 1.744923 0.783225
 0.938132 1.044487 0.959275 1.014438 1.023681 0.890588 3.618880 0.947850 0.913295 1.021357 0.808809 0.997670 3.488797 0.865510
 0.933758 1.047876 0.956525 1.014394 1.024814 0.882032 2.810092 0.944263 0.906757 1.022319 0.791918 0.997919 2.702749 0.854844
 0.925297 1.047687 0.951652 1.014165 1.025557 0.859719 -0.658276 0.937896 0.891450 1.022995 0.733508 0.998071 -0.656717 0.824954
 0.940737 1.036871 0.961428 1.011433 1.019940 0.886124 -1.776178 0.951108 0.912388 1.018056 0.780009 0.998131 -1.721064 0.858620
 0.948255 1.032613 0.966500 1.010373 1.017713 0.899832 -2.200542 0.957458 0.923139 1.015992 0.804819 0.998802 -2.124182 0.875285
 0.955851 1.025885 0.972059 1.008077 1.013430 0.921683 5.337405 0.962633 0.938881 1.011859 0.855111 0.996858 5.149756 0.899467
 0.897979 1.074882 0.933313 1.022580 1.040151 0.815256 0.527671 0.914701 0.854724 1.036277 0.668474 0.999242 0.479331 0.772616
 1.005272 0.986857 1.004456 0.995341 0.992681 1.009290 4.769284 1.004266 1.008357 0.993026 1.006360 0.995933 4.630835 1.006457
 0.873014 1.099211 0.916605 1.031853 1.054549 0.764530 -6.971051 0.894727 0.815515 1.049732 0.573393 1.001960 -6.764297 0.713364
 0.979881 1.002532 0.987489 0.999164 1.000736 0.961802 4.711275 0.982953 0.971370 1.000223 0.918668 0.995359 4.554065 0.948620
 0.989855 1.000698 0.994404 0.999836 1.000260 0.981356 2.703445 0.991286 0.986306 0.999874 0.957264 0.996408 2.628630 0.972737
 0.985229 1.003122 0.991153 1.000503 1.001485 0.971670 2.499411 0.987564 0.978899 1.001040 0.938184 0.996213 2.431612 0.961419
 0.900031 1.071733 0.936299 1.022422 1.039327 0.816898 -1.130169 0.916564 0.857365 1.035445 0.660710 1.000206 -1.121975 0.770607
 0.895329 1.079107 0.933011 1.025632 1.043624 0.809181 -1.933210 0.912690 0.850737 1.039444 0.651416 1.001183 -1.895065 0.762417
 0.920154 1.060394 0.949612 1.021931 1.034916 0.854230 -1.954279 0.933286 0.886476 1.031726 0.730018 1.000583 -1.907527 0.816401
 0.961577 1.024143 0.976841 1.006987 1.012739 0.931616 1.688595 0.967461 0.947175 1.010977 0.868201 0.998757 1.622490 0.909874
 0.961498 1.021233 0.976814 1.005623 1.011474 0.929808 1.723043 0.967470 0.946310 1.009904 0.860561 0.998002 1.659092 0.907101
 0.958467 1.030533 0.973699 1.014065 1.018720 0.924253 -0.255401 0.965276 0.940996 1.017420 0.858868 0.998610 -0.244297 0.904433
 0.936536 1.047411 0.960638 1.015032 1.025669 0.884872 -2.473811 0.946865 0.910467 1.022920 0.784430 1.000714 -2.405059 0.853571
 0.900906 1.072232 0.935921 1.022213 1.038956 0.819917 1.141236 0.917213 0.858816 1.035186 0.673703 0.999769 1.081532 0.776795
 0.932900 1.051641 0.955478 1.016944 1.027403 0.877864 0.026673 0.944080 0.903554 1.025080 0.784714 0.999176 0.043135 0.852272
 0.928569 1.054911 0.952732 1.017323 1.028896 0.870287 0.051394 0.940449 0.897616 1.026277 0.771107 0.999335 0.062040 0.842657
 0.962392 1.017507 0.977034 1.003908 1.009531 0.928985 1.421647 0.968557 0.946234 1.008245 0.855231 0.997161 1.384315 0.906704
 0.995429 0.991523 0.999255 0.997057 0.995743 0.989543 1.957052 0.995958 0.994026 0.995635 0.961081 0.996548 1.905055 0.979125
 1.000462 0.987741 1.001964 0.996081 0.993688 0.998128 1.981950 1.000210 1.000883 0.993934 0.977309 0.996274 1.939766 0.990847
 0.942295 1.037545 0.961940 1.011764 1.019931 0.891566 0.808839 0.952213 0.915677 1.018159 0.798411 0.997785 0.811655 0.866897
 0.911576 1.065527 0.941756 1.019029 1.034557 0.838024 -0.294544 0.926394 0.872776 1.031123 0.709213 0.999543 -0.271891 0.802451
 0.998149 0.992914 0.999562 0.997656 0.996322 0.993270 1.731805 0.998572 0.996322 0.996523 0.974696 0.996669 1.710070 0.988220
 0.935818 1.045968 0.958157 1.012941 1.024106 0.882161 -0.175724 0.946476 0.907779 1.021569 0.785286 0.999409 -0.149691 0.855036
 0.985526 1.000824 0.992643 0.999765 1.000759 0.971358 1.145011 0.987812 0.979683 1.000217 0.929704 0.997378 1.118909 0.957383
 0.969069 1.019635 0.980212 1.010259 1.012821 0.942813 1.417177 0.974239 0.955658 1.011972 0.891610 0.997042 1.385997 0.927967
 0.964567 1.022259 0.977237 1.010001 1.013535 0.934399 1.557864 0.970426 0.949159 1.012644 0.875925 0.997065 1.520399 0.917504
 0.927665 1.043665 0.953688 1.012519 1.023301 0.864707 1.626640 0.939771 0.895632 1.020903 0.740648 0.997590 1.566056 0.829254
 0.943687 1.030355 0.963831 1.008566 1.016284 0.893209 2.381437 0.953187 0.918032 1.014542 0.791376 0.996746 2.306289 0.864860
 0.947325 1.029893 0.966203 1.009345 1.016339 0.900678 1.920886 0.956131 0.923587 1.014667 0.807341 0.997068 1.860883 0.874367
 0.940271 1.045258 0.962204 1.018566 1.027329 0.891209 -0.980712 0.950082 0.915218 1.025140 0.798758 0.999418 -0.954056 0.863060
 0.946686 1.031258 0.965773 1.009938 1.017075 0.900378 2.027571 0.955579 0.923169 1.015274 0.808882 0.997111 1.963596 0.874408
 0.954521 1.039219 0.970699 1.020057 1.025918 0.918715 -1.133226 0.961644 0.936392 1.024261 0.851111 0.999000 -1.092032 0.897680
 0.965176 1.009450 0.977140 1.000733 1.004517 0.930560 4.655086 0.971255 0.947806 1.003770 0.855909 0.994749 4.517770 0.911470
 0.935574 1.044645 0.959106 1.015878 1.025316 0.881462 -0.275666 0.946290 0.907939 1.023043 0.777648 0.998865 -0.269803 0.850680
 0.965246 1.025139 0.977511 1.010944 1.014782 0.935907 0.635568 0.971085 0.949962 1.013710 0.881971 0.998172 0.632872 0.920680
 0.964297 1.024550 0.976842 1.010144 1.014305 0.933771 0.961528 0.970231 0.948470 1.013034 0.876933 0.997768 0.950458 0.917792
 0.908086 1.064156 0.940766 1.019511 1.034885 0.829876 -0.541049 0.923477 0.867571 1.031404 0.684070 0.999388 -0.526449 0.788454
 0.910054 1.063949 0.941727 1.019644 1.034588 0.833325 -0.624763 0.925304 0.870111 1.031182 0.692047 0.999575 -0.605208 0.793774
 0.911188 1.065815 0.942484 1.020782 1.035839 0.835932 -1.298213 0.926160 0.871881 1.032397 0.699481 1.000481 -1.259487 0.797563
 0.953347 1.033599 0.970714 1.012778 1.018965 0.914810 -0.440863 0.960900 0.933818 1.017150 0.840483 0.999188 -0.424323 0.892053
 0.922599 1.057373 0.949708 1.018846 1.031460 0.857301 -0.567443 0.935638 0.888411 1.028576 0.739466 0.999834 -0.546765 0.824242
 0.975708 1.015578 0.985287 1.007752 1.010006 0.955744 0.280606 0.979573 0.965998 1.009276 0.913653 0.998258 0.285324 0.941987
 0.882080 1.092714 0.922403 1.029293 1.050530 0.782428 -2.060373 0.902179 0.829068 1.046164 0.610513 1.001866 -1.997131 0.735822
 0.963265 1.018431 0.977346 1.004806 1.010035 0.931239 1.308802 0.969234 0.947615 1.008704 0.862010 0.997196 1.277934 0.910267
 1.003858 0.989051 1.003208 0.996931 0.994248 1.005748 2.465746 1.003039 1.005782 0.994542 0.999020 0.995905 2.415788 1.002819
 0.991470 0.998867 0.994951 0.999612 0.999393 0.982409 2.116128 0.992914 0.987377 0.999295 0.957994 0.996152 2.076020 0.975531
 0.932770 1.045327 0.956960 1.014163 1.024667 0.875334 -0.190880 0.943999 0.903295 1.022178 0.765905 0.998911 -0.179300 0.843906
 0.926224 1.053981 0.952484 1.017121 1.029325 0.864609 -0.917520 0.938572 0.894198 1.026433 0.751791 1.000061 -0.883891 0.832044
 0.957621 1.029032 0.973294 1.010816 1.016581 0.921893 0.059096 0.964650 0.939442 1.015002 0.852886 0.998812 0.068122 0.901424
 1.002223 0.988113 1.003274 0.996288 0.993853 1.002765 2.304150 1.001463 1.004094 0.994021 0.988040 0.996354 2.251293 0.996149
 1.000004 0.988648 1.001235 0.996148 0.994001 0.997636 2.676992 0.999844 1.000017 0.994233 0.978776 0.995936 2.616277 0.991161
 0.975527 1.015960 0.984722 1.007990 1.010215 0.954624 0.467524 0.979519 0.965056 1.009479 0.912250 0.998091 0.470518 0.941800
 1.020147 0.974799 1.013355 0.992893 0.986670 1.033260 2.693839 1.016776 1.027875 0.987913 1.045225 0.995181 2.643556 1.037342
 0.890638 1.082731 0.929709 1.024810 1.044481 0.801407 -1.844214 0.908695 0.844333 1.040060 0.640119 1.001542 -1.793770 0.753499
 0.909507 1.069319 0.941027 1.022357 1.037431 0.834827 -1.362450 0.924654 0.870342 1.033928 0.703147 1.000421 -1.317522 0.797204
 0.912763 1.066151 0.943182 1.020956 1.035436 0.840291 -1.119675 0.927341 0.874742 1.032123 0.711713 1.000170 -1.081910 0.803592
 0.969344 1.011607 0.981294 1.002109 1.006078 0.941293 2.115363 0.974456 0.955908 1.005235 0.877010 0.996631 2.053332 0.922213
 1.023307 0.968592 1.016544 0.990311 0.983119 1.039473 3.790652 1.019345 1.033301 0.984426 1.051486 0.994936 3.693004 1.042113
 1.006309 0.983954 1.005304 0.994599 0.991361 1.009061 2.928474 1.005178 1.008970 0.991828 0.999858 0.995966 2.854007 1.005536
 0.887962 1.083602 0.927583 1.024430 1.044546 0.795760 -1.618856 0.906540 0.840066 1.040034 0.629070 1.000717 -1.582375 0.747329
 0.878992 1.090146 0.921469 1.026598 1.048087 0.778376 -1.748710 0.899158 0.826412 1.043458 0.597588 1.000931 -1.705384 0.726528
 0.976893 1.012629 0.985740 1.003350 1.006634 0.957361 1.095050 0.980588 0.967337 1.005807 0.915779 0.997889 1.072360 0.944580
 0.915428 1.059757 0.945281 1.017443 1.031770 0.843908 -0.411690 0.929497 0.878265 1.028557 0.711687 0.999751 -0.397783 0.806092
 1.015980 0.976293 1.011577 0.992484 0.987271 1.026691 3.184668 1.013084 1.022863 0.988153 1.031236 0.995687 3.103648 1.027049
 1.051783 0.950240 1.033403 0.984058 0.973615 1.090387 3.398420 1.043039 1.072837 0.975983 1.146727 0.994897 3.332286 1.106777
 1.065662 0.937177 1.044071 0.980713 0.966568 1.113858 3.956312 1.055524 1.091807 0.969635 1.184919 0.994426 3.875128 1.134746
 0.876006 1.087238 0.920807 1.026220 1.047615 0.769563 -2.828992 0.897011 0.821183 1.042838 0.568462 1.000897 -2.752375 0.711669
 0.858832 1.103931 0.909325 1.030657 1.056252 0.739646 -3.510316 0.882532 0.797040 1.050635 0.520112 1.002046 -3.415082 0.676331
 0.849201 1.113218 0.902872 1.033815 1.061331 0.722608 -4.216055 0.874510 0.783341 1.055329 0.491936 1.002687 -4.097588 0.656098
 0.894631 1.079298 0.932091 1.024528 1.042990 0.806300 -2.481692 0.912302 0.848638 1.038923 0.646124 1.001519 -2.405464 0.760166
 1.020085 0.971586 1.014076 0.992222 0.985294 1.031649 2.315246 1.016991 1.027451 0.986644 1.035165 0.995262 2.275109 1.032950
 0.848772 1.119358 0.902132 1.036718 1.064801 0.724332 -4.808258 0.874030 0.783522 1.058631 0.504973 1.003620 -4.667388 0.660891
 1.011017 0.981318 1.008174 0.994467 0.990291 1.015895 2.256626 1.009454 1.014579 0.991088 1.011160 0.996258 2.218287 1.014733
 0.844987 1.117071 0.900196 1.034640 1.063278 0.715114 -4.754587 0.871058 0.777411 1.057070 0.479154 1.003054 -4.619872 0.647046
 -1.123111 -0.914090 -1.078156 -0.976913 -0.953928 -1.226304 -3.844653 -1.102829 -1.175862 -0.959046 -1.423192 -1.002178 -3.811379 -1.284658
 -1.286646 0.501147
 -3.289294 2.791858
 0.436525 2.877605
 -2.512135 1.843606
 -2.397667 2.532401
 1.789443 2.519155
 19.315050 -18.638090
 -1.995669 0.055608
 1.428832 2.641402
 -2.923374 1.871575
 1.629305 1.023183
 -1.176639 2.703757
 18.382843 -18.157032
 -1.229161 -1.023566
 -5.136797 -5.500822
 0.980797 1.010842 0.990043 1.004140 1.007308 0.963850 -1.916888 0.983785 0.973409 1.006417 0.919635 0.999179 -1.838339 0.948170
 0.972391 1.017641 0.984918 1.007887 1.011191 0.949046 -2.362993 0.976841 0.961821 1.010047 0.892094 0.999596 -2.278300 0.929054
 0.892326 1.076545 0.930127 1.021645 1.040538 0.802766 0.126288 0.910163 0.845783 1.036385 0.639239 0.999517 0.108885 0.755934
 0.896833 1.074932 0.932220 1.020693 1.039338 0.811744 1.092213 0.913896 0.852104 1.035353 0.661446 0.999371 1.046110 0.769443
 0.911834 1.062812 0.941322 1.017521 1.032708 0.838414 2.099155 0.926521 0.872932 1.029439 0.710847 0.998240 2.033565 0.803784
 0.950485 1.030764 0.967689 1.009869 1.016423 0.906325 0.900399 0.959000 0.927540 1.014841 0.822386 0.997797 0.898181 0.883692
 0.948782 1.033195 0.969628 1.011369 1.019021 0.905145 -2.651097 0.957124 0.927726 1.016973 0.810248 1.000065 -2.560568 0.874633
 0.948640 1.034627 0.964487 1.011875 1.018577 0.904134 3.310405 0.957467 0.924376 1.017272 0.830882 0.996686 3.230056 0.886669
 0.943399 1.039070 0.966192 1.012324 1.021882 0.896525 -3.254131 0.952530 0.920636 1.019301 0.797028 1.000854 -3.144201 0.864152
 0.902801 1.070061 0.935569 1.019719 1.036598 0.821888 1.802479 0.919002 0.860007 1.032951 0.680996 0.998780 1.736326 0.783226
 0.938135 1.044490 0.959277 1.014441 1.023684 0.890589 3.610862 0.947852 0.913296 1.021360 0.808805 0.997673 3.481025 0.865511
 0.933760 1.047879 0.956527 1.014397 1.024817 0.882033 2.802268 0.944265 0.906758 1.022321 0.791915 0.997922 2.695164 0.854845
 0.925299 1.047689 0.951653 1.014167 1.025559 0.859720 -0.662913 0.937897 0.891451 1.022996 0.733506 0.998073 -0.661220 0.824954
 0.940738 1.036873 0.961429 1.011434 1.019941 0.886125 -1.779692 0.951109 0.912389 1.018057 0.780008 0.998132 -1.724478 0.858621
 0.948256 1.032614 0.966501 1.010374 1.017714 0.899832 -2.202199 0.957459 0.923140 1.015993 0.804818 0.998802 -2.125794 0.875285
 0.955853 1.025887 0.972060 1.008079 1.013433 0.921683 5.331435 0.962634 0.938882 1.011862 0.855108 0.996860 5.143968 0.899468
 0.897982 1.074885 0.933316 1.022583 1.040154 0.815257 0.518868 0.914703 0.854726 1.036280 0.668470 0.999245 0.470797 0.772617
 1.005272 0.986857 1.004457 0.995342 0.992682 1.009290 4.768203 1.004267 1.008357 0.993027 1.006359 0.995934 4.629784 1.006457
 0.873015 1.099213 0.916607 1.031855 1.054552 0.764531 -6.977255 0.894728 0.815516 1.049734 0.573391 1.001962 -6.770315 0.713365
 0.979882 1.002533 0.987490 0.999165 1.000737 0.961802 4.707895 0.982954 0.971370 1.000224 0.918667 0.995360 4.550784 0.948621
 0.989856 1.000699 0.994405 0.999837 1.000260 0.981356 2.700680 0.991287 0.986306 0.999875 0.957263 0.996409 2.625946 0.972737
 0.985229 1.003123 0.991154 1.000504 1.001486 0.971671 2.496007 0.987565 0.978899 1.001041 0.938182 0.996214 2.428308 0.961419
 0.900033 1.071735 0.936300 1.022424 1.039329 0.816898 -1.135983 0.916566 0.857366 1.035447 0.660708 1.000207 -1.127619 0.770608
 0.895330 1.079108 0.933012 1.025634 1.043625 0.809182 -1.938144 0.912691 0.850738 1.039446 0.651414 1.001184 -1.899854 0.762418
 0.920155 1.060395 0.949613 1.021932 1.034917 0.854231 -1.957431 0.933287 0.886476 1.031727 0.730017 1.000584 -1.910587 0.816401
 0.961578 1.024144 0.976841 1.006988 1.012740 0.931617 1.685477 0.967462 0.947176 1.010978 0.868200 0.998758 1.619464 0.909874
 0.961499 1.021235 0.976815 1.005624 1.011475 0.929808 1.719041 0.967471 0.946310 1.009906 0.860560 0.998003 1.655207 0.907102
 0.958468 1.030534 0.973700 1.014065 1.018721 0.924253 -0.257359 0.965276 0.940997 1.017421 0.858868 0.998610 -0.246198 0.904433
 0.936536 1.047411 0.960638 1.015032 1.025670 0.884872 -2.475473 0.946866 0.910467 1.022920 0.784430 1.000715 -2.406675 0.853571
 0.900908 1.072234 0.935923 1.022215 1.038958 0.819918 1.134025 0.917215 0.858817 1.035188 0.673700 0.999771 1.074537 0.776796
 0.932901 1.051643 0.955480 1.016946 1.027405 0.877865 0.021468 0.944082 0.903555 1.025081 0.784712 0.999177 0.038086 0.852273
 0.928570 1.054912 0.952733 1.017325 1.028897 0.870288 0.046092 0.940450 0.897617 1.026279 0.771105 0.999337 0.056897 0.842658
 0.962393 1.017509 0.977036 1.003909 1.009533 0.928986 1.416278 0.968558 0.946235 1.008247 0.855229 0.997162 1.379104 0.906705
 0.995430 0.991524 0.999255 0.997058 0.995744 0.989543 1.954357 0.995959 0.994027 0.995636 0.961079 0.996549 1.902436 0.979125
 1.000463 0.987742 1.001965 0.996082 0.993689 0.998128 1.978959 1.000211 1.000883 0.993935 0.977308 0.996275 1.936862 0.990847
 0.942297 1.037547 0.961942 1.011766 1.019933 0.891567 0.801675 0.952215 0.915678 1.018162 0.798408 0.997787 0.804703 0.866898
 0.911578 1.065530 0.941758 1.019032 1.034559 0.838025 -0.302334 0.926396 0.872777 1.031125 0.709210 0.999545 -0.279449 0.802452
 0.998149 0.992915 0.999563 0.997657 0.996323 0.993270 1.729014 0.998573 0.996323 0.996524 0.974695 0.996670 1.707361 0.988221
 0.935820 1.045970 0.958159 1.012943 1.024108 0.882161 -0.182179 0.946478 0.907780 1.021571 0.785284 0.999411 -0.155954 0.855036
 0.985527 1.000825 0.992644 0.999766 1.000760 0.971358 1.142514 0.987813 0.979683 1.000218 0.929703 0.997379 1.116483 0.957384
 0.969069 1.019636 0.980213 1.010260 1.012822 0.942813 1.413911 0.974240 0.955658 1.011973 0.891609 0.997043 1.382828 0.927967
 0.964568 1.022261 0.977238 1.010002 1.013536 0.934400 1.554007 0.970427 0.949159 1.012645 0.875923 0.997067 1.516655 0.917505
 0.927667 1.043668 0.953690 1.012521 1.023303 0.864708 1.618640 0.939774 0.895634 1.020905 0.740645 0.997593 1.558291 0.829255
 0.943689 1.030358 0.963833 1.008569 1.016286 0.893210 2.373587 0.953190 0.918033 1.014545 0.791373 0.996748 2.298670 0.864860
 0.947327 1.029896 0.966204 1.009347 1.016341 0.900679 1.914255 0.956133 0.923588 1.014669 0.807338 0.997070 1.854448 0.874368
 0.940272 1.045259 0.962205 1.018567 1.027330 0.891209 -0.983273 0.950083 0.915219 1.025141 0.798757 0.999419 -0.956541 0.863060
 0.946688 1.031260 0.965775 1.009940 1.017077 0.900378 2.021240 0.955581 0.923170 1.015276 0.808880 0.997113 1.957451 0.874409
 0.954521 1.039219 0.970699 1.020057 1.025918 0.918715 -1.134335 0.961644 0.936392 1.024262 0.851111 0.999001 -1.093107 0.897680
 0.965178 1.009453 0.977142 1.000736 1.004520 0.930561 4.646180 0.971258 0.947808 1.003773 0.855905 0.994752 4.509126 0.911471
 0.935575 1.044647 0.959107 1.015879 1.025317 0.881463 -0.280261 0.946292 0.907939 1.023045 0.777646 0.998867 -0.274263 0.850680
 0.965247 1.025141 0.977512 1.010945 1.014783 0.935908 0.632309 0.971086 0.949963 1.013711 0.881969 0.998173 0.629710 0.920681
 0.964298 1.024551 0.976843 1.010145 1.014306 0.933771 0.957677 0.970232 0.948471 1.013036 0.876932 0.997770 0.946721 0.917792
 0.908088 1.064159 0.940768 1.019513 1.034887 0.829877 -0.549039 0.923479 0.867573 1.031407 0.684067 0.999391 -0.534204 0.788455
 0.910056 1.063952 0.941729 1.019647 1.034591 0.833326 -0.632598 0.925306 0.870112 1.031184 0.692044 0.999578 -0.612812 0.793774
 0.911190 1.065818 0.942485 1.020784 1.035841 0.835933 -1.304826 0.926162 0.871882 1.032399 0.699478 1.000483 -1.265904 0.797564
 0.953348 1.033600 0.970715 1.012779 1.018966 0.914811 -0.443430 0.960901 0.933818 1.017151 0.840482 0.999189 -0.426814 0.892054
 0.922601 1.057375 0.949710 1.018848 1.031462 0.857302 -0.573754 0.935640 0.888412 1.028578 0.739464 0.999836 -0.552889 0.824243
 0.975708 1.015578 0.985288 1.007752 1.010007 0.955744 0.279484 0.979573 0.965998 1.009277 0.913653 0.998258 0.284233 0.941987
 0.882082 1.092717 0.922405 1.029295 1.050533 0.782430 -2.069227 0.902182 0.829069 1.046167 0.610510 1.001868 -2.005722 0.735823
 0.963266 1.018433 0.977347 1.004808 1.010037 0.931239 1.304185 0.969235 0.947616 1.008706 0.862008 0.997198 1.273452 0.910268
 1.003859 0.989052 1.003209 0.996931 0.994249 1.005748 2.462984 1.003039 1.005783 0.994543 0.999019 0.995906 2.413107 1.002819
 0.991471 0.998868 0.994952 0.999613 0.999394 0.982410 2.112731 0.992915 0.987378 0.999296 0.957993 0.996153 2.072723 0.975532
 0.932772 1.045329 0.956961 1.014165 1.024668 0.875335 -0.196697 0.944000 0.903296 1.022180 0.765903 0.998913 -0.184946 0.843907
 0.926225 1.053983 0.952485 1.017123 1.029327 0.864610 -0.922459 0.938573 0.894199 1.026435 0.751789 1.000062 -0.888683 0.832045
 0.957622 1.029033 0.973295 1.010817 1.016582 0.921894 0.055935 0.964651 0.939443 1.015003 0.852884 0.998814 0.065053 0.901424
 1.002224 0.988114 1.003275 0.996289 0.993854 1.002765 2.301023 1.001464 1.004095 0.994022 0.988039 0.996355 2.248257 0.996150
 1.000005 0.988649 1.001236 0.996149 0.994002 0.997636 2.672995 0.999846 1.000018 0.994235 0.978774 0.995937 2.612396 0.991161
 0.975527 1.015960 0.984723 1.007991 1.010216 0.954624 0.465552 0.979520 0.965056 1.009480 0.912250 0.998091 0.468603 0.941800
 1.020147 0.974800 1.013355 0.992893 0.986670 1.033260 2.692184 1.016776 1.027876 0.987913 1.045224 0.995181 2.641947 1.037342
 0.890640 1.082733 0.929711 1.024812 1.044484 0.801407 -1.851438 0.908697 0.844334 1.040062 0.640116 1.001544 -1.800779 0.753500
 0.909509 1.069321 0.941028 1.022359 1.037433 0.834828 -1.367658 0.924656 0.870343 1.033930 0.703145 1.000423 -1.322575 0.797204
 0.912765 1.066153 0.943184 1.020958 1.035438 0.840291 -1.124981 0.927342 0.874743 1.032125 0.711711 1.000172 -1.087058 0.803592
 0.969346 1.011609 0.981295 1.002111 1.006080 0.941294 2.110000 0.974458 0.955909 1.005237 0.877008 0.996633 2.048126 0.922213
 1.023307 0.968593 1.016544 0.990312 0.983120 1.039473 3.787963 1.019346 1.033302 0.984426 1.051485 0.994937 3.690393 1.042113
 1.006309 0.983955 1.005305 0.994600 0.991361 1.009062 2.925491 1.005179 1.008970 0.991829 0.999857 0.995967 2.851111 1.005537
 0.887963 1.083604 0.927584 1.024432 1.044548 0.795761 -1.625999 0.906542 0.840067 1.040036 0.629067 1.000719 -1.589305 0.747330
 0.878994 1.090148 0.921471 1.026600 1.048089 0.778376 -1.756513 0.899160 0.826414 1.043461 0.597585 1.000933 -1.712956 0.726529
 0.976894 1.012630 0.985740 1.003351 1.006635 0.957361 1.092269 0.980589 0.967338 1.005807 0.915778 0.997890 1.069662 0.944580
 0.915429 1.059760 0.945283 1.017445 1.031772 0.843909 -0.418149 0.929498 0.878267 1.028559 0.711684 0.999753 -0.404051 0.806093
 1.015980 0.976294 1.011577 0.992485 0.987272 1.026691 3.182172 1.013085 1.022863 0.988154 1.031235 0.995688 3.101223 1.027049
 1.051784 0.950241 1.033403 0.984059 0.973615 1.090387 3.398383 1.043040 1.072838 0.975983 1.146727 0.994897 3.332247 1.106777
 1.065662 0.937177 1.044072 0.980713 0.966568 1.113859 3.956271 1.055524 1.091807 0.969636 1.184919 0.994426 3.875084 1.134746
 0.876009 1.087242 0.920810 1.026223 1.047618 0.769564 -2.837883 0.897014 0.821185 1.042841 0.568458 1.000900 -2.761005 0.711670
 0.858835 1.103935 0.909327 1.030660 1.056255 0.739647 -3.519194 0.882535 0.797042 1.050639 0.520109 1.002049 -3.423698 0.676332
 0.849204 1.113221 0.902875 1.033818 1.061334 0.722609 -4.224929 0.874513 0.783343 1.055332 0.491933 1.002690 -4.106199 0.656099
 0.894633 1.079301 0.932092 1.024531 1.042992 0.806301 -2.487802 0.912304 0.848639 1.038925 0.646122 1.001521 -2.411395 0.760167
 1.020086 0.971587 1.014076 0.992223 0.985295 1.031649 2.312686 1.016992 1.027452 0.986645 1.035164 0.995264 2.272621 1.032950
 0.848774 1.119361 0.902134 1.036720 1.064804 0.724333 -4.815452 0.874032 0.783523 1.058633 0.504970 1.003622 -4.674367 0.660891
 1.011018 0.981319 1.008175 0.994468 0.990292 1.015895 2.254189 1.009454 1.014580 0.991089 1.011159 0.996259 2.215919 1.014733
 0.844989 1.117074 0.900199 1.034643 1.063281 0.715115 -4.763453 0.871061 0.777413 1.057074 0.479151 1.003057 -4.628474 0.647047
 -1.123109 -0.914087 -1.078153 -0.976910 -0.953925 -1.226303 -3.853551 -1.102826 -1.175861 -0.959043 -1.423196 -1.002175 -3.820015 -1.284657
 -1.294103 0.507872
 -3.296756 2.798587
 0.429067 2.884331
 -2.519596 1.850335
 -2.405128 2.539130
 1.781992 2.525874
 19.310043 -18.633995
 -2.003126 0.062333
 1.421378 2.648124
 -2.930835 1.878304
 1.621874 1.029884
 -1.184099 2.710484
 18.377893 -18.152977
 -1.236608 -1.016850
 -5.144262 -5.494090
