# Supplementary material for: AMS 3.0: prediction of post-translational modifications
Source: BMC Bioinformatics. 2010 Apr 28;11:210. doi: 10.1186/1471-2105-11-210 (PMC2874555; doi:10.1186/1471-2105-11-210)
Supplement: Additional file 2 — PTM predictor software with training data. PTM_Archive.tar.gz includes the predictor software binaries together with all trained ANNs in tar.gz compressed form. [file 1471-2105-11-210-S2.GZ › PTM_Archive/3,4-dihydroxyproline/A/Anet16.dat]

 2
 90 16 2
 0.984376 0.998449 1.021988 1.017071 0.942545 1.014612 0.997947 1.019346 -6.192088 0.936922 1.016101 0.977692 1.009300 0.988742 0.996033 -3.230804
 0.975162 0.994851 1.027408 1.021003 0.920289 1.017016 0.993668 1.025054 -6.849910 0.913358 1.019480 0.966927 1.011898 0.981547 0.991144 -4.109594
 0.876410 0.950751 1.050586 1.043189 0.707428 1.021434 0.939922 1.044610 1.325742 0.693004 1.031972 0.861974 1.021456 0.906332 0.932470 -1.167960
 0.883413 0.954305 1.049296 1.042665 0.726065 1.021024 0.943355 1.043580 3.189006 0.713202 1.031370 0.870851 1.021912 0.912299 0.936413 -0.629824
 0.898082 0.958777 1.039407 1.034435 0.764428 1.014464 0.949113 1.034686 7.127524 0.754085 1.023371 0.888385 1.015734 0.923262 0.943194 2.586547
 0.936579 0.971613 1.016931 1.014072 0.851732 1.001459 0.966410 1.014329 2.267720 0.844515 1.006706 0.929986 1.001386 0.951050 0.963008 2.815496
 0.948199 0.984764 1.035680 1.028943 0.853496 1.020808 0.981117 1.031882 -7.180241 0.843141 1.025370 0.936872 1.017330 0.961572 0.976942 -4.625793
 0.930657 0.965875 1.013201 1.011479 0.854296 0.994766 0.959504 1.010811 9.534986 0.849274 1.000551 0.926868 0.996965 0.946075 0.956376 6.603144
 0.949416 0.989728 1.046916 1.040158 0.848681 1.031607 0.985429 1.042985 -9.542577 0.838039 1.036372 0.937501 1.028058 0.964218 0.980887 -7.124625
 0.882466 0.948860 1.038342 1.032426 0.735441 1.010640 0.938474 1.033196 3.576511 0.723718 1.020606 0.871292 1.012027 0.909828 0.932042 0.605717
 0.920936 0.960814 1.020858 1.016586 0.836675 0.998297 0.954682 1.017796 11.353890 0.830088 1.006168 0.913864 0.998426 0.937006 0.950751 5.895000
 0.917303 0.960853 1.024223 1.020018 0.824445 1.001666 0.954159 1.020784 11.034279 0.817286 1.009746 0.909707 1.001752 0.934888 0.949814 5.282938
 0.910778 0.964536 1.031976 1.027275 0.782019 1.011144 0.956252 1.027748 1.910381 0.771677 1.018274 0.901708 1.011861 0.933322 0.951170 -0.539039
 0.928972 0.973048 1.026501 1.023237 0.821077 1.009509 0.965916 1.022875 -2.875371 0.812850 1.015256 0.922882 1.010808 0.948119 0.961818 -2.314254
 0.936236 0.974937 1.021937 1.018994 0.840186 1.006974 0.968645 1.018948 -7.217552 0.832607 1.012031 0.930726 1.007928 0.953023 0.965163 -3.940026
 0.944300 0.972523 1.014073 1.009774 0.877637 0.999583 0.969515 1.011583 14.970918 0.870999 1.003809 0.935991 0.997101 0.954597 0.966279 6.569545
 0.869893 0.938970 1.034038 1.028163 0.718969 1.002251 0.928004 1.028740 3.148020 0.707330 1.014238 0.858836 1.003780 0.898402 0.921249 1.735041
 1.011337 1.007366 1.000632 0.999604 1.011886 1.002527 1.009478 1.000746 13.427922 1.009495 1.000578 1.008090 0.999147 1.008403 1.009447 5.168627
 0.836440 0.925888 1.046086 1.040053 0.638670 1.004951 0.910332 1.039399 -19.956495 0.624951 1.021105 0.825813 1.011230 0.874960 0.902206 -8.638857
 0.982603 0.997108 1.013023 1.010918 0.940128 1.008230 0.995976 1.011780 17.602573 0.935388 1.009537 0.977448 1.006252 0.987930 0.994278 6.432736
 0.998823 1.005755 1.016242 1.014286 0.975900 1.011996 1.005898 1.015549 5.039063 0.972329 1.012943 0.994535 1.008712 1.000712 1.004958 1.948613
 0.991508 1.002469 1.016339 1.014448 0.958732 1.010864 1.001775 1.015561 5.261475 0.954961 1.012499 0.987267 1.008374 0.995366 1.000444 1.922018
 0.880268 0.949302 1.043947 1.036828 0.720636 1.015019 0.939622 1.038540 -2.515517 0.706515 1.025086 0.865781 1.014232 0.907601 0.932601 -2.657292
 0.868762 0.940220 1.040694 1.033494 0.707699 1.007946 0.929745 1.035058 -4.582344 0.693647 1.019875 0.854589 1.008113 0.897335 0.922519 -3.036983
 0.902707 0.957506 1.038308 1.032272 0.776612 1.010020 0.950138 1.034112 -5.357537 0.764971 1.019947 0.890479 1.008790 0.924161 0.944412 -3.246359
 0.969542 0.995350 1.033235 1.027213 0.904734 1.022604 0.993320 1.030164 1.608126 0.896965 1.025190 0.960031 1.018783 0.978211 0.990095 -0.502061
 0.968145 0.994830 1.031886 1.026539 0.898691 1.021699 0.992503 1.028476 3.408501 0.890757 1.024637 0.958999 1.018250 0.977602 0.989357 0.311858
 0.953585 0.982131 1.028870 1.025483 0.886559 1.008433 0.978317 1.026512 -2.323949 0.880107 1.015092 0.946857 1.007256 0.964608 0.975304 -1.653016
 0.933591 0.977699 1.040055 1.034642 0.830281 1.021494 0.971983 1.036373 -3.111086 0.820590 1.027295 0.923287 1.019516 0.950592 0.967221 -3.482997
 0.875706 0.942238 1.035315 1.028695 0.726446 1.005366 0.932621 1.030093 0.142870 0.713327 1.016404 0.862085 1.004956 0.902169 0.925817 -0.247514
 0.919834 0.965677 1.029935 1.026601 0.821989 1.007636 0.957971 1.026744 -3.401824 0.814595 1.014894 0.913102 1.008965 0.938932 0.953735 -2.430773
 0.915278 0.964047 1.031781 1.028126 0.811242 1.009340 0.956087 1.028398 -2.091160 0.803346 1.016580 0.907842 1.010370 0.935491 0.951386 -2.135565
 0.967060 0.994321 1.027478 1.023533 0.893189 1.018297 0.991724 1.025212 5.453816 0.885138 1.021235 0.958457 1.015789 0.977156 0.988637 1.432210
 1.010007 1.015199 1.019130 1.016753 0.984101 1.018764 1.016629 1.018710 8.465827 0.979358 1.017961 1.004455 1.014552 1.010445 1.015588 2.992342
 1.014882 1.016147 1.014905 1.013282 0.995825 1.015582 1.017716 1.014936 5.123725 0.991910 1.014467 1.010302 1.011998 1.014251 1.017219 2.082039
 0.927787 0.968222 1.021472 1.018240 0.832672 1.003609 0.962047 1.018432 -1.536026 0.824936 1.009859 0.920697 1.004385 0.944638 0.958187 -0.120832
 0.900311 0.961520 1.043144 1.037899 0.764491 1.017749 0.951812 1.038392 -6.037611 0.753812 1.026702 0.890443 1.019078 0.925671 0.945854 -4.414171
 0.997464 0.999760 0.999493 0.998667 0.981413 0.999564 1.001259 0.999540 3.502412 0.978944 0.998309 0.994690 0.997078 0.997936 1.000068 3.075374
 0.939800 0.985319 1.045528 1.041267 0.836402 1.027985 0.978370 1.041756 -7.390469 0.827770 1.033715 0.931770 1.028123 0.958377 0.973905 -5.849678
 0.988746 0.999716 1.012800 1.009876 0.950503 1.009868 0.999855 1.011867 5.753981 0.945101 1.009910 0.982456 1.005304 0.992028 0.998369 2.890126
 0.967167 0.988804 1.023146 1.020912 0.915326 1.005751 0.985875 1.021459 2.995245 0.910427 1.011792 0.962432 1.005261 0.975725 0.983686 0.717742
 0.963533 0.988439 1.026095 1.023396 0.903975 1.009251 0.985114 1.023964 3.351878 0.898552 1.014949 0.958039 1.008514 0.973388 0.982550 0.333190
 0.917377 0.968547 1.033485 1.027823 0.791090 1.014281 0.961625 1.029039 5.466180 0.779499 1.020608 0.906072 1.013353 0.937891 0.956471 2.060348
 0.935865 0.976235 1.025892 1.020728 0.832633 1.011204 0.970929 1.021930 6.472127 0.822994 1.015829 0.926718 1.010242 0.952133 0.966837 3.401258
 0.939113 0.976630 1.024628 1.019941 0.844670 1.009322 0.971599 1.020972 5.472354 0.836057 1.014110 0.930644 1.008262 0.954202 0.967792 2.782692
 0.925747 0.966213 1.028789 1.024260 0.832718 1.002359 0.960654 1.025492 -0.348297 0.824328 1.012054 0.917165 1.002087 0.941693 0.956467 -0.296653
 0.940854 0.978515 1.027644 1.023533 0.847650 1.011675 0.973521 1.024332 5.334844 0.839192 1.016715 0.932533 1.010845 0.955904 0.969637 1.816915
 0.944157 0.973546 1.029475 1.026064 0.876294 1.000636 0.969635 1.026811 -1.303107 0.870001 1.010737 0.937730 1.000668 0.955766 0.966573 -0.744138
 0.961632 0.987696 1.014241 1.011882 0.886621 1.007309 0.984667 1.012686 10.386910 0.879337 1.009316 0.955361 1.006259 0.972439 0.981995 6.632646
 0.923577 0.968415 1.031642 1.026927 0.818582 1.009237 0.962210 1.028059 1.037937 0.809229 1.017085 0.913825 1.008449 0.941301 0.957582 -0.148976
 0.961655 0.986078 1.023928 1.021490 0.905533 1.007640 0.982540 1.022112 0.797806 0.900573 1.012698 0.956843 1.006999 0.971441 0.980077 0.154079
 0.961412 0.986529 1.024438 1.021864 0.902543 1.009230 0.983064 1.022498 0.651719 0.897097 1.013702 0.955997 1.008258 0.971365 0.980475 0.036370
 0.892390 0.956880 1.042614 1.036359 0.741842 1.016714 0.947622 1.037608 -1.370260 0.728811 1.025749 0.879589 1.016366 0.918321 0.941135 -1.867146
 0.893068 0.956271 1.040465 1.034695 0.747024 1.014898 0.946844 1.035647 -0.760686 0.734883 1.023764 0.881507 1.015068 0.918886 0.940538 -1.437126
 0.890826 0.952823 1.036748 1.031357 0.749855 1.010297 0.943186 1.032045 -1.166028 0.738262 1.019665 0.879995 1.011210 0.916286 0.937108 -1.250882
 0.946506 0.978465 1.026663 1.022726 0.871210 1.009521 0.974278 1.024048 -1.009140 0.864202 1.014629 0.939049 1.007528 0.958889 0.970878 -0.969231
 0.908626 0.962921 1.037675 1.033012 0.785688 1.013406 0.954576 1.033641 -0.388065 0.775650 1.021654 0.898929 1.013933 0.930855 0.949195 -0.946674
 0.973016 0.989161 1.017199 1.013810 0.932136 1.003483 0.987573 1.015231 -0.841035 0.927495 1.008217 0.967905 1.001273 0.978763 0.985715 -0.354414
 0.850310 0.932613 1.044494 1.037966 0.669376 1.008496 0.919019 1.038119 -1.148103 0.655929 1.021788 0.838294 1.011779 0.884831 0.911300 -0.767789
 0.968334 0.994562 1.028962 1.024200 0.898596 1.018887 0.992011 1.025849 0.104760 0.890976 1.021805 0.960174 1.016379 0.978031 0.989009 -1.524869
 1.019620 1.017441 1.014270 1.013373 1.015082 1.013857 1.019128 1.014466 1.097308 1.012041 1.013135 1.016808 1.010764 1.017828 1.018993 -0.196963
 1.001005 1.008270 1.017289 1.015878 0.976524 1.013284 1.007983 1.016804 2.147727 0.973455 1.014142 0.997778 1.011179 1.003498 1.006966 0.291634
 0.923116 0.970361 1.034249 1.029275 0.811006 1.014819 0.964017 1.030384 -0.878582 0.800807 1.021206 0.912787 1.013714 0.941884 0.959151 -1.139290
 0.909232 0.959945 1.030113 1.024956 0.793616 1.007830 0.952685 1.026158 -2.222565 0.783390 1.015509 0.898854 1.007237 0.929465 0.947490 -1.181364
 0.951141 0.980510 1.023459 1.019776 0.881258 1.007854 0.976789 1.020972 -0.780852 0.874567 1.012932 0.943992 1.005991 0.962460 0.973657 -0.389311
 1.022195 1.021537 1.020201 1.018242 1.007936 1.020853 1.023808 1.020160 -0.827294 1.004212 1.019589 1.017243 1.016625 1.020410 1.023316 -1.492184
 1.019633 1.021305 1.021179 1.019572 1.000842 1.021451 1.022867 1.021151 1.186633 0.997183 1.020445 1.015123 1.018109 1.019140 1.022378 -0.710400
 0.974400 0.991616 1.020179 1.017174 0.931840 1.006512 0.989616 1.018087 0.195662 0.927402 1.010957 0.969886 1.004753 0.980962 0.987783 0.089667
 1.041920 1.030287 1.010677 1.011563 1.056405 1.015313 1.032930 1.011858 5.915229 1.056370 1.012366 1.042843 1.013234 1.037254 1.034010 2.100372
 0.864791 0.938406 1.041009 1.033140 0.699455 1.010584 0.928230 1.035344 -7.693339 0.684270 1.021710 0.848627 1.009399 0.893542 0.920517 -4.162980
 0.880200 0.941328 1.026494 1.021041 0.745430 0.998447 0.931945 1.022038 -2.745903 0.734186 1.008120 0.868943 0.998928 0.904870 0.925863 -1.009285
 0.883855 0.942905 1.024575 1.019314 0.752658 0.997933 0.933940 1.020332 -2.392305 0.741724 1.007187 0.872854 0.998297 0.907726 0.928060 -0.689699
 0.979420 1.002564 1.029844 1.026658 0.914100 1.022824 1.000409 1.028146 2.686361 0.906893 1.024968 0.972085 1.020362 0.988127 0.997871 -0.296786
 1.051334 1.037900 1.015260 1.015449 1.065622 1.022827 1.041528 1.016657 5.277951 1.064717 1.018714 1.050177 1.018993 1.045012 1.042535 1.302285
 1.029850 1.027586 1.021734 1.020590 1.021519 1.024333 1.029285 1.022019 3.983454 1.018664 1.022268 1.026842 1.020965 1.028062 1.029245 0.271718
 0.868294 0.945179 1.049416 1.041875 0.695512 1.018293 0.933899 1.043266 -2.967783 0.680629 1.029661 0.853285 1.018255 0.899065 0.926151 -3.470486
 0.845783 0.928299 1.040868 1.032953 0.660255 1.006954 0.915940 1.034199 -3.392141 0.644543 1.019496 0.830068 1.007544 0.879066 0.907709 -2.095572
 0.988198 1.005194 1.028463 1.025020 0.944386 1.021274 1.003302 1.026031 1.269833 0.939802 1.022797 0.983234 1.019211 0.994529 1.001423 -1.361565
 0.892799 0.951027 1.028359 1.022831 0.757982 1.005407 0.942622 1.024003 -1.415811 0.745993 1.013327 0.881054 1.004900 0.916112 0.936741 -0.642760
 1.043033 1.034322 1.018828 1.018481 1.048827 1.024618 1.036976 1.019654 4.355096 1.047421 1.020945 1.041389 1.020800 1.038395 1.037463 0.432276
 1.053263 1.017610 0.973292 0.975291 1.116790 0.986847 1.024429 0.975312 3.114305 1.120895 0.981149 1.057253 0.985566 1.038772 1.028059 6.577823
 1.069646 1.027371 0.968779 0.971645 1.148846 0.986219 1.035407 0.971684 3.055315 1.153949 0.978867 1.074650 0.983782 1.052264 1.039433 8.295813
 0.827796 0.913353 1.025304 1.016619 0.625420 0.992211 0.901512 1.018747 -6.458500 0.607369 1.004226 0.809562 0.991517 0.861937 0.892778 5.915230
 0.806582 0.903354 1.031816 1.022090 0.584311 0.993988 0.889414 1.024157 -6.209663 0.565078 1.008003 0.787208 0.994252 0.845419 0.879594 4.586299
 0.793755 0.896889 1.035471 1.025268 0.559925 0.993765 0.881760 1.027350 -5.830377 0.540033 1.009823 0.773758 0.994260 0.835273 0.871452 4.700363
 0.855787 0.927602 1.025213 1.018289 0.693391 0.994968 0.916969 1.019770 -1.007963 0.679630 1.005885 0.841832 0.995050 0.884612 0.909781 4.874468
 1.019827 1.007091 0.985325 0.985780 1.030242 0.990570 1.010739 0.986671 0.937147 1.028410 0.987699 1.018664 0.987550 1.014084 1.011699 8.186826
 0.797996 0.900454 1.041845 1.032108 0.573120 0.998002 0.884823 1.033687 -6.908126 0.554629 1.014457 0.779238 0.999179 0.839343 0.874656 0.709217
 1.009465 1.003146 0.990230 0.990204 1.010545 0.994068 1.005374 0.990989 1.899832 1.008476 0.991293 1.007650 0.991217 1.006288 1.005913 5.423724
 0.790326 0.896237 1.038538 1.028058 0.550558 0.996768 0.880779 1.030190 -10.837623 0.529966 1.012465 0.769665 0.997164 0.833025 0.870137 1.574139
 -1.141681 -1.056165 -0.944141 -0.953339 -1.341719 -0.978123 -1.067587 -0.950930 -6.112185 -1.360062 -0.964573 -1.161038 -0.979867 -1.108236 -1.076653 -6.071266
 -1.785137 3.209924
 -3.402226 2.644243
 -3.484250 4.562749
 -5.022779 2.835908
 -0.730070 2.649408
 -2.396564 5.011861
 -2.053201 3.829051
 -3.651896 4.245806
 45.330887 -42.619377
 -1.210685 2.056046
 -2.921990 4.727727
 -3.724207 1.076607
 -5.151418 2.249154
 -3.377444 1.995639
 -2.275806 3.487956
 25.457716 -24.850424
 -6.910032 0.474595
 0.984376 0.998450 1.021988 1.017071 0.942546 1.014612 0.997947 1.019347 -6.192124 0.936924 1.016101 0.977693 1.009301 0.988743 0.996034 -3.231529
 0.975163 0.994852 1.027409 1.021004 0.920290 1.017017 0.993669 1.025055 -6.849958 0.913360 1.019481 0.966928 1.011899 0.981548 0.991145 -4.110449
 0.876412 0.950753 1.050588 1.043190 0.707430 1.021436 0.939924 1.044611 1.325646 0.693006 1.031973 0.861975 1.021457 0.906333 0.932472 -1.169706
 0.883414 0.954306 1.049298 1.042666 0.726067 1.021025 0.943357 1.043581 3.188917 0.713204 1.031371 0.870853 1.021914 0.912301 0.936414 -0.631525
 0.898083 0.958779 1.039408 1.034436 0.764430 1.014465 0.949115 1.034687 7.127454 0.754087 1.023372 0.888387 1.015735 0.923263 0.943196 2.585111
 0.936579 0.971614 1.016931 1.014072 0.851733 1.001459 0.966410 1.014330 2.267689 0.844516 1.006707 0.929987 1.001387 0.951050 0.963009 2.814916
 0.948200 0.984765 1.035681 1.028944 0.853498 1.020809 0.981118 1.031883 -7.180308 0.843143 1.025371 0.936874 1.017331 0.961573 0.976943 -4.627185
 0.930657 0.965876 1.013201 1.011480 0.854296 0.994766 0.959505 1.010812 9.534966 0.849274 1.000551 0.926869 0.996965 0.946075 0.956376 6.602890
 0.949417 0.989730 1.046918 1.040159 0.848683 1.031609 0.985431 1.042986 -9.542664 0.838041 1.036374 0.937503 1.028059 0.964220 0.980889 -7.126559
 0.882467 0.948861 1.038343 1.032426 0.735443 1.010641 0.938475 1.033197 3.576445 0.723719 1.020607 0.871293 1.012028 0.909829 0.932042 0.604710
 0.920936 0.960814 1.020858 1.016586 0.836676 0.998297 0.954682 1.017797 11.353844 0.830089 1.006168 0.913865 0.998426 0.937006 0.950752 5.894562
 0.917304 0.960853 1.024224 1.020019 0.824446 1.001667 0.954159 1.020784 11.034225 0.817287 1.009747 0.909708 1.001752 0.934889 0.949814 5.282227
 0.910779 0.964537 1.031977 1.027277 0.782021 1.011145 0.956253 1.027749 1.910306 0.771679 1.018275 0.901709 1.011863 0.933323 0.951171 -0.540415
 0.928973 0.973049 1.026502 1.023239 0.821079 1.009510 0.965917 1.022876 -2.875425 0.812852 1.015257 0.922883 1.010810 0.948120 0.961819 -2.315407
 0.936236 0.974938 1.021938 1.018995 0.840187 1.006974 0.968645 1.018949 -7.217593 0.832609 1.012032 0.930727 1.007929 0.953024 0.965164 -3.940772
 0.944301 0.972523 1.014074 1.009775 0.877638 0.999584 0.969516 1.011584 14.970859 0.871000 1.003809 0.935992 0.997101 0.954598 0.966280 6.569098
 0.869893 0.938970 1.034039 1.028164 0.718971 1.002252 0.928004 1.028741 3.147950 0.707331 1.014238 0.858837 1.003780 0.898403 0.921250 1.734314
 1.011337 1.007367 1.000633 0.999604 1.011887 1.002528 1.009478 1.000747 13.427891 1.009496 1.000578 1.008091 0.999147 1.008403 1.009448 5.168123
 0.836440 0.925889 1.046087 1.040054 0.638671 1.004951 0.910333 1.039400 -19.956541 0.624952 1.021106 0.825813 1.011230 0.874961 0.902207 -8.639466
 0.982604 0.997109 1.013024 1.010919 0.940129 1.008232 0.995977 1.011781 17.602505 0.935390 1.009539 0.977449 1.006253 0.987931 0.994279 6.431418
 0.998825 1.005756 1.016243 1.014287 0.975901 1.011997 1.005899 1.015550 5.039011 0.972331 1.012944 0.994536 1.008713 1.000713 1.004959 1.947474
 0.991509 1.002470 1.016340 1.014449 0.958734 1.010865 1.001776 1.015562 5.261416 0.954963 1.012501 0.987269 1.008375 0.995368 1.000445 1.920850
 0.880270 0.949303 1.043948 1.036829 0.720637 1.015020 0.939623 1.038541 -2.515591 0.706516 1.025087 0.865783 1.014233 0.907603 0.932602 -2.658474
 0.868762 0.940221 1.040694 1.033495 0.707700 1.007946 0.929746 1.035059 -4.582392 0.693648 1.019876 0.854590 1.008114 0.897335 0.922520 -3.037581
 0.902707 0.957507 1.038309 1.032273 0.776613 1.010021 0.950139 1.034113 -5.357578 0.764972 1.019948 0.890480 1.008791 0.924162 0.944412 -3.247017
 0.969543 0.995351 1.033236 1.027214 0.904736 1.022605 0.993322 1.030165 1.608058 0.896967 1.025191 0.960032 1.018785 0.978213 0.990097 -0.503609
 0.968147 0.994832 1.031887 1.026541 0.898693 1.021700 0.992505 1.028478 3.408422 0.890759 1.024639 0.959000 1.018251 0.977604 0.989359 0.310153
 0.953585 0.982131 1.028871 1.025484 0.886560 1.008434 0.978318 1.026513 -2.323983 0.880108 1.015093 0.946858 1.007256 0.964608 0.975304 -1.653622
 0.933593 0.977700 1.040056 1.034644 0.830282 1.021495 0.971984 1.036374 -3.111152 0.820592 1.027296 0.923288 1.019518 0.950593 0.967222 -3.484399
 0.875706 0.942238 1.035316 1.028696 0.726446 1.005367 0.932621 1.030093 0.142821 0.713328 1.016405 0.862086 1.004957 0.902169 0.925817 -0.248073
 0.919834 0.965678 1.029935 1.026602 0.821990 1.007637 0.957971 1.026744 -3.401863 0.814596 1.014895 0.913103 1.008965 0.938933 0.953735 -2.431459
 0.915278 0.964047 1.031781 1.028127 0.811243 1.009341 0.956088 1.028399 -2.091207 0.803347 1.016580 0.907843 1.010370 0.935491 0.951387 -2.136372
 0.967062 0.994323 1.027480 1.023534 0.893191 1.018299 0.991726 1.025214 5.453729 0.885141 1.021237 0.958459 1.015791 0.977158 0.988639 1.430464
 1.010008 1.015201 1.019131 1.016755 0.984103 1.018766 1.016631 1.018711 8.465754 0.979360 1.017962 1.004457 1.014554 1.010446 1.015589 2.990643
 1.014884 1.016148 1.014906 1.013283 0.995827 1.015584 1.017717 1.014937 5.123662 0.991912 1.014468 1.010303 1.012000 1.014253 1.017220 2.080595
 0.927788 0.968223 1.021473 1.018241 0.832673 1.003610 0.962047 1.018432 -1.536072 0.824937 1.009860 0.920698 1.004386 0.944639 0.958188 -0.121445
 0.900313 0.961521 1.043145 1.037900 0.764493 1.017750 0.951814 1.038393 -6.037664 0.753814 1.026703 0.890444 1.019079 0.925672 0.945855 -4.415484
 0.997464 0.999761 0.999494 0.998668 0.981414 0.999564 1.001260 0.999541 3.502386 0.978945 0.998309 0.994690 0.997078 0.997936 1.000068 3.075078
 0.939801 0.985320 1.045529 1.041269 0.836404 1.027987 0.978372 1.041757 -7.390502 0.827772 1.033716 0.931772 1.028124 0.958379 0.973907 -5.851482
 0.988747 0.999717 1.012801 1.009878 0.950505 1.009869 0.999856 1.011868 5.753927 0.945102 1.009911 0.982457 1.005306 0.992029 0.998370 2.889108
 0.967168 0.988805 1.023147 1.020912 0.915327 1.005752 0.985875 1.021460 2.995202 0.910428 1.011793 0.962433 1.005262 0.975725 0.983687 0.717023
 0.963534 0.988439 1.026096 1.023396 0.903976 1.009252 0.985114 1.023965 3.351828 0.898553 1.014950 0.958040 1.008514 0.973389 0.982550 0.332342
 0.917378 0.968548 1.033487 1.027825 0.791093 1.014283 0.961626 1.029041 5.466075 0.779501 1.020609 0.906073 1.013354 0.937893 0.956472 2.058586
 0.935866 0.976237 1.025893 1.020730 0.832635 1.011206 0.970930 1.021932 6.472025 0.822996 1.015831 0.926720 1.010243 0.952135 0.966838 3.399529
 0.939115 0.976631 1.024629 1.019943 0.844672 1.009323 0.971601 1.020973 5.472268 0.836059 1.014112 0.930646 1.008264 0.954203 0.967793 2.781232
 0.925747 0.966214 1.028789 1.024261 0.832719 1.002360 0.960655 1.025492 -0.348330 0.824329 1.012054 0.917166 1.002087 0.941694 0.956467 -0.297218
 0.940855 0.978517 1.027645 1.023534 0.847652 1.011676 0.973522 1.024333 5.334761 0.839193 1.016716 0.932535 1.010846 0.955905 0.969638 1.815521
 0.944157 0.973546 1.029475 1.026064 0.876294 1.000637 0.969635 1.026812 -1.303122 0.870001 1.010737 0.937730 1.000668 0.955766 0.966573 -0.744383
 0.961634 0.987698 1.014243 1.011884 0.886624 1.007311 0.984669 1.012688 10.386794 0.879340 1.009318 0.955363 1.006260 0.972441 0.981997 6.630685
 0.923579 0.968416 1.031643 1.026928 0.818583 1.009238 0.962211 1.028060 1.037877 0.809231 1.017085 0.913826 1.008449 0.941302 0.957583 -0.149988
 0.961655 0.986079 1.023929 1.021491 0.905535 1.007641 0.982541 1.022113 0.797727 0.900574 1.012698 0.956844 1.007000 0.971441 0.980078 0.153406
 0.961413 0.986530 1.024439 1.021865 0.902544 1.009231 0.983065 1.022499 0.651639 0.897098 1.013703 0.955997 1.008259 0.971366 0.980476 0.035561
 0.892391 0.956881 1.042615 1.036360 0.741844 1.016715 0.947624 1.037609 -1.370324 0.728813 1.025750 0.879591 1.016367 0.918322 0.941136 -1.868410
 0.893069 0.956272 1.040465 1.034696 0.747026 1.014899 0.946845 1.035648 -0.760729 0.734885 1.023765 0.881508 1.015069 0.918887 0.940539 -1.438189
 0.890827 0.952824 1.036749 1.031358 0.749856 1.010298 0.943186 1.032046 -1.166058 0.738263 1.019666 0.879995 1.011210 0.916287 0.937108 -1.251555
 0.946507 0.978466 1.026664 1.022727 0.871211 1.009522 0.974279 1.024049 -1.009216 0.864203 1.014630 0.939050 1.007529 0.958890 0.970879 -0.969946
 0.908627 0.962922 1.037675 1.033013 0.785690 1.013407 0.954577 1.033642 -0.388163 0.775652 1.021655 0.898930 1.013934 0.930856 0.949196 -0.947613
 0.973016 0.989162 1.017199 1.013811 0.932137 1.003483 0.987574 1.015231 -0.841058 0.927496 1.008217 0.967905 1.001273 0.978763 0.985716 -0.354840
 0.850310 0.932613 1.044494 1.037967 0.669377 1.008497 0.919019 1.038119 -1.148175 0.655930 1.021788 0.838294 1.011779 0.884832 0.911300 -0.768243
 0.968336 0.994564 1.028963 1.024202 0.898598 1.018888 0.992012 1.025850 0.104715 0.890978 1.021807 0.960175 1.016381 0.978033 0.989011 -1.526370
 1.019621 1.017442 1.014271 1.013374 1.015083 1.013857 1.019129 1.014467 1.097298 1.012042 1.013136 1.016809 1.010765 1.017829 1.018994 -0.198022
 1.001006 1.008271 1.017290 1.015879 0.976526 1.013285 1.007984 1.016805 2.147717 0.973457 1.014143 0.997779 1.011180 1.003499 1.006967 0.290556
 0.923118 0.970362 1.034250 1.029276 0.811008 1.014820 0.964019 1.030386 -0.878692 0.800808 1.021207 0.912789 1.013715 0.941885 0.959152 -1.140532
 0.909232 0.959945 1.030113 1.024957 0.793617 1.007831 0.952686 1.026159 -2.222670 0.783391 1.015510 0.898855 1.007238 0.929466 0.947491 -1.182063
 0.951142 0.980511 1.023460 1.019777 0.881259 1.007855 0.976790 1.020972 -0.780957 0.874568 1.012933 0.943993 1.005992 0.962461 0.973658 -0.390072
 1.022197 1.021538 1.020202 1.018244 1.007938 1.020854 1.023810 1.020162 -0.827376 1.004214 1.019591 1.017244 1.016627 1.020411 1.023318 -1.493743
 1.019635 1.021307 1.021180 1.019573 1.000844 1.021452 1.022868 1.021152 1.186590 0.997185 1.020446 1.015124 1.018111 1.019141 1.022380 -0.712030
 0.974401 0.991616 1.020180 1.017175 0.931841 1.006513 0.989616 1.018087 0.195576 0.927403 1.010958 0.969887 1.004754 0.980962 0.987784 0.088977
 1.041921 1.030288 1.010679 1.011564 1.056407 1.015314 1.032931 1.011859 5.915191 1.056371 1.012367 1.042845 1.013235 1.037255 1.034011 2.099017
 0.864791 0.938407 1.041010 1.033141 0.699456 1.010585 0.928231 1.035345 -7.693443 0.684271 1.021710 0.848628 1.009399 0.893543 0.920517 -4.163639
 0.880200 0.941328 1.026494 1.021042 0.745431 0.998447 0.931945 1.022038 -2.745919 0.734187 1.008121 0.868943 0.998928 0.904870 0.925863 -1.009306
 0.883855 0.942906 1.024575 1.019314 0.752659 0.997933 0.933940 1.020332 -2.392324 0.741724 1.007187 0.872854 0.998297 0.907726 0.928060 -0.689725
 0.979422 1.002566 1.029846 1.026659 0.914103 1.022826 1.000410 1.028148 2.686250 0.906896 1.024969 0.972088 1.020364 0.988129 0.997872 -0.298738
 1.051336 1.037902 1.015262 1.015450 1.065625 1.022828 1.041530 1.016659 5.277841 1.064720 1.018715 1.050179 1.018994 1.045013 1.042537 1.300334
 1.029852 1.027588 1.021736 1.020591 1.021522 1.024334 1.029287 1.022021 3.983349 1.018667 1.022270 1.026845 1.020967 1.028064 1.029247 0.269777
 0.868295 0.945180 1.049418 1.041877 0.695514 1.018294 0.933900 1.043267 -2.967846 0.680630 1.029663 0.853287 1.018256 0.899067 0.926153 -3.471808
 0.845784 0.928300 1.040869 1.032954 0.660256 1.006955 0.915940 1.034199 -3.392192 0.644544 1.019497 0.830069 1.007545 0.879067 0.907710 -2.096150
 0.988200 1.005196 1.028464 1.025021 0.944387 1.021275 1.003304 1.026032 1.269769 0.939804 1.022799 0.983235 1.019212 0.994530 1.001424 -1.363116
 0.892800 0.951027 1.028359 1.022832 0.757983 1.005408 0.942623 1.024004 -1.415874 0.745994 1.013328 0.881054 1.004900 0.916113 0.936742 -0.643326
 1.043035 1.034324 1.018830 1.018483 1.048829 1.024620 1.036978 1.019655 4.355001 1.047423 1.020947 1.041391 1.020802 1.038397 1.037465 0.430345
 1.053264 1.017610 0.973293 0.975292 1.116791 0.986848 1.024430 0.975313 3.114282 1.120896 0.981150 1.057253 0.985567 1.038773 1.028060 6.576964
 1.069647 1.027372 0.968780 0.971646 1.148847 0.986220 1.035408 0.971685 3.055286 1.153950 0.978868 1.074651 0.983783 1.052265 1.039434 8.294621
 0.827797 0.913355 1.025305 1.016621 0.625422 0.992212 0.901513 1.018749 -6.458607 0.607371 1.004227 0.809564 0.991519 0.861939 0.892779 5.913936
 0.806583 0.903355 1.031817 1.022091 0.584313 0.993989 0.889415 1.024158 -6.209765 0.565079 1.008004 0.787209 0.994253 0.845420 0.879595 4.585382
 0.793756 0.896890 1.035472 1.025269 0.559927 0.993766 0.881761 1.027350 -5.830473 0.540034 1.009824 0.773759 0.994261 0.835273 0.871453 4.699502
 0.855788 0.927602 1.025214 1.018289 0.693392 0.994969 0.916969 1.019771 -1.008018 0.679631 1.005885 0.841833 0.995051 0.884613 0.909781 4.874022
 1.019828 1.007092 0.985326 0.985782 1.030244 0.990571 1.010740 0.986672 0.937090 1.028411 0.987700 1.018665 0.987551 1.014085 1.011700 8.185664
 0.797996 0.900454 1.041845 1.032109 0.573120 0.998003 0.884824 1.033687 -6.908180 0.554630 1.014457 0.779238 0.999180 0.839343 0.874656 0.708847
 1.009466 1.003147 0.990230 0.990205 1.010545 0.994069 1.005375 0.990990 1.899770 1.008477 0.991294 1.007650 0.991218 1.006289 1.005914 5.423404
 0.790327 0.896238 1.038538 1.028059 0.550559 0.996769 0.880780 1.030191 -10.837709 0.529968 1.012466 0.769666 0.997165 0.833026 0.870138 1.573151
 -1.141679 -1.056163 -0.944139 -0.953337 -1.341716 -0.978121 -1.067585 -0.950929 -6.112301 -1.360059 -0.964571 -1.161036 -0.979866 -1.108234 -1.076651 -6.073226
 -1.787014 3.211884
 -3.404104 2.646204
 -3.486129 4.564712
 -5.024657 2.837870
 -0.731945 2.651366
 -2.398442 5.013823
 -2.055079 3.831012
 -3.653774 4.247768
 45.329014 -42.617424
 -1.212559 2.058003
 -2.923868 4.729689
 -3.726084 1.078568
 -5.153296 2.251116
 -3.379321 1.997600
 -2.277683 3.489917
 25.456161 -24.848799
 -6.911911 0.476558
