# Supplementary material for: AMS 3.0: prediction of post-translational modifications
Source: BMC Bioinformatics. 2010 Apr 28;11:210. doi: 10.1186/1471-2105-11-210 (PMC2874555; doi:10.1186/1471-2105-11-210)
Supplement: Additional file 2 — PTM predictor software with training data. PTM_Archive.tar.gz includes the predictor software binaries together with all trained ANNs in tar.gz compressed form. [file 1471-2105-11-210-S2.GZ › PTM_Archive/3,4-dihydroxyproline/A/Anet18.dat]

 2
 90 18 2
 1.003449 0.815071 0.953231 1.016675 0.975554 -7.099220 -0.544513 0.991218 0.994031 0.979290 1.034584 0.984191 1.029275 1.034894 0.989414 0.948469 1.031922 1.020785
 1.001743 0.763713 0.934593 1.017723 0.963138 -7.853006 -1.066239 0.984930 0.989405 0.968036 1.048305 0.975774 1.038579 1.048634 0.981545 0.928373 1.043313 1.024914
 0.974009 0.367967 0.757283 1.012468 0.838983 1.610505 -1.463892 0.916910 0.940418 0.850010 1.154842 0.891332 1.105217 1.155058 0.892057 0.738177 1.129502 1.044059
 0.977192 0.417521 0.772953 1.013132 0.848863 3.664615 -1.688626 0.923164 0.946082 0.858719 1.154517 0.899565 1.104882 1.154642 0.898333 0.755129 1.128777 1.043974
 0.978170 0.516104 0.805421 1.007969 0.869407 8.262173 -0.195011 0.932684 0.952497 0.877307 1.127580 0.912996 1.085862 1.127506 0.910866 0.790338 1.106061 1.033927
 0.979602 0.692877 0.877562 0.996638 0.917126 2.696980 2.141625 0.953836 0.964423 0.922288 1.053207 0.941934 1.034858 1.053239 0.942474 0.868448 1.044103 1.009828
 0.997066 0.617468 0.880202 1.019484 0.926967 -8.036657 -1.640383 0.967486 0.977436 0.934443 1.081578 0.952590 1.061091 1.081878 0.957715 0.869722 1.071052 1.034139
 0.973853 0.745742 0.878432 0.989026 0.913445 10.885156 3.091940 0.948932 0.960677 0.917139 1.053643 0.938574 1.032142 1.053643 0.936064 0.870374 1.042564 1.003055
 1.005948 0.587743 0.877267 1.031115 0.928073 -10.380375 -3.615144 0.972720 0.984428 0.935918 1.106507 0.956532 1.080545 1.106910 0.961035 0.865678 1.092951 1.048085
 0.967319 0.462676 0.778717 1.000377 0.848734 3.711476 -0.104482 0.917555 0.938861 0.857640 1.129171 0.895763 1.083837 1.129271 0.894408 0.762378 1.105864 1.028085
 0.972776 0.719024 0.863517 0.993765 0.903125 12.642579 1.615597 0.942467 0.954501 0.908653 1.076521 0.929171 1.047508 1.076658 0.930593 0.855269 1.061330 1.011974
 0.975293 0.682030 0.854731 0.998073 0.898589 12.343518 1.066135 0.942083 0.955588 0.904515 1.087024 0.927507 1.055482 1.087239 0.928291 0.845121 1.070732 1.017029
 0.980852 0.519280 0.823032 1.006413 0.883842 1.868075 -0.284704 0.941127 0.958158 0.891413 1.097831 0.923187 1.067541 1.097971 0.922271 0.808386 1.082370 1.027460
 0.985850 0.588003 0.855762 1.005381 0.906472 -3.502225 -0.346311 0.954042 0.968460 0.912092 1.076790 0.940010 1.053893 1.076854 0.937280 0.843193 1.065202 1.022125
 0.984165 0.626712 0.869512 1.001427 0.914839 -8.292709 -0.269421 0.956316 0.968915 0.919842 1.062691 0.943930 1.043572 1.062723 0.942136 0.858427 1.053064 1.016487
 0.979907 0.776229 0.897474 0.996911 0.928914 15.998731 2.423740 0.957505 0.964440 0.934440 1.045072 0.946173 1.028637 1.045438 0.951434 0.891329 1.036722 1.007591
 0.957959 0.462002 0.765201 0.992465 0.836540 3.719512 0.310049 0.906313 0.927844 0.845923 1.127678 0.883667 1.080674 1.127851 0.883591 0.748801 1.103101 1.022886
 1.008479 1.001688 1.010841 1.008142 1.013559 14.041342 2.202208 1.009995 1.007066 1.014973 0.987103 1.009172 0.995180 0.987257 1.014928 1.011716 0.991449 1.002018
 0.948447 0.259090 0.698445 0.989755 0.791628 -21.366629 -2.465188 0.883426 0.913189 0.802067 1.165124 0.855981 1.104985 1.165056 0.850330 0.675531 1.133779 1.030303
 1.004570 0.851239 0.955907 1.012634 0.975997 18.695793 1.874309 0.993002 0.996691 0.979240 1.026428 0.986783 1.023215 1.026630 0.989483 0.951588 1.025099 1.016103
 1.011706 0.899354 0.983259 1.018328 0.995727 5.380853 0.287305 1.004938 1.006438 0.997891 1.026460 1.001014 1.024353 1.026630 1.003890 0.980845 1.025603 1.019544
 1.008660 0.864752 0.969454 1.015863 0.986106 5.542550 0.561399 0.999594 1.002747 0.988464 1.028723 0.994771 1.025762 1.028818 0.996596 0.965911 1.027261 1.018711
 0.969046 0.396790 0.766837 1.005092 0.843565 -2.985878 -1.170035 0.915815 0.936763 0.854522 1.134468 0.891302 1.089604 1.134648 0.894132 0.749173 1.111162 1.034196
 0.957856 0.401372 0.753226 0.995235 0.830525 -5.228730 -0.829049 0.903363 0.924803 0.841388 1.133692 0.878586 1.085992 1.134060 0.881597 0.735764 1.108871 1.027251
 0.971836 0.519739 0.811849 1.001019 0.873066 -5.963843 -0.983637 0.929471 0.945553 0.882040 1.107863 0.909712 1.072564 1.108141 0.913890 0.798090 1.089382 1.026471
 1.007927 0.732360 0.923022 1.025498 0.956401 1.778043 -1.572677 0.985615 0.992815 0.961994 1.075524 0.974388 1.057882 1.075837 0.979041 0.916063 1.066326 1.036249
 1.007340 0.718009 0.919041 1.024444 0.954489 3.609438 -0.897913 0.984674 0.992279 0.960217 1.070112 0.973304 1.054924 1.070452 0.977731 0.911321 1.062475 1.035241
 0.991012 0.735925 0.905620 1.006068 0.938598 -2.602115 -0.572973 0.968419 0.977105 0.943052 1.063590 0.958130 1.045175 1.063651 0.960404 0.898263 1.053899 1.020029
 0.993884 0.594803 0.860574 1.018898 0.911405 -3.503760 -2.153311 0.958855 0.972254 0.918697 1.107475 0.942665 1.076543 1.107696 0.944957 0.848836 1.091413 1.038425
 0.958594 0.454212 0.768605 0.993736 0.840119 -0.093772 0.011006 0.907718 0.927469 0.850446 1.121454 0.884480 1.077392 1.121817 0.887716 0.752617 1.098451 1.022854
 0.979582 0.636722 0.851433 1.002029 0.898132 -3.885885 -1.091292 0.944980 0.960386 0.903559 1.096098 0.930394 1.062132 1.096153 0.928512 0.840529 1.078304 1.020760
 0.979536 0.614930 0.842789 1.003714 0.892552 -2.441616 -1.241178 0.942666 0.958835 0.898493 1.103890 0.926958 1.067520 1.103964 0.925127 0.831287 1.084971 1.023629
 1.005584 0.709805 0.915611 1.021023 0.952027 5.727974 0.184509 0.983468 0.991266 0.957587 1.061276 0.972297 1.048771 1.061465 0.975580 0.907239 1.055111 1.030966
 1.021933 0.881222 0.992811 1.027306 1.007060 9.072051 0.664683 1.015637 1.015845 1.009865 1.020075 1.011179 1.024333 1.020243 1.016391 0.989888 1.022616 1.025899
 1.020941 0.906378 1.001756 1.023271 1.012270 5.413329 0.917444 1.018281 1.017244 1.015251 1.008663 1.015150 1.015404 1.008730 1.020653 0.999631 1.012360 1.020088
 0.977083 0.648490 0.860485 0.996505 0.905089 -2.008109 1.179243 0.947195 0.959900 0.910739 1.065641 0.933836 1.042634 1.065714 0.933554 0.850063 1.054003 1.012242
 0.980581 0.487167 0.804406 1.010675 0.869838 -6.851141 -2.186972 0.934290 0.954565 0.877798 1.133494 0.914383 1.090395 1.133661 0.911945 0.788989 1.111173 1.037164
 0.998453 0.938443 0.986088 1.001025 0.992837 3.592860 2.791000 0.996687 0.996276 0.994182 0.988089 0.994752 0.993942 0.988131 0.997486 0.984815 0.991428 0.997162
 1.003380 0.585633 0.866974 1.026038 0.918403 -8.351593 -3.474338 0.968115 0.983780 0.924438 1.118658 0.952866 1.086192 1.118811 0.950626 0.854543 1.101922 1.046216
 1.004273 0.846181 0.962025 1.013426 0.981037 6.142956 1.688969 0.994555 0.996404 0.984646 1.018994 0.988501 1.018818 1.019295 0.993639 0.958188 1.019232 1.015242
 0.996068 0.798693 0.930813 1.006583 0.956569 3.245344 0.261838 0.979447 0.986188 0.959747 1.046685 0.971671 1.035151 1.046770 0.973008 0.925100 1.040558 1.016722
 0.997422 0.767278 0.921792 1.009752 0.951379 3.632650 -0.152215 0.978050 0.985923 0.955158 1.055622 0.969132 1.041586 1.055724 0.970148 0.915173 1.048273 1.020696
 0.984520 0.522668 0.829050 1.010450 0.889555 6.016966 0.863813 0.945414 0.961007 0.897942 1.095392 0.927040 1.067145 1.095573 0.928433 0.814838 1.081156 1.029874
 0.988939 0.608052 0.864225 1.008797 0.913354 7.092662 1.768040 0.958264 0.970626 0.920022 1.070502 0.943637 1.050859 1.070680 0.944605 0.852560 1.060690 1.023224
 0.988679 0.642680 0.873757 1.007155 0.918735 6.009921 1.466039 0.959919 0.971530 0.924844 1.066615 0.946472 1.047408 1.066689 0.947375 0.863235 1.056784 1.020860
 0.977235 0.656914 0.859801 0.998185 0.904934 -0.345495 0.245332 0.946430 0.958271 0.911339 1.079118 0.932009 1.053887 1.079347 0.935116 0.849936 1.065776 1.017918
 0.991254 0.643944 0.876286 1.010037 0.920950 5.863297 0.635588 0.962174 0.973886 0.927018 1.072675 0.948661 1.052096 1.072620 0.949605 0.865695 1.062147 1.024456
 0.982218 0.751499 0.895945 0.998091 0.929268 -1.439773 0.109386 0.959938 0.968376 0.934278 1.067083 0.949384 1.048068 1.067227 0.952593 0.888814 1.056955 1.016343
 0.996170 0.709473 0.910181 1.007763 0.945849 11.399704 3.512613 0.976767 0.984836 0.950449 1.034604 0.967077 1.028172 1.034657 0.967487 0.901453 1.031747 1.014874
 0.981806 0.605085 0.849702 1.004752 0.900285 1.112835 0.086588 0.947218 0.960786 0.907279 1.087597 0.931292 1.059819 1.087705 0.933356 0.838184 1.073118 1.023695
 0.993178 0.782133 0.921674 1.005491 0.949209 0.849168 0.150088 0.974540 0.982290 0.952427 1.053692 0.966116 1.038293 1.053707 0.966826 0.915631 1.045671 1.016646
 0.994261 0.769377 0.919503 1.006966 0.948324 0.597342 0.113975 0.974968 0.982847 0.951999 1.054753 0.966031 1.039525 1.054844 0.966875 0.912986 1.046804 1.018004
 0.974620 0.427322 0.785088 1.007388 0.857332 -1.632357 -0.732424 0.925553 0.945539 0.867120 1.125448 0.903176 1.084601 1.125488 0.904070 0.768173 1.104458 1.033689
 0.973026 0.446424 0.789029 1.004591 0.858968 -0.921635 -0.525144 0.925215 0.945208 0.868085 1.121229 0.903851 1.081090 1.121455 0.903897 0.772513 1.100568 1.030552
 0.967809 0.471683 0.789892 0.998715 0.857138 -1.278998 -0.157522 0.921279 0.940680 0.865834 1.116177 0.900562 1.075623 1.116346 0.900495 0.774082 1.095281 1.025020
 0.988263 0.710636 0.892556 1.005954 0.929394 -1.053338 -0.132580 0.963042 0.972597 0.934551 1.067912 0.951278 1.047078 1.068158 0.953628 0.884432 1.057113 1.020251
 0.977412 0.534162 0.820692 1.004513 0.879777 -0.388687 -0.460269 0.936314 0.953568 0.887210 1.109117 0.918118 1.072839 1.109226 0.917858 0.806856 1.090286 1.027353
 0.994139 0.841995 0.943522 1.004106 0.964133 -1.028061 0.565592 0.981201 0.985120 0.967317 1.034619 0.974501 1.026080 1.034765 0.977973 0.939325 1.030146 1.012716
 0.950716 0.335166 0.720484 0.990396 0.805931 -1.155031 0.042879 0.890083 0.916568 0.816320 1.152785 0.863920 1.096511 1.152963 0.861111 0.700361 1.123455 1.027491
 1.005539 0.714129 0.919105 1.020764 0.954143 -0.119641 -0.954431 0.984138 0.991807 0.959326 1.062096 0.973470 1.049150 1.062260 0.976392 0.911086 1.055568 1.030850
 1.020309 0.950970 1.015971 1.021362 1.021581 0.855640 -0.134980 1.020982 1.019840 1.022691 1.008473 1.020075 1.013696 1.008478 1.023864 1.015193 1.011171 1.017684
 1.013901 0.886670 0.984558 1.018334 0.997333 2.096299 0.022947 1.007224 1.009491 0.998906 1.024276 1.003917 1.023701 1.024373 1.004888 0.981673 1.024252 1.019264
 0.984129 0.570843 0.843384 1.008675 0.897475 -1.042891 -0.246764 0.947681 0.962259 0.904897 1.094079 0.930846 1.065006 1.094242 0.932497 0.830813 1.079224 1.027908
 0.972092 0.569708 0.825998 0.998692 0.881309 -2.503086 0.168659 0.933350 0.948664 0.888979 1.095009 0.915820 1.061676 1.095165 0.917718 0.813509 1.077643 1.020020
 0.988440 0.732172 0.900695 1.004152 0.934732 -0.880211 0.389401 0.965447 0.974057 0.939488 1.058375 0.954586 1.040595 1.058573 0.957000 0.893230 1.049071 1.017021
 1.026795 0.911329 1.010988 1.029473 1.022630 -1.231154 -0.792143 1.025152 1.023828 1.024878 1.015959 1.022491 1.021966 1.016111 1.027639 1.009551 1.019223 1.026350
 1.027599 0.894969 1.006432 1.029693 1.017514 0.956932 -0.630271 1.024230 1.024297 1.019947 1.019429 1.021328 1.024719 1.019490 1.025089 1.004003 1.022358 1.027350
 0.996998 0.831826 0.943895 1.006913 0.965085 0.225392 0.439595 0.983452 0.988414 0.968061 1.038655 0.976842 1.029385 1.038775 0.978824 0.939381 1.033757 1.015243
 1.032194 1.022539 1.052760 1.025720 1.049729 6.529327 0.665227 1.041074 1.037922 1.049007 0.990602 1.044360 1.004491 0.990531 1.044686 1.053222 0.998159 1.016288
 0.955668 0.383394 0.744217 0.995812 0.823748 -8.834024 -1.044127 0.898854 0.920462 0.835514 1.139870 0.872690 1.089042 1.140260 0.877081 0.726550 1.113346 1.028203
 0.954127 0.513609 0.783877 0.985925 0.847222 -3.185266 0.522820 0.908332 0.926657 0.855949 1.103935 0.887788 1.062128 1.104266 0.889655 0.769782 1.082098 1.011176
 0.954877 0.525920 0.790066 0.985561 0.851657 -2.788877 0.790127 0.910651 0.928382 0.860135 1.097802 0.890800 1.058095 1.098109 0.892705 0.776394 1.077302 1.009617
 1.013851 0.726085 0.934244 1.026713 0.967002 2.919738 -0.795679 0.995024 1.002254 0.971658 1.058845 0.985567 1.049339 1.058925 0.987487 0.926457 1.054117 1.034672
 1.041461 1.009948 1.063183 1.035076 1.059926 5.819108 -0.153214 1.050443 1.045949 1.059723 0.993098 1.052876 1.009766 0.993109 1.055596 1.063863 1.002094 1.024971
 1.034600 0.928710 1.025706 1.034437 1.032975 4.368349 -0.873726 1.034894 1.034119 1.034174 1.018048 1.033813 1.024686 1.018084 1.035876 1.024235 1.021639 1.030452
 0.968041 0.352437 0.746063 1.008077 0.829234 -3.412983 -2.227267 0.909196 0.933095 0.840626 1.159531 0.882877 1.106227 1.159825 0.883882 0.726854 1.132036 1.041538
 0.947854 0.320738 0.713658 0.990702 0.801494 -3.900941 -0.316202 0.885655 0.910539 0.813808 1.147838 0.857463 1.092721 1.148215 0.859500 0.693583 1.119292 1.026181
 1.015674 0.812026 0.958548 1.026113 0.981427 1.319839 -1.707420 1.001611 1.007231 0.984281 1.058115 0.994880 1.047370 1.058138 0.995636 0.953364 1.052594 1.033195
 0.964239 0.503855 0.796715 0.994561 0.860429 -1.687286 0.480528 0.920415 0.937636 0.869406 1.100021 0.900207 1.063751 1.100250 0.902449 0.782240 1.081376 1.017773
 1.039681 0.979570 1.048456 1.035985 1.049440 4.757921 -0.687974 1.044762 1.042009 1.049708 1.006326 1.046074 1.017772 1.006345 1.047923 1.048308 1.012514 1.028467
 1.006883 1.216294 1.099863 0.993258 1.070008 2.745073 6.676176 1.034117 1.021465 1.065639 0.911731 1.045121 0.943953 0.911655 1.048336 1.106147 0.928789 0.976745
 1.012810 1.269099 1.126694 0.992259 1.089349 2.466688 8.572660 1.046289 1.031690 1.084377 0.889839 1.059188 0.930421 0.889778 1.062450 1.135078 0.911324 0.972938
 0.928007 0.267359 0.682189 0.972235 0.776250 -7.267411 8.208282 0.864025 0.888493 0.790331 1.117123 0.833901 1.067668 1.117555 0.838902 0.660828 1.091866 1.004910
 0.921729 0.200684 0.647279 0.972076 0.751065 -6.576843 6.252629 0.849322 0.877353 0.766319 1.145661 0.815819 1.085429 1.146233 0.820296 0.623783 1.114744 1.011116
 0.917526 0.162945 0.626762 0.970997 0.736098 -5.676199 5.675588 0.840239 0.870477 0.751994 1.160366 0.804806 1.094077 1.160864 0.808965 0.601939 1.126066 1.013933
 0.942118 0.425334 0.740306 0.979351 0.815873 -0.171918 4.219954 0.888215 0.909352 0.826742 1.113056 0.863665 1.066263 1.113318 0.866667 0.723431 1.088781 1.009426
 1.000381 1.023450 1.025253 0.993972 1.021835 0.564535 8.774641 1.010329 1.004818 1.022208 0.942361 1.012937 0.963201 0.942426 1.017971 1.027310 0.953595 0.981841
 0.923139 0.197361 0.637609 0.976549 0.743228 -6.821858 2.008133 0.846067 0.876878 0.758204 1.178362 0.811634 1.106842 1.178820 0.814133 0.613754 1.141034 1.022376
 0.999255 0.994026 1.009281 0.996611 1.010140 1.955649 5.520965 1.004092 1.000729 1.010887 0.961108 1.004594 0.975303 0.961170 1.009232 1.010462 0.968863 0.987235
 0.917154 0.130305 0.617831 0.972259 0.730546 -12.022768 5.105751 0.837624 0.868813 0.746841 1.168595 0.801263 1.099722 1.169029 0.805360 0.592241 1.132993 1.016810
 -1.030697 -1.766489 -1.284039 -0.985216 -1.186668 -6.659908 -4.047827 -1.097079 -1.071191 -1.172963 -0.827937 -1.127803 -0.882410 -0.827594 -1.123411 -1.305993 -0.855966 -0.947908
 -3.523890 2.736812
 -0.034100 1.087049
 -1.404666 2.152607
 -1.479278 5.335181
 -1.704410 2.627102
 52.446507 -49.259430
 21.976250 -22.842428
 -3.378734 2.003500
 -5.183684 0.663483
 -0.933152 3.467688
 -5.737983 5.284810
 -4.007833 1.086054
 -4.686268 4.620873
 -5.405165 5.599240
 -0.829627 4.041454
 -1.040932 2.338275
 -5.291885 4.807328
 -2.213111 5.366217
 -7.039348 -1.816453
 1.003450 0.815072 0.953232 1.016676 0.975555 -7.099217 -0.544669 0.991219 0.994032 0.979290 1.034584 0.984192 1.029275 1.034895 0.989415 0.948470 1.031923 1.020785
 1.001743 0.763714 0.934594 1.017724 0.963138 -7.853003 -1.066421 0.984930 0.989406 0.968037 1.048306 0.975775 1.038580 1.048634 0.981546 0.928374 1.043314 1.024914
 0.974009 0.367968 0.757284 1.012469 0.838983 1.610687 -1.464249 0.916910 0.940418 0.850010 1.154843 0.891333 1.105218 1.155059 0.892058 0.738178 1.129503 1.044060
 0.977192 0.417521 0.772953 1.013133 0.848864 3.664796 -1.688971 0.923164 0.946082 0.858719 1.154518 0.899566 1.104882 1.154642 0.898334 0.755130 1.128778 1.043974
 0.978170 0.516104 0.805422 1.007970 0.869407 8.262350 -0.195303 0.932685 0.952498 0.877307 1.127581 0.912996 1.085862 1.127506 0.910867 0.790339 1.106061 1.033927
 0.979603 0.692878 0.877563 0.996639 0.917127 2.697104 2.141507 0.953836 0.964423 0.922288 1.053207 0.941934 1.034858 1.053240 0.942474 0.868448 1.044104 1.009828
 0.997067 0.617470 0.880203 1.019485 0.926968 -8.036605 -1.640677 0.967486 0.977437 0.934443 1.081578 0.952591 1.061092 1.081879 0.957716 0.869723 1.071053 1.034140
 0.973853 0.745742 0.878432 0.989026 0.913445 10.885302 3.091896 0.948932 0.960677 0.917139 1.053643 0.938574 1.032142 1.053643 0.936064 0.870374 1.042564 1.003055
 1.005949 0.587745 0.877268 1.031116 0.928074 -10.380332 -3.615552 0.972721 0.984428 0.935919 1.106508 0.956533 1.080546 1.106911 0.961036 0.865679 1.092952 1.048086
 0.967319 0.462676 0.778717 1.000377 0.848735 3.711664 -0.104680 0.917555 0.938861 0.857641 1.129171 0.895763 1.083837 1.129271 0.894408 0.762379 1.105865 1.028085
 0.972777 0.719024 0.863517 0.993765 0.903125 12.642661 1.615515 0.942467 0.954501 0.908653 1.076521 0.929171 1.047508 1.076658 0.930593 0.855269 1.061330 1.011974
 0.975293 0.682030 0.854731 0.998073 0.898590 12.343616 1.065994 0.942084 0.955588 0.904515 1.087024 0.927507 1.055482 1.087239 0.928291 0.845121 1.070732 1.017029
 0.980853 0.519281 0.823033 1.006414 0.883842 1.868240 -0.284988 0.941128 0.958158 0.891414 1.097832 0.923188 1.067542 1.097972 0.922271 0.808387 1.082371 1.027461
 0.985851 0.588004 0.855762 1.005381 0.906473 -3.502064 -0.346548 0.954043 0.968461 0.912093 1.076791 0.940011 1.053894 1.076855 0.937281 0.843194 1.065202 1.022125
 0.984165 0.626713 0.869513 1.001428 0.914840 -8.292579 -0.269575 0.956317 0.968915 0.919843 1.062691 0.943930 1.043572 1.062724 0.942137 0.858428 1.053064 1.016487
 0.979907 0.776229 0.897475 0.996911 0.928915 15.998770 2.423652 0.957506 0.964441 0.934441 1.045072 0.946173 1.028638 1.045438 0.951434 0.891330 1.036722 1.007591
 0.957959 0.462002 0.765201 0.992465 0.836541 3.719662 0.309910 0.906313 0.927844 0.845923 1.127678 0.883668 1.080674 1.127851 0.883591 0.748801 1.103101 1.022887
 1.008479 1.001689 1.010842 1.008142 1.013559 14.041339 2.202096 1.009996 1.007067 1.014974 0.987103 1.009173 0.995181 0.987257 1.014929 1.011716 0.991450 1.002018
 0.948447 0.259090 0.698445 0.989755 0.791628 -21.366413 -2.465302 0.883426 0.913190 0.802067 1.165124 0.855981 1.104985 1.165057 0.850330 0.675531 1.133779 1.030303
 1.004570 0.851240 0.955908 1.012635 0.975998 18.695869 1.874037 0.993002 0.996692 0.979241 1.026429 0.986784 1.023216 1.026631 0.989484 0.951589 1.025100 1.016103
 1.011707 0.899355 0.983260 1.018329 0.995727 5.380885 0.287065 1.004938 1.006439 0.997891 1.026461 1.001014 1.024354 1.026630 1.003890 0.980846 1.025603 1.019544
 1.008660 0.864753 0.969455 1.015864 0.986106 5.542614 0.561154 0.999595 1.002748 0.988465 1.028723 0.994772 1.025763 1.028819 0.996597 0.965912 1.027262 1.018711
 0.969047 0.396791 0.766838 1.005092 0.843566 -2.985743 -1.170275 0.915816 0.936764 0.854523 1.134468 0.891302 1.089604 1.134649 0.894132 0.749173 1.111163 1.034196
 0.957856 0.401373 0.753226 0.995236 0.830525 -5.228616 -0.829167 0.903363 0.924803 0.841388 1.133693 0.878586 1.085993 1.134060 0.881597 0.735764 1.108871 1.027251
 0.971836 0.519740 0.811850 1.001019 0.873066 -5.963772 -0.983771 0.929471 0.945553 0.882040 1.107863 0.909713 1.072565 1.108141 0.913890 0.798091 1.089382 1.026472
 1.007927 0.732361 0.923022 1.025498 0.956401 1.778069 -1.573002 0.985616 0.992816 0.961994 1.075525 0.974389 1.057883 1.075838 0.979041 0.916063 1.066326 1.036250
 1.007340 0.718010 0.919042 1.024444 0.954490 3.609496 -0.898271 0.984674 0.992279 0.960218 1.070112 0.973305 1.054925 1.070452 0.977732 0.911322 1.062476 1.035242
 0.991012 0.735926 0.905620 1.006068 0.938598 -2.602067 -0.573097 0.968419 0.977105 0.943052 1.063591 0.958130 1.045175 1.063651 0.960405 0.898264 1.053900 1.020029
 0.993884 0.594804 0.860574 1.018898 0.911406 -3.503695 -2.153601 0.958855 0.972255 0.918697 1.107476 0.942666 1.076543 1.107696 0.944958 0.848836 1.091413 1.038426
 0.958595 0.454212 0.768605 0.993736 0.840119 -0.093655 0.010897 0.907718 0.927470 0.850446 1.121455 0.884480 1.077393 1.121817 0.887716 0.752617 1.098451 1.022855
 0.979582 0.636722 0.851433 1.002030 0.898132 -3.885772 -1.091429 0.944980 0.960387 0.903559 1.096098 0.930394 1.062132 1.096153 0.928512 0.840529 1.078305 1.020760
 0.979536 0.614930 0.842789 1.003714 0.892552 -2.441501 -1.241341 0.942666 0.958835 0.898493 1.103890 0.926958 1.067520 1.103964 0.925127 0.831287 1.084971 1.023630
 1.005585 0.709806 0.915612 1.021024 0.952028 5.728084 0.184142 0.983469 0.991267 0.957588 1.061277 0.972298 1.048772 1.061466 0.975581 0.907240 1.055112 1.030967
 1.021934 0.881224 0.992812 1.027307 1.007061 9.072102 0.664318 1.015638 1.015846 1.009866 1.020076 1.011180 1.024334 1.020244 1.016392 0.989889 1.022617 1.025900
 1.020941 0.906380 1.001757 1.023272 1.012271 5.413387 0.917134 1.018282 1.017245 1.015252 1.008664 1.015151 1.015405 1.008731 1.020654 0.999632 1.012361 1.020089
 0.977083 0.648491 0.860486 0.996505 0.905090 -2.007954 1.179127 0.947195 0.959900 0.910740 1.065641 0.933836 1.042635 1.065715 0.933555 0.850063 1.054004 1.012242
 0.980581 0.487168 0.804407 1.010675 0.869838 -6.850974 -2.187247 0.934290 0.954565 0.877799 1.133495 0.914383 1.090396 1.133661 0.911946 0.788989 1.111174 1.037164
 0.998453 0.938443 0.986089 1.001026 0.992838 3.592918 2.790938 0.996688 0.996277 0.994182 0.988089 0.994753 0.993943 0.988132 0.997487 0.984815 0.991429 0.997163
 1.003380 0.585634 0.866975 1.026038 0.918403 -8.351458 -3.474729 0.968116 0.983781 0.924438 1.118658 0.952867 1.086192 1.118811 0.950627 0.854544 1.101923 1.046217
 1.004274 0.846183 0.962026 1.013427 0.981038 6.143005 1.688748 0.994555 0.996404 0.984647 1.018995 0.988502 1.018819 1.019296 0.993640 0.958189 1.019233 1.015243
 0.996069 0.798694 0.930813 1.006584 0.956570 3.245413 0.261690 0.979447 0.986188 0.959747 1.046685 0.971672 1.035151 1.046770 0.973008 0.925100 1.040559 1.016722
 0.997423 0.767279 0.921793 1.009752 0.951379 3.632731 -0.152389 0.978050 0.985924 0.955159 1.055623 0.969132 1.041586 1.055724 0.970148 0.915174 1.048273 1.020697
 0.984521 0.522669 0.829051 1.010451 0.889556 6.017134 0.863452 0.945415 0.961008 0.897943 1.095393 0.927040 1.067145 1.095573 0.928434 0.814839 1.081157 1.029875
 0.988940 0.608053 0.864226 1.008798 0.913355 7.092827 1.767686 0.958265 0.970627 0.920023 1.070503 0.943638 1.050859 1.070681 0.944606 0.852561 1.060691 1.023225
 0.988680 0.642681 0.873757 1.007156 0.918736 6.010060 1.465740 0.959920 0.971531 0.924844 1.066615 0.946473 1.047409 1.066689 0.947376 0.863236 1.056785 1.020860
 0.977236 0.656914 0.859801 0.998185 0.904934 -0.345441 0.245217 0.946430 0.958271 0.911339 1.079119 0.932010 1.053887 1.079347 0.935117 0.849937 1.065777 1.017919
 0.991255 0.643945 0.876287 1.010038 0.920951 5.863430 0.635302 0.962174 0.973887 0.927019 1.072675 0.948661 1.052097 1.072621 0.949605 0.865696 1.062148 1.024457
 0.982218 0.751499 0.895945 0.998091 0.929268 -1.439750 0.109336 0.959938 0.968376 0.934278 1.067084 0.949385 1.048068 1.067227 0.952594 0.888814 1.056955 1.016343
 0.996171 0.709475 0.910182 1.007764 0.945850 11.399892 3.512210 0.976768 0.984837 0.950450 1.034605 0.967078 1.028173 1.034658 0.967488 0.901454 1.031748 1.014875
 0.981806 0.605086 0.849702 1.004753 0.900285 1.112931 0.086380 0.947219 0.960786 0.907279 1.087598 0.931293 1.059819 1.087705 0.933357 0.838185 1.073119 1.023696
 0.993178 0.782134 0.921674 1.005492 0.949209 0.849238 0.149964 0.974541 0.982290 0.952427 1.053692 0.966116 1.038294 1.053707 0.966826 0.915631 1.045671 1.016646
 0.994262 0.769378 0.919504 1.006967 0.948324 0.597423 0.113822 0.974968 0.982847 0.951999 1.054753 0.966032 1.039526 1.054845 0.966875 0.912986 1.046804 1.018004
 0.974620 0.427323 0.785088 1.007388 0.857332 -1.632187 -0.732684 0.925554 0.945540 0.867121 1.125449 0.903177 1.084602 1.125488 0.904070 0.768173 1.104459 1.033690
 0.973026 0.446425 0.789029 1.004592 0.858969 -0.921467 -0.525364 0.925216 0.945209 0.868086 1.121229 0.903852 1.081090 1.121456 0.903898 0.772514 1.100569 1.030552
 0.967810 0.471683 0.789892 0.998716 0.857139 -1.278856 -0.157659 0.921280 0.940680 0.865835 1.116177 0.900562 1.075624 1.116346 0.900496 0.774083 1.095281 1.025021
 0.988263 0.710636 0.892557 1.005955 0.929395 -1.053285 -0.132722 0.963042 0.972597 0.934551 1.067912 0.951278 1.047078 1.068158 0.953629 0.884433 1.057113 1.020251
 0.977412 0.534162 0.820693 1.004513 0.879777 -0.388551 -0.460446 0.936315 0.953569 0.887211 1.109118 0.918119 1.072839 1.109226 0.917858 0.806856 1.090286 1.027353
 0.994139 0.841995 0.943522 1.004107 0.964133 -1.028038 0.565502 0.981201 0.985121 0.967317 1.034620 0.974501 1.026080 1.034765 0.977973 0.939325 1.030146 1.012716
 0.950717 0.335166 0.720485 0.990396 0.805931 -1.154837 0.042816 0.890083 0.916568 0.816321 1.152785 0.863920 1.096511 1.152964 0.861111 0.700362 1.123456 1.027491
 1.005540 0.714130 0.919105 1.020765 0.954144 -0.119547 -0.954763 0.984139 0.991807 0.959327 1.062097 0.973471 1.049151 1.062261 0.976393 0.911087 1.055568 1.030851
 1.020310 0.950971 1.015972 1.021363 1.021582 0.855673 -0.135220 1.020983 1.019840 1.022691 1.008474 1.020076 1.013697 1.008479 1.023865 1.015194 1.011171 1.017684
 1.013901 0.886671 0.984559 1.018335 0.997333 2.096364 0.022705 1.007224 1.009491 0.998907 1.024277 1.003918 1.023702 1.024374 1.004889 0.981674 1.024252 1.019264
 0.984130 0.570844 0.843385 1.008675 0.897475 -1.042757 -0.247005 0.947681 0.962259 0.904898 1.094079 0.930846 1.065006 1.094243 0.932498 0.830814 1.079225 1.027909
 0.972092 0.569708 0.825998 0.998692 0.881310 -2.502972 0.168540 0.933351 0.948664 0.888979 1.095009 0.915821 1.061676 1.095166 0.917718 0.813509 1.077643 1.020020
 0.988440 0.732172 0.900695 1.004153 0.934732 -0.880140 0.389266 0.965447 0.974057 0.939488 1.058376 0.954586 1.040596 1.058573 0.957000 0.893230 1.049071 1.017021
 1.026796 0.911330 1.010989 1.029473 1.022631 -1.231127 -0.792474 1.025153 1.023829 1.024879 1.015959 1.022492 1.021967 1.016112 1.027640 1.009552 1.019224 1.026350
 1.027600 0.894970 1.006433 1.029694 1.017515 0.956991 -0.630629 1.024231 1.024298 1.019948 1.019429 1.021329 1.024720 1.019491 1.025090 1.004004 1.022359 1.027351
 0.996999 0.831827 0.943896 1.006914 0.965085 0.225439 0.439468 0.983453 0.988414 0.968062 1.038656 0.976842 1.029385 1.038775 0.978824 0.939381 1.033757 1.015243
 1.032195 1.022540 1.052761 1.025720 1.049729 6.529387 0.664934 1.041074 1.037923 1.049008 0.990603 1.044361 1.004491 0.990532 1.044687 1.053222 0.998159 1.016288
 0.955668 0.383395 0.744217 0.995812 0.823748 -8.833902 -1.044235 0.898855 0.920462 0.835514 1.139870 0.872690 1.089042 1.140261 0.877082 0.726550 1.113346 1.028203
 0.954128 0.513609 0.783877 0.985925 0.847222 -3.185151 0.522824 0.908332 0.926657 0.855949 1.103935 0.887788 1.062128 1.104266 0.889655 0.769782 1.082098 1.011176
 0.954877 0.525921 0.790066 0.985561 0.851657 -2.788761 0.790129 0.910651 0.928382 0.860135 1.097802 0.890800 1.058095 1.098109 0.892705 0.776394 1.077302 1.009617
 1.013851 0.726087 0.934245 1.026713 0.967003 2.919847 -0.796085 0.995025 1.002255 0.971658 1.058846 0.985568 1.049340 1.058926 0.987488 0.926458 1.054118 1.034673
 1.041462 1.009950 1.063184 1.035077 1.059927 5.819158 -0.153624 1.050444 1.045950 1.059724 0.993099 1.052877 1.009767 0.993110 1.055597 1.063864 1.002095 1.024972
 1.034601 0.928711 1.025707 1.034438 1.032976 4.368406 -0.874133 1.034895 1.034119 1.034175 1.018049 1.033814 1.024687 1.018084 1.035877 1.024236 1.021640 1.030453
 0.968041 0.352438 0.746064 1.008077 0.829234 -3.412829 -2.227538 0.909197 0.933096 0.840627 1.159531 0.882877 1.106228 1.159826 0.883882 0.726854 1.132036 1.041538
 0.947855 0.320738 0.713659 0.990703 0.801495 -3.900772 -0.316310 0.885655 0.910540 0.813808 1.147838 0.857464 1.092722 1.148215 0.859501 0.693584 1.119293 1.026181
 1.015674 0.812027 0.958549 1.026114 0.981428 1.319895 -1.707744 1.001612 1.007232 0.984281 1.058115 0.994881 1.047370 1.058139 0.995637 0.953364 1.052594 1.033195
 0.964239 0.503856 0.796715 0.994562 0.860429 -1.687148 0.480419 0.920415 0.937637 0.869407 1.100022 0.900208 1.063752 1.100250 0.902449 0.782241 1.081377 1.017774
 1.039682 0.979572 1.048457 1.035986 1.049441 4.757968 -0.688379 1.044763 1.042010 1.049709 1.006327 1.046074 1.017773 1.006345 1.047923 1.048309 1.012515 1.028468
 1.006884 1.216295 1.099864 0.993259 1.070009 2.745077 6.675978 1.034118 1.021466 1.065640 0.911732 1.045121 0.943953 0.911655 1.048337 1.106148 0.928789 0.976746
 1.012810 1.269100 1.126695 0.992259 1.089349 2.466693 8.572389 1.046289 1.031690 1.084378 0.889839 1.059189 0.930421 0.889779 1.062450 1.135078 0.911325 0.972938
 0.928008 0.267360 0.682189 0.972235 0.776251 -7.267222 8.208030 0.864025 0.888493 0.790332 1.117123 0.833902 1.067669 1.117556 0.838902 0.660829 1.091866 1.004910
 0.921730 0.200685 0.647280 0.972077 0.751066 -6.576658 6.252464 0.849322 0.877354 0.766319 1.145661 0.815820 1.085429 1.146234 0.820297 0.623783 1.114744 1.011117
 0.917527 0.162945 0.626763 0.970998 0.736098 -5.676020 5.675435 0.840239 0.870477 0.751994 1.160366 0.804807 1.094077 1.160865 0.808965 0.601940 1.126067 1.013933
 0.942118 0.425334 0.740306 0.979351 0.815873 -0.171799 4.219880 0.888216 0.909353 0.826742 1.113056 0.863666 1.066263 1.113319 0.866667 0.723431 1.088781 1.009426
 1.000382 1.023452 1.025254 0.993973 1.021835 0.564589 8.774385 1.010330 1.004819 1.022209 0.942361 1.012938 0.963202 0.942427 1.017972 1.027311 0.953595 0.981842
 0.923139 0.197361 0.637609 0.976549 0.743228 -6.821713 2.008084 0.846067 0.876879 0.758205 1.178362 0.811634 1.106842 1.178820 0.814134 0.613754 1.141034 1.022376
 0.999256 0.994027 1.009282 0.996612 1.010140 1.955698 5.520901 1.004092 1.000730 1.010888 0.961108 1.004595 0.975304 0.961171 1.009232 1.010463 0.968863 0.987236
 0.917155 0.130306 0.617831 0.972260 0.730546 -12.022579 5.105570 0.837625 0.868814 0.746841 1.168595 0.801264 1.099723 1.169030 0.805360 0.592241 1.132993 1.016811
 -1.030696 -1.766488 -1.284038 -0.985215 -1.186667 -6.659721 -4.048229 -1.097078 -1.071190 -1.172962 -0.827936 -1.127802 -0.882409 -0.827593 -1.123410 -1.305992 -0.855965 -0.947907
 -3.525046 2.737827
 -0.035247 1.088056
 -1.405820 2.153620
 -1.480434 5.336195
 -1.705566 2.628116
 52.445293 -49.258286
 21.975163 -22.841480
 -3.379889 2.004514
 -5.184840 0.664497
 -0.934307 3.468702
 -5.739140 5.285824
 -4.008988 1.087068
 -4.687424 4.621887
 -5.406322 5.600255
 -0.830783 4.042468
 -1.042087 2.339288
 -5.293042 4.808342
 -2.214267 5.367231
 -7.040505 -1.815438
