# Supplementary material for: AMS 3.0: prediction of post-translational modifications
Source: BMC Bioinformatics. 2010 Apr 28;11:210. doi: 10.1186/1471-2105-11-210 (PMC2874555; doi:10.1186/1471-2105-11-210)
Supplement: Additional file 2 — PTM predictor software with training data. PTM_Archive.tar.gz includes the predictor software binaries together with all trained ANNs in tar.gz compressed form. [file 1471-2105-11-210-S2.GZ › PTM_Archive/3,4-dihydroxyproline/A/Anet2.dat]

 2
 90 2 2
 -7.145162 -3.144560
 -7.781503 -4.034950
 1.397865 -1.710691
 3.412951 -1.157241
 8.139393 2.059911
 2.369473 2.438851
 -8.300255 -4.691196
 10.870107 6.095885
 -11.434483 -7.219797
 3.795673 0.055006
 12.936350 5.134817
 12.786866 4.626651
 2.472149 -0.378905
 -3.072517 -1.750236
 -8.342990 -3.363931
 16.718462 5.480401
 3.661396 1.265281
 15.020648 4.556143
 -22.645969 -7.995687
 20.319860 6.116702
 5.715617 2.032213
 5.930479 2.122193
 -2.960375 -2.927423
 -5.412302 -3.551221
 -6.224243 -3.575342
 1.962368 -0.547859
 3.982490 0.350995
 -2.711826 -1.654787
 -3.199423 -3.421862
 -0.213750 -0.999779
 -3.926120 -2.575317
 -2.497496 -2.456598
 6.205872 1.396660
 9.600094 2.986179
 5.917747 2.465968
 -1.672820 0.127035
 -6.820412 -4.344567
 4.013497 3.402463
 -8.431861 -5.523100
 6.650331 2.952759
 3.449188 0.591729
 3.829938 0.172977
 6.391109 1.730714
 7.476491 3.187660
 6.358238 2.600885
 -0.190766 -0.635605
 6.256571 1.622133
 -1.448334 -1.040676
 12.007265 6.637209
 1.242877 -0.541540
 0.825417 0.089717
 0.585834 -0.043046
 -1.707990 -2.212001
 -0.958391 -1.739866
 -1.357899 -1.570291
 -1.172039 -1.155777
 -0.469629 -1.203127
 -1.085816 -0.469173
 -1.212715 -1.194660
 -0.177398 -1.641943
 0.723619 -0.024653
 2.043565 0.407401
 -1.209544 -1.382640
 -2.635404 -1.548000
 -1.070852 -0.530658
 -1.612844 -1.294847
 0.724726 -0.482270
 0.049835 0.034925
 6.392945 2.484404
 -9.017896 -4.866182
 -3.048627 -1.523413
 -2.673633 -1.143751
 2.916527 -0.039445
 5.725524 1.928232
 4.327787 0.682556
 -3.224530 -4.069816
 -3.738812 -2.715623
 1.335816 -1.368156
 -1.574392 -0.981266
 4.636464 0.923496
 3.042399 8.740142
 2.785297 11.292363
 -7.510475 7.796292
 -6.966063 5.573481
 -6.330297 5.057843
 -0.587777 4.815201
 0.466693 10.688900
 -7.645553 0.065828
 1.784944 6.614265
 -12.769588 2.511783
 -6.802131 -6.601270
 38.080738 -34.350666
 24.694098 -26.850462
 -39.074535 37.102528
 -7.145136 -3.144515
 -7.781472 -4.034894
 1.398344 -1.709841
 3.413422 -1.156411
 8.139849 2.060708
 2.369797 2.439432
 -8.300097 -4.690924
 10.870472 6.096543
 -11.434353 -7.219604
 3.796165 0.055907
 12.936545 5.135197
 12.787092 4.627079
 2.472589 -0.378127
 -3.072107 -1.749524
 -8.342635 -3.363306
 16.718645 5.480769
 3.661766 1.265980
 15.020727 4.556291
 -22.645479 -7.994789
 20.320107 6.117121
 5.715707 2.032344
 5.930634 2.122437
 -2.959996 -2.926717
 -5.411973 -3.550587
 -6.224006 -3.574873
 1.962505 -0.547611
 3.982664 0.351278
 -2.711656 -1.654448
 -3.199265 -3.421602
 -0.213393 -0.999091
 -3.925867 -2.574883
 -2.497238 -2.456160
 6.206130 1.397072
 9.600222 2.986359
 5.917890 2.466182
 -1.672473 0.127636
 -6.820033 -4.343928
 4.013631 3.402691
 -8.431548 -5.522591
 6.650450 2.952941
 3.449375 0.592065
 3.830158 0.173374
 6.391564 1.731537
 7.476939 3.188467
 6.358616 2.601567
 -0.190620 -0.635341
 6.256932 1.622784
 -1.448271 -1.040562
 12.007772 6.638124
 1.243139 -0.541068
 0.825603 0.090057
 0.586054 -0.042646
 -1.707533 -2.211165
 -0.957943 -1.739041
 -1.357520 -1.569588
 -1.171892 -1.155518
 -0.469267 -1.202461
 -1.085753 -0.469065
 -1.212205 -1.193699
 -0.177137 -1.641487
 0.723777 -0.024382
 2.043758 0.407739
 -1.209213 -1.382041
 -2.635123 -1.547480
 -1.070673 -0.530335
 -1.612666 -1.294549
 0.724954 -0.481881
 0.049946 0.035120
 6.393036 2.484538
 -9.017480 -4.865404
 -3.048328 -1.522844
 -2.673329 -1.143173
 2.916832 -0.038916
 5.725676 1.928468
 4.327956 0.682826
 -3.224121 -4.069069
 -3.738365 -2.714786
 1.335974 -1.367894
 -1.574023 -0.980577
 4.636605 0.923712
 3.042398 8.740117
 2.785296 11.292328
 -7.509967 7.797226
 -6.965556 5.574426
 -6.329789 5.058790
 -0.587428 4.815856
 0.466836 10.689139
 -7.645140 0.066609
 1.785080 6.614514
 -12.769080 2.512727
 -6.801623 -6.600355
 38.080391 -34.350395
 24.693918 -26.850557
 -39.074593 37.102154
