# Supplementary material for: AMS 3.0: prediction of post-translational modifications
Source: BMC Bioinformatics. 2010 Apr 28;11:210. doi: 10.1186/1471-2105-11-210 (PMC2874555; doi:10.1186/1471-2105-11-210)
Supplement: Additional file 2 — PTM predictor software with training data. PTM_Archive.tar.gz includes the predictor software binaries together with all trained ANNs in tar.gz compressed form. [file 1471-2105-11-210-S2.GZ › PTM_Archive/3,4-dihydroxyproline/A/Anet20.dat]

 2
 90 20 2
 1.014228 0.999910 1.015725 1.019834 1.018686 0.963873 1.025339 -3.938292 0.954931 0.999855 0.963166 0.986895 0.973450 1.022646 0.890477 0.891244 1.018969 -6.036455 -0.086647 1.013985
 1.017153 0.996746 1.018984 1.025083 1.023934 0.947016 1.033412 -4.852692 0.935963 0.997536 0.946923 0.978544 0.960799 1.029668 0.854874 0.858294 1.023064 -6.649182 -0.374896 1.016973
 1.025226 0.955811 1.036979 1.046491 1.043187 0.770655 1.091056 -1.009023 0.747052 0.969595 0.786420 0.889169 0.833728 1.076060 0.535500 0.576078 1.037214 1.099049 -0.806150 1.026106
 1.024451 0.958186 1.036052 1.045069 1.041878 0.782489 1.089295 -0.304537 0.761079 0.972187 0.798221 0.894614 0.842650 1.074530 0.568132 0.606432 1.036045 2.878598 -0.768742 1.025346
 1.018127 0.961894 1.029290 1.036808 1.034196 0.811123 1.073424 3.419058 0.794000 0.974417 0.825928 0.907740 0.863957 1.061066 0.632419 0.665888 1.028552 6.763970 0.027648 1.018967
 1.004846 0.974575 1.011351 1.016889 1.015434 0.885212 1.033041 2.945917 0.873947 0.981198 0.893928 0.943637 0.917192 1.027090 0.767095 0.786690 1.011665 2.117151 1.037027 1.005383
 1.021572 0.986725 1.025292 1.032974 1.031161 0.893628 1.051282 -5.392581 0.877077 0.990802 0.897533 0.953184 0.922604 1.044288 0.746719 0.763893 1.028508 -7.118011 -0.823133 1.021617
 0.998765 0.969131 1.009606 1.013815 1.012361 0.880981 1.030982 7.579382 0.872894 0.977440 0.891737 0.938227 0.913820 1.024884 0.786837 0.805070 1.007257 9.274364 1.709685 0.999467
 1.030161 0.991037 1.033915 1.041988 1.040076 0.888773 1.065048 -8.116495 0.871452 0.996089 0.893625 0.953834 0.920664 1.056314 0.731946 0.751960 1.037361 -9.699370 -1.698138 1.030216
 1.016325 0.953896 1.028345 1.036385 1.033570 0.789928 1.076537 0.784267 0.770721 0.967463 0.805319 0.894774 0.846715 1.063082 0.592867 0.627713 1.027704 3.422042 -0.032664 1.017250
 1.003594 0.965365 1.016072 1.021294 1.019478 0.868706 1.043746 7.140905 0.857648 0.973663 0.876903 0.929570 0.900765 1.035486 0.768801 0.779699 1.015337 11.001351 1.170374 1.004915
 1.007223 0.964964 1.018367 1.024153 1.022278 0.859021 1.049470 6.608006 0.846999 0.973766 0.868581 0.925966 0.894806 1.040142 0.745012 0.760607 1.017914 10.825847 0.907031 1.008168
 1.013912 0.966829 1.022498 1.029687 1.027299 0.830040 1.056978 -0.380813 0.813736 0.977061 0.844346 0.919707 0.879814 1.047666 0.647525 0.685112 1.022350 2.392178 -0.016712 1.014640
 1.011671 0.974583 1.018752 1.024744 1.022789 0.860309 1.045423 -2.781708 0.847865 0.983477 0.874342 0.936364 0.904023 1.038567 0.702613 0.739256 1.018414 -2.406527 -0.022557 1.012310
 1.009270 0.977231 1.015245 1.020601 1.019060 0.876594 1.038568 -4.944027 0.865122 0.984995 0.888692 0.943701 0.915115 1.032535 0.733725 0.765689 1.015294 -6.781432 -0.024405 1.009861
 1.000768 0.976240 1.006299 1.013078 1.011821 0.907821 1.026517 7.803647 0.896113 0.979707 0.909870 0.950543 0.927655 1.020901 0.823091 0.823985 1.008823 14.733589 1.452727 1.000915
 1.010568 0.946047 1.025018 1.033373 1.030321 0.775969 1.074162 2.240555 0.757295 0.960354 0.793128 0.884884 0.835637 1.060255 0.579824 0.615897 1.024094 3.006668 0.308625 1.011638
 0.998655 1.007297 0.997656 0.998649 0.998953 1.017044 0.992486 6.085965 1.012981 1.003679 1.010685 1.009964 1.009457 0.993909 1.014105 0.996039 1.000006 13.501739 1.500433 0.998050
 1.017072 0.934478 1.037073 1.046175 1.042409 0.710160 1.098846 -10.341559 0.689149 0.955172 0.738175 0.856262 0.794283 1.082008 0.438983 0.506473 1.033827 -19.782125 -1.188247 1.019024
 1.004709 0.995527 1.006527 1.010281 1.009760 0.957354 1.013994 7.932755 0.949531 0.996205 0.958355 0.982467 0.969192 1.012261 0.895120 0.898394 1.009561 17.953295 1.266798 1.004525
 1.009426 1.004320 1.011792 1.014014 1.013893 0.985532 1.015649 2.303843 0.979677 1.003606 0.983953 0.997424 0.989663 1.014541 0.945405 0.943025 1.014055 4.739959 0.394403 1.009274
 1.008862 1.001136 1.011927 1.014188 1.013911 0.971625 1.017253 2.229296 0.965503 1.001498 0.972422 0.991086 0.980847 1.015631 0.917406 0.920924 1.013736 5.184905 0.479416 1.008922
 1.020839 0.955490 1.033098 1.042365 1.039294 0.784015 1.081629 -2.924948 0.761114 0.967673 0.797653 0.893623 0.841538 1.068107 0.560031 0.596012 1.033636 -2.327041 -0.660803 1.021642
 1.016682 0.948492 1.031063 1.040356 1.037321 0.772153 1.082288 -3.502599 0.749591 0.961763 0.786724 0.884402 0.831420 1.067692 0.552041 0.586999 1.031280 -4.413307 -0.407303 1.017613
 1.016936 0.963841 1.030045 1.038008 1.035500 0.828755 1.067989 -3.708714 0.809924 0.972995 0.838511 0.914650 0.873098 1.057144 0.651722 0.676154 1.030403 -5.234956 -0.445511 1.017682
 1.020586 0.995314 1.023238 1.029240 1.027853 0.931101 1.043905 -0.201483 0.917957 0.997565 0.931198 0.970873 0.948411 1.037924 0.832106 0.836320 1.026120 1.161142 -0.625357 1.020461
 1.019301 0.994819 1.021799 1.027171 1.025368 0.926806 1.040904 0.612865 0.913702 0.997325 0.928419 0.970061 0.946895 1.035684 0.818596 0.827643 1.024492 3.152822 -0.362410 1.019218
 1.012828 0.984852 1.023641 1.028346 1.027106 0.914010 1.040818 -1.818394 0.903568 0.989483 0.918508 0.958948 0.936761 1.035680 0.817633 0.827733 1.023117 -2.237597 -0.050815 1.013283
 1.022747 0.979850 1.030554 1.037277 1.035405 0.869930 1.063274 -3.542737 0.854231 0.987093 0.877531 0.939835 0.905780 1.053659 0.721561 0.743196 1.031741 -2.636893 -0.816937 1.023140
 1.013119 0.950037 1.026114 1.034950 1.031988 0.786156 1.073858 -0.456241 0.764451 0.962324 0.798782 0.890078 0.840384 1.060258 0.584834 0.613435 1.026509 -0.301365 -0.014939 1.013896
 1.011769 0.968876 1.023587 1.029115 1.027104 0.856143 1.055908 -2.898423 0.844115 0.978913 0.867524 0.927910 0.895468 1.046304 0.727021 0.750649 1.022263 -3.367821 -0.166889 1.012501
 1.013190 0.967067 1.024783 1.030707 1.028640 0.847580 1.059917 -2.438334 0.834727 0.977617 0.859359 0.923634 0.889069 1.049464 0.710673 0.735330 1.023631 -2.044255 -0.224311 1.013893
 1.016401 0.993294 1.019023 1.023144 1.022114 0.921916 1.035563 1.875482 0.909026 0.996044 0.925209 0.968453 0.944957 1.031354 0.807054 0.821400 1.021376 5.450211 0.092588 1.016365
 1.013478 1.013444 1.012430 1.014984 1.014921 0.996145 1.011449 3.833027 0.988565 1.010005 0.993068 1.006925 0.998924 1.011646 0.943226 0.942638 1.016099 8.508983 0.429075 1.012904
 1.010958 1.014996 1.009572 1.011610 1.011752 1.004849 1.005111 2.494170 0.998818 1.012025 1.001914 1.013418 1.005978 1.006124 0.961707 0.960751 1.013152 5.100613 0.496252 1.010384
 1.007635 0.971816 1.015116 1.021166 1.019361 0.869359 1.041446 -0.656540 0.856725 0.979598 0.879358 0.936094 0.905845 1.034209 0.735111 0.758596 1.015060 -1.664479 0.558846 1.008148
 1.021239 0.964369 1.032700 1.040181 1.037636 0.812122 1.077781 -5.177687 0.794455 0.976902 0.826739 0.909567 0.865122 1.065013 0.625383 0.661305 1.031922 -6.037652 -0.897631 1.022141
 0.997009 0.999794 0.997490 0.998469 0.998613 0.990826 0.994973 3.143281 0.987021 0.998588 0.990040 0.997695 0.993513 0.995922 0.961042 0.958612 0.999008 3.372663 1.424828 0.996735
 1.026179 0.984960 1.033228 1.039714 1.037623 0.871044 1.068001 -6.694317 0.856598 0.993616 0.881262 0.944176 0.910326 1.058129 0.720344 0.748555 1.033648 -7.406018 -1.458201 1.026695
 1.006925 0.999447 1.007490 1.011014 1.010615 0.968909 1.012719 3.411862 0.960478 0.998704 0.968011 0.989192 0.977332 1.011633 0.903494 0.905359 1.011221 5.769599 0.853701 1.006272
 1.008532 0.989833 1.016585 1.022153 1.020959 0.935708 1.029596 0.906879 0.927869 0.992885 0.939723 0.970624 0.953865 1.026440 0.860708 0.869095 1.017026 3.084449 0.386975 1.009002
 1.011324 0.989456 1.018508 1.024343 1.022999 0.926925 1.034375 0.508192 0.918073 0.993152 0.931666 0.967211 0.947863 1.030371 0.840179 0.851172 1.018932 3.427866 0.153338 1.011869
 1.015439 0.970508 1.022119 1.029900 1.027568 0.839842 1.055696 2.500538 0.821308 0.979088 0.850449 0.924802 0.884882 1.046882 0.656668 0.687269 1.023505 5.492402 0.170645 1.015888
 1.011465 0.977313 1.016414 1.022714 1.020438 0.872671 1.041127 3.937239 0.857437 0.983791 0.881331 0.941313 0.909258 1.034881 0.720056 0.745240 1.017877 6.441414 0.606942 1.011679
 1.010579 0.978226 1.015805 1.022459 1.020539 0.881551 1.039451 3.226901 0.867793 0.984344 0.889593 0.944821 0.915202 1.033447 0.743027 0.765392 1.017036 5.461267 0.581289 1.010830
 1.009488 0.970409 1.022681 1.028574 1.026907 0.870066 1.049197 -0.279141 0.856815 0.977299 0.877998 0.934246 0.903696 1.041681 0.742830 0.759965 1.022129 -0.192762 0.336298 1.010086
 1.012997 0.979962 1.018621 1.025471 1.023567 0.883780 1.042985 2.263694 0.870164 0.986226 0.891543 0.946242 0.916823 1.036711 0.748385 0.769674 1.019707 5.441509 0.274921 1.013314
 1.008952 0.976583 1.025908 1.030234 1.029057 0.903846 1.044438 -0.903435 0.893814 0.981819 0.908979 0.950260 0.927737 1.038952 0.812411 0.821680 1.024786 -1.246853 0.401132 1.009894
 1.005225 0.987054 1.008149 1.011048 1.010275 0.915922 1.019346 7.638487 0.904445 0.990451 0.921900 0.964112 0.941872 1.016881 0.799268 0.818667 1.009407 10.378549 1.380048 1.005274
 1.013430 0.971973 1.023327 1.030050 1.028087 0.860151 1.052928 -0.127745 0.844889 0.979605 0.869012 0.931858 0.897737 1.044681 0.711066 0.733542 1.023530 1.088559 0.077698 1.014019
 1.010221 0.987538 1.018511 1.023126 1.022053 0.927180 1.033834 0.232734 0.919300 0.991747 0.932201 0.965950 0.947566 1.029481 0.847824 0.857795 1.018036 0.970886 0.376365 1.010575
 1.011009 0.987954 1.017764 1.023170 1.022045 0.925650 1.034683 0.036307 0.916867 0.991914 0.930262 0.965584 0.946366 1.030136 0.840591 0.850714 1.018097 0.690955 0.280237 1.011431
 1.021303 0.961558 1.032064 1.040629 1.037793 0.800647 1.076652 -2.029243 0.779514 0.973229 0.814310 0.904152 0.855734 1.064255 0.587285 0.624175 1.032343 -1.193550 -0.467909 1.022062
 1.019819 0.961294 1.030967 1.038981 1.036210 0.803349 1.074562 -1.511190 0.783655 0.973205 0.817858 0.905099 0.858287 1.062352 0.597589 0.634896 1.030694 -0.475758 -0.279295 1.020619
 1.016562 0.958807 1.028466 1.036135 1.033483 0.804206 1.071681 -1.303989 0.785697 0.971092 0.818933 0.903744 0.858318 1.059630 0.609081 0.645055 1.028031 -0.751469 -0.009058 1.017418
 1.012337 0.981457 1.020426 1.025989 1.024502 0.901626 1.041658 -1.030994 0.890413 0.986820 0.907387 0.952529 0.927871 1.035536 0.795238 0.808269 1.020887 -0.791655 0.140747 1.012567
 1.018078 0.967184 1.029392 1.036378 1.034107 0.832786 1.067044 -0.878226 0.816388 0.977739 0.845235 0.919087 0.879308 1.056301 0.661231 0.691876 1.028756 0.002782 -0.091060 1.018743
 1.006152 0.990966 1.012216 1.017131 1.016478 0.950299 1.022746 -0.565412 0.942984 0.992686 0.951542 0.976027 0.962365 1.020187 0.891215 0.892695 1.013858 -0.903893 0.497938 1.006351
 1.018093 0.941223 1.034919 1.044408 1.040739 0.737922 1.094200 -0.666008 0.715832 0.958850 0.759255 0.868490 0.810197 1.077713 0.493508 0.544378 1.033187 -0.451640 0.133878 1.019461
 1.017416 0.994282 1.020143 1.024835 1.023227 0.926617 1.037253 -1.690581 0.914302 0.997087 0.929447 0.970393 0.947992 1.032679 0.817082 0.829305 1.022509 -0.063859 -0.440008 1.017389
 1.009683 1.015337 1.010260 1.011811 1.012216 1.019672 1.004854 -0.422055 1.015537 1.013524 1.015065 1.017351 1.015473 1.006021 0.994303 0.988861 1.013042 0.745486 0.125554 1.009386
 1.010578 1.006717 1.013248 1.015243 1.015035 0.986248 1.015735 0.285863 0.981192 1.006501 0.986266 0.999744 0.992361 1.015075 0.940575 0.942610 1.015018 2.000953 0.205624 1.010628
 1.017055 0.973640 1.024646 1.032012 1.029765 0.855157 1.057154 -1.345133 0.838712 0.981498 0.864358 0.931272 0.895015 1.048297 0.692995 0.718196 1.025580 -0.878671 -0.191993 1.017534
 1.012301 0.965082 1.022047 1.028898 1.026698 0.839617 1.057787 -1.498090 0.822908 0.974325 0.849478 0.919518 0.881618 1.047660 0.679539 0.703531 1.022332 -2.234979 0.091767 1.012858
 1.010364 0.983116 1.016321 1.022286 1.020918 0.909891 1.036522 -0.593092 0.898971 0.987585 0.914779 0.956702 0.933776 1.030901 0.809233 0.820987 1.017466 -0.784368 0.292389 1.010574
 1.015840 1.019678 1.014467 1.016441 1.016663 1.018969 1.010203 -2.023863 1.010466 1.016322 1.012517 1.019565 1.015504 1.011252 0.977589 0.972275 1.017972 -1.335375 -0.368116 1.015239
 1.016190 1.019063 1.015346 1.017015 1.017120 1.009325 1.012140 -0.972610 1.002757 1.016280 1.005759 1.017137 1.010253 1.013094 0.963612 0.962709 1.018117 0.807483 -0.276541 1.015806
 1.008602 0.992625 1.013556 1.018927 1.018073 0.949384 1.025178 0.009910 0.942405 0.994840 0.951857 0.977239 0.963288 1.022550 0.886227 0.891192 1.014977 0.249082 0.453351 1.008824
 1.008311 1.025948 1.007319 1.006599 1.007424 1.051489 0.993891 2.582877 1.052065 1.022016 1.048324 1.037390 1.043301 0.997856 1.052636 1.044215 1.009093 6.175779 0.607619 1.008007
 1.017479 0.946959 1.029805 1.039799 1.036535 0.766819 1.085284 -5.211851 0.741655 0.959939 0.778992 0.880304 0.824870 1.069509 0.539942 0.570157 1.031120 -8.262192 -0.679034 1.018283
 1.005586 0.948934 1.019237 1.026960 1.024303 0.799093 1.062434 -1.313252 0.780790 0.961057 0.812019 0.894331 0.849651 1.049744 0.621361 0.647846 1.018827 -2.783725 0.384228 1.006433
 1.004786 0.950399 1.017507 1.025127 1.022464 0.805239 1.059181 -0.994361 0.787402 0.961940 0.817708 0.897683 0.854355 1.046847 0.631211 0.656991 1.017174 -2.439593 0.472479 1.005583
 1.019209 1.000573 1.021148 1.024773 1.023954 0.938968 1.034656 -0.201640 0.927341 1.002690 0.941905 0.979594 0.959160 1.031061 0.830873 0.845178 1.023485 2.645773 -0.410070 1.019108
 1.013803 1.032170 1.010153 1.009795 1.010758 1.061477 0.994870 1.572200 1.060092 1.026446 1.055494 1.044095 1.049953 0.999295 1.058254 1.045967 1.013251 5.248029 0.062967 1.013033
 1.016878 1.023364 1.015304 1.016431 1.016715 1.025213 1.009393 0.493086 1.021188 1.020422 1.021932 1.024945 1.022828 1.011262 0.990078 0.989866 1.017909 3.963671 -0.225962 1.016392
 1.024113 0.951018 1.037057 1.046983 1.043601 0.761153 1.094530 -3.668207 0.736741 0.965367 0.776612 0.881957 0.824884 1.078285 0.523138 0.562427 1.037643 -2.983935 -1.010841 1.025108
 1.016037 0.937603 1.029913 1.040305 1.036729 0.733887 1.090251 -2.469314 0.708249 0.953564 0.751194 0.863818 0.802851 1.073175 0.480769 0.523639 1.030276 -3.460765 -0.223127 1.016990
 1.017961 1.003095 1.020589 1.024174 1.022972 0.959203 1.032936 -1.272308 0.951432 1.005008 0.961144 0.987338 0.972902 1.029453 0.889491 0.896607 1.022258 1.263538 -0.495493 1.017965
 1.010860 0.957000 1.020505 1.028213 1.025734 0.812056 1.061184 -0.912308 0.792705 0.967661 0.823801 0.904951 0.861159 1.049730 0.625930 0.654997 1.021120 -1.480379 0.219032 1.011378
 1.015977 1.029083 1.013295 1.013610 1.014243 1.047086 1.002648 0.622008 1.044810 1.024859 1.041822 1.036382 1.038986 1.005591 1.034627 1.024222 1.016123 4.304676 -0.163993 1.015334
 0.979721 1.010437 0.973116 0.970794 0.971866 1.093494 0.945233 5.887197 1.100294 1.003071 1.084279 1.042201 1.064928 0.954144 1.178811 1.147916 0.974559 3.176844 2.491472 0.978322
 0.978105 1.018175 0.970078 0.966584 0.968309 1.120112 0.932956 7.268198 1.128923 1.007034 1.109071 1.057796 1.085316 0.944250 1.223282 1.189205 0.971710 3.132714 2.940242 0.976499
 1.003135 0.925488 1.016306 1.027030 1.023475 0.711350 1.074066 4.519598 0.682740 0.940850 0.729082 0.849208 0.784515 1.058342 0.430428 0.478820 1.016909 -6.523015 1.899369 1.004111
 1.006265 0.916612 1.021348 1.033287 1.029229 0.676551 1.090238 3.681392 0.646000 0.934925 0.697182 0.830484 0.758643 1.071136 0.374081 0.427171 1.021943 -6.331297 1.474906 1.007502
 1.007552 0.911402 1.024107 1.036943 1.032304 0.656074 1.098462 4.194989 0.624463 0.931351 0.678658 0.819457 0.743533 1.077857 0.340498 0.397026 1.024573 -6.040076 1.377364 1.008996
 1.004276 0.937434 1.017837 1.026565 1.023637 0.759511 1.068659 5.093634 0.737658 0.951451 0.775353 0.873297 0.820457 1.054214 0.544731 0.578231 1.017826 -1.226971 1.399966 1.005203
 0.988237 1.007518 0.986564 0.985807 0.986751 1.034168 0.969194 7.184663 1.032565 1.001828 1.028807 1.019106 1.024068 0.974192 1.033037 1.014583 0.988452 0.904852 2.815956 0.987755
 1.011343 0.913957 1.030404 1.042860 1.038442 0.662421 1.106619 0.370044 0.632629 0.934605 0.684976 0.822268 0.748041 1.084985 0.366354 0.419803 1.029952 -7.127185 0.453512 1.012920
 0.991057 1.003696 0.990045 0.989990 0.990546 1.016631 0.979400 5.060710 1.014348 1.000689 1.012536 1.009615 1.010944 0.982635 1.008205 0.994015 0.991693 1.841756 2.190148 0.990536
 1.010210 0.910983 1.026844 1.039994 1.035262 0.649073 1.104086 -0.048309 0.616174 0.931369 0.671737 0.816485 0.738262 1.082626 0.323138 0.380838 1.027469 -10.949674 0.883758 1.011629
 -0.973889 -1.049179 -0.961545 -0.950474 -0.954243 -1.262001 -0.898561 -6.529686 -1.291783 -1.035254 -1.246332 -1.125987 -1.191512 -0.915713 -1.548668 -1.508403 -0.958530 -6.150772 -3.359541 -0.972673
 -2.539247 4.071744
 -2.408713 2.934771
 -4.150212 2.638922
 -3.291347 3.714447
 -3.269782 3.658897
 0.557091 3.840482
 -3.893123 4.270239
 26.215771 -24.520739
 -0.578083 2.483675
 -4.267205 1.262233
 -1.405820 1.968874
 -1.820191 2.610709
 -2.065963 1.741522
 -4.318024 3.429797
 0.171911 1.835227
 -1.616068 0.276927
 -2.431521 4.402376
 44.001060 -41.231705
 4.690257 -5.982049
 -2.844158 3.781518
 -10.156425 -1.668953
 1.014227 0.999909 1.015724 1.019833 1.018685 0.963872 1.025338 -3.937499 0.954929 0.999854 0.963165 0.986894 0.973448 1.022645 0.890476 0.891242 1.018968 -6.036416 -0.086412 1.013984
 1.017151 0.996745 1.018982 1.025082 1.023933 0.947015 1.033411 -4.851752 0.935962 0.997534 0.946921 0.978543 0.960797 1.029666 0.854873 0.858293 1.023062 -6.649134 -0.374614 1.016972
 1.025223 0.955808 1.036977 1.046488 1.043185 0.770652 1.091053 -1.007109 0.747049 0.969593 0.786417 0.889166 0.833726 1.076058 0.535497 0.576074 1.037211 1.098943 -0.805576 1.026103
 1.024448 0.958184 1.036049 1.045067 1.041875 0.782486 1.089292 -0.302665 0.761076 0.972184 0.798218 0.894611 0.842647 1.074528 0.568129 0.606429 1.036042 2.878479 -0.768170 1.025343
 1.018124 0.961892 1.029288 1.036805 1.034193 0.811121 1.073421 3.420621 0.793997 0.974415 0.825926 0.907738 0.863955 1.061063 0.632417 0.665885 1.028549 6.763826 0.028120 1.018965
 1.004845 0.974574 1.011351 1.016888 1.015434 0.885211 1.033040 2.946528 0.873946 0.981197 0.893927 0.943636 0.917191 1.027089 0.767094 0.786689 1.011665 2.117066 1.037183 1.005383
 1.021570 0.986723 1.025289 1.032972 1.031158 0.893625 1.051279 -5.391066 0.877075 0.990800 0.897531 0.953182 0.922602 1.044286 0.746716 0.763891 1.028506 -7.118006 -0.822680 1.021615
 0.998765 0.969130 1.009606 1.013815 1.012361 0.880980 1.030982 7.579642 0.872893 0.977440 0.891737 0.938227 0.913820 1.024884 0.786837 0.805070 1.007256 9.274237 1.709741 0.999466
 1.030158 0.991034 1.033912 1.041984 1.040073 0.888770 1.065044 -8.114405 0.871449 0.996085 0.893622 0.953830 0.920661 1.056311 0.731942 0.751957 1.037357 -9.699394 -1.697490 1.030213
 1.016323 0.953895 1.028343 1.036384 1.033568 0.789926 1.076535 0.785406 0.770719 0.967461 0.805317 0.894772 0.846714 1.063081 0.592865 0.627711 1.027702 3.421952 -0.032332 1.017248
 1.003593 0.965364 1.016071 1.021294 1.019478 0.868705 1.043745 7.141403 0.857647 0.973662 0.876902 0.929569 0.900764 1.035485 0.768800 0.779698 1.015337 11.001330 1.170518 1.004914
 1.007221 0.964963 1.018366 1.024151 1.022277 0.859019 1.049469 6.608816 0.846997 0.973765 0.868580 0.925964 0.894804 1.040141 0.745010 0.760605 1.017913 10.825818 0.907276 1.008167
 1.013910 0.966827 1.022496 1.029684 1.027297 0.830038 1.056976 -0.379323 0.813734 0.977059 0.844343 0.919705 0.879811 1.047664 0.647523 0.685110 1.022348 2.392086 -0.016282 1.014638
 1.011670 0.974581 1.018751 1.024742 1.022788 0.860307 1.045421 -2.780490 0.847863 0.983476 0.874340 0.936363 0.904022 1.038566 0.702611 0.739254 1.018412 -2.406648 -0.022211 1.012308
 1.009269 0.977230 1.015244 1.020600 1.019059 0.876593 1.038567 -4.943249 0.865121 0.984994 0.888691 0.943700 0.915114 1.032534 0.733724 0.765688 1.015293 -6.781520 -0.024198 1.009860
 1.000767 0.976239 1.006298 1.013077 1.011820 0.907820 1.026516 7.804135 0.896112 0.979706 0.909869 0.950542 0.927654 1.020900 0.823090 0.823984 1.008823 14.733618 1.452847 1.000915
 1.010567 0.946046 1.025017 1.033372 1.030319 0.775968 1.074161 2.241372 0.757294 0.960353 0.793126 0.884883 0.835636 1.060254 0.579822 0.615895 1.024093 3.006623 0.308855 1.011637
 0.998654 1.007296 0.997655 0.998648 0.998952 1.017043 0.992485 6.086506 1.012980 1.003678 1.010685 1.009963 1.009457 0.993908 1.014104 0.996038 1.000005 13.501754 1.500578 0.998049
 1.017071 0.934477 1.037072 1.046174 1.042408 0.710159 1.098845 -10.340852 0.689148 0.955171 0.738174 0.856261 0.794282 1.082007 0.438982 0.506472 1.033826 -19.782228 -1.188049 1.019023
 1.004707 0.995525 1.006525 1.010279 1.009758 0.957352 1.013992 7.934130 0.949529 0.996203 0.958353 0.982465 0.969190 1.012259 0.895118 0.898392 1.009559 17.953234 1.267199 1.004523
 1.009424 1.004318 1.011791 1.014013 1.013891 0.985530 1.015647 2.305052 0.979675 1.003604 0.983951 0.997422 0.989661 1.014539 0.945403 0.943023 1.014054 4.739901 0.394775 1.009272
 1.008860 1.001135 1.011925 1.014186 1.013909 0.971623 1.017251 2.230525 0.965501 1.001496 0.972420 0.991085 0.980845 1.015629 0.917404 0.920922 1.013734 5.184835 0.479788 1.008920
 1.020837 0.955488 1.033096 1.042363 1.039292 0.784013 1.081627 -2.923611 0.761112 0.967671 0.797651 0.893621 0.841536 1.068106 0.560029 0.596010 1.033634 -2.327044 -0.660415 1.021641
 1.016681 0.948491 1.031063 1.040355 1.037320 0.772152 1.082287 -3.501888 0.749589 0.961762 0.786723 0.884401 0.831419 1.067691 0.552040 0.586998 1.031279 -4.413293 -0.407111 1.017612
 1.016935 0.963840 1.030044 1.038007 1.035499 0.828754 1.067988 -3.707925 0.809923 0.972994 0.838510 0.914649 0.873097 1.057143 0.651721 0.676152 1.030402 -5.234904 -0.445288 1.017680
 1.020584 0.995311 1.023236 1.029238 1.027850 0.931098 1.043903 -0.199740 0.917955 0.997563 0.931195 0.970870 0.948408 1.037922 0.832103 0.836317 1.026118 1.161155 -0.624813 1.020458
 1.019298 0.994816 1.021796 1.027169 1.025365 0.926803 1.040902 0.614708 0.913699 0.997322 0.928416 0.970059 0.946892 1.035681 0.818593 0.827640 1.024490 3.152772 -0.361845 1.019215
 1.012827 0.984851 1.023640 1.028345 1.027105 0.914009 1.040817 -1.817659 0.903567 0.989481 0.918507 0.958947 0.936760 1.035679 0.817631 0.827731 1.023116 -2.237543 -0.050594 1.013282
 1.022745 0.979848 1.030552 1.037275 1.035402 0.869928 1.063272 -3.541200 0.854228 0.987091 0.877529 0.939833 0.905778 1.053657 0.721559 0.743193 1.031738 -2.636889 -0.816457 1.023138
 1.013118 0.950036 1.026113 1.034949 1.031987 0.786155 1.073857 -0.455582 0.764450 0.962324 0.798781 0.890077 0.840383 1.060257 0.584833 0.613434 1.026508 -0.301405 -0.014767 1.013896
 1.011768 0.968875 1.023586 1.029114 1.027103 0.856142 1.055907 -2.897656 0.844114 0.978912 0.867523 0.927909 0.895467 1.046303 0.727020 0.750647 1.022261 -3.367861 -0.166643 1.012500
 1.013188 0.967065 1.024781 1.030706 1.028638 0.847578 1.059915 -2.437432 0.834725 0.977615 0.859358 0.923632 0.889067 1.049462 0.710671 0.735328 1.023629 -2.044316 -0.224022 1.013892
 1.016398 0.993291 1.019020 1.023142 1.022111 0.921914 1.035560 1.877322 0.909023 0.996041 0.925206 0.968450 0.944954 1.031351 0.807051 0.821396 1.021374 5.450073 0.093138 1.016363
 1.013476 1.013442 1.012427 1.014982 1.014919 0.996142 1.011447 3.834829 0.988562 1.010002 0.993066 1.006923 0.998921 1.011644 0.943223 0.942635 1.016096 8.508857 0.429615 1.012902
 1.010956 1.014994 1.009569 1.011608 1.011750 1.004847 1.005109 2.495694 0.998816 1.012023 1.001912 1.013416 1.005975 1.006121 0.961704 0.960748 1.013150 5.100533 0.496704 1.010381
 1.007635 0.971816 1.015115 1.021165 1.019360 0.869358 1.041445 -0.655957 0.856724 0.979597 0.879357 0.936093 0.905844 1.034209 0.735110 0.758595 1.015059 -1.664557 0.558999 1.008147
 1.021237 0.964367 1.032697 1.040179 1.037633 0.812119 1.077779 -5.176205 0.794453 0.976900 0.826737 0.909565 0.865120 1.065011 0.625380 0.661302 1.031920 -6.037699 -0.897163 1.022139
 0.997009 0.999794 0.997490 0.998469 0.998613 0.990826 0.994973 3.143517 0.987020 0.998588 0.990040 0.997695 0.993513 0.995922 0.961042 0.958612 0.999008 3.372602 1.424865 0.996734
 1.026175 0.984957 1.033224 1.039711 1.037620 0.871040 1.067997 -6.692225 0.856595 0.993613 0.881259 0.944173 0.910323 1.058125 0.720340 0.748551 1.033645 -7.406022 -1.457528 1.026692
 1.006923 0.999446 1.007488 1.011013 1.010614 0.968908 1.012717 3.412906 0.960476 0.998703 0.968010 0.989191 0.977330 1.011631 0.903492 0.905357 1.011220 5.769502 0.853994 1.006270
 1.008531 0.989832 1.016584 1.022151 1.020958 0.935707 1.029595 0.907671 0.927868 0.992884 0.939721 0.970623 0.953863 1.026439 0.860707 0.869094 1.017025 3.084425 0.387210 1.009001
 1.011323 0.989455 1.018507 1.024342 1.022997 0.926923 1.034374 0.509128 0.918072 0.993151 0.931664 0.967210 0.947861 1.030370 0.840177 0.851170 1.018931 3.427838 0.153615 1.011868
 1.015436 0.970506 1.022116 1.029897 1.027565 0.839839 1.055693 2.502478 0.821305 0.979085 0.850446 0.924800 0.884879 1.046879 0.656664 0.687266 1.023503 5.492343 0.171218 1.015885
 1.011462 0.977311 1.016411 1.022711 1.020435 0.872668 1.041124 3.939142 0.857434 0.983789 0.881328 0.941310 0.909255 1.034878 0.720053 0.745236 1.017874 6.441356 0.607505 1.011676
 1.010576 0.978224 1.015803 1.022456 1.020536 0.881549 1.039449 3.228509 0.867791 0.984342 0.889591 0.944819 0.915200 1.033445 0.743024 0.765390 1.017034 5.461218 0.581764 1.010827
 1.009487 0.970408 1.022680 1.028573 1.026907 0.870065 1.049196 -0.278518 0.856814 0.977298 0.877997 0.934245 0.903695 1.041680 0.742829 0.759963 1.022128 -0.192781 0.336482 1.010085
 1.012995 0.979959 1.018618 1.025468 1.023565 0.883777 1.042982 2.265229 0.870162 0.986224 0.891541 0.946240 0.916820 1.036709 0.748382 0.769671 1.019705 5.441463 0.275375 1.013311
 1.008951 0.976582 1.025907 1.030234 1.029056 0.903846 1.044437 -0.903165 0.893813 0.981819 0.908979 0.950259 0.927737 1.038952 0.812410 0.821679 1.024786 -1.246861 0.401212 1.009893
 1.005222 0.987051 1.008146 1.011045 1.010271 0.915919 1.019343 7.640645 0.904441 0.990448 0.921897 0.964108 0.941869 1.016878 0.799264 0.818664 1.009404 10.378483 1.380685 1.005270
 1.013428 0.971972 1.023325 1.030049 1.028086 0.860150 1.052927 -0.126629 0.844887 0.979604 0.869011 0.931856 0.897735 1.044679 0.711064 0.733541 1.023528 1.088526 0.078028 1.014017
 1.010220 0.987537 1.018510 1.023125 1.022052 0.927179 1.033833 0.233421 0.919299 0.991746 0.932200 0.965949 0.947565 1.029480 0.847823 0.857794 1.018034 0.970890 0.376575 1.010574
 1.011008 0.987953 1.017762 1.023169 1.022044 0.925648 1.034681 0.037140 0.916866 0.991913 0.930260 0.965583 0.946365 1.030134 0.840589 0.850712 1.018096 0.690939 0.280488 1.011429
 1.021301 0.961556 1.032062 1.040627 1.037791 0.800644 1.076650 -2.027809 0.779511 0.973227 0.814308 0.904150 0.855731 1.064252 0.587282 0.624173 1.032341 -1.193575 -0.467495 1.022059
 1.019818 0.961292 1.030966 1.038979 1.036209 0.803347 1.074560 -1.509956 0.783653 0.973204 0.817856 0.905097 0.858285 1.062350 0.597587 0.634894 1.030693 -0.475766 -0.278942 1.020617
 1.016561 0.958806 1.028465 1.036134 1.033482 0.804205 1.071680 -1.303180 0.785696 0.971091 0.818931 0.903742 0.858317 1.059629 0.609079 0.645054 1.028030 -0.751455 -0.008833 1.017417
 1.012335 0.981456 1.020425 1.025988 1.024501 0.901625 1.041656 -1.030232 0.890412 0.986819 0.907386 0.952527 0.927870 1.035535 0.795236 0.808268 1.020886 -0.791657 0.140976 1.012566
 1.018076 0.967183 1.029390 1.036377 1.034106 0.832784 1.067042 -0.877215 0.816386 0.977737 0.845233 0.919086 0.879306 1.056300 0.661229 0.691874 1.028755 0.002798 -0.090759 1.018742
 1.006151 0.990965 1.012215 1.017130 1.016477 0.950298 1.022746 -0.564954 0.942983 0.992685 0.951541 0.976026 0.962365 1.020187 0.891214 0.892694 1.013857 -0.903922 0.498066 1.006350
 1.018092 0.941222 1.034919 1.044407 1.040739 0.737922 1.094199 -0.665526 0.715831 0.958850 0.759254 0.868490 0.810196 1.077712 0.493507 0.544377 1.033186 -0.451588 0.134002 1.019460
 1.017414 0.994280 1.020140 1.024832 1.023225 0.926614 1.037250 -1.688843 0.914299 0.997085 0.929444 0.970390 0.947989 1.032676 0.817079 0.829302 1.022506 -0.063916 -0.439486 1.017386
 1.009681 1.015335 1.010258 1.011810 1.012214 1.019670 1.004852 -0.420825 1.015535 1.013522 1.015063 1.017349 1.015471 1.006019 0.994300 0.988859 1.013040 0.745454 0.125925 1.009384
 1.010576 1.006715 1.013246 1.015241 1.015033 0.986246 1.015733 0.287130 0.981190 1.006499 0.986264 0.999743 0.992359 1.015074 0.940572 0.942608 1.015016 2.000926 0.206004 1.010626
 1.017053 0.973638 1.024644 1.032010 1.029764 0.855154 1.057152 -1.343824 0.838710 0.981496 0.864356 0.931270 0.895013 1.048295 0.692993 0.718194 1.025578 -0.878705 -0.191607 1.017532
 1.012300 0.965081 1.022046 1.028897 1.026697 0.839615 1.057786 -1.497416 0.822906 0.974324 0.849477 0.919517 0.881617 1.047659 0.679538 0.703530 1.022331 -2.235010 0.091958 1.012857
 1.010363 0.983115 1.016320 1.022285 1.020918 0.909890 1.036521 -0.592367 0.898970 0.987584 0.914778 0.956701 0.933775 1.030900 0.809232 0.820986 1.017465 -0.784387 0.292604 1.010573
 1.015837 1.019676 1.014465 1.016439 1.016660 1.018966 1.010200 -2.022181 1.010464 1.016319 1.012515 1.019562 1.015501 1.011250 0.977586 0.972272 1.017969 -1.335415 -0.367601 1.015236
 1.016187 1.019060 1.015344 1.017013 1.017117 1.009322 1.012137 -0.970762 1.002754 1.016277 1.005756 1.017134 1.010250 1.013091 0.963609 0.962706 1.018114 0.807443 -0.275981 1.015803
 1.008601 0.992624 1.013555 1.018926 1.018072 0.949383 1.025177 0.010583 0.942404 0.994839 0.951856 0.977238 0.963288 1.022549 0.886225 0.891190 1.014976 0.249074 0.453555 1.008823
 1.008308 1.025945 1.007317 1.006597 1.007421 1.051487 0.993889 2.584414 1.052063 1.022014 1.048322 1.037388 1.043298 0.997853 1.052634 1.044213 1.009091 6.175787 0.608088 1.008005
 1.017478 0.946958 1.029804 1.039798 1.036534 0.766817 1.085283 -5.211221 0.741654 0.959938 0.778991 0.880303 0.824869 1.069508 0.539941 0.570156 1.031120 -8.262265 -0.678863 1.018282
 1.005586 0.948934 1.019237 1.026960 1.024303 0.799093 1.062434 -1.313206 0.780790 0.961057 0.812019 0.894331 0.849651 1.049744 0.621361 0.647846 1.018827 -2.783766 0.384211 1.006433
 1.004786 0.950399 1.017507 1.025127 1.022464 0.805239 1.059181 -0.994317 0.787402 0.961940 0.817708 0.897683 0.854355 1.046847 0.631211 0.656992 1.017174 -2.439635 0.472458 1.005583
 1.019206 1.000570 1.021145 1.024770 1.023951 0.938965 1.034652 -0.199516 0.927338 1.002687 0.941902 0.979591 0.959157 1.031057 0.830869 0.845174 1.023482 2.645734 -0.409424 1.019105
 1.013800 1.032167 1.010150 1.009792 1.010754 1.061473 0.994866 1.574297 1.060088 1.026443 1.055490 1.044092 1.049950 0.999292 1.058251 1.045964 1.013248 5.248012 0.063615 1.013030
 1.016875 1.023361 1.015301 1.016428 1.016712 1.025210 1.009390 0.495190 1.021185 1.020419 1.021929 1.024942 1.022824 1.011258 0.990074 0.989863 1.017906 3.963651 -0.225305 1.016389
 1.024111 0.951015 1.037055 1.046981 1.043598 0.761150 1.094528 -3.666704 0.736739 0.965365 0.776610 0.881954 0.824882 1.078283 0.523135 0.562425 1.037640 -2.983989 -1.010382 1.025106
 1.016037 0.937602 1.029912 1.040304 1.036728 0.733886 1.090250 -2.468657 0.708248 0.953564 0.751193 0.863817 0.802850 1.073174 0.480768 0.523638 1.030275 -3.460826 -0.222964 1.016989
 1.017958 1.003092 1.020586 1.024171 1.022969 0.959200 1.032933 -1.270586 0.951429 1.005005 0.961141 0.987336 0.972899 1.029450 0.889488 0.896604 1.022255 1.263520 -0.494942 1.017962
 1.010859 0.956999 1.020504 1.028212 1.025733 0.812055 1.061183 -0.911700 0.792704 0.967660 0.823800 0.904950 0.861159 1.049729 0.625930 0.654996 1.021119 -1.480430 0.219176 1.011377
 1.015974 1.029080 1.013292 1.013607 1.014240 1.047082 1.002644 0.624110 1.044806 1.024856 1.041818 1.036379 1.038983 1.005588 1.034624 1.024218 1.016120 4.304659 -0.163332 1.015331
 0.979721 1.010437 0.973116 0.970794 0.971866 1.093494 0.945233 5.887141 1.100294 1.003071 1.084279 1.042202 1.064928 0.954144 1.178812 1.147916 0.974559 3.176843 2.491436 0.978322
 0.978105 1.018176 0.970078 0.966584 0.968309 1.120112 0.932956 7.268122 1.128924 1.007035 1.109071 1.057796 1.085317 0.944250 1.223282 1.189205 0.971710 3.132713 2.940198 0.976499
 1.003135 0.925488 1.016306 1.027030 1.023475 0.711350 1.074066 4.519609 0.682740 0.940851 0.729082 0.849208 0.784515 1.058342 0.430428 0.478820 1.016909 -6.523084 1.899308 1.004111
 1.006265 0.916612 1.021348 1.033287 1.029229 0.676551 1.090238 3.681426 0.646000 0.934925 0.697182 0.830484 0.758644 1.071136 0.374081 0.427171 1.021943 -6.331366 1.474856 1.007502
 1.007552 0.911402 1.024107 1.036943 1.032304 0.656074 1.098462 4.195028 0.624463 0.931351 0.678658 0.819457 0.743533 1.077857 0.340498 0.397026 1.024573 -6.040144 1.377320 1.008996
 1.004276 0.937434 1.017837 1.026565 1.023637 0.759511 1.068659 5.093671 0.737658 0.951451 0.775353 0.873297 0.820457 1.054214 0.544731 0.578231 1.017826 -1.227017 1.399938 1.005203
 0.988237 1.007518 0.986564 0.985807 0.986751 1.034168 0.969194 7.184611 1.032565 1.001829 1.028807 1.019106 1.024069 0.974192 1.033037 1.014583 0.988452 0.904831 2.815900 0.987755
 1.011343 0.913957 1.030404 1.042860 1.038442 0.662421 1.106619 0.370102 0.632629 0.934605 0.684976 0.822268 0.748041 1.084985 0.366354 0.419803 1.029952 -7.127240 0.453498 1.012920
 0.991057 1.003696 0.990045 0.989990 0.990546 1.016631 0.979400 5.060699 1.014348 1.000689 1.012536 1.009615 1.010945 0.982635 1.008206 0.994016 0.991693 1.841736 2.190098 0.990536
 1.010211 0.910983 1.026844 1.039994 1.035262 0.649073 1.104086 -0.048274 0.616174 0.931369 0.671737 0.816485 0.738262 1.082626 0.323138 0.380838 1.027469 -10.949742 0.883721 1.011629
 -0.973892 -1.049182 -0.961548 -0.950477 -0.954246 -1.262004 -0.898565 -6.527526 -1.291787 -1.035258 -1.246336 -1.125991 -1.191515 -0.915716 -1.548671 -1.508407 -0.958533 -6.150836 -3.358903 -0.972676
 -2.537555 4.069937
 -2.407022 2.932965
 -4.148520 2.637115
 -3.289655 3.712640
 -3.268090 3.657090
 0.558780 3.838679
 -3.891430 4.268432
 26.215717 -24.520727
 -0.576395 2.481872
 -4.265513 1.260426
 -1.404131 1.967071
 -1.818500 2.608904
 -2.064273 1.739717
 -4.316331 3.427989
 0.173591 1.833434
 -1.614386 0.275132
 -2.429829 4.400568
 44.002720 -41.233433
 4.690562 -5.982407
 -2.842466 3.779711
 -10.154730 -1.670764
