# Supplementary material for: AMS 3.0: prediction of post-translational modifications
Source: BMC Bioinformatics. 2010 Apr 28;11:210. doi: 10.1186/1471-2105-11-210 (PMC2874555; doi:10.1186/1471-2105-11-210)
Supplement: Additional file 2 — PTM predictor software with training data. PTM_Archive.tar.gz includes the predictor software binaries together with all trained ANNs in tar.gz compressed form. [file 1471-2105-11-210-S2.GZ › PTM_Archive/3,4-dihydroxyproline/A/Anet4.dat]

 2
 90 4 2
 -6.549216 1.056550 -2.776435 1.052467
 -7.232496 1.067187 -3.584730 1.060731
 1.327193 1.118996 -1.509396 1.089595
 3.238336 1.114354 -1.083603 1.086295
 7.528146 1.089298 1.823935 1.065091
 2.394401 1.033182 2.460480 1.019464
 -7.555964 1.100821 -4.227571 1.088347
 10.062113 1.005551 5.754516 0.990273
 -10.054528 1.138839 -6.745976 1.125549
 3.494700 1.070119 0.288568 1.042896
 11.879457 1.012035 5.020717 0.992948
 11.521957 1.028782 4.359420 1.008626
 1.896795 1.080274 -0.633523 1.059828
 -3.117422 1.069568 -2.062246 1.053840
 -7.591437 1.051214 -3.347780 1.037515
 15.325522 1.019224 5.864898 1.006844
 3.414979 1.035971 1.225477 1.005479
 13.558979 1.027214 4.787425 1.030012
 -20.466108 1.046168 -8.023623 1.007779
 18.043882 1.066225 5.761240 1.062374
 5.362145 1.069219 1.828243 1.068775
 5.437228 1.069957 1.805948 1.068192
 -2.851026 1.086533 -2.642089 1.058417
 -5.022024 1.050900 -2.989719 1.020177
 -5.696832 1.055354 -3.117954 1.032385
 1.951055 1.106153 -0.549967 1.097985
 3.702550 1.110218 0.218136 1.102167
 -2.499832 1.048386 -1.563025 1.037222
 -3.244250 1.099024 -3.421842 1.082338
 0.000593 1.043617 -0.363994 1.014671
 -3.630391 1.051307 -2.270894 1.032374
 -2.309873 1.058073 -2.095440 1.038000
 5.585853 1.108961 1.223258 1.101444
 8.757353 1.102282 2.632745 1.104612
 5.341466 1.089455 2.006551 1.093145
 -1.676433 1.042498 0.140624 1.026639
 -6.369752 1.098363 -4.073791 1.074491
 3.609874 1.016063 3.112895 1.016620
 -7.758938 1.135371 -5.417675 1.120117
 6.002490 1.060408 2.699486 1.058246
 3.136558 1.049017 0.645152 1.041550
 3.487081 1.063766 0.259353 1.055356
 5.574503 1.096638 1.754782 1.077910
 6.589794 1.084041 3.058869 1.070139
 5.577119 1.072501 2.498269 1.059243
 -0.346820 1.031181 -0.375096 1.013834
 5.575931 1.080829 1.610653 1.067699
 -1.437166 1.019311 -0.773753 1.004120
 10.819654 1.073850 6.191188 1.067193
 0.934480 1.063967 -0.296882 1.046179
 0.790138 1.047364 0.084374 1.038344
 0.611177 1.055269 0.019480 1.046394
 -1.549763 1.097728 -1.890291 1.072969
 -0.913435 1.086002 -1.517697 1.061452
 -1.328917 1.061102 -1.365518 1.035722
 -1.019487 1.050941 -0.972775 1.038173
 -0.498094 1.074097 -1.101003 1.052722
 -0.848699 1.026539 -0.223732 1.019894
 -1.385432 1.052725 -1.061003 1.018254
 0.064637 1.103264 -1.419147 1.095891
 1.003461 1.074222 -0.013985 1.079111
 2.039088 1.075618 0.303078 1.076221
 -1.153691 1.085474 -1.189956 1.067856
 -2.485451 1.049026 -1.183771 1.027908
 -0.934734 1.048356 -0.375961 1.036997
 -0.971218 1.104705 -1.151486 1.109984
 1.038313 1.111726 -0.522426 1.116419
 0.104451 1.042323 0.061919 1.036427
 5.883841 1.083800 1.822702 1.093687
 -8.112034 1.057915 -3.767715 1.026352
 -2.962263 1.010991 -0.976792 0.983884
 -2.600660 1.010503 -0.646080 0.984191
 2.750952 1.123754 -0.278693 1.119043
 5.475454 1.116376 1.312045 1.128581
 4.133193 1.119405 0.257697 1.126126
 -3.139868 1.098228 -3.485241 1.066700
 -3.655534 1.049728 -2.062356 1.014154
 1.313538 1.101948 -1.392398 1.098414
 -1.593252 1.042814 -0.615153 1.018833
 4.499444 1.118176 0.448147 1.127820
 2.921070 0.984069 7.546051 1.001146
 2.747245 0.981892 9.657505 1.002560
 -6.885768 1.005471 7.011156 0.967553
 -6.413363 1.008225 5.152792 0.964400
 -5.804462 1.007634 4.816159 0.960342
 -0.590401 1.000765 4.526577 0.968302
 0.667342 0.988890 9.299786 0.996398
 -6.915703 1.012957 0.466766 0.965019
 1.811605 0.995337 5.871745 0.999253
 -11.511558 1.014769 2.473685 0.966750
 -6.454940 -0.859811 -6.002239 -0.893242
 41.915737 -40.322426
 -14.013168 16.729397
 25.817574 -23.491693
 -13.813674 15.813179
 -16.692204 8.563769
 -6.550547 1.056553 -2.778043 1.052470
 -7.234374 1.067191 -3.586942 1.060735
 1.325241 1.119001 -1.511701 1.089600
 3.236983 1.114358 -1.085271 1.086298
 7.526815 1.089302 1.822391 1.065095
 2.393802 1.033183 2.459844 1.019466
 -7.557739 1.100825 -4.229763 1.088352
 10.061563 1.005552 5.754073 0.990275
 -10.054916 1.138841 -6.746875 1.125551
 3.493285 1.070122 0.287002 1.042900
 11.878055 1.012038 5.019381 0.992951
 11.520367 1.028785 4.357807 1.008629
 1.894325 1.080279 -0.636424 1.059834
 -3.119797 1.069573 -2.065016 1.053846
 -7.593334 1.051218 -3.349994 1.037520
 15.324683 1.019226 5.863997 1.006846
 3.412635 1.035975 1.223091 1.005484
 13.558862 1.027215 4.787089 1.030013
 -20.469202 1.046174 -8.026808 1.007786
 18.042585 1.066228 5.759519 1.062377
 5.360315 1.069223 1.826096 1.068780
 5.435403 1.069961 1.803801 1.068196
 -2.852818 1.086537 -2.644170 1.058422
 -5.022899 1.050902 -2.990707 1.020179
 -5.697829 1.055356 -3.119113 1.032387
 1.948534 1.106158 -0.552926 1.097991
 3.699833 1.110224 0.214938 1.102174
 -2.500767 1.048388 -1.564126 1.037224
 -3.246417 1.099029 -3.424446 1.082343
 -0.000283 1.043619 -0.364917 1.014673
 -3.630329 1.051307 -2.270941 1.032374
 -2.309810 1.058073 -2.095521 1.038000
 5.582849 1.108968 1.219769 1.101451
 8.754316 1.102289 2.629185 1.104619
 5.338435 1.089462 2.003076 1.093153
 -1.678451 1.042502 0.138511 1.026643
 -6.370527 1.098366 -4.074842 1.074494
 3.607418 1.016068 3.110348 1.016625
 -7.759688 1.135374 -5.418883 1.120119
 5.999453 1.060414 2.696122 1.058253
 3.135473 1.049019 0.643891 1.041553
 3.485800 1.063769 0.257863 1.055359
 5.571842 1.096644 1.751690 1.077917
 6.587183 1.084047 3.055835 1.070146
 5.574914 1.072507 2.495706 1.059248
 -0.347672 1.031183 -0.376086 1.013836
 5.573826 1.080834 1.608207 1.067704
 -1.437536 1.019312 -0.774183 1.004120
 10.816694 1.073857 6.187748 1.067201
 0.932951 1.063971 -0.298659 1.046183
 0.789053 1.047367 0.083144 1.038347
 0.609895 1.055272 0.018020 1.046397
 -1.552422 1.097734 -1.893244 1.072976
 -0.916044 1.086007 -1.520546 1.061458
 -1.331119 1.061106 -1.367860 1.035727
 -1.020339 1.050943 -0.973802 1.038176
 -0.500196 1.074102 -1.103300 1.052727
 -0.849069 1.026540 -0.224217 1.019895
 -1.388386 1.052731 -1.063977 1.018260
 0.063106 1.103268 -1.421095 1.095895
 1.002530 1.074224 -0.015222 1.079114
 2.037956 1.075621 0.301641 1.076224
 -1.155617 1.085478 -1.192166 1.067861
 -2.487087 1.049030 -1.185530 1.027911
 -0.935778 1.048358 -0.377163 1.037000
 -0.972274 1.104708 -1.152967 1.109988
 1.036973 1.111729 -0.524224 1.116424
 0.103805 1.042325 0.061116 1.036429
 5.883315 1.083802 1.821783 1.093689
 -8.114463 1.057920 -3.770234 1.026357
 -2.963999 1.010994 -0.978481 0.983887
 -2.602427 1.010507 -0.647800 0.984195
 2.749171 1.123758 -0.280987 1.119048
 5.474565 1.116379 1.310620 1.128584
 4.132203 1.119408 0.256174 1.126130
 -3.142253 1.098233 -3.487946 1.066706
 -3.658135 1.049733 -2.065044 1.014160
 1.312610 1.101951 -1.393754 1.098417
 -1.595403 1.042818 -0.617396 1.018838
 4.498618 1.118179 0.446783 1.127823
 2.920553 0.984071 7.545197 1.001148
 2.746775 0.981894 9.656576 1.002562
 -6.888115 1.005477 7.008542 0.967559
 -6.415523 1.008229 5.150526 0.964406
 -5.806400 1.007638 4.814175 0.960347
 -0.592233 1.000769 4.524782 0.968306
 0.666666 0.988893 9.298751 0.996401
 -6.916769 1.012959 0.465797 0.965021
 1.811062 0.995338 5.871144 0.999254
 -11.512809 1.014772 2.472302 0.966753
 -6.457900 -0.859804 -6.005679 -0.893234
 41.913033 -40.319824
 -14.016065 16.732113
 25.815306 -23.489542
 -13.816569 15.815893
 -16.695101 8.566484
