# Supplementary material for: AMS 3.0: prediction of post-translational modifications
Source: BMC Bioinformatics. 2010 Apr 28;11:210. doi: 10.1186/1471-2105-11-210 (PMC2874555; doi:10.1186/1471-2105-11-210)
Supplement: Additional file 2 — PTM predictor software with training data. PTM_Archive.tar.gz includes the predictor software binaries together with all trained ANNs in tar.gz compressed form. [file 1471-2105-11-210-S2.GZ › PTM_Archive/3,4-dihydroxyproline/A/Anet6.dat]

 2
 90 6 2
 0.955490 0.967147 0.895193 -2.798747 0.979911 0.998169
 0.937549 0.952850 0.861161 -3.380176 0.969914 0.995788
 0.761760 0.809509 0.555813 0.325786 0.862846 0.964225
 0.773127 0.817504 0.585986 1.676008 0.867211 0.964105
 0.805221 0.843108 0.646545 2.881304 0.885258 0.968315
 0.886061 0.910144 0.777614 0.974868 0.936095 0.983732
 0.884536 0.910835 0.759879 -3.601534 0.939842 0.988217
 0.884176 0.906168 0.793081 4.146929 0.930241 0.979288
 0.874797 0.902485 0.746002 -4.116484 0.933607 0.986683
 0.785027 0.826811 0.609515 2.436918 0.873426 0.965062
 0.865273 0.890769 0.760682 4.701972 0.919847 0.976484
 0.855408 0.883116 0.740369 3.739693 0.914603 0.975690
 0.830795 0.866732 0.667138 -0.713513 0.905778 0.977170
 0.863873 0.893485 0.726480 -2.178430 0.925012 0.982776
 0.880506 0.906723 0.757405 -2.902439 0.934664 0.985603
 0.901605 0.921976 0.812363 6.661397 0.944997 0.984887
 0.775479 0.819398 0.588865 0.907583 0.868735 0.964471
 1.008637 1.009145 0.999712 5.703042 1.009161 1.003263
 0.718501 0.774044 0.479554 -8.613081 0.835527 0.958308
 0.951855 0.963960 0.890879 5.954568 0.976722 0.994591
 0.976093 0.982544 0.942154 3.404702 0.989586 0.998247
 0.964630 0.973667 0.918536 3.172235 0.983209 0.996640
 0.778048 0.823418 0.578872 -1.224116 0.874060 0.968425
 0.768953 0.815147 0.569455 -2.298561 0.867106 0.966122
 0.823204 0.859286 0.664966 -2.438323 0.899786 0.975444
 0.915899 0.934067 0.832757 2.197916 0.954729 0.989147
 0.913689 0.933229 0.821566 2.276504 0.954868 0.989899
 0.908166 0.927095 0.824907 -0.430497 0.948132 0.987231
 0.861593 0.890343 0.733964 -3.193281 0.922700 0.981993
 0.780702 0.824044 0.595409 1.642912 0.872857 0.965928
 0.853469 0.881227 0.739609 -0.014438 0.912607 0.975898
 0.844272 0.873928 0.722582 0.037476 0.907337 0.974561
 0.913166 0.933492 0.815077 1.660566 0.955441 0.990563
 0.985565 0.992435 0.942489 2.237795 0.999161 1.002821
 0.996375 1.000902 0.963612 2.259653 1.004919 1.003784
 0.869271 0.896078 0.751657 0.887203 0.925275 0.980456
 0.805633 0.843519 0.646414 -0.360642 0.885965 0.969438
 0.991007 0.995304 0.963309 1.910576 0.999151 1.001457
 0.858963 0.887070 0.739031 -0.258482 0.918433 0.978941
 0.963758 0.974485 0.904437 1.242083 0.985751 0.999117
 0.930272 0.944993 0.863623 1.563424 0.961094 0.990050
 0.920150 0.936994 0.844352 1.762204 0.955406 0.988579
 0.835122 0.870460 0.673793 2.043983 0.908934 0.977358
 0.869481 0.898136 0.736094 2.969435 0.928962 0.982490
 0.878600 0.905022 0.756624 2.382515 0.933581 0.983555
 0.867862 0.894808 0.749405 -1.346848 0.925022 0.981124
 0.878322 0.904485 0.758553 2.407854 0.932858 0.983093
 0.901498 0.921241 0.816146 -1.516793 0.943627 0.985035
 0.914007 0.934562 0.812251 5.728721 0.955543 0.988917
 0.856087 0.885976 0.723319 -0.409274 0.919208 0.979998
 0.923089 0.938697 0.855895 0.654339 0.955962 0.988930
 0.920323 0.936642 0.848747 1.012945 0.954704 0.988544
 0.794750 0.836793 0.609559 -0.876267 0.883331 0.970692
 0.799172 0.840070 0.620497 -0.989868 0.885245 0.970928
 0.802763 0.842395 0.630896 -1.802124 0.886447 0.971296
 0.896896 0.918370 0.801773 -0.605806 0.942294 0.986231
 0.828880 0.863150 0.682113 -0.819796 0.901239 0.974997
 0.945458 0.957428 0.889311 0.172827 0.970786 0.993161
 0.740107 0.790609 0.528985 -2.761085 0.846968 0.960147
 0.915381 0.934776 0.822835 1.442153 0.955620 0.989752
 1.005655 1.006776 0.993494 3.041621 1.007206 1.002554
 0.978114 0.984411 0.944381 2.556431 0.990719 0.998603
 0.849553 0.880881 0.710768 -0.335188 0.915492 0.979279
 0.836860 0.869591 0.695670 -1.304633 0.906238 0.976179
 0.905585 0.925294 0.817871 0.020461 0.947267 0.987380
 1.001370 1.004325 0.977233 2.961364 1.006942 1.003733
 0.995582 0.999726 0.966577 3.381282 1.003337 1.002643
 0.944983 0.956926 0.890504 0.479088 0.970114 0.993103
 1.039896 1.034901 1.050663 3.312578 1.028182 1.009124
 0.759797 0.807180 0.558858 -2.491520 0.860762 0.963750
 0.800665 0.839641 0.636012 -2.021229 0.883376 0.969176
 0.807067 0.845023 0.645827 -1.693862 0.887547 0.970420
 0.927708 0.945237 0.840782 2.685756 0.963808 0.992446
 1.045946 1.040678 1.053337 4.848820 1.033616 1.011085
 1.009615 1.010840 0.991930 3.705443 1.011354 1.004875
 0.753492 0.802390 0.544072 -2.263937 0.857227 0.962740
 0.732195 0.785352 0.504761 -2.456707 0.844767 0.959442
 0.948131 0.959682 0.893758 1.254516 0.972360 0.993605
 0.810870 0.849313 0.642648 -0.720452 0.891996 0.972227
 1.030855 1.028089 1.030280 4.038930 1.023909 1.008483
 1.107154 1.089270 1.171649 4.030834 1.067794 1.017849
 1.135174 1.112555 1.216445 4.728150 1.085403 1.025410
 0.720558 0.778472 0.463510 -3.671073 0.842406 0.960976
 0.684969 0.748800 0.406924 -4.497376 0.819849 0.954460
 0.664767 0.732034 0.373825 -5.350830 0.807101 0.951016
 0.765924 0.812725 0.564169 -3.192922 0.864994 0.965365
 1.036111 1.033265 1.032522 2.789736 1.028085 1.009028
 0.667798 0.732590 0.394968 -6.143717 0.805636 0.949128
 1.017322 1.017307 1.005203 2.787302 1.015794 1.006653
 0.655890 0.724780 0.358988 -6.100957 0.801782 0.949478
 -1.274073 -1.217371 -1.525199 -4.320636 -1.154276 -1.038068
 -0.868838 2.008690
 -0.853314 2.554188
 -1.112995 0.147919
 28.958572 -27.963362
 -0.010166 4.134056
 -2.390507 3.586244
 -5.260064 -2.513949
 0.955489 0.967147 0.895193 -2.799148 0.979911 0.998169
 0.937548 0.952849 0.861161 -3.380670 0.969914 0.995788
 0.761761 0.809510 0.555814 0.320153 0.862847 0.964226
 0.773127 0.817504 0.585987 1.670543 0.867211 0.964105
 0.805221 0.843109 0.646546 2.876125 0.885259 0.968315
 0.886063 0.910146 0.777617 0.971014 0.936096 0.983733
 0.884535 0.910834 0.759879 -3.603418 0.939842 0.988217
 0.884178 0.906170 0.793084 4.142641 0.930242 0.979289
 0.874794 0.902483 0.746000 -4.117719 0.933606 0.986682
 0.785029 0.826813 0.609519 2.430860 0.873428 0.965064
 0.865272 0.890768 0.760680 4.702134 0.919846 0.976483
 0.855406 0.883114 0.740367 3.739877 0.914602 0.975689
 0.830796 0.866734 0.667140 -0.719754 0.905779 0.977171
 0.863874 0.893486 0.726482 -2.184674 0.925013 0.982777
 0.880508 0.906724 0.757407 -2.908735 0.934666 0.985604
 0.901607 0.921978 0.812365 6.656969 0.944999 0.984888
 0.775478 0.819396 0.588863 0.906024 0.868734 0.964470
 1.008640 1.009148 0.999716 5.697705 1.009164 1.003265
 0.718498 0.774041 0.479551 -8.614408 0.835524 0.958306
 0.951858 0.963963 0.890883 5.948150 0.976725 0.994593
 0.976093 0.982545 0.942155 3.402907 0.989587 0.998248
 0.964631 0.973668 0.918537 3.169877 0.983210 0.996641
 0.778049 0.823419 0.578873 -1.228233 0.874061 0.968425
 0.768954 0.815147 0.569455 -2.302032 0.867106 0.966122
 0.823204 0.859286 0.664967 -2.440542 0.899786 0.975444
 0.915900 0.934068 0.832758 2.195959 0.954729 0.989148
 0.913690 0.933230 0.821568 2.273837 0.954869 0.989900
 0.908166 0.927095 0.824908 -0.431907 0.948132 0.987231
 0.861594 0.890344 0.733965 -3.194644 0.922701 0.981994
 0.780702 0.824044 0.595410 1.638139 0.872857 0.965928
 0.853469 0.881228 0.739609 -0.018046 0.912607 0.975898
 0.844272 0.873928 0.722583 0.033801 0.907337 0.974561
 0.913167 0.933494 0.815079 1.656811 0.955442 0.990565
 0.985566 0.992436 0.942491 2.235890 0.999163 1.002823
 0.996376 1.000903 0.963613 2.257542 1.004920 1.003785
 0.869271 0.896078 0.751658 0.882231 0.925275 0.980456
 0.805634 0.843520 0.646415 -0.366062 0.885966 0.969439
 0.991008 0.995304 0.963310 1.908622 0.999151 1.001457
 0.858964 0.887071 0.739032 -0.262980 0.918434 0.978942
 0.963759 0.974486 0.904439 1.240321 0.985752 0.999118
 0.930274 0.944994 0.863626 1.560991 0.961096 0.990052
 0.920153 0.936996 0.844355 1.759331 0.955408 0.988581
 0.835122 0.870460 0.673794 2.038456 0.908935 0.977359
 0.869482 0.898137 0.736095 2.964019 0.928962 0.982490
 0.878600 0.905022 0.756625 2.378007 0.933581 0.983555
 0.867860 0.894806 0.749404 -1.348458 0.925021 0.981123
 0.878325 0.904488 0.758557 2.403260 0.932860 0.983096
 0.901495 0.921239 0.816143 -1.517268 0.943625 0.985033
 0.914011 0.934566 0.812257 5.722201 0.955546 0.988921
 0.856086 0.885975 0.723317 -0.412263 0.919207 0.979997
 0.923091 0.938699 0.855898 0.651916 0.955964 0.988932
 0.920325 0.936644 0.848749 1.010081 0.954706 0.988546
 0.794755 0.836797 0.609565 -0.882216 0.883335 0.970695
 0.799177 0.840074 0.620503 -0.995700 0.885248 0.970931
 0.802766 0.842398 0.630901 -1.807045 0.886450 0.971298
 0.896897 0.918371 0.801775 -0.607722 0.942295 0.986232
 0.828884 0.863153 0.682117 -0.824487 0.901242 0.974999
 0.945459 0.957429 0.889312 0.171981 0.970787 0.993162
 0.740111 0.790612 0.528990 -2.767657 0.846972 0.960150
 0.915385 0.934779 0.822838 1.438703 0.955623 0.989755
 1.005656 1.006777 0.993495 3.039670 1.007207 1.002555
 0.978115 0.984412 0.944382 2.554054 0.990719 0.998604
 0.849554 0.880881 0.710769 -0.339227 0.915493 0.979280
 0.836861 0.869591 0.695671 -1.308054 0.906238 0.976179
 0.905585 0.925295 0.817872 0.018268 0.947267 0.987380
 1.001371 1.004326 0.977234 2.959141 1.006943 1.003734
 0.995584 0.999727 0.966578 3.378463 1.003338 1.002644
 0.944984 0.956926 0.890504 0.477720 0.970114 0.993104
 1.039898 1.034902 1.050664 3.311429 1.028183 1.009125
 0.759797 0.807181 0.558858 -2.496558 0.860762 0.963750
 0.800665 0.839641 0.636012 -2.024839 0.883376 0.969176
 0.807066 0.845023 0.645827 -1.697539 0.887547 0.970420
 0.927710 0.945238 0.840784 2.682003 0.963809 0.992448
 1.045948 1.040679 1.053339 4.846917 1.033617 1.011086
 1.009617 1.010841 0.991932 3.703335 1.011356 1.004876
 0.753492 0.802390 0.544074 -2.268910 0.857227 0.962740
 0.732195 0.785352 0.504762 -2.462127 0.844767 0.959442
 0.948132 0.959683 0.893759 1.252563 0.972361 0.993607
 0.810871 0.849313 0.642649 -0.724943 0.891996 0.972227
 1.030856 1.028091 1.030281 4.037163 1.023910 1.008484
 1.107155 1.089271 1.171650 4.030144 1.067796 1.017850
 1.135175 1.112557 1.216446 4.727241 1.085405 1.025412
 0.720559 0.778473 0.463511 -3.677191 0.842406 0.960976
 0.684969 0.748800 0.406925 -4.503041 0.819849 0.954460
 0.664767 0.732034 0.373825 -5.355963 0.807101 0.951016
 0.765923 0.812724 0.564169 -3.195994 0.864993 0.965364
 1.036112 1.033266 1.032524 2.787580 1.028086 1.009029
 0.667797 0.732589 0.394968 -6.147593 0.805635 0.949127
 1.017322 1.017307 1.005204 2.785554 1.015794 1.006654
 0.655891 0.724780 0.358989 -6.106883 0.801782 0.949478
 -1.274072 -1.217370 -1.525197 -4.326833 -1.154275 -1.038067
 -0.872107 2.011909
 -0.856584 2.557407
 -1.116259 0.151134
 28.955303 -27.959900
 -0.013437 4.137275
 -2.393777 3.589464
 -5.263336 -2.510728
