# Supplementary material for: AMS 3.0: prediction of post-translational modifications
Source: BMC Bioinformatics. 2010 Apr 28;11:210. doi: 10.1186/1471-2105-11-210 (PMC2874555; doi:10.1186/1471-2105-11-210)
Supplement: Additional file 2 — PTM predictor software with training data. PTM_Archive.tar.gz includes the predictor software binaries together with all trained ANNs in tar.gz compressed form. [file 1471-2105-11-210-S2.GZ › PTM_Archive/3,4-dihydroxyproline/A/Anet8.dat]

 2
 90 8 2
 0.986461 -5.339459 -0.883975 1.019181 1.017112 1.007169 1.000595 0.994162
 0.980011 -5.885449 -1.372442 1.021447 1.019053 1.006473 0.998018 0.989866
 0.880285 0.735823 -1.597257 1.023551 1.014603 0.967193 0.940308 0.914133
 0.886301 2.495888 -1.703387 1.024782 1.015928 0.969391 0.943641 0.918645
 0.896511 4.765358 -0.581856 1.017367 1.009580 0.969063 0.946806 0.925108
 0.930833 1.536288 1.982944 0.995737 0.992102 0.971828 0.959620 0.947333
 0.952314 -6.904085 -2.310879 1.029936 1.025652 1.001109 0.985744 0.970925
 0.924038 7.724448 3.210213 0.984933 0.981141 0.961199 0.950310 0.939256
 0.957255 -10.297318 -5.091090 1.051205 1.045466 1.014757 0.996474 0.978882
 0.882402 5.224956 1.007918 1.000898 0.993319 0.953971 0.932113 0.910511
 0.899106 9.478427 1.433680 0.986987 0.981407 0.951964 0.935493 0.919528
 0.897440 9.530758 0.819493 0.994755 0.988485 0.955800 0.937518 0.919838
 0.887528 -0.376706 -0.476568 1.009077 1.001919 0.962905 0.940187 0.917520
 0.902964 -4.567875 -0.545167 1.007105 1.000946 0.967846 0.948604 0.929257
 0.909207 -7.111814 -0.231934 0.998297 0.993265 0.965220 0.948691 0.931934
 0.936867 16.105690 3.695250 0.988810 0.986002 0.970202 0.959817 0.949591
 0.836803 0.072783 -0.459398 0.984467 0.975198 0.926147 0.898581 0.871742
 1.016845 14.003023 3.443982 1.008808 1.009619 1.013989 1.015063 1.015816
 0.794446 -19.844681 -3.835372 0.981111 0.969048 0.906754 0.872687 0.839037
 0.977924 16.460655 2.805737 1.018434 1.016547 1.004981 0.996823 0.988648
 1.029937 6.973630 0.824605 1.032565 1.032668 1.032614 1.031732 1.030855
 1.026728 6.542725 1.205761 1.031491 1.031715 1.031164 1.029901 1.028583
 0.899281 -1.569177 -0.688163 1.011757 1.004931 0.968303 0.946996 0.926091
 0.871811 -3.137645 -0.358215 0.991483 0.984091 0.944735 0.922176 0.900140
 0.912030 -4.948723 -1.001342 1.002947 0.997510 0.967786 0.950387 0.933442
 0.992283 2.782889 -1.623285 1.042657 1.039613 1.022932 1.012851 1.003435
 1.011009 5.248456 -0.458351 1.045923 1.044123 1.033338 1.026300 1.019427
 0.955192 -3.359728 -0.872592 1.011121 1.007729 0.989116 0.978397 0.968102
 0.967222 -5.314394 -2.733463 1.036929 1.032718 1.009282 0.995913 0.983277
 0.866651 5.263291 1.393281 0.984385 0.977084 0.938457 0.916218 0.894502
 0.909458 -2.091037 -0.574799 1.002181 0.996091 0.964667 0.947611 0.931011
 0.910028 -0.377363 -0.654592 1.005478 0.999168 0.966794 0.949144 0.932109
 1.001173 6.336415 0.489530 1.041684 1.039708 1.027788 1.019832 1.011691
 1.062314 8.920748 0.774510 1.052332 1.053942 1.058916 1.059968 1.060851
 1.053031 4.493143 0.776156 1.044439 1.045720 1.050423 1.051432 1.052196
 0.897546 -0.877700 1.702999 0.989839 0.984367 0.954735 0.937491 0.920424
 0.898713 -4.922284 -1.709141 1.018844 1.011106 0.970770 0.948516 0.926917
 0.990208 3.293833 2.949910 0.998849 0.998949 0.997849 0.995513 0.993330
 0.971944 -7.125852 -3.416215 1.051949 1.046652 1.019508 1.004711 0.990381
 1.016363 6.183183 1.846830 1.023762 1.024140 1.023706 1.021661 1.019388
 0.986987 3.243566 0.905534 1.013777 1.012495 1.004201 0.999044 0.993813
 0.989278 3.815506 0.961725 1.017340 1.015987 1.007260 1.001804 0.996413
 0.935701 5.565010 0.473671 1.029157 1.023801 0.994111 0.976332 0.958685
 0.951242 6.241950 0.753110 1.031129 1.026665 1.001419 0.986228 0.971170
 0.944296 5.091088 0.620785 1.023494 1.018891 0.993823 0.978753 0.963795
 0.918499 -0.257235 -0.147673 0.998084 0.993343 0.967322 0.952118 0.937338
 0.968329 5.441845 0.817829 1.026431 1.023151 1.004950 0.993939 0.982884
 0.926265 -1.155677 -0.046304 0.991174 0.987351 0.966285 0.953826 0.941736
 0.997196 9.826557 1.549935 1.044025 1.041724 1.027797 1.018791 1.009538
 0.928042 1.388850 0.066834 1.010882 1.006039 0.979122 0.963436 0.948002
 0.973784 0.700695 0.702572 1.010334 1.008252 0.996162 0.989373 0.982580
 0.977778 0.993875 0.500580 1.015280 1.013137 1.000986 0.993823 0.986832
 0.900740 -1.156183 -0.641568 1.016287 1.009303 0.971502 0.949729 0.928379
 0.886791 -1.204323 -0.508815 1.008999 1.001444 0.961297 0.938474 0.915962
 0.876275 -2.033547 -0.237327 0.997208 0.989575 0.949761 0.927149 0.905006
 0.970279 -0.558930 0.548791 1.009949 1.007738 0.995068 0.987398 0.979919
 0.914838 -0.956783 0.048721 1.008370 1.002485 0.971562 0.954186 0.937085
 0.989827 0.200276 0.629334 1.007247 1.006418 1.001442 0.997795 0.994269
 0.813302 -3.135401 -0.409394 0.981376 0.970554 0.914166 0.883183 0.852917
 1.006376 1.392905 -0.120827 1.038923 1.037347 1.027761 1.021172 1.014658
 1.041857 2.165353 0.267399 1.037008 1.037860 1.040381 1.041076 1.041439
 1.019398 2.786196 0.353730 1.033204 1.032599 1.028916 1.026089 1.023212
 0.930933 -0.731195 -0.249476 1.017240 1.012092 0.984161 0.967674 0.951640
 0.897160 -2.123491 0.118252 0.995763 0.989603 0.957231 0.938538 0.920445
 0.963958 -0.663005 0.356939 1.009939 1.007237 0.992487 0.983740 0.975056
 1.071050 0.377883 -0.600748 1.055279 1.056970 1.063520 1.065953 1.068304
 1.061993 2.358341 -0.206729 1.056089 1.057028 1.060316 1.061132 1.061350
 0.994077 0.019699 0.235695 1.014789 1.013656 1.007382 1.003316 0.999216
 1.100272 5.134247 0.537648 1.054313 1.057952 1.074626 1.082719 1.090390
 0.819639 -6.099138 -0.739005 0.981863 0.971540 0.917579 0.887137 0.857692
 0.824193 -2.592284 0.575367 0.964834 0.956024 0.909469 0.883035 0.857363
 0.828561 -2.310831 0.867130 0.964992 0.956532 0.911529 0.885893 0.860861
 1.005207 2.315090 -0.885157 1.051486 1.048910 1.034878 1.025702 1.016710
 1.107840 4.728911 -0.269900 1.070642 1.073730 1.087432 1.093908 1.100043
 1.079250 3.648892 -1.030409 1.066787 1.068053 1.073148 1.075115 1.076842
 0.832694 -2.883030 -2.499149 1.006383 0.995302 0.937360 0.904591 0.872992
 0.785970 -3.170566 -0.265340 0.972110 0.960529 0.899160 0.864054 0.829943
 1.013260 1.187125 -1.929543 1.047563 1.045520 1.034108 1.027512 1.021192
 0.854673 -1.235994 0.588537 0.982893 0.975118 0.933576 0.909332 0.885510
 1.093680 3.934405 -0.825363 1.069571 1.071326 1.080433 1.084550 1.088473
 1.070803 5.571168 7.555486 0.998240 1.004455 1.031629 1.043993 1.055770
 1.092348 6.513497 9.750070 1.001936 1.009942 1.040987 1.057553 1.072995
 0.765411 -4.851677 8.717164 0.941736 0.931533 0.875417 0.841872 0.808627
 0.740588 -6.671654 6.097932 0.941003 0.928966 0.864164 0.826174 0.788930
 0.723723 -8.593410 4.503545 0.940736 0.927527 0.856667 0.815639 0.775490
 0.801098 -5.842389 2.665221 0.958585 0.948945 0.897221 0.867485 0.838543
 1.013131 2.903237 9.375990 0.988087 0.990910 1.002249 1.006388 1.009649
 0.731308 -9.805676 0.753772 0.948493 0.935036 0.862628 0.821809 0.782199
 1.002775 2.306199 5.827896 0.991765 0.993155 0.998963 1.000721 1.001872
 0.721498 -8.627748 5.712568 0.938755 0.925511 0.854665 0.813594 0.773390
 -1.134935 -4.953139 -3.899157 -0.974706 -0.984298 -1.036630 -1.067072 -1.096837
 -4.403362 7.665163
 47.089302 -45.283997
 24.450443 -22.750240
 -7.878855 6.776738
 -7.389044 7.057180
 -5.712039 7.746692
 -5.590910 7.378479
 -5.278088 7.267809
 -12.934466 2.165316
 0.986462 -5.339389 -0.884035 1.019181 1.017112 1.007169 1.000596 0.994162
 0.980011 -5.885366 -1.372512 1.021447 1.019053 1.006473 0.998018 0.989866
 0.880287 0.734953 -1.597441 1.023553 1.014604 0.967195 0.940309 0.914134
 0.886303 2.495013 -1.703573 1.024783 1.015929 0.969392 0.943642 0.918646
 0.896512 4.764458 -0.582016 1.017369 1.009582 0.969064 0.946808 0.925109
 0.930835 1.535628 1.982876 0.995738 0.992103 0.971830 0.959622 0.947334
 0.952315 -6.904244 -2.311002 1.029936 1.025652 1.001110 0.985744 0.970926
 0.924040 7.723626 3.210164 0.984934 0.981142 0.961200 0.950311 0.939257
 0.957256 -10.297407 -5.091259 1.051206 1.045467 1.014758 0.996474 0.978883
 0.882404 5.224012 1.007792 1.000899 0.993320 0.953972 0.932114 0.910513
 0.899106 9.478105 1.433637 0.986988 0.981408 0.951965 0.935494 0.919528
 0.897441 9.530379 0.819421 0.994755 0.988485 0.955801 0.937519 0.919839
 0.887530 -0.377518 -0.476713 1.009078 1.001920 0.962906 0.940188 0.917522
 0.902965 -4.568687 -0.545292 1.007106 1.000947 0.967848 0.948605 0.929258
 0.909208 -7.112522 -0.232018 0.998298 0.993266 0.965221 0.948692 0.931935
 0.936867 16.105457 3.695209 0.988811 0.986002 0.970202 0.959818 0.949592
 0.836804 0.072129 -0.459474 0.984468 0.975198 0.926148 0.898582 0.871743
 1.016845 14.002934 3.443932 1.008808 1.009620 1.013990 1.015063 1.015817
 0.794448 -19.845686 -3.835451 0.981112 0.969049 0.906755 0.872689 0.839039
 0.977925 16.460272 2.805610 1.018435 1.016548 1.004982 0.996824 0.988649
 1.029938 6.973417 0.824495 1.032566 1.032669 1.032614 1.031733 1.030856
 1.026729 6.542440 1.205647 1.031492 1.031716 1.031165 1.029902 1.028584
 0.899282 -1.569740 -0.688278 1.011758 1.004932 0.968304 0.946997 0.926092
 0.871812 -3.138164 -0.358272 0.991484 0.984092 0.944736 0.922177 0.900141
 0.912031 -4.949026 -1.001400 1.002948 0.997510 0.967787 0.950387 0.933443
 0.992284 2.782674 -1.623437 1.042658 1.039614 1.022933 1.012852 1.003436
 1.011010 5.248154 -0.458511 1.045923 1.044123 1.033338 1.026300 1.019428
 0.955192 -3.359896 -0.872654 1.011121 1.007729 0.989116 0.978397 0.968102
 0.967222 -5.314441 -2.733577 1.036929 1.032719 1.009283 0.995913 0.983278
 0.866653 5.262492 1.393208 0.984386 0.977085 0.938459 0.916219 0.894504
 0.909459 -2.091248 -0.574877 1.002182 0.996091 0.964667 0.947612 0.931011
 0.910029 -0.377707 -0.654687 1.005479 0.999168 0.966795 0.949145 0.932110
 1.001175 6.335798 0.489353 1.041685 1.039710 1.027790 1.019833 1.011693
 1.062316 8.920178 0.774337 1.052333 1.053943 1.058917 1.059970 1.060852
 1.053032 4.492863 0.776017 1.044440 1.045720 1.050424 1.051433 1.052197
 0.897547 -0.877989 1.702949 0.989839 0.984368 0.954736 0.937491 0.920425
 0.898714 -4.922476 -1.709281 1.018844 1.011107 0.970770 0.948516 0.926917
 0.990208 3.293646 2.949898 0.998849 0.998950 0.997850 0.995513 0.993330
 0.971945 -7.125802 -3.416411 1.051949 1.046652 1.019508 1.004712 0.990382
 1.016364 6.182798 1.846746 1.023763 1.024141 1.023706 1.021661 1.019389
 0.986988 3.243185 0.905451 1.013778 1.012495 1.004202 0.999045 0.993814
 0.989280 3.815056 0.961624 1.017341 1.015987 1.007261 1.001805 0.996414
 0.935704 5.564073 0.473448 1.029158 1.023803 0.994113 0.976334 0.958687
 0.951245 6.241030 0.752884 1.031130 1.026667 1.001421 0.986230 0.971173
 0.944298 5.090311 0.620596 1.023495 1.018893 0.993825 0.978755 0.963797
 0.918500 -0.257534 -0.147730 0.998084 0.993343 0.967323 0.952119 0.937339
 0.968331 5.441106 0.817662 1.026432 1.023152 1.004952 0.993941 0.982886
 0.926265 -1.155807 -0.046330 0.991174 0.987351 0.966285 0.953826 0.941736
 0.997199 9.825516 1.549688 1.044027 1.041726 1.027799 1.018794 1.009541
 0.928044 1.388311 0.066705 1.010882 1.006040 0.979123 0.963438 0.948003
 0.973784 0.700540 0.702513 1.010335 1.008252 0.996162 0.989373 0.982581
 0.977778 0.993577 0.500503 1.015281 1.013137 1.000986 0.993824 0.986832
 0.900742 -1.156743 -0.641686 1.016288 1.009304 0.971503 0.949730 0.928380
 0.886792 -1.204766 -0.508909 1.009000 1.001444 0.961297 0.938475 0.915963
 0.876276 -2.033792 -0.237374 0.997209 0.989575 0.949762 0.927150 0.905006
 0.970279 -0.559083 0.548728 1.009949 1.007738 0.995068 0.987398 0.979920
 0.914839 -0.957022 0.048644 1.008371 1.002486 0.971563 0.954187 0.937085
 0.989828 0.200041 0.629291 1.007248 1.006418 1.001443 0.997795 0.994270
 0.813302 -3.135541 -0.409400 0.981376 0.970554 0.914166 0.883183 0.852917
 1.006377 1.392317 -0.120994 1.038924 1.037348 1.027762 1.021173 1.014660
 1.041858 2.165086 0.267271 1.037009 1.037861 1.040382 1.041077 1.041440
 1.019399 2.785870 0.353599 1.033205 1.032600 1.028917 1.026090 1.023213
 0.930934 -0.731751 -0.249613 1.017241 1.012093 0.984162 0.967676 0.951641
 0.897161 -2.123964 0.118178 0.995764 0.989604 0.957232 0.938539 0.920446
 0.963959 -0.663306 0.356860 1.009940 1.007238 0.992488 0.983740 0.975057
 1.071051 0.377581 -0.600921 1.055280 1.056971 1.063521 1.065954 1.068305
 1.061995 2.357956 -0.206922 1.056090 1.057029 1.060317 1.061133 1.061351
 0.994078 0.019512 0.235628 1.014789 1.013657 1.007382 1.003317 0.999217
 1.100273 5.134093 0.537484 1.054314 1.057953 1.074627 1.082720 1.090391
 0.819640 -6.099836 -0.739069 0.981864 0.971541 0.917580 0.887138 0.857693
 0.824194 -2.592783 0.575377 0.964835 0.956025 0.909469 0.883035 0.857363
 0.828562 -2.311339 0.867138 0.964993 0.956533 0.911529 0.885893 0.860862
 1.005209 2.314578 -0.885362 1.051487 1.048912 1.034879 1.025704 1.016711
 1.107841 4.728655 -0.270110 1.070642 1.073731 1.087433 1.093910 1.100044
 1.079251 3.648607 -1.030615 1.066788 1.068054 1.073149 1.075116 1.076843
 0.832695 -2.883716 -2.499276 1.006384 0.995303 0.937361 0.904592 0.872993
 0.785972 -3.171314 -0.265385 0.972110 0.960530 0.899160 0.864055 0.829944
 1.013261 1.186858 -1.929708 1.047564 1.045521 1.034109 1.027512 1.021193
 0.854674 -1.236612 0.588491 0.982894 0.975119 0.933577 0.909333 0.885511
 1.093682 3.934168 -0.825574 1.069572 1.071327 1.080434 1.084551 1.088475
 1.070804 5.571167 7.555377 0.998240 1.004455 1.031630 1.043993 1.055771
 1.092349 6.513496 9.749923 1.001936 1.009943 1.040987 1.057554 1.072995
 0.765412 -4.852528 8.717040 0.941737 0.931534 0.875419 0.841874 0.808628
 0.740590 -6.672504 6.097854 0.941004 0.928967 0.864166 0.826176 0.788932
 0.723724 -8.594261 4.503474 0.940737 0.927528 0.856668 0.815640 0.775491
 0.801099 -5.842973 2.665185 0.958586 0.948946 0.897221 0.867485 0.838544
 1.013132 2.902996 9.375852 0.988088 0.990911 1.002250 1.006389 1.009650
 0.731309 -9.806365 0.753756 0.948494 0.935036 0.862629 0.821810 0.782200
 1.002776 2.305969 5.827852 0.991766 0.993156 0.998964 1.000722 1.001873
 0.721500 -8.628598 5.712486 0.938756 0.925512 0.854666 0.813595 0.773391
 -1.134933 -4.953990 -3.899357 -0.974705 -0.984296 -1.036628 -1.067070 -1.096835
 -4.404242 7.666006
 47.088371 -45.283031
 24.449585 -22.749414
 -7.879735 6.777582
 -7.389924 7.058024
 -5.712919 7.747536
 -5.591790 7.379323
 -5.278967 7.268652
 -12.935348 2.166161
