# Supplementary material for: AMS 3.0: prediction of post-translational modifications
Source: BMC Bioinformatics. 2010 Apr 28;11:210. doi: 10.1186/1471-2105-11-210 (PMC2874555; doi:10.1186/1471-2105-11-210)
Supplement: Additional file 2 — PTM predictor software with training data. PTM_Archive.tar.gz includes the predictor software binaries together with all trained ANNs in tar.gz compressed form. [file 1471-2105-11-210-S2.GZ › PTM_Archive/3,4-dihydroxyproline/P/Pnet10.dat]

 2
 90 10 2
 0.954212 0.987495 0.966642 0.994807 0.962177 -1.692078 0.320259 0.880985 0.949489 0.980411
 0.940410 0.983069 0.956555 0.992883 0.950483 -2.030083 0.201732 0.851736 0.934847 0.974015
 0.795472 0.937670 0.857744 0.968748 0.825763 0.188962 -0.350755 0.578732 0.789956 0.909112
 0.801069 0.938507 0.861598 0.968790 0.829839 1.046107 -0.168570 0.600901 0.796790 0.910882
 0.827410 0.946767 0.880826 0.972384 0.852314 1.592561 0.048453 0.655864 0.824570 0.923022
 0.911161 0.974240 0.940371 0.986444 0.925269 0.831079 0.329188 0.804873 0.909239 0.962492
 0.888487 0.967575 0.920664 0.985714 0.906476 -2.586067 -0.181785 0.741807 0.881423 0.951221
 0.916968 0.974737 0.945348 0.984874 0.928950 3.098200 0.702648 0.839031 0.917997 0.964144
 0.862643 0.959147 0.901516 0.982147 0.884029 -3.686542 -0.353107 0.694097 0.854495 0.938889
 0.832266 0.948316 0.884705 0.972761 0.856529 2.534833 0.115281 0.666017 0.829885 0.925431
 0.878740 0.962158 0.914393 0.981189 0.895987 0.537700 0.350942 0.759986 0.875335 0.944872
 0.864744 0.957925 0.904590 0.979100 0.884085 0.131791 0.217166 0.731228 0.860969 0.938665
 0.834288 0.951907 0.886693 0.976575 0.860147 -2.095004 -0.552274 0.638651 0.829298 0.929057
 0.859963 0.960403 0.905721 0.980661 0.882121 -2.444120 -0.461046 0.690790 0.856463 0.941282
 0.881557 0.967086 0.920680 0.984073 0.900556 -2.284843 -0.296757 0.734636 0.878488 0.950935
 0.928871 0.978320 0.949342 0.989430 0.940051 2.727904 0.618207 0.838920 0.924630 0.968327
 0.797724 0.938928 0.859219 0.969815 0.827310 -2.377118 -0.458023 0.589722 0.792717 0.910176
 1.011839 1.004914 1.007977 1.001720 1.011542 3.451054 1.039632 0.998968 1.009672 1.006104
 0.747072 0.925469 0.827002 0.963604 0.784216 -6.655491 -1.163622 0.490259 0.743263 0.889898
 0.943510 0.983820 0.961002 0.991608 0.953415 2.464263 0.477759 0.856244 0.939708 0.976276
 0.990860 0.997184 0.992991 0.997690 0.993135 2.869542 0.926652 0.964094 0.988676 0.996087
 0.989151 0.997064 0.992979 0.997053 0.991849 3.072957 0.881666 0.957831 0.987524 0.996180
 0.841146 0.952393 0.889372 0.976232 0.865149 0.386339 -0.163521 0.663459 0.835894 0.930039
 0.834462 0.950259 0.884629 0.975604 0.859017 -0.441412 -0.174091 0.657907 0.829630 0.926779
 0.872192 0.961549 0.910282 0.980703 0.891380 -0.768631 -0.000619 0.729708 0.867343 0.943462
 0.919623 0.974698 0.941220 0.988426 0.931783 1.465296 0.441070 0.823466 0.914374 0.962933
 0.943427 0.982755 0.959275 0.991597 0.952743 2.237507 0.539792 0.862076 0.938946 0.974743
 0.919158 0.975493 0.943137 0.987743 0.931188 0.112712 0.381976 0.830600 0.916218 0.964032
 0.897988 0.968997 0.927482 0.985616 0.913263 -1.498012 0.085400 0.783308 0.893466 0.954243
 0.836357 0.950133 0.885873 0.974691 0.860446 2.038764 0.068367 0.664489 0.831793 0.927131
 0.869256 0.959513 0.909154 0.979487 0.887726 0.481777 0.243099 0.745524 0.867164 0.941182
 0.865029 0.957994 0.906017 0.978931 0.884184 0.475440 0.215222 0.736566 0.862621 0.939163
 0.938758 0.982273 0.957731 0.990707 0.949401 1.563508 0.412276 0.845969 0.934839 0.974197
 1.007151 1.002691 1.004923 1.000799 1.008183 2.001739 0.800006 0.977867 1.004074 1.004665
 1.006379 1.002523 1.004882 1.000633 1.007417 1.961295 0.811379 0.978447 1.003810 1.004283
 0.874125 0.962416 0.914259 0.980476 0.893183 0.938045 0.156784 0.736314 0.871585 0.945352
 0.828206 0.947079 0.880833 0.973134 0.853111 0.423560 -0.062460 0.656591 0.824833 0.923206
 0.991831 0.999285 0.995904 0.999088 0.994583 1.595644 0.798600 0.959882 0.990517 0.998506
 0.878163 0.962103 0.915122 0.980368 0.896002 0.848341 0.221785 0.752305 0.875240 0.945323
 0.989536 0.998307 0.992977 0.999397 0.993016 1.280407 0.665954 0.944255 0.986234 0.997146
 0.959028 0.987325 0.972178 0.991241 0.965600 1.817479 0.703426 0.907596 0.957715 0.982413
 0.956731 0.986956 0.970732 0.991320 0.963730 2.124243 0.691943 0.901284 0.955355 0.981619
 0.864668 0.959745 0.907021 0.979187 0.885910 2.237738 -0.004226 0.700698 0.860005 0.941316
 0.883103 0.965318 0.920127 0.981672 0.901653 2.776304 0.146868 0.738474 0.879205 0.949646
 0.885677 0.966040 0.921382 0.982336 0.903631 2.100667 0.152751 0.747175 0.881751 0.950413
 0.889699 0.966251 0.922401 0.982464 0.906236 -0.720257 0.128764 0.767765 0.885489 0.950837
 0.914054 0.974479 0.941368 0.985917 0.927742 2.531197 0.373523 0.806790 0.911256 0.962963
 0.909963 0.970913 0.935688 0.983748 0.923115 -0.970942 0.281523 0.813318 0.906415 0.958299
 0.925575 0.978030 0.950913 0.986898 0.938148 4.827731 0.502037 0.822174 0.923479 0.969074
 0.883111 0.965047 0.918578 0.982210 0.900944 0.375457 0.105131 0.748573 0.878899 0.948682
 0.946614 0.983686 0.963372 0.990747 0.954602 0.984750 0.639158 0.888899 0.945447 0.976580
 0.943915 0.982857 0.961604 0.989657 0.952444 1.358185 0.634256 0.881359 0.942586 0.975391
 0.835751 0.950660 0.886613 0.974978 0.860453 -0.240312 -0.178805 0.655781 0.831410 0.927950
 0.828122 0.948394 0.881308 0.973990 0.853730 -0.650426 -0.222889 0.644085 0.823965 0.924501
 0.832657 0.949773 0.884341 0.974912 0.857445 -1.360511 -0.203019 0.657946 0.828840 0.926344
 0.943005 0.982870 0.960279 0.991516 0.951873 0.299935 0.508079 0.874610 0.940623 0.974945
 0.867956 0.960027 0.909050 0.979496 0.887444 -0.219650 0.095858 0.730984 0.865320 0.941773
 0.973797 0.992246 0.981375 0.995069 0.978227 0.801232 0.721540 0.935077 0.971803 0.988622
 0.769056 0.930039 0.840727 0.964802 0.802210 -2.359219 -0.499511 0.545927 0.765589 0.897666
 0.947378 0.984634 0.963820 0.991778 0.956440 1.865686 0.511974 0.868551 0.944203 0.977703
 0.999645 0.999900 1.000360 0.998975 1.000824 2.637592 0.918312 0.979750 0.998446 1.000452
 0.975154 0.992896 0.983321 0.995368 0.979802 2.371702 0.760917 0.931101 0.973345 0.989915
 0.876295 0.962868 0.914120 0.981180 0.895156 0.299555 0.082337 0.734905 0.872137 0.945626
 0.862698 0.958484 0.904418 0.979469 0.882993 -0.638468 0.039139 0.717900 0.858908 0.939120
 0.933894 0.980138 0.954046 0.989506 0.944129 0.545927 0.490437 0.856766 0.931471 0.971060
 1.012411 1.003901 1.009604 0.999992 1.012254 2.707169 0.933807 0.997595 1.010959 1.006851
 0.998765 1.000234 1.000234 0.999242 1.000657 3.149379 0.853298 0.967921 0.997005 1.000920
 0.968098 0.990149 0.977811 0.993869 0.973312 0.860944 0.718787 0.926098 0.966501 0.986028
 1.055458 1.016356 1.039236 1.003652 1.049075 3.486269 1.217155 1.082059 1.054683 1.025774
 0.775224 0.931704 0.843525 0.966286 0.807805 -2.085290 -0.498698 0.549165 0.769978 0.899837
 0.809435 0.942331 0.867130 0.972184 0.837090 -1.856178 -0.296708 0.617170 0.804760 0.915186
 0.815620 0.944334 0.871681 0.973106 0.842536 -1.615670 -0.267994 0.627294 0.811029 0.918204
 0.927410 0.978870 0.949826 0.989270 0.939745 1.991322 0.328494 0.822755 0.923170 0.969105
 1.041180 1.013506 1.029259 1.004540 1.037303 3.931769 1.082546 1.047481 1.039605 1.020122
 1.006560 1.002744 1.004830 1.000317 1.007255 3.035624 0.879142 0.983386 1.004235 1.004015
 0.755120 0.925281 0.828208 0.964119 0.790819 -2.225132 -0.695303 0.503066 0.748028 0.890311
 0.744857 0.922941 0.822167 0.962660 0.782322 -2.334834 -0.779260 0.479583 0.737962 0.886683
 0.943226 0.982661 0.959673 0.991258 0.952109 1.029570 0.543442 0.874006 0.940336 0.974615
 0.824731 0.947688 0.878496 0.974567 0.851086 -0.759265 -0.275122 0.632413 0.819474 0.923061
 1.022210 1.007500 1.015518 1.002720 1.020632 3.294003 0.984666 1.015794 1.020308 1.011011
 1.100910 1.028844 1.073254 1.015370 1.088279 3.934742 1.523981 1.175602 1.102295 1.046455
 1.128561 1.040830 1.092704 1.017669 1.112128 4.691730 1.665094 1.224462 1.130401 1.062635
 0.766838 0.931378 0.839272 0.966455 0.802436 -2.125221 -0.815822 0.503704 0.759817 0.898812
 0.732430 0.920486 0.814714 0.961748 0.772492 -3.224609 -0.996264 0.443644 0.724981 0.882662
 0.709122 0.913095 0.798061 0.958319 0.752197 -4.263340 -1.140150 0.402024 0.701279 0.871857
 0.788076 0.936629 0.852695 0.969427 0.819261 -3.114412 -0.545344 0.567763 0.782597 0.906387
 1.038960 1.012943 1.029342 1.002116 1.035365 2.968217 1.025133 1.043124 1.038513 1.019791
 0.705495 0.910917 0.794285 0.957471 0.748015 -5.047848 -1.056017 0.412048 0.698289 0.868646
 1.020579 1.007982 1.016475 1.003692 1.019407 2.649796 0.968010 1.013407 1.020022 1.011933
 0.708793 0.912813 0.797703 0.958123 0.751850 -3.928442 -1.132505 0.401784 0.700922 0.871621
 -1.228157 -1.068638 -1.159429 -1.034790 -1.193596 -3.196666 -2.741096 -1.486346 -1.236327 -1.100634
 1.510725 2.755385
 -1.350035 1.574572
 -1.764902 0.043179
 -0.500080 2.991733
 1.294295 2.829879
 23.034935 -22.151104
 3.646990 -2.889332
 -0.979446 -1.327510
 -0.611634 0.526316
 -1.440142 1.043591
 -4.400476 -3.485373
 0.954212 0.987496 0.966642 0.994808 0.962178 -1.692083 0.320068 0.880985 0.949490 0.980412
 0.940410 0.983070 0.956555 0.992884 0.950483 -2.030079 0.201540 0.851736 0.934847 0.974016
 0.795473 0.937671 0.857745 0.968749 0.825763 0.188304 -0.351071 0.578732 0.789956 0.909113
 0.801069 0.938507 0.861599 0.968791 0.829839 1.045457 -0.168808 0.600901 0.796790 0.910882
 0.827411 0.946767 0.880827 0.972384 0.852315 1.591882 0.048215 0.655864 0.824570 0.923023
 0.911162 0.974241 0.940372 0.986445 0.925269 0.830589 0.328891 0.804872 0.909240 0.962493
 0.888488 0.967575 0.920665 0.985715 0.906477 -2.586273 -0.182092 0.741807 0.881423 0.951222
 0.916968 0.974737 0.945348 0.984875 0.928951 3.097641 0.702474 0.839031 0.917997 0.964144
 0.862644 0.959148 0.901517 0.982148 0.884030 -3.686767 -0.353384 0.694097 0.854495 0.938890
 0.832267 0.948317 0.884706 0.972762 0.856529 2.534225 0.115068 0.666017 0.829886 0.925431
 0.878740 0.962158 0.914393 0.981189 0.895987 0.537286 0.350855 0.759986 0.875335 0.944872
 0.864744 0.957925 0.904591 0.979100 0.884085 0.131373 0.217055 0.731227 0.860969 0.938666
 0.834289 0.951908 0.886693 0.976577 0.860148 -2.095364 -0.552622 0.638650 0.829299 0.929058
 0.859963 0.960404 0.905722 0.980662 0.882122 -2.444442 -0.461376 0.690789 0.856464 0.941283
 0.881558 0.967087 0.920680 0.984073 0.900556 -2.285015 -0.297028 0.734636 0.878489 0.950936
 0.928872 0.978321 0.949342 0.989430 0.940052 2.727583 0.618005 0.838920 0.924631 0.968327
 0.797724 0.938929 0.859219 0.969815 0.827311 -2.377575 -0.458187 0.589722 0.792718 0.910176
 1.011840 1.004915 1.007977 1.001721 1.011542 3.450944 1.039425 0.998968 1.009673 1.006105
 0.747072 0.925469 0.827002 0.963605 0.784216 -6.655768 -1.163744 0.490259 0.743263 0.889898
 0.943511 0.983821 0.961003 0.991609 0.953416 2.463885 0.477405 0.856243 0.939708 0.976277
 0.990860 0.997184 0.992992 0.997691 0.993136 2.869276 0.926428 0.964093 0.988677 0.996088
 0.989152 0.997064 0.992980 0.997054 0.991849 3.072632 0.881400 0.957831 0.987524 0.996181
 0.841146 0.952394 0.889373 0.976233 0.865150 0.385970 -0.163788 0.663459 0.835894 0.930039
 0.834462 0.950260 0.884630 0.975604 0.859018 -0.441693 -0.174260 0.657907 0.829630 0.926779
 0.872193 0.961549 0.910283 0.980704 0.891380 -0.768769 -0.000764 0.729708 0.867343 0.943462
 0.919623 0.974698 0.941220 0.988426 0.931784 1.465114 0.440879 0.823466 0.914374 0.962934
 0.943428 0.982756 0.959275 0.991598 0.952744 2.237166 0.539479 0.862076 0.938947 0.974744
 0.919158 0.975493 0.943137 0.987743 0.931188 0.112663 0.381903 0.830600 0.916218 0.964032
 0.897989 0.968997 0.927483 0.985617 0.913264 -1.498142 0.085207 0.783308 0.893467 0.954244
 0.836358 0.950133 0.885874 0.974691 0.860447 2.038302 0.068181 0.664489 0.831793 0.927131
 0.869257 0.959514 0.909155 0.979487 0.887726 0.481360 0.242985 0.745524 0.867165 0.941182
 0.865029 0.957995 0.906017 0.978931 0.884184 0.475014 0.215097 0.736566 0.862621 0.939164
 0.938759 0.982275 0.957732 0.990708 0.949402 1.562996 0.411859 0.845969 0.934840 0.974198
 1.007152 1.002692 1.004924 1.000800 1.008184 2.001436 0.799621 0.977866 1.004075 1.004666
 1.006380 1.002524 1.004883 1.000635 1.007418 1.960972 0.811012 0.978447 1.003811 1.004284
 0.874126 0.962417 0.914260 0.980477 0.893184 0.937427 0.156511 0.736314 0.871585 0.945352
 0.828207 0.947080 0.880834 0.973135 0.853112 0.422911 -0.062718 0.656591 0.824833 0.923207
 0.991832 0.999286 0.995904 0.999089 0.994583 1.595363 0.798372 0.959881 0.990517 0.998507
 0.878164 0.962103 0.915123 0.980369 0.896003 0.847791 0.221500 0.752305 0.875240 0.945324
 0.989536 0.998308 0.992978 0.999398 0.993017 1.280130 0.665629 0.944255 0.986234 0.997147
 0.959028 0.987325 0.972179 0.991241 0.965600 1.817245 0.703268 0.907596 0.957715 0.982413
 0.956732 0.986956 0.970733 0.991320 0.963730 2.123966 0.691755 0.901283 0.955355 0.981620
 0.864669 0.959746 0.907022 0.979189 0.885911 2.237162 -0.004615 0.700697 0.860006 0.941317
 0.883104 0.965319 0.920128 0.981673 0.901653 2.775738 0.146484 0.738473 0.879206 0.949647
 0.885677 0.966041 0.921382 0.982337 0.903632 2.100190 0.152428 0.747174 0.881751 0.950414
 0.889699 0.966251 0.922401 0.982464 0.906236 -0.720440 0.128641 0.767765 0.885490 0.950837
 0.914054 0.974480 0.941369 0.985918 0.927742 2.530742 0.373215 0.806790 0.911257 0.962963
 0.909963 0.970913 0.935688 0.983748 0.923115 -0.971022 0.281469 0.813318 0.906415 0.958299
 0.925576 0.978032 0.950914 0.986899 0.938150 4.827090 0.501603 0.822173 0.923480 0.969076
 0.883111 0.965048 0.918578 0.982211 0.900945 0.375125 0.104907 0.748573 0.878899 0.948683
 0.946614 0.983686 0.963372 0.990747 0.954602 0.984528 0.639035 0.888899 0.945447 0.976581
 0.943916 0.982858 0.961604 0.989657 0.952444 1.357915 0.634092 0.881359 0.942586 0.975391
 0.835752 0.950661 0.886614 0.974979 0.860454 -0.240868 -0.179115 0.655781 0.831410 0.927951
 0.828123 0.948395 0.881309 0.973991 0.853730 -0.650963 -0.223159 0.644084 0.823965 0.924502
 0.832658 0.949773 0.884342 0.974912 0.857445 -1.360955 -0.203209 0.657945 0.828840 0.926344
 0.943005 0.982870 0.960279 0.991517 0.951873 0.299753 0.507947 0.874609 0.940623 0.974945
 0.867956 0.960027 0.909051 0.979497 0.887444 -0.220074 0.095661 0.730984 0.865320 0.941773
 0.973798 0.992246 0.981375 0.995069 0.978228 0.801138 0.721436 0.935077 0.971803 0.988622
 0.769056 0.930039 0.840727 0.964803 0.802210 -2.359790 -0.499666 0.545927 0.765589 0.897666
 0.947379 0.984635 0.963820 0.991779 0.956441 1.865336 0.511665 0.868551 0.944204 0.977704
 0.999645 0.999901 1.000361 0.998976 1.000824 2.637367 0.918079 0.979749 0.998447 1.000453
 0.975155 0.992897 0.983321 0.995369 0.979802 2.371438 0.760676 0.931101 0.973346 0.989916
 0.876295 0.962869 0.914121 0.981181 0.895156 0.299139 0.082066 0.734905 0.872138 0.945627
 0.862698 0.958485 0.904418 0.979469 0.882994 -0.638804 0.038981 0.717900 0.858909 0.939120
 0.933894 0.980138 0.954047 0.989507 0.944129 0.545699 0.490280 0.856766 0.931472 0.971061
 1.012411 1.003902 1.009605 0.999993 1.012254 2.706901 0.933491 0.997595 1.010959 1.006852
 0.998766 1.000235 1.000235 0.999244 1.000658 3.149051 0.852947 0.967921 0.997006 1.000921
 0.968098 0.990149 0.977811 0.993869 0.973313 0.860794 0.718656 0.926098 0.966502 0.986029
 1.055458 1.016357 1.039237 1.003653 1.049076 3.486100 1.216871 1.082059 1.054684 1.025775
 0.775224 0.931705 0.843525 0.966286 0.807806 -2.085766 -0.498859 0.549165 0.769978 0.899838
 0.809436 0.942331 0.867130 0.972184 0.837090 -1.856522 -0.296811 0.617170 0.804760 0.915186
 0.815620 0.944334 0.871681 0.973107 0.842536 -1.616024 -0.268112 0.627293 0.811029 0.918205
 0.927411 0.978871 0.949827 0.989271 0.939745 1.990907 0.328108 0.822755 0.923171 0.969106
 1.041181 1.013507 1.029260 1.004541 1.037304 3.931520 1.082184 1.047480 1.039605 1.020123
 1.006561 1.002746 1.004831 1.000318 1.007256 3.035367 0.878808 0.983386 1.004236 1.004016
 0.755120 0.925281 0.828208 0.964120 0.790820 -2.225608 -0.695528 0.503066 0.748029 0.890312
 0.744857 0.922942 0.822168 0.962661 0.782322 -2.335367 -0.779491 0.479583 0.737963 0.886683
 0.943227 0.982662 0.959673 0.991259 0.952110 1.029369 0.543249 0.874006 0.940337 0.974616
 0.824732 0.947689 0.878497 0.974567 0.851087 -0.759731 -0.275383 0.632413 0.819475 0.923062
 1.022211 1.007501 1.015519 1.002721 1.020633 3.293786 0.984360 1.015793 1.020308 1.011012
 1.100910 1.028845 1.073254 1.015371 1.088279 3.934701 1.523823 1.175602 1.102296 1.046455
 1.128561 1.040831 1.092705 1.017670 1.112129 4.691679 1.664894 1.224462 1.130402 1.062636
 0.766839 0.931379 0.839273 0.966456 0.802437 -2.125842 -0.816167 0.503704 0.759817 0.898813
 0.732430 0.920487 0.814715 0.961749 0.772493 -3.225220 -0.996566 0.443644 0.724981 0.882663
 0.709122 0.913096 0.798062 0.958320 0.752197 -4.263941 -1.140420 0.402024 0.701280 0.871858
 0.788076 0.936630 0.852695 0.969427 0.819261 -3.114812 -0.545486 0.567763 0.782597 0.906387
 1.038961 1.012944 1.029342 1.002117 1.035365 2.967995 1.024865 1.043123 1.038514 1.019792
 0.705495 0.910917 0.794285 0.957472 0.748015 -5.048302 -1.056119 0.412048 0.698289 0.868646
 1.020580 1.007983 1.016476 1.003692 1.019408 2.649576 0.967767 1.013406 1.020022 1.011934
 0.708793 0.912814 0.797703 0.958124 0.751850 -3.929032 -1.132746 0.401783 0.700922 0.871621
 -1.228156 -1.068637 -1.159428 -1.034788 -1.193596 -3.197305 -2.741529 -1.486346 -1.236326 -1.100633
 1.507945 2.758234
 -1.352817 1.577424
 -1.767683 0.046029
 -0.502862 2.994584
 1.291515 2.832729
 23.032202 -22.148260
 3.644810 -2.887063
 -0.982219 -1.324667
 -0.614414 0.529165
 -1.442924 1.046442
 -4.403261 -3.482519
