# Supplementary material for: AMS 3.0: prediction of post-translational modifications
Source: BMC Bioinformatics. 2010 Apr 28;11:210. doi: 10.1186/1471-2105-11-210 (PMC2874555; doi:10.1186/1471-2105-11-210)
Supplement: Additional file 2 — PTM predictor software with training data. PTM_Archive.tar.gz includes the predictor software binaries together with all trained ANNs in tar.gz compressed form. [file 1471-2105-11-210-S2.GZ › PTM_Archive/3,4-dihydroxyproline/P/Pnet12.dat]

 2
 90 12 2
 0.980775 1.010152 -0.640114 0.997037 0.935304 0.995699 -0.591015 0.916154 0.977401 0.469564 0.960708 0.962332
 0.972401 1.016555 -0.966754 0.995326 0.911920 0.994488 -0.913117 0.887253 0.967910 0.353998 0.945272 0.946527
 0.890577 1.069205 -0.169855 0.974499 0.695506 0.983468 -0.161427 0.621110 0.878701 -0.146835 0.801682 0.786323
 0.894919 1.067906 0.371968 0.974910 0.712896 0.984409 0.361581 0.644424 0.884072 0.027142 0.811537 0.795643
 0.910074 1.056611 0.974487 0.977586 0.754799 0.985983 0.951513 0.696098 0.901069 0.230777 0.839265 0.824102
 0.949394 1.027194 0.720531 0.987645 0.852450 0.991472 0.726752 0.813090 0.944087 0.402047 0.906555 0.897816
 0.948280 1.030147 -1.225982 0.990142 0.843580 0.991536 -1.156573 0.801553 0.941196 0.084004 0.901292 0.898984
 0.947351 1.031277 1.895286 0.984822 0.856547 0.990417 1.848728 0.821488 0.942789 0.659224 0.906584 0.894325
 0.942799 1.035113 -1.517223 0.989410 0.831977 0.991279 -1.417896 0.788655 0.935121 0.057372 0.892431 0.890213
 0.900923 1.063737 0.807195 0.975870 0.728986 0.985105 0.769195 0.663952 0.890955 0.125999 0.822478 0.805852
 0.937821 1.042538 0.728915 0.985642 0.832187 0.990195 0.761495 0.794127 0.931137 0.501875 0.888599 0.881288
 0.933403 1.045427 0.436165 0.984726 0.819032 0.989964 0.456043 0.777338 0.926244 0.401217 0.880370 0.872093
 0.924786 1.043554 -0.491334 0.982349 0.780395 0.988211 -0.541496 0.721769 0.916445 -0.075732 0.860577 0.848276
 0.940382 1.032823 -0.638222 0.985578 0.822721 0.990581 -0.673736 0.773194 0.934129 0.033856 0.888895 0.876786
 0.947920 1.028934 -0.698200 0.987815 0.843621 0.992432 -0.713705 0.799273 0.942416 0.113307 0.902399 0.891631
 0.955585 1.024995 1.841665 0.990601 0.872313 0.991884 1.788595 0.841154 0.949931 0.619708 0.917486 0.915445
 0.897505 1.070343 -0.985064 0.976538 0.717260 0.985416 -0.906522 0.649542 0.886567 -0.097241 0.814771 0.799731
 1.005261 0.988053 2.690968 0.999876 1.004868 0.998178 2.556657 1.003128 1.004875 1.033698 1.006073 1.010207
 0.872414 1.091524 -4.068619 0.970644 0.646259 0.983788 -3.873081 0.558493 0.859738 -0.671648 0.769546 0.744616
 0.979542 1.002329 2.396612 0.994211 0.932349 0.993526 2.235669 0.911562 0.976628 0.707723 0.959574 0.959060
 0.989692 1.000429 1.680335 0.996856 0.964601 0.995004 1.570049 0.953715 0.987754 0.818278 0.978895 0.980548
 0.984909 1.002512 1.693880 0.995247 0.949812 0.994191 1.563852 0.934312 0.982666 0.741240 0.970069 0.969757
 0.898880 1.066023 -0.892113 0.977628 0.714042 0.985053 -0.902162 0.643138 0.887398 -0.227385 0.814711 0.802038
 0.894294 1.073136 -1.457844 0.976976 0.705120 0.985303 -1.387646 0.633518 0.882628 -0.228790 0.807544 0.793492
 0.919381 1.056741 -1.236788 0.982166 0.772019 0.987751 -1.188695 0.715957 0.910026 -0.028409 0.851835 0.842592
 0.961034 1.022574 0.876176 0.992402 0.887024 0.993275 0.780471 0.858886 0.955733 0.499276 0.927115 0.926817
 0.961046 1.019217 0.898291 0.991912 0.883007 0.992374 0.790738 0.851948 0.955612 0.430084 0.926017 0.925200
 0.957845 1.028819 0.153038 0.989920 0.880669 0.992022 0.126520 0.851065 0.953024 0.465391 0.922637 0.917775
 0.936213 1.043207 -1.346996 0.987208 0.819940 0.991330 -1.303185 0.775714 0.928522 0.094221 0.882789 0.876865
 0.899676 1.066934 -0.011507 0.977370 0.721219 0.985338 -0.000731 0.654257 0.888657 -0.005794 0.817869 0.804617
 0.931646 1.046287 0.179282 0.983395 0.817200 0.989671 0.255940 0.775146 0.924901 0.416961 0.878729 0.867436
 0.927286 1.049334 0.114286 0.982595 0.805390 0.989121 0.185030 0.760635 0.920040 0.369378 0.870882 0.859391
 0.961740 1.015012 1.003986 0.990809 0.881635 0.991457 0.913223 0.848120 0.956688 0.402499 0.926693 0.924176
 0.995363 0.991568 1.437685 0.999108 0.971321 0.995842 1.288624 0.958440 0.993391 0.673336 0.986165 0.990009
 1.000167 0.987908 1.659640 0.999720 0.985595 0.996471 1.516373 0.975904 0.999140 0.753434 0.995559 0.998953
 0.941189 1.033041 0.687813 0.985122 0.832594 0.989863 0.729394 0.789482 0.935130 0.386678 0.892766 0.882132
 0.909771 1.058303 0.025101 0.978113 0.754801 0.986232 0.100544 0.696568 0.900605 0.161058 0.838731 0.824470
 0.998109 0.992950 1.422249 0.999192 0.982786 0.998036 1.363708 0.973584 0.997352 0.822814 0.992908 0.992910
 0.934098 1.040194 0.418559 0.983873 0.819899 0.989263 0.445476 0.776619 0.927237 0.358751 0.881920 0.872462
 0.985653 1.000433 0.811588 0.997630 0.944828 0.995813 0.729055 0.925867 0.982826 0.559941 0.968648 0.970338
 0.968501 1.018676 1.096011 0.990593 0.908852 0.992060 1.025830 0.885184 0.964864 0.622909 0.941797 0.937805
 0.963725 1.020598 1.192499 0.989910 0.895627 0.991479 1.105134 0.868673 0.959666 0.578071 0.933269 0.928680
 0.926073 1.039183 1.177729 0.982271 0.783567 0.987008 1.006625 0.725992 0.917644 0.078931 0.862804 0.852936
 0.942124 1.026753 1.809328 0.985407 0.826969 0.988750 1.600220 0.779275 0.935521 0.266968 0.891716 0.883358
 0.945931 1.026587 1.466821 0.986442 0.839751 0.989442 1.300807 0.796209 0.939768 0.314080 0.899212 0.891714
 0.939864 1.042725 -0.707756 0.985679 0.830252 0.989443 -0.650687 0.788552 0.932883 0.232846 0.889660 0.882978
 0.945460 1.027914 1.409018 0.986339 0.840141 0.989434 1.255869 0.797434 0.939258 0.327665 0.898816 0.891601
 0.953983 1.038431 -0.658456 0.987072 0.874224 0.990496 -0.575914 0.844250 0.948864 0.429335 0.917359 0.912714
 0.963515 1.007507 3.315345 0.989009 0.882027 0.990672 2.984113 0.845309 0.959347 0.507139 0.929573 0.922979
 0.934630 1.040793 -0.048687 0.984807 0.813502 0.988886 -0.067375 0.766476 0.927148 0.192585 0.879781 0.871855
 0.964553 1.022891 0.714858 0.990757 0.901279 0.992697 0.696193 0.876900 0.960833 0.625775 0.935838 0.930387
 0.963390 1.022465 0.949109 0.990143 0.896900 0.992465 0.911541 0.870956 0.959443 0.617419 0.933382 0.927871
 0.906551 1.057920 -0.413254 0.978392 0.735347 0.985694 -0.373666 0.668713 0.896399 -0.087376 0.829170 0.815459
 0.908622 1.057681 -0.523639 0.978695 0.742286 0.986319 -0.455588 0.677580 0.898847 -0.050338 0.833368 0.818942
 0.910035 1.059667 -1.008043 0.979417 0.748376 0.987298 -0.894526 0.686152 0.900536 -0.038006 0.836547 0.822186
 0.952893 1.030623 -0.117983 0.989737 0.866289 0.992181 -0.113215 0.833117 0.947364 0.385237 0.913361 0.908540
 0.921318 1.051792 -0.283064 0.981487 0.781767 0.988038 -0.236696 0.728478 0.913079 0.153486 0.857783 0.845041
 0.975673 1.014735 0.383565 0.994087 0.927408 0.994192 0.372126 0.908416 0.972426 0.616355 0.953915 0.952799
 0.880338 1.083928 -1.569046 0.971595 0.673350 0.983721 -1.368042 0.595258 0.868543 -0.203153 0.785517 0.763308
 0.962366 1.016519 1.105391 0.991222 0.885005 0.992149 1.000800 0.853064 0.957468 0.439033 0.928362 0.925705
 1.003114 0.989360 2.205575 0.999361 1.000564 0.996497 2.061644 0.997265 1.002991 0.956147 1.003231 1.006222
 0.990744 0.998250 1.905213 0.996168 0.966601 0.994945 1.783447 0.955016 0.989402 0.830981 0.981015 0.980617
 0.931535 1.040802 0.187062 0.983926 0.804685 0.988629 0.157051 0.754877 0.923888 0.183617 0.874336 0.864863
 0.925215 1.049048 -0.434380 0.983109 0.791362 0.988991 -0.384736 0.740363 0.917141 0.167768 0.864155 0.853255
 0.957005 1.026403 0.401451 0.989847 0.877031 0.992098 0.368847 0.846039 0.952009 0.468419 0.920814 0.915646
 1.001467 0.988343 2.256343 1.000087 0.991863 0.996406 2.051337 0.985422 1.000364 0.854716 0.998540 1.003530
 0.999339 0.988639 2.475826 0.999035 0.984833 0.996010 2.267635 0.976031 0.998159 0.848021 0.994566 0.997479
 0.975064 1.014824 0.723779 0.993252 0.927251 0.993732 0.673900 0.908282 0.972084 0.657191 0.953663 0.951065
 1.019775 0.975884 2.561693 0.999500 1.043197 0.998589 2.338207 1.047957 1.021401 1.039382 1.032657 1.035927
 0.889068 1.075552 -1.280710 0.975611 0.694205 0.984573 -1.130409 0.621727 0.876937 -0.143810 0.799322 0.785016
 0.908537 1.063443 -1.149815 0.979552 0.748419 0.987644 -0.987565 0.688391 0.898974 0.041304 0.834912 0.820938
 0.911703 1.060455 -0.955405 0.980256 0.755965 0.987999 -0.817144 0.697263 0.902450 0.059987 0.840363 0.826880
 0.968262 1.009937 1.809821 0.992181 0.899048 0.992431 1.604621 0.869125 0.963997 0.478404 0.938468 0.936420
 1.022888 0.970233 3.295477 1.002019 1.047355 0.998384 2.963540 1.051954 1.024390 1.028604 1.036507 1.042774
 1.005628 0.984455 2.578007 1.000063 1.002906 0.997438 2.324343 0.998206 1.005400 0.883236 1.006140 1.009875
 0.886261 1.076410 -1.384563 0.974497 0.685685 0.984085 -1.245511 0.610097 0.874037 -0.228882 0.794327 0.778755
 0.877368 1.082475 -1.532547 0.972600 0.659680 0.983205 -1.374314 0.577188 0.864286 -0.329204 0.777796 0.759811
 0.976074 1.010984 1.040497 0.994711 0.929557 0.995133 0.969264 0.910792 0.973063 0.671782 0.955328 0.953900
 0.914133 1.054384 -0.358499 0.980640 0.757374 0.987838 -0.309115 0.696758 0.904826 0.016121 0.843102 0.830651
 1.015236 0.977280 2.811496 1.001447 1.029499 0.998629 2.536332 1.030978 1.016068 0.979830 1.023803 1.029079
 1.052343 0.953648 3.041321 1.013310 1.128608 1.000685 2.820809 1.152708 1.057667 1.357469 1.089963 1.097852
 1.067182 0.941452 3.546240 1.014596 1.162075 1.001154 3.273026 1.192526 1.072948 1.450512 1.112972 1.123187
 0.874752 1.079556 -2.028173 0.972256 0.639613 0.982311 -1.877190 0.547382 0.860763 -0.579149 0.768822 0.750515
 0.857344 1.095079 -2.626886 0.968912 0.597155 0.981118 -2.413790 0.497044 0.841771 -0.692329 0.739112 0.718103
 0.847744 1.103648 -3.198773 0.966742 0.572886 0.980122 -2.924579 0.467875 0.831250 -0.774580 0.722339 0.699622
 0.893641 1.072664 -1.918838 0.976905 0.702234 0.985971 -1.729592 0.629329 0.882135 -0.228445 0.806230 0.790216
 1.020007 0.973108 2.279113 1.000188 1.035993 0.998743 2.088636 1.035917 1.021485 0.930607 1.030639 1.033914
 0.847380 1.109642 -3.692277 0.966803 0.581248 0.980998 -3.326930 0.482116 0.831248 -0.649695 0.724596 0.701665
 1.010996 0.982356 2.195887 1.000911 1.014409 0.999216 2.007102 1.010958 1.011556 0.893152 1.014967 1.016678
 0.843433 1.107061 -3.487670 0.965909 0.561867 0.979656 -3.173752 0.454734 0.826538 -0.811007 0.714875 0.691797
 -1.125080 -0.921984 -3.294914 -1.029220 -1.355296 -1.021277 -3.259150 -1.444427 -1.139346 -2.528760 -1.229542 -1.244421
 -1.131056 0.578501
 -1.771353 3.543521
 13.189694 -13.983397
 0.553832 3.651500
 -1.168041 -1.324112
 -2.013369 1.199563
 13.349368 -10.608160
 -0.138080 -0.742179
 -2.161282 -0.633491
 3.989025 -0.821746
 -1.902153 -1.216480
 2.925675 3.603121
 -3.862252 -1.593037
 0.980771 1.010146 -0.636741 0.997030 0.935307 0.995693 -0.587864 0.916161 0.977398 0.470687 0.960707 0.962327
 0.972396 1.016548 -0.963008 0.995319 0.911923 0.994483 -0.909626 0.887260 0.967906 0.355198 0.945271 0.946522
 0.890570 1.069194 -0.159991 0.974488 0.695511 0.983459 -0.152460 0.621123 0.878695 -0.144575 0.801679 0.786317
 0.894914 1.067897 0.380994 0.974902 0.712900 0.984402 0.369744 0.644435 0.884067 0.028989 0.811535 0.795638
 0.910068 1.056602 0.982883 0.977578 0.754802 0.985976 0.959107 0.696108 0.901064 0.232537 0.839263 0.824098
 0.949388 1.027186 0.726562 0.987637 0.852454 0.991465 0.732290 0.813100 0.944082 0.403799 0.906554 0.897810
 0.948273 1.030136 -1.219044 0.990131 0.843585 0.991526 -1.150164 0.801565 0.941190 0.086013 0.901290 0.898976
 0.947348 1.031273 1.899701 0.984818 0.856549 0.990414 1.852715 0.821494 0.942787 0.660249 0.906583 0.894323
 0.942792 1.035101 -1.509205 0.989399 0.831982 0.991270 -1.410523 0.788667 0.935115 0.059450 0.892428 0.890206
 0.900918 1.063730 0.814258 0.975865 0.728989 0.985099 0.775570 0.663960 0.890952 0.127467 0.822476 0.805848
 0.937818 1.042533 0.732817 0.985637 0.832189 0.990190 0.765068 0.794133 0.931134 0.502890 0.888598 0.881285
 0.933399 1.045421 0.440839 0.984720 0.819035 0.989959 0.460321 0.777345 0.926241 0.402425 0.880369 0.872089
 0.924778 1.043542 -0.482397 0.982338 0.780401 0.988201 -0.533323 0.721782 0.916439 -0.073384 0.860575 0.848269
 0.940374 1.032812 -0.629897 0.985568 0.822726 0.990572 -0.666121 0.773207 0.934123 0.036078 0.888892 0.876779
 0.947914 1.028925 -0.691772 0.987807 0.843625 0.992424 -0.707823 0.799283 0.942411 0.115071 0.902397 0.891625
 0.955582 1.024990 1.845272 0.990597 0.872315 0.991880 1.791889 0.841159 0.949929 0.620596 0.917485 0.915442
 0.897499 1.070334 -0.978317 0.976530 0.717264 0.985409 -0.900343 0.649553 0.886562 -0.095431 0.814769 0.799725
 1.005260 0.988051 2.692856 0.999874 1.004869 0.998176 2.558374 1.003130 1.004873 1.034131 1.006073 1.010205
 0.872408 1.091514 -4.061498 0.970634 0.646264 0.983780 -3.866548 0.558504 0.859733 -0.669543 0.769544 0.744609
 0.979536 1.002320 2.404056 0.994203 0.932353 0.993518 2.242464 0.911573 0.976623 0.709495 0.959572 0.959054
 0.989688 1.000422 1.685101 0.996850 0.964604 0.994998 1.574417 0.953722 0.987750 0.819451 0.978893 0.980545
 0.984904 1.002505 1.699413 0.995240 0.949815 0.994185 1.568911 0.934320 0.982662 0.742599 0.970068 0.969753
 0.898873 1.066011 -0.884152 0.977617 0.714047 0.985044 -0.894855 0.643151 0.887392 -0.225196 0.814709 0.802030
 0.894288 1.073127 -1.451918 0.976968 0.705125 0.985296 -1.382179 0.633529 0.882623 -0.226978 0.807542 0.793485
 0.919376 1.056733 -1.231818 0.982158 0.772023 0.987744 -1.184098 0.715966 0.910021 -0.026878 0.851833 0.842586
 0.961030 1.022567 0.881842 0.992396 0.887027 0.993269 0.785649 0.858894 0.955729 0.500551 0.927114 0.926813
 0.961039 1.019207 0.905973 0.991902 0.883012 0.992365 0.797794 0.851960 0.955606 0.432081 0.926015 0.925193
 0.957843 1.028816 0.155900 0.989918 0.880670 0.992019 0.129118 0.851069 0.953022 0.466007 0.922636 0.917774
 0.936205 1.043195 -1.339521 0.987197 0.819945 0.991319 -1.296265 0.775727 0.928515 0.096443 0.882787 0.876856
 0.899672 1.066928 -0.006351 0.977364 0.721222 0.985333 0.003973 0.654264 0.888653 -0.004448 0.817868 0.804612
 0.931644 1.046284 0.182208 0.983392 0.817202 0.989668 0.258590 0.775149 0.924900 0.417720 0.878728 0.867433
 0.927284 1.049330 0.117422 0.982591 0.805392 0.989118 0.187880 0.760639 0.920038 0.370234 0.870881 0.859388
 0.961733 1.015000 1.013035 0.990798 0.881640 0.991448 0.921491 0.848133 0.956682 0.404676 0.926691 0.924169
 0.995357 0.991558 1.445382 0.999099 0.971325 0.995833 1.295675 0.958452 0.993386 0.675200 0.986162 0.990003
 1.000161 0.987899 1.666967 0.999712 0.985599 0.996463 1.523056 0.975914 0.999135 0.755057 0.995557 0.998948
 0.941184 1.033033 0.695248 0.985115 0.832597 0.989856 0.736137 0.789492 0.935126 0.388298 0.892764 0.882127
 0.909767 1.058297 0.030923 0.978108 0.754803 0.986227 0.105820 0.696575 0.900602 0.162443 0.838729 0.824466
 0.998105 0.992943 1.428206 0.999186 0.982789 0.998030 1.369135 0.973592 0.997348 0.824086 0.992906 0.992907
 0.934096 1.040190 0.423058 0.983869 0.819900 0.989259 0.449518 0.776623 0.927235 0.359659 0.881919 0.872460
 0.985645 1.000421 0.819891 0.997618 0.944833 0.995803 0.736705 0.925881 0.982819 0.562161 0.968646 0.970330
 0.968498 1.018672 1.098799 0.990589 0.908855 0.992056 1.028411 0.885189 0.964862 0.623891 0.941796 0.937801
 0.963722 1.020594 1.195551 0.989906 0.895630 0.991475 1.107949 0.868679 0.959663 0.579103 0.933268 0.928676
 0.926070 1.039178 1.182454 0.982266 0.783569 0.987004 1.010907 0.725998 0.917641 0.080218 0.862803 0.852932
 0.942122 1.026751 1.813234 0.985404 0.826970 0.988748 1.603714 0.779279 0.935519 0.267843 0.891715 0.883356
 0.945929 1.026584 1.470324 0.986439 0.839753 0.989439 1.303956 0.796213 0.939766 0.314926 0.899211 0.891712
 0.939860 1.042719 -0.704701 0.985673 0.830255 0.989438 -0.647820 0.788559 0.932880 0.234076 0.889659 0.882972
 0.945455 1.027907 1.413771 0.986332 0.840144 0.989428 1.260241 0.797442 0.939255 0.329223 0.898815 0.891595
 0.953982 1.038429 -0.657224 0.987069 0.874225 0.990494 -0.574762 0.844253 0.948863 0.429819 0.917359 0.912712
 0.963511 1.007501 3.320749 0.989003 0.882030 0.990667 2.989020 0.845317 0.959344 0.508649 0.929571 0.922975
 0.934629 1.040791 -0.046142 0.984804 0.813503 0.988884 -0.065079 0.766479 0.927147 0.193234 0.879781 0.871853
 0.964551 1.022888 0.718101 0.990755 0.901280 0.992695 0.699107 0.876903 0.960831 0.626345 0.935837 0.930386
 0.963388 1.022462 0.952942 0.990141 0.896902 0.992463 0.914985 0.870960 0.959441 0.618090 0.933381 0.927870
 0.906542 1.057906 -0.402742 0.978379 0.735353 0.985682 -0.364036 0.668729 0.896392 -0.084637 0.829166 0.815450
 0.908613 1.057667 -0.513267 0.978682 0.742292 0.986307 -0.446082 0.677596 0.898840 -0.047619 0.833365 0.818933
 0.910027 1.059655 -0.998879 0.979405 0.748382 0.987287 -0.886103 0.686167 0.900529 -0.035494 0.836544 0.822177
 0.952888 1.030616 -0.113716 0.989730 0.866292 0.992175 -0.109260 0.833125 0.947360 0.386595 0.913360 0.908534
 0.921314 1.051785 -0.276033 0.981480 0.781771 0.988032 -0.230323 0.728486 0.913075 0.154980 0.857781 0.845037
 0.975669 1.014728 0.386706 0.994081 0.927411 0.994187 0.375090 0.908424 0.972422 0.617624 0.953914 0.952794
 0.880332 1.083918 -1.559436 0.971586 0.673354 0.983713 -1.359340 0.595269 0.868538 -0.201198 0.785514 0.763303
 0.962358 1.016508 1.112472 0.991211 0.885010 0.992140 1.007334 0.853076 0.957463 0.441151 0.928360 0.925697
 1.003112 0.989358 2.208335 0.999359 1.000565 0.996495 2.064118 0.997268 1.002990 0.956615 1.003231 1.006221
 0.990742 0.998247 1.908597 0.996166 0.966602 0.994943 1.786484 0.955020 0.989401 0.831561 0.981014 0.980616
 0.931532 1.040797 0.192834 0.983922 0.804687 0.988625 0.162236 0.754883 0.923885 0.184625 0.874335 0.864862
 0.925213 1.049044 -0.429464 0.983106 0.791364 0.988987 -0.380314 0.740368 0.917139 0.168636 0.864153 0.853254
 0.957004 1.026401 0.404561 0.989845 0.877032 0.992096 0.371639 0.846042 0.952007 0.468961 0.920814 0.915645
 1.001466 0.988340 2.259429 1.000086 0.991864 0.996404 2.054097 0.985425 1.000363 0.855231 0.998539 1.003529
 0.999337 0.988636 2.479795 0.999032 0.984835 0.996007 2.271190 0.976035 0.998157 0.848691 0.994565 0.997478
 0.975063 1.014822 0.725693 0.993251 0.927251 0.993730 0.675615 0.908284 0.972083 0.657519 0.953663 0.951064
 1.019774 0.975883 2.563244 0.999500 1.043198 0.998589 2.339587 1.047958 1.021400 1.039625 1.032657 1.035927
 0.889064 1.075546 -1.273421 0.975605 0.694207 0.984567 -1.123848 0.621735 0.876933 -0.142514 0.799321 0.785013
 0.908532 1.063434 -1.143078 0.979544 0.748423 0.987637 -0.981394 0.688401 0.898969 0.043028 0.834910 0.820932
 0.911698 1.060446 -0.948551 0.980247 0.755969 0.987991 -0.810866 0.697274 0.902445 0.061741 0.840361 0.826874
 0.968256 1.009928 1.816626 0.992173 0.899051 0.992424 1.610832 0.869135 0.963992 0.480111 0.938465 0.936414
 1.022885 0.970230 3.298814 1.002015 1.047357 0.998380 2.966572 1.051959 1.024387 1.029420 1.036506 1.042771
 1.005625 0.984451 2.581744 1.000059 1.002908 0.997434 2.327744 0.998211 1.005398 0.884158 1.006139 1.009872
 0.886253 1.076398 -1.375363 0.974486 0.685691 0.984075 -1.237093 0.610110 0.874030 -0.226543 0.794324 0.778747
 0.877360 1.082462 -1.522486 0.972587 0.659686 0.983194 -1.365104 0.577203 0.864279 -0.326639 0.777793 0.759803
 0.976071 1.010980 1.044026 0.994707 0.929559 0.995129 0.972484 0.910797 0.973060 0.672664 0.955327 0.953898
 0.914127 1.054374 -0.350195 0.980630 0.757378 0.987828 -0.301518 0.696770 0.904820 0.018232 0.843100 0.830644
 1.015234 0.977276 2.814598 1.001444 1.029500 0.998626 2.539152 1.030982 1.016066 0.980590 1.023802 1.029076
 1.052343 0.953648 3.041294 1.013310 1.128608 1.000685 2.820775 1.152708 1.057667 1.357443 1.089963 1.097852
 1.067182 0.941452 3.546203 1.014597 1.162075 1.001154 3.272979 1.192526 1.072949 1.450476 1.112973 1.123187
 0.874743 1.079541 -2.016772 0.972242 0.639619 0.982299 -1.866759 0.547398 0.860754 -0.576250 0.768819 0.750505
 0.857334 1.095064 -2.615473 0.968898 0.597162 0.981106 -2.403344 0.497061 0.841763 -0.689418 0.739109 0.718093
 0.847735 1.103633 -3.187353 0.966728 0.572892 0.980109 -2.914125 0.467891 0.831242 -0.771665 0.722335 0.699612
 0.893635 1.072654 -1.910986 0.976896 0.702239 0.985962 -1.722403 0.629341 0.882130 -0.226438 0.806228 0.790209
 1.020004 0.973104 2.282315 1.000184 1.035995 0.998740 2.091556 1.035921 1.021483 0.931403 1.030638 1.033912
 0.847372 1.109630 -3.682988 0.966791 0.581253 0.980988 -3.318424 0.482130 0.831241 -0.647315 0.724593 0.701656
 1.010993 0.982352 2.198945 1.000907 1.014411 0.999212 2.009896 1.010962 1.011554 0.893925 1.014966 1.016675
 0.843424 1.107046 -3.476258 0.965896 0.561874 0.979644 -3.163308 0.454751 0.826530 -0.808098 0.714872 0.691787
 -1.125090 -0.921999 -3.283533 -1.029234 -1.355289 -1.021289 -3.248747 -1.444410 -1.139354 -2.525880 -1.229546 -1.244431
 -1.114600 0.560111
 -1.754877 3.525108
 13.192619 -13.986229
 0.570300 3.633097
 -1.151642 -1.342438
 -1.996900 1.181158
 13.352510 -10.611239
 -0.121721 -0.760459
 -2.144828 -0.651879
 3.999563 -0.833387
 -1.885717 -1.234848
 2.942108 3.584758
 -3.845758 -1.611471
