# Supplementary material for: AMS 3.0: prediction of post-translational modifications
Source: BMC Bioinformatics. 2010 Apr 28;11:210. doi: 10.1186/1471-2105-11-210 (PMC2874555; doi:10.1186/1471-2105-11-210)
Supplement: Additional file 2 — PTM predictor software with training data. PTM_Archive.tar.gz includes the predictor software binaries together with all trained ANNs in tar.gz compressed form. [file 1471-2105-11-210-S2.GZ › PTM_Archive/3,4-dihydroxyproline/P/Pnet14.dat]

 2
 90 14 2
 0.980303 1.009938 0.989288 1.003329 1.006450 0.963394 -1.338664 0.983271 0.972840 1.005583 0.920566 0.998341 -1.273018 0.948565
 0.971783 1.016517 0.984001 1.006894 1.010131 0.948494 -1.737846 0.976212 0.961127 1.009020 0.893220 0.998569 -1.665967 0.929504
 0.891106 1.073981 0.928416 1.019449 1.038181 0.802353 0.076854 0.908810 0.844847 1.034070 0.642743 0.997339 0.057558 0.756720
 0.895728 1.072584 0.930709 1.018693 1.037179 0.811462 0.844660 0.912670 0.851332 1.033231 0.664692 0.997402 0.801906 0.770139
 0.910984 1.060923 0.940150 1.015926 1.030994 0.838305 1.613617 0.925548 0.872400 1.027748 0.713650 0.996686 1.556947 0.804371
 0.949902 1.029578 0.966883 1.008833 1.015311 0.906192 0.911012 0.958348 0.927138 1.013742 0.824400 0.996763 0.901099 0.884146
 0.947884 1.031452 0.968302 1.009847 1.017395 0.904552 -1.997598 0.956171 0.926830 1.015389 0.812256 0.998498 -1.922263 0.875210
 0.948287 1.033822 0.964048 1.011167 1.017830 0.904268 2.742014 0.957043 0.924287 1.016525 0.832620 0.996024 2.668330 0.887021
 0.942372 1.037045 0.964728 1.010572 1.020009 0.895863 -2.494178 0.951433 0.919643 1.017468 0.799112 0.999079 -2.400344 0.864706
 0.901839 1.068021 0.934243 1.017971 1.034708 0.821692 1.543673 0.917924 0.859361 1.031096 0.684092 0.997053 1.477167 0.783897
 0.938170 1.044316 0.959164 1.014328 1.023535 0.890537 1.975641 0.947892 0.913233 1.021226 0.809029 0.997535 1.905253 0.865879
 0.933674 1.047481 0.956276 1.014096 1.024475 0.881957 1.433895 0.944179 0.906619 1.021995 0.792453 0.997599 1.376665 0.855233
 0.924648 1.046353 0.950720 1.013013 1.024312 0.859522 -0.864099 0.937181 0.890953 1.021770 0.735759 0.996903 -0.851440 0.825505
 0.940122 1.035671 0.960594 1.010378 1.018802 0.886026 -1.469395 0.950409 0.911986 1.016943 0.782264 0.997071 -1.421704 0.859051
 0.947623 1.031443 0.965662 1.009341 1.016602 0.899679 -1.633004 0.956750 0.922691 1.014898 0.806956 0.997761 -1.572910 0.875689
 0.955854 1.025640 0.971813 1.007890 1.013218 0.921491 3.295168 0.962658 0.938681 1.011673 0.855274 0.996628 3.183367 0.899942
 0.897541 1.073839 0.932588 1.021690 1.039177 0.815054 -0.437963 0.914224 0.854313 1.035355 0.670051 0.998338 -0.447353 0.773170
 1.005379 0.986897 1.004476 0.995384 0.992720 1.009166 3.496090 1.004392 1.008291 0.993077 1.006253 0.995947 3.403294 1.006858
 0.871919 1.097167 0.915202 1.030060 1.052653 0.764255 -5.535486 0.893523 0.814767 1.047864 0.576740 1.000193 -5.372807 0.713901
 0.979851 1.002278 0.987315 0.998965 1.000511 0.961770 3.157221 0.982921 0.971281 1.000015 0.919171 0.995141 3.056349 0.949001
 0.989705 1.000269 0.994113 0.999496 0.999875 0.981233 2.055804 0.991120 0.986120 0.999512 0.957785 0.996051 2.000446 0.973029
 0.984986 1.002537 0.990753 1.000013 1.000954 0.971575 2.014594 0.987300 0.978682 1.000521 0.939072 0.995728 1.957700 0.961740
 0.898905 1.069498 0.934698 1.020476 1.037248 0.816372 -0.871026 0.915344 0.856399 1.033418 0.663732 0.998258 -0.874915 0.771339
 0.894258 1.076986 0.931487 1.023801 1.041661 0.808649 -1.527538 0.911525 0.849793 1.037547 0.654194 0.999330 -1.503656 0.763091
 0.919222 1.058596 0.948285 1.020380 1.033242 0.853697 -1.460157 0.932293 0.885617 1.030097 0.732278 0.998982 -1.429083 0.816981
 0.961073 1.022998 0.976025 1.006043 1.011713 0.931256 1.182724 0.966925 0.946642 1.009982 0.869410 0.997778 1.134775 0.910348
 0.960975 1.020075 0.975978 1.004636 1.010394 0.929474 1.187894 0.966913 0.945784 1.008862 0.861930 0.996989 1.140728 0.907590
 0.957902 1.029438 0.972898 1.013107 1.017696 0.923960 0.066665 0.964665 0.940500 1.016417 0.860343 0.997638 0.065427 0.904819
 0.935672 1.045689 0.959407 1.013562 1.024092 0.884364 -1.906844 0.945935 0.909672 1.021376 0.786355 0.999217 -1.852013 0.854041
 0.900079 1.070500 0.934700 1.020726 1.037345 0.819533 0.695256 0.916311 0.858101 1.033640 0.676140 0.998276 0.646276 0.777478
 0.932201 1.050168 0.954550 1.015699 1.026064 0.877708 0.260319 0.943297 0.903092 1.023762 0.786709 0.997951 0.266894 0.852651
 0.927840 1.053385 0.951762 1.016029 1.027501 0.870110 0.213078 0.939636 0.897132 1.024918 0.773130 0.998062 0.216814 0.843056
 0.961782 1.016174 0.976097 1.002761 1.008305 0.928697 1.067837 0.967889 0.945684 1.007054 0.857053 0.996005 1.040483 0.907245
 0.995141 0.990839 0.998725 0.996466 0.995105 0.989302 1.454608 0.995651 0.993684 0.995027 0.961937 0.995934 1.418822 0.979527
 1.000189 0.987090 1.001458 0.995504 0.993066 0.997929 1.659643 0.999898 1.000557 0.993339 0.978258 0.995682 1.625410 0.991228
 0.941600 1.036121 0.960998 1.010521 1.018599 0.891412 0.833696 0.951436 0.915213 1.016859 0.800726 0.996557 0.831137 0.867394
 0.910496 1.063294 0.940322 1.017130 1.032514 0.837755 0.071983 0.925192 0.872039 1.029122 0.712245 0.997675 0.078810 0.803011
 0.998018 0.992637 0.999317 0.997399 0.996050 0.993194 1.477629 0.998434 0.996186 0.996265 0.975379 0.996403 1.461669 0.988505
 0.934766 1.043784 0.956767 1.011099 1.022105 0.881869 0.341214 0.945309 0.907051 1.019616 0.788043 0.997587 0.346581 0.855539
 0.985255 1.000252 0.992155 0.999256 1.000200 0.971100 0.750181 0.987537 0.979334 0.999700 0.930522 0.996840 0.737666 0.957771
 0.968684 1.018822 0.979660 1.009549 1.012084 0.942692 1.333602 0.973815 0.955371 1.011245 0.892847 0.996363 1.299473 0.928307
 0.964097 1.021265 0.976582 1.009159 1.012620 0.934254 1.470267 0.969905 0.948816 1.011737 0.877406 0.996226 1.428953 0.917893
 0.926693 1.041671 0.952305 1.010770 1.021449 0.864383 1.535016 0.938707 0.894869 1.019087 0.743769 0.995857 1.465335 0.830022
 0.942845 1.028610 0.962632 1.007039 1.014655 0.892977 2.238873 0.952262 0.917388 1.012950 0.794263 0.995232 2.154254 0.865577
 0.946595 1.028375 0.965142 1.008040 1.014929 0.900467 1.794961 0.955319 0.923028 1.013290 0.809818 0.995749 1.727924 0.874991
 0.939719 1.044181 0.961410 1.017621 1.026323 0.890887 -0.867056 0.949492 0.914708 1.024151 0.800136 0.998460 -0.841747 0.863474
 0.945996 1.029817 0.964792 1.008693 1.015737 0.900190 1.852406 0.954810 0.922657 1.013978 0.811206 0.995869 1.782527 0.874978
 0.954114 1.038432 0.970098 1.019367 1.025176 0.918393 -0.954424 0.961222 0.935976 1.023548 0.851987 0.998298 -0.913851 0.898022
 0.964555 1.008136 0.976264 0.999581 1.003297 0.930551 4.209900 0.970552 0.947435 1.002574 0.858643 0.993604 4.063601 0.912132
 0.934786 1.043046 0.957965 1.014495 1.023824 0.881078 -0.120203 0.945431 0.907249 1.021604 0.779815 0.997467 -0.121042 0.851255
 0.964696 1.024022 0.976751 1.009998 1.013767 0.935692 0.734200 0.970475 0.949535 1.012722 0.883429 0.997214 0.727673 0.921031
 0.963715 1.023365 0.976041 1.009139 1.013209 0.933559 1.050324 0.969597 0.948027 1.011968 0.878558 0.996752 1.033441 0.918187
 0.906874 1.061723 0.939092 1.017408 1.032621 0.829449 -0.323785 0.922142 0.866634 1.029197 0.687479 0.997297 -0.317609 0.789170
 0.908884 1.061616 0.940150 1.017629 1.032433 0.832947 -0.441378 0.924021 0.869251 1.029078 0.695334 0.997585 -0.427201 0.794424
 0.910099 1.063683 0.941021 1.018925 1.033872 0.835553 -1.069122 0.924971 0.871061 1.030471 0.702394 0.998640 -1.033465 0.798129
 0.952753 1.032421 0.969866 1.011771 1.017871 0.914467 -0.267513 0.960273 0.933268 1.016092 0.841884 0.998158 -0.255882 0.892443
 0.921511 1.055201 0.948232 1.016962 1.029437 0.856899 -0.325598 0.934446 0.887575 1.026606 0.742315 0.997972 -0.310385 0.824816
 0.975481 1.015111 0.984918 1.007352 1.009568 0.955550 0.343663 0.979334 0.965746 1.008850 0.914249 0.997835 0.344134 0.942268
 0.880593 1.089805 0.920435 1.026785 1.047842 0.781954 -1.691718 0.900536 0.827993 1.043517 0.614447 0.999371 -1.630735 0.736503
 0.962655 1.017163 0.976472 1.003725 1.008869 0.931014 1.321359 0.968574 0.947127 1.007564 0.863865 0.996105 1.281682 0.910749
 1.003632 0.988531 1.002851 0.996492 0.993762 1.005597 2.317511 1.002792 1.005563 0.994077 0.999798 0.995457 2.266371 1.003252
 0.991121 0.998086 0.994447 0.998955 0.998685 0.982326 2.025115 0.992518 0.987117 0.998606 0.959191 0.995495 1.981936 0.975869
 0.931770 1.043294 0.955544 1.012410 1.022802 0.874914 0.125814 0.942905 0.902471 1.020361 0.768665 0.997152 0.123790 0.844558
 0.925299 1.052135 0.951171 1.015516 1.027593 0.864187 -0.551791 0.937558 0.893417 1.024750 0.754237 0.998445 -0.529735 0.832633
 0.956988 1.027778 0.972380 1.009715 1.015402 0.921558 0.289743 0.963970 0.938882 1.013865 0.854501 0.997700 0.289192 0.901869
 1.001813 0.987265 1.002647 0.995557 0.993065 1.002437 2.275929 1.001034 1.003670 0.993265 0.989089 0.995607 2.216048 0.996574
 0.999577 0.987715 1.000591 0.995345 0.993141 0.997455 2.582618 0.999382 0.999642 0.993393 0.980124 0.995132 2.515939 0.991589
 0.975085 1.015096 0.984090 1.007231 1.009400 0.954382 0.638919 0.979057 0.964654 1.008687 0.913351 0.997322 0.633908 0.942125
 1.019938 0.974378 1.013102 0.992525 0.986281 1.033211 2.640707 1.016562 1.027755 0.987526 1.046036 0.994828 2.581680 1.037716
 0.889411 1.080241 0.927933 1.022648 1.042185 0.800765 -1.418492 0.907370 0.843229 1.037819 0.643257 0.999377 -1.376859 0.754308
 0.908710 1.067739 0.939908 1.021010 1.035980 0.834520 -1.173839 0.923783 0.869697 1.032515 0.705418 0.999051 -1.131370 0.797731
 0.911986 1.064608 0.942086 1.019640 1.034010 0.839987 -0.954700 0.926493 0.874107 1.030749 0.713965 0.998835 -0.919995 0.804123
 0.968697 1.010242 0.980354 1.000925 1.004797 0.941087 2.007193 0.973736 0.955397 1.003986 0.879084 0.995442 1.938087 0.922744
 1.023128 0.968149 1.016254 0.989921 0.982703 1.039410 3.541012 1.019162 1.033160 0.984016 1.052304 0.994559 3.436619 1.042512
 1.006001 0.983230 1.004839 0.993980 0.990692 1.008966 2.758699 1.004847 1.008734 0.991178 1.000943 0.995352 2.678703 1.005960
 0.886761 1.081125 0.925914 1.022301 1.042279 0.795316 -1.400815 0.905217 0.839127 1.037808 0.632347 0.998612 -1.366908 0.748048
 0.877816 1.087786 0.919823 1.024555 1.045892 0.777920 -1.530127 0.897868 0.825469 1.041306 0.600960 0.998889 -1.491510 0.727293
 0.976426 1.011615 0.985087 1.002495 1.005691 0.957199 1.092954 0.980061 0.966977 1.004892 0.917060 0.997035 1.068529 0.944901
 0.914549 1.058008 0.944044 1.015926 1.030139 0.843573 -0.307765 0.928537 0.877565 1.026963 0.714324 0.998217 -0.299755 0.806723
 1.015748 0.975726 1.011218 0.992003 0.986747 1.026594 3.006851 1.012835 1.022707 0.987642 1.032111 0.995216 2.920340 1.027438
 1.052353 0.950908 1.033986 0.984604 0.974202 1.090643 3.231527 1.043621 1.073310 0.976555 1.146146 0.995420 3.161426 1.107029
 1.066243 0.938018 1.044668 0.981396 0.967307 1.114190 3.780158 1.056120 1.092324 0.970363 1.184286 0.995084 3.693006 1.134929
 0.874649 1.084625 0.918847 1.023938 1.045148 0.768902 -2.297537 0.895543 0.819974 1.040449 0.572344 0.998551 -2.237844 0.712626
 0.857383 1.101134 0.907249 1.028185 1.053619 0.738945 -2.961692 0.880965 0.795763 1.048069 0.524117 0.999537 -2.881675 0.677298
 0.847689 1.110286 0.900724 1.031239 1.058575 0.721873 -3.626855 0.872876 0.782019 1.052649 0.496032 1.000083 -3.522795 0.657072
 0.893616 1.077312 0.930636 1.022811 1.041125 0.805813 -2.189942 0.911203 0.847752 1.037128 0.648892 0.999773 -2.119498 0.760836
 1.020031 0.971545 1.013947 0.992144 0.985226 1.031549 2.343553 1.016957 1.027370 0.986576 1.035784 0.995159 2.291541 1.033353
 0.847355 1.116581 0.900140 1.034305 1.062217 0.723646 -4.161851 0.872486 0.782300 1.056103 0.508586 1.001205 -4.031835 0.661702
 1.010936 0.981213 1.008003 0.994339 0.990160 1.015785 2.239055 1.009375 1.014458 0.990960 1.011781 0.996103 2.189385 1.015116
 0.843375 1.113966 0.897935 1.031928 1.060365 0.714345 -3.939829 0.869323 0.776019 1.054233 0.483403 1.000323 -3.824676 0.648023
 -1.124677 -0.917245 -1.080384 -0.979653 -0.956861 -1.227025 -3.458195 -1.104514 -1.177197 -0.961911 -1.419015 -1.004918 -3.438191 -1.283603
 -0.908029 0.182166
 -2.906061 2.467895
 0.816433 2.557222
 -2.129864 1.520705
 -2.015071 2.209136
 2.163980 2.204538
 16.500084 -15.799404
 -1.616421 -0.264053
 1.805545 2.324483
 -2.540862 1.548376
 1.990173 0.723082
 -0.794912 2.381457
 15.621609 -15.370625
 -0.857587 -1.335015
 -4.749969 -5.828752
 0.980303 1.009938 0.989288 1.003329 1.006450 0.963394 -1.338537 0.983271 0.972840 1.005583 0.920566 0.998341 -1.272898 0.948565
 0.971783 1.016517 0.984001 1.006894 1.010131 0.948494 -1.737691 0.976212 0.961127 1.009020 0.893220 0.998569 -1.665819 0.929504
 0.891103 1.073975 0.928412 1.019444 1.038175 0.802353 0.092663 0.908807 0.844845 1.034065 0.642757 0.997334 0.072684 0.756724
 0.895725 1.072579 0.930705 1.018688 1.037174 0.811462 0.860474 0.912667 0.851330 1.033226 0.664706 0.997397 0.817038 0.770143
 0.910981 1.060917 0.940146 1.015920 1.030988 0.838305 1.629374 0.925545 0.872398 1.027743 0.713664 0.996681 1.572024 0.804374
 0.949900 1.029574 0.966880 1.008830 1.015307 0.906192 0.921718 0.958346 0.927137 1.013739 0.824408 0.996760 0.911337 0.884148
 0.947883 1.031450 0.968300 1.009846 1.017394 0.904552 -1.992961 0.956170 0.926830 1.015387 0.812260 0.998496 -1.917828 0.875211
 0.948285 1.033818 0.964045 1.011163 1.017826 0.904267 2.754608 0.957040 0.924286 1.016521 0.832631 0.996020 2.680375 0.887023
 0.942371 1.037043 0.964726 1.010571 1.020007 0.895863 -2.489623 0.951432 0.919642 1.017467 0.799116 0.999078 -2.395983 0.864707
 0.901836 1.068015 0.934239 1.017966 1.034703 0.821691 1.559330 0.917920 0.859359 1.031090 0.684105 0.997048 1.492145 0.783900
 0.938169 1.044314 0.959162 1.014326 1.023533 0.890537 1.981484 0.947891 0.913232 1.021224 0.809034 0.997533 1.910845 0.865881
 0.933672 1.047478 0.956274 1.014094 1.024473 0.881957 1.440798 0.944178 0.906618 1.021993 0.792459 0.997597 1.383273 0.855234
 0.924646 1.046348 0.950716 1.013009 1.024308 0.859522 -0.849868 0.937178 0.890951 1.021765 0.735771 0.996898 -0.837825 0.825508
 0.940120 1.035666 0.960590 1.010374 1.018797 0.886026 -1.455428 0.950406 0.911985 1.016938 0.782276 0.997066 -1.408341 0.859053
 0.947620 1.031439 0.965659 1.009337 1.016598 0.899679 -1.621220 0.956748 0.922689 1.014894 0.806965 0.997757 -1.561637 0.875692
 0.955853 1.025638 0.971812 1.007889 1.013217 0.921491 3.299669 0.962657 0.938681 1.011672 0.855277 0.996627 3.187670 0.899943
 0.897539 1.073835 0.932585 1.021686 1.039173 0.815054 -0.426652 0.914222 0.854311 1.035351 0.670061 0.998334 -0.436528 0.773173
 1.005378 0.986897 1.004475 0.995384 0.992719 1.009166 3.497980 1.004392 1.008291 0.993077 1.006254 0.995947 3.405097 1.006858
 0.871916 1.097161 0.915197 1.030055 1.052648 0.764254 -5.519539 0.893520 0.814764 1.047859 0.576753 1.000188 -5.357544 0.713905
 0.979850 1.002275 0.987313 0.998962 1.000509 0.961770 3.165337 0.982920 0.971280 1.000012 0.919177 0.995139 3.064109 0.949003
 0.989704 1.000268 0.994112 0.999495 0.999874 0.981233 2.059227 0.991120 0.986120 0.999511 0.957788 0.996050 2.003718 0.973030
 0.984985 1.002535 0.990751 1.000011 1.000952 0.971575 2.020359 0.987299 0.978682 1.000520 0.939077 0.995726 1.963213 0.961741
 0.898903 1.069494 0.934696 1.020473 1.037244 0.816372 -0.859921 0.915342 0.856397 1.033414 0.663742 0.998254 -0.864291 0.771342
 0.894256 1.076983 0.931485 1.023798 1.041658 0.808649 -1.518228 0.911524 0.849792 1.037543 0.654202 0.999327 -1.494748 0.763093
 0.919221 1.058594 0.948284 1.020378 1.033241 0.853697 -1.454266 0.932292 0.885617 1.030096 0.732283 0.998981 -1.423447 0.816982
 0.961073 1.022997 0.976024 1.006042 1.011712 0.931256 1.185950 0.966924 0.946642 1.009981 0.869413 0.997777 1.137861 0.910348
 0.960974 1.020073 0.975977 1.004634 1.010393 0.929474 1.193589 0.966912 0.945784 1.008860 0.861934 0.996988 1.146174 0.907591
 0.957902 1.029437 0.972897 1.013106 1.017695 0.923960 0.070615 0.964664 0.940500 1.016416 0.860346 0.997636 0.069206 0.904820
 0.935671 1.045688 0.959406 1.013560 1.024090 0.884364 -1.901870 0.945934 0.909671 1.021375 0.786359 0.999216 -1.847256 0.854042
 0.900077 1.070496 0.934698 1.020723 1.037341 0.819532 0.705766 0.916309 0.858100 1.033636 0.676149 0.998272 0.656334 0.777480
 0.932199 1.050165 0.954548 1.015696 1.026061 0.877708 0.269652 0.943296 0.903091 1.023758 0.786717 0.997947 0.275827 0.852653
 0.927838 1.053381 0.951759 1.016026 1.027497 0.870109 0.222576 0.939634 0.897130 1.024914 0.773138 0.998059 0.225903 0.843058
 0.961780 1.016171 0.976095 1.002759 1.008302 0.928697 1.077334 0.967887 0.945683 1.007051 0.857061 0.996003 1.049565 0.907247
 0.995141 0.990838 0.998724 0.996464 0.995103 0.989301 1.459303 0.995650 0.993684 0.995025 0.961940 0.995932 1.423308 0.979528
 1.000189 0.987089 1.001456 0.995503 0.993064 0.997929 1.664888 0.999897 1.000556 0.993338 0.978262 0.995680 1.630424 0.991229
 0.941597 1.036117 0.960995 1.010516 1.018595 0.891412 0.846474 0.951433 0.915211 1.016854 0.800737 0.996553 0.843363 0.867397
 0.910494 1.063289 0.940319 1.017126 1.032509 0.837755 0.085941 0.925189 0.872038 1.029117 0.712257 0.997671 0.092167 0.803014
 0.998017 0.992636 0.999316 0.997398 0.996049 0.993194 1.482561 0.998433 0.996185 0.996264 0.975383 0.996402 1.466385 0.988506
 0.934764 1.043779 0.956764 1.011095 1.022101 0.881869 0.352748 0.945307 0.907049 1.019612 0.788053 0.997583 0.357617 0.855541
 0.985254 1.000251 0.992154 0.999255 1.000199 0.971100 0.754542 0.987536 0.979334 0.999698 0.930525 0.996839 0.741834 0.957772
 0.968683 1.018820 0.979659 1.009548 1.012083 0.942692 1.339246 0.973814 0.955371 1.011243 0.892852 0.996361 1.304868 0.928308
 0.964096 1.021263 0.976581 1.009157 1.012618 0.934254 1.476932 0.969904 0.948815 1.011736 0.877411 0.996224 1.435325 0.917894
 0.926691 1.041666 0.952302 1.010766 1.021444 0.864383 1.549291 0.938705 0.894867 1.019083 0.743780 0.995852 1.478992 0.830025
 0.942842 1.028605 0.962629 1.007035 1.014650 0.892977 2.252889 0.952259 0.917387 1.012945 0.794275 0.995228 2.167664 0.865580
 0.946592 1.028370 0.965139 1.008036 1.014925 0.900467 1.806870 0.955317 0.923026 1.013286 0.809828 0.995746 1.739319 0.874994
 0.939719 1.044179 0.961409 1.017619 1.026321 0.890887 -0.862321 0.949491 0.914708 1.024150 0.800140 0.998459 -0.837213 0.863475
 0.945994 1.029813 0.964789 1.008689 1.015733 0.900190 1.863473 0.954808 0.922656 1.013974 0.811215 0.995865 1.793111 0.874980
 0.954114 1.038431 0.970097 1.019366 1.025175 0.918393 -0.952142 0.961221 0.935976 1.023547 0.851989 0.998296 -0.911662 0.898022
 0.964553 1.008131 0.976261 0.999577 1.003292 0.930550 4.225410 0.970549 0.947433 1.002569 0.858655 0.993599 4.078432 0.912135
 0.934785 1.043043 0.957963 1.014492 1.023821 0.881078 -0.111811 0.945430 0.907248 1.021601 0.779822 0.997464 -0.113010 0.851257
 0.964695 1.024020 0.976750 1.009997 1.013766 0.935692 0.739848 0.970474 0.949535 1.012720 0.883434 0.997212 0.733074 0.921032
 0.963714 1.023363 0.976040 1.009137 1.013207 0.933558 1.056991 0.969595 0.948027 1.011966 0.878563 0.996750 1.039816 0.918189
 0.906872 1.061719 0.939088 1.017404 1.032617 0.829448 -0.309938 0.922139 0.866633 1.029193 0.687490 0.997293 -0.304369 0.789173
 0.908882 1.061612 0.940147 1.017625 1.032429 0.832947 -0.427783 0.924019 0.869249 1.029073 0.695345 0.997581 -0.414202 0.794427
 0.910097 1.063679 0.941018 1.018922 1.033869 0.835553 -1.057633 0.924969 0.871060 1.030468 0.702404 0.998636 -1.022478 0.798132
 0.952753 1.032420 0.969865 1.011770 1.017870 0.914467 -0.263081 0.960272 0.933267 1.016091 0.841888 0.998156 -0.251645 0.892444
 0.921510 1.055198 0.948229 1.016959 1.029434 0.856899 -0.314639 0.934444 0.887573 1.026602 0.742324 0.997969 -0.299905 0.824818
 0.975481 1.015110 0.984917 1.007352 1.009567 0.955550 0.345581 0.979334 0.965745 1.008850 0.914251 0.997835 0.345967 0.942268
 0.880591 1.089799 0.920432 1.026780 1.047837 0.781954 -1.676285 0.900533 0.827991 1.043512 0.614459 0.999366 -1.615975 0.736506
 0.962654 1.017161 0.976470 1.003723 1.008866 0.931014 1.329298 0.968573 0.947127 1.007562 0.863871 0.996103 1.289272 0.910750
 1.003632 0.988530 1.002851 0.996491 0.993761 1.005596 2.320930 1.002791 1.005562 0.994076 0.999801 0.995456 2.269640 1.003252
 0.991120 0.998084 0.994446 0.998953 0.998683 0.982326 2.030883 0.992517 0.987117 0.998604 0.959196 0.995493 1.987453 0.975870
 0.931768 1.043290 0.955541 1.012406 1.022798 0.874914 0.136920 0.942903 0.902469 1.020357 0.768674 0.997148 0.134414 0.844561
 0.925297 1.052131 0.951169 1.015513 1.027590 0.864187 -0.542478 0.937556 0.893415 1.024747 0.754245 0.998442 -0.520824 0.832635
 0.956987 1.027776 0.972378 1.009714 1.015400 0.921558 0.295635 0.963969 0.938881 1.013863 0.854506 0.997699 0.294828 0.901870
 1.001813 0.987264 1.002647 0.995556 0.993064 1.002437 2.279133 1.001033 1.003669 0.993264 0.989091 0.995606 2.219110 0.996574
 0.999576 0.987714 1.000590 0.995343 0.993139 0.997455 2.588305 0.999381 0.999642 0.993391 0.980128 0.995130 2.521376 0.991590
 0.975084 1.015095 0.984089 1.007229 1.009399 0.954381 0.642861 0.979056 0.964654 1.008686 0.913354 0.997320 0.637678 0.942126
 1.019937 0.974377 1.013101 0.992523 0.986280 1.033210 2.645662 1.016561 1.027754 0.987525 1.046040 0.994826 2.586416 1.037717
 0.889409 1.080237 0.927930 1.022644 1.042181 0.800765 -1.407977 0.907368 0.843228 1.037815 0.643266 0.999373 -1.366795 0.754310
 0.908709 1.067736 0.939905 1.021007 1.035977 0.834520 -1.164510 0.923781 0.869696 1.032512 0.705426 0.999048 -1.122443 0.797733
 0.911985 1.064605 0.942083 1.019637 1.034006 0.839987 -0.945208 0.926491 0.874106 1.030746 0.713973 0.998832 -0.910912 0.804125
 0.968696 1.010238 0.980352 1.000922 1.004794 0.941087 2.016690 0.973734 0.955396 1.003983 0.879092 0.995439 1.947170 0.922746
 1.023127 0.968147 1.016253 0.989919 0.982702 1.039410 3.545707 1.019161 1.033160 0.984015 1.052308 0.994557 3.441106 1.042513
 1.006000 0.983229 1.004837 0.993978 0.990691 1.008966 2.763946 1.004846 1.008733 0.991176 1.000947 0.995351 2.683719 1.005961
 0.886759 1.081120 0.925911 1.022297 1.042274 0.795315 -1.388032 0.905214 0.839125 1.037804 0.632358 0.998607 -1.354676 0.748051
 0.877814 1.087781 0.919819 1.024550 1.045887 0.777919 -1.516175 0.897865 0.825467 1.041301 0.600972 0.998884 -1.478161 0.727296
 0.976425 1.011613 0.985086 1.002493 1.005690 0.957199 1.097896 0.980061 0.966977 1.004890 0.917064 0.997033 1.073256 0.944902
 0.914547 1.058004 0.944042 1.015922 1.030135 0.843573 -0.296245 0.928535 0.877564 1.026959 0.714334 0.998213 -0.288733 0.806726
 1.015747 0.975725 1.011217 0.992001 0.986746 1.026594 3.011219 1.012835 1.022706 0.987641 1.032114 0.995214 2.924515 1.027439
 1.052353 0.950908 1.033986 0.984604 0.974202 1.090642 3.231505 1.043621 1.073311 0.976555 1.146145 0.995421 3.161402 1.107029
 1.066243 0.938018 1.044668 0.981396 0.967307 1.114190 3.780132 1.056120 1.092325 0.970363 1.184286 0.995084 3.692977 1.134929
 0.874647 1.084619 0.918843 1.023933 1.045143 0.768902 -2.281698 0.895540 0.819972 1.040443 0.572357 0.998546 -2.222689 0.712629
 0.857380 1.101128 0.907245 1.028180 1.053613 0.738945 -2.945850 0.880962 0.795761 1.048064 0.524131 0.999532 -2.866518 0.677301
 0.847686 1.110280 0.900720 1.031234 1.058569 0.721872 -3.611005 0.872872 0.782017 1.052643 0.496046 1.000078 -3.507630 0.657076
 0.893614 1.077308 0.930633 1.022807 1.041121 0.805813 -2.179038 0.911201 0.847751 1.037124 0.648901 0.999769 -2.109063 0.760839
 1.020030 0.971544 1.013946 0.992143 0.985224 1.031549 2.348010 1.016956 1.027369 0.986575 1.035788 0.995158 2.295802 1.033354
 0.847353 1.116577 0.900137 1.034300 1.062213 0.723645 -4.148949 0.872484 0.782298 1.056099 0.508597 1.001201 -4.019487 0.661705
 1.010935 0.981212 1.008003 0.994338 0.990158 1.015784 2.243279 1.009374 1.014458 0.990958 1.011784 0.996101 2.193422 1.015117
 0.843372 1.113960 0.897931 1.031923 1.060360 0.714344 -3.923969 0.869320 0.776017 1.054228 0.483417 1.000318 -3.809500 0.648026
 -1.124680 -0.917250 -1.080388 -0.979658 -0.956867 -1.227025 -3.442363 -1.104517 -1.177199 -0.961917 -1.419002 -1.004923 -3.423046 -1.283599
 -0.895365 0.168897
 -2.893385 2.454614
 0.829101 2.543949
 -2.117191 1.507426
 -2.002397 2.195856
 2.176634 2.191280
 16.504427 -15.803991
 -1.603755 -0.277325
 1.818205 2.311218
 -2.528188 1.535096
 2.002788 0.709864
 -0.782240 2.368179
 15.625906 -15.375166
 -0.844941 -1.348265
 -4.737287 -5.842041
