# Supplementary material for: AMS 3.0: prediction of post-translational modifications
Source: BMC Bioinformatics. 2010 Apr 28;11:210. doi: 10.1186/1471-2105-11-210 (PMC2874555; doi:10.1186/1471-2105-11-210)
Supplement: Additional file 2 — PTM predictor software with training data. PTM_Archive.tar.gz includes the predictor software binaries together with all trained ANNs in tar.gz compressed form. [file 1471-2105-11-210-S2.GZ › PTM_Archive/3,4-dihydroxyproline/P/Pnet16.dat]

 2
 90 16 2
 1.010588 0.957557 0.962798 1.010633 0.909025 0.996296 0.894131 0.983979 -3.778856 0.981023 1.010653 0.937164 1.001273 0.977428 0.999601 0.977874
 1.013521 0.945725 0.951151 1.014347 0.885574 0.994452 0.867915 0.978635 -4.162375 0.975295 1.013328 0.919798 1.002011 0.970828 0.999994 0.970562
 1.030087 0.840370 0.827754 1.039512 0.660025 0.968153 0.631036 0.923368 0.260906 0.922172 1.027513 0.755435 1.000915 0.910902 0.997217 0.894698
 1.029554 0.846537 0.831955 1.039303 0.675264 0.967938 0.650184 0.924984 1.616468 0.924575 1.027056 0.765028 1.000904 0.913888 0.997485 0.896860
 1.024867 0.869079 0.854179 1.032872 0.720020 0.971305 0.699950 0.934908 3.177004 0.935336 1.022772 0.797893 0.999088 0.926403 0.996172 0.910615
 1.010195 0.932815 0.926006 1.012470 0.846461 0.985656 0.832958 0.967958 0.925616 0.967761 1.009501 0.893098 0.996936 0.963124 0.995690 0.955820
 1.019129 0.904795 0.907344 1.022872 0.797551 0.986685 0.771950 0.959377 -5.210123 0.955603 1.018065 0.856803 1.002898 0.948204 1.000157 0.944050
 1.010996 0.942843 0.930064 1.013517 0.869316 0.983621 0.863878 0.969140 5.571655 0.971140 1.010335 0.907224 0.994374 0.967648 0.993178 0.957410
 1.024764 0.883155 0.885107 1.030472 0.756432 0.983631 0.727248 0.949342 -7.983990 0.945098 1.023315 0.825652 1.005645 0.936024 1.002419 0.930187
 1.023308 0.873658 0.858381 1.030913 0.728591 0.971506 0.709564 0.936786 3.980525 0.937425 1.021277 0.804321 0.998134 0.928834 0.995465 0.913203
 1.021393 0.903891 0.897114 1.026091 0.807433 0.978992 0.792511 0.952045 5.595401 0.951299 1.020058 0.857218 0.997965 0.944623 0.995338 0.935220
 1.022216 0.892771 0.885188 1.028102 0.783625 0.976913 0.766510 0.946918 4.798226 0.946052 1.020732 0.840136 0.998743 0.938483 0.996087 0.927997
 1.021800 0.868587 0.859869 1.028259 0.712108 0.974274 0.684751 0.938265 -1.820928 0.936700 1.019933 0.796483 0.998958 0.927389 0.995884 0.915141
 1.017599 0.890251 0.881302 1.022915 0.752979 0.978286 0.729783 0.948483 -4.094836 0.947562 1.016297 0.827313 0.998464 0.939819 0.996116 0.928806
 1.014267 0.906948 0.899582 1.018481 0.788508 0.981853 0.768065 0.956704 -4.627501 0.955824 1.013237 0.853034 0.998619 0.949258 0.996849 0.940075
 1.008190 0.940653 0.941233 1.009452 0.878826 0.988375 0.865235 0.972418 11.160798 0.970562 1.007847 0.912333 0.996646 0.966252 0.995260 0.963269
 1.032635 0.840249 0.827921 1.042267 0.668305 0.966451 0.641012 0.921841 -0.980963 0.920801 1.030157 0.758398 0.999602 0.909580 0.995406 0.893369
 0.993163 1.006512 1.012606 0.990807 1.008468 1.003255 1.004423 1.005590 9.736960 1.004062 0.993773 1.009271 0.996117 1.004404 0.996814 1.008114
 1.042415 0.803860 0.783174 1.055151 0.580816 0.958414 0.548435 0.903528 -14.004263 0.903781 1.039197 0.697765 1.001021 0.890166 0.995939 0.867115
 1.002030 0.952881 0.954098 1.003159 0.894011 0.991765 0.880325 0.979633 9.657114 0.977714 1.001771 0.927285 0.996311 0.974176 0.995372 0.972584
 0.999159 0.990947 0.994211 0.998113 0.976994 0.999829 0.971604 0.997812 6.137204 0.996412 0.999436 0.985823 0.996861 0.995646 0.996425 0.997027
 0.998169 0.991225 0.992816 0.996933 0.971912 0.999244 0.966633 0.997804 5.399628 0.996861 0.998554 0.983925 0.996083 0.996114 0.995870 0.996876
 1.025235 0.874253 0.866632 1.031789 0.730457 0.976128 0.705226 0.940931 -0.935431 0.939332 1.023579 0.807253 1.000096 0.930221 0.996814 0.918729
 1.028064 0.869054 0.859990 1.035221 0.724157 0.974066 0.699859 0.937486 -2.196888 0.936209 1.026196 0.800756 1.000172 0.926876 0.996675 0.914092
 1.025570 0.896702 0.892399 1.030406 0.782800 0.980781 0.761256 0.952105 -3.209099 0.950284 1.024271 0.843650 1.000437 0.942708 0.997254 0.934153
 1.013894 0.931469 0.933707 1.016422 0.861258 0.990039 0.844501 0.970052 3.659068 0.967320 1.013249 0.899409 1.002074 0.961961 1.000442 0.959059
 1.006834 0.951778 0.954376 1.008373 0.895334 0.993640 0.881143 0.980075 4.898249 0.977703 1.006047 0.927080 0.999552 0.973864 0.998531 0.972725
 1.019635 0.934950 0.932180 1.021675 0.862586 0.988550 0.849034 0.970014 -1.935809 0.968887 1.019132 0.901178 0.999511 0.964095 0.997298 0.958522
 1.019415 0.916042 0.914249 1.023171 0.824292 0.986609 0.805968 0.962151 -4.614686 0.960079 1.018420 0.873592 1.003069 0.953666 1.000927 0.947647
 1.024317 0.871994 0.862057 1.031199 0.732180 0.972930 0.709919 0.937556 5.102879 0.936660 1.022436 0.805544 0.998209 0.927746 0.995055 0.914682
 1.022479 0.900265 0.888818 1.028099 0.790797 0.978123 0.776484 0.950026 -1.381840 0.950376 1.021023 0.847384 0.999282 0.943620 0.997040 0.931340
 1.022771 0.896571 0.885209 1.028629 0.783926 0.977496 0.768922 0.948274 -0.481050 0.948567 1.021130 0.842171 0.999400 0.941438 0.997111 0.929065
 1.004429 0.949891 0.950596 1.006000 0.883444 0.992504 0.868590 0.979180 4.297493 0.977119 1.004108 0.921112 0.997981 0.973424 0.996827 0.971217
 0.994416 1.001899 1.009710 0.991698 0.991939 1.003685 0.983898 1.005649 6.059427 1.003105 0.995175 1.000231 0.997657 1.002884 0.997786 1.007704
 0.994652 1.002404 1.008876 0.992052 0.991113 1.003472 0.983681 1.005687 3.693088 1.003545 0.995398 1.000142 0.997628 1.003328 0.997761 1.007372
 1.016726 0.904255 0.894272 1.021237 0.789128 0.979250 0.772063 0.953410 -0.065232 0.953385 1.015438 0.850337 0.997373 0.946728 0.995302 0.935881
 1.026626 0.868535 0.854744 1.034698 0.719331 0.972481 0.698210 0.935533 -2.970591 0.935593 1.024428 0.797537 1.000496 0.926419 0.997679 0.911215
 0.996293 0.993134 0.995011 0.994999 0.974496 0.999611 0.968852 0.998698 2.918468 0.997711 0.996603 0.986305 0.996407 0.997137 0.996780 0.998218
 1.019511 0.906575 0.897760 1.025140 0.796506 0.982322 0.779781 0.955677 -3.930114 0.955227 1.018129 0.854965 1.001927 0.948618 1.000032 0.938341
 0.996606 0.987876 0.993590 0.995157 0.964984 1.001033 0.955352 0.998089 4.336058 0.995708 0.997024 0.979874 0.997544 0.994600 0.997503 0.997461
 1.010134 0.968773 0.966390 1.009843 0.927859 0.992851 0.920909 0.985596 2.700217 0.985326 1.009968 0.950248 0.996102 0.983193 0.995037 0.980135
 1.008773 0.967354 0.964679 1.008777 0.923096 0.992930 0.915711 0.985052 3.172158 0.984783 1.008748 0.947467 0.996154 0.982498 0.995050 0.979217
 1.016651 0.894621 0.887329 1.021318 0.764185 0.979575 0.741582 0.950961 4.161626 0.949644 1.015401 0.834951 0.998151 0.942245 0.995790 0.932461
 1.013644 0.909815 0.903102 1.017332 0.794538 0.982487 0.774714 0.958166 4.801466 0.957201 1.012554 0.857314 0.997579 0.950861 0.995616 0.942312
 1.015275 0.910871 0.904779 1.018844 0.800960 0.982769 0.781707 0.958535 3.833952 0.957414 1.014141 0.860562 0.997763 0.951093 0.995651 0.942888
 1.023665 0.910744 0.906857 1.027621 0.814756 0.981910 0.797169 0.957808 -0.568454 0.956291 1.022775 0.865758 0.998819 0.949946 0.995785 0.942413
 1.010776 0.934121 0.928947 1.012987 0.848849 0.986997 0.834373 0.969416 4.307986 0.968710 1.010117 0.895408 0.996972 0.964126 0.995483 0.957762
 1.026536 0.926384 0.923845 1.029341 0.850106 0.983403 0.836029 0.964108 -1.236308 0.962804 1.025759 0.890318 0.998012 0.957765 0.995359 0.952006
 1.003413 0.945944 0.939801 1.005322 0.863336 0.988967 0.850069 0.975505 7.969528 0.975219 1.002954 0.909357 0.995670 0.971539 0.994883 0.965619
 1.019783 0.907004 0.901878 1.023900 0.799929 0.982107 0.780776 0.956551 0.807332 0.955158 1.018908 0.857404 0.998709 0.948466 0.996067 0.940195
 1.012310 0.959119 0.955379 1.013049 0.909320 0.991555 0.901584 0.980677 0.476713 0.980517 1.012037 0.936024 0.997878 0.977618 0.996639 0.973154
 1.011430 0.957285 0.953486 1.012369 0.904049 0.991179 0.895532 0.979993 0.971369 0.979703 1.011018 0.932665 0.997816 0.976767 0.996726 0.972187
 1.024665 0.872133 0.862178 1.031500 0.722636 0.975155 0.698019 0.939481 -1.013417 0.938357 1.023022 0.802350 1.000154 0.929211 0.997046 0.916427
 1.026379 0.866378 0.855250 1.033918 0.711931 0.973627 0.687324 0.936180 -1.332173 0.935311 1.024445 0.793905 1.000424 0.925824 0.997178 0.911964
 1.027013 0.869455 0.858401 1.034584 0.721980 0.974018 0.698722 0.937228 -2.270109 0.936529 1.025180 0.799817 1.000831 0.927255 0.997577 0.913517
 1.011926 0.954119 0.952572 1.012373 0.900325 0.992116 0.889872 0.979093 -0.466903 0.978090 1.011607 0.929591 0.998626 0.974734 0.997358 0.971250
 1.022398 0.898237 0.888659 1.027858 0.779967 0.979802 0.761813 0.951130 -1.310764 0.950748 1.021154 0.842514 0.999951 0.943609 0.997482 0.932345
 1.007209 0.977564 0.978882 1.006573 0.951329 0.996345 0.944709 0.990646 0.647985 0.989549 1.007175 0.966102 0.997813 0.987815 0.996894 0.987198
 1.039234 0.822547 0.803444 1.050966 0.624618 0.962679 0.597016 0.912506 -3.943098 0.912935 1.036120 0.727578 1.001847 0.900485 0.997311 0.879309
 1.004399 0.957726 0.957840 1.005988 0.900032 0.993836 0.887356 0.982575 1.927929 0.980989 1.004015 0.932720 0.998337 0.977730 0.997465 0.975671
 0.997795 0.999745 1.002183 0.996143 0.987939 1.001927 0.983747 1.002280 2.877521 1.001554 0.998313 0.996158 0.997009 1.001403 0.996972 1.002752
 1.001586 0.980565 0.980917 1.001228 0.948378 0.997759 0.941028 0.992801 2.743019 0.991908 1.001671 0.967091 0.997317 0.990385 0.996826 0.989731
 1.019271 0.902128 0.896565 1.023814 0.787752 0.981938 0.767183 0.954630 -0.685760 0.953238 1.017996 0.849303 0.999744 0.946079 0.997258 0.937445
 1.022994 0.891634 0.884034 1.028695 0.771621 0.978556 0.751602 0.948261 -1.842525 0.947222 1.021577 0.835103 1.000199 0.939501 0.997372 0.928876
 1.013205 0.947358 0.945038 1.014510 0.885466 0.990356 0.873853 0.975899 -0.401080 0.975015 1.012851 0.919011 0.998606 0.971137 0.996884 0.966850
 0.995215 1.009472 1.013744 0.992527 1.003132 1.004144 0.998690 1.008225 2.055825 1.007016 0.995941 1.009250 0.997869 1.007582 0.998236 1.010735
 0.996264 0.998774 1.002335 0.994270 0.980321 1.002869 0.973478 1.003305 3.146620 1.002003 0.996847 0.993084 0.997735 1.001666 0.998010 1.003788
 1.010002 0.974219 0.974021 1.009444 0.941586 0.995473 0.934628 0.988860 0.135158 0.988093 1.010048 0.959599 0.997755 0.986197 0.996505 0.984679
 0.988541 1.042788 1.050536 0.983325 1.072788 1.010224 1.073559 1.024449 3.908470 1.023280 0.990012 1.059872 0.996558 1.026218 0.997709 1.033361
 1.036409 0.823848 0.809307 1.047578 0.632624 0.964009 0.602725 0.914292 -3.921355 0.913412 1.033496 0.732656 1.001728 0.901014 0.997146 0.882437
 1.031125 0.849769 0.838044 1.040027 0.689825 0.968687 0.664621 0.926362 -2.269795 0.925462 1.028851 0.773330 1.000266 0.914977 0.996443 0.899476
 1.029345 0.854703 0.843459 1.037785 0.698768 0.969697 0.673935 0.928990 -1.992823 0.928086 1.027194 0.780375 0.999994 0.917866 0.996409 0.903040
 1.007574 0.941333 0.941213 1.009872 0.863475 0.991565 0.846538 0.975523 2.188267 0.973559 1.006821 0.907300 0.999483 0.969074 0.998211 0.965864
 0.989682 1.031260 1.038665 0.985088 1.046281 1.010017 1.043929 1.019919 4.427755 1.018428 0.990952 1.041785 0.997657 1.020200 0.998832 1.026554
 0.995999 1.003973 1.008711 0.993860 0.993084 1.004406 0.986846 1.005994 3.390993 1.004448 0.996636 1.001420 0.998876 1.004445 0.999288 1.007582
 1.039273 0.805972 0.792550 1.051582 0.597442 0.961645 0.562963 0.906592 -2.711039 0.904687 1.035873 0.706826 1.003008 0.890865 0.998223 0.871961
 1.038646 0.798529 0.783746 1.051247 0.580132 0.959037 0.544485 0.902438 -2.796205 0.900783 1.035287 0.694826 1.001494 0.886590 0.996511 0.866527
 1.010108 0.954067 0.953256 1.011403 0.899749 0.993025 0.888750 0.979918 1.030153 0.978679 1.009731 0.929472 1.000830 0.975202 0.999820 0.972110
 1.024499 0.861496 0.852053 1.032031 0.706087 0.972432 0.679699 0.933835 -0.957879 0.932437 1.022413 0.788561 1.000199 0.922584 0.996996 0.909351
 0.993861 1.016253 1.022197 0.990839 1.018868 1.007267 1.015120 1.012063 3.665909 1.010685 0.994716 1.020352 0.998802 1.011443 0.999693 1.015734
 0.977955 1.079423 1.088098 0.971785 1.150620 1.016209 1.159153 1.039024 5.156021 1.038715 0.979425 1.116038 0.994475 1.044741 0.994928 1.055069
 0.972516 1.101284 1.112233 0.963892 1.192435 1.020053 1.203391 1.052424 6.066991 1.052173 0.974624 1.148228 0.993343 1.059358 0.993775 1.071305
 1.031613 0.815740 0.803712 1.041837 0.605050 0.963219 0.568394 0.912530 -4.058187 0.910513 1.028856 0.717555 0.999383 0.897426 0.994942 0.880094
 1.038301 0.788605 0.773811 1.051120 0.553558 0.957352 0.513953 0.898457 -5.697170 0.896470 1.034913 0.677966 1.000818 0.881525 0.995806 0.861045
 1.043552 0.770050 0.753522 1.057985 0.517766 0.953694 0.475950 0.889158 -7.399887 0.887135 1.039611 0.650737 1.001902 0.870842 0.996164 0.848141
 1.033504 0.832479 0.820190 1.043693 0.650501 0.966130 0.620578 0.919006 -5.106036 0.917695 1.030900 0.746031 1.001238 0.905729 0.997070 0.889016
 0.987487 1.030660 1.036310 0.982550 1.044767 1.005954 1.043222 1.017904 2.986132 1.017107 0.988782 1.040341 0.994186 1.019184 0.995185 1.024420
 1.049214 0.767354 0.749335 1.064379 0.520889 0.952329 0.481869 0.886387 -8.515366 0.884939 1.045164 0.649224 1.003377 0.868469 0.997027 0.844521
 0.990947 1.016170 1.020121 0.987859 1.018606 1.005018 1.016055 1.010540 2.479009 1.009811 0.991834 1.019518 0.995649 1.010929 0.996697 1.014176
 1.043151 0.769991 0.753289 1.057715 0.517811 0.953552 0.476025 0.889011 -7.304079 0.887070 1.039346 0.650615 1.001899 0.870837 0.996254 0.848044
 -0.968340 -1.182009 -1.191176 -0.957304 -1.388667 -1.034212 -1.426249 -1.084662 -4.381303 -1.087506 -0.971420 -1.277786 -1.001175 -1.100842 -1.006422 -1.116566
 -1.862020 2.674186
 -2.588573 -1.446382
 1.687186 2.813934
 -2.347778 2.466024
 1.335924 1.032653
 0.214132 3.387051
 0.015726 -0.518889
 -0.803826 1.533938
 41.747528 -40.773735
 -2.439182 -0.166147
 -1.782355 2.676895
 0.031007 0.404045
 -0.402001 3.495268
 -2.758579 -0.673757
 -0.792973 3.001856
 0.037971 1.959352
 -6.832605 -4.284056
 1.010588 0.957556 0.962798 1.010633 0.909025 0.996296 0.894131 0.983979 -3.778774 0.981023 1.010653 0.937164 1.001273 0.977428 0.999601 0.977874
 1.013521 0.945725 0.951151 1.014347 0.885574 0.994452 0.867915 0.978635 -4.162271 0.975295 1.013328 0.919798 1.002011 0.970828 0.999994 0.970562
 1.030087 0.840370 0.827753 1.039512 0.660025 0.968153 0.631036 0.923368 0.261797 0.922172 1.027513 0.755434 1.000915 0.910902 0.997217 0.894698
 1.029554 0.846537 0.831954 1.039303 0.675264 0.967938 0.650184 0.924983 1.617328 0.924574 1.027056 0.765028 1.000904 0.913888 0.997484 0.896859
 1.024867 0.869079 0.854179 1.032872 0.720020 0.971305 0.699950 0.934908 3.177814 0.935336 1.022772 0.797893 0.999088 0.926403 0.996172 0.910615
 1.010195 0.932815 0.926006 1.012469 0.846461 0.985655 0.832958 0.967958 0.926206 0.967761 1.009500 0.893098 0.996936 0.963124 0.995690 0.955820
 1.019129 0.904795 0.907344 1.022872 0.797551 0.986685 0.771950 0.959377 -5.209798 0.955604 1.018065 0.856803 1.002898 0.948204 1.000157 0.944050
 1.010996 0.942843 0.930064 1.013517 0.869317 0.983621 0.863878 0.969139 5.572301 0.971139 1.010335 0.907224 0.994373 0.967648 0.993178 0.957409
 1.024764 0.883155 0.885107 1.030472 0.756432 0.983631 0.727248 0.949342 -7.983737 0.945098 1.023315 0.825652 1.005646 0.936024 1.002419 0.930187
 1.023308 0.873658 0.858381 1.030913 0.728591 0.971506 0.709564 0.936786 3.981442 0.937425 1.021277 0.804321 0.998134 0.928833 0.995465 0.913202
 1.021393 0.903891 0.897114 1.026091 0.807434 0.978992 0.792512 0.952045 5.595803 0.951299 1.020057 0.857217 0.997965 0.944623 0.995338 0.935220
 1.022216 0.892771 0.885187 1.028102 0.783625 0.976913 0.766510 0.946918 4.798678 0.946052 1.020732 0.840136 0.998743 0.938483 0.996087 0.927997
 1.021799 0.868587 0.859869 1.028259 0.712108 0.974274 0.684751 0.938265 -1.820110 0.936700 1.019933 0.796483 0.998958 0.927389 0.995884 0.915141
 1.017599 0.890251 0.881302 1.022915 0.752979 0.978285 0.729783 0.948482 -4.094101 0.947562 1.016297 0.827312 0.998464 0.939819 0.996116 0.928805
 1.014267 0.906948 0.899582 1.018481 0.788508 0.981852 0.768065 0.956704 -4.626857 0.955824 1.013237 0.853034 0.998619 0.949258 0.996849 0.940075
 1.008190 0.940653 0.941233 1.009452 0.878826 0.988375 0.865235 0.972418 11.161214 0.970562 1.007847 0.912333 0.996645 0.966252 0.995260 0.963268
 1.032634 0.840249 0.827921 1.042267 0.668305 0.966451 0.641012 0.921841 -0.980233 0.920801 1.030157 0.758398 0.999601 0.909580 0.995406 0.893369
 0.993163 1.006512 1.012606 0.990807 1.008468 1.003255 1.004423 1.005590 9.737144 1.004062 0.993773 1.009271 0.996117 1.004404 0.996814 1.008114
 1.042414 0.803860 0.783174 1.055151 0.580816 0.958414 0.548435 0.903528 -14.003355 0.903781 1.039197 0.697765 1.001021 0.890165 0.995938 0.867115
 1.002031 0.952881 0.954098 1.003159 0.894011 0.991765 0.880325 0.979633 9.657575 0.977714 1.001771 0.927285 0.996311 0.974176 0.995372 0.972584
 0.999159 0.990947 0.994211 0.998114 0.976994 0.999829 0.971604 0.997812 6.137423 0.996413 0.999436 0.985822 0.996861 0.995646 0.996426 0.997027
 0.998170 0.991225 0.992816 0.996933 0.971912 0.999244 0.966633 0.997804 5.399898 0.996861 0.998554 0.983925 0.996083 0.996114 0.995871 0.996876
 1.025234 0.874253 0.866631 1.031789 0.730457 0.976128 0.705226 0.940931 -0.934718 0.939331 1.023578 0.807253 1.000096 0.930221 0.996814 0.918729
 1.028064 0.869054 0.859990 1.035220 0.724157 0.974065 0.699859 0.937486 -2.196243 0.936208 1.026196 0.800756 1.000172 0.926875 0.996675 0.914092
 1.025570 0.896702 0.892398 1.030405 0.782800 0.980781 0.761256 0.952105 -3.208600 0.950284 1.024271 0.843650 1.000437 0.942708 0.997253 0.934153
 1.013893 0.931469 0.933707 1.016422 0.861258 0.990039 0.844501 0.970052 3.659485 0.967320 1.013249 0.899409 1.002074 0.961961 1.000442 0.959059
 1.006834 0.951778 0.954376 1.008373 0.895334 0.993640 0.881143 0.980075 4.898636 0.977703 1.006047 0.927080 0.999552 0.973864 0.998531 0.972725
 1.019635 0.934950 0.932180 1.021675 0.862586 0.988550 0.849034 0.970013 -1.935452 0.968887 1.019132 0.901178 0.999511 0.964095 0.997297 0.958522
 1.019415 0.916042 0.914249 1.023171 0.824292 0.986609 0.805968 0.962151 -4.614494 0.960079 1.018420 0.873591 1.003069 0.953667 1.000927 0.947647
 1.024317 0.871994 0.862057 1.031198 0.732181 0.972930 0.709919 0.937556 5.103713 0.936660 1.022435 0.805543 0.998209 0.927746 0.995055 0.914682
 1.022479 0.900265 0.888818 1.028099 0.790797 0.978123 0.776484 0.950025 -1.381404 0.950376 1.021022 0.847384 0.999282 0.943620 0.997040 0.931340
 1.022770 0.896571 0.885209 1.028629 0.783926 0.977496 0.768922 0.948274 -0.480607 0.948567 1.021130 0.842171 0.999400 0.941438 0.997111 0.929065
 1.004429 0.949891 0.950596 1.006000 0.883444 0.992504 0.868590 0.979180 4.297931 0.977119 1.004108 0.921112 0.997981 0.973424 0.996827 0.971217
 0.994416 1.001899 1.009710 0.991698 0.991939 1.003686 0.983898 1.005649 6.059641 1.003105 0.995176 1.000231 0.997658 1.002884 0.997786 1.007704
 0.994652 1.002404 1.008876 0.992053 0.991113 1.003472 0.983681 1.005687 3.693328 1.003545 0.995398 1.000142 0.997628 1.003328 0.997761 1.007372
 1.016726 0.904255 0.894272 1.021237 0.789128 0.979250 0.772063 0.953410 -0.064638 0.953385 1.015438 0.850337 0.997373 0.946728 0.995302 0.935881
 1.026626 0.868535 0.854744 1.034698 0.719331 0.972481 0.698210 0.935533 -2.969941 0.935593 1.024428 0.797537 1.000496 0.926419 0.997679 0.911215
 0.996294 0.993134 0.995011 0.994999 0.974496 0.999611 0.968852 0.998698 2.918695 0.997711 0.996604 0.986305 0.996408 0.997137 0.996780 0.998218
 1.019511 0.906575 0.897760 1.025140 0.796506 0.982322 0.779781 0.955677 -3.929577 0.955227 1.018129 0.854965 1.001927 0.948618 1.000032 0.938341
 0.996606 0.987876 0.993590 0.995157 0.964984 1.001033 0.955351 0.998089 4.336257 0.995708 0.997024 0.979874 0.997544 0.994600 0.997503 0.997462
 1.010133 0.968772 0.966389 1.009842 0.927859 0.992851 0.920909 0.985596 2.700577 0.985326 1.009968 0.950248 0.996102 0.983193 0.995037 0.980135
 1.008773 0.967354 0.964679 1.008777 0.923096 0.992930 0.915711 0.985052 3.172583 0.984783 1.008748 0.947467 0.996154 0.982498 0.995050 0.979217
 1.016651 0.894621 0.887329 1.021318 0.764185 0.979575 0.741583 0.950961 4.162509 0.949644 1.015401 0.834950 0.998151 0.942245 0.995790 0.932461
 1.013644 0.909815 0.903102 1.017332 0.794538 0.982487 0.774714 0.958166 4.802333 0.957201 1.012554 0.857314 0.997579 0.950861 0.995616 0.942312
 1.015274 0.910871 0.904779 1.018844 0.800960 0.982769 0.781707 0.958535 3.834685 0.957414 1.014141 0.860562 0.997763 0.951093 0.995651 0.942888
 1.023665 0.910744 0.906857 1.027621 0.814756 0.981910 0.797169 0.957808 -0.568171 0.956291 1.022775 0.865758 0.998819 0.949946 0.995785 0.942413
 1.010776 0.934121 0.928946 1.012987 0.848849 0.986997 0.834373 0.969416 4.308684 0.968710 1.010117 0.895408 0.996972 0.964126 0.995483 0.957762
 1.026536 0.926384 0.923844 1.029341 0.850106 0.983403 0.836029 0.964108 -1.236185 0.962804 1.025759 0.890318 0.998012 0.957765 0.995359 0.952006
 1.003413 0.945944 0.939800 1.005322 0.863336 0.988967 0.850069 0.975505 7.970511 0.975219 1.002954 0.909357 0.995670 0.971539 0.994883 0.965619
 1.019783 0.907004 0.901878 1.023900 0.799929 0.982107 0.780776 0.956551 0.807840 0.955158 1.018908 0.857404 0.998708 0.948466 0.996066 0.940195
 1.012310 0.959119 0.955379 1.013049 0.909320 0.991555 0.901584 0.980677 0.476965 0.980517 1.012037 0.936024 0.997878 0.977618 0.996639 0.973154
 1.011430 0.957285 0.953486 1.012369 0.904049 0.991179 0.895532 0.979993 0.971745 0.979703 1.011018 0.932665 0.997815 0.976767 0.996726 0.972187
 1.024665 0.872133 0.862177 1.031500 0.722636 0.975155 0.698020 0.939480 -1.012671 0.938357 1.023022 0.802350 1.000154 0.929211 0.997046 0.916427
 1.026379 0.866378 0.855249 1.033918 0.711931 0.973627 0.687324 0.936179 -1.331513 0.935311 1.024445 0.793904 1.000424 0.925824 0.997178 0.911964
 1.027013 0.869455 0.858401 1.034583 0.721980 0.974018 0.698722 0.937227 -2.269639 0.936529 1.025180 0.799817 1.000831 0.927255 0.997577 0.913517
 1.011926 0.954119 0.952572 1.012373 0.900325 0.992116 0.889873 0.979093 -0.466683 0.978090 1.011607 0.929591 0.998626 0.974734 0.997358 0.971250
 1.022397 0.898237 0.888658 1.027858 0.779967 0.979802 0.761814 0.951130 -1.310315 0.950748 1.021153 0.842514 0.999951 0.943609 0.997482 0.932345
 1.007209 0.977564 0.978882 1.006573 0.951329 0.996345 0.944709 0.990646 0.648196 0.989550 1.007175 0.966102 0.997813 0.987815 0.996894 0.987198
 1.039234 0.822547 0.803444 1.050965 0.624618 0.962679 0.597016 0.912506 -3.942596 0.912935 1.036120 0.727577 1.001846 0.900485 0.997311 0.879309
 1.004399 0.957726 0.957840 1.005988 0.900032 0.993835 0.887356 0.982575 1.928537 0.980989 1.004015 0.932720 0.998337 0.977730 0.997465 0.975671
 0.997795 0.999745 1.002183 0.996143 0.987939 1.001927 0.983747 1.002280 2.877828 1.001554 0.998313 0.996158 0.997009 1.001403 0.996972 1.002752
 1.001586 0.980565 0.980917 1.001228 0.948378 0.997759 0.941028 0.992801 2.743394 0.991908 1.001671 0.967090 0.997317 0.990385 0.996826 0.989731
 1.019271 0.902128 0.896564 1.023814 0.787753 0.981938 0.767183 0.954630 -0.685121 0.953238 1.017996 0.849303 0.999744 0.946079 0.997257 0.937444
 1.022994 0.891633 0.884034 1.028695 0.771621 0.978555 0.751602 0.948261 -1.841982 0.947222 1.021577 0.835103 1.000199 0.939501 0.997372 0.928876
 1.013205 0.947358 0.945038 1.014510 0.885466 0.990356 0.873853 0.975899 -0.400735 0.975015 1.012851 0.919011 0.998606 0.971137 0.996884 0.966850
 0.995215 1.009472 1.013744 0.992527 1.003133 1.004144 0.998690 1.008225 2.056168 1.007016 0.995941 1.009250 0.997869 1.007582 0.998236 1.010735
 0.996264 0.998774 1.002334 0.994270 0.980321 1.002869 0.973478 1.003305 3.147061 1.002003 0.996847 0.993084 0.997735 1.001666 0.998010 1.003788
 1.010002 0.974219 0.974021 1.009444 0.941586 0.995473 0.934628 0.988859 0.135371 0.988093 1.010048 0.959599 0.997755 0.986197 0.996505 0.984679
 0.988541 1.042788 1.050536 0.983325 1.072788 1.010224 1.073560 1.024449 3.908643 1.023280 0.990012 1.059872 0.996558 1.026218 0.997709 1.033361
 1.036409 0.823848 0.809306 1.047578 0.632624 0.964009 0.602726 0.914292 -3.920549 0.913412 1.033495 0.732655 1.001728 0.901013 0.997146 0.882437
 1.031125 0.849769 0.838044 1.040027 0.689825 0.968686 0.664622 0.926362 -2.269214 0.925462 1.028851 0.773329 1.000265 0.914977 0.996443 0.899475
 1.029345 0.854703 0.843459 1.037785 0.698768 0.969697 0.673935 0.928990 -1.992233 0.928086 1.027194 0.780374 0.999994 0.917866 0.996409 0.903040
 1.007574 0.941333 0.941213 1.009872 0.863475 0.991565 0.846538 0.975522 2.188856 0.973559 1.006821 0.907300 0.999483 0.969074 0.998211 0.965864
 0.989682 1.031260 1.038665 0.985088 1.046281 1.010017 1.043929 1.019919 4.428045 1.018428 0.990952 1.041785 0.997657 1.020200 0.998832 1.026554
 0.995999 1.003973 1.008711 0.993860 0.993084 1.004406 0.986846 1.005994 3.391319 1.004448 0.996636 1.001420 0.998876 1.004445 0.999288 1.007582
 1.039273 0.805972 0.792550 1.051582 0.597442 0.961644 0.562963 0.906591 -2.710243 0.904687 1.035873 0.706826 1.003008 0.890865 0.998223 0.871961
 1.038646 0.798529 0.783746 1.051247 0.580132 0.959036 0.544485 0.902438 -2.795336 0.900783 1.035287 0.694826 1.001494 0.886589 0.996511 0.866527
 1.010108 0.954067 0.953256 1.011403 0.899749 0.993025 0.888750 0.979918 1.030459 0.978679 1.009731 0.929472 1.000830 0.975202 0.999820 0.972110
 1.024498 0.861496 0.852053 1.032031 0.706087 0.972432 0.679700 0.933835 -0.957161 0.932437 1.022413 0.788561 1.000199 0.922584 0.996996 0.909351
 0.993861 1.016253 1.022197 0.990839 1.018868 1.007267 1.015120 1.012063 3.666177 1.010685 0.994716 1.020352 0.998802 1.011443 0.999693 1.015734
 0.977955 1.079423 1.088098 0.971786 1.150620 1.016209 1.159153 1.039024 5.156018 1.038715 0.979425 1.116038 0.994475 1.044741 0.994928 1.055069
 0.972517 1.101284 1.112233 0.963892 1.192434 1.020053 1.203391 1.052425 6.066987 1.052173 0.974624 1.148228 0.993343 1.059358 0.993775 1.071305
 1.031613 0.815740 0.803712 1.041837 0.605050 0.963219 0.568394 0.912530 -4.057203 0.910513 1.028856 0.717555 0.999383 0.897425 0.994941 0.880094
 1.038301 0.788605 0.773811 1.051120 0.553558 0.957352 0.513954 0.898457 -5.696184 0.896470 1.034913 0.677966 1.000817 0.881525 0.995806 0.861045
 1.043552 0.770050 0.753522 1.057985 0.517766 0.953694 0.475950 0.889158 -7.398900 0.887134 1.039610 0.650737 1.001902 0.870842 0.996163 0.848141
 1.033504 0.832479 0.820190 1.043693 0.650501 0.966130 0.620578 0.919006 -5.105357 0.917694 1.030900 0.746031 1.001238 0.905729 0.997070 0.889016
 0.987487 1.030660 1.036310 0.982550 1.044767 1.005954 1.043222 1.017904 2.986408 1.017107 0.988782 1.040341 0.994186 1.019184 0.995186 1.024420
 1.049213 0.767353 0.749334 1.064379 0.520889 0.952329 0.481869 0.886386 -8.514563 0.884939 1.045164 0.649224 1.003377 0.868469 0.997027 0.844521
 0.990947 1.016169 1.020121 0.987859 1.018606 1.005018 1.016055 1.010540 2.479272 1.009811 0.991834 1.019518 0.995649 1.010929 0.996697 1.014176
 1.043151 0.769991 0.753288 1.057715 0.517811 0.953552 0.476026 0.889010 -7.303092 0.887069 1.039345 0.650615 1.001899 0.870836 0.996254 0.848044
 -0.968340 -1.182009 -1.191176 -0.957304 -1.388667 -1.034212 -1.426249 -1.084662 -4.380321 -1.087506 -0.971421 -1.277786 -1.001175 -1.100842 -1.006422 -1.116566
 -1.862096 2.674159
 -2.588650 -1.446407
 1.687109 2.813908
 -2.347854 2.465997
 1.335846 1.032629
 0.214056 3.387024
 0.015648 -0.518913
 -0.803902 1.533912
 41.747036 -40.773258
 -2.439258 -0.166173
 -1.782431 2.676868
 0.030930 0.404020
 -0.402077 3.495241
 -2.758656 -0.673783
 -0.793049 3.001829
 0.037894 1.959325
 -6.832681 -4.284083
