# Supplementary material for: AMS 3.0: prediction of post-translational modifications
Source: BMC Bioinformatics. 2010 Apr 28;11:210. doi: 10.1186/1471-2105-11-210 (PMC2874555; doi:10.1186/1471-2105-11-210)
Supplement: Additional file 2 — PTM predictor software with training data. PTM_Archive.tar.gz includes the predictor software binaries together with all trained ANNs in tar.gz compressed form. [file 1471-2105-11-210-S2.GZ › PTM_Archive/3,4-dihydroxyproline/P/Pnet18.dat]

 2
 90 18 2
 0.989163 0.877227 0.947958 0.996491 0.964806 -0.766971 0.794828 0.979001 0.982036 0.967163 1.012344 0.973584 1.008103 1.012523 0.976020 0.944220 1.010288 0.999737
 0.984509 0.839350 0.928645 0.994734 0.950843 -1.089749 0.739361 0.970276 0.974850 0.954066 1.021596 0.963062 1.013514 1.021841 0.965786 0.923702 1.017446 1.000378
 0.941055 0.516760 0.751606 0.975435 0.820800 -0.225180 0.322778 0.889963 0.911195 0.829980 1.104474 0.867431 1.059707 1.104652 0.867184 0.735839 1.081625 1.003193
 0.943453 0.552915 0.765353 0.976022 0.829576 0.366437 0.386562 0.894944 0.915504 0.837953 1.103287 0.873923 1.058694 1.103392 0.872831 0.750719 1.080189 1.002922
 0.951729 0.620281 0.799975 0.978907 0.854632 0.964744 0.484519 0.910598 0.928374 0.861486 1.086691 0.892861 1.049118 1.086660 0.891226 0.787467 1.067366 1.001452
 0.972892 0.757131 0.881251 0.988093 0.915862 0.627049 0.650384 0.949401 0.959529 0.919991 1.040577 0.938809 1.023433 1.040555 0.938191 0.873237 1.032096 0.999241
 0.971505 0.728834 0.873217 0.989323 0.911092 -1.432487 0.582316 0.946056 0.955332 0.916595 1.042685 0.933788 1.025374 1.042879 0.936428 0.864657 1.033857 1.001009
 0.972240 0.781260 0.883831 0.986590 0.915639 1.949566 0.712581 0.948610 0.959708 0.918875 1.048156 0.938759 1.027339 1.048094 0.936472 0.876414 1.037473 0.999057
 0.968313 0.714051 0.862696 0.988400 0.902807 -1.832618 0.565961 0.940408 0.950486 0.908672 1.050954 0.927044 1.029768 1.051272 0.929891 0.853654 1.040036 1.001518
 0.946998 0.579717 0.779063 0.977265 0.839669 0.924694 0.427063 0.901482 0.921172 0.847215 1.096907 0.881853 1.054918 1.096973 0.880198 0.765245 1.075235 1.002503
 0.966726 0.744112 0.862786 0.986396 0.899909 0.593718 0.654446 0.937862 0.949649 0.904621 1.064796 0.925275 1.036900 1.064893 0.925594 0.854583 1.050224 1.001876
 0.964209 0.720207 0.851673 0.985459 0.892030 0.310110 0.616888 0.933175 0.945887 0.897248 1.068829 0.919612 1.039130 1.069018 0.919739 0.842629 1.053505 1.001967
 0.959194 0.629589 0.820620 0.982496 0.872893 -0.485465 0.453445 0.923353 0.938497 0.879484 1.064568 0.907187 1.037420 1.064664 0.906822 0.808497 1.050779 1.000688
 0.967616 0.692290 0.854610 0.985728 0.897671 -0.709032 0.537994 0.938988 0.951427 0.902777 1.048688 0.926197 1.028453 1.048743 0.925008 0.844439 1.038497 0.999647
 0.971833 0.725788 0.871610 0.987799 0.909987 -0.793860 0.584951 0.946572 0.957611 0.914475 1.042659 0.935217 1.025028 1.042677 0.934232 0.862513 1.033830 0.999737
 0.976134 0.799893 0.898687 0.990685 0.927696 2.100408 0.719187 0.955468 0.963132 0.931727 1.037006 0.945715 1.021228 1.037195 0.947548 0.892313 1.029059 0.999972
 0.945125 0.551045 0.767199 0.977644 0.831463 -1.325705 0.370886 0.896577 0.916765 0.839881 1.105688 0.875365 1.060923 1.105825 0.875076 0.752631 1.082329 1.005072
 1.002924 1.001095 1.008205 1.000799 1.007871 3.186855 0.990081 1.005372 1.003477 1.007721 0.980771 1.005782 0.989310 0.980833 1.007394 1.008223 0.985427 0.995853
 0.931600 0.420611 0.704502 0.971913 0.786615 -4.932401 0.169914 0.870275 0.896955 0.796794 1.137311 0.843897 1.079612 1.137321 0.841365 0.685438 1.107175 1.008096
 0.988604 0.881376 0.948792 0.994222 0.965413 2.880107 0.817375 0.979433 0.982853 0.967492 1.002382 0.974717 1.001615 1.002478 0.975846 0.944902 1.002342 0.996360
 0.993901 0.936184 0.973327 0.997108 0.982204 1.956359 0.898346 0.989218 0.990565 0.983255 0.999891 0.986566 1.000058 0.999985 0.987894 0.971256 1.000176 0.997102
 0.991389 0.910072 0.961368 0.995550 0.973933 2.001899 0.859768 0.984519 0.987092 0.975315 1.002601 0.980917 1.001857 1.002618 0.981775 0.958447 1.002363 0.996877
 0.945678 0.536254 0.766223 0.978138 0.832268 -0.909642 0.333465 0.897397 0.916978 0.841242 1.098097 0.875814 1.056573 1.098142 0.876779 0.751251 1.076579 1.004203
 0.943490 0.526736 0.757608 0.977684 0.825234 -1.679247 0.326198 0.892917 0.913541 0.834316 1.108776 0.870523 1.063072 1.109010 0.871251 0.742417 1.085014 1.005952
 0.956562 0.628924 0.812809 0.982698 0.865526 -1.388986 0.462835 0.917760 0.933266 0.872782 1.082136 0.900236 1.048671 1.082296 0.901809 0.800891 1.064666 1.003971
 0.978461 0.815309 0.909349 0.991868 0.935524 1.142575 0.727377 0.960074 0.966581 0.939276 1.032685 0.951220 1.018747 1.032916 0.953413 0.903636 1.025481 1.000040
 0.978386 0.802096 0.906477 0.991314 0.934441 1.157462 0.701691 0.959850 0.966574 0.938367 1.027609 0.950917 1.015980 1.027832 0.952999 0.900250 1.021861 0.999249
 0.977244 0.806001 0.902560 0.990350 0.930084 0.223555 0.719288 0.957097 0.965130 0.933443 1.041468 0.948116 1.024569 1.041515 0.949037 0.896328 1.032636 1.000533
 0.965137 0.702491 0.851202 0.986905 0.893195 -1.527701 0.562267 0.934304 0.946231 0.899017 1.063990 0.920265 1.036863 1.064213 0.921817 0.841735 1.049955 1.002403
 0.946532 0.560713 0.772724 0.978496 0.835792 -0.016752 0.386222 0.899175 0.918622 0.844222 1.100313 0.878307 1.057793 1.100484 0.878627 0.758457 1.078201 1.004407
 0.963494 0.720389 0.849609 0.984572 0.889954 -0.006046 0.623576 0.931967 0.945463 0.894810 1.071610 0.918506 1.040329 1.071692 0.917505 0.840476 1.055294 1.001466
 0.961084 0.701801 0.839889 0.983763 0.882944 -0.051738 0.597107 0.927544 0.941751 0.888214 1.076161 0.913136 1.042874 1.076205 0.912313 0.830202 1.058892 1.001964
 0.978705 0.795547 0.906106 0.990531 0.934855 1.184556 0.690153 0.960787 0.967623 0.938695 1.021304 0.951964 1.012471 1.021417 0.953339 0.899451 1.017083 0.997844
 0.996589 0.931937 0.980032 0.998105 0.988978 1.750817 0.871527 0.994182 0.994155 0.990270 0.985344 0.991914 0.992096 0.985412 0.994251 0.977865 0.989190 0.995532
 0.999365 0.955779 0.991866 0.998809 0.997486 1.960337 0.908346 0.999489 0.998724 0.998099 0.979926 0.998553 0.989007 0.979939 1.000341 0.990410 0.985008 0.994839
 0.968323 0.731549 0.864674 0.985714 0.903145 0.564526 0.624338 0.941257 0.953152 0.907667 1.050194 0.929395 1.028658 1.050161 0.928145 0.855721 1.039289 0.999322
 0.951549 0.618844 0.799127 0.979383 0.853923 -0.181623 0.478587 0.909902 0.927614 0.860878 1.089499 0.891944 1.050701 1.089634 0.890862 0.786672 1.069337 1.002214
 0.998739 0.957533 0.988646 0.998511 0.994215 1.534389 0.922337 0.997767 0.998149 0.994486 0.988000 0.996773 0.993639 0.987945 0.997060 0.987017 0.991263 0.996090
 0.964247 0.718253 0.852954 0.984589 0.893330 0.317035 0.611697 0.934103 0.946743 0.898428 1.061826 0.920900 1.034694 1.062009 0.920408 0.843739 1.047873 1.000398
 0.991578 0.889563 0.957618 0.996561 0.972654 0.957394 0.812008 0.984264 0.986453 0.974687 0.998494 0.980014 0.999900 0.998641 0.982023 0.954096 0.999544 0.997268
 0.982866 0.850564 0.926681 0.991797 0.947839 1.267575 0.783226 0.968350 0.974369 0.950258 1.025702 0.961637 1.015955 1.025726 0.962151 0.921779 1.020571 0.998840
 0.980397 0.829751 0.916085 0.990911 0.940273 1.416503 0.754276 0.963629 0.970543 0.943167 1.029364 0.956024 1.017661 1.029431 0.956430 0.910554 1.023295 0.998807
 0.960073 0.642170 0.826092 0.982679 0.876918 1.611225 0.479980 0.925578 0.939829 0.883557 1.058270 0.909797 1.033640 1.058417 0.909976 0.814328 1.045878 0.999736
 0.968728 0.710979 0.862299 0.985700 0.903286 2.346419 0.578123 0.942034 0.953275 0.908401 1.039824 0.929646 1.023126 1.039900 0.929463 0.852703 1.031526 0.998205
 0.970896 0.733136 0.871957 0.986939 0.909842 1.881935 0.610454 0.945719 0.956261 0.914562 1.039533 0.934213 1.022897 1.039532 0.934238 0.863155 1.031101 0.998692
 0.967342 0.723017 0.860511 0.986443 0.899832 -0.892781 0.598301 0.938725 0.950172 0.905066 1.061263 0.925683 1.037183 1.061401 0.927111 0.851598 1.048636 1.002169
 0.970596 0.735278 0.872030 0.986982 0.909509 1.785922 0.613993 0.945245 0.955708 0.914300 1.041635 0.933669 1.023984 1.041596 0.933888 0.863281 1.032658 0.999051
 0.974016 0.796545 0.895762 0.988530 0.924545 -0.890767 0.707159 0.953168 0.961495 0.928505 1.051610 0.943645 1.033463 1.051661 0.945475 0.889269 1.041985 1.002200
 0.980287 0.794841 0.909453 0.989400 0.938331 4.158606 0.692721 0.964151 0.971398 0.941544 1.010504 0.956407 1.006269 1.010469 0.955689 0.902393 1.008884 0.995222
 0.964803 0.695881 0.848086 0.985316 0.891370 -0.004921 0.561813 0.933702 0.946294 0.897027 1.060492 0.919715 1.035261 1.060565 0.920447 0.838232 1.047339 1.001277
 0.980674 0.842982 0.919300 0.991359 0.941817 0.783282 0.780618 0.964326 0.971195 0.944352 1.033577 0.957010 1.019721 1.033559 0.957077 0.914204 1.026385 0.999408
 0.980083 0.835842 0.916541 0.990793 0.939989 1.068479 0.770096 0.963370 0.970428 0.942713 1.032203 0.955813 1.019066 1.032304 0.955778 0.911089 1.025352 0.999051
 0.949665 0.571904 0.784523 0.978865 0.845531 -0.518711 0.388959 0.905742 0.924060 0.853477 1.086570 0.886146 1.049546 1.086560 0.886024 0.770545 1.067619 1.002192
 0.950933 0.583853 0.789666 0.979339 0.848969 -0.716543 0.407820 0.907839 0.926005 0.856571 1.086157 0.888879 1.049470 1.086319 0.888353 0.775996 1.067265 1.002229
 0.951777 0.594322 0.793330 0.980192 0.851151 -1.325805 0.423818 0.909156 0.927104 0.858546 1.089318 0.890375 1.051234 1.089441 0.889786 0.780053 1.069698 1.003071
 0.974417 0.780438 0.890305 0.989937 0.921494 -0.108917 0.680155 0.951882 0.960773 0.925484 1.045356 0.941622 1.026244 1.045540 0.942670 0.883295 1.035493 1.000861
 0.957664 0.652699 0.820894 0.982269 0.870618 -0.380957 0.513799 0.920707 0.936281 0.876875 1.077756 0.904553 1.044477 1.077839 0.904002 0.809564 1.060527 1.001985
 0.986745 0.876181 0.941312 0.994498 0.958712 0.416214 0.811404 0.974928 0.979251 0.960847 1.020594 0.969292 1.012705 1.020670 0.970579 0.937372 1.016463 0.999678
 0.936048 0.486730 0.730089 0.973214 0.803737 -2.073097 0.293129 0.879742 0.904128 0.813021 1.126175 0.855648 1.072442 1.126274 0.853384 0.713271 1.098159 1.006381
 0.979248 0.803687 0.909091 0.990995 0.936714 1.358875 0.703005 0.961788 0.968499 0.940302 1.023335 0.953304 1.013698 1.023461 0.954554 0.902718 1.018624 0.998308
 1.000527 0.992189 1.003923 0.999575 1.004728 2.536804 0.975718 1.003204 1.001789 1.004546 0.982901 1.003595 0.990426 0.982904 1.004814 1.003655 0.986993 0.995298
 0.994621 0.938885 0.975632 0.996623 0.984112 2.172637 0.903418 0.990824 0.992284 0.984801 0.996421 0.988649 0.998105 0.996456 0.989139 0.973587 0.997563 0.996117
 0.962958 0.683316 0.841361 0.984330 0.886507 0.316840 0.548127 0.930804 0.944140 0.892299 1.060835 0.916400 1.034843 1.060942 0.916403 0.830951 1.047584 1.000662
 0.959859 0.667668 0.829102 0.983613 0.876690 -0.477002 0.533032 0.924429 0.939190 0.882808 1.073783 0.908931 1.042260 1.073835 0.908696 0.818262 1.057410 1.002174
 0.976710 0.800159 0.899965 0.990243 0.928494 0.548930 0.713173 0.956334 0.964600 0.931974 1.038887 0.947098 1.022620 1.038995 0.947592 0.893436 1.030481 1.000128
 0.999790 0.972895 0.997531 0.999503 1.000972 2.785880 0.939375 1.001089 0.999565 1.001389 0.980773 1.000525 0.989357 0.980869 1.002700 0.996802 0.985593 0.995229
 0.998978 0.962049 0.992328 0.998381 0.997202 2.972595 0.925808 0.998984 0.998375 0.997758 0.981252 0.998227 0.989580 0.981314 0.999704 0.991049 0.985864 0.994555
 0.986236 0.879072 0.940925 0.993926 0.958091 0.889867 0.822955 0.974540 0.979179 0.960103 1.020775 0.969019 1.012694 1.020801 0.969623 0.937000 1.016577 0.999209
 1.009030 1.051794 1.038379 1.001518 1.030277 3.070301 1.052579 1.019503 1.015265 1.028693 0.962357 1.023387 0.978749 0.962301 1.023845 1.039951 0.971183 0.993006
 0.940607 0.520844 0.749841 0.976529 0.818700 -1.539553 0.333264 0.888293 0.909690 0.828026 1.113749 0.865288 1.065126 1.113980 0.865617 0.734312 1.088485 1.005869
 0.951127 0.603340 0.793226 0.980530 0.850096 -1.574297 0.446652 0.907965 0.926042 0.857401 1.095959 0.889173 1.054911 1.096129 0.888745 0.780318 1.074538 1.004365
 0.952815 0.613695 0.799771 0.981068 0.855131 -1.319362 0.459086 0.911150 0.928674 0.862200 1.091274 0.893007 1.052238 1.091399 0.892521 0.787214 1.071143 1.003760
 0.982333 0.822919 0.921339 0.991763 0.945957 2.296196 0.727183 0.967744 0.973413 0.949167 1.013341 0.960521 1.007975 1.013399 0.961647 0.915563 1.010902 0.996979
 1.011138 1.054329 1.043680 1.002779 1.035103 4.103279 1.046830 1.022692 1.017284 1.033724 0.953654 1.026441 0.973769 0.953664 1.028188 1.045355 0.964508 0.992168
 1.002161 0.987999 1.006325 0.999767 1.007466 3.190728 0.959347 1.005380 1.003540 1.007409 0.975280 1.005831 0.986043 0.975319 1.007192 1.005983 0.981167 0.994314
 0.938919 0.502167 0.742680 0.975353 0.813905 -1.752889 0.300275 0.885444 0.907515 0.823458 1.114674 0.861991 1.065636 1.114861 0.862028 0.726590 1.089300 1.005181
 0.934430 0.459495 0.721340 0.973678 0.798715 -1.958024 0.239870 0.876587 0.900652 0.809000 1.123923 0.851153 1.070955 1.124128 0.850776 0.703810 1.096575 1.006095
 0.986726 0.882655 0.943993 0.994193 0.960494 1.214963 0.825673 0.975781 0.979870 0.962532 1.016275 0.970506 1.009071 1.016332 0.971384 0.940216 1.012703 0.998488
 0.953980 0.609158 0.802489 0.981370 0.858280 -0.517987 0.443456 0.913512 0.930336 0.865576 1.081448 0.895538 1.046808 1.081533 0.895402 0.789765 1.063650 1.002328
 1.007404 1.029459 1.028302 1.001733 1.023506 3.486396 1.016444 1.015209 1.011376 1.022524 0.964626 1.017722 0.979969 0.964640 1.019098 1.029232 0.972842 0.993405
 1.026475 1.183709 1.109300 1.010542 1.082705 3.613591 1.233147 1.052517 1.041306 1.078077 0.928910 1.062723 0.959901 0.928767 1.063133 1.115168 0.945315 0.991289
 1.034545 1.231822 1.137893 1.012270 1.104163 4.253365 1.294035 1.066758 1.053519 1.098746 0.910146 1.079138 0.949167 0.910014 1.079524 1.145071 0.930835 0.989743
 0.933000 0.409693 0.706430 0.972782 0.790454 -2.433626 0.147993 0.873027 0.898016 0.801737 1.117464 0.846173 1.068281 1.117672 0.846241 0.687127 1.092295 1.005196
 0.923711 0.349184 0.670247 0.969599 0.763139 -3.219748 0.071705 0.855651 0.883904 0.775645 1.141295 0.825532 1.081811 1.141593 0.825348 0.649037 1.110708 1.007697
 0.918656 0.312968 0.649368 0.967698 0.747552 -3.961268 0.024468 0.845886 0.876138 0.760735 1.154699 0.813818 1.089249 1.154940 0.813504 0.627011 1.120828 1.009229
 0.943244 0.521555 0.755224 0.977469 0.823601 -2.443159 0.321847 0.892244 0.913610 0.832550 1.108811 0.869904 1.062621 1.108892 0.869594 0.739649 1.084864 1.005686
 1.010019 1.029935 1.033968 1.001985 1.028907 2.748077 1.008236 1.019859 1.015867 1.027614 0.957214 1.023187 0.976459 0.957153 1.023780 1.034709 0.967633 0.993017
 0.918548 0.338268 0.654032 0.968258 0.748882 -4.646286 0.075307 0.845726 0.876040 0.761605 1.164858 0.814117 1.094752 1.165105 0.813462 0.632581 1.128281 1.011151
 1.005713 1.001212 1.015337 1.001553 1.014578 2.618081 0.974981 1.010647 1.008575 1.013797 0.971538 1.012008 0.984477 0.971496 1.012499 1.015214 0.978661 0.994683
 0.916325 0.297216 0.640332 0.966917 0.740769 -4.289701 0.004015 0.841569 0.872620 0.754326 1.159865 0.808700 1.092190 1.160070 0.808331 0.617418 1.124849 1.009741
 -1.067390 -1.577227 -1.289267 -1.027490 -1.207178 -3.390462 -1.830982 -1.126657 -1.102625 -1.196253 -0.884047 -1.153344 -0.933157 -0.883816 -1.152206 -1.307885 -0.909246 -0.993845
 -0.589499 -0.018953
 2.355509 -1.071681
 1.436114 -0.497805
 1.464978 2.568079
 1.180894 -0.073246
 20.065483 -19.330162
 1.535952 -2.661659
 -0.461945 -0.732266
 -2.259174 -2.080858
 1.957026 0.761709
 -2.767616 2.487648
 -1.100467 -1.639122
 -1.723550 1.832278
 -2.434618 2.802181
 2.078197 1.315570
 1.787497 -0.298255
 -2.325301 2.014568
 0.738033 2.590817
 -4.024147 -4.664307
 0.989163 0.877223 0.947957 0.996491 0.964806 -0.767130 0.794817 0.979001 0.982037 0.967163 1.012345 0.973584 1.008103 1.012524 0.976020 0.944219 1.010288 0.999737
 0.984509 0.839345 0.928644 0.994734 0.950842 -1.089934 0.739349 0.970276 0.974850 0.954065 1.021597 0.963062 1.013515 1.021842 0.965786 0.923701 1.017447 1.000378
 0.941055 0.516778 0.751609 0.975435 0.820801 -0.219562 0.322842 0.889963 0.911195 0.829981 1.104474 0.867431 1.059706 1.104651 0.867184 0.735842 1.081624 1.003193
 0.943453 0.552935 0.765356 0.976022 0.829577 0.372111 0.386630 0.894944 0.915504 0.837954 1.103286 0.873923 1.058693 1.103391 0.872832 0.750723 1.080188 1.002921
 0.951729 0.620302 0.799978 0.978906 0.854633 0.970491 0.484590 0.910598 0.928374 0.861488 1.086690 0.892861 1.049117 1.086659 0.891227 0.787471 1.067365 1.001452
 0.972892 0.757143 0.881253 0.988093 0.915863 0.630922 0.650426 0.949402 0.959529 0.919992 1.040577 0.938810 1.023433 1.040555 0.938191 0.873239 1.032096 0.999241
 0.971505 0.728835 0.873217 0.989323 0.911092 -1.431049 0.582322 0.946056 0.955332 0.916595 1.042685 0.933788 1.025375 1.042880 0.936428 0.864657 1.033858 1.001010
 0.972240 0.781277 0.883834 0.986590 0.915640 1.954264 0.712641 0.948611 0.959708 0.918877 1.048155 0.938760 1.027338 1.048093 0.936473 0.876417 1.037472 0.999056
 0.968313 0.714053 0.862696 0.988400 0.902807 -1.831157 0.565969 0.940408 0.950486 0.908672 1.050954 0.927044 1.029768 1.051273 0.929891 0.853655 1.040036 1.001518
 0.946998 0.579736 0.779066 0.977265 0.839671 0.930279 0.427130 0.901482 0.921172 0.847216 1.096906 0.881854 1.054917 1.096972 0.880198 0.765249 1.075234 1.002502
 0.966726 0.744119 0.862787 0.986395 0.899909 0.595530 0.654471 0.937862 0.949649 0.904622 1.064795 0.925275 1.036899 1.064893 0.925595 0.854584 1.050223 1.001875
 0.964209 0.720216 0.851675 0.985459 0.892031 0.312370 0.616918 0.933175 0.945887 0.897249 1.068828 0.919612 1.039129 1.069018 0.919739 0.842631 1.053505 1.001967
 0.959194 0.629603 0.820622 0.982496 0.872894 -0.480356 0.453497 0.923353 0.938497 0.879485 1.064568 0.907187 1.037419 1.064664 0.906823 0.808500 1.050778 1.000688
 0.967616 0.692304 0.854612 0.985728 0.897672 -0.703943 0.538046 0.938988 0.951427 0.902778 1.048687 0.926197 1.028453 1.048742 0.925009 0.844441 1.038497 0.999647
 0.971833 0.725799 0.871611 0.987799 0.909987 -0.789536 0.584993 0.946572 0.957611 0.914476 1.042659 0.935217 1.025028 1.042677 0.934233 0.862515 1.033830 0.999737
 0.976134 0.799894 0.898686 0.990685 0.927696 2.101556 0.719192 0.955468 0.963132 0.931727 1.037006 0.945715 1.021228 1.037195 0.947548 0.892313 1.029060 0.999972
 0.945125 0.551059 0.767201 0.977644 0.831464 -1.321819 0.370934 0.896578 0.916765 0.839882 1.105687 0.875365 1.060923 1.105824 0.875076 0.752634 1.082328 1.005072
 1.002924 1.001091 1.008204 1.000799 1.007871 3.187239 0.990073 1.005372 1.003477 1.007720 0.980772 1.005782 0.989311 0.980834 1.007394 1.008222 0.985428 0.995854
 0.931599 0.420634 0.704506 0.971913 0.786617 -4.926422 0.169991 0.870275 0.896955 0.796796 1.137310 0.843898 1.079611 1.137319 0.841365 0.685442 1.107173 1.008095
 0.988604 0.881380 0.948793 0.994222 0.965413 2.882803 0.817393 0.979433 0.982853 0.967492 1.002383 0.974717 1.001615 1.002479 0.975846 0.944902 1.002342 0.996360
 0.993902 0.936188 0.973328 0.997108 0.982204 1.958078 0.898360 0.989218 0.990565 0.983255 0.999891 0.986566 1.000058 0.999985 0.987894 0.971256 1.000176 0.997102
 0.991389 0.910076 0.961369 0.995550 0.973933 2.003965 0.859784 0.984519 0.987092 0.975315 1.002601 0.980917 1.001857 1.002618 0.981775 0.958447 1.002363 0.996877
 0.945678 0.536264 0.766225 0.978138 0.832268 -0.906098 0.333501 0.897397 0.916978 0.841242 1.098097 0.875814 1.056573 1.098142 0.876780 0.751252 1.076579 1.004202
 0.943490 0.526745 0.757609 0.977683 0.825235 -1.676222 0.326231 0.892917 0.913541 0.834317 1.108776 0.870524 1.063071 1.109009 0.871252 0.742418 1.085014 1.005951
 0.956562 0.628929 0.812810 0.982698 0.865526 -1.387068 0.462855 0.917760 0.933266 0.872782 1.082136 0.900236 1.048671 1.082295 0.901809 0.800892 1.064666 1.003971
 0.978461 0.815314 0.909349 0.991868 0.935524 1.144553 0.727396 0.960074 0.966581 0.939276 1.032685 0.951221 1.018747 1.032916 0.953413 0.903637 1.025481 1.000040
 0.978386 0.802102 0.906478 0.991314 0.934441 1.159938 0.701715 0.959850 0.966574 0.938367 1.027609 0.950917 1.015980 1.027832 0.952999 0.900251 1.021861 0.999249
 0.977244 0.806005 0.902560 0.990350 0.930085 0.224739 0.719300 0.957097 0.965130 0.933443 1.041468 0.948116 1.024569 1.041515 0.949037 0.896328 1.032636 1.000533
 0.965137 0.702492 0.851202 0.986905 0.893195 -1.526778 0.562274 0.934304 0.946231 0.899017 1.063990 0.920265 1.036863 1.064213 0.921817 0.841735 1.049955 1.002403
 0.946532 0.560729 0.772727 0.978495 0.835793 -0.012187 0.386276 0.899175 0.918622 0.844223 1.100312 0.878308 1.057793 1.100484 0.878628 0.758460 1.078200 1.004406
 0.963494 0.720401 0.849611 0.984572 0.889955 -0.002783 0.623618 0.931967 0.945463 0.894811 1.071609 0.918506 1.040328 1.071692 0.917506 0.840478 1.055293 1.001466
 0.961084 0.701814 0.839891 0.983763 0.882945 -0.048418 0.597150 0.927545 0.941751 0.888215 1.076160 0.913136 1.042874 1.076204 0.912314 0.830205 1.058892 1.001963
 0.978705 0.795554 0.906106 0.990531 0.934855 1.187806 0.690180 0.960787 0.967623 0.938695 1.021305 0.951964 1.012471 1.021418 0.953339 0.899453 1.017083 0.997844
 0.996590 0.931937 0.980032 0.998106 0.988977 1.752386 0.871531 0.994182 0.994155 0.990270 0.985344 0.991914 0.992097 0.985413 0.994251 0.977865 0.989190 0.995533
 0.999365 0.955781 0.991866 0.998809 0.997486 1.962102 0.908354 0.999489 0.998724 0.998099 0.979926 0.998553 0.989008 0.979939 1.000341 0.990410 0.985009 0.994839
 0.968323 0.731563 0.864677 0.985714 0.903146 0.568952 0.624389 0.941257 0.953152 0.907668 1.050193 0.929395 1.028658 1.050160 0.928146 0.855724 1.039289 0.999321
 0.951549 0.618862 0.799130 0.979383 0.853924 -0.176758 0.478647 0.909902 0.927614 0.860879 1.089498 0.891944 1.050700 1.089633 0.890863 0.786675 1.069336 1.002213
 0.998739 0.957535 0.988646 0.998511 0.994215 1.536054 0.922347 0.997767 0.998149 0.994486 0.988000 0.996772 0.993640 0.987945 0.997060 0.987017 0.991263 0.996091
 0.964247 0.718266 0.852956 0.984589 0.893331 0.321048 0.611745 0.934104 0.946743 0.898429 1.061825 0.920900 1.034693 1.062008 0.920408 0.843742 1.047872 1.000398
 0.991578 0.889564 0.957618 0.996561 0.972654 0.958853 0.812014 0.984264 0.986453 0.974687 0.998495 0.980014 0.999901 0.998642 0.982023 0.954095 0.999545 0.997269
 0.982866 0.850570 0.926681 0.991797 0.947839 1.269578 0.783246 0.968350 0.974369 0.950258 1.025702 0.961637 1.015954 1.025726 0.962151 0.921780 1.020571 0.998840
 0.980397 0.829758 0.916086 0.990911 0.940273 1.418869 0.754300 0.963629 0.970543 0.943167 1.029364 0.956024 1.017661 1.029430 0.956430 0.910555 1.023295 0.998807
 0.960073 0.642184 0.826094 0.982678 0.876919 1.616136 0.480030 0.925578 0.939829 0.883558 1.058270 0.909797 1.033640 1.058417 0.909976 0.814330 1.045878 0.999736
 0.968728 0.710993 0.862301 0.985700 0.903286 2.351238 0.578173 0.942034 0.953275 0.908402 1.039824 0.929646 1.023126 1.039900 0.929463 0.852706 1.031526 0.998205
 0.970896 0.733148 0.871959 0.986939 0.909842 1.886006 0.610496 0.945719 0.956260 0.914563 1.039532 0.934214 1.022897 1.039532 0.934239 0.863157 1.031101 0.998692
 0.967342 0.723021 0.860512 0.986443 0.899833 -0.891208 0.598317 0.938725 0.950172 0.905067 1.061263 0.925683 1.037183 1.061401 0.927111 0.851599 1.048636 1.002169
 0.970596 0.735289 0.872032 0.986982 0.909510 1.789806 0.614033 0.945245 0.955708 0.914301 1.041635 0.933669 1.023984 1.041596 0.933889 0.863283 1.032658 0.999051
 0.974016 0.796547 0.895763 0.988530 0.924545 -0.890084 0.707166 0.953169 0.961495 0.928505 1.051610 0.943646 1.033462 1.051661 0.945475 0.889269 1.041985 1.002200
 0.980287 0.794857 0.909455 0.989400 0.938332 4.164068 0.692777 0.964152 0.971398 0.941545 1.010503 0.956407 1.006269 1.010468 0.955690 0.902395 1.008883 0.995222
 0.964803 0.695888 0.848087 0.985316 0.891370 -0.002099 0.561842 0.933702 0.946294 0.897027 1.060492 0.919715 1.035261 1.060565 0.920447 0.838233 1.047338 1.001277
 0.980674 0.842983 0.919300 0.991359 0.941817 0.784303 0.780624 0.964326 0.971195 0.944352 1.033578 0.957010 1.019721 1.033559 0.957077 0.914204 1.026385 0.999408
 0.980083 0.835846 0.916542 0.990793 0.939989 1.070399 0.770113 0.963370 0.970428 0.942713 1.032203 0.955813 1.019066 1.032304 0.955778 0.911090 1.025352 0.999051
 0.949665 0.571914 0.784525 0.978865 0.845532 -0.515056 0.388997 0.905742 0.924060 0.853478 1.086570 0.886146 1.049545 1.086559 0.886024 0.770546 1.067618 1.002192
 0.950933 0.583861 0.789667 0.979338 0.848970 -0.713601 0.407851 0.907839 0.926005 0.856572 1.086157 0.888879 1.049470 1.086318 0.888354 0.775997 1.067265 1.002228
 0.951777 0.594327 0.793330 0.980192 0.851151 -1.324120 0.423835 0.909156 0.927104 0.858546 1.089318 0.890375 1.051234 1.089441 0.889786 0.780053 1.069698 1.003071
 0.974417 0.780439 0.890305 0.989937 0.921494 -0.107907 0.680162 0.951882 0.960773 0.925484 1.045356 0.941622 1.026244 1.045541 0.942670 0.883295 1.035493 1.000861
 0.957664 0.652702 0.820895 0.982269 0.870618 -0.379337 0.513811 0.920707 0.936281 0.876875 1.077756 0.904553 1.044478 1.077840 0.904002 0.809565 1.060527 1.001985
 0.986745 0.876185 0.941313 0.994498 0.958713 0.417700 0.811421 0.974928 0.979251 0.960847 1.020594 0.969292 1.012705 1.020670 0.970580 0.937373 1.016463 0.999678
 0.936048 0.486732 0.730089 0.973215 0.803737 -2.072007 0.293137 0.879742 0.904128 0.813022 1.126175 0.855648 1.072442 1.126274 0.853384 0.713271 1.098159 1.006381
 0.979248 0.803697 0.909093 0.990995 0.936714 1.362614 0.703044 0.961788 0.968498 0.940303 1.023335 0.953304 1.013698 1.023461 0.954554 0.902720 1.018624 0.998308
 1.000527 0.992192 1.003923 0.999575 1.004728 2.538482 0.975730 1.003204 1.001790 1.004546 0.982901 1.003595 0.990427 0.982904 1.004814 1.003656 0.986993 0.995298
 0.994621 0.938889 0.975632 0.996623 0.984113 2.174701 0.903435 0.990824 0.992284 0.984801 0.996421 0.988649 0.998105 0.996456 0.989139 0.973588 0.997563 0.996117
 0.962957 0.683327 0.841363 0.984330 0.886508 0.320405 0.548164 0.930804 0.944140 0.892300 1.060835 0.916401 1.034842 1.060942 0.916403 0.830953 1.047583 1.000662
 0.959859 0.667679 0.829103 0.983612 0.876691 -0.473949 0.533068 0.924429 0.939190 0.882809 1.073783 0.908931 1.042260 1.073834 0.908697 0.818264 1.057410 1.002174
 0.976710 0.800165 0.899966 0.990243 0.928495 0.550860 0.713193 0.956334 0.964600 0.931975 1.038887 0.947098 1.022620 1.038994 0.947592 0.893437 1.030481 1.000128
 0.999791 0.972897 0.997531 0.999504 1.000972 2.787761 0.939386 1.001089 0.999565 1.001389 0.980773 1.000525 0.989357 0.980869 1.002700 0.996802 0.985594 0.995229
 0.998978 0.962053 0.992328 0.998381 0.997202 2.975011 0.925825 0.998984 0.998375 0.997759 0.981252 0.998227 0.989580 0.981315 0.999704 0.991050 0.985865 0.994555
 0.986236 0.879074 0.940925 0.993926 0.958092 0.891053 0.822965 0.974540 0.979179 0.960103 1.020775 0.969019 1.012694 1.020801 0.969623 0.937001 1.016577 0.999209
 1.009030 1.051793 1.038378 1.001518 1.030277 3.071226 1.052578 1.019503 1.015265 1.028693 0.962358 1.023386 0.978749 0.962302 1.023845 1.039950 0.971184 0.993006
 0.940606 0.520861 0.749843 0.976528 0.818702 -1.535028 0.333320 0.888293 0.909690 0.828028 1.113748 0.865288 1.065125 1.113979 0.865617 0.734315 1.088484 1.005868
 0.951127 0.603352 0.793228 0.980530 0.850097 -1.571048 0.446694 0.907965 0.926042 0.857402 1.095958 0.889173 1.054910 1.096128 0.888746 0.780320 1.074538 1.004364
 0.952815 0.613708 0.799773 0.981068 0.855132 -1.316060 0.459128 0.911150 0.928674 0.862200 1.091273 0.893007 1.052237 1.091398 0.892521 0.787217 1.071143 1.003759
 0.982333 0.822926 0.921340 0.991763 0.945958 2.299446 0.727209 0.967744 0.973413 0.949167 1.013341 0.960521 1.007975 1.013399 0.961647 0.915563 1.010902 0.996979
 1.011138 1.054329 1.043680 1.002779 1.035103 4.104848 1.046833 1.022692 1.017284 1.033724 0.953655 1.026440 0.973770 0.953665 1.028188 1.045354 0.964508 0.992168
 1.002161 0.988000 1.006325 0.999768 1.007466 3.192498 0.959354 1.005380 1.003540 1.007409 0.975281 1.005831 0.986044 0.975320 1.007192 1.005983 0.981167 0.994315
 0.938919 0.502181 0.742682 0.975352 0.813906 -1.748449 0.300325 0.885444 0.907515 0.823459 1.114674 0.861992 1.065636 1.114860 0.862028 0.726593 1.089300 1.005181
 0.934430 0.459512 0.721343 0.973678 0.798716 -1.953183 0.239928 0.876588 0.900652 0.809001 1.123922 0.851154 1.070954 1.124127 0.850776 0.703813 1.096575 1.006095
 0.986726 0.882658 0.943993 0.994193 0.960494 1.216661 0.825686 0.975781 0.979870 0.962533 1.016276 0.970506 1.009071 1.016332 0.971384 0.940216 1.012704 0.998488
 0.953980 0.609171 0.802490 0.981369 0.858280 -0.514010 0.443500 0.913512 0.930335 0.865577 1.081448 0.895538 1.046808 1.081533 0.895402 0.789768 1.063649 1.002328
 1.007404 1.029459 1.028302 1.001733 1.023505 3.487868 1.016449 1.015209 1.011376 1.022524 0.964626 1.017722 0.979970 0.964641 1.019098 1.029232 0.972842 0.993405
 1.026475 1.183705 1.109300 1.010542 1.082705 3.613417 1.233137 1.052517 1.041307 1.078076 0.928911 1.062723 0.959901 0.928767 1.063133 1.115167 0.945316 0.991289
 1.034545 1.231817 1.137892 1.012270 1.104162 4.253139 1.294022 1.066757 1.053519 1.098745 0.910147 1.079138 0.949168 0.910015 1.079524 1.145069 0.930836 0.989743
 0.932999 0.409710 0.706433 0.972782 0.790455 -2.428135 0.148053 0.873027 0.898016 0.801738 1.117464 0.846174 1.068280 1.117671 0.846241 0.687130 1.092294 1.005195
 0.923710 0.349202 0.670249 0.969599 0.763140 -3.214160 0.071769 0.855651 0.883903 0.775646 1.141294 0.825533 1.081810 1.141592 0.825349 0.649041 1.110707 1.007696
 0.918656 0.312987 0.649371 0.967698 0.747554 -3.955560 0.024536 0.845886 0.876138 0.760737 1.154698 0.813819 1.089248 1.154940 0.813504 0.627015 1.120827 1.009228
 0.943244 0.521570 0.755226 0.977469 0.823602 -2.439124 0.321898 0.892244 0.913610 0.832551 1.108810 0.869905 1.062620 1.108891 0.869595 0.739652 1.084863 1.005686
 1.010019 1.029937 1.033967 1.001986 1.028907 2.749507 1.008242 1.019859 1.015867 1.027614 0.957215 1.023187 0.976459 0.957154 1.023780 1.034709 0.967634 0.993018
 0.918547 0.338287 0.654035 0.968258 0.748884 -4.641551 0.075370 0.845726 0.876040 0.761607 1.164856 0.814117 1.094751 1.165103 0.813463 0.632585 1.128280 1.011150
 1.005713 1.001213 1.015337 1.001553 1.014578 2.619486 0.974987 1.010647 1.008575 1.013797 0.971539 1.012008 0.984477 0.971496 1.012499 1.015214 0.978662 0.994683
 0.916325 0.297235 0.640335 0.966916 0.740771 -4.284142 0.004082 0.841569 0.872620 0.754327 1.159864 0.808701 1.092189 1.160069 0.808332 0.617422 1.124848 1.009740
 -1.067391 -1.577211 -1.289265 -1.027490 -1.207177 -3.385000 -1.830926 -1.126657 -1.102625 -1.196252 -0.884047 -1.153344 -0.933157 -0.883816 -1.152205 -1.307882 -0.909246 -0.993845
 -0.588387 -0.019897
 2.356593 -1.072598
 1.437221 -0.498743
 1.466091 2.567134
 1.182003 -0.074187
 20.064175 -19.328686
 1.536975 -2.662515
 -0.460834 -0.733209
 -2.258062 -2.081801
 1.958136 0.760768
 -2.766502 2.486703
 -1.099357 -1.640065
 -1.722437 1.831333
 -2.433504 2.801235
 2.079307 1.314627
 1.788603 -0.299193
 -2.324187 2.013623
 0.739145 2.589873
 -4.023033 -4.665252
