# Supplementary material for: AMS 3.0: prediction of post-translational modifications
Source: BMC Bioinformatics. 2010 Apr 28;11:210. doi: 10.1186/1471-2105-11-210 (PMC2874555; doi:10.1186/1471-2105-11-210)
Supplement: Additional file 2 — PTM predictor software with training data. PTM_Archive.tar.gz includes the predictor software binaries together with all trained ANNs in tar.gz compressed form. [file 1471-2105-11-210-S2.GZ › PTM_Archive/3,4-dihydroxyproline/P/Pnet2.dat]

 2
 90 2 2
 -0.839765 0.166542
 -1.178444 -0.025077
 -0.270791 -0.540560
 0.314189 -0.275702
 0.962663 0.067165
 0.689321 0.299122
 -1.524990 -0.374406
 2.055674 0.738079
 -1.972971 -0.475623
 0.917868 -0.082718
 0.627305 0.302287
 0.310331 0.128545
 -0.551215 -0.505840
 -0.778324 -0.390595
 -0.817927 -0.290191
 2.148847 0.725798
 -1.296059 -0.696316
 3.174601 1.407737
 -4.924320 -1.912587
 2.811010 0.948632
 1.894914 0.931302
 1.934150 0.855685
 -0.942266 -0.766768
 -1.648414 -0.890831
 -1.394142 -0.594033
 1.027218 0.398141
 1.071907 0.342171
 0.153708 0.235392
 -1.565655 -0.481777
 0.004693 -0.383156
 0.027123 0.129182
 -0.014786 0.055692
 1.113561 0.384875
 1.654095 0.793254
 1.875440 0.943050
 0.541117 0.279389
 -0.165889 -0.170527
 1.481359 0.962075
 0.267600 0.161371
 0.895857 0.532784
 1.279060 0.588400
 1.414267 0.560788
 1.591824 0.036032
 2.319410 0.387279
 1.861534 0.358280
 -0.854012 -0.217916
 1.799772 0.328000
 -0.887221 0.027369
 4.168844 0.937494
 -0.017953 -0.085191
 0.772726 0.534446
 1.050870 0.579388
 -0.577798 -0.478126
 -0.788734 -0.463354
 -1.364649 -0.556701
 -0.095647 0.083368
 -0.403968 -0.186187
 0.425790 0.439359
 -2.100778 -0.838095
 1.282915 0.407675
 2.422673 1.227237
 2.058777 1.033377
 0.261574 -0.013412
 -0.486065 -0.180698
 0.547120 0.323051
 2.688979 1.148805
 2.827687 1.191134
 0.892707 0.596975
 2.983512 1.446409
 -1.576447 -0.730118
 -1.541709 -0.518070
 -1.284032 -0.453058
 2.210359 0.613676
 4.012237 1.546021
 3.094027 1.226491
 -1.820373 -0.881124
 -1.943752 -1.001149
 1.104769 0.638707
 -0.480917 -0.349020
 3.359574 1.375002
 3.550737 1.870986
 4.175726 2.089285
 -2.413348 -1.315938
 -3.147243 -1.582403
 -3.880718 -1.794093
 -2.386843 -0.950489
 2.699363 1.270530
 -4.591484 -1.801639
 2.640444 1.211640
 -4.278321 -1.903562
 -3.466805 -3.133470
 19.832661 -15.484862
 3.512806 -5.168242
 -3.972922 2.042764
 -0.839239 0.166723
 -1.177894 -0.024909
 -0.275464 -0.541398
 0.309278 -0.276689
 0.957749 0.066238
 0.686322 0.298771
 -1.525666 -0.374390
 2.051595 0.737409
 -1.973616 -0.475694
 0.912850 -0.083681
 0.623320 0.301633
 0.306517 0.127916
 -0.552909 -0.505979
 -0.779381 -0.390581
 -0.818073 -0.289996
 2.145699 0.725226
 -1.300069 -0.696853
 3.173921 1.407553
 -4.926318 -1.912522
 2.809321 0.948256
 1.893527 0.930962
 1.932484 0.855327
 -0.944940 -0.767089
 -1.650592 -0.890954
 -1.395441 -0.594095
 1.025554 0.397646
 1.070024 0.341761
 0.152697 0.235160
 -1.565989 -0.481743
 0.000987 -0.383654
 0.024394 0.128780
 -0.017514 0.055308
 1.110944 0.384315
 1.652925 0.792898
 1.873941 0.942574
 0.537272 0.278688
 -0.170014 -0.171243
 1.479894 0.961727
 0.264018 0.160555
 0.895019 0.532696
 1.277522 0.588222
 1.412375 0.560519
 1.587698 0.035221
 2.315133 0.386307
 1.858030 0.357528
 -0.854726 -0.217748
 1.796668 0.327533
 -0.887397 0.027492
 4.164018 0.936503
 -0.020231 -0.085635
 0.770708 0.533978
 1.048515 0.578833
 -0.581968 -0.478782
 -0.792844 -0.463970
 -1.368031 -0.557118
 -0.096709 0.083290
 -0.407684 -0.186922
 0.425752 0.439546
 -2.106135 -0.839065
 1.280873 0.407369
 2.421023 1.226678
 2.056775 1.032758
 0.258230 -0.014249
 -0.488887 -0.181338
 0.545316 0.322596
 2.687120 1.148148
 2.825316 1.190345
 0.891581 0.596651
 2.982527 1.445935
 -1.580599 -0.730977
 -1.544226 -0.518273
 -1.286598 -0.453277
 2.207687 0.613106
 4.010854 1.545542
 3.092510 1.226037
 -1.823869 -0.881587
 -1.947541 -1.001539
 1.103368 0.638354
 -0.484046 -0.349337
 3.358272 1.374499
 3.550677 1.870778
 4.175654 2.089035
 -2.417662 -1.316515
 -3.151534 -1.582902
 -3.884999 -1.794559
 -2.389804 -0.950850
 2.698073 1.270134
 -4.594940 -1.801930
 2.639220 1.211280
 -4.282598 -1.904013
 -3.471159 -3.134183
 19.829733 -15.481579
 3.511088 -5.166333
 -3.975362 2.044062
