# Supplementary material for: AMS 3.0: prediction of post-translational modifications
Source: BMC Bioinformatics. 2010 Apr 28;11:210. doi: 10.1186/1471-2105-11-210 (PMC2874555; doi:10.1186/1471-2105-11-210)
Supplement: Additional file 2 — PTM predictor software with training data. PTM_Archive.tar.gz includes the predictor software binaries together with all trained ANNs in tar.gz compressed form. [file 1471-2105-11-210-S2.GZ › PTM_Archive/3,4-dihydroxyproline/P/Pnet20.dat]

 2
 90 20 2
 0.997088 0.988017 0.999729 1.002944 1.001854 0.951758 1.007763 -0.084913 0.945866 0.989358 0.954386 0.975797 0.964269 1.005747 0.895494 0.906189 1.001410 -0.858035 0.768965 0.997131
 0.997509 0.982907 1.000858 1.005842 1.004757 0.933243 1.013314 -0.324015 0.925762 0.985230 0.937065 0.965813 0.950312 1.010383 0.861672 0.875312 1.003211 -1.222637 0.707746 0.997611
 0.997387 0.933207 1.010867 1.018936 1.015846 0.755493 1.060933 -0.259670 0.737457 0.948798 0.775035 0.870098 0.819578 1.047372 0.561866 0.602205 1.009071 -0.046271 0.261291 0.998641
 0.997586 0.935828 1.010679 1.018416 1.015418 0.767959 1.060033 0.091107 0.751512 0.951312 0.786696 0.875754 0.828286 1.046579 0.591435 0.628423 1.008921 0.563999 0.332515 0.998813
 0.996964 0.944951 1.009323 1.015707 1.013242 0.801198 1.050261 0.515684 0.787630 0.958486 0.817829 0.893676 0.853506 1.039016 0.651769 0.683650 1.007187 1.225375 0.441002 0.998071
 0.996131 0.969006 1.003434 1.008229 1.006848 0.882714 1.023630 0.553413 0.873757 0.976453 0.892966 0.939490 0.915102 1.018311 0.782004 0.803931 1.002525 0.868426 0.619766 0.996738
 0.997215 0.968253 1.002459 1.008966 1.007289 0.878565 1.025431 -0.578385 0.866938 0.974073 0.886946 0.937123 0.910330 1.019613 0.761870 0.785109 1.003883 -1.456718 0.536477 0.997536
 0.996502 0.967841 1.007843 1.011472 1.010049 0.882835 1.028051 1.223080 0.875827 0.976539 0.893789 0.937969 0.914905 1.022420 0.797931 0.817203 1.004563 2.241692 0.693193 0.997265
 0.997527 0.964764 1.002915 1.009696 1.007951 0.868149 1.029991 -0.699187 0.855969 0.971339 0.877023 0.930670 0.901814 1.022748 0.747106 0.770967 1.004464 -1.816115 0.518408 0.997881
 0.997634 0.939706 1.011201 1.017983 1.015326 0.780992 1.056315 0.332449 0.765953 0.954652 0.799203 0.883085 0.838586 1.043905 0.615590 0.650598 1.008799 1.099708 0.378200 0.998851
 0.998452 0.962262 1.010839 1.015390 1.013601 0.865904 1.037305 0.581338 0.856006 0.971252 0.875587 0.927068 0.899316 1.029534 0.767489 0.786264 1.009003 0.918239 0.630776 0.999233
 0.998374 0.959395 1.009981 1.015034 1.013203 0.855036 1.039536 0.348088 0.844274 0.968836 0.865755 0.921435 0.891538 1.030857 0.746459 0.767761 1.008523 0.586806 0.588500 0.999154
 0.996130 0.953631 1.005649 1.011968 1.009697 0.823820 1.037657 -0.537772 0.810325 0.964587 0.839160 0.909103 0.872413 1.029224 0.669602 0.703921 1.004375 -0.579304 0.398365 0.997031
 0.995977 0.963069 1.003734 1.009064 1.007222 0.856272 1.028425 -0.531555 0.845652 0.972206 0.869868 0.927141 0.897402 1.022281 0.726219 0.756903 1.002562 -0.888556 0.488405 0.996787
 0.996473 0.967760 1.003211 1.007914 1.006436 0.873324 1.024915 -0.489629 0.863735 0.975881 0.885314 0.936111 0.909770 1.019457 0.756719 0.784341 1.002288 -0.991720 0.539320 0.997155
 0.996459 0.973000 1.002196 1.007972 1.006774 0.902394 1.020862 1.155971 0.893616 0.978206 0.908649 0.947878 0.926696 1.015968 0.820503 0.834773 1.003040 2.321921 0.697856 0.996819
 0.999397 0.937914 1.014794 1.022370 1.019361 0.772071 1.061980 -0.643189 0.755488 0.952969 0.790174 0.878354 0.831291 1.048862 0.595243 0.632041 1.012687 -1.091784 0.318529 1.000658
 0.994522 1.002930 0.994368 0.994726 0.995051 1.009051 0.988103 1.756462 1.007948 1.000923 1.007582 1.006005 1.007002 0.990014 1.003084 1.002798 0.995719 3.180153 0.986905 0.994081
 1.001259 0.922498 1.021542 1.030210 1.026546 0.708703 1.081461 -2.503075 0.689063 0.942954 0.734341 0.846703 0.787318 1.065200 0.479406 0.531759 1.017832 -4.995721 0.092016 1.003188
 0.993861 0.986834 0.996296 0.998060 0.997659 0.950151 1.000724 1.356953 0.944832 0.988610 0.953965 0.975290 0.964229 0.999780 0.895258 0.906058 0.997133 2.898185 0.798091 0.993872
 0.995124 0.993009 0.997640 0.998947 0.998903 0.974638 0.999435 1.108867 0.971282 0.993324 0.975952 0.987196 0.981232 0.999028 0.943896 0.949367 0.998581 1.938201 0.885203 0.995206
 0.994794 0.989981 0.997815 0.999301 0.999128 0.962356 1.001259 1.050250 0.958331 0.991210 0.965229 0.981334 0.972975 1.000334 0.920279 0.928887 0.998502 1.987753 0.842295 0.994951
 0.998426 0.938734 1.012569 1.020447 1.017547 0.771843 1.057860 -0.744832 0.753991 0.952743 0.789515 0.879453 0.831493 1.045559 0.584157 0.622741 1.011044 -0.806877 0.272002 0.999632
 1.000092 0.936260 1.016185 1.024245 1.021320 0.763496 1.064749 -0.946108 0.745506 0.951275 0.781711 0.874247 0.824750 1.051243 0.574929 0.613591 1.014470 -1.516200 0.267204 1.001401
 0.999608 0.951136 1.014312 1.021101 1.018670 0.818343 1.049851 -0.726484 0.803833 0.961959 0.831888 0.903665 0.865161 1.039999 0.668788 0.699027 1.012888 -1.316158 0.413876 1.000630
 0.996822 0.975987 1.000882 1.005838 1.004577 0.913265 1.018637 0.507413 0.904946 0.980024 0.918440 0.953591 0.934512 1.013758 0.835500 0.849534 1.002056 1.096006 0.698806 0.996952
 0.995798 0.975663 0.999725 1.003963 1.002306 0.910146 1.015804 0.465774 0.901486 0.979790 0.916076 0.953114 0.933322 1.011651 0.824619 0.841015 1.000747 1.128153 0.669777 0.996015
 0.998029 0.974333 1.009892 1.013845 1.012686 0.905043 1.025284 0.207559 0.897426 0.979963 0.912123 0.949596 0.929570 1.020877 0.826210 0.842238 1.008177 0.203363 0.691694 0.998646
 0.998461 0.960883 1.007355 1.013205 1.011443 0.856071 1.037259 -0.737985 0.844224 0.969249 0.866433 0.923369 0.892759 1.028734 0.735477 0.759937 1.007218 -1.603440 0.520641 0.999035
 0.999101 0.939474 1.013867 1.021418 1.018562 0.777256 1.059109 -0.132304 0.760403 0.953799 0.794419 0.881237 0.834812 1.046484 0.602501 0.637770 1.012199 0.215217 0.333407 1.000305
 0.998426 0.958355 1.011099 1.015960 1.014078 0.850658 1.041209 0.319679 0.840684 0.968902 0.862794 0.919262 0.889144 1.032400 0.743073 0.765708 1.008747 0.159982 0.593177 0.999335
 0.998464 0.955696 1.011014 1.016196 1.014222 0.841293 1.043865 0.245003 0.830636 0.966749 0.854041 0.914185 0.882100 1.034228 0.726528 0.750462 1.008804 0.119268 0.564608 0.999365
 0.994380 0.975775 0.998393 1.001379 1.000506 0.908617 1.011928 0.575974 0.900115 0.980061 0.915710 0.953516 0.933672 1.008819 0.818368 0.837060 0.999077 1.201957 0.655500 0.994646
 0.993817 0.996086 0.994121 0.995204 0.995238 0.982348 0.990831 0.887305 0.978393 0.994950 0.983064 0.993054 0.987966 0.991960 0.944086 0.951488 0.995754 1.680050 0.851036 0.993571
 0.993599 0.999148 0.993640 0.994237 0.994450 0.993127 0.987661 1.070354 0.990340 0.997583 0.993578 0.999064 0.996477 0.989641 0.964623 0.970529 0.995085 1.890664 0.890751 0.993348
 0.995984 0.963701 1.004824 1.009820 1.008109 0.865099 1.029055 0.566766 0.855519 0.972626 0.877067 0.929690 0.902107 1.022638 0.755013 0.779287 1.003223 0.688470 0.587799 0.996700
 0.997495 0.944830 1.010073 1.016563 1.014191 0.800882 1.051903 0.113662 0.787114 0.958302 0.817133 0.893216 0.852757 1.040271 0.651202 0.682893 1.007998 0.031283 0.433561 0.998618
 0.994700 0.998172 0.995917 0.996400 0.996563 0.988644 0.992665 1.084437 0.986669 0.997961 0.990187 0.996566 0.993572 0.993942 0.963860 0.969797 0.996565 1.505813 0.908519 0.994591
 0.996536 0.959252 1.004692 1.010152 1.008263 0.854377 1.035483 0.405179 0.843946 0.968662 0.866058 0.921888 0.892145 1.026965 0.742253 0.765863 1.003805 0.445323 0.575652 0.997230
 0.994996 0.990558 0.996364 0.998124 0.997839 0.960368 0.998904 0.565178 0.955025 0.991165 0.963030 0.981504 0.971886 0.998551 0.906331 0.917121 0.997734 0.943617 0.788383 0.994848
 0.996607 0.980449 1.005099 1.009866 1.008742 0.928270 1.016319 0.745210 0.922428 0.984269 0.933910 0.962394 0.947293 1.013806 0.866574 0.879220 1.004362 1.330656 0.764841 0.997053
 0.996309 0.977601 1.004123 1.009198 1.007947 0.917785 1.017892 0.752769 0.911225 0.982176 0.924306 0.956860 0.939574 1.014690 0.847600 0.862093 1.003440 1.471864 0.733006 0.996769
 0.995174 0.954664 1.003384 1.009908 1.007721 0.829595 1.033799 0.343605 0.815760 0.964754 0.843606 0.911755 0.875885 1.026129 0.679365 0.711014 1.002917 1.631142 0.427448 0.995903
 0.994344 0.964250 1.000814 1.005990 1.003834 0.864496 1.022847 0.745792 0.853384 0.972177 0.876201 0.930765 0.902283 1.017604 0.740726 0.767350 1.000556 2.324777 0.532589 0.994919
 0.995057 0.966791 1.001620 1.007306 1.005467 0.874206 1.022902 0.634654 0.863932 0.974109 0.884877 0.935442 0.908911 1.017762 0.760582 0.784908 1.001403 1.877959 0.568829 0.995677
 0.999055 0.963166 1.013221 1.018390 1.016790 0.864541 1.038082 -0.306462 0.853753 0.971057 0.874645 0.928156 0.899483 1.031284 0.752834 0.775377 1.011504 -0.789603 0.562169 0.999860
 0.995373 0.966559 1.002308 1.008168 1.006418 0.874655 1.024087 0.634385 0.864401 0.973939 0.884914 0.935034 0.908658 1.018777 0.763710 0.786955 1.001977 1.869078 0.578744 0.995986
 0.999419 0.970789 1.017046 1.020913 1.019766 0.898768 1.034597 -0.131407 0.890738 0.976703 0.906024 0.945214 0.924225 1.029533 0.817529 0.833720 1.015061 -0.857362 0.678702 1.000553
 0.992438 0.977119 0.996479 0.998436 0.997747 0.910232 1.005499 1.540202 0.902465 0.981956 0.918956 0.956274 0.937269 1.003835 0.817825 0.838519 0.996343 4.199312 0.661132 0.992738
 0.997333 0.960176 1.008630 1.014334 1.012470 0.851731 1.035789 -0.052896 0.839841 0.968999 0.863237 0.921915 0.890675 1.028509 0.726858 0.752644 1.007252 -0.004868 0.517390 0.998183
 0.996994 0.977867 1.006250 1.010082 1.009074 0.920243 1.019788 0.603226 0.914484 0.982891 0.926777 0.957580 0.941186 1.016083 0.857152 0.870670 1.004642 0.738451 0.759166 0.997516
 0.996495 0.977150 1.004353 1.008896 1.007841 0.917395 1.019190 0.714698 0.911303 0.982129 0.924195 0.956285 0.939284 1.015409 0.850675 0.864796 1.003413 1.043861 0.747517 0.997047
 0.997105 0.943063 1.009710 1.016790 1.014123 0.788400 1.050778 -0.291966 0.772399 0.956448 0.805681 0.888649 0.844668 1.039673 0.614886 0.651628 1.007805 -0.411074 0.334549 0.998176
 0.997549 0.944429 1.010257 1.017067 1.014452 0.792982 1.050775 -0.302937 0.777705 0.957741 0.810151 0.891038 0.848228 1.039731 0.625127 0.661023 1.008219 -0.607918 0.355385 0.998655
 0.998762 0.945416 1.011977 1.018646 1.016099 0.796892 1.052545 -0.515281 0.782065 0.958797 0.813546 0.892707 0.850675 1.041483 0.634934 0.669567 1.010006 -1.221390 0.373970 0.999846
 0.997847 0.971138 1.007014 1.011797 1.010411 0.893681 1.026431 0.053085 0.885003 0.977467 0.901554 0.943571 0.921060 1.020997 0.804704 0.822636 1.006244 -0.095134 0.652095 0.998327
 0.998000 0.951889 1.010720 1.016607 1.014437 0.823432 1.045553 -0.115551 0.810781 0.963614 0.837953 0.906244 0.869941 1.035843 0.685090 0.714823 1.008492 -0.402992 0.469092 0.998897
 0.997310 0.985015 1.003065 1.007502 1.006874 0.943943 1.012692 0.450995 0.938640 0.987565 0.947689 0.970661 0.958292 1.010571 0.891993 0.901906 1.003904 0.495283 0.796005 0.997561
 1.000082 0.927377 1.018197 1.026596 1.023053 0.732739 1.074639 -0.828102 0.714802 0.946140 0.755417 0.857639 0.803373 1.059179 0.532203 0.576211 1.014977 -2.080604 0.230177 1.001719
 0.995102 0.976467 0.999229 1.002850 1.001357 0.912033 1.013527 0.659651 0.903834 0.980733 0.918586 0.954840 0.935716 1.010008 0.827008 0.844121 0.999920 1.475000 0.675510 0.995374
 0.994213 1.000472 0.995429 0.995878 0.996237 1.004124 0.989554 1.456580 1.003140 0.999582 1.003467 1.003477 1.003722 0.991307 0.994308 0.995867 0.996417 2.517150 0.967074 0.994127
 0.994453 0.993656 0.997151 0.998298 0.998221 0.975738 0.997535 1.266306 0.972992 0.994289 0.977859 0.988485 0.983140 0.997646 0.945246 0.951778 0.997726 2.175255 0.888521 0.994600
 0.996412 0.958003 1.005537 1.011749 1.009628 0.844044 1.035123 0.094786 0.832067 0.967511 0.856753 0.918125 0.885633 1.027353 0.713790 0.741377 1.004694 0.253184 0.501008 0.997230
 0.998119 0.954441 1.009421 1.015144 1.013056 0.832115 1.042842 -0.164903 0.819622 0.965267 0.845453 0.910809 0.876062 1.033646 0.698730 0.726765 1.007898 -0.529579 0.487442 0.999002
 0.997112 0.973525 1.004289 1.009333 1.007995 0.902221 1.022601 0.342187 0.894399 0.979214 0.909812 0.948453 0.927843 1.017776 0.819935 0.837042 1.004009 0.468266 0.683175 0.997544
 0.993835 0.999735 0.993932 0.994656 0.994959 0.999338 0.988118 1.339110 0.996791 0.998069 0.998491 1.001163 0.999917 0.989897 0.978974 0.982000 0.995572 2.670660 0.924755 0.993575
 0.993366 0.998650 0.993756 0.994352 0.994556 0.993065 0.988523 1.472320 0.990492 0.997293 0.993346 0.998464 0.995944 0.990229 0.967968 0.972791 0.995032 2.904259 0.909398 0.993229
 0.996827 0.984229 1.002164 1.006892 1.006103 0.942493 1.012313 0.602561 0.937629 0.987242 0.946844 0.969842 0.957571 1.010272 0.891670 0.902175 1.002504 0.820427 0.803483 0.997084
 0.992941 1.009784 0.992412 0.991512 0.992260 1.037361 0.977305 1.640967 1.038995 1.005756 1.035083 1.022286 1.029688 0.981786 1.049359 1.048005 0.993440 3.008451 1.049184 0.992701
 0.999608 0.932999 1.014243 1.022518 1.019374 0.754784 1.066526 -0.699545 0.736424 0.948794 0.773503 0.868632 0.817693 1.052023 0.564641 0.603050 1.012816 -1.577527 0.270308 1.000820
 0.999761 0.944703 1.015004 1.021566 1.019005 0.796580 1.056345 -0.498345 0.782003 0.958559 0.812853 0.891462 0.849460 1.044526 0.640613 0.673094 1.012707 -1.396824 0.399237 1.000952
 0.999355 0.946608 1.013713 1.020200 1.017604 0.803024 1.053558 -0.415538 0.788829 0.959846 0.818864 0.895163 0.854516 1.042112 0.650308 0.682222 1.011545 -1.149001 0.412243 1.000488
 0.994139 0.979896 0.997375 0.999911 0.999244 0.923329 1.007528 0.876745 0.915774 0.983235 0.929376 0.961579 0.944739 1.005114 0.843281 0.859878 0.998199 2.290164 0.695196 0.994250
 0.992337 1.012369 0.989938 0.989037 0.989990 1.043548 0.972233 1.824904 1.044429 1.007186 1.040181 1.026093 1.034037 0.977448 1.053416 1.051269 0.991788 3.993537 1.041440 0.991840
 0.993497 1.002312 0.992867 0.993154 0.993512 1.006832 0.985018 1.461168 1.005413 1.000032 1.006106 1.005795 1.006254 0.987511 0.992400 0.995223 0.994337 3.110140 0.947419 0.993186
 0.999086 0.931047 1.013799 1.022336 1.019139 0.747175 1.067613 -0.795406 0.728469 0.947406 0.767011 0.865146 0.812776 1.052691 0.549237 0.590053 1.012243 -1.592865 0.237595 1.000371
 0.999660 0.925868 1.015607 1.024534 1.021075 0.726129 1.073014 -0.919852 0.706020 0.943974 0.747988 0.854444 0.797686 1.057119 0.511068 0.555881 1.013635 -1.748533 0.172600 1.001090
 0.995971 0.984896 0.999254 1.002077 1.001010 0.945210 1.008937 0.753868 0.940187 0.987548 0.949110 0.971221 0.959471 1.006443 0.894673 0.904740 0.999868 1.187678 0.806038 0.996117
 0.998089 0.947924 1.009287 1.015807 1.013425 0.806019 1.047795 -0.233201 0.791244 0.960328 0.821612 0.897792 0.857393 1.037153 0.647643 0.680784 1.008040 -0.365034 0.392128 0.998942
 0.993204 1.008271 0.991512 0.991216 0.991850 1.028438 0.978706 1.613484 1.028579 1.004545 1.025960 1.017358 1.022270 0.982520 1.030157 1.029617 0.993225 3.375587 1.009285 0.992739
 0.991853 1.029392 0.985261 0.982975 0.984031 1.107567 0.957829 2.024704 1.113895 1.022335 1.099788 1.060715 1.082265 0.966580 1.170210 1.157934 0.986700 3.465742 1.245648 0.990460
 0.991172 1.038398 0.983173 0.979711 0.981402 1.135688 0.946646 2.284622 1.143614 1.027509 1.125902 1.077347 1.103803 0.957755 1.214560 1.199104 0.984778 4.081957 1.309913 0.989567
 0.998327 0.924316 1.013696 1.022784 1.019301 0.712649 1.069417 -1.303622 0.690414 0.942492 0.736250 0.850161 0.789926 1.054552 0.470805 0.522110 1.011705 -2.278461 0.067205 0.999797
 0.999742 0.913829 1.017037 1.027319 1.023347 0.676961 1.083549 -1.619192 0.652712 0.934887 0.703116 0.829915 0.762625 1.065440 0.414796 0.469990 1.015034 -2.999339 -0.012846 1.001448
 1.000646 0.908228 1.019472 1.030560 1.026038 0.656433 1.091267 -1.877818 0.630923 0.930779 0.684165 0.818506 0.747071 1.071708 0.381545 0.439538 1.017252 -3.700225 -0.062751 1.002558
 0.999865 0.935867 1.014952 1.022506 1.019642 0.760242 1.064015 -1.003209 0.742514 0.951657 0.779654 0.873232 0.823408 1.050408 0.569331 0.609636 1.013030 -2.276366 0.261993 1.001108
 0.993211 1.011008 0.992126 0.990990 0.991925 1.033990 0.974801 1.430566 1.034572 1.006629 1.032477 1.022360 1.028460 0.979890 1.033071 1.034462 0.993299 2.662560 0.999257 0.992871
 1.002478 0.908113 1.023639 1.034461 1.030182 0.660637 1.097282 -1.954292 0.636326 0.930995 0.687571 0.818659 0.748569 1.076764 0.401651 0.455727 1.020726 -4.366912 -0.003176 1.004444
 0.994146 1.006078 0.993721 0.993282 0.993840 1.015647 0.982971 1.348870 1.015313 1.004123 1.015101 1.011841 1.014317 0.986331 1.006238 1.009170 0.994701 2.585222 0.965635 0.993759
 1.000956 0.905577 1.020020 1.031319 1.026722 0.647397 1.094456 -1.996836 0.621295 0.928775 0.675795 0.813509 0.740162 1.074188 0.366650 0.425661 1.017779 -4.042920 -0.085407 1.002846
 -1.005113 -1.076158 -0.990304 -0.981132 -0.984699 -1.282710 -0.932414 -3.028171 -1.305198 -1.059461 -1.260846 -1.149147 -1.208668 -0.947747 -1.518493 -1.470019 -0.990116 -3.296199 -1.910783 -1.003461
 -0.210378 1.798956
 -0.091157 0.676361
 -1.819054 0.363325
 -0.958781 1.437043
 -0.937629 1.382024
 2.820883 1.648409
 -1.555272 1.986229
 7.483109 -6.018499
 1.676273 0.303115
 -1.946992 -0.999602
 0.864839 -0.231682
 0.482419 0.370784
 0.221108 -0.479259
 -1.981894 1.148126
 2.286516 -0.175951
 0.537860 -1.780886
 -0.100323 2.126885
 18.874001 -17.643969
 1.264762 -2.605692
 -0.515037 1.508528
 -7.782437 -3.996448
 0.997088 0.988017 0.999730 1.002944 1.001855 0.951757 1.007763 -0.085208 0.945866 0.989358 0.954386 0.975797 0.964269 1.005748 0.895492 0.906188 1.001410 -0.858087 0.768954 0.997131
 0.997510 0.982907 1.000858 1.005842 1.004757 0.933242 1.013315 -0.324324 0.925761 0.985230 0.937064 0.965813 0.950312 1.010384 0.861669 0.875311 1.003211 -1.222692 0.707734 0.997611
 0.997387 0.933207 1.010868 1.018937 1.015847 0.755491 1.060934 -0.260422 0.737456 0.948798 0.775034 0.870098 0.819577 1.047373 0.561862 0.602202 1.009072 -0.047423 0.261260 0.998641
 0.997587 0.935829 1.010679 1.018417 1.015419 0.767958 1.060034 0.090493 0.751511 0.951312 0.786696 0.875754 0.828286 1.046579 0.591432 0.628420 1.008921 0.562880 0.332489 0.998814
 0.996964 0.944952 1.009324 1.015708 1.013242 0.801197 1.050261 0.515081 0.787630 0.958486 0.817829 0.893676 0.853505 1.039017 0.651766 0.683648 1.007187 1.224264 0.440976 0.998072
 0.996131 0.969006 1.003434 1.008230 1.006848 0.882713 1.023631 0.552754 0.873756 0.976453 0.892965 0.939490 0.915101 1.018312 0.781999 0.803928 1.002526 0.867586 0.619739 0.996738
 0.997216 0.968253 1.002460 1.008967 1.007289 0.878564 1.025432 -0.578939 0.866937 0.974074 0.886945 0.937123 0.910330 1.019614 0.761866 0.785107 1.003884 -1.457093 0.536455 0.997537
 0.996502 0.967841 1.007844 1.011473 1.010049 0.882834 1.028052 1.222596 0.875826 0.976539 0.893789 0.937969 0.914905 1.022420 0.797927 0.817201 1.004563 2.240753 0.693172 0.997266
 0.997528 0.964764 1.002915 1.009697 1.007952 0.868148 1.029992 -0.699651 0.855968 0.971339 0.877022 0.930670 0.901814 1.022749 0.747103 0.770965 1.004464 -1.816406 0.518391 0.997881
 0.997634 0.939706 1.011201 1.017983 1.015327 0.780991 1.056315 0.331827 0.765952 0.954653 0.799203 0.883085 0.838586 1.043906 0.615586 0.650595 1.008800 1.098529 0.378173 0.998852
 0.998452 0.962262 1.010839 1.015390 1.013601 0.865904 1.037306 0.580995 0.856006 0.971252 0.875586 0.927068 0.899316 1.029534 0.767487 0.786262 1.009003 0.917389 0.630761 0.999233
 0.998374 0.959395 1.009981 1.015035 1.013203 0.855036 1.039536 0.347724 0.844274 0.968836 0.865755 0.921435 0.891538 1.030857 0.746456 0.767760 1.008523 0.585951 0.588484 0.999154
 0.996130 0.953632 1.005650 1.011968 1.009698 0.823819 1.037658 -0.538499 0.810324 0.964588 0.839159 0.909103 0.872412 1.029225 0.669597 0.703918 1.004375 -0.579984 0.398335 0.997031
 0.995977 0.963069 1.003735 1.009064 1.007223 0.856270 1.028427 -0.532221 0.845651 0.972207 0.869867 0.927141 0.897401 1.022282 0.726214 0.756900 1.002563 -0.889107 0.488378 0.996788
 0.996474 0.967760 1.003211 1.007914 1.006436 0.873323 1.024915 -0.490181 0.863734 0.975882 0.885313 0.936111 0.909770 1.019458 0.756715 0.784338 1.002289 -0.992041 0.539298 0.997156
 0.996460 0.973001 1.002197 1.007972 1.006775 0.902393 1.020863 1.155400 0.893615 0.978206 0.908648 0.947878 0.926695 1.015969 0.820499 0.834770 1.003040 2.321187 0.697833 0.996819
 0.999397 0.937914 1.014794 1.022370 1.019361 0.772070 1.061981 -0.643687 0.755488 0.952969 0.790174 0.878355 0.831291 1.048863 0.595240 0.632039 1.012687 -1.092741 0.318508 1.000659
 0.994523 1.002930 0.994369 0.994727 0.995051 1.009050 0.988103 1.756015 1.007947 1.000923 1.007582 1.006005 1.007001 0.990014 1.003080 1.002796 0.995720 3.179898 0.986888 0.994082
 1.001259 0.922498 1.021542 1.030210 1.026546 0.708703 1.081462 -2.503440 0.689062 0.942955 0.734341 0.846703 0.787318 1.065201 0.479404 0.531757 1.017833 -4.996382 0.091999 1.003188
 0.993862 0.986834 0.996297 0.998061 0.997660 0.950150 1.000725 1.356305 0.944831 0.988611 0.953964 0.975290 0.964229 0.999781 0.895254 0.906055 0.997133 2.897666 0.798066 0.993873
 0.995125 0.993009 0.997640 0.998948 0.998904 0.974637 0.999436 1.108453 0.971282 0.993324 0.975951 0.987196 0.981232 0.999028 0.943893 0.949365 0.998581 1.937793 0.885187 0.995206
 0.994794 0.989981 0.997815 0.999302 0.999129 0.962355 1.001260 1.049726 0.958330 0.991210 0.965228 0.981334 0.972974 1.000335 0.920276 0.928884 0.998503 1.987239 0.842274 0.994952
 0.998427 0.938735 1.012570 1.020448 1.017547 0.771842 1.057861 -0.745450 0.753990 0.952744 0.789514 0.879453 0.831492 1.045559 0.584153 0.622738 1.011045 -0.807691 0.271977 0.999633
 1.000092 0.936261 1.016186 1.024246 1.021320 0.763495 1.064749 -0.946550 0.745505 0.951275 0.781711 0.874247 0.824750 1.051243 0.574926 0.613589 1.014471 -1.516871 0.267185 1.001401
 0.999608 0.951136 1.014313 1.021101 1.018671 0.818343 1.049851 -0.726842 0.803833 0.961959 0.831888 0.903665 0.865161 1.040000 0.668786 0.699025 1.012888 -1.316603 0.413861 1.000631
 0.996822 0.975987 1.000883 1.005838 1.004577 0.913264 1.018637 0.507071 0.904945 0.980025 0.918440 0.953591 0.934512 1.013758 0.835497 0.849532 1.002057 1.095583 0.698793 0.996952
 0.995798 0.975663 0.999725 1.003964 1.002306 0.910145 1.015804 0.465199 0.901485 0.979790 0.916075 0.953114 0.933322 1.011652 0.824615 0.841012 1.000748 1.127566 0.669755 0.996016
 0.998030 0.974333 1.009892 1.013845 1.012686 0.905043 1.025285 0.207363 0.897426 0.979963 0.912123 0.949596 0.929570 1.020877 0.826208 0.842238 1.008177 0.203093 0.691687 0.998646
 0.998461 0.960883 1.007355 1.013205 1.011443 0.856071 1.037259 -0.738232 0.844224 0.969250 0.866432 0.923369 0.892759 1.028735 0.735475 0.759936 1.007219 -1.603691 0.520632 0.999036
 0.999102 0.939474 1.013868 1.021419 1.018563 0.777255 1.059109 -0.132862 0.760402 0.953799 0.794419 0.881237 0.834812 1.046485 0.602497 0.637768 1.012199 0.214267 0.333383 1.000306
 0.998426 0.958355 1.011099 1.015961 1.014078 0.850657 1.041209 0.319334 0.840684 0.968902 0.862794 0.919262 0.889144 1.032401 0.743071 0.765706 1.008747 0.159248 0.593162 0.999335
 0.998464 0.955697 1.011015 1.016196 1.014222 0.841293 1.043866 0.244649 0.830636 0.966749 0.854041 0.914185 0.882100 1.034228 0.726526 0.750460 1.008804 0.118523 0.564593 0.999366
 0.994380 0.975775 0.998393 1.001380 1.000507 0.908616 1.011930 0.575227 0.900114 0.980062 0.915709 0.953516 0.933671 1.008820 0.818362 0.837057 0.999078 1.201228 0.655471 0.994646
 0.993818 0.996086 0.994122 0.995204 0.995239 0.982347 0.990832 0.886687 0.978392 0.994950 0.983064 0.993053 0.987965 0.991961 0.944082 0.951485 0.995755 1.679660 0.851012 0.993571
 0.993600 0.999149 0.993640 0.994238 0.994451 0.993125 0.987662 1.069757 0.990338 0.997583 0.993577 0.999064 0.996476 0.989642 0.964618 0.970526 0.995086 1.890262 0.890728 0.993348
 0.995984 0.963702 1.004825 1.009820 1.008110 0.865098 1.029055 0.566099 0.855518 0.972626 0.877066 0.929690 0.902106 1.022639 0.755009 0.779284 1.003223 0.687517 0.587772 0.996701
 0.997496 0.944831 1.010074 1.016564 1.014191 0.800881 1.051904 0.113062 0.787113 0.958303 0.817132 0.893216 0.852757 1.040272 0.651199 0.682890 1.007998 0.030219 0.433536 0.998618
 0.994700 0.998172 0.995917 0.996400 0.996564 0.988643 0.992666 1.083981 0.986669 0.997962 0.990186 0.996566 0.993572 0.993942 0.963857 0.969794 0.996566 1.505453 0.908502 0.994592
 0.996536 0.959252 1.004693 1.010152 1.008264 0.854377 1.035484 0.404644 0.843945 0.968662 0.866058 0.921888 0.892145 1.026965 0.742250 0.765861 1.003806 0.444450 0.575629 0.997230
 0.994997 0.990558 0.996364 0.998125 0.997840 0.960367 0.998905 0.564602 0.955024 0.991166 0.963029 0.981504 0.971885 0.998552 0.906327 0.917118 0.997735 0.943258 0.788361 0.994849
 0.996608 0.980449 1.005100 1.009867 1.008742 0.928270 1.016319 0.744835 0.922427 0.984270 0.933909 0.962394 0.947292 1.013806 0.866572 0.879219 1.004362 1.330172 0.764825 0.997054
 0.996310 0.977601 1.004124 1.009199 1.007948 0.917784 1.017893 0.752326 0.911225 0.982176 0.924305 0.956860 0.939574 1.014690 0.847597 0.862091 1.003440 1.471292 0.732988 0.996770
 0.995175 0.954664 1.003385 1.009909 1.007722 0.829593 1.033800 0.342685 0.815759 0.964754 0.843605 0.911755 0.875884 1.026130 0.679359 0.711009 1.002918 1.629955 0.427409 0.995904
 0.994345 0.964251 1.000815 1.005991 1.003835 0.864494 1.022848 0.744889 0.853383 0.972178 0.876200 0.930765 0.902283 1.017606 0.740720 0.767345 1.000556 2.323612 0.532551 0.994920
 0.995058 0.966791 1.001621 1.007307 1.005468 0.874205 1.022903 0.633890 0.863931 0.974110 0.884877 0.935442 0.908910 1.017763 0.760577 0.784904 1.001403 1.876974 0.568797 0.995678
 0.999056 0.963166 1.013221 1.018391 1.016790 0.864540 1.038082 -0.306757 0.853752 0.971058 0.874645 0.928156 0.899482 1.031285 0.752832 0.775375 1.011505 -0.789984 0.562157 0.999860
 0.995373 0.966559 1.002309 1.008168 1.006419 0.874654 1.024088 0.633657 0.864400 0.973939 0.884914 0.935034 0.908658 1.018778 0.763705 0.786952 1.001977 1.868139 0.578713 0.995987
 0.999420 0.970789 1.017047 1.020914 1.019766 0.898768 1.034597 -0.131535 0.890737 0.976703 0.906024 0.945214 0.924225 1.029533 0.817528 0.833719 1.015061 -0.857527 0.678697 1.000553
 0.992439 0.977120 0.996480 0.998437 0.997748 0.910231 1.005500 1.539178 0.902463 0.981956 0.918955 0.956274 0.937268 1.003837 0.817818 0.838514 0.996344 4.197990 0.661089 0.992739
 0.997333 0.960176 1.008630 1.014335 1.012470 0.851731 1.035790 -0.053425 0.839840 0.969000 0.863236 0.921915 0.890675 1.028509 0.726854 0.752641 1.007253 -0.005550 0.517368 0.998184
 0.996994 0.977867 1.006251 1.010082 1.009074 0.920242 1.019789 0.602891 0.914484 0.982891 0.926777 0.957580 0.941186 1.016083 0.857150 0.870669 1.004643 0.737984 0.759152 0.997516
 0.996495 0.977150 1.004353 1.008897 1.007841 0.917394 1.019191 0.714284 0.911302 0.982130 0.924195 0.956285 0.939284 1.015409 0.850672 0.864794 1.003414 1.043308 0.747501 0.997047
 0.997105 0.943064 1.009711 1.016791 1.014124 0.788399 1.050778 -0.292665 0.772398 0.956449 0.805681 0.888649 0.844668 1.039674 0.614881 0.651624 1.007806 -0.412067 0.334521 0.998176
 0.997550 0.944429 1.010257 1.017068 1.014452 0.792981 1.050776 -0.303559 0.777704 0.957741 0.810150 0.891038 0.848228 1.039732 0.625124 0.661020 1.008219 -0.608854 0.355359 0.998656
 0.998763 0.945416 1.011977 1.018646 1.016099 0.796892 1.052546 -0.515727 0.782064 0.958797 0.813546 0.892707 0.850675 1.041483 0.634932 0.669565 1.010006 -1.222135 0.373952 0.999847
 0.997848 0.971138 1.007014 1.011797 1.010412 0.893681 1.026432 0.052771 0.885002 0.977467 0.901553 0.943571 0.921060 1.020998 0.804701 0.822635 1.006244 -0.095515 0.652083 0.998327
 0.998000 0.951889 1.010721 1.016607 1.014437 0.823431 1.045553 -0.116073 0.810781 0.963615 0.837953 0.906245 0.869940 1.035844 0.685087 0.714821 1.008493 -0.403796 0.469071 0.998898
 0.997310 0.985016 1.003066 1.007503 1.006874 0.943942 1.012692 0.450798 0.938639 0.987565 0.947689 0.970661 0.958292 1.010571 0.891992 0.901905 1.003904 0.495098 0.795997 0.997561
 1.000082 0.927378 1.018198 1.026596 1.023054 0.732739 1.074639 -0.828588 0.714801 0.946140 0.755417 0.857639 0.803372 1.059179 0.532200 0.576209 1.014977 -2.081592 0.230158 1.001719
 0.995102 0.976468 0.999230 1.002850 1.001358 0.912032 1.013528 0.659037 0.903833 0.980734 0.918585 0.954840 0.935715 1.010008 0.827003 0.844118 0.999921 1.474340 0.675485 0.995374
 0.994213 1.000472 0.995429 0.995879 0.996238 1.004124 0.989555 1.456112 1.003139 0.999582 1.003466 1.003477 1.003722 0.991308 0.994304 0.995865 0.996417 2.516718 0.967055 0.994128
 0.994454 0.993656 0.997151 0.998299 0.998222 0.975737 0.997536 1.265794 0.972991 0.994289 0.977859 0.988485 0.983140 0.997647 0.945242 0.951775 0.997727 2.174732 0.888501 0.994600
 0.996412 0.958003 1.005538 1.011749 1.009629 0.844043 1.035123 0.094193 0.832066 0.967511 0.856753 0.918125 0.885632 1.027354 0.713786 0.741374 1.004695 0.252400 0.500984 0.997231
 0.998120 0.954442 1.009422 1.015144 1.013057 0.832114 1.042843 -0.165285 0.819622 0.965268 0.845453 0.910809 0.876062 1.033647 0.698728 0.726763 1.007899 -0.530206 0.487426 0.999002
 0.997112 0.973525 1.004290 1.009333 1.007996 0.902220 1.022602 0.341854 0.894398 0.979214 0.909812 0.948453 0.927843 1.017776 0.819933 0.837041 1.004009 0.467832 0.683162 0.997544
 0.993835 0.999735 0.993933 0.994657 0.994960 0.999337 0.988119 1.338541 0.996790 0.998069 0.998490 1.001163 0.999917 0.989898 0.978970 0.981997 0.995573 2.670190 0.924732 0.993576
 0.993366 0.998650 0.993756 0.994353 0.994556 0.993064 0.988524 1.471643 0.990490 0.997293 0.993345 0.998464 0.995943 0.990230 0.967963 0.972788 0.995033 2.903639 0.909371 0.993230
 0.996828 0.984230 1.002164 1.006892 1.006104 0.942493 1.012313 0.602307 0.937628 0.987242 0.946844 0.969842 0.957571 1.010272 0.891668 0.902173 1.002504 0.820154 0.803473 0.997084
 0.992941 1.009785 0.992413 0.991512 0.992260 1.037360 0.977306 1.640513 1.038994 1.005756 1.035082 1.022286 1.029688 0.981787 1.049356 1.048002 0.993440 3.008166 1.049166 0.992702
 0.999608 0.932999 1.014243 1.022518 1.019375 0.754784 1.066527 -0.700014 0.736423 0.948794 0.773502 0.868632 0.817693 1.052023 0.564638 0.603048 1.012817 -1.578412 0.270288 1.000821
 0.999762 0.944704 1.015005 1.021566 1.019006 0.796580 1.056346 -0.498696 0.782003 0.958559 0.812853 0.891462 0.849460 1.044526 0.640611 0.673093 1.012707 -1.397436 0.399223 1.000952
 0.999355 0.946608 1.013713 1.020200 1.017604 0.803024 1.053558 -0.415923 0.788828 0.959847 0.818863 0.895163 0.854516 1.042112 0.650306 0.682220 1.011546 -1.149632 0.412227 1.000488
 0.994140 0.979897 0.997376 0.999911 0.999245 0.923327 1.007529 0.875964 0.915773 0.983236 0.929375 0.961579 0.944738 1.005115 0.843276 0.859874 0.998200 2.289348 0.695165 0.994251
 0.992338 1.012369 0.989938 0.989038 0.989991 1.043547 0.972234 1.824228 1.044427 1.007186 1.040180 1.026093 1.034037 0.977449 1.053412 1.051266 0.991789 3.993016 1.041413 0.991841
 0.993498 1.002313 0.992868 0.993155 0.993512 1.006831 0.985019 1.460547 1.005411 1.000032 1.006106 1.005795 1.006254 0.987512 0.992396 0.995220 0.994338 3.109605 0.947395 0.993186
 0.999086 0.931047 1.013800 1.022337 1.019139 0.747175 1.067614 -0.795921 0.728469 0.947406 0.767010 0.865146 0.812775 1.052691 0.549233 0.590050 1.012243 -1.593767 0.237574 1.000371
 0.999661 0.925868 1.015608 1.024535 1.021076 0.726128 1.073014 -0.920499 0.706019 0.943974 0.747987 0.854444 0.797685 1.057120 0.511064 0.555878 1.013636 -1.749502 0.172574 1.001091
 0.995971 0.984896 0.999255 1.002077 1.001010 0.945209 1.008937 0.753556 0.940187 0.987548 0.949109 0.971221 0.959471 1.006443 0.894671 0.904739 0.999868 1.187257 0.806025 0.996117
 0.998090 0.947924 1.009288 1.015808 1.013425 0.806018 1.047796 -0.233912 0.791242 0.960328 0.821611 0.897792 0.857393 1.037154 0.647638 0.680781 1.008041 -0.365884 0.392099 0.998942
 0.993204 1.008271 0.991512 0.991216 0.991851 1.028437 0.978706 1.612963 1.028578 1.004545 1.025959 1.017358 1.022270 0.982521 1.030153 1.029614 0.993226 3.375125 1.009264 0.992740
 0.991853 1.029393 0.985261 0.982976 0.984031 1.107566 0.957830 2.024526 1.113895 1.022335 1.099788 1.060715 1.082265 0.966581 1.170209 1.157933 0.986700 3.465696 1.245641 0.990460
 0.991172 1.038398 0.983173 0.979711 0.981403 1.135688 0.946646 2.284386 1.143613 1.027509 1.125902 1.077347 1.103803 0.957755 1.214558 1.199103 0.984778 4.081898 1.309903 0.989567
 0.998328 0.924317 1.013697 1.022785 1.019302 0.712647 1.069418 -1.304464 0.690413 0.942492 0.736249 0.850161 0.789925 1.054553 0.470799 0.522106 1.011706 -2.279645 0.067172 0.999797
 0.999743 0.913829 1.017038 1.027319 1.023347 0.676960 1.083550 -1.619986 0.652711 0.934887 0.703116 0.829915 0.762625 1.065441 0.414791 0.469987 1.015034 -3.000510 -0.012878 1.001449
 1.000646 0.908228 1.019473 1.030560 1.026038 0.656432 1.091268 -1.878530 0.630922 0.930779 0.684164 0.818506 0.747071 1.071708 0.381540 0.439535 1.017253 -3.701375 -0.062779 1.002558
 0.999865 0.935867 1.014952 1.022506 1.019642 0.760241 1.064016 -1.003645 0.742513 0.951657 0.779653 0.873232 0.823408 1.050409 0.569329 0.609634 1.013030 -2.277146 0.261976 1.001108
 0.993211 1.011009 0.992127 0.990990 0.991925 1.033990 0.974802 1.430137 1.034571 1.006629 1.032477 1.022360 1.028460 0.979891 1.033068 1.034460 0.993299 2.662176 0.999240 0.992872
 1.002478 0.908113 1.023639 1.034462 1.030182 0.660637 1.097283 -1.954732 0.636326 0.930996 0.687571 0.818659 0.748568 1.076764 0.401648 0.455725 1.020726 -4.367814 -0.003194 1.004445
 0.994147 1.006078 0.993721 0.993282 0.993840 1.015647 0.982972 1.348407 1.015312 1.004123 1.015101 1.011841 1.014317 0.986331 1.006235 1.009168 0.994701 2.584843 0.965617 0.993760
 1.000956 0.905577 1.020021 1.031320 1.026722 0.647396 1.094457 -1.997555 0.621294 0.928776 0.675794 0.813509 0.740162 1.074188 0.366645 0.425658 1.017780 -4.044074 -0.085436 1.002846
 -1.005112 -1.076158 -0.990303 -0.981131 -0.984698 -1.282712 -0.932413 -3.029132 -1.305199 -1.059461 -1.260848 -1.149147 -1.208669 -0.947746 -1.518499 -1.470023 -0.990115 -3.297415 -1.910822 -1.003461
 -0.214030 1.802077
 -0.094809 0.679481
 -1.822706 0.366446
 -0.962434 1.440164
 -0.941282 1.385146
 2.817235 1.651526
 -1.558925 1.989350
 7.480261 -6.016155
 1.672626 0.306232
 -1.950644 -0.996482
 0.861191 -0.228564
 0.478768 0.373903
 0.217459 -0.476141
 -1.985546 1.151248
 2.282879 -0.172843
 0.534220 -1.777776
 -0.103976 2.130006
 18.870729 -17.641291
 1.261182 -2.602637
 -0.518689 1.511649
 -7.786093 -3.993325
