# Supplementary material for: AMS 3.0: prediction of post-translational modifications
Source: BMC Bioinformatics. 2010 Apr 28;11:210. doi: 10.1186/1471-2105-11-210 (PMC2874555; doi:10.1186/1471-2105-11-210)
Supplement: Additional file 2 — PTM predictor software with training data. PTM_Archive.tar.gz includes the predictor software binaries together with all trained ANNs in tar.gz compressed form. [file 1471-2105-11-210-S2.GZ › PTM_Archive/3,4-dihydroxyproline/P/Pnet4.dat]

 2
 90 4 2
 -0.491344 0.997760 0.256129 0.991490
 -0.801892 0.995876 0.099117 0.986881
 -0.374785 0.973069 -0.312902 0.938994
 0.096696 0.973189 -0.068458 0.940592
 0.675560 0.976552 0.206949 0.948883
 0.632224 0.987905 0.349369 0.972524
 -1.134228 0.990149 -0.206180 0.973725
 1.667673 0.985276 0.752681 0.969476
 -1.506032 0.988734 -0.255088 0.970461
 0.585205 0.974292 0.081406 0.943548
 0.340642 0.983989 0.443538 0.964493
 0.111152 0.983121 0.298117 0.962147
 -0.426121 0.982876 -0.358157 0.959463
 -0.538384 0.986781 -0.255192 0.968239
 -0.579539 0.988689 -0.162946 0.972398
 1.713542 0.989636 0.656684 0.976029
 -1.371044 0.974711 -0.367426 0.942091
 2.877675 1.002472 1.154457 1.004863
 -4.416275 0.969034 -1.272748 0.927582
 2.579491 0.996075 0.753130 0.990782
 1.753273 0.998582 0.816759 0.995921
 1.792583 0.997336 0.732936 0.993343
 -0.923530 0.976240 -0.509650 0.944194
 -1.590919 0.974721 -0.537798 0.940827
 -1.247693 0.981377 -0.312573 0.955368
 0.975667 0.991571 0.407823 0.979684
 0.989194 0.992206 0.315329 0.980441
 0.230719 0.990119 0.344549 0.976700
 -1.311415 0.985987 -0.221460 0.965574
 -0.251629 0.975161 -0.164074 0.943430
 -0.066682 0.982102 0.340810 0.960666
 -0.119051 0.981136 0.278818 0.958283
 1.080189 0.992382 0.320095 0.981222
 1.674275 1.001406 0.617685 1.000866
 1.875343 1.002108 0.740212 1.003196
 0.448314 0.985290 0.349638 0.967421
 -0.263484 0.976905 0.060132 0.948904
 1.465568 1.000797 0.828513 1.000907
 0.248669 0.983501 0.301384 0.963223
 0.962200 0.999022 0.443059 0.995044
 1.201737 0.992455 0.584414 0.983028
 1.319291 0.991358 0.546296 0.980450
 1.420808 0.982637 0.002286 0.960286
 2.095644 0.986323 0.265874 0.969311
 1.695036 0.987262 0.282960 0.971170
 -0.757781 0.985994 0.000365 0.966802
 1.634103 0.987182 0.280297 0.970873
 -0.757815 0.988842 0.233407 0.974574
 3.784404 0.991420 0.631880 0.981804
 -0.018355 0.984665 0.038122 0.964208
 0.729091 0.991315 0.588470 0.980307
 0.972634 0.991035 0.603916 0.979809
 -0.527828 0.977715 -0.270496 0.948514
 -0.699639 0.977996 -0.235100 0.949309
 -1.220665 0.978352 -0.267367 0.949776
 -0.047526 0.989491 0.217652 0.974531
 -0.394954 0.980724 0.016765 0.955945
 0.470430 0.994987 0.495908 0.987424
 -2.005727 0.969758 -0.420591 0.931551
 1.275901 0.992105 0.370495 0.981063
 2.377523 1.001270 1.037117 1.003582
 2.023586 0.998288 0.889921 0.996234
 0.227627 0.983742 0.077588 0.962554
 -0.503508 0.981811 0.018522 0.958146
 0.507516 0.990075 0.382243 0.976635
 2.614515 1.001857 0.911498 1.003549
 2.762684 1.001063 0.934859 1.002039
 0.862168 0.994410 0.603856 0.986782
 2.937763 1.005896 1.143041 1.013416
 -1.586071 0.972652 -0.360746 0.937395
 -1.489973 0.977236 -0.177952 0.947961
 -1.249401 0.978113 -0.147906 0.949945
 2.134138 0.993585 0.453571 0.984686
 3.875751 1.007261 1.141843 1.016062
 3.005376 1.002838 0.945492 1.005700
 -1.715892 0.972115 -0.492694 0.936194
 -1.892775 0.969788 -0.610293 0.930923
 1.131720 0.994739 0.633590 0.987741
 -0.506179 0.979169 -0.164967 0.952305
 3.288740 1.005410 1.063064 1.011347
 3.481410 1.013044 1.505674 1.032308
 4.100081 1.018410 1.637797 1.039842
 -2.296541 0.970789 -0.936571 0.931121
 -3.024999 0.966120 -1.093953 0.920583
 -3.730286 0.963637 -1.218890 0.914762
 -2.277553 0.974366 -0.536778 0.940300
 2.660809 1.006409 0.981822 1.014308
 -4.383747 0.962484 -1.100044 0.913182
 2.542969 1.004452 0.930274 1.008538
 -4.065040 0.962398 -1.271583 0.912208
 -3.369292 -1.029155 -2.840430 -1.068333
 18.401409 -16.668653
 -0.958916 3.722126
 5.370691 -2.084730
 -0.767826 2.814408
 -3.574701 -4.516970
 -0.489587 0.997758 0.256580 0.991488
 -0.799846 0.995873 0.099667 0.986879
 -0.370707 0.973062 -0.311622 0.938988
 0.100621 0.973182 -0.067146 0.940586
 0.678912 0.976547 0.208061 0.948878
 0.633693 0.987903 0.349660 0.972523
 -1.130879 0.990144 -0.205232 0.973721
 1.668294 0.985275 0.752809 0.969475
 -1.501422 0.988727 -0.253612 0.970455
 0.587483 0.974288 0.082098 0.943544
 0.342003 0.983987 0.444006 0.964491
 0.112808 0.983118 0.298672 0.962144
 -0.423046 0.982871 -0.357359 0.959459
 -0.535730 0.986777 -0.254535 0.968236
 -0.577776 0.988687 -0.162599 0.972396
 1.715250 0.989634 0.657111 0.976027
 -1.369013 0.974707 -0.366790 0.942088
 2.878814 1.002471 1.154643 1.004862
 -4.415421 0.969033 -1.272508 0.927581
 2.583332 0.996069 0.754249 0.990777
 1.755784 0.998577 0.817530 0.995917
 1.795111 0.997332 0.733680 0.993339
 -0.921025 0.976236 -0.508923 0.944191
 -1.589711 0.974719 -0.537480 0.940826
 -1.246312 0.981374 -0.312188 0.955366
 0.979162 0.991565 0.408982 0.979679
 0.992954 0.992200 0.316494 0.980436
 0.232055 0.990116 0.344980 0.976698
 -1.308285 0.985981 -0.220441 0.965569
 -0.250516 0.975159 -0.163785 0.943429
 -0.066500 0.982102 0.340804 0.960666
 -0.118868 0.981136 0.278805 0.958283
 1.084664 0.992375 0.321413 0.981216
 1.678650 1.001399 0.618986 1.000859
 1.879735 1.002101 0.741531 1.003190
 0.451533 0.985285 0.350611 0.967417
 -0.261998 0.976903 0.060497 0.948902
 1.469168 1.000791 0.829646 1.000901
 0.250034 0.983500 0.301683 0.963221
 0.966582 0.999015 0.444402 0.995037
 1.201775 0.992456 0.584263 0.983028
 1.319336 0.991359 0.546117 0.980451
 1.420902 0.982639 0.001915 0.960287
 2.095737 0.986324 0.265510 0.969312
 1.695114 0.987264 0.282652 0.971171
 -0.757751 0.985995 0.000246 0.966802
 1.634178 0.987183 0.280003 0.970874
 -0.757802 0.988842 0.233355 0.974574
 3.784509 0.991422 0.631467 0.981805
 -0.018301 0.984666 0.037909 0.964208
 0.730789 0.991313 0.588964 0.980305
 0.974629 0.991032 0.604480 0.979807
 -0.523636 0.977709 -0.269180 0.948508
 -0.695501 0.977989 -0.233753 0.949302
 -1.217149 0.978346 -0.266190 0.949771
 -0.046204 0.989489 0.218023 0.974529
 -0.391622 0.980718 0.017825 0.955940
 0.470981 0.994986 0.496025 0.987423
 -2.000962 0.969750 -0.418927 0.931543
 1.278239 0.992102 0.371112 0.981060
 2.378923 1.001268 1.037431 1.003580
 2.025312 0.998285 0.890347 0.996232
 0.230627 0.983738 0.078468 0.962549
 -0.500928 0.981807 0.019347 0.958142
 0.509138 0.990073 0.382715 0.976633
 2.616064 1.001855 0.911787 1.003547
 2.764702 1.001060 0.935307 1.002037
 0.863153 0.994409 0.604103 0.986780
 2.938514 1.005895 1.143081 1.013416
 -1.582199 0.972646 -0.359420 0.937389
 -1.487190 0.977231 -0.176996 0.947957
 -1.246584 0.978108 -0.146959 0.949941
 2.136839 0.993582 0.454222 0.984683
 3.876998 1.007260 1.141957 1.016061
 3.006824 1.002836 0.945726 1.005699
 -1.712110 0.972109 -0.491467 0.936188
 -1.888618 0.969781 -0.608913 0.930917
 1.133156 0.994737 0.633977 0.987739
 -0.502808 0.979164 -0.163951 0.952300
 3.289937 1.005409 1.063240 1.011346
 3.481282 1.013044 1.505463 1.032309
 4.099931 1.018411 1.637550 1.039843
 -2.291888 0.970782 -0.935156 0.931114
 -3.020300 0.966112 -1.092488 0.920576
 -3.725546 0.963630 -1.217371 0.914755
 -2.274284 0.974360 -0.535704 0.940295
 2.661989 1.006408 0.981974 1.014307
 -4.379817 0.962477 -1.098638 0.913175
 2.544069 1.004452 0.930339 1.008537
 -4.060301 0.962389 -1.269996 0.912201
 -3.364689 -1.029162 -2.839098 -1.068339
 18.400030 -16.666578
 -0.954985 3.718375
 5.371487 -2.085150
 -0.763897 2.810658
 -3.570761 -4.520732
