# Supplementary material for: AMS 3.0: prediction of post-translational modifications
Source: BMC Bioinformatics. 2010 Apr 28;11:210. doi: 10.1186/1471-2105-11-210 (PMC2874555; doi:10.1186/1471-2105-11-210)
Supplement: Additional file 2 — PTM predictor software with training data. PTM_Archive.tar.gz includes the predictor software binaries together with all trained ANNs in tar.gz compressed form. [file 1471-2105-11-210-S2.GZ › PTM_Archive/3,4-dihydroxyproline/P/Pnet6.dat]

 2
 90 6 2
 0.951917 0.963399 0.894960 -0.914249 0.975878 0.994473
 0.933169 0.948240 0.860802 -1.276705 0.964959 0.991215
 0.753796 0.801014 0.555249 -0.119345 0.853702 0.955176
 0.766223 0.810111 0.585438 0.540919 0.859251 0.956092
 0.799835 0.837317 0.646305 1.182048 0.879025 0.961964
 0.882199 0.906024 0.777706 0.730626 0.931707 0.979506
 0.878289 0.904234 0.759496 -1.559225 0.932746 0.981517
 0.881986 0.903802 0.793247 2.162802 0.927712 0.976668
 0.868128 0.895411 0.745499 -1.938986 0.925958 0.979285
 0.778942 0.820333 0.608973 1.106254 0.866488 0.958131
 0.863223 0.888478 0.761351 0.728143 0.917179 0.973909
 0.852686 0.880126 0.740848 0.428451 0.911203 0.972379
 0.824626 0.860193 0.666944 -0.419749 0.898811 0.970482
 0.858384 0.887712 0.726117 -0.673953 0.918938 0.976925
 0.875276 0.901254 0.756835 -0.799206 0.928960 0.980159
 0.899500 0.919613 0.813421 2.259728 0.942215 0.982401
 0.769879 0.813405 0.588835 -1.252036 0.862191 0.958130
 1.008439 1.008871 1.000652 3.303948 1.008767 1.003069
 0.709503 0.764645 0.477737 -5.075815 0.825644 0.948614
 0.950057 0.961944 0.892046 3.088800 0.974421 0.992479
 0.974680 0.980998 0.942568 2.003686 0.987852 0.996630
 0.962748 0.971652 0.918844 2.037725 0.980997 0.994562
 0.770050 0.814970 0.578054 -0.892961 0.865016 0.959737
 0.761165 0.806933 0.568487 -1.684006 0.858318 0.957673
 0.816558 0.852291 0.664115 -1.413262 0.892297 0.968302
 0.912134 0.930039 0.832781 1.235111 0.950287 0.984908
 0.909669 0.928930 0.821707 1.184854 0.950159 0.985438
 0.904449 0.923186 0.824371 0.262679 0.943968 0.983222
 0.855576 0.883976 0.733189 -1.671498 0.915860 0.975327
 0.774320 0.817278 0.594964 0.137551 0.865550 0.958924
 0.849345 0.876836 0.739066 0.017033 0.907898 0.971058
 0.839868 0.869218 0.722030 -0.040300 0.902280 0.969393
 0.908841 0.928861 0.815368 1.151595 0.950409 0.985735
 0.983103 0.989767 0.943059 1.688077 0.996217 1.000146
 0.994284 0.998643 0.964109 1.930721 1.002445 1.001548
 0.864982 0.891501 0.751579 0.643291 0.920392 0.975654
 0.799464 0.836946 0.645722 -0.158284 0.878922 0.962277
 0.989777 0.993992 0.963764 1.578800 0.997748 1.000262
 0.853623 0.881381 0.738299 0.293909 0.912359 0.972708
 0.960960 0.971499 0.904958 0.911589 0.982474 0.996198
 0.927677 0.942236 0.863600 1.276499 0.958127 0.987195
 0.917138 0.933785 0.844276 1.427745 0.951964 0.985232
 0.828626 0.863602 0.673413 1.708147 0.901644 0.970400
 0.864072 0.892443 0.735832 2.483330 0.922941 0.976775
 0.873707 0.899875 0.756375 2.012301 0.928121 0.978388
 0.863274 0.889960 0.749031 -0.936228 0.919816 0.976155
 0.873672 0.899548 0.758495 1.852029 0.927597 0.978048
 0.898074 0.917629 0.815676 -0.928664 0.939744 0.981320
 0.910201 0.930556 0.812616 4.384129 0.951348 0.985018
 0.850580 0.880176 0.722701 -0.032640 0.913006 0.974049
 0.920115 0.935523 0.855579 0.751380 0.952571 0.985541
 0.917183 0.933308 0.848486 1.057197 0.951133 0.985002
 0.787208 0.828755 0.609177 -0.513365 0.874717 0.962237
 0.792007 0.832431 0.620153 -0.676395 0.877058 0.962853
 0.795903 0.835103 0.630454 -1.328645 0.878628 0.963572
 0.892792 0.914014 0.801459 -0.224935 0.937591 0.981694
 0.822662 0.856539 0.681462 -0.439556 0.894161 0.967943
 0.943204 0.955055 0.889382 0.365243 0.968194 0.990784
 0.731643 0.781596 0.527973 -2.116454 0.837348 0.950441
 0.911376 0.930505 0.822997 1.408108 0.951030 0.985392
 1.004669 1.005724 0.993762 2.642025 1.006085 1.001534
 0.976329 0.982517 0.944514 2.292202 0.988697 0.996665
 0.843451 0.874419 0.710111 0.296423 0.908603 0.972556
 0.830953 0.863349 0.694914 -0.542631 0.899574 0.969668
 0.901624 0.921123 0.817399 0.465931 0.942800 0.983062
 0.999409 1.002254 0.977343 2.793080 1.004679 1.001720
 0.993544 0.997567 0.966784 3.077943 1.001016 1.000531
 0.942348 0.954142 0.890174 0.808912 0.967134 0.990242
 1.039439 1.034416 1.050868 3.137405 1.027715 1.008715
 0.751737 0.798649 0.557887 -1.600236 0.851570 0.954830
 0.794712 0.833315 0.635549 -1.518568 0.876589 0.962551
 0.801218 0.838833 0.645414 -1.248386 0.880901 0.963961
 0.923655 0.940924 0.840909 2.438467 0.959195 0.988051
 1.045290 1.039996 1.053833 4.234765 1.032891 1.010533
 1.008073 1.009203 0.992212 3.288288 1.009596 1.003238
 0.745325 0.793706 0.543411 -1.685620 0.847890 0.953524
 0.723715 0.776341 0.504168 -1.870930 0.835097 0.950011
 0.945457 0.956823 0.893642 1.252291 0.969286 0.990543
 0.804513 0.842566 0.642375 -0.429040 0.884774 0.965254
 1.029919 1.027074 1.030625 3.585603 1.022848 1.007527
 1.109302 1.091597 1.172282 3.653112 1.070373 1.020682
 1.137899 1.115511 1.217269 4.304761 1.088639 1.028937
 0.710580 0.767952 0.462893 -2.453226 0.831145 0.950329
 0.674313 0.737537 0.406120 -3.231481 0.807779 0.942932
 0.653687 0.720316 0.372906 -3.985850 0.794530 0.938928
 0.758330 0.804691 0.563552 -2.434956 0.856366 0.957063
 1.035577 1.032773 1.033064 2.797108 1.027617 1.008972
 0.657546 0.721718 0.393829 -4.698132 0.793950 0.937709
 1.016554 1.016546 1.005649 2.691242 1.015016 1.006233
 0.644483 0.712705 0.357926 -4.359894 0.788840 0.937028
 -1.284570 -1.228493 -1.525983 -3.407058 -1.166222 -1.049657
 0.197937 0.912653
 0.221532 1.449379
 -0.112014 -0.877153
 20.533689 -19.183805
 1.071766 3.021540
 -1.299182 2.463478
 -4.153269 -3.653713
 0.951914 0.963395 0.894968 -0.909027 0.975873 0.994467
 0.933165 0.948235 0.860812 -1.270534 0.964952 0.991207
 0.753789 0.801004 0.555270 -0.106732 0.853688 0.955159
 0.766216 0.810101 0.585459 0.553099 0.859237 0.956075
 0.799829 0.837309 0.646322 1.191934 0.879014 0.961951
 0.882196 0.906020 0.777713 0.735123 0.931703 0.979501
 0.878284 0.904226 0.759512 -1.549498 0.932735 0.981504
 0.881985 0.903800 0.793250 2.164928 0.927710 0.976665
 0.868120 0.895400 0.745520 -1.926501 0.925944 0.979268
 0.778937 0.820326 0.608987 1.114916 0.866479 0.958119
 0.863220 0.888475 0.761358 0.731693 0.917175 0.973904
 0.852684 0.880122 0.740856 0.432817 0.911197 0.972373
 0.824620 0.860184 0.666962 -0.409016 0.898800 0.970468
 0.858379 0.887704 0.726133 -0.664359 0.918928 0.976913
 0.875272 0.901249 0.756847 -0.791971 0.928953 0.980151
 0.899497 0.919608 0.813431 2.266044 0.942208 0.982393
 0.769876 0.813400 0.588845 -1.246029 0.862184 0.958121
 1.008437 1.008867 1.000660 3.309161 1.008762 1.003063
 0.709501 0.764642 0.477742 -5.073157 0.825641 0.948610
 0.950049 0.961933 0.892067 3.101662 0.974407 0.992462
 0.974675 0.980992 0.942581 2.011170 0.987844 0.996619
 0.962743 0.971645 0.918857 2.045815 0.980988 0.994551
 0.770044 0.814963 0.578069 -0.883708 0.865006 0.959725
 0.761162 0.806928 0.568496 -1.678609 0.858312 0.957666
 0.816555 0.852286 0.664124 -1.408179 0.892291 0.968296
 0.912128 0.930030 0.832798 1.245085 0.950276 0.984894
 0.909662 0.928920 0.821727 1.196193 0.950147 0.985422
 0.904446 0.923182 0.824379 0.267108 0.943963 0.983216
 0.855570 0.883968 0.733206 -1.662010 0.915849 0.975314
 0.774317 0.817274 0.594972 0.142913 0.865545 0.958918
 0.849345 0.876835 0.739069 0.018973 0.907897 0.971056
 0.839867 0.869217 0.722033 -0.038323 0.902278 0.969391
 0.908833 0.928850 0.815391 1.165092 0.950394 0.985716
 0.983096 0.989756 0.943081 1.700578 0.996203 1.000129
 0.994277 0.998632 0.964131 1.943328 1.002431 1.001531
 0.864976 0.891493 0.751597 0.653856 0.920381 0.975640
 0.799461 0.836941 0.645731 -0.152126 0.878916 0.962269
 0.989770 0.993983 0.963782 1.589180 0.997737 1.000247
 0.853620 0.881377 0.738308 0.299391 0.912354 0.972702
 0.960953 0.971488 0.904979 0.924034 0.982460 0.996180
 0.927677 0.942236 0.863601 1.277534 0.958126 0.987194
 0.917138 0.933784 0.844277 1.428964 0.951963 0.985231
 0.828625 0.863601 0.673415 1.710654 0.901642 0.970399
 0.864072 0.892442 0.735834 2.485778 0.922940 0.976773
 0.873707 0.899874 0.756377 2.014373 0.928120 0.978387
 0.863273 0.889960 0.749032 -0.935397 0.919816 0.976154
 0.873671 0.899547 0.758497 1.854027 0.927596 0.978047
 0.898074 0.917629 0.815677 -0.928302 0.939744 0.981320
 0.910200 0.930555 0.812619 4.386916 0.951347 0.985016
 0.850580 0.880175 0.722703 -0.031200 0.913005 0.974048
 0.920112 0.935518 0.855588 0.756834 0.952565 0.985534
 0.917179 0.933303 0.848497 1.063627 0.951126 0.984994
 0.787200 0.828744 0.609199 -0.500026 0.874702 0.962219
 0.791999 0.832420 0.620175 -0.663294 0.877044 0.962835
 0.795897 0.835093 0.630472 -1.317566 0.878615 0.963557
 0.892789 0.914010 0.801466 -0.220666 0.937587 0.981689
 0.822655 0.856530 0.681480 -0.428976 0.894149 0.967929
 0.943203 0.955054 0.889385 0.367071 0.968192 0.990781
 0.731634 0.781583 0.527998 -2.101548 0.837331 0.950420
 0.911372 0.930499 0.823009 1.415737 0.951022 0.985382
 1.004667 1.005722 0.993768 2.645459 1.006082 1.001529
 0.976326 0.982513 0.944523 2.297627 0.988691 0.996658
 0.843445 0.874410 0.710128 0.306647 0.908592 0.972543
 0.830948 0.863342 0.694928 -0.534039 0.899564 0.969656
 0.901621 0.921119 0.817408 0.471358 0.942794 0.983055
 0.999407 1.002252 0.977348 2.796449 1.004676 1.001716
 0.993541 0.997563 0.966793 3.083465 1.001010 1.000524
 0.942345 0.954139 0.890180 0.812510 0.967130 0.990237
 1.039437 1.034413 1.050874 3.141631 1.027711 1.008710
 0.751731 0.798640 0.557904 -1.589993 0.851559 0.954816
 0.794707 0.833307 0.635564 -1.509817 0.876580 0.962539
 0.801213 0.838825 0.645429 -1.239490 0.880891 0.963949
 0.923649 0.940917 0.840923 2.447350 0.959186 0.988040
 1.045288 1.039993 1.053840 4.239138 1.032886 1.010528
 1.008070 1.009199 0.992220 3.293196 1.009591 1.003232
 0.745318 0.793696 0.543431 -1.673609 0.847876 0.953507
 0.723708 0.776330 0.504191 -1.857844 0.835083 0.949993
 0.945454 0.956819 0.893650 1.256933 0.969281 0.990537
 0.804507 0.842557 0.642393 -0.418244 0.884763 0.965240
 1.029917 1.027070 1.030631 3.589672 1.022844 1.007522
 1.109302 1.091597 1.172284 3.654260 1.070373 1.020682
 1.137899 1.115510 1.217270 4.306318 1.088639 1.028936
 0.710572 0.767939 0.462919 -2.438403 0.831128 0.950309
 0.674304 0.737525 0.406144 -3.217471 0.807764 0.942913
 0.653679 0.720304 0.372928 -3.972827 0.794515 0.938910
 0.758325 0.804684 0.563566 -2.426975 0.856357 0.957052
 1.035574 1.032769 1.033072 2.801981 1.027612 1.008967
 0.657540 0.721709 0.393847 -4.687995 0.793938 0.937694
 1.016552 1.016543 1.005655 2.695303 1.015012 1.006228
 0.644474 0.712693 0.357951 -4.345220 0.788824 0.937008
 -1.284578 -1.228505 -1.525958 -3.392237 -1.166238 -1.049676
 0.214013 0.896150
 0.237624 1.432859
 -0.096055 -0.893533
 20.537247 -19.187220
 1.087871 3.005007
 -1.283058 2.446926
 -4.137111 -3.670302
