# Supplementary material for: AMS 3.0: prediction of post-translational modifications
Source: BMC Bioinformatics. 2010 Apr 28;11:210. doi: 10.1186/1471-2105-11-210 (PMC2874555; doi:10.1186/1471-2105-11-210)
Supplement: Additional file 2 — PTM predictor software with training data. PTM_Archive.tar.gz includes the predictor software binaries together with all trained ANNs in tar.gz compressed form. [file 1471-2105-11-210-S2.GZ › PTM_Archive/3,4-dihydroxyproline/R/Rnet14.dat]

 2
 90 14 2
 0.892625 0.983762 0.992217 1.017125 0.993065 -3.874233 0.984764 0.990518 0.944370 0.993915 0.987738 0.955910 0.998370 0.973791
 0.866337 0.978128 0.989471 1.023939 0.990104 -4.282788 0.979860 0.987253 0.928883 0.991759 0.983456 0.943185 0.997329 0.966016
 0.631199 0.916869 0.960016 1.081432 0.953031 0.334983 0.931416 0.953386 0.782869 0.969737 0.938290 0.822309 0.978945 0.896072
 0.650724 0.918135 0.960762 1.081945 0.953215 1.710845 0.933100 0.954335 0.791166 0.970459 0.939371 0.828528 0.978685 0.899534
 0.700941 0.928855 0.965714 1.068512 0.958671 3.307629 0.942306 0.960302 0.820606 0.974185 0.947349 0.852789 0.980501 0.914209
 0.833020 0.965258 0.982952 1.025566 0.979894 1.039800 0.971591 0.980367 0.906162 0.986833 0.974250 0.924389 0.990134 0.957099
 0.770244 0.957194 0.979396 1.043027 0.978416 -5.290428 0.962537 0.975506 0.873032 0.984117 0.967943 0.897676 0.992241 0.939593
 0.865365 0.965549 0.983107 1.025476 0.978289 5.752569 0.973279 0.980888 0.918484 0.987200 0.974516 0.933226 0.987971 0.962375
 0.725064 0.946218 0.974628 1.059558 0.972835 -8.069240 0.953400 0.969670 0.844652 0.980859 0.959967 0.873984 0.990715 0.925225
 0.710809 0.930778 0.966519 1.064885 0.959441 4.105067 0.944013 0.961294 0.826520 0.974675 0.948725 0.857701 0.980525 0.917153
 0.793887 0.947956 0.973580 1.050845 0.969408 5.545542 0.956476 0.969552 0.872399 0.979451 0.960567 0.894110 0.985166 0.935744
 0.767699 0.942312 0.970980 1.057206 0.966323 4.681614 0.951804 0.966476 0.857206 0.977562 0.956398 0.881549 0.983911 0.928536
 0.683662 0.933065 0.967206 1.057916 0.962244 -1.899641 0.944379 0.961955 0.819698 0.974711 0.950133 0.853767 0.982472 0.915151
 0.728251 0.943769 0.972802 1.046487 0.968168 -4.050401 0.953800 0.968450 0.847328 0.979186 0.958365 0.876788 0.985024 0.929625
 0.766517 0.952693 0.977100 1.037838 0.973301 -4.468755 0.961132 0.973439 0.870100 0.982460 0.964990 0.895471 0.987508 0.940562
 0.867386 0.971385 0.984235 1.019677 0.983626 11.410074 0.974544 0.981991 0.923117 0.987053 0.977625 0.937048 0.991702 0.961259
 0.640956 0.914602 0.957952 1.083831 0.950708 -1.075858 0.929334 0.951295 0.784174 0.967795 0.936137 0.822224 0.976902 0.894377
 1.005917 1.007753 1.002699 0.982489 1.005097 9.960985 1.004734 1.003163 1.010162 1.001295 1.005117 1.009901 1.002167 1.005793
 0.545869 0.892975 0.948887 1.107896 0.938185 -13.959304 0.913333 0.940635 0.729533 0.961702 0.920958 0.778120 0.971295 0.870850
 0.881344 0.979382 0.988695 1.008151 0.988725 9.581099 0.981426 0.987044 0.937203 0.990514 0.984001 0.950025 0.994238 0.970631
 0.972096 0.998788 0.999033 0.996562 1.000212 6.176557 0.997904 0.998801 0.988679 0.998882 0.998797 0.991802 1.000378 0.995293
 0.967034 0.998611 0.999126 0.994053 0.999932 5.453631 0.998244 0.999020 0.987425 0.998895 0.998901 0.991249 0.999766 0.995877
 0.704713 0.936043 0.969308 1.061480 0.964519 -0.961312 0.946842 0.964140 0.829007 0.976646 0.952496 0.860618 0.984289 0.918560
 0.699418 0.931927 0.967079 1.067665 0.961632 -2.212233 0.943579 0.961570 0.822563 0.975001 0.949277 0.854567 0.982672 0.914347
 0.760294 0.948201 0.975014 1.053783 0.971599 -3.297292 0.956578 0.970749 0.860700 0.980839 0.961478 0.886136 0.987458 0.932957
 0.844447 0.968689 0.984755 1.033993 0.984129 3.567122 0.972522 0.981954 0.910786 0.988301 0.976438 0.927250 0.994439 0.956003
 0.881174 0.979771 0.990021 1.016804 0.990208 4.897002 0.981826 0.988127 0.936306 0.992176 0.984731 0.949032 0.996658 0.970039
 0.848318 0.967533 0.984761 1.035213 0.982455 -2.044592 0.972913 0.982006 0.912027 0.988626 0.975966 0.928315 0.992747 0.957989
 0.803713 0.959271 0.981108 1.046211 0.978735 -4.736094 0.965665 0.977554 0.886931 0.986027 0.969933 0.908029 0.992169 0.945897
 0.711711 0.932224 0.966316 1.062726 0.960858 5.223165 0.943708 0.961019 0.827531 0.974051 0.949161 0.858122 0.981277 0.915798
 0.776988 0.945143 0.973639 1.056197 0.968080 -1.357563 0.955437 0.969418 0.864123 0.980312 0.959290 0.887798 0.985206 0.934079
 0.769587 0.943269 0.972669 1.058028 0.967033 -0.401016 0.953811 0.968257 0.859567 0.979521 0.957889 0.883923 0.984762 0.931573
 0.868450 0.978718 0.989477 1.012485 0.989232 4.416732 0.981298 0.987651 0.931606 0.991581 0.984017 0.946091 0.995542 0.969448
 0.983507 1.008145 1.003340 0.983433 1.006626 6.183315 1.004879 1.003916 1.002394 1.001560 1.005886 1.004868 1.003303 1.004178
 0.983165 1.007870 1.003264 0.983724 1.006197 3.708445 1.005002 1.003861 1.002219 1.001831 1.005681 1.004877 1.003158 1.004527
 0.772569 0.949250 0.975195 1.043154 0.970537 -0.089724 0.958566 0.971395 0.867989 0.980946 0.962310 0.892502 0.985694 0.937955
 0.698346 0.929554 0.966503 1.071123 0.959783 -2.992524 0.942725 0.960981 0.820167 0.974973 0.948040 0.852549 0.981849 0.914044
 0.968917 0.999381 0.999214 0.990549 0.999991 2.902489 0.998806 0.999164 0.989414 0.998890 0.999348 0.993217 0.999622 0.997092
 0.779114 0.951763 0.978002 1.051282 0.973545 -4.042391 0.960865 0.974013 0.871487 0.983900 0.964839 0.895318 0.989203 0.939812
 0.955035 0.999464 0.999101 0.990897 1.001362 4.402249 0.997956 0.998940 0.983896 0.998713 0.999241 0.989028 1.001109 0.994201
 0.921037 0.984717 0.992357 1.011714 0.991429 2.752198 0.987398 0.991317 0.956793 0.993710 0.988724 0.965272 0.995174 0.980459
 0.915905 0.984123 0.992300 1.010950 0.991181 3.231297 0.986934 0.991157 0.954497 0.993839 0.988312 0.963596 0.995243 0.979718
 0.742133 0.947532 0.974397 1.042957 0.970685 4.231647 0.956244 0.970214 0.855220 0.980351 0.960890 0.883214 0.986577 0.932841
 0.775440 0.955368 0.978304 1.034526 0.975086 4.864468 0.962856 0.974700 0.875310 0.983282 0.966889 0.899835 0.988531 0.942887
 0.782345 0.955618 0.978334 1.036248 0.975204 3.883978 0.962916 0.974709 0.877772 0.983352 0.966942 0.901335 0.988623 0.943160
 0.797153 0.954577 0.977221 1.046254 0.974413 -0.551521 0.961654 0.973644 0.880436 0.982050 0.965837 0.901994 0.987789 0.941545
 0.834699 0.967449 0.984237 1.024234 0.981839 4.393727 0.972998 0.981640 0.908677 0.987832 0.975869 0.926751 0.991455 0.958467
 0.836112 0.961967 0.979903 1.043177 0.977826 -1.252418 0.967391 0.976993 0.902126 0.983711 0.970730 0.919735 0.988492 0.951319
 0.851017 0.974254 0.987551 1.011880 0.985530 8.092310 0.979028 0.985622 0.922491 0.990300 0.981122 0.939197 0.992855 0.967342
 0.780988 0.953123 0.977130 1.043445 0.973983 0.821830 0.960683 0.973345 0.873978 0.982419 0.965002 0.897305 0.988097 0.939683
 0.901123 0.978995 0.990145 1.020785 0.988291 0.501545 0.982924 0.988498 0.943464 0.992519 0.984617 0.954151 0.994610 0.973842
 0.895279 0.978338 0.989807 1.020315 0.987970 0.991676 0.982379 0.988130 0.940822 0.992252 0.984102 0.952074 0.994297 0.972813
 0.697073 0.934234 0.968736 1.062942 0.963201 -0.929945 0.945932 0.963482 0.824645 0.976531 0.951417 0.857333 0.983715 0.917487
 0.686198 0.930376 0.966982 1.067672 0.960827 -1.238263 0.943046 0.961390 0.816832 0.975248 0.948575 0.850591 0.982593 0.913493
 0.697422 0.931234 0.967370 1.068707 0.961137 -2.174566 0.943776 0.961886 0.821587 0.975590 0.949240 0.853969 0.982716 0.915004
 0.889158 0.977708 0.989319 1.021173 0.987980 -0.443778 0.981203 0.987410 0.937656 0.991918 0.983397 0.949608 0.995188 0.970616
 0.760687 0.946481 0.974904 1.053771 0.969849 -1.232943 0.956478 0.970617 0.859860 0.981384 0.960681 0.885620 0.986836 0.934031
 0.944570 0.990429 0.995093 1.007517 0.995102 0.641606 0.991406 0.994207 0.970397 0.995888 0.992696 0.976514 0.997620 0.986017
 0.595357 0.903254 0.954386 1.100644 0.944512 -3.795875 0.921850 0.946853 0.756341 0.966142 0.928779 0.799725 0.974688 0.883091
 0.887041 0.982198 0.991439 1.011679 0.991126 1.941944 0.984547 0.989908 0.941903 0.993325 0.986845 0.954333 0.996604 0.974534
 0.983644 1.003499 1.001656 0.991340 1.002961 2.887039 1.002377 1.001922 0.998242 1.001499 1.002765 1.000664 1.001900 1.002111
 0.940984 0.992928 0.996781 1.001995 0.996858 2.730508 0.993784 0.996138 0.972358 0.997464 0.994906 0.978953 0.998937 0.989027
 0.766944 0.951078 0.976603 1.045956 0.973121 -0.695231 0.959171 0.972548 0.866832 0.982177 0.963696 0.891845 0.988331 0.937094
 0.751411 0.943665 0.972839 1.056061 0.968315 -1.853022 0.953352 0.968247 0.853282 0.979379 0.958117 0.879825 0.985740 0.929247
 0.873632 0.974153 0.987611 1.024521 0.985992 -0.406048 0.978356 0.985453 0.928420 0.990447 0.980778 0.941961 0.993730 0.966278
 0.997939 1.010453 1.005166 0.983933 1.007480 2.097576 1.007927 1.005952 1.010146 1.003482 1.007945 1.011550 1.003790 1.009232
 0.973185 1.004897 1.002693 0.987689 1.004459 3.160978 1.003384 1.002919 0.996225 1.002182 1.003913 0.999792 1.003028 1.002448
 0.934342 0.988432 0.994302 1.011048 0.994013 0.140258 0.990065 0.993403 0.964689 0.995482 0.991387 0.971881 0.997173 0.984016
 1.073365 1.028446 1.013471 0.964614 1.017617 3.878155 1.022653 1.015751 1.055506 1.009209 1.021162 1.048942 1.007680 1.031288
 0.602466 0.906201 0.954764 1.095633 0.946478 -3.884544 0.922828 0.947320 0.761440 0.965858 0.930287 0.803739 0.975783 0.884061
 0.664772 0.919550 0.960472 1.080488 0.953563 -2.242000 0.933445 0.954125 0.797526 0.969861 0.939797 0.833009 0.978452 0.900624
 0.674152 0.922464 0.961848 1.076646 0.955289 -1.965227 0.935824 0.955782 0.803976 0.970834 0.941952 0.838486 0.979046 0.904052
 0.846174 0.974677 0.988055 1.019209 0.987406 2.208351 0.978161 0.985821 0.919537 0.990818 0.981304 0.936361 0.995302 0.964216
 1.043478 1.023471 1.011629 0.968606 1.015428 4.441317 1.018357 1.013439 1.039949 1.008566 1.017755 1.036529 1.007930 1.024199
 0.986449 1.007940 1.004498 0.986619 1.006687 3.407778 1.005754 1.004871 1.003409 1.003241 1.006328 1.005897 1.004351 1.005518
 0.562747 0.898372 0.950832 1.105120 0.942650 -2.682560 0.915782 0.942665 0.738536 0.962797 0.924258 0.785041 0.974551 0.872527
 0.544468 0.893634 0.947971 1.105110 0.939224 -2.753137 0.911919 0.939537 0.727896 0.960410 0.920533 0.776354 0.972153 0.867478
 0.888306 0.978851 0.990330 1.022239 0.989278 1.028338 0.982052 0.988380 0.937841 0.992774 0.984492 0.950068 0.996260 0.971125
 0.679653 0.928149 0.964805 1.066916 0.959151 -0.900695 0.940286 0.959043 0.812236 0.973008 0.946286 0.846435 0.981134 0.909622
 1.014617 1.014694 1.007730 0.980369 1.010487 3.650759 1.011311 1.008648 1.020308 1.005952 1.011314 1.019825 1.006283 1.013660
 1.159579 1.045121 1.018877 0.942729 1.024354 5.169627 1.035980 1.022902 1.105639 1.013354 1.032496 1.089573 1.010840 1.054002
 1.203667 1.058022 1.026932 0.926620 1.033766 6.087135 1.047624 1.032156 1.134919 1.018497 1.043523 1.113938 1.013041 1.068913
 0.568180 0.905030 0.953245 1.085194 0.946093 -4.061258 0.920961 0.945808 0.749262 0.963991 0.929054 0.795597 0.974685 0.880261
 0.513489 0.889431 0.945783 1.104997 0.936925 -5.707154 0.908246 0.937125 0.713206 0.958525 0.917393 0.765102 0.970739 0.861628
 0.475286 0.878999 0.940918 1.118297 0.930972 -7.418031 0.899819 0.931370 0.688433 0.955029 0.909649 0.744236 0.968267 0.849042
 0.620144 0.911442 0.956892 1.087903 0.949436 -5.167194 0.926759 0.949889 0.773440 0.967246 0.933955 0.813787 0.976847 0.889748
 1.043559 1.020895 1.008985 0.964484 1.012156 2.995525 1.016286 1.010759 1.038773 1.005619 1.015101 1.035157 1.003628 1.023109
 0.481204 0.875549 0.939533 1.129124 0.928800 -8.551371 0.897275 0.929683 0.685956 0.954310 0.907174 0.741074 0.967538 0.846100
 1.016136 1.012135 1.005381 0.976029 1.007332 2.474557 1.009481 1.006482 1.019439 1.003773 1.008907 1.018718 1.003441 1.013076
 0.475609 0.878960 0.940873 1.118278 0.930970 -7.304758 0.899778 0.931343 0.688520 0.954996 0.909589 0.744306 0.968208 0.848952
 -1.426818 -1.091307 -1.044078 -0.911930 -1.050248 -4.366074 -1.076388 -1.051457 -1.246169 -1.033658 -1.067944 -1.200620 -1.022392 -1.117576
 0.561022 -0.293250
 0.608801 2.889216
 -1.526793 1.594794
 -3.122576 3.756187
 0.747924 3.760896
 42.360992 -41.247147
 -1.680129 0.831523
 -1.587221 1.384898
 0.157324 0.546752
 -2.183330 1.152317
 -0.681014 1.989582
 -0.337458 0.491931
 0.196832 3.801725
 -2.810030 -0.970839
 -7.564373 -2.578041
 0.892625 0.983762 0.992217 1.017125 0.993065 -3.874235 0.984765 0.990518 0.944370 0.993915 0.987738 0.955910 0.998370 0.973791
 0.866337 0.978128 0.989471 1.023939 0.990104 -4.282791 0.979860 0.987253 0.928883 0.991759 0.983456 0.943185 0.997329 0.966016
 0.631199 0.916869 0.960016 1.081432 0.953031 0.336966 0.931416 0.953386 0.782869 0.969737 0.938290 0.822309 0.978945 0.896072
 0.650724 0.918134 0.960761 1.081945 0.953215 1.712829 0.933100 0.954335 0.791166 0.970459 0.939371 0.828528 0.978684 0.899534
 0.700942 0.928854 0.965714 1.068512 0.958670 3.309613 0.942306 0.960302 0.820606 0.974185 0.947348 0.852789 0.980501 0.914208
 0.833020 0.965258 0.982952 1.025566 0.979893 1.041163 0.971591 0.980367 0.906162 0.986833 0.974250 0.924389 0.990133 0.957099
 0.770244 0.957194 0.979397 1.043028 0.978416 -5.289870 0.962537 0.975506 0.873032 0.984117 0.967943 0.897676 0.992241 0.939593
 0.865365 0.965549 0.983107 1.025476 0.978289 5.754182 0.973278 0.980888 0.918484 0.987200 0.974516 0.933226 0.987971 0.962375
 0.725064 0.946218 0.974628 1.059558 0.972835 -8.068709 0.953400 0.969670 0.844652 0.980859 0.959967 0.873984 0.990716 0.925225
 0.710810 0.930778 0.966519 1.064885 0.959441 4.107051 0.944012 0.961294 0.826520 0.974675 0.948725 0.857701 0.980524 0.917153
 0.793887 0.947956 0.973579 1.050845 0.969408 5.546590 0.956476 0.969552 0.872399 0.979450 0.960567 0.894110 0.985166 0.935744
 0.767699 0.942312 0.970979 1.057206 0.966323 4.682955 0.951804 0.966476 0.857206 0.977562 0.956398 0.881549 0.983910 0.928536
 0.683662 0.933064 0.967206 1.057915 0.962244 -1.897771 0.944379 0.961955 0.819698 0.974711 0.950132 0.853767 0.982471 0.915151
 0.728251 0.943769 0.972802 1.046486 0.968168 -4.048527 0.953800 0.968450 0.847328 0.979186 0.958364 0.876788 0.985024 0.929625
 0.766517 0.952693 0.977100 1.037838 0.973301 -4.467341 0.961131 0.973439 0.870100 0.982460 0.964990 0.895471 0.987508 0.940562
 0.867386 0.971385 0.984235 1.019677 0.983626 11.409775 0.974544 0.981991 0.923117 0.987053 0.977625 0.937049 0.991702 0.961260
 0.640956 0.914602 0.957952 1.083831 0.950708 -1.073861 0.929334 0.951295 0.784174 0.967795 0.936137 0.822224 0.976902 0.894377
 1.005916 1.007754 1.002700 0.982489 1.005098 9.960096 1.004735 1.003164 1.010162 1.001296 1.005117 1.009901 1.002167 1.005794
 0.545870 0.892974 0.948886 1.107895 0.938184 -13.955869 0.913332 0.940634 0.729533 0.961702 0.920957 0.778119 0.971294 0.870849
 0.881344 0.979382 0.988696 1.008151 0.988725 9.581403 0.981426 0.987045 0.937203 0.990514 0.984001 0.950025 0.994238 0.970631
 0.972096 0.998788 0.999033 0.996562 1.000212 6.177176 0.997904 0.998801 0.988679 0.998882 0.998797 0.991802 1.000378 0.995293
 0.967034 0.998611 0.999126 0.994053 0.999932 5.454387 0.998244 0.999020 0.987425 0.998895 0.998901 0.991249 0.999766 0.995877
 0.704713 0.936043 0.969308 1.061480 0.964518 -0.960023 0.946842 0.964140 0.829007 0.976646 0.952496 0.860618 0.984288 0.918560
 0.699418 0.931927 0.967079 1.067665 0.961632 -2.211138 0.943578 0.961570 0.822563 0.975001 0.949277 0.854566 0.982672 0.914347
 0.760294 0.948201 0.975014 1.053783 0.971599 -3.296594 0.956578 0.970749 0.860700 0.980839 0.961478 0.886136 0.987458 0.932957
 0.844447 0.968689 0.984755 1.033993 0.984129 3.567819 0.972522 0.981954 0.910786 0.988301 0.976438 0.927250 0.994439 0.956003
 0.881174 0.979771 0.990021 1.016804 0.990208 4.897897 0.981826 0.988127 0.936306 0.992176 0.984731 0.949032 0.996658 0.970039
 0.848318 0.967533 0.984761 1.035213 0.982455 -2.044162 0.972912 0.982006 0.912027 0.988626 0.975966 0.928315 0.992747 0.957989
 0.803713 0.959271 0.981108 1.046211 0.978735 -4.735736 0.965665 0.977554 0.886931 0.986027 0.969933 0.908029 0.992169 0.945897
 0.711711 0.932224 0.966315 1.062726 0.960858 5.224795 0.943708 0.961019 0.827531 0.974051 0.949161 0.858122 0.981277 0.915798
 0.776988 0.945143 0.973639 1.056197 0.968080 -1.356397 0.955436 0.969418 0.864123 0.980312 0.959290 0.887798 0.985206 0.934079
 0.769587 0.943269 0.972669 1.058028 0.967033 -0.399829 0.953811 0.968257 0.859567 0.979520 0.957889 0.883923 0.984762 0.931572
 0.868450 0.978718 0.989477 1.012485 0.989232 4.417922 0.981298 0.987651 0.931606 0.991581 0.984017 0.946091 0.995542 0.969448
 0.983507 1.008145 1.003340 0.983433 1.006626 6.183905 1.004879 1.003916 1.002394 1.001560 1.005886 1.004868 1.003303 1.004178
 0.983165 1.007870 1.003264 0.983724 1.006197 3.709104 1.005002 1.003861 1.002219 1.001831 1.005681 1.004877 1.003158 1.004527
 0.772570 0.949250 0.975195 1.043153 0.970537 -0.088124 0.958566 0.971395 0.867989 0.980945 0.962310 0.892502 0.985694 0.937955
 0.698346 0.929554 0.966503 1.071123 0.959783 -2.990779 0.942725 0.960981 0.820167 0.974973 0.948039 0.852549 0.981849 0.914044
 0.968917 0.999381 0.999214 0.990549 0.999991 2.903108 0.998806 0.999164 0.989414 0.998890 0.999348 0.993217 0.999622 0.997092
 0.779114 0.951762 0.978002 1.051281 0.973545 -4.040950 0.960865 0.974013 0.871487 0.983900 0.964839 0.895318 0.989203 0.939812
 0.955035 0.999464 0.999101 0.990897 1.001362 4.402797 0.997956 0.998940 0.983896 0.998713 0.999241 0.989028 1.001109 0.994201
 0.921037 0.984717 0.992357 1.011714 0.991429 2.752924 0.987398 0.991317 0.956793 0.993710 0.988724 0.965272 0.995174 0.980459
 0.915905 0.984123 0.992299 1.010950 0.991181 3.232156 0.986934 0.991157 0.954497 0.993839 0.988312 0.963596 0.995243 0.979718
 0.742133 0.947532 0.974397 1.042957 0.970685 4.233428 0.956244 0.970213 0.855220 0.980351 0.960890 0.883214 0.986577 0.932841
 0.775440 0.955368 0.978304 1.034526 0.975086 4.866216 0.962856 0.974699 0.875309 0.983281 0.966889 0.899835 0.988531 0.942887
 0.782346 0.955618 0.978334 1.036248 0.975204 3.885455 0.962916 0.974709 0.877772 0.983352 0.966942 0.901335 0.988623 0.943160
 0.797153 0.954577 0.977221 1.046254 0.974413 -0.550951 0.961654 0.973644 0.880436 0.982050 0.965837 0.901994 0.987789 0.941545
 0.834699 0.967449 0.984236 1.024234 0.981839 4.395136 0.972998 0.981640 0.908677 0.987832 0.975869 0.926751 0.991455 0.958467
 0.836112 0.961967 0.979903 1.043177 0.977826 -1.252170 0.967391 0.976993 0.902126 0.983711 0.970730 0.919735 0.988492 0.951319
 0.851017 0.974254 0.987551 1.011880 0.985530 8.094292 0.979028 0.985622 0.922491 0.990300 0.981122 0.939197 0.992855 0.967342
 0.780988 0.953122 0.977130 1.043445 0.973983 0.822854 0.960683 0.973345 0.873978 0.982419 0.965002 0.897305 0.988097 0.939683
 0.901123 0.978995 0.990145 1.020785 0.988291 0.501625 0.982924 0.988498 0.943464 0.992519 0.984617 0.954151 0.994610 0.973842
 0.895279 0.978338 0.989807 1.020315 0.987970 0.992243 0.982379 0.988130 0.940822 0.992252 0.984102 0.952074 0.994297 0.972813
 0.697073 0.934234 0.968737 1.062942 0.963201 -0.929002 0.945932 0.963482 0.824645 0.976531 0.951417 0.857333 0.983715 0.917487
 0.686198 0.930376 0.966982 1.067672 0.960827 -1.237769 0.943046 0.961390 0.816832 0.975248 0.948575 0.850591 0.982593 0.913493
 0.697422 0.931234 0.967370 1.068707 0.961137 -2.174678 0.943776 0.961886 0.821587 0.975590 0.949240 0.853969 0.982716 0.915004
 0.889158 0.977708 0.989319 1.021173 0.987980 -0.443577 0.981203 0.987410 0.937656 0.991918 0.983397 0.949608 0.995188 0.970616
 0.760687 0.946481 0.974905 1.053771 0.969850 -1.233036 0.956478 0.970617 0.859860 0.981384 0.960681 0.885620 0.986836 0.934031
 0.944570 0.990429 0.995093 1.007517 0.995102 0.642387 0.991405 0.994207 0.970397 0.995888 0.992696 0.976514 0.997620 0.986017
 0.595357 0.903254 0.954387 1.100645 0.944512 -3.796804 0.921850 0.946854 0.756341 0.966142 0.928779 0.799726 0.974688 0.883092
 0.887041 0.982198 0.991439 1.011679 0.991126 1.943578 0.984547 0.989908 0.941903 0.993325 0.986845 0.954333 0.996603 0.974534
 0.983644 1.003499 1.001656 0.991340 1.002961 2.887646 1.002377 1.001922 0.998242 1.001499 1.002765 1.000664 1.001900 1.002111
 0.940984 0.992928 0.996781 1.001995 0.996858 2.731253 0.993784 0.996138 0.972358 0.997464 0.994906 0.978953 0.998937 0.989027
 0.766944 0.951078 0.976603 1.045956 0.973120 -0.693936 0.959171 0.972548 0.866832 0.982177 0.963696 0.891845 0.988331 0.937094
 0.751411 0.943665 0.972839 1.056061 0.968315 -1.851916 0.953352 0.968247 0.853282 0.979379 0.958117 0.879825 0.985740 0.929247
 0.873632 0.974152 0.987611 1.024520 0.985992 -0.405347 0.978356 0.985453 0.928420 0.990447 0.980778 0.941961 0.993730 0.966278
 0.997939 1.010453 1.005166 0.983933 1.007480 2.098270 1.007927 1.005952 1.010146 1.003482 1.007945 1.011550 1.003790 1.009232
 0.973185 1.004897 1.002693 0.987690 1.004459 3.161860 1.003384 1.002919 0.996225 1.002182 1.003913 0.999792 1.003028 1.002447
 0.934342 0.988432 0.994302 1.011047 0.994013 0.140693 0.990065 0.993403 0.964689 0.995482 0.991387 0.971881 0.997173 0.984016
 1.073365 1.028446 1.013471 0.964614 1.017618 3.878501 1.022653 1.015752 1.055506 1.009209 1.021162 1.048942 1.007680 1.031288
 0.602466 0.906201 0.954763 1.095633 0.946478 -3.882911 0.922828 0.947320 0.761440 0.965858 0.930287 0.803739 0.975783 0.884061
 0.664772 0.919549 0.960472 1.080488 0.953563 -2.240833 0.933445 0.954125 0.797526 0.969861 0.939797 0.833009 0.978452 0.900623
 0.674152 0.922464 0.961847 1.076646 0.955289 -1.964039 0.935824 0.955782 0.803976 0.970834 0.941952 0.838486 0.979046 0.904052
 0.846175 0.974677 0.988055 1.019209 0.987406 2.209541 0.978161 0.985821 0.919537 0.990818 0.981304 0.936361 0.995302 0.964216
 1.043478 1.023471 1.011629 0.968606 1.015428 4.441907 1.018357 1.013439 1.039949 1.008567 1.017755 1.036529 1.007930 1.024199
 0.986449 1.007940 1.004498 0.986619 1.006688 3.408436 1.005754 1.004871 1.003409 1.003242 1.006328 1.005897 1.004351 1.005518
 0.562747 0.898372 0.950832 1.105120 0.942650 -2.680962 0.915782 0.942665 0.738536 0.962797 0.924258 0.785040 0.974551 0.872527
 0.544468 0.893634 0.947971 1.105110 0.939223 -2.751390 0.911918 0.939537 0.727896 0.960410 0.920533 0.776354 0.972153 0.867478
 0.888306 0.978851 0.990330 1.022240 0.989278 1.028956 0.982052 0.988381 0.937841 0.992774 0.984492 0.950068 0.996260 0.971125
 0.679654 0.928149 0.964805 1.066916 0.959151 -0.899252 0.940286 0.959043 0.812236 0.973008 0.946285 0.846435 0.981134 0.909622
 1.014617 1.014694 1.007730 0.980369 1.010487 3.651306 1.011311 1.008648 1.020308 1.005952 1.011314 1.019825 1.006283 1.013660
 1.159579 1.045121 1.018877 0.942729 1.024354 5.169625 1.035980 1.022902 1.105639 1.013355 1.032496 1.089573 1.010841 1.054002
 1.203667 1.058022 1.026932 0.926621 1.033766 6.087133 1.047624 1.032156 1.134919 1.018497 1.043524 1.113938 1.013041 1.068913
 0.568181 0.905030 0.953245 1.085194 0.946093 -4.059275 0.920960 0.945808 0.749262 0.963991 0.929054 0.795597 0.974685 0.880260
 0.513489 0.889431 0.945782 1.104997 0.936924 -5.705170 0.908246 0.937125 0.713206 0.958525 0.917393 0.765102 0.970739 0.861628
 0.475287 0.878999 0.940918 1.118297 0.930972 -7.416046 0.899819 0.931370 0.688433 0.955028 0.909649 0.744236 0.968267 0.849042
 0.620144 0.911442 0.956892 1.087903 0.949435 -5.165830 0.926759 0.949889 0.773440 0.967246 0.933955 0.813787 0.976847 0.889748
 1.043559 1.020895 1.008985 0.964484 1.012156 2.996085 1.016286 1.010759 1.038773 1.005619 1.015101 1.035157 1.003628 1.023109
 0.481205 0.875549 0.939533 1.129124 0.928800 -8.549758 0.897275 0.929683 0.685955 0.954310 0.907174 0.741074 0.967537 0.846100
 1.016136 1.012135 1.005381 0.976029 1.007332 2.475089 1.009481 1.006482 1.019439 1.003773 1.008907 1.018718 1.003441 1.013076
 0.475609 0.878960 0.940872 1.118278 0.930969 -7.302774 0.899778 0.931343 0.688520 0.954996 0.909589 0.744306 0.968208 0.848952
 -1.426818 -1.091307 -1.044078 -0.911930 -1.050248 -4.364092 -1.076388 -1.051457 -1.246170 -1.033658 -1.067944 -1.200620 -1.022392 -1.117576
 0.560955 -0.293254
 0.608736 2.889210
 -1.526858 1.594788
 -3.122640 3.756181
 0.747859 3.760890
 42.360256 -41.246422
 -1.680194 0.831518
 -1.587285 1.384892
 0.157259 0.546747
 -2.183395 1.152311
 -0.681079 1.989576
 -0.337524 0.491926
 0.196767 3.801719
 -2.810095 -0.970845
 -7.564437 -2.578047
