# Supplementary material for: AMS 3.0: prediction of post-translational modifications
Source: BMC Bioinformatics. 2010 Apr 28;11:210. doi: 10.1186/1471-2105-11-210 (PMC2874555; doi:10.1186/1471-2105-11-210)
Supplement: Additional file 2 — PTM predictor software with training data. PTM_Archive.tar.gz includes the predictor software binaries together with all trained ANNs in tar.gz compressed form. [file 1471-2105-11-210-S2.GZ › PTM_Archive/3,4-dihydroxyproline/R/Rnet20.dat]

 2
 90 20 2
 1.036915 0.986584 1.044079 0.998349 1.003581 0.993114 1.037133 0.788135 1.037629 1.013080 -0.074617 0.926232 -5.678652 1.021939 0.967021 1.002140 1.025935 0.977165 0.929881 1.032166
 1.044124 0.979741 1.055999 0.995003 1.001399 0.987798 1.045033 0.740982 1.046036 1.014952 -0.496069 0.907124 -6.256985 1.025589 0.954747 1.000719 1.029276 0.967714 0.910901 1.038095
 1.088286 0.902514 1.149434 0.948311 0.962152 0.920948 1.098141 0.360048 1.106047 1.019235 -1.489825 0.733310 0.855174 1.037558 0.827393 0.981632 1.041237 0.867594 0.731370 1.073729
 1.090100 0.907177 1.153755 0.951250 0.964061 0.924181 1.100389 0.398523 1.108877 1.022084 -1.863250 0.747499 2.695032 1.039479 0.834659 0.985100 1.042839 0.873552 0.744768 1.075942
 1.074330 0.918495 1.128190 0.956111 0.966616 0.932640 1.083346 0.490782 1.090596 1.016487 -0.963655 0.782523 5.113804 1.031711 0.856500 0.985866 1.034250 0.889851 0.779877 1.062753
 1.025037 0.953321 1.042426 0.972069 0.977662 0.961052 1.027882 0.715284 1.030216 0.997570 2.056491 0.874745 1.683577 1.006319 0.920938 0.984737 1.008295 0.938328 0.875521 1.020241
 1.060702 0.953481 1.088636 0.980912 0.990934 0.966633 1.064248 0.570097 1.067421 1.018076 -1.253808 0.839192 -7.264188 1.030998 0.907634 0.995424 1.034438 0.931905 0.841738 1.051300
 1.018649 0.953032 1.037683 0.969015 0.972447 0.958411 1.021885 0.793894 1.024707 0.993083 2.484315 0.893419 8.202600 1.001244 0.926196 0.983160 1.002111 0.940828 0.892738 1.015466
 1.085346 0.947417 1.126947 0.981644 0.993867 0.963024 1.091279 0.478911 1.096090 1.033086 -3.633869 0.811913 -10.799198 1.046569 0.891407 1.002090 1.050320 0.921284 0.813318 1.073123
 1.060705 0.914185 1.111153 0.950070 0.960167 0.927832 1.069239 0.519442 1.075789 1.006835 0.482037 0.784170 5.513484 1.020663 0.855510 0.978315 1.023213 0.886849 0.782240 1.050049
 1.045460 0.933372 1.083626 0.959205 0.967268 0.943964 1.050862 0.689976 1.055506 0.998121 0.860969 0.839661 10.106408 1.013029 0.892586 0.978126 1.017255 0.914168 0.841004 1.036478
 1.053321 0.928439 1.097635 0.957699 0.966780 0.940204 1.059997 0.639497 1.065711 1.003484 0.270032 0.823611 10.444909 1.017795 0.882545 0.979635 1.021662 0.906881 0.824009 1.043380
 1.061984 0.917332 1.103757 0.954271 0.965234 0.932227 1.068817 0.449852 1.074357 1.008587 -0.008299 0.773747 0.089933 1.024093 0.854413 0.980454 1.026924 0.888309 0.771693 1.051455
 1.050624 0.930165 1.083465 0.961182 0.969810 0.942179 1.056345 0.516571 1.060863 1.006982 0.191006 0.807316 -4.559882 1.020123 0.876573 0.984064 1.022156 0.905754 0.804891 1.042581
 1.038402 0.938145 1.063666 0.963912 0.971093 0.948220 1.042890 0.583999 1.046242 1.001626 0.707461 0.832162 -7.663577 1.013502 0.892903 0.982562 1.015445 0.917660 0.830839 1.031886
 1.018741 0.959698 1.032271 0.975270 0.981436 0.967693 1.020115 0.806503 1.021428 0.993017 2.633521 0.894218 16.709631 0.998939 0.935157 0.982312 1.004293 0.947711 0.898723 1.013151
 1.073675 0.888806 1.135147 0.932716 0.945778 0.906150 1.083101 0.419622 1.091085 1.001107 -0.063409 0.730033 0.201501 1.023208 0.818157 0.965713 1.027423 0.856029 0.728421 1.059709
 0.992168 1.017590 0.976845 1.014502 1.015649 1.018598 0.989276 1.008570 0.986935 0.998669 2.481530 1.007144 14.698235 0.996376 1.021627 1.007880 0.997710 1.019234 1.011855 0.992750
 1.092188 0.860664 1.170684 0.915193 0.929603 0.880420 1.105331 0.230001 1.115962 1.003533 -1.774042 0.664642 -21.134762 1.031816 0.770728 0.959969 1.034782 0.819484 0.658514 1.076690
 1.024802 0.979704 1.029873 0.992897 0.997953 0.986430 1.025085 0.795292 1.025338 1.006407 1.763938 0.918021 18.039871 1.010667 0.956241 0.998574 1.013534 0.968701 0.920441 1.020680
 1.019478 1.010342 1.015327 1.015551 1.018519 1.014940 1.018422 0.922678 1.017633 1.012801 0.158789 0.987165 6.910508 1.016023 1.003824 1.014088 1.017847 1.006663 0.990219 1.018072
 1.015488 1.008741 1.009424 1.013993 1.016419 1.012427 1.014184 0.909582 1.013095 1.011320 0.591675 0.984022 6.706910 1.013873 1.001602 1.013402 1.015405 1.005053 0.986435 1.014887
 1.065040 0.921144 1.108353 0.957242 0.968664 0.936360 1.071453 0.483318 1.076789 1.009228 -0.367452 0.784120 -1.588958 1.025195 0.862464 0.981802 1.028695 0.893525 0.784166 1.053793
 1.060905 0.910083 1.107791 0.946303 0.957684 0.925104 1.067953 0.497771 1.073896 1.000186 0.177091 0.773239 -3.229912 1.019392 0.851255 0.971837 1.023870 0.882531 0.773300 1.049456
 1.056869 0.934520 1.091159 0.963418 0.973017 0.947200 1.061523 0.585022 1.065655 1.003664 -0.285884 0.821770 -5.249774 1.022464 0.887806 0.981813 1.026950 0.912704 0.823453 1.047506
 1.058076 0.976161 1.083893 0.996351 1.004084 0.985924 1.061497 0.700226 1.064471 1.025805 -1.890525 0.894137 2.258227 1.033407 0.943241 1.007030 1.036304 0.960509 0.897344 1.049932
 1.044873 0.989610 1.056554 1.004345 1.010046 0.997106 1.046117 0.754581 1.047299 1.022724 -0.928787 0.923571 5.082128 1.028718 0.964702 1.011224 1.031478 0.977955 0.926232 1.039601
 1.045450 0.963550 1.067516 0.982009 0.988189 0.971748 1.048321 0.726934 1.050846 1.007599 -0.436742 0.889404 -3.584026 1.022845 0.933534 0.993996 1.027487 0.949588 0.891406 1.040156
 1.064847 0.961610 1.099218 0.986329 0.994354 0.972103 1.070073 0.627638 1.074442 1.025735 -2.007736 0.865376 -5.250010 1.035849 0.920834 1.003053 1.038188 0.942529 0.865618 1.056411
 1.053599 0.909383 1.099031 0.944432 0.955474 0.924058 1.060396 0.537828 1.066153 0.996588 0.956296 0.778404 5.040802 1.013862 0.852955 0.969012 1.018049 0.882992 0.779072 1.042579
 1.052074 0.932514 1.095737 0.960814 0.968703 0.943087 1.059045 0.627589 1.064831 1.006119 -0.479947 0.833479 -2.288282 1.018995 0.887956 0.983954 1.021756 0.911749 0.832066 1.043444
 1.055398 0.931602 1.101234 0.961112 0.969402 0.942697 1.062699 0.615146 1.068955 1.008330 -0.681223 0.828954 -0.365393 1.020367 0.885195 0.985106 1.023448 0.909782 0.827476 1.046033
 1.038993 0.985469 1.046828 1.000819 1.006473 0.993079 1.039825 0.734565 1.040607 1.018362 0.103880 0.914481 6.781027 1.024161 0.958034 1.008051 1.026998 0.972898 0.916524 1.034435
 1.016757 1.029758 1.002794 1.030448 1.032773 1.032586 1.013829 0.916585 1.011716 1.021805 0.212800 1.002901 9.577411 1.020267 1.027580 1.025091 1.022217 1.028388 1.006690 1.016567
 1.011922 1.025912 0.997497 1.026496 1.028348 1.028519 1.009215 0.916071 1.007140 1.017771 0.550238 1.000350 4.637654 1.015905 1.024253 1.021406 1.017749 1.024925 1.004151 1.012086
 1.036051 0.930460 1.067090 0.957288 0.964977 0.941114 1.041056 0.621261 1.045062 0.996262 1.798330 0.827521 -1.190034 1.007712 0.886018 0.976698 1.009915 0.909692 0.827232 1.028570
 1.075522 0.918364 1.130861 0.956385 0.966950 0.932771 1.084689 0.473359 1.092122 1.017287 -1.408763 0.781336 -5.440804 1.031873 0.855760 0.986328 1.034932 0.889431 0.778689 1.063775
 0.992390 0.996470 0.981822 0.998260 1.002601 0.999351 0.990465 0.939285 0.988946 0.994284 2.842578 0.974793 3.288871 0.993162 0.991954 0.996099 0.994429 0.994242 0.978667 0.992448
 1.075244 0.957568 1.115685 0.986181 0.994265 0.968523 1.082037 0.570170 1.087382 1.033119 -2.980316 0.851457 -7.893220 1.042869 0.910257 1.008392 1.044715 0.935876 0.849411 1.066477
 1.008473 1.006083 0.997566 1.011868 1.016149 1.011902 1.005762 0.894043 1.003985 1.008070 1.593412 0.973136 6.549316 1.007298 0.997219 1.008068 1.009836 1.001669 0.977178 1.007142
 1.025726 0.986163 1.030519 0.995305 0.998278 0.990318 1.025938 0.848832 1.026260 1.003935 0.642522 0.944440 3.415278 1.014119 0.970988 1.000231 1.015434 0.979252 0.946318 1.023603
 1.025581 0.986024 1.030959 0.995868 0.998949 0.990437 1.025993 0.835579 1.026422 1.005538 0.618175 0.941704 4.021856 1.014253 0.969876 1.001512 1.015627 0.978566 0.943427 1.023424
 1.058528 0.942056 1.089628 0.972838 0.982461 0.955136 1.063315 0.529073 1.067335 1.015685 -0.089599 0.819024 6.056350 1.027484 0.889393 0.993265 1.030290 0.917732 0.818576 1.049686
 1.051929 0.952722 1.076934 0.979328 0.987702 0.964090 1.055806 0.582607 1.059034 1.015496 0.069860 0.844212 6.741353 1.025690 0.906700 0.996935 1.028156 0.931495 0.844068 1.044541
 1.049567 0.950710 1.075976 0.976803 0.984901 0.961836 1.053549 0.604138 1.056885 1.012089 0.107808 0.846554 5.519627 1.023005 0.906852 0.993994 1.025406 0.930296 0.846773 1.042143
 1.050820 0.943571 1.080130 0.967922 0.975807 0.954226 1.054686 0.661640 1.058258 1.001329 0.114516 0.848527 -0.121057 1.019631 0.903610 0.983388 1.025167 0.924981 0.849191 1.042987
 1.039967 0.966903 1.057443 0.986569 0.992683 0.975325 1.042591 0.687727 1.044813 1.011922 0.284311 0.885418 5.802298 1.020593 0.933367 0.999402 1.022612 0.951354 0.885978 1.035008
 1.050685 0.953131 1.075323 0.972707 0.979184 0.962076 1.054518 0.734931 1.057635 0.999699 0.299701 0.876545 -1.085926 1.023723 0.921163 0.984528 1.028806 0.938099 0.876449 1.044760
 1.038087 0.981154 1.046678 0.998358 1.003329 0.988475 1.039688 0.692016 1.040834 1.019404 0.406100 0.904206 10.376640 1.024346 0.949650 1.009104 1.025930 0.966975 0.904282 1.034601
 1.050611 0.943679 1.080476 0.970282 0.978740 0.955044 1.054709 0.618259 1.058172 1.006814 0.041100 0.840686 1.654118 1.020589 0.900861 0.987836 1.023463 0.923452 0.841343 1.042358
 1.029676 0.977570 1.042482 0.989158 0.992838 0.982349 1.031231 0.819425 1.032632 1.004340 0.684960 0.928142 0.846597 1.014872 0.958141 0.997272 1.016240 0.968573 0.929697 1.026585
 1.030808 0.977820 1.043482 0.990363 0.994385 0.983188 1.032537 0.804644 1.034043 1.006629 0.429662 0.924991 1.053194 1.015781 0.957354 0.998566 1.017419 0.968399 0.926697 1.027398
 1.066640 0.919811 1.111817 0.956870 0.968156 0.935114 1.073770 0.465555 1.079471 1.011503 -0.239170 0.779844 -1.135632 1.026790 0.858901 0.983023 1.029883 0.891477 0.779081 1.055479
 1.067032 0.912808 1.115823 0.951123 0.962577 0.928233 1.074857 0.455143 1.081150 1.008987 -0.056376 0.769848 -1.098940 1.025173 0.850090 0.979048 1.028217 0.883635 0.768595 1.055364
 1.062257 0.910494 1.111197 0.947216 0.957896 0.925024 1.070020 0.487507 1.076363 1.003373 0.362633 0.774253 -1.850169 1.021125 0.850732 0.974616 1.024558 0.882904 0.773371 1.051078
 1.030368 0.975549 1.043928 0.988615 0.993116 0.981506 1.031834 0.797488 1.033377 1.005787 0.767311 0.919966 -0.519090 1.015214 0.954276 0.996824 1.016822 0.965377 0.921700 1.026467
 1.053717 0.933713 1.092248 0.962993 0.971566 0.945215 1.059649 0.583398 1.064695 1.007281 0.329837 0.823951 -0.707747 1.020992 0.886275 0.984971 1.023434 0.911592 0.823636 1.045028
 1.021166 0.992516 1.023593 0.998630 1.001380 0.996004 1.021068 0.895732 1.021198 1.002774 0.775125 0.960288 0.038241 1.010960 0.981737 1.000343 1.014023 0.987397 0.962496 1.019808
 1.081428 0.870838 1.154127 0.920582 0.934337 0.889476 1.093113 0.335941 1.102864 1.000416 0.307731 0.693657 -2.684503 1.024456 0.789944 0.960154 1.027937 0.833420 0.690515 1.066060
 1.036231 0.989432 1.043162 1.002526 1.007228 0.995923 1.037072 0.759800 1.037761 1.017784 -0.160192 0.926918 1.195075 1.023261 0.966113 1.008610 1.025679 0.978666 0.929108 1.032263
 1.015472 1.021359 1.007132 1.021982 1.023305 1.023155 1.013536 0.923715 1.012188 1.016044 0.017090 0.998774 1.937188 1.017034 1.017806 1.019629 1.018248 1.020207 1.001042 1.015639
 1.024486 1.001859 1.024832 1.008594 1.012459 1.005335 1.024280 0.859215 1.024190 1.014219 0.085844 0.965531 2.757907 1.018015 0.989875 1.011755 1.019770 0.996234 0.967805 1.022380
 1.053762 0.941962 1.086146 0.970260 0.979497 0.954252 1.058613 0.586096 1.062635 1.010074 -0.035307 0.831280 -0.648839 1.022924 0.895649 0.988803 1.025888 0.920200 0.832186 1.045124
 1.052107 0.926721 1.091529 0.956743 0.966265 0.939267 1.057992 0.586342 1.063015 1.001041 0.509700 0.812223 -2.106220 1.017018 0.877804 0.977675 1.020761 0.903894 0.813054 1.042253
 1.033313 0.970441 1.048404 0.985305 0.990430 0.977112 1.035168 0.774194 1.036915 1.004385 0.533884 0.907608 -0.629115 1.015686 0.945870 0.994320 1.017542 0.959023 0.909651 1.028755
 1.017239 1.034587 1.003755 1.033701 1.034347 1.035901 1.014582 0.923404 1.012783 1.024713 -0.687423 1.014311 0.005386 1.022650 1.034297 1.028763 1.023969 1.034472 1.019740 1.018508
 1.021688 1.026950 1.010591 1.028974 1.030869 1.029486 1.019324 0.882223 1.017448 1.023849 -0.500113 0.997137 2.151036 1.023471 1.019600 1.026382 1.024967 1.024406 0.999772 1.021837
 1.026826 0.991510 1.030748 0.998972 1.001790 0.995366 1.026734 0.871177 1.026895 1.005845 0.354959 0.954792 0.094483 1.016550 0.978613 1.002115 1.018094 0.985639 0.956938 1.025151
 1.000806 1.058844 0.972991 1.048099 1.046055 1.056312 0.996054 1.057654 0.992307 1.021908 0.112673 1.073314 5.526894 1.015450 1.073153 1.035300 1.016159 1.065824 1.076430 1.004608
 1.079268 0.874731 1.148414 0.923381 0.938249 0.894252 1.090033 0.350051 1.098873 0.999353 0.011357 0.697553 -6.624402 1.022713 0.795937 0.959160 1.027181 0.837999 0.696311 1.063168
 1.054902 0.885688 1.112959 0.926108 0.938786 0.902293 1.063509 0.475177 1.070791 0.988632 1.170101 0.736174 -2.708798 1.007238 0.820765 0.955473 1.011708 0.855153 0.737564 1.040837
 1.051131 0.888612 1.105822 0.927803 0.940095 0.904766 1.059324 0.489143 1.066169 0.988060 1.427241 0.743388 -2.423925 1.005259 0.826024 0.955821 1.009664 0.859233 0.744886 1.037630
 1.048861 0.983412 1.061532 1.001762 1.008334 0.992102 1.050493 0.678089 1.051867 1.024947 -1.050173 0.901736 2.350038 1.031361 0.951446 1.011375 1.033852 0.968749 0.903305 1.043437
 1.012508 1.055644 0.988167 1.049228 1.048599 1.055019 1.008430 0.986114 1.005051 1.030177 -0.821110 1.054964 4.832388 1.024318 1.063928 1.039493 1.025128 1.059305 1.059096 1.015265
 1.026405 1.035478 1.015802 1.036791 1.038222 1.037697 1.023930 0.898032 1.022204 1.031660 -1.430366 1.010494 3.727835 1.029165 1.031993 1.033880 1.030382 1.033604 1.012647 1.026681
 1.100791 0.874367 1.179609 0.929167 0.945933 0.896488 1.113129 0.264391 1.123398 1.014592 -1.923509 0.676813 -2.953525 1.037091 0.785793 0.968605 1.041767 0.832922 0.674984 1.082155
 1.082491 0.854560 1.159227 0.910086 0.927226 0.877237 1.094487 0.263899 1.104454 0.995701 0.436239 0.652645 -3.308156 1.019631 0.765077 0.949853 1.024585 0.812547 0.651374 1.064277
 1.049805 0.991383 1.067434 1.005695 1.010403 0.997607 1.052351 0.763326 1.054593 1.027704 -1.990155 0.931169 1.233225 1.033042 0.966882 1.014526 1.034786 0.979983 0.932144 1.045151
 1.054789 0.901477 1.102679 0.939449 0.951458 0.917334 1.062277 0.474034 1.068390 0.996381 1.014380 0.756344 -1.364872 1.012638 0.838552 0.965568 1.016369 0.872143 0.756716 1.042383
 1.021420 1.045369 1.007328 1.043205 1.043670 1.046278 1.019017 0.942732 1.017134 1.032738 -1.272356 1.033130 4.045982 1.028458 1.047186 1.037694 1.029463 1.046118 1.036439 1.022866
 0.951307 1.065916 0.904553 1.040143 1.034294 1.057791 0.943592 1.243880 0.937141 0.986393 6.645995 1.121928 5.668049 0.976717 1.103420 1.019815 0.976283 1.083858 1.123553 0.959397
 0.936377 1.079497 0.877179 1.049176 1.041595 1.069734 0.926555 1.307833 0.918570 0.981728 8.569524 1.156379 6.610483 0.970789 1.126544 1.021251 0.970155 1.102498 1.158567 0.946932
 1.046793 0.852750 1.103292 0.902875 0.919096 0.874391 1.055255 0.310550 1.062145 0.974539 8.858597 0.660700 -5.064483 0.993491 0.770065 0.935389 0.998805 0.813852 0.661606 1.030645
 1.063766 0.834280 1.136408 0.891807 0.910114 0.858406 1.074974 0.227929 1.084238 0.977858 6.611831 0.619798 -6.907933 1.000215 0.740302 0.931166 1.006035 0.790245 0.619746 1.044856
 1.075379 0.821542 1.158090 0.884240 0.903872 0.847519 1.088043 0.167710 1.098557 0.979808 5.388046 0.591311 -8.873334 1.005379 0.720335 0.928062 1.011053 0.774070 0.590671 1.054559
 1.059010 0.871648 1.120940 0.917334 0.931621 0.890543 1.068306 0.398963 1.076195 0.986524 3.346614 0.702625 -6.016640 1.006206 0.797959 0.949315 1.011242 0.837013 0.703529 1.043540
 0.964550 1.021623 0.932116 1.012100 1.011151 1.020702 0.959099 1.054539 0.954624 0.983868 8.656766 1.025381 2.869723 0.980051 1.033613 0.998516 0.981033 1.027174 1.032746 0.968572
 1.091011 0.824278 1.183947 0.887722 0.907290 0.849921 1.105096 0.182535 1.116966 0.987232 1.956560 0.596254 -10.111066 1.016776 0.722474 0.934038 1.022476 0.776520 0.595262 1.069147
 0.975343 1.012877 0.952727 1.007707 1.008097 1.013373 0.971560 1.017446 0.968412 0.988480 5.427835 1.005362 2.276198 0.984660 1.018827 1.000101 0.985469 1.015528 1.010247 0.977862
 1.074051 0.820711 1.157085 0.883387 0.903035 0.846643 1.086929 0.168356 1.097369 0.978806 6.369087 0.590409 -8.950568 1.003919 0.719278 0.927028 1.009583 0.773236 0.589772 1.053267
 -0.905974 -1.108658 -0.842157 -1.056338 -1.039587 -1.086183 -0.896080 -1.750223 -0.887918 -0.983929 -3.328611 -1.311246 -5.049623 -0.962298 -1.192309 -1.022355 -0.957299 -1.148139 -1.309068 -0.923061
 -3.003745 5.295986
 -1.760078 2.963187
 -4.859236 5.451545
 -1.790731 3.581182
 -0.580286 4.994920
 -0.720081 4.237024
 -4.114066 4.486050
 0.208901 1.070757
 -4.912831 3.940207
 -4.407262 2.282765
 23.559887 -22.688381
 -2.546622 0.540303
 53.502995 -50.836720
 -4.382836 2.683289
 -1.234589 2.626759
 -4.770819 1.189019
 -3.165506 3.955573
 -1.716676 2.580482
 -1.588139 1.457496
 -4.866622 3.071226
 -6.114419 -3.362522
 1.036911 0.986581 1.044076 0.998345 1.003577 0.993111 1.037130 0.788130 1.037625 1.013077 -0.071581 0.926228 -5.678629 1.021936 0.967017 1.002136 1.025932 0.977161 0.929877 1.032162
 1.044120 0.979736 1.055995 0.994999 1.001395 0.987794 1.045029 0.740976 1.046031 1.014947 -0.492482 0.907119 -6.256957 1.025585 0.954742 1.000715 1.029271 0.967710 0.910896 1.038090
 1.088277 0.902506 1.149425 0.948302 0.962143 0.920939 1.098132 0.360037 1.106038 1.019226 -1.482376 0.733300 0.855007 1.037549 0.827384 0.981623 1.041229 0.867586 0.731360 1.073721
 1.090092 0.907169 1.153746 0.951241 0.964052 0.924173 1.100380 0.398512 1.108868 1.022076 -1.855938 0.747488 2.694860 1.039470 0.834650 0.985091 1.042830 0.873543 0.744758 1.075933
 1.074323 0.918488 1.128182 0.956104 0.966609 0.932633 1.083339 0.490772 1.090588 1.016479 -0.957478 0.782515 5.113619 1.031704 0.856493 0.985859 1.034242 0.889844 0.779869 1.062746
 1.025034 0.953319 1.042424 0.972067 0.977660 0.961050 1.027879 0.715281 1.030213 0.997568 2.058865 0.874742 1.683450 1.006316 0.920936 0.984734 1.008292 0.938326 0.875518 1.020239
 1.060696 0.953474 1.088629 0.980905 0.990927 0.966627 1.064241 0.570088 1.067414 1.018069 -1.247915 0.839184 -7.264213 1.030991 0.907626 0.995418 1.034432 0.931898 0.841729 1.051293
 1.018648 0.953031 1.037682 0.969014 0.972446 0.958410 1.021884 0.793893 1.024706 0.993082 2.485340 0.893418 8.202435 1.001243 0.926195 0.983159 1.002110 0.940827 0.892736 1.015465
 1.085337 0.947407 1.126937 0.981634 0.993858 0.963015 1.091269 0.478898 1.096080 1.033076 -3.625568 0.811901 -10.799226 1.046559 0.891396 1.002080 1.050311 0.921274 0.813306 1.073113
 1.060700 0.914180 1.111148 0.950066 0.960162 0.927828 1.069234 0.519435 1.075784 1.006830 0.486308 0.784164 5.513317 1.020658 0.855505 0.978311 1.023208 0.886844 0.782234 1.050044
 1.045458 0.933370 1.083624 0.959203 0.967266 0.943962 1.050860 0.689973 1.055504 0.998119 0.862749 0.839658 10.106386 1.013027 0.892584 0.978124 1.017253 0.914166 0.841001 1.036476
 1.053318 0.928436 1.097631 0.957696 0.966776 0.940200 1.059993 0.639492 1.065708 1.003480 0.273053 0.823607 10.444873 1.017791 0.882541 0.979632 1.021658 0.906877 0.824005 1.043376
 1.061977 0.917325 1.103750 0.954264 0.965227 0.932220 1.068810 0.449843 1.074350 1.008581 -0.002484 0.773739 0.089848 1.024087 0.854406 0.980447 1.026918 0.888302 0.771685 1.051448
 1.050618 0.930160 1.083459 0.961177 0.969805 0.942174 1.056339 0.516563 1.060857 1.006977 0.195874 0.807310 -4.559964 1.020118 0.876567 0.984058 1.022150 0.905749 0.804884 1.042575
 1.038399 0.938141 1.063662 0.963908 0.971089 0.948216 1.042886 0.583994 1.046239 1.001623 0.710545 0.832158 -7.663606 1.013498 0.892900 0.982558 1.015441 0.917657 0.830835 1.031882
 1.018739 0.959697 1.032269 0.975269 0.981434 0.967691 1.020113 0.806501 1.021426 0.993015 2.635183 0.894215 16.709602 0.998937 0.935155 0.982310 1.004291 0.947709 0.898721 1.013149
 1.073671 0.888803 1.135144 0.932713 0.945775 0.906147 1.083097 0.419617 1.091082 1.001104 -0.060435 0.730029 0.201486 1.023204 0.818154 0.965710 1.027420 0.856026 0.728417 1.059705
 0.992166 1.017587 0.976843 1.014499 1.015646 1.018595 0.989273 1.008567 0.986933 0.998667 2.483599 1.007141 14.698201 0.996374 1.021625 1.007877 0.997708 1.019232 1.011852 0.992748
 1.092185 0.860661 1.170680 0.915190 0.929599 0.880417 1.105328 0.229997 1.115959 1.003530 -1.771405 0.664638 -21.134686 1.031812 0.770725 0.959966 1.034779 0.819480 0.658511 1.076687
 1.024796 0.979698 1.029867 0.992891 0.997947 0.986424 1.025079 0.795283 1.025332 1.006401 1.769395 0.918013 18.039694 1.010661 0.956235 0.998568 1.013528 0.968695 0.920434 1.020674
 1.019473 1.010336 1.015321 1.015545 1.018514 1.014934 1.018416 0.922670 1.017627 1.012795 0.163659 0.987158 6.910432 1.016018 1.003818 1.014083 1.017842 1.006657 0.990212 1.018067
 1.015482 1.008736 1.009418 1.013988 1.016414 1.012422 1.014178 0.909575 1.013089 1.011314 0.596630 0.984015 6.706824 1.013867 1.001595 1.013396 1.015399 1.005047 0.986429 1.014882
 1.065034 0.921138 1.108347 0.957236 0.968658 0.936354 1.071447 0.483310 1.076783 1.009222 -0.362474 0.784114 -1.589026 1.025189 0.862458 0.981797 1.028689 0.893519 0.784159 1.053787
 1.060902 0.910080 1.107788 0.946300 0.957681 0.925101 1.067951 0.497767 1.073893 1.000183 0.179564 0.773235 -3.229958 1.019390 0.851252 0.971834 1.023867 0.882528 0.773297 1.049453
 1.056866 0.934516 1.091155 0.963415 0.973014 0.947197 1.061519 0.585017 1.065651 1.003661 -0.283122 0.821766 -5.249778 1.022461 0.887803 0.981810 1.026947 0.912700 0.823449 1.047503
 1.058068 0.976154 1.083885 0.996343 1.004076 0.985916 1.061489 0.700215 1.064462 1.025797 -1.883843 0.894127 2.258188 1.033399 0.943233 1.007022 1.036296 0.960501 0.897335 1.049924
 1.044864 0.989602 1.056545 1.004337 1.010038 0.997097 1.046108 0.754569 1.047290 1.022715 -0.921496 0.923561 5.082042 1.028709 0.964693 1.011215 1.031470 0.977946 0.926221 1.039592
 1.045447 0.963547 1.067513 0.982006 0.988186 0.971745 1.048318 0.726930 1.050843 1.007596 -0.434151 0.889401 -3.584013 1.022842 0.933531 0.993993 1.027484 0.949585 0.891403 1.040153
 1.064840 0.961603 1.099211 0.986322 0.994347 0.972096 1.070066 0.627628 1.074435 1.025728 -2.001704 0.865367 -5.250023 1.035842 0.920826 1.003046 1.038181 0.942521 0.865609 1.056404
 1.053596 0.909380 1.099028 0.944429 0.955471 0.924056 1.060393 0.537825 1.066150 0.996586 0.958588 0.778401 5.040685 1.013860 0.852952 0.969009 1.018047 0.882990 0.779069 1.042577
 1.052070 0.932511 1.095734 0.960811 0.968700 0.943084 1.059041 0.627584 1.064827 1.006116 -0.476918 0.833475 -2.288423 1.018991 0.887952 0.983951 1.021752 0.911746 0.832062 1.043441
 1.055394 0.931597 1.101229 0.961108 0.969398 0.942692 1.062695 0.615141 1.068951 1.008326 -0.677643 0.828949 -0.365534 1.020363 0.885191 0.985102 1.023444 0.909778 0.827471 1.046029
 1.038985 0.985460 1.046819 1.000810 1.006465 0.993070 1.039816 0.734554 1.040598 1.018353 0.111329 0.914471 6.780903 1.024153 0.958025 1.008042 1.026990 0.972890 0.916514 1.034426
 1.016749 1.029749 1.002784 1.030439 1.032765 1.032577 1.013820 0.916573 1.011708 1.021796 0.220114 1.002891 9.577355 1.020259 1.027570 1.025083 1.022208 1.028379 1.006680 1.016558
 1.011915 1.025905 0.997490 1.026489 1.028341 1.028512 1.009208 0.916062 1.007133 1.017764 0.556416 1.000341 4.637593 1.015898 1.024245 1.021399 1.017742 1.024917 1.004142 1.012078
 1.036048 0.930458 1.067087 0.957286 0.964975 0.941111 1.041054 0.621258 1.045059 0.996259 1.800702 0.827518 -1.190219 1.007710 0.886015 0.976696 1.009912 0.909689 0.827229 1.028567
 1.075516 0.918357 1.130854 0.956379 0.966943 0.932764 1.084682 0.473350 1.092115 1.017280 -1.402880 0.781329 -5.441003 1.031867 0.855753 0.986321 1.034925 0.889424 0.778681 1.063769
 0.992389 0.996469 0.981820 0.998259 1.002600 0.999350 0.990464 0.939283 0.988945 0.994283 2.843607 0.974792 3.288802 0.993161 0.991953 0.996098 0.994428 0.994241 0.978666 0.992447
 1.075234 0.957558 1.115674 0.986171 0.994256 0.968513 1.082028 0.570157 1.087372 1.033109 -2.972028 0.851445 -7.893373 1.042859 0.910247 1.008382 1.044706 0.935866 0.849400 1.066467
 1.008468 1.006078 0.997561 1.011863 1.016144 1.011897 1.005757 0.894037 1.003980 1.008065 1.597691 0.973130 6.549258 1.007293 0.997214 1.008063 1.009831 1.001664 0.977172 1.007137
 1.025722 0.986160 1.030515 0.995302 0.998275 0.990314 1.025935 0.848828 1.026256 1.003931 0.645558 0.944436 3.415224 1.014116 0.970984 1.000227 1.015431 0.979249 0.946314 1.023599
 1.025577 0.986019 1.030955 0.995864 0.998945 0.990433 1.025989 0.835573 1.026417 1.005534 0.621761 0.941699 4.021792 1.014249 0.969871 1.001508 1.015623 0.978562 0.943422 1.023420
 1.058519 0.942048 1.089619 0.972830 0.982452 0.955127 1.063306 0.529061 1.067326 1.015677 -0.082156 0.819013 6.056217 1.027475 0.889383 0.993257 1.030282 0.917723 0.818565 1.049677
 1.051921 0.952714 1.076925 0.979320 0.987693 0.964081 1.055797 0.582596 1.059025 1.015488 0.077164 0.844202 6.741223 1.025682 0.906691 0.996927 1.028148 0.931487 0.844058 1.044533
 1.049560 0.950703 1.075969 0.976796 0.984894 0.961828 1.053542 0.604128 1.056878 1.012082 0.113978 0.846545 5.519516 1.022998 0.906844 0.993987 1.025399 0.930289 0.846764 1.042136
 1.050817 0.943569 1.080127 0.967919 0.975804 0.954223 1.054684 0.661636 1.058255 1.001327 0.116900 0.848524 -0.121100 1.019628 0.903607 0.983385 1.025164 0.924978 0.849188 1.042984
 1.039960 0.966896 1.057436 0.986562 0.992677 0.975318 1.042584 0.687718 1.044806 1.011916 0.290198 0.885409 5.802192 1.020587 0.933360 0.999395 1.022605 0.951347 0.885970 1.035001
 1.050684 0.953130 1.075322 0.972706 0.979183 0.962075 1.054517 0.734929 1.057634 0.999697 0.300736 0.876544 -1.085945 1.023722 0.921162 0.984527 1.028805 0.938098 0.876447 1.044758
 1.038077 0.981144 1.046668 0.998349 1.003319 0.988465 1.039678 0.692003 1.040824 1.019395 0.414380 0.904195 10.376493 1.024336 0.949640 1.009095 1.025921 0.966965 0.904271 1.034592
 1.050606 0.943674 1.080471 0.970278 0.978735 0.955039 1.054704 0.618253 1.058167 1.006809 0.045377 0.840680 1.654042 1.020584 0.900856 0.987831 1.023458 0.923447 0.841338 1.042353
 1.029673 0.977567 1.042478 0.989155 0.992835 0.982346 1.031228 0.819421 1.032629 1.004337 0.687535 0.928139 0.846530 1.014869 0.958138 0.997269 1.016237 0.968570 0.929693 1.026582
 1.030805 0.977816 1.043478 0.990359 0.994381 0.983184 1.032533 0.804639 1.034039 1.006625 0.432819 0.924987 1.053119 1.015777 0.957350 0.998562 1.017415 0.968396 0.926693 1.027394
 1.066634 0.919805 1.111810 0.956864 0.968150 0.935107 1.073763 0.465547 1.079465 1.011497 -0.233774 0.779837 -1.135761 1.026783 0.858895 0.983016 1.029877 0.891470 0.779073 1.055472
 1.067027 0.912802 1.115818 0.951117 0.962572 0.928228 1.074852 0.455136 1.081145 1.008982 -0.051789 0.769842 -1.099066 1.025168 0.850084 0.979043 1.028212 0.883629 0.768588 1.055359
 1.062254 0.910490 1.111193 0.947212 0.957893 0.925021 1.070017 0.487503 1.076360 1.003369 0.365553 0.774249 -1.850275 1.021122 0.850728 0.974612 1.024554 0.882901 0.773367 1.051074
 1.030365 0.975546 1.043925 0.988612 0.993113 0.981503 1.031830 0.797484 1.033374 1.005783 0.770222 0.919962 -0.519140 1.015211 0.954273 0.996820 1.016818 0.965374 0.921696 1.026463
 1.053712 0.933708 1.092244 0.962988 0.971561 0.945210 1.059644 0.583392 1.064691 1.007277 0.333552 0.823946 -0.707863 1.020988 0.886270 0.984967 1.023430 0.911587 0.823631 1.045024
 1.021164 0.992514 1.023591 0.998628 1.001378 0.996002 1.021066 0.895729 1.021196 1.002772 0.776938 0.960286 0.038225 1.010957 0.981734 1.000341 1.014021 0.987395 0.962494 1.019806
 1.081427 0.870837 1.154125 0.920581 0.934336 0.889474 1.093111 0.335939 1.102863 1.000414 0.309207 0.693655 -2.684662 1.024454 0.789943 0.960153 1.027936 0.833419 0.690513 1.066059
 1.036223 0.989424 1.043153 1.002518 1.007221 0.995915 1.037064 0.759789 1.037753 1.017776 -0.153412 0.926909 1.195009 1.023253 0.966105 1.008602 1.025671 0.978658 0.929099 1.032255
 1.015466 1.021353 1.007126 1.021977 1.023299 1.023149 1.013530 0.923708 1.012183 1.016038 0.021963 0.998767 1.937141 1.017028 1.017800 1.019623 1.018242 1.020201 1.001036 1.015633
 1.024481 1.001853 1.024826 1.008588 1.012453 1.005329 1.024274 0.859207 1.024184 1.014213 0.090801 0.965524 2.757848 1.018009 0.989869 1.011749 1.019764 0.996229 0.967798 1.022374
 1.053756 0.941956 1.086140 0.970255 0.979491 0.954247 1.058607 0.586089 1.062629 1.010068 -0.030331 0.831273 -0.648934 1.022918 0.895643 0.988797 1.025882 0.920194 0.832180 1.045118
 1.052105 0.926718 1.091526 0.956740 0.966262 0.939264 1.057989 0.586338 1.063012 1.001038 0.512170 0.812220 -2.106303 1.017016 0.877801 0.977672 1.020758 0.903891 0.813051 1.042251
 1.033310 0.970438 1.048400 0.985302 0.990427 0.977109 1.035165 0.774190 1.036911 1.004382 0.536642 0.907604 -0.629168 1.015683 0.945866 0.994317 1.017539 0.959020 0.909647 1.028752
 1.017232 1.034579 1.003747 1.033693 1.034339 1.035893 1.014574 0.923393 1.012775 1.024705 -0.680737 1.014302 0.005342 1.022643 1.034288 1.028756 1.023961 1.034464 1.019731 1.018500
 1.021680 1.026942 1.010582 1.028965 1.030860 1.029477 1.019315 0.882211 1.017439 1.023840 -0.492818 0.997127 2.150972 1.023462 1.019591 1.026373 1.024959 1.024397 0.999762 1.021829
 1.026823 0.991507 1.030744 0.998969 1.001787 0.995363 1.026731 0.871173 1.026891 1.005842 0.357548 0.954789 0.094455 1.016547 0.978610 1.002112 1.018091 0.985636 0.956934 1.025148
 1.000799 1.058837 0.972983 1.048092 1.046048 1.056305 0.996046 1.057644 0.992300 1.021901 0.118710 1.073305 5.526885 1.015443 1.073146 1.035293 1.016152 1.065817 1.076422 1.004601
 1.079265 0.874728 1.148411 0.923379 0.938247 0.894250 1.090030 0.350047 1.098871 0.999351 0.013645 0.697550 -6.624532 1.022711 0.795934 0.959157 1.027179 0.837996 0.696308 1.063166
 1.054902 0.885689 1.112959 0.926108 0.938786 0.902293 1.063509 0.475178 1.070791 0.988632 1.170094 0.736174 -2.708884 1.007239 0.820765 0.955474 1.011708 0.855153 0.737564 1.040837
 1.051131 0.888612 1.105822 0.927803 0.940095 0.904766 1.059324 0.489144 1.066169 0.988060 1.427234 0.743388 -2.424012 1.005259 0.826025 0.955821 1.009665 0.859233 0.744887 1.037631
 1.048851 0.983402 1.061522 1.001753 1.008325 0.992092 1.050483 0.678076 1.051857 1.024938 -1.041888 0.901724 2.349948 1.031351 0.951436 1.011366 1.033843 0.968739 0.903294 1.043427
 1.012498 1.055634 0.988157 1.049218 1.048589 1.055009 1.008420 0.986101 1.005041 1.030168 -0.812822 1.054953 4.832343 1.024308 1.063918 1.039483 1.025119 1.059295 1.059084 1.015255
 1.026395 1.035468 1.015792 1.036782 1.038212 1.037687 1.023920 0.898019 1.022194 1.031651 -1.422077 1.010482 3.727785 1.029156 1.031983 1.033870 1.030373 1.033594 1.012636 1.026671
 1.100785 0.874361 1.179602 0.929160 0.945927 0.896482 1.113123 0.264382 1.123391 1.014586 -1.917818 0.676805 -2.953643 1.037085 0.785786 0.968599 1.041760 0.832915 0.674976 1.082149
 1.082489 0.854558 1.159224 0.910083 0.927223 0.877234 1.094484 0.263896 1.104452 0.995698 0.438575 0.652642 -3.308286 1.019629 0.765074 0.949851 1.024582 0.812544 0.651371 1.064275
 1.049797 0.991375 1.067426 1.005687 1.010395 0.997599 1.052343 0.763316 1.054585 1.027696 -1.983420 0.931159 1.233178 1.033034 0.966874 1.014518 1.034778 0.979975 0.932135 1.045143
 1.054787 0.901475 1.102677 0.939446 0.951456 0.917331 1.062274 0.474031 1.068388 0.996379 1.016601 0.756342 -1.364979 1.012636 0.838549 0.965566 1.016367 0.872140 0.756714 1.042380
 1.021411 1.045359 1.007318 1.043196 1.043660 1.046268 1.019007 0.942719 1.017124 1.032728 -1.264067 1.033119 4.045940 1.028448 1.047175 1.037685 1.029454 1.046108 1.036427 1.022856
 0.951304 1.065913 0.904550 1.040139 1.034291 1.057788 0.943589 1.243876 0.937138 0.986390 6.649553 1.121924 5.668058 0.976714 1.103416 1.019812 0.976280 1.083855 1.123549 0.959394
 0.936373 1.079493 0.877174 1.049171 1.041591 1.069730 0.926551 1.307826 0.918566 0.981724 8.574466 1.156374 6.610496 0.970785 1.126539 1.021247 0.970150 1.102493 1.158562 0.946927
 1.046789 0.852746 1.103288 0.902871 0.919092 0.874387 1.055252 0.310544 1.062141 0.974535 8.863259 0.660696 -5.064640 0.993487 0.770061 0.935386 0.998801 0.813848 0.661602 1.030642
 1.063763 0.834278 1.136406 0.891804 0.910112 0.858403 1.074971 0.227926 1.084235 0.977856 6.614916 0.619795 -6.908094 1.000213 0.740300 0.931164 1.006033 0.790243 0.619743 1.044854
 1.075377 0.821540 1.158088 0.884238 0.903870 0.847516 1.088041 0.167706 1.098554 0.979806 5.390945 0.591308 -8.873495 1.005377 0.720333 0.928060 1.011051 0.774068 0.590668 1.054557
 1.059009 0.871647 1.120939 0.917333 0.931620 0.890541 1.068305 0.398961 1.076194 0.986523 3.348006 0.702624 -6.016753 1.006205 0.797958 0.949314 1.011241 0.837012 0.703528 1.043539
 0.964547 1.021619 0.932112 1.012096 1.011147 1.020698 0.959096 1.054533 0.954620 0.983864 8.661361 1.025376 2.869687 0.980047 1.033609 0.998512 0.981030 1.027170 1.032741 0.968568
 1.091010 0.824278 1.183946 0.887721 0.907290 0.849920 1.105095 0.182534 1.116965 0.987232 1.957586 0.596253 -10.111200 1.016775 0.722473 0.934037 1.022475 0.776520 0.595261 1.069146
 0.975342 1.012876 0.952726 1.007706 1.008096 1.013373 0.971559 1.017445 0.968411 0.988479 5.428813 1.005361 2.276155 0.984659 1.018827 1.000100 0.985468 1.015527 1.010246 0.977862
 1.074048 0.820708 1.157082 0.883385 0.903032 0.846640 1.086926 0.168352 1.097367 0.978804 6.372524 0.590406 -8.950727 1.003917 0.719275 0.927025 1.009581 0.773233 0.589769 1.053264
 -0.905983 -1.108668 -0.842168 -1.056347 -1.039597 -1.086193 -0.896090 -1.750236 -0.887927 -0.983939 -3.320331 -1.311258 -5.049771 -0.962307 -1.192319 -1.022364 -0.957309 -1.148148 -1.309079 -0.923071
 -2.994814 5.286857
 -1.751154 2.954064
 -4.850305 5.442415
 -1.781804 3.572057
 -0.571359 4.985795
 -0.711155 4.227900
 -4.105135 4.476921
 0.217736 1.061727
 -4.903900 3.931077
 -4.398333 2.273638
 23.565556 -22.694147
 -2.537709 0.531192
 53.511902 -50.845776
 -4.373907 2.674161
 -1.225668 2.617640
 -4.761891 1.179893
 -3.156577 3.946445
 -1.707753 2.571360
 -1.579226 1.448385
 -4.857692 3.062097
 -6.105481 -3.371659
