# Supplementary material for: AMS 3.0: prediction of post-translational modifications
Source: BMC Bioinformatics. 2010 Apr 28;11:210. doi: 10.1186/1471-2105-11-210 (PMC2874555; doi:10.1186/1471-2105-11-210)
Supplement: Additional file 2 — PTM predictor software with training data. PTM_Archive.tar.gz includes the predictor software binaries together with all trained ANNs in tar.gz compressed form. [file 1471-2105-11-210-S2.GZ › PTM_Archive/3,4-dihydroxyproline/R/Rnet6.dat]

 2
 90 6 2
 0.952151 0.963704 0.894398 -1.189289 0.976259 0.994891
 0.933453 0.948614 0.860152 -1.578371 0.965417 0.991721
 0.754250 0.801623 0.554181 -0.235548 0.854454 0.956067
 0.766611 0.810632 0.584566 0.521693 0.859892 0.956861
 0.800129 0.837716 0.645592 1.223118 0.879517 0.962570
 0.882406 0.906318 0.777035 0.634682 0.932073 0.979935
 0.878683 0.904753 0.758559 -1.917161 0.933388 0.982241
 0.882072 0.903938 0.792895 2.299132 0.927884 0.976892
 0.868552 0.895971 0.744563 -2.323898 0.926649 0.980076
 0.779267 0.820773 0.608197 1.147684 0.867028 0.958777
 0.863385 0.888699 0.760987 0.971133 0.917461 0.974228
 0.852890 0.880399 0.740404 0.615042 0.911547 0.972769
 0.825045 0.860744 0.665990 -0.651417 0.899478 0.971247
 0.858758 0.888195 0.725269 -0.985454 0.919521 0.977595
 0.875620 0.901702 0.756077 -1.125352 0.929495 0.980760
 0.899685 0.919864 0.812958 2.430253 0.942531 0.982750
 0.770262 0.813904 0.588040 -1.193470 0.862809 0.958827
 1.008484 1.008942 1.000448 3.334818 1.008858 1.003167
 0.710054 0.765345 0.476706 -5.394893 0.826484 0.949565
 0.950230 0.962185 0.891496 3.071815 0.974726 0.992835
 0.974778 0.981143 0.942244 2.021600 0.988035 0.996845
 0.962869 0.971818 0.918457 2.045921 0.981208 0.994810
 0.770524 0.815597 0.576957 -1.025286 0.865788 0.960619
 0.761627 0.807537 0.567472 -1.812731 0.859065 0.958516
 0.816954 0.852815 0.663225 -1.581295 0.892943 0.969030
 0.912378 0.930365 0.832190 1.181217 0.950694 0.985380
 0.909925 0.929281 0.821000 1.123611 0.950603 0.985952
 0.904665 0.923470 0.823905 0.170518 0.944314 0.983615
 0.855932 0.884460 0.732266 -1.928471 0.916468 0.976040
 0.774704 0.817780 0.594171 0.203165 0.866168 0.959611
 0.849573 0.877130 0.738639 -0.014902 0.908257 0.971485
 0.840108 0.869533 0.721561 -0.066405 0.902662 0.969850
 0.909101 0.929225 0.814591 1.006487 0.950864 0.986276
 0.983258 0.989997 0.942459 1.551542 0.996511 1.000497
 0.994418 0.998842 0.963600 1.798296 1.002698 1.001852
 0.865241 0.891848 0.750959 0.536671 0.920817 0.976154
 0.799812 0.837400 0.645026 -0.255676 0.879474 0.962935
 0.989872 0.994126 0.963413 1.486250 0.997917 1.000459
 0.853925 0.881773 0.737753 0.172847 0.912826 0.973273
 0.961151 0.971773 0.904281 0.754854 0.982824 0.996602
 0.927804 0.942414 0.863170 1.257302 0.958354 0.987463
 0.917282 0.933992 0.843801 1.410844 0.952223 0.985543
 0.828980 0.864060 0.672630 1.687036 0.902193 0.971018
 0.864361 0.892810 0.735215 2.496327 0.923376 0.977266
 0.873974 0.900215 0.755818 2.016796 0.928524 0.978840
 0.863560 0.890333 0.748433 -1.029831 0.920272 0.976658
 0.873903 0.899870 0.757774 1.835058 0.927996 0.978513
 0.898306 0.917915 0.815348 -1.002958 0.940086 0.981684
 0.910351 0.930775 0.811950 4.451671 0.951618 0.985341
 0.850911 0.880591 0.722141 -0.098753 0.913501 0.974593
 0.920278 0.935742 0.855188 0.687558 0.952841 0.985868
 0.917344 0.933533 0.848051 0.988518 0.951411 0.985340
 0.787618 0.829333 0.607943 -0.752189 0.875446 0.963109
 0.792400 0.832987 0.618959 -0.914902 0.877762 0.963693
 0.796293 0.835645 0.629343 -1.558941 0.879312 0.964381
 0.893031 0.914337 0.800825 -0.336367 0.938001 0.982167
 0.823007 0.857006 0.680598 -0.603459 0.894741 0.968643
 0.943334 0.955241 0.888933 0.286878 0.968433 0.991052
 0.732121 0.782247 0.526815 -2.361524 0.838156 0.951416
 0.911582 0.930808 0.822206 1.270823 0.951418 0.985853
 1.004720 1.005786 0.993602 2.625352 1.006162 1.001620
 0.976423 0.982648 0.944253 2.241936 0.988854 0.996852
 0.843799 0.874876 0.709373 0.149019 0.909155 0.973202
 0.831298 0.863793 0.694223 -0.680589 0.900112 0.970296
 0.901853 0.921419 0.816944 0.388116 0.943157 0.983476
 0.999510 1.002381 0.977099 2.779795 1.004829 1.001889
 0.993649 0.997706 0.966494 3.038133 1.001178 1.000724
 0.942497 0.954335 0.889872 0.760066 0.967367 0.990510
 1.039452 1.034441 1.050764 3.110097 1.027734 1.008749
 0.752202 0.799254 0.556959 -1.771782 0.852314 0.955679
 0.795066 0.833794 0.634696 -1.688727 0.877183 0.963236
 0.801568 0.839300 0.644564 -1.413956 0.881486 0.964633
 0.923871 0.941224 0.840240 2.356575 0.959568 0.988486
 1.045299 1.040022 1.053628 4.256126 1.032920 1.010578
 1.008135 1.009304 0.991914 3.279802 1.009711 1.003387
 0.745795 0.794337 0.542267 -1.913053 0.848682 0.954449
 0.724208 0.777009 0.502939 -2.102510 0.835933 0.950977
 0.945597 0.957017 0.893256 1.188085 0.969526 0.990831
 0.804876 0.843061 0.641412 -0.587684 0.885393 0.965970
 1.029952 1.027128 1.030408 3.586698 1.022906 1.007610
 1.109169 1.091426 1.172452 3.707101 1.070156 1.020422
 1.137733 1.115290 1.217471 4.367569 1.088366 1.028609
 0.711189 0.768758 0.461435 -2.780476 0.832141 0.951455
 0.674962 0.738395 0.404613 -3.565060 0.808839 0.944138
 0.654363 0.721206 0.371371 -4.336183 0.795635 0.940181
 0.758800 0.805311 0.562507 -2.663150 0.857131 0.957930
 1.035604 1.032819 1.032829 2.756835 1.027662 1.009017
 0.658180 0.722550 0.392486 -5.032406 0.794978 0.938885
 1.016601 1.016609 1.005408 2.670430 1.015085 1.006300
 0.645180 0.713629 0.356354 -4.754610 0.789983 0.938325
 -1.283957 -1.227675 -1.527438 -3.699208 -1.165210 -1.048491
 -0.104288 1.157741
 -0.081723 1.695533
 -0.406051 -0.640506
 21.342115 -20.070978
 0.767605 3.268631
 -1.604551 2.711822
 -4.460646 -3.403291
 0.952152 0.963705 0.894398 -1.189664 0.976260 0.994893
 0.933454 0.948616 0.860152 -1.578803 0.965418 0.991723
 0.754249 0.801623 0.554182 -0.233650 0.854454 0.956067
 0.766609 0.810630 0.584567 0.523666 0.859891 0.956860
 0.800127 0.837715 0.645593 1.225222 0.879515 0.962569
 0.882406 0.906318 0.777036 0.636146 0.932073 0.979936
 0.878684 0.904754 0.758559 -1.917030 0.933390 0.982243
 0.882071 0.903937 0.792896 2.301102 0.927882 0.976891
 0.868553 0.895972 0.744564 -2.323845 0.926650 0.980077
 0.779265 0.820772 0.608198 1.149764 0.867027 0.958776
 0.863385 0.888699 0.760987 0.971919 0.917460 0.974227
 0.852889 0.880398 0.740404 0.615955 0.911546 0.972768
 0.825045 0.860744 0.665991 -0.649762 0.899478 0.971247
 0.858758 0.888195 0.725270 -0.983772 0.919521 0.977596
 0.875620 0.901702 0.756078 -1.123898 0.929495 0.980760
 0.899685 0.919865 0.812958 2.430564 0.942532 0.982751
 0.770261 0.813904 0.588041 -1.191926 0.862808 0.958826
 1.008485 1.008943 1.000447 3.334711 1.008860 1.003168
 0.710053 0.765344 0.476708 -5.392363 0.826482 0.949563
 0.950230 0.962186 0.891497 3.072315 0.974727 0.992837
 0.974779 0.981144 0.942244 2.021569 0.988036 0.996846
 0.962869 0.971819 0.918457 2.046196 0.981208 0.994811
 0.770524 0.815597 0.576957 -1.024179 0.865788 0.960620
 0.761627 0.807537 0.567473 -1.811625 0.859065 0.958516
 0.816954 0.852815 0.663225 -1.580734 0.892943 0.969030
 0.912379 0.930365 0.832190 1.181076 0.950695 0.985381
 0.909925 0.929282 0.821000 1.123682 0.950604 0.985953
 0.904665 0.923470 0.823905 0.170864 0.944314 0.983616
 0.855932 0.884460 0.732266 -1.928261 0.916468 0.976041
 0.774704 0.817780 0.594172 0.204451 0.866167 0.959611
 0.849572 0.877129 0.738640 -0.013472 0.908256 0.971484
 0.840107 0.869532 0.721562 -0.064952 0.902661 0.969849
 0.909102 0.929226 0.814591 1.007222 0.950865 0.986278
 0.983259 0.989998 0.942458 1.551518 0.996513 1.000499
 0.994419 0.998843 0.963600 1.798438 1.002699 1.001854
 0.865241 0.891847 0.750960 0.538245 0.920817 0.976154
 0.799811 0.837399 0.645027 -0.253604 0.879473 0.962935
 0.989873 0.994126 0.963413 1.486614 0.997918 1.000460
 0.853924 0.881772 0.737754 0.174524 0.912826 0.973273
 0.961152 0.971775 0.904281 0.754961 0.982825 0.996604
 0.927804 0.942414 0.863170 1.257890 0.958354 0.987463
 0.917282 0.933992 0.843802 1.411538 0.952223 0.985544
 0.828980 0.864060 0.672631 1.688553 0.902194 0.971019
 0.864361 0.892811 0.735215 2.497817 0.923376 0.977266
 0.873974 0.900215 0.755818 2.018067 0.928524 0.978840
 0.863560 0.890332 0.748433 -1.029316 0.920272 0.976658
 0.873903 0.899870 0.757775 1.836219 0.927996 0.978514
 0.898306 0.917915 0.815348 -1.002694 0.940086 0.981684
 0.910351 0.930775 0.811951 4.453293 0.951619 0.985342
 0.850911 0.880591 0.722141 -0.097848 0.913501 0.974593
 0.920278 0.935742 0.855188 0.687936 0.952841 0.985868
 0.917344 0.933533 0.848051 0.989033 0.951411 0.985340
 0.787618 0.829332 0.607944 -0.750430 0.875446 0.963109
 0.792399 0.832986 0.618960 -0.913073 0.877761 0.963693
 0.796293 0.835644 0.629344 -1.557275 0.879311 0.964381
 0.893031 0.914337 0.800825 -0.336115 0.938001 0.982168
 0.823007 0.857006 0.680599 -0.602290 0.894741 0.968642
 0.943335 0.955241 0.888933 0.286995 0.968434 0.991053
 0.732120 0.782245 0.526816 -2.359381 0.838155 0.951415
 0.911582 0.930809 0.822206 1.271637 0.951419 0.985854
 1.004720 1.005786 0.993602 2.625974 1.006162 1.001621
 0.976424 0.982648 0.944253 2.242739 0.988854 0.996853
 0.843799 0.874876 0.709374 0.149908 0.909156 0.973203
 0.831298 0.863793 0.694223 -0.679854 0.900112 0.970296
 0.901853 0.921419 0.816944 0.388304 0.943158 0.983477
 0.999511 1.002382 0.977099 2.780017 1.004831 1.001890
 0.993650 0.997707 0.966494 3.038841 1.001179 1.000726
 0.942497 0.954336 0.889872 0.760021 0.967367 0.990511
 1.039452 1.034443 1.050763 3.110137 1.027735 1.008751
 0.752201 0.799254 0.556960 -1.770323 0.852313 0.955679
 0.795065 0.833793 0.634696 -1.687269 0.877182 0.963236
 0.801567 0.839299 0.644565 -1.412496 0.881485 0.964633
 0.923871 0.941225 0.840240 2.357240 0.959569 0.988487
 1.045300 1.040024 1.053628 4.255993 1.032922 1.010580
 1.008136 1.009305 0.991913 3.279815 1.009712 1.003389
 0.745794 0.794337 0.542268 -1.911445 0.848681 0.954449
 0.724207 0.777009 0.502940 -2.100556 0.835932 0.950976
 0.945598 0.957017 0.893256 1.188337 0.969526 0.990832
 0.804876 0.843061 0.641413 -0.586185 0.885393 0.965970
 1.029953 1.027129 1.030408 3.586583 1.022908 1.007612
 1.109170 1.091427 1.172452 3.706828 1.070157 1.020423
 1.137734 1.115291 1.217471 4.367227 1.088368 1.028611
 0.711189 0.768757 0.461436 -2.778685 0.832140 0.951455
 0.674961 0.738394 0.404614 -3.563150 0.808838 0.944137
 0.654362 0.721205 0.371372 -4.334156 0.795634 0.940180
 0.758799 0.805311 0.562508 -2.661686 0.857130 0.957929
 1.035605 1.032819 1.032829 2.757086 1.027663 1.009018
 0.658178 0.722549 0.392487 -5.030609 0.794976 0.938883
 1.016601 1.016609 1.005409 2.670693 1.015086 1.006301
 0.645179 0.713628 0.356355 -4.752671 0.789981 0.938324
 -1.283957 -1.227675 -1.527437 -3.697528 -1.165210 -1.048490
 -0.105617 1.158757
 -0.083052 1.696549
 -0.407387 -0.639481
 21.337923 -20.066736
 0.766276 3.269645
 -1.605880 2.712836
 -4.461976 -3.402276
