# Supplementary material for: AMS 3.0: prediction of post-translational modifications
Source: BMC Bioinformatics. 2010 Apr 28;11:210. doi: 10.1186/1471-2105-11-210 (PMC2874555; doi:10.1186/1471-2105-11-210)
Supplement: Additional file 2 — PTM predictor software with training data. PTM_Archive.tar.gz includes the predictor software binaries together with all trained ANNs in tar.gz compressed form. [file 1471-2105-11-210-S2.GZ › PTM_Archive/4-carboxyglutamate/A/Anet10.dat]

 2
 90 10 2
 -2.298927 4.159935 1.443059 1.580998 1.247374 1.409047 1.288451 1.418709 1.256318 1.259777
 -40.409077 10.720648 1.327189 1.416829 1.115158 1.225662 1.106671 1.253875 1.136863 1.087343
 -6.269585 14.941295 -0.550353 -0.629101 0.255547 -0.360689 -0.134725 -0.410947 0.368179 -0.051013
 2.126636 1.728215 -0.784804 -0.892568 0.219014 -0.491995 -0.194043 -0.566086 0.331898 -0.096648
 -44.251671 -17.790215 -0.072752 -0.149077 0.525267 0.117487 0.288749 0.069798 0.599465 0.340542
 -18.505659 18.138559 1.643888 1.938858 1.227920 1.629999 1.383441 1.615172 1.238666 1.304277
 18.982193 1.642277 1.878435 1.984339 1.550415 1.933127 1.729266 1.936840 1.528403 1.662913
 9.262156 -3.063467 -2.742815 -3.165418 -0.688926 -2.459544 -1.625722 -2.549109 -0.488236 -1.357067
 -0.922535 12.245820 1.960060 2.118136 1.369817 1.867205 1.595091 1.886999 1.345517 1.508003
 2.870062 13.454350 1.287097 1.381630 1.097239 1.358374 1.188563 1.338816 1.120572 1.127375
 24.455667 -7.152501 0.949358 1.187925 0.983231 1.106062 0.990069 1.087577 1.010055 0.963556
 16.141556 -17.185963 1.540550 1.843168 1.081679 1.496075 1.201579 1.520163 1.096379 1.129891
 27.423325 35.870525 -0.888779 -1.209545 0.042397 -0.772135 -0.444784 -0.774612 0.159866 -0.323593
 33.463123 -16.644169 -0.703115 -1.104819 0.117841 -0.674252 -0.327017 -0.665874 0.220026 -0.209660
 -16.115278 -21.528400 -0.492449 -0.949298 0.223489 -0.519371 -0.182783 -0.503016 0.310309 -0.072395
 4.527828 22.382299 -1.000915 -1.267628 0.391042 -0.494339 -0.070264 -0.584057 0.486687 0.061161
 -3.317986 7.953816 0.822757 0.977190 0.902872 0.946278 0.854752 0.940984 0.930893 0.842262
 -10.994495 4.810111 -0.867378 -1.171895 0.747522 -0.116238 0.475306 -0.303321 0.803019 0.572036
 -5.372772 -24.554907 0.930843 1.006983 0.946439 0.962883 0.924435 0.964597 0.960327 0.917642
 18.524708 15.099730 0.358778 0.234694 0.679891 0.414885 0.551348 0.404649 0.722336 0.578081
 22.228989 9.393334 -2.748236 -3.368864 -0.818024 -2.463777 -1.708893 -2.491480 -0.637227 -1.454793
 9.663508 26.607500 -1.790528 -2.233661 -0.603336 -1.731021 -1.302110 -1.707065 -0.444782 -1.122172
 2.386585 8.574027 1.753703 1.917915 0.809208 1.309858 0.886776 1.417029 0.849197 0.800452
 46.837177 -0.336889 1.778341 1.969928 1.314871 1.759904 1.496189 1.760350 1.314662 1.411683
 -6.783426 -4.025227 1.852386 2.049323 1.378129 1.859466 1.603761 1.850713 1.363609 1.512070
 7.588613 -35.985310 -1.013096 -1.441430 -0.245436 -1.112390 -0.823182 -1.063657 -0.113469 -0.679239
 7.546370 -20.551750 -1.814994 -2.403106 -0.711219 -1.849050 -1.443100 -1.788577 -0.548070 -1.258104
 0.723009 29.804209 0.897444 1.118019 0.998032 1.040071 0.987919 0.997079 1.031528 0.974199
 -12.153039 10.021704 -0.648190 -1.076314 -0.145120 -0.759595 -0.595651 -0.687157 -0.042534 -0.488753
 -5.577766 -5.478375 1.507090 1.618219 0.647288 0.950478 0.613832 1.066486 0.695516 0.571110
 -5.605371 13.915151 0.357310 0.436159 0.474048 0.422596 0.360697 0.423014 0.526429 0.363889
 46.359364 20.302170 -0.219976 -0.292881 0.199384 -0.172533 -0.084065 -0.162382 0.278767 -0.026717
 48.090733 14.275717 -0.766504 -1.113531 -0.438041 -1.181683 -1.024742 -1.054705 -0.289282 -0.892372
 -4.816594 31.850548 0.071322 -0.105484 0.120696 -0.251537 -0.213929 -0.159854 0.218134 -0.151714
 12.146020 8.176738 0.973273 1.000500 0.728892 0.790555 0.680276 0.840653 0.767637 0.664803
 -18.667603 -16.497110 3.144360 3.575722 1.841025 2.929880 2.356048 2.966320 1.787452 2.165410
 -3.705512 24.417755 -0.260496 -0.526342 0.195240 -0.247381 -0.096093 -0.225612 0.268710 -0.030794
 15.868066 12.003033 0.250184 0.242791 1.181705 0.949893 1.118872 0.807608 1.212713 1.137461
 -15.706582 1.505017 1.750082 1.767088 0.780044 1.225684 0.921728 1.347315 0.785403 0.845460
 -21.969337 2.009250 -1.444237 -1.947760 -0.542135 -1.683550 -1.279884 -1.600717 -0.386279 -1.081744
 -20.862352 -4.963227 0.629436 0.690495 0.924254 0.751609 0.841763 0.682282 0.955355 0.861803
 -33.808475 -7.740945 0.673486 0.738972 0.918428 0.778541 0.841907 0.714255 0.951479 0.856925
 -12.506879 -22.236803 -0.124162 -0.211427 0.280391 -0.094942 -0.022445 -0.073604 0.377145 0.025216
 -3.941311 -20.315350 -0.072270 -0.173984 0.277696 -0.064976 -0.007339 -0.029347 0.367035 0.036510
 -4.445349 -19.481665 0.133371 0.037287 0.414905 0.133913 0.187968 0.166536 0.483642 0.225442
 9.864235 -13.513622 0.047808 0.021386 0.537777 0.174292 0.300684 0.149827 0.606787 0.353386
 -31.943668 -11.545539 0.637225 0.702450 1.001805 0.789964 0.920280 0.705251 1.040003 0.943253
 82.822594 0.812782 -0.433503 -0.644175 -0.113401 -0.511749 -0.464828 -0.413180 -0.005426 -0.414941
 -31.949194 -11.386356 0.805659 0.842326 0.971477 0.874551 0.922077 0.832249 0.989936 0.933286
 8.550617 -18.599236 -0.075072 -0.134881 0.441618 0.035579 0.167254 0.027214 0.516636 0.226912
 20.153450 19.264435 0.575342 0.325794 1.512722 1.365169 1.621576 1.205999 1.496722 1.605069
 4.915794 4.561730 0.661683 0.459007 1.555176 1.442094 1.685877 1.284477 1.537248 1.663007
 33.596771 1.483655 1.513974 1.990396 1.594098 1.826301 1.797952 1.732405 1.577221 1.739205
 -4.728462 20.790123 1.195695 1.597582 1.444963 1.497018 1.563979 1.397468 1.436804 1.535704
 -7.445950 -2.137259 1.514728 1.869652 1.394287 1.627771 1.542946 1.582943 1.382235 1.494414
 9.789890 -23.941471 2.327505 2.583890 1.682910 2.225942 2.006433 2.221680 1.649645 1.895536
 3.112644 -29.896366 0.914213 0.680131 1.529808 1.539080 1.701514 1.417821 1.504942 1.660818
 -2.906449 15.648926 2.726778 3.435108 1.515694 2.309882 1.847803 2.343136 1.491071 1.718927
 -13.789560 1.305746 1.798272 1.976003 1.382141 1.860979 1.622645 1.858616 1.357743 1.533658
 12.006063 5.022238 1.264689 1.544992 1.392395 1.494263 1.512658 1.429581 1.381077 1.481393
 -37.924984 -28.410734 -0.134742 -0.433996 1.379107 0.707249 1.283527 0.499934 1.391972 1.352995
 60.819229 12.120427 -0.887823 -1.137959 1.307382 0.366120 1.117082 0.072211 1.331914 1.224945
 18.510157 9.621097 2.053090 2.415346 1.791326 2.436327 2.186662 2.345661 1.741458 2.062241
 -12.498301 -9.235358 2.553696 2.985665 1.762005 2.660981 2.219261 2.631441 1.703827 2.064807
 51.686729 -12.980227 2.360352 2.851490 1.544019 2.378577 1.969036 2.361402 1.498420 1.810699
 -13.428357 -65.375732 1.160122 0.936056 1.589479 1.518042 1.729537 1.417859 1.568547 1.706014
 0.186446 10.091568 -1.129596 -1.693900 1.246602 0.103770 0.980427 -0.175744 1.273155 1.119007
 14.868862 9.610148 2.507350 2.896681 1.523797 2.389994 1.977179 2.403802 1.475473 1.808854
 24.588655 22.727345 -0.797772 -1.390608 1.099660 0.121903 0.859259 -0.065293 1.117252 0.985076
 -5.577908 -1.220197 1.509769 1.749359 1.567502 1.901791 1.804674 1.816157 1.537085 1.727859
 -35.001369 17.614346 1.458241 1.403316 1.675071 1.817669 1.914578 1.747535 1.626781 1.857971
 9.913952 -2.946858 1.696195 1.777478 1.639699 1.945938 1.913754 1.894232 1.594384 1.834528
 22.736212 7.561907 2.143397 2.719589 1.516889 2.387671 1.962082 2.315191 1.492890 1.784478
 -3.499781 -8.440441 2.214325 2.756521 1.510050 2.362722 1.951955 2.303126 1.486062 1.779186
 -9.208674 1.426870 2.156124 2.590977 1.416549 2.203018 1.838000 2.170682 1.387787 1.677732
 -7.504375 4.885164 0.835048 1.014221 1.266989 1.418149 1.407323 1.297819 1.262280 1.356449
 52.884514 20.165850 1.837421 1.846576 1.526000 1.972283 1.851930 1.962698 1.472002 1.751564
 27.775608 -12.198073 0.506754 0.811400 1.271774 1.404461 1.445403 1.190844 1.273104 1.386925
 -20.021372 -4.278458 2.210539 2.380533 1.205126 2.005461 1.583769 2.051638 1.165090 1.438313
 -26.213295 13.800211 2.184720 2.620757 1.406541 2.143977 1.758402 2.137851 1.384216 1.616312
 15.111076 14.665125 1.728419 2.024247 1.433505 1.822422 1.692811 1.791695 1.398859 1.611456
 -3.164607 -6.870902 1.332835 1.478551 1.516073 1.631622 1.700988 1.560302 1.485535 1.656122
 0.865298 2.719502 0.194808 0.194483 1.711903 1.429078 1.789061 1.149906 1.714309 1.779071
 20.008190 13.482405 0.552144 0.647350 1.545396 1.466724 1.653754 1.250840 1.547365 1.624703
 -21.083475 19.375202 0.627306 0.597360 1.358569 1.256381 1.413062 1.106578 1.365490 1.399301
 14.211696 13.102056 2.893960 3.485605 1.565578 2.585147 2.016937 2.627504 1.529103 1.837742
 -23.951694 -1.279735 1.906688 2.072438 1.615794 1.997349 1.890445 1.970974 1.578462 1.805479
 -30.216913 -0.942638 0.222815 0.399947 1.361696 1.201432 1.387103 0.960117 1.381228 1.380883
 -3.545703 26.655815 2.261446 2.561492 1.484433 2.162865 1.817423 2.185330 1.448483 1.689700
 -15.734488 3.288775 0.675323 0.727123 1.677144 1.600042 1.807371 1.384967 1.669547 1.774620
 -186.325516 -34.073402 -2.452510 -2.578308 -1.756255 -2.422204 -2.246153 -2.428349 -1.602449 -2.156819
 101.662209 -101.629715
 85.028923 -84.880951
 -9.640219 13.937955
 -16.004633 13.539474
 -15.883315 18.864531
 -16.207132 14.590977
 -16.864735 15.917066
 -12.390383 15.900051
 -17.058990 18.874241
 -16.480604 16.915651
 -20.960529 12.913571
 -2.299459 4.159450 1.443062 1.581001 1.247375 1.409048 1.288452 1.418711 1.256319 1.259778
 -40.409595 10.720179 1.327192 1.416832 1.115159 1.225664 1.106673 1.253877 1.136865 1.087345
 -6.269886 14.941033 -0.550351 -0.629099 0.255548 -0.360688 -0.134724 -0.410946 0.368180 -0.051012
 2.126413 1.728022 -0.784802 -0.892567 0.219015 -0.491994 -0.194042 -0.566086 0.331898 -0.096647
 -44.251774 -17.790302 -0.072752 -0.149076 0.525267 0.117487 0.288750 0.069798 0.599466 0.340542
 -18.506062 18.138206 1.643891 1.938860 1.227922 1.630000 1.383442 1.615174 1.238667 1.304279
 18.981613 1.641759 1.878438 1.984342 1.550417 1.933129 1.729267 1.936841 1.528405 1.662915
 9.262082 -3.063560 -2.742813 -3.165417 -0.688926 -2.459543 -1.625721 -2.549109 -0.488236 -1.357067
 -0.922939 12.245451 1.960062 2.118138 1.369818 1.867206 1.595092 1.887001 1.345518 1.508004
 2.869843 13.454168 1.287098 1.381632 1.097240 1.358374 1.188563 1.338816 1.120573 1.127376
 24.455360 -7.152733 0.949360 1.187926 0.983232 1.106063 0.990070 1.087578 1.010055 0.963557
 16.141142 -17.186302 1.540552 1.843170 1.081681 1.496076 1.201580 1.520164 1.096380 1.129893
 27.422945 35.870155 -0.888777 -1.209542 0.042399 -0.772133 -0.444783 -0.774610 0.159868 -0.323591
 33.462872 -16.644430 -0.703113 -1.104817 0.117842 -0.674251 -0.327016 -0.665873 0.220026 -0.209659
 -16.115515 -21.528629 -0.492447 -0.949296 0.223490 -0.519370 -0.182782 -0.503015 0.310310 -0.072394
 4.527702 22.382183 -1.000913 -1.267627 0.391042 -0.494338 -0.070263 -0.584056 0.486687 0.061162
 -3.318373 7.953518 0.822758 0.977192 0.902873 0.946279 0.854753 0.940985 0.930894 0.842263
 -10.994582 4.810021 -0.867377 -1.171895 0.747523 -0.116238 0.475306 -0.303320 0.803019 0.572036
 -5.372862 -24.554970 0.930843 1.006983 0.946439 0.962883 0.924436 0.964597 0.960327 0.917643
 18.524429 15.099461 0.358780 0.234696 0.679892 0.414886 0.551349 0.404650 0.722337 0.578082
 22.228964 9.393334 -2.748235 -3.368863 -0.818024 -2.463777 -1.708893 -2.491480 -0.637227 -1.454793
 9.663484 26.607500 -1.790527 -2.233660 -0.603336 -1.731021 -1.302110 -1.707065 -0.444782 -1.122172
 2.385985 8.573470 1.753706 1.917918 0.809210 1.309860 0.886778 1.417031 0.849199 0.800454
 46.836578 -0.337445 1.778344 1.969931 1.314873 1.759905 1.496191 1.760352 1.314663 1.411685
 -6.784021 -4.025785 1.852389 2.049326 1.378131 1.859468 1.603763 1.850715 1.363610 1.512072
 7.588188 -35.985695 -1.013094 -1.441427 -0.245434 -1.112389 -0.823181 -1.063656 -0.113468 -0.679237
 7.546181 -20.551908 -1.814992 -2.403105 -0.711219 -1.849050 -1.443099 -1.788576 -0.548069 -1.258103
 0.722523 29.803755 0.897447 1.118021 0.998033 1.040072 0.987921 0.997080 1.031529 0.974200
 -12.153213 10.021551 -0.648189 -1.076313 -0.145120 -0.759595 -0.595650 -0.687157 -0.042534 -0.488752
 -5.578366 -5.478933 1.507094 1.618222 0.647290 0.950480 0.613834 1.066488 0.695518 0.571113
 -5.605501 13.915069 0.357311 0.436159 0.474048 0.422596 0.360697 0.423014 0.526429 0.363889
 46.359158 20.302015 -0.219975 -0.292881 0.199385 -0.172532 -0.084064 -0.162381 0.278767 -0.026716
 48.090252 14.275276 -0.766501 -1.113528 -0.438039 -1.181682 -1.024740 -1.054703 -0.289281 -0.892371
 -4.817045 31.850124 0.071325 -0.105481 0.120698 -0.251535 -0.213928 -0.159852 0.218135 -0.151713
 12.145740 8.176482 0.973275 1.000502 0.728893 0.790556 0.680277 0.840654 0.767638 0.664804
 -18.667856 -16.497328 3.144362 3.575724 1.841026 2.929881 2.356049 2.966321 1.787453 2.165411
 -3.705661 24.417648 -0.260495 -0.526342 0.195241 -0.247380 -0.096093 -0.225611 0.268711 -0.030793
 15.867850 12.002844 0.250185 0.242792 1.181705 0.949893 1.118873 0.807609 1.212714 1.137462
 -15.706588 1.505037 1.750082 1.767088 0.780044 1.225684 0.921728 1.347314 0.785403 0.845460
 -21.969681 2.008920 -1.444234 -1.947758 -0.542133 -1.683548 -1.279882 -1.600715 -0.386277 -1.081743
 -20.862417 -4.963285 0.629437 0.690496 0.924255 0.751609 0.841763 0.682283 0.955355 0.861804
 -33.808563 -7.741022 0.673487 0.738972 0.918428 0.778541 0.841907 0.714255 0.951479 0.856925
 -12.507341 -22.237215 -0.124159 -0.211424 0.280393 -0.094941 -0.022443 -0.073602 0.377146 0.025218
 -3.941759 -20.315750 -0.072267 -0.173982 0.277698 -0.064975 -0.007337 -0.029345 0.367036 0.036512
 -4.445704 -19.481981 0.133373 0.037289 0.414907 0.133914 0.187969 0.166537 0.483643 0.225443
 9.863970 -13.513859 0.047809 0.021387 0.537778 0.174293 0.300685 0.149828 0.606788 0.353387
 -31.943695 -11.545563 0.637225 0.702450 1.001805 0.789964 0.920281 0.705251 1.040004 0.943253
 82.821999 0.812252 -0.433499 -0.644172 -0.113399 -0.511747 -0.464826 -0.413178 -0.005424 -0.414939
 -31.949228 -11.386387 0.805659 0.842327 0.971477 0.874552 0.922077 0.832249 0.989936 0.933286
 8.550294 -18.599524 -0.075070 -0.134879 0.441620 0.035580 0.167255 0.027215 0.516637 0.226914
 20.152889 19.263948 0.575344 0.325796 1.512724 1.365171 1.621577 1.206000 1.496724 1.605071
 4.915318 4.561324 0.661685 0.459009 1.555177 1.442095 1.685878 1.284478 1.537250 1.663008
 33.596748 1.483642 1.513975 1.990397 1.594098 1.826302 1.797952 1.732405 1.577221 1.739205
 -4.728483 20.790108 1.195696 1.597583 1.444963 1.497019 1.563980 1.397469 1.436804 1.535705
 -7.446002 -2.137314 1.514729 1.869653 1.394287 1.627771 1.542946 1.582944 1.382236 1.494415
 9.789697 -23.941635 2.327506 2.583891 1.682911 2.225943 2.006433 2.221681 1.649646 1.895537
 3.112239 -29.896706 0.914215 0.680132 1.529809 1.539081 1.701515 1.417822 1.504943 1.660820
 -2.906476 15.648915 2.726779 3.435108 1.515695 2.309882 1.847803 2.343137 1.491071 1.718927
 -13.789675 1.305667 1.798272 1.976003 1.382142 1.860980 1.622645 1.858616 1.357744 1.533658
 12.006048 5.022235 1.264689 1.544992 1.392395 1.494263 1.512658 1.429581 1.381077 1.481393
 -37.925343 -28.411015 -0.134740 -0.433995 1.379108 0.707250 1.283528 0.499935 1.391972 1.352996
 60.818813 12.120093 -0.887821 -1.137957 1.307384 0.366121 1.117084 0.072212 1.331915 1.224947
 18.509764 9.620738 2.053093 2.415348 1.791327 2.436328 2.186663 2.345663 1.741460 2.062243
 -12.498695 -9.235731 2.553699 2.985668 1.762007 2.660982 2.219262 2.631442 1.703828 2.064808
 51.686543 -12.980412 2.360353 2.851491 1.544020 2.378577 1.969037 2.361403 1.498421 1.810700
 -13.428684 -65.376022 1.160124 0.936058 1.589480 1.518043 1.729538 1.417860 1.568548 1.706015
 0.186331 10.091528 -1.129596 -1.693900 1.246602 0.103770 0.980427 -0.175744 1.273156 1.119007
 14.868607 9.609868 2.507352 2.896683 1.523798 2.389995 1.977180 2.403803 1.475474 1.808855
 24.588572 22.727310 -0.797772 -1.390608 1.099660 0.121904 0.859260 -0.065293 1.117252 0.985077
 -5.578202 -1.220462 1.509771 1.749361 1.567503 1.901792 1.804675 1.816158 1.537086 1.727860
 -35.001595 17.614145 1.458242 1.403317 1.675071 1.817670 1.914579 1.747536 1.626781 1.857972
 9.913683 -2.947091 1.696196 1.777480 1.639700 1.945939 1.913755 1.894233 1.594385 1.834529
 22.735651 7.561409 2.143400 2.719592 1.516891 2.387673 1.962084 2.315192 1.492892 1.784480
 -3.500327 -8.440931 2.214329 2.756525 1.510052 2.362723 1.951956 2.303128 1.486064 1.779188
 -9.209131 1.426449 2.156127 2.590980 1.416551 2.203019 1.838002 2.170684 1.387788 1.677734
 -7.504561 4.885003 0.835049 1.014222 1.266989 1.418149 1.407324 1.297820 1.262281 1.356450
 52.884087 20.165459 1.837424 1.846578 1.526001 1.972284 1.851931 1.962699 1.472003 1.751566
 27.775526 -12.198173 0.506756 0.811401 1.271775 1.404462 1.445403 1.190845 1.273105 1.386926
 -20.021975 -4.279024 2.210542 2.380537 1.205128 2.005462 1.583771 2.051640 1.165092 1.438315
 -26.213621 13.799927 2.184722 2.620759 1.406542 2.143978 1.758403 2.137852 1.384217 1.616314
 15.111002 14.665071 1.728419 2.024248 1.433505 1.822423 1.692811 1.791695 1.398859 1.611456
 -3.164705 -6.870968 1.332835 1.478551 1.516073 1.631622 1.700989 1.560302 1.485536 1.656122
 0.864834 2.719073 0.194811 0.194486 1.711905 1.429079 1.789062 1.149908 1.714311 1.779073
 20.007748 13.481990 0.552147 0.647353 1.545398 1.466726 1.653756 1.250842 1.547366 1.624705
 -21.083824 19.374886 0.627308 0.597362 1.358570 1.256382 1.413064 1.106579 1.365491 1.399302
 14.211419 13.101826 2.893962 3.485606 1.565579 2.585148 2.016938 2.627505 1.529104 1.837743
 -23.951729 -1.279750 1.906689 2.072438 1.615794 1.997349 1.890445 1.970975 1.578462 1.805479
 -30.217489 -0.943173 0.222818 0.399951 1.361698 1.201434 1.387105 0.960118 1.381230 1.380885
 -3.545746 26.655775 2.261446 2.561492 1.484433 2.162865 1.817423 2.185331 1.448483 1.689700
 -15.734810 3.288466 0.675325 0.727125 1.677145 1.600043 1.807372 1.384968 1.669548 1.774621
 -186.326141 -34.073959 -2.452506 -2.578305 -1.756253 -2.422202 -2.246150 -2.428347 -1.602448 -2.156817
 101.662071 -101.629578
 85.028793 -84.880814
 -9.640370 13.938110
 -16.004786 13.539630
 -15.883467 18.864687
 -16.207285 14.591132
 -16.864887 15.917221
 -12.390534 15.900207
 -17.059143 18.874397
 -16.480757 16.915808
 -20.960684 12.913728
