# Supplementary material for: AMS 3.0: prediction of post-translational modifications
Source: BMC Bioinformatics. 2010 Apr 28;11:210. doi: 10.1186/1471-2105-11-210 (PMC2874555; doi:10.1186/1471-2105-11-210)
Supplement: Additional file 2 — PTM predictor software with training data. PTM_Archive.tar.gz includes the predictor software binaries together with all trained ANNs in tar.gz compressed form. [file 1471-2105-11-210-S2.GZ › PTM_Archive/4-carboxyglutamate/A/Anet12.dat]

 2
 90 12 2
 1.276328 -0.462866 10.494693 -6.090043 1.145221 -4.195211 1.249718 9.587650 1.249537 -2.048225 1.288878 1.227217
 1.254403 1.532331 2.669065 -34.408058 1.121534 0.435312 1.218830 -9.607196 1.218508 1.279213 1.270705 1.190680
 0.592360 -1.687327 -9.728156 -25.643562 -0.243561 4.688933 0.412243 17.352724 0.433035 -2.992075 0.666776 0.273668
 0.478323 -2.484441 -7.021710 2.231843 -0.392707 -1.355433 0.294807 -2.871078 0.316626 -4.817689 0.560352 0.153149
 0.647198 -4.406783 10.187434 -18.242794 0.079273 -8.457044 0.522279 -10.001947 0.533997 -6.638007 0.706065 0.428134
 1.125945 -1.971785 13.266921 -29.059706 0.912500 -20.031401 1.071798 -11.259101 1.076451 -7.363543 1.153760 1.032633
 1.584871 -0.979962 17.280260 16.578684 1.710140 0.363868 1.615204 20.518305 1.606097 -0.743865 1.574061 1.636674
 -0.097334 3.180858 9.322592 2.686557 -0.925646 -5.896127 -0.322337 3.910004 -0.294579 1.582748 0.007288 -0.482297
 1.304094 -2.013724 -2.948129 -13.682699 1.393411 -5.717967 1.327021 10.732400 1.326710 -3.813706 1.291541 1.343882
 1.176697 -0.946191 -13.486668 -1.114231 0.822279 9.008546 1.112947 18.045752 1.120805 0.673925 1.204815 1.062133
 1.178537 3.652985 0.000771 16.826721 1.077323 7.662950 1.151423 -4.334098 1.151515 2.047480 1.193574 1.131534
 1.179544 1.957092 6.107091 25.234621 1.001184 9.243376 1.142849 -10.309091 1.142886 0.176316 1.198096 1.113485
 0.210488 -1.941969 10.522324 19.575653 -0.622640 -7.492200 0.013730 39.031765 0.030314 -0.608663 0.304507 -0.135881
 0.260502 -0.305920 6.256125 44.706810 -0.399271 -8.708097 0.095123 -19.413698 0.112350 2.021780 0.334822 -0.026670
 0.453418 9.576946 -9.534800 -13.611170 0.177709 -1.224297 0.352336 -12.507338 0.368791 11.391298 0.497815 0.284978
 0.600014 -2.668103 1.608024 22.407803 -0.209007 -14.539962 0.450651 20.643408 0.475627 -4.061767 0.661027 0.329525
 1.144039 10.788326 -9.619327 0.180110 1.185252 8.366182 1.129450 8.094847 1.130142 9.415566 1.152987 1.121830
 0.737068 2.149864 -0.119173 -16.148659 0.404486 -7.374345 0.654068 -2.692670 0.663641 3.026025 0.778407 0.596772
 0.988728 6.786590 5.132670 -1.111001 0.835374 -2.220356 0.959888 -26.424551 0.963790 5.242925 0.999758 0.933395
 0.851509 6.501009 -11.491057 13.381108 0.920197 0.205436 0.810638 17.402235 0.810949 9.591545 0.873603 0.794255
 -0.430341 -3.984881 3.389457 36.264202 -1.587332 -4.540990 -0.692557 7.382824 -0.665610 -1.200739 -0.313026 -0.892600
 -0.241304 -1.636694 2.287521 -1.820068 -1.229468 -3.936383 -0.475401 36.033161 -0.450118 0.375812 -0.137026 -0.651633
 0.947011 5.800715 7.475309 0.629519 0.849415 2.238940 0.886495 9.954246 0.894618 3.666501 0.975347 0.848367
 1.318058 4.076295 17.961498 57.382370 1.452834 0.859412 1.321173 -3.604913 1.317644 0.363494 1.321395 1.331251
 1.308090 4.182508 6.923383 -8.923759 1.481759 1.097152 1.330085 5.806984 1.326717 0.651701 1.302655 1.351542
 0.241347 6.330371 10.448944 22.903708 -0.209703 10.348532 0.098005 -20.342123 0.113626 8.478013 0.307831 -0.000415
 -0.279982 1.045074 -13.689870 1.672017 -1.119157 3.493310 -0.497729 -21.651911 -0.473467 6.215834 -0.181721 -0.657282
 1.181325 6.806682 9.904255 -3.960486 1.296886 6.901473 1.173187 28.200087 1.173638 4.854634 1.190167 1.176603
 0.187256 3.932019 -0.522910 -5.853891 -0.206750 1.889999 0.071552 3.762666 0.085291 7.876418 0.239305 -0.013825
 0.798430 1.736475 4.827677 2.798174 0.603876 6.295842 0.730141 -20.800644 0.739791 0.840135 0.824508 0.681893
 0.520144 -3.004753 -5.109108 -23.877686 0.024846 2.549567 0.416037 32.980701 0.428952 -4.613773 0.566621 0.335006
 0.341370 -3.471411 -3.174991 26.765802 -0.286257 3.820913 0.204985 27.444328 0.221842 -4.700891 0.399947 0.100351
 0.007407 -4.796219 -9.994721 43.891651 -0.908768 3.364355 -0.203588 34.061150 -0.177420 -2.666644 0.100030 -0.365344
 0.446790 -5.395710 -11.612471 -32.983604 -0.194294 0.662818 0.301342 53.427399 0.318486 -2.496614 0.510070 0.191485
 0.830091 -4.600880 -3.717565 -2.397549 0.440662 -4.181747 0.771364 3.541144 0.780424 -4.271065 0.862508 0.714896
 1.827401 4.651438 -15.561454 -16.107067 2.268200 10.946555 1.899933 -28.252405 1.894022 4.450007 1.798647 1.966354
 0.394716 -1.456536 -6.026363 -7.858681 -0.027099 3.378994 0.288954 33.929382 0.301374 -2.597553 0.440631 0.210929
 1.030865 -2.915859 -8.657473 23.378761 0.523095 -3.279109 0.956332 8.860916 0.960149 -2.276892 1.073278 0.891460
 0.977386 1.926994 -22.682352 -5.629007 1.212631 5.598205 0.993675 16.069679 0.998360 2.113957 0.969151 1.015743
 -0.074496 -3.415175 -6.216277 -19.885592 -0.762815 5.466372 -0.262751 16.620861 -0.245861 -1.324813 0.012509 -0.400075
 0.924593 1.510856 -1.018707 -21.711189 0.827449 1.244038 0.894379 -9.145942 0.894247 1.423636 0.939590 0.874552
 0.928095 1.546170 -1.952728 -34.650574 0.816913 1.525574 0.895638 -13.716794 0.896030 1.564053 0.942829 0.872379
 0.500802 -0.099328 -1.700617 -4.247824 -0.196564 -1.220954 0.336760 -29.813929 0.354365 -1.101335 0.576463 0.213608
 0.492616 -0.134489 -1.070982 4.593408 -0.175483 -1.376069 0.336969 -26.569267 0.354568 -1.203432 0.560612 0.220345
 0.577412 -0.017038 -0.371807 6.033047 0.043277 -1.242132 0.455282 -23.424164 0.469398 -0.968371 0.630150 0.362445
 0.662945 0.305201 0.500496 16.848595 0.219966 -1.394294 0.559139 -20.315413 0.568707 -0.704563 0.710371 0.481027
 0.953281 1.206386 -0.666367 -26.614721 0.880749 0.828053 0.932637 -15.386325 0.931216 1.129874 0.966608 0.917756
 0.203441 -0.815319 1.951492 82.121040 -0.656337 -1.856870 0.009206 4.759152 0.034978 -2.119731 0.284626 -0.140213
 0.931668 1.077565 -0.839460 -25.957985 0.880271 0.735774 0.914631 -15.582837 0.914301 0.948256 0.940677 0.903851
 0.589960 -0.195157 0.826041 20.113787 0.051769 -1.954116 0.467542 -25.223640 0.480204 -1.301627 0.645132 0.373561
 1.305593 -6.614394 1.382051 20.601139 1.008258 -2.357274 1.280618 17.779776 1.279230 -8.078396 1.319567 1.254277
 1.304338 -7.757979 -7.095171 -7.017503 0.935346 -5.806538 1.268711 -1.344833 1.267145 -9.482722 1.323151 1.232818
 1.385036 -1.225829 6.977344 36.891106 1.235783 -7.127707 1.367250 -8.079596 1.362184 -1.233039 1.399073 1.352044
 1.308220 2.747050 11.981667 -8.828808 1.246959 -2.973495 1.300234 22.735664 1.294931 3.484449 1.317284 1.293283
 1.314854 4.355481 3.009058 -19.422434 1.357990 1.463079 1.325331 -5.245744 1.321298 6.457394 1.312790 1.333393
 1.360242 -0.773290 10.417381 9.344468 1.215609 -9.477700 1.343067 -35.355602 1.340349 -3.229591 1.371462 1.327738
 1.328598 -6.182205 -9.184481 15.135538 1.116117 2.332959 1.317014 -25.185738 1.313357 -5.793571 1.336121 1.302041
 1.412555 7.586335 17.519083 -1.758201 1.744568 -2.106536 1.452826 12.983389 1.447193 5.455686 1.400100 1.494428
 1.170821 -5.614709 -8.702715 -18.684134 1.065986 4.247341 1.171252 8.243412 1.170268 -3.398602 1.171635 1.168152
 1.227221 0.806460 11.910761 14.025587 1.151116 0.950596 1.215779 6.186398 1.206581 1.785274 1.239144 1.205856
 1.269471 -2.460751 -17.540611 -34.560379 1.127009 2.306678 1.246281 -39.381001 1.235855 0.571465 1.291283 1.230314
 1.151546 -6.496536 -1.011685 65.518333 0.760563 0.316033 1.096139 24.882496 1.087755 -5.474910 1.187526 1.048304
 1.585268 -0.532421 3.293886 10.295154 1.599311 -0.846400 1.602009 16.758987 1.596747 -4.382575 1.579132 1.613171
 1.594522 4.009190 0.755733 -12.589278 1.754714 0.074479 1.631266 -22.266758 1.625587 0.714066 1.578755 1.659745
 1.336804 1.096950 11.789921 59.675335 1.389109 -3.427288 1.355943 -6.561836 1.353197 -2.766495 1.327826 1.368886
 1.406715 -5.892211 -1.347096 -20.925419 1.324246 -0.731695 1.402015 -59.834114 1.395005 -8.344393 1.414677 1.396117
 1.144366 -1.879935 -12.014684 -1.037547 0.932636 4.529340 1.110191 4.412300 1.099092 0.359168 1.170680 1.083189
 1.434113 4.118524 1.787622 25.323511 1.824142 5.433698 1.495908 10.782731 1.490513 3.163383 1.408366 1.551903
 1.094837 -0.882126 -0.705637 33.228371 1.010927 5.640178 1.088606 38.244514 1.081203 -0.156809 1.102141 1.081883
 1.516384 6.081408 -1.905620 -8.790817 1.678313 8.657192 1.550856 3.243301 1.545861 4.365112 1.501935 1.578491
 1.666006 4.358425 9.656348 -28.547752 2.110663 -0.408690 1.750227 17.365519 1.746915 3.885926 1.624256 1.818677
 1.646307 5.931084 4.200112 26.924253 2.125835 -0.486455 1.730349 -11.082997 1.724557 5.355677 1.607851 1.801841
 1.228309 0.943931 -6.283590 41.272034 1.169646 -4.928905 1.208001 -2.522604 1.197011 0.305875 1.251158 1.199916
 1.178384 0.035354 -8.633556 -4.875351 1.012881 -6.000854 1.142011 -0.400037 1.131562 -1.298103 1.208889 1.117614
 1.072302 1.337300 -13.028958 -3.869389 0.976973 -2.880703 1.049303 6.695163 1.042885 1.205673 1.092316 1.034460
 0.819204 -8.903214 12.716512 -16.235645 0.174900 -12.069671 0.731167 -16.210802 0.730886 -13.210262 0.864949 0.652484
 1.463357 2.943008 11.061366 55.777668 1.995935 -3.005339 1.555080 19.565943 1.551157 4.414144 1.419645 1.632926
 0.946159 0.820165 9.008980 19.743517 0.544793 1.344045 0.884481 -9.540968 0.882160 -5.155062 0.969381 0.834699
 0.996426 -0.734195 -1.900152 -29.883051 1.161894 -10.529369 1.018185 -4.458498 1.019447 0.301848 0.983957 1.037742
 1.178841 -3.906851 0.376630 -31.662378 1.067055 -4.405324 1.164843 8.470580 1.158392 -5.134356 1.193646 1.154180
 1.482499 8.072737 11.630264 1.720064 1.970503 3.717436 1.560750 43.534180 1.553187 6.159834 1.449697 1.629638
 1.527979 4.990606 15.408857 5.190982 1.840713 0.556897 1.583038 -7.587399 1.575935 2.685336 1.505762 1.629575
 1.449312 0.734880 5.137001 -20.429529 1.145389 0.933158 1.400097 9.561701 1.392463 0.815397 1.483145 1.359726
 1.203860 -0.731663 6.549629 19.606949 0.790233 -0.748905 1.137329 30.128548 1.131060 0.111555 1.244321 1.081631
 1.103532 0.842594 -1.740973 -23.700949 0.799909 -0.978170 1.057599 17.625193 1.054260 1.973410 1.131273 1.019228
 1.337542 3.739416 5.624775 11.684079 1.695194 -1.970643 1.375540 18.861397 1.358482 3.691883 1.334310 1.417683
 1.608604 3.344783 10.691603 -32.468182 1.896413 -5.712670 1.670510 -14.593910 1.669975 0.523926 1.578417 1.720639
 1.098765 3.471365 12.947870 -38.844067 0.587984 6.608746 1.021720 -0.670786 1.021245 1.192066 1.140813 0.956618
 1.441660 6.100569 16.953791 -11.451862 1.812652 -4.073150 1.500189 21.756151 1.493179 4.679708 1.419148 1.551367
 1.465070 0.041826 -14.767359 -12.542678 1.220292 -0.438759 1.432206 -2.151232 1.428634 2.841473 1.485676 1.404075
 -1.433796 -1.760206 -10.911490 -163.522369 -2.457777 -3.760988 -1.688278 -56.676868 -1.666731 -3.288364 -1.313005 -1.871224
 -22.207273 24.216841
 -28.717762 31.867643
 59.386803 -58.409721
 102.869804 -103.716690
 -23.621201 20.114063
 -37.949089 37.818264
 -21.863827 23.502035
 91.780716 -91.901382
 -20.745176 24.505980
 -34.968491 31.378752
 -23.746725 23.602419
 -21.889421 22.915337
 -26.072554 20.511475
 1.276310 -0.462725 10.494164 -6.083769 1.145167 -4.198108 1.249696 9.587653 1.249516 -2.050993 1.288862 1.227190
 1.254389 1.532651 2.668201 -34.401855 1.121505 0.432174 1.218814 -9.607192 1.218493 1.276430 1.270693 1.190663
 0.592384 -1.686252 -9.730189 -25.643354 -0.243419 4.687195 0.412280 17.352726 0.433071 -2.992443 0.666796 0.273719
 0.478354 -2.483387 -7.023620 2.230100 -0.392545 -1.356304 0.294852 -2.871077 0.316669 -4.817203 0.560377 0.153209
 0.647213 -4.406156 10.186253 -18.242775 0.079357 -8.458008 0.522301 -10.001946 0.534018 -6.638178 0.706077 0.428165
 1.125950 -1.971275 13.265866 -29.057444 0.912543 -20.033157 1.071806 -11.259100 1.076458 -7.364661 1.153763 1.032646
 1.584855 -0.979775 17.279642 16.585005 1.710093 0.360885 1.615183 20.518309 1.606077 -0.746664 1.574046 1.636649
 -0.097321 3.181330 9.321732 2.685855 -0.925575 -5.896556 -0.322317 3.910004 -0.294560 1.582931 0.007299 -0.482270
 1.304077 -2.013826 -2.948132 -13.678128 1.393345 -5.719759 1.326998 10.732402 1.326687 -3.815666 1.291526 1.343853
 1.176713 -0.945430 -13.488120 -1.113645 0.822374 9.007137 1.112972 18.045753 1.120828 0.673477 1.204827 1.062167
 1.178508 3.652942 0.000495 16.835428 1.077218 7.659326 1.151383 -4.334095 1.151477 2.043705 1.193548 1.131485
 1.179518 1.957108 6.106728 25.242743 1.001094 9.239910 1.142815 -10.309087 1.142852 0.172779 1.198073 1.113442
 0.210512 -1.940942 10.520377 19.575846 -0.622504 -7.493861 0.013765 39.031769 0.030348 -0.609013 0.304526 -0.135832
 0.260536 -0.304860 6.254242 44.704044 -0.399097 -8.708549 0.095173 -19.413698 0.112398 2.022709 0.334850 -0.026604
 0.453447 9.577800 -9.536293 -13.614029 0.177856 -1.224398 0.352379 -12.507339 0.368832 11.392321 0.497839 0.285035
 0.600008 -2.667620 1.606907 22.412783 -0.208999 -14.542817 0.450646 20.643412 0.475622 -4.064058 0.661021 0.329522
 1.144006 10.788188 -9.619437 0.189170 1.185130 8.362556 1.129406 8.094851 1.130099 9.411664 1.152958 1.121774
 0.737112 2.151264 -0.121665 -16.152157 0.404714 -7.375018 0.654133 -2.692669 0.663703 3.027178 0.778443 0.596858
 0.988708 6.786540 5.132526 -1.105215 0.835301 -2.222731 0.959862 -26.424547 0.963764 5.240422 0.999740 0.933362
 0.851521 6.501701 -11.492414 13.382369 0.920276 0.203838 0.810657 17.402239 0.810967 9.590816 0.873612 0.794282
 -0.430294 -3.983482 3.387000 36.259869 -1.587095 -4.541304 -0.692489 7.382823 -0.665544 -1.199213 -0.312987 -0.892508
 -0.241267 -1.635519 2.285442 -1.823275 -1.229273 -3.936827 -0.475345 36.033161 -0.450065 0.376908 -0.136995 -0.651558
 0.946984 5.800568 7.475306 0.636419 0.849316 2.236250 0.886460 9.954248 0.894584 3.663541 0.975324 0.848323
 1.318032 4.076149 17.961502 57.389053 1.452738 0.856807 1.321139 -3.604910 1.317610 0.360624 1.321373 1.331208
 1.308073 4.182480 6.923230 -8.918786 1.481698 1.095089 1.330063 5.806987 1.326695 0.649544 1.302640 1.351514
 0.241349 6.330747 10.448135 22.905937 -0.209678 10.347003 0.098009 -20.342121 0.113630 8.476948 0.307831 -0.000408
 -0.279946 1.046100 -13.691659 1.668531 -1.118979 3.493212 -0.497678 -21.651915 -0.473417 6.217093 -0.181691 -0.657213
 1.181291 6.806481 9.904258 -3.951563 1.296756 6.897999 1.173141 28.200090 1.173593 4.850799 1.190137 1.176545
 0.187264 3.932299 -0.523414 -5.854465 -0.206705 1.889817 0.071565 3.762666 0.085303 7.876602 0.239312 -0.013808
 0.798412 1.736374 4.827675 2.802968 0.603808 6.293966 0.730117 -20.800640 0.739767 0.838079 0.824492 0.681863
 0.520183 -3.003481 -5.111383 -23.880707 0.025052 2.548892 0.416095 32.980701 0.429008 -4.612789 0.566654 0.335084
 0.341403 -3.470201 -3.177203 26.764111 -0.286075 3.819773 0.205035 27.444330 0.221890 -4.700470 0.399975 0.100418
 0.007405 -4.795653 -9.995965 43.896156 -0.908744 3.361577 -0.203588 34.061153 -0.177420 -2.668752 0.100027 -0.365341
 0.446783 -5.395319 -11.613397 -32.978840 -0.194296 0.660201 0.301335 53.427402 0.318479 -2.498788 0.510064 0.191478
 0.830083 -4.600731 -3.717974 -2.394255 0.440644 -4.183369 0.771355 3.541146 0.780415 -4.272533 0.862501 0.714885
 1.827421 4.652328 -15.563135 -16.106964 2.268318 10.945136 1.899964 -28.252403 1.894051 4.449730 1.798664 1.966397
 0.394758 -1.455154 -6.028833 -7.861826 -0.026877 3.378207 0.289017 33.929382 0.301434 -2.596545 0.440667 0.211013
 1.030859 -2.915761 -8.657758 23.381195 0.523080 -3.280294 0.956325 8.860918 0.960142 -2.277976 1.073272 0.891452
 0.977422 1.927987 -22.684055 -5.632711 1.212806 5.598262 0.993726 16.069675 0.998410 2.115311 0.969181 1.015811
 -0.074497 -3.414757 -6.217191 -19.882423 -0.762796 5.464387 -0.262750 16.620865 -0.245861 -1.326302 0.012507 -0.400071
 0.924592 1.510977 -1.018985 -21.710009 0.827451 1.243351 0.894379 -9.145941 0.894247 1.423090 0.939588 0.874552
 0.928093 1.546324 -1.953094 -34.648785 0.816913 1.524578 0.895636 -13.716792 0.896027 1.563233 0.942827 0.872376
 0.500815 -0.098358 -1.702561 -4.245022 -0.196466 -1.223635 0.336782 -29.813925 0.354386 -1.102804 0.576473 0.213640
 0.492630 -0.133544 -1.072862 4.595819 -0.175383 -1.378545 0.336992 -26.569263 0.354590 -1.204725 0.560623 0.220378
 0.577425 -0.016276 -0.373298 6.034379 0.043364 -1.243870 0.455304 -23.424160 0.469419 -0.969147 0.630161 0.362475
 0.662958 0.305792 0.499378 16.848726 0.220044 -1.395259 0.559159 -20.315411 0.568726 -0.704772 0.710382 0.481055
 0.953283 1.206445 -0.666480 -26.614706 0.880757 0.827955 0.932639 -15.386326 0.931218 1.129852 0.966609 0.917759
 0.203457 -0.814079 1.948994 82.124939 -0.656216 -1.860434 0.009233 4.759155 0.035003 -2.121751 0.284638 -0.140173
 0.931669 1.077640 -0.839605 -25.957912 0.880281 0.735628 0.914634 -15.582837 0.914303 0.948206 0.940678 0.903855
 0.589976 -0.194434 0.824681 20.113781 0.051867 -1.955225 0.467568 -25.223639 0.480229 -1.301809 0.645146 0.373596
 1.305601 -6.613878 1.381037 20.602375 1.008314 -2.358574 1.280631 17.779779 1.279242 -8.079069 1.319573 1.254295
 1.304350 -7.757289 -7.096513 -7.016355 0.935426 -5.808073 1.268730 -1.344831 1.267164 -9.483403 1.323161 1.232846
 1.385055 -1.224556 6.974814 36.894005 1.235921 -7.130912 1.367282 -8.079593 1.362215 -1.234634 1.399088 1.352090
 1.308227 2.747931 11.979821 -8.824580 1.247028 -2.976657 1.300247 22.735668 1.294943 3.482381 1.317288 1.293303
 1.314848 4.355918 3.008031 -19.417711 1.357995 1.460395 1.325326 -5.245742 1.321292 6.455227 1.312784 1.333389
 1.360232 -0.773347 10.417377 9.347132 1.215572 -9.478743 1.343053 -35.355602 1.340336 -3.230729 1.371453 1.327721
 1.328599 -6.181593 -9.185789 15.139369 1.116155 2.330409 1.317019 -25.185734 1.313362 -5.795402 1.336121 1.302051
 1.412560 7.586548 17.518671 -1.757992 1.744594 -2.106974 1.452833 12.983387 1.447200 5.455548 1.400104 1.494438
 1.170801 -5.614467 -8.703493 -18.676453 1.065930 4.243717 1.171227 8.243417 1.170243 -3.402015 1.171617 1.168122
 1.227250 0.807662 11.908495 14.025491 1.151278 0.948778 1.215822 6.186399 1.206622 1.785004 1.239167 1.205915
 1.269478 -2.460458 -17.541147 -34.560574 1.127051 2.306322 1.246293 -39.381004 1.235866 0.571481 1.291289 1.230329
 1.151560 -6.496058 -1.012554 65.517715 0.760634 0.315563 1.096159 24.882494 1.087774 -5.474759 1.187536 1.048331
 1.585283 -0.531404 3.291856 10.297669 1.599419 -0.849047 1.602034 16.758989 1.596771 -4.383936 1.579144 1.613207
 1.594536 4.010140 0.753826 -12.586709 1.754812 0.071915 1.631289 -22.266754 1.625609 0.712696 1.578765 1.659778
 1.336807 1.097513 11.788741 59.678085 1.389153 -3.429329 1.355951 -6.561833 1.353205 -2.767840 1.327829 1.368899
 1.406721 -5.891687 -1.348154 -20.923721 1.324296 -0.733212 1.402026 -59.834110 1.395015 -8.345265 1.414682 1.396134
 1.144377 -1.879580 -12.015308 -1.038532 0.932696 4.529214 1.110208 4.412298 1.099108 0.359513 1.170690 1.083211
 1.434096 4.118819 1.786767 25.330584 1.824099 5.430244 1.495888 10.782736 1.490493 3.160222 1.408351 1.551880
 1.094835 -0.882135 -0.705640 33.228874 1.010921 5.639982 1.088603 38.244511 1.081201 -0.157022 1.102139 1.081879
 1.516395 6.082136 -1.907074 -8.789127 1.678392 8.655342 1.550874 3.243303 1.545878 4.364188 1.501944 1.578517
 1.666057 4.359844 9.653898 -28.553097 2.110914 -0.408617 1.750300 17.365515 1.746986 3.887883 1.624298 1.818775
 1.646349 5.932285 4.198038 26.919718 2.126048 -0.486391 1.730411 -11.082999 1.724617 5.357341 1.607887 1.801923
 1.228310 0.943940 -6.283605 41.271976 1.169649 -4.928890 1.208002 -2.522605 1.197012 0.305911 1.251158 1.199917
 1.178385 0.035362 -8.633571 -4.875411 1.012884 -6.000842 1.142012 -0.400038 1.131563 -1.298068 1.208890 1.117615
 1.072305 1.337396 -13.029123 -3.869751 0.976991 -2.880690 1.049308 6.695162 1.042890 1.205816 1.092319 1.034467
 0.819221 -8.902745 12.715707 -16.237427 0.174984 -12.069638 0.731191 -16.210806 0.730909 -13.209604 0.864963 0.652516
 1.463394 2.944040 11.059581 55.773800 1.996118 -3.005285 1.555133 19.565939 1.551209 4.415562 1.419676 1.632997
 0.946159 0.820168 9.008977 19.743481 0.544794 1.344051 0.884482 -9.540970 0.882161 -5.155042 0.969382 0.834699
 0.996437 -0.733905 -1.900662 -29.884140 1.161947 -10.529352 1.018200 -4.458499 1.019462 0.302255 0.983966 1.037763
 1.178842 -3.906845 0.376620 -31.662420 1.067057 -4.405314 1.164844 8.470578 1.158392 -5.134330 1.193646 1.154181
 1.482510 8.073377 11.629018 1.720977 1.970579 3.716061 1.560769 43.534184 1.553205 6.159273 1.449706 1.629664
 1.527996 4.991501 15.407126 5.192009 1.840821 0.555082 1.583066 -7.587398 1.575961 2.684658 1.505776 1.629613
 1.449312 0.735636 5.135348 -20.424109 1.145429 0.929692 1.400100 9.561705 1.392466 0.812843 1.483143 1.359734
 1.203858 -0.731172 6.548529 19.611128 0.790251 -0.751433 1.137328 30.128551 1.131059 0.109610 1.244318 1.081632
 1.103539 0.843109 -1.742001 -23.699524 0.799962 -0.979565 1.057611 17.625195 1.054272 1.972656 1.131278 1.019246
 1.337552 3.739708 5.624280 11.683008 1.695245 -1.970620 1.375555 18.861393 1.358497 3.692277 1.334319 1.417703
 1.608620 3.345611 10.689989 -32.467010 1.896510 -5.714449 1.670534 -14.593909 1.669998 0.523202 1.578430 1.720673
 1.098767 3.471548 12.947502 -38.843410 0.588002 6.608191 1.021724 -0.670785 1.021248 1.191734 1.140815 0.956624
 1.441656 6.100712 16.953436 -11.449836 1.812648 -4.074229 1.500185 21.756153 1.493175 4.678792 1.419145 1.551363
 1.465064 0.042353 -14.768582 -12.537265 1.220301 -0.441873 1.432201 -2.151229 1.428629 2.838981 1.485670 1.404072
 -1.433778 -1.758895 -10.914112 -163.518738 -2.457643 -3.764547 -1.688247 -56.676861 -1.666702 -3.290285 -1.312991 -1.871179
 -22.206438 24.216202
 -28.716726 31.866793
 59.387829 -58.410561
 102.870468 -103.717216
 -23.620348 20.113401
 -37.947861 37.817158
 -21.862989 23.501390
 91.781548 -91.902023
 -20.744339 24.505337
 -34.968021 31.378380
 -23.745892 23.601780
 -21.888584 22.914690
 -26.071722 20.510838
