# Supplementary material for: AMS 3.0: prediction of post-translational modifications
Source: BMC Bioinformatics. 2010 Apr 28;11:210. doi: 10.1186/1471-2105-11-210 (PMC2874555; doi:10.1186/1471-2105-11-210)
Supplement: Additional file 2 — PTM predictor software with training data. PTM_Archive.tar.gz includes the predictor software binaries together with all trained ANNs in tar.gz compressed form. [file 1471-2105-11-210-S2.GZ › PTM_Archive/4-carboxyglutamate/A/Anet14.dat]

 2
 90 14 2
 1.384148 -7.235071 1.376347 1.372230 1.492410 1.442497 1.372600 1.651647 1.399185 1.374893 1.393835 1.308678 1.462384 10.901270
 1.365810 -27.837172 1.359738 1.356772 1.521935 1.450508 1.356995 1.741027 1.389251 1.358917 1.378613 -5.482724 1.480984 -3.753971
 0.465477 -24.575474 0.666424 0.799458 0.230080 0.281955 0.829647 0.192432 0.439647 0.708488 0.397264 16.474064 0.278670 -9.657391
 0.322746 -0.603614 0.542482 0.688920 -0.024836 0.074485 0.720939 -0.196127 0.280529 0.588238 0.241926 -3.071573 0.051510 -9.638984
 0.564646 -18.556311 0.717216 0.821906 0.315157 0.387793 0.844931 0.183195 0.532683 0.749878 0.507573 -15.957162 0.369510 -5.241875
 1.338600 -18.999113 1.336802 1.352561 1.453835 1.401156 1.357336 1.587752 1.345358 1.339918 1.348725 -5.525668 1.414672 5.238480
 1.719314 2.168609 1.635757 1.587237 1.978841 1.880324 1.577983 2.174067 1.749421 1.619441 1.759366 18.286573 1.910476 15.084333
 -0.727289 0.721678 -0.290603 -0.021631 -1.631168 -1.336197 0.035130 -2.205119 -0.825772 -0.203977 -0.903358 7.426713 -1.410694 18.945862
 1.464923 3.632530 1.397982 1.360703 1.671028 1.595796 1.353308 1.841415 1.489763 1.385260 1.498537 6.452198 1.618131 10.674270
 1.149092 -1.225818 1.182599 1.219834 1.170412 1.152547 1.229335 1.194189 1.144385 1.192749 1.143239 9.404200 1.155850 0.156383
 1.068755 10.163272 1.110725 1.149685 1.041929 1.036694 1.158924 1.100441 1.055620 1.121723 1.055452 -4.748240 1.032124 2.243672
 1.133926 27.737072 1.159148 1.189084 1.173350 1.140505 1.196324 1.302833 1.127565 1.167078 1.128868 -7.194740 1.146028 -8.027544
 0.157116 19.891512 0.412277 0.559093 -0.267831 -0.136460 0.590559 -0.540099 0.123692 0.461849 0.063016 24.024076 -0.155019 22.960350
 0.250985 28.521582 0.467409 0.589277 -0.091301 0.013645 0.615658 -0.301059 0.228229 0.507283 0.172797 -16.548424 0.003565 11.771576
 0.364458 -19.041666 0.541802 0.639664 0.116630 0.184548 0.660793 0.023716 0.353781 0.575108 0.301267 -10.927437 0.187904 -5.767552
 0.482246 0.362094 0.675963 0.792070 0.123678 0.235595 0.816599 -0.060636 0.448255 0.713802 0.406906 12.006014 0.212889 17.953848
 0.977841 -1.380877 1.025547 1.068321 0.896453 0.913154 1.077624 0.892012 0.963787 1.038247 0.956015 5.781130 0.906400 -7.351953
 0.948657 -8.960144 1.000721 1.043884 0.878697 0.896787 1.055859 0.795413 0.933583 1.007064 0.929939 -4.987406 0.886931 -4.406481
 0.903939 5.878119 0.968908 0.996176 0.754446 0.805089 1.000594 0.650650 0.886656 0.980197 0.876510 -22.159391 0.789525 7.938938
 0.773886 14.918803 0.863585 0.920574 0.663819 0.696317 0.933994 0.549292 0.767065 0.882144 0.744962 20.995087 0.693897 7.968778
 -0.362949 37.974277 -0.056788 0.114100 -0.805135 -0.680609 0.151022 -1.006559 -0.389756 0.001481 -0.471390 6.592893 -0.688155 -6.319929
 -0.199517 17.269506 0.072133 0.224604 -0.548564 -0.457217 0.257323 -0.666737 -0.216790 0.123882 -0.291891 22.536381 -0.455286 -12.235615
 0.621090 3.636322 0.772444 0.872592 0.402882 0.456991 0.894622 0.361345 0.594507 0.804258 0.566036 8.740252 0.447569 -4.946508
 1.130111 39.984131 1.161882 1.201173 1.091079 1.093170 1.210092 1.114684 1.109765 1.172053 1.117716 3.380566 1.082980 -6.770191
 1.294698 -13.074532 1.270050 1.275316 1.393015 1.348573 1.277066 1.514654 1.290524 1.269172 1.307282 3.642715 1.351787 -14.289710
 0.035972 0.933569 0.274332 0.409025 -0.259153 -0.188357 0.437376 -0.286342 0.020156 0.319741 -0.045786 -9.074371 -0.182286 -16.944933
 -0.365407 -10.085783 -0.063092 0.103539 -0.795560 -0.672426 0.139075 -1.001389 -0.387659 -0.006180 -0.471292 -18.210611 -0.676487 -13.635870
 1.027754 9.989627 1.075112 1.121516 0.973393 0.985893 1.132263 0.992393 1.007699 1.087812 1.010161 16.984133 0.976679 3.541667
 -0.023038 7.431811 0.204902 0.327830 -0.412162 -0.289679 0.353648 -0.657463 -0.048876 0.246768 -0.108321 9.788905 -0.305036 -7.621300
 0.461104 4.682088 0.627695 0.732137 0.163157 0.252015 0.754420 0.033330 0.428155 0.660985 0.396019 -17.374355 0.232997 12.954704
 0.592512 -11.546715 0.702185 0.769154 0.498771 0.508076 0.783825 0.563990 0.584786 0.723801 0.557204 28.698662 0.514965 -4.219261
 0.332398 17.374201 0.499443 0.595161 0.144297 0.178425 0.616112 0.206715 0.319870 0.531741 0.273658 23.120659 0.186922 -3.761746
 -0.371058 17.665268 -0.042817 0.150457 -0.819122 -0.706349 0.192260 -0.921285 -0.405478 0.020950 -0.488077 34.005177 -0.709097 -5.692788
 0.163414 -8.064864 0.378063 0.507026 -0.101018 -0.039718 0.535932 -0.178036 0.140171 0.420498 0.090008 34.787258 -0.041178 0.013568
 0.716848 1.354039 0.817492 0.884248 0.571715 0.613824 0.899199 0.444308 0.701823 0.838450 0.682425 13.588372 0.605364 1.774073
 1.848015 -18.325649 1.727580 1.685656 2.180980 2.061417 1.678963 2.438737 1.869644 1.710237 1.905406 -18.185440 2.083862 -28.550228
 0.318670 -11.697327 0.481260 0.568858 0.085748 0.148487 0.587245 0.007134 0.304919 0.510835 0.259435 30.956165 0.146725 3.089347
 1.007182 5.209824 1.063444 1.134493 0.733663 0.849748 1.150428 0.288881 0.957742 1.082320 0.978198 5.460666 0.788434 25.859579
 0.831951 4.599860 0.880081 0.902311 0.890363 0.847505 0.907973 1.063364 0.849841 0.888522 0.823781 1.312833 0.876340 -8.849751
 -0.473692 -19.443689 -0.140192 0.050709 -0.996707 -0.851451 0.091341 -1.177271 -0.515852 -0.076270 -0.598545 10.058860 -0.865146 6.982240
 0.911350 -16.159557 0.950323 0.985023 0.815922 0.848502 0.991911 0.748838 0.884909 0.960719 0.894809 -8.117084 0.824165 -4.372008
 0.906820 -24.559923 0.951814 0.989871 0.814771 0.844531 0.996350 0.759142 0.880298 0.963693 0.889136 -12.239073 0.821497 -7.314020
 0.340019 0.465518 0.546748 0.676794 0.112134 0.158699 0.705851 0.081170 0.318886 0.588664 0.271064 -12.146633 0.159941 -11.552708
 0.347925 5.913603 0.545456 0.663894 0.140825 0.181577 0.690366 0.121218 0.334067 0.584619 0.283405 -9.532509 0.187640 -9.701015
 0.489866 6.711871 0.643351 0.733532 0.328404 0.360263 0.753600 0.314821 0.481439 0.673176 0.439143 -12.173441 0.366533 -6.603549
 0.592583 12.172996 0.721521 0.808690 0.409642 0.456434 0.827961 0.339272 0.568848 0.748949 0.546550 -11.980613 0.445716 -2.019569
 0.981001 -19.507151 0.992880 1.035949 0.896255 0.930041 1.047618 0.816623 0.957171 0.998703 0.970534 -20.599030 0.901881 -3.008893
 -0.025616 54.920441 0.239234 0.379818 -0.284221 -0.235702 0.410434 -0.287769 -0.024978 0.288336 -0.110821 44.453976 -0.211939 -4.518641
 0.975976 -17.163124 0.986177 0.997874 0.941053 0.956042 1.003523 0.908861 0.963314 0.987808 0.969726 -20.423336 0.941794 -3.570376
 0.513174 13.899861 0.665383 0.761915 0.313644 0.362288 0.782905 0.246618 0.493305 0.696173 0.460009 -16.293339 0.356585 -2.383869
 1.505439 12.446158 1.457862 1.448623 1.575063 1.560233 1.447345 1.426292 1.499569 1.452163 1.524454 16.778233 1.547863 8.785530
 1.534270 5.758132 1.487637 1.479463 1.603599 1.587665 1.479278 1.472445 1.527519 1.482653 1.552531 -6.289539 1.575614 10.871210
 1.447857 10.036719 1.413328 1.420465 1.569070 1.514722 1.422991 1.665915 1.436721 1.411904 1.464655 1.689009 1.510185 17.512247
 1.319442 -6.817274 1.294844 1.305354 1.407012 1.364996 1.308998 1.505504 1.306236 1.294890 1.331431 21.926207 1.358744 8.099707
 1.281119 -0.894025 1.252129 1.254966 1.366996 1.331400 1.256549 1.447473 1.273861 1.250246 1.294944 -3.788225 1.328050 4.211785
 1.486848 16.606771 1.441294 1.437648 1.588616 1.552943 1.438333 1.629332 1.480901 1.437040 1.506601 -18.860308 1.547696 13.662956
 1.565973 26.645128 1.496157 1.468781 1.712610 1.669495 1.464382 1.638774 1.573900 1.485094 1.596523 -33.146259 1.671021 -6.621554
 1.309678 0.258650 1.272642 1.279800 1.429165 1.377527 1.282472 1.548521 1.299088 1.271348 1.328064 -4.709434 1.372711 12.400991
 1.284285 -16.375233 1.254387 1.243687 1.345651 1.326647 1.242233 1.317194 1.286385 1.249931 1.296951 7.741682 1.326341 -10.698009
 1.327020 16.419048 1.291756 1.289859 1.463531 1.401142 1.290110 1.605705 1.325135 1.288871 1.344144 -6.883430 1.407733 4.648170
 1.548280 -24.099213 1.483753 1.479720 1.700673 1.644359 1.480835 1.735115 1.539773 1.477898 1.576490 -32.459549 1.637820 -6.312126
 1.496612 30.406759 1.444284 1.448975 1.592183 1.559217 1.451064 1.542522 1.477851 1.441118 1.517432 18.151628 1.540559 14.031006
 1.597316 17.220976 1.519529 1.497682 1.791615 1.726503 1.494042 1.816770 1.601304 1.509474 1.634103 5.502856 1.724771 18.956812
 1.621147 -12.330208 1.521506 1.482681 1.898453 1.801477 1.476118 2.028676 1.639415 1.507042 1.669511 -26.508835 1.814510 2.464434
 1.347389 41.454060 1.288701 1.271401 1.514013 1.454169 1.268843 1.591768 1.352608 1.280970 1.376265 0.944967 1.457183 1.094042
 1.555636 -10.069672 1.489238 1.475419 1.741273 1.671127 1.474185 1.844351 1.557059 1.481641 1.586718 -51.034771 1.675398 -3.893273
 1.414767 11.817595 1.375819 1.379287 1.458323 1.447329 1.381019 1.371242 1.397714 1.373381 1.428450 -3.593865 1.429145 -2.954196
 1.270941 19.248299 1.218881 1.206850 1.434948 1.376055 1.205872 1.499547 1.276386 1.213102 1.298655 9.789118 1.380294 1.854484
 1.310829 20.304590 1.267799 1.249600 1.397301 1.368986 1.246330 1.408352 1.314953 1.260811 1.327985 27.887224 1.371763 -0.451288
 1.484419 3.904392 1.417772 1.395599 1.650961 1.593035 1.391870 1.705403 1.489253 1.408527 1.514802 3.050992 1.594410 8.495392
 1.691555 -20.286348 1.562153 1.492252 2.094805 1.954988 1.479530 2.389319 1.738279 1.539139 1.757620 10.717457 1.998837 12.071310
 1.715348 10.308857 1.578755 1.508426 2.150274 1.997053 1.495464 2.495897 1.761799 1.555037 1.785377 -1.992432 2.035967 1.235437
 1.460294 23.884359 1.398438 1.408787 1.611088 1.553535 1.413080 1.635516 1.438591 1.396331 1.487940 4.862694 1.535719 -2.497812
 1.407957 -1.080910 1.366471 1.386871 1.491269 1.457836 1.392780 1.490218 1.379819 1.367517 1.424869 0.348850 1.434577 -11.922373
 1.190420 3.065381 1.178217 1.205516 1.190483 1.189294 1.212452 1.131248 1.161129 1.182345 1.193604 0.359965 1.163496 3.025165
 0.959525 -17.672377 0.995589 1.046418 0.782114 0.851338 1.057469 0.506163 0.915404 1.007438 0.938162 -6.875082 0.803209 30.885544
 1.559164 44.000252 1.425003 1.349110 2.010864 1.843665 1.335279 2.324015 1.611889 1.400598 1.629272 14.295280 1.894148 27.901649
 1.033661 22.619493 1.064885 1.123641 0.909226 0.950772 1.136628 0.727163 0.986310 1.078769 1.013717 -4.378457 0.912216 -3.258941
 1.262233 -12.387594 1.172235 1.129038 1.600633 1.466756 1.121471 1.917324 1.295827 1.157627 1.310677 -8.850955 1.504726 -10.414427
 1.498430 -17.300518 1.417172 1.398908 1.734585 1.645255 1.396647 1.875721 1.502526 1.407741 1.538167 9.124818 1.651485 -11.773032
 1.453496 2.475233 1.371479 1.334694 1.720537 1.616812 1.328399 1.964354 1.475296 1.358136 1.494952 32.048622 1.640596 11.836390
 1.540723 -2.053881 1.462286 1.428840 1.769595 1.684788 1.423071 1.949566 1.557898 1.449965 1.578739 -11.438130 1.701004 9.282264
 1.455228 -4.715040 1.444919 1.489435 1.389576 1.420815 1.500401 1.138943 1.405389 1.452805 1.454363 -2.253515 1.369968 1.847272
 1.259225 8.256779 1.271781 1.323581 1.131552 1.184609 1.335368 0.849084 1.206940 1.282529 1.247668 23.173155 1.131888 8.994684
 1.188162 -22.509773 1.191352 1.228797 1.110803 1.144503 1.237403 0.915854 1.150084 1.198974 1.182638 3.642906 1.106677 4.953269
 1.332514 -7.219868 1.282529 1.285534 1.464423 1.415558 1.287534 1.502857 1.322485 1.279626 1.356886 17.959818 1.407752 15.603424
 1.631212 -28.438248 1.531192 1.488093 1.958497 1.832743 1.480940 2.227836 1.658157 1.515471 1.681170 -22.195417 1.862285 0.032793
 1.256556 -36.649281 1.270644 1.320299 1.115771 1.173796 1.331221 0.869770 1.205965 1.281235 1.243368 -0.596123 1.123290 -11.827087
 1.333499 -11.215512 1.289176 1.274483 1.470592 1.416441 1.271894 1.593983 1.340967 1.282760 1.354867 21.860043 1.426058 4.448580
 1.486391 -16.035645 1.465245 1.489833 1.465536 1.479987 1.496112 1.308125 1.453535 1.468424 1.491471 -2.090984 1.445374 13.197850
 -1.763846 -110.715103 -1.461863 -1.251229 -2.175825 -2.079297 -1.203883 -2.291677 -1.820063 -1.396456 -1.870563 -76.494293 -2.100476 -18.436106
 -17.657673 14.860072
 87.766541 -87.810196
 -14.842739 18.286942
 -16.625465 18.278130
 -15.277204 14.777990
 -15.770576 15.010170
 -16.937557 18.399887
 -14.128844 14.176496
 -13.758632 17.561991
 -14.873871 18.614595
 -17.750059 14.380498
 81.435135 -81.463692
 -13.154728 16.828342
 66.033173 -66.114143
 -20.210100 9.979683
 1.384153 -7.236208 1.376350 1.372232 1.492417 1.442503 1.372602 1.651655 1.399190 1.374896 1.393841 1.308359 1.462391 10.901189
 1.365817 -27.838430 1.359743 1.356775 1.521944 1.450517 1.356999 1.741038 1.389258 1.358921 1.378620 -5.483201 1.480993 -3.754090
 0.465497 -24.579803 0.666437 0.799468 0.230107 0.281981 0.829656 0.192463 0.439667 0.708500 0.397286 16.472754 0.278696 -9.657756
 0.322763 -0.607451 0.542494 0.688929 -0.024812 0.074509 0.720948 -0.196099 0.280547 0.588249 0.241945 -3.072786 0.051534 -9.639327
 0.564659 -18.559456 0.717224 0.821913 0.315175 0.387810 0.844937 0.183216 0.532697 0.749886 0.507587 -15.958004 0.369527 -5.242110
 1.338612 -19.001909 1.336810 1.352567 1.453852 1.401172 1.357341 1.587771 1.345370 1.339925 1.348739 -5.526521 1.414688 5.238260
 1.719319 2.167185 1.635759 1.587239 1.978847 1.880329 1.577985 2.174074 1.749425 1.619443 1.759371 18.286509 1.910481 15.084331
 -0.727279 0.719995 -0.290596 -0.021625 -1.631153 -1.336183 0.035136 -2.205101 -0.825761 -0.203970 -0.903346 7.425690 -1.410680 18.945538
 1.464928 3.631378 1.397986 1.360705 1.671035 1.595803 1.353310 1.841423 1.489769 1.385263 1.498542 6.451910 1.618138 10.674198
 1.149105 -1.228402 1.182607 1.219841 1.170430 1.152564 1.229341 1.194209 1.144398 1.192757 1.143253 9.403394 1.155867 0.156182
 1.068770 10.159535 1.110735 1.149693 1.041950 1.036714 1.158931 1.100465 1.055636 1.121733 1.055468 -4.749472 1.032144 2.243395
 1.133941 27.733400 1.159159 1.189092 1.173371 1.140525 1.196331 1.302857 1.127581 1.167088 1.128885 -7.196009 1.146048 -8.027811
 0.157131 19.888325 0.412287 0.559100 -0.267810 -0.136440 0.590566 -0.540075 0.123708 0.461859 0.063033 24.023191 -0.154999 22.960073
 0.250997 28.518936 0.467417 0.589282 -0.091285 0.013660 0.615664 -0.301040 0.228242 0.507290 0.172810 -16.548935 0.003580 11.771382
 0.364467 -19.043386 0.541808 0.639668 0.116642 0.184560 0.660797 0.023731 0.353791 0.575114 0.301277 -10.927865 0.187916 -5.767684
 0.482261 0.358672 0.675973 0.792078 0.123699 0.235615 0.816606 -0.060612 0.448270 0.713812 0.406923 12.005036 0.212909 17.953547
 0.977857 -1.385100 1.025559 1.068330 0.896477 0.913176 1.077632 0.892038 0.963805 1.038258 0.956033 5.779869 0.906423 -7.352229
 0.948666 -8.961739 1.000728 1.043888 0.878710 0.896800 1.055863 0.795428 0.933593 1.007070 0.929949 -4.987871 0.886943 -4.406719
 0.903951 5.875131 0.968916 0.996182 0.754462 0.805105 1.000599 0.650668 0.886669 0.980205 0.876523 -22.160194 0.789541 7.938746
 0.773898 14.916329 0.863594 0.920580 0.663836 0.696334 0.934000 0.549312 0.767078 0.882152 0.744976 20.994343 0.693914 7.968548
 -0.362946 37.973953 -0.056785 0.114102 -0.805130 -0.680605 0.151024 -1.006554 -0.389753 0.001483 -0.471386 6.592622 -0.688151 -6.320072
 -0.199513 17.269064 0.072136 0.224607 -0.548558 -0.457211 0.257325 -0.666730 -0.216786 0.123884 -0.291886 22.536060 -0.455280 -12.235767
 0.621111 3.631178 0.772458 0.872603 0.402911 0.457019 0.894632 0.361378 0.594529 0.804271 0.566059 8.738948 0.447596 -4.946826
 1.130131 39.979122 1.161895 1.201183 1.091107 1.093196 1.210102 1.114715 1.109786 1.172065 1.117738 3.379362 1.083007 -6.770483
 1.294715 -13.079306 1.270061 1.275324 1.393039 1.348595 1.277074 1.514681 1.290542 1.269182 1.307301 3.641737 1.351810 -14.289934
 0.035985 0.930238 0.274341 0.409032 -0.259135 -0.188340 0.437383 -0.286321 0.020170 0.319749 -0.045771 -9.075238 -0.182268 -16.945162
 -0.365400 -10.087432 -0.063088 0.103543 -0.795551 -0.672417 0.139078 -1.001379 -0.387652 -0.006176 -0.471285 -18.210871 -0.676478 -13.636026
 1.027768 9.985834 1.075122 1.121523 0.973412 0.985912 1.132269 0.992416 1.007714 1.087821 1.010177 16.983238 0.976698 3.541367
 -0.023032 7.430299 0.204906 0.327833 -0.412154 -0.289671 0.353651 -0.657453 -0.048870 0.246772 -0.108314 9.788634 -0.305028 -7.621420
 0.461121 4.677135 0.627707 0.732146 0.163181 0.252038 0.754428 0.033358 0.428173 0.660996 0.396039 -17.375200 0.233020 12.954458
 0.592523 -11.548532 0.702192 0.769160 0.498787 0.508091 0.783831 0.564009 0.584798 0.723808 0.557217 28.697884 0.514981 -4.219669
 0.332411 17.371931 0.499452 0.595168 0.144315 0.178442 0.616117 0.206735 0.319883 0.531749 0.273672 23.119808 0.186939 -3.762118
 -0.371045 17.661697 -0.042809 0.150463 -0.819105 -0.706333 0.192266 -0.921266 -0.405465 0.020958 -0.488063 34.004425 -0.709081 -5.692877
 0.163425 -8.068191 0.378070 0.507032 -0.101002 -0.039703 0.535937 -0.178019 0.140183 0.420505 0.090020 34.786625 -0.041163 0.013499
 0.716855 1.351940 0.817497 0.884251 0.571725 0.613833 0.899202 0.444319 0.701831 0.838454 0.682433 13.587937 0.605374 1.774032
 1.848023 -18.327791 1.727586 1.685660 2.180991 2.061428 1.678967 2.438750 1.869652 1.710242 1.905415 -18.185848 2.083873 -28.550421
 0.318680 -11.699135 0.481267 0.568864 0.085763 0.148502 0.587250 0.007152 0.304931 0.510842 0.259447 30.955393 0.146739 3.088996
 1.007187 5.208342 1.063447 1.134496 0.733669 0.849755 1.150431 0.288888 0.957747 1.082323 0.978204 5.460394 0.788441 25.859558
 0.831955 4.599572 0.880084 0.902313 0.890369 0.847511 0.907975 1.063370 0.849846 0.888525 0.823786 1.312410 0.876345 -8.849907
 -0.473682 -19.446365 -0.140185 0.050714 -0.996693 -0.851437 0.091346 -1.177256 -0.515842 -0.076264 -0.598533 10.058166 -0.865133 6.982169
 0.911353 -16.160141 0.950325 0.985024 0.815926 0.848505 0.991912 0.748842 0.884912 0.960720 0.894812 -8.117259 0.824168 -4.372056
 0.906824 -24.560694 0.951817 0.989873 0.814775 0.844536 0.996352 0.759147 0.880301 0.963695 0.889140 -12.239304 0.821501 -7.314084
 0.340037 0.461431 0.546760 0.676804 0.112159 0.158723 0.705860 0.081199 0.318905 0.588675 0.271085 -12.147856 0.159966 -11.553046
 0.347943 5.909650 0.545468 0.663903 0.140849 0.181601 0.690375 0.121246 0.334086 0.584630 0.283425 -9.533691 0.187664 -9.701344
 0.489880 6.708737 0.643361 0.733540 0.328423 0.360282 0.753606 0.314843 0.481454 0.673185 0.439159 -12.174378 0.366552 -6.603808
 0.592594 12.170647 0.721528 0.808695 0.409656 0.456447 0.827966 0.339289 0.568859 0.748956 0.546562 -11.981316 0.445730 -2.019763
 0.981003 -19.507387 0.992881 1.035950 0.896257 0.930043 1.047619 0.816625 0.957172 0.998703 0.970535 -20.599100 0.901883 -3.008913
 -0.025593 54.915188 0.239250 0.379830 -0.284189 -0.235671 0.410446 -0.287732 -0.024953 0.288351 -0.110794 44.452404 -0.211907 -4.519076
 0.975977 -17.163429 0.986177 0.997875 0.941054 0.956044 1.003524 0.908863 0.963316 0.987809 0.969727 -20.423426 0.941796 -3.570401
 0.513187 13.897005 0.665392 0.761922 0.313662 0.362305 0.782911 0.246639 0.493319 0.696181 0.460023 -16.294191 0.356602 -2.384106
 1.505451 12.443519 1.457870 1.448629 1.575079 1.560249 1.447350 1.426312 1.499582 1.452170 1.524467 16.777285 1.547880 8.785234
 1.534284 5.755020 1.487646 1.479469 1.603618 1.587683 1.479285 1.472466 1.527533 1.482661 1.552546 -6.290492 1.575632 10.870923
 1.447871 10.033057 1.413338 1.420473 1.569090 1.514741 1.422997 1.665938 1.436736 1.411913 1.464671 1.688300 1.510204 17.512110
 1.319456 -6.820933 1.294853 1.305361 1.407030 1.365013 1.309005 1.505525 1.306250 1.294899 1.331446 21.925625 1.358762 8.099586
 1.281127 -0.896045 1.252135 1.254970 1.367008 1.331410 1.256553 1.447485 1.273869 1.250251 1.294953 -3.788647 1.328061 4.211699
 1.486858 16.604021 1.441301 1.437654 1.588630 1.552956 1.438338 1.629348 1.480912 1.437046 1.506612 -18.860901 1.547709 13.662841
 1.565981 26.644236 1.496162 1.468785 1.712621 1.669506 1.464386 1.638786 1.573909 1.485099 1.596532 -33.147148 1.671031 -6.621794
 1.309688 0.255768 1.272649 1.279805 1.429180 1.377541 1.282477 1.548538 1.299099 1.271354 1.328076 -4.709731 1.372725 12.400913
 1.284289 -16.375923 1.254390 1.243689 1.345657 1.326652 1.242235 1.317200 1.286389 1.249933 1.296955 7.741331 1.326347 -10.698107
 1.327032 16.416405 1.291763 1.289865 1.463547 1.401157 1.290116 1.605722 1.325147 1.288878 1.344157 -6.884212 1.407748 4.648049
 1.548291 -24.101372 1.483760 1.479726 1.700688 1.644373 1.480840 1.735132 1.539784 1.477904 1.576502 -32.460079 1.637834 -6.312347
 1.496624 30.404346 1.444292 1.448981 1.592199 1.559232 1.451069 1.542541 1.477863 1.441125 1.517445 18.150976 1.540575 14.030733
 1.597332 17.217556 1.519540 1.497690 1.791637 1.726524 1.494050 1.816795 1.601320 1.509483 1.634121 5.501656 1.724792 18.956526
 1.621159 -12.332915 1.521514 1.482688 1.898469 1.801493 1.476123 2.028695 1.639427 1.507050 1.669524 -26.509817 1.814526 2.464251
 1.347398 41.452267 1.288707 1.271405 1.514026 1.454181 1.268847 1.591782 1.352618 1.280976 1.376276 0.944149 1.457195 1.093869
 1.555647 -10.071944 1.489246 1.475425 1.741289 1.671143 1.474190 1.844369 1.557071 1.481649 1.586731 -51.035515 1.675414 -3.893467
 1.414780 11.814798 1.375827 1.379294 1.458341 1.447345 1.381025 1.371263 1.397727 1.373389 1.428464 -3.594477 1.429162 -2.954509
 1.270947 19.246923 1.218885 1.206854 1.434956 1.376063 1.205874 1.499556 1.276393 1.213106 1.298662 9.788700 1.380302 1.854385
 1.310835 20.303247 1.267804 1.249603 1.397311 1.368995 1.246333 1.408363 1.314961 1.260815 1.327993 27.886900 1.371773 -0.451446
 1.484432 3.900511 1.417781 1.395606 1.650980 1.593053 1.391877 1.705425 1.489267 1.408536 1.514817 3.050213 1.594429 8.495190
 1.691566 -20.287863 1.562160 1.492257 2.094819 1.955002 1.479535 2.389334 1.738291 1.539146 1.757632 10.716445 1.998851 12.071123
 1.715359 10.306675 1.578763 1.508432 2.150290 1.997068 1.495469 2.495914 1.761811 1.555044 1.785390 -1.993335 2.035982 1.235249
 1.460306 23.880619 1.398447 1.408794 1.611106 1.553552 1.413086 1.635537 1.438605 1.396339 1.487954 4.862205 1.535736 -2.498086
 1.407968 -1.084053 1.366478 1.386876 1.491285 1.457851 1.392785 1.490236 1.379831 1.367523 1.424881 0.348387 1.434592 -11.922582
 1.190428 3.063366 1.178223 1.205520 1.190494 1.189304 1.212456 1.131261 1.161138 1.182350 1.193613 0.359552 1.163507 3.025000
 0.959532 -17.673731 0.995595 1.046422 0.782124 0.851348 1.057473 0.506174 0.915411 1.007443 0.938170 -6.875642 0.803219 30.885342
 1.559174 43.998249 1.425009 1.349115 2.010877 1.843677 1.335284 2.324029 1.611900 1.400604 1.629283 14.294551 1.894161 27.901457
 1.033671 22.617596 1.064891 1.123646 0.909240 0.950785 1.136633 0.727180 0.986320 1.078775 1.013728 -4.379037 0.912229 -3.259221
 1.262239 -12.389247 1.172239 1.129041 1.600641 1.466763 1.121474 1.917333 1.295833 1.157631 1.310683 -8.851201 1.504733 -10.414545
 1.498439 -17.303677 1.417178 1.398912 1.734599 1.645268 1.396652 1.875737 1.502536 1.407747 1.538177 9.124477 1.651499 -11.773221
 1.453500 2.474775 1.371482 1.334696 1.720542 1.616817 1.328401 1.964359 1.475300 1.358139 1.494956 32.048195 1.640601 11.836263
 1.540729 -2.054372 1.462290 1.428843 1.769602 1.684795 1.423073 1.949574 1.557904 1.449968 1.578745 -11.438774 1.701011 9.282091
 1.455249 -4.720138 1.444933 1.489445 1.389605 1.420843 1.500412 1.138976 1.405411 1.452818 1.454387 -2.254835 1.369996 1.846862
 1.259243 8.251832 1.271794 1.323590 1.131579 1.184634 1.335377 0.849115 1.206960 1.282541 1.247689 23.172089 1.131914 8.994349
 1.188178 -22.514526 1.191363 1.228805 1.110825 1.144524 1.237411 0.915880 1.150101 1.198984 1.182656 3.642226 1.106698 4.953044
 1.332525 -7.223391 1.282536 1.285539 1.464438 1.415571 1.287538 1.502874 1.322496 1.279633 1.356897 17.959538 1.407766 15.603347
 1.631219 -28.439842 1.531197 1.488097 1.958507 1.832753 1.480943 2.227847 1.658165 1.515476 1.681178 -22.196066 1.862294 0.032650
 1.256571 -36.653633 1.270654 1.320307 1.115792 1.173815 1.331228 0.869794 1.205981 1.281244 1.243384 -0.596569 1.123311 -11.827326
 1.333506 -11.216933 1.289181 1.274486 1.470600 1.416449 1.271897 1.593992 1.340973 1.282764 1.354874 21.859545 1.426066 4.448485
 1.486410 -16.040508 1.465258 1.489843 1.465563 1.480012 1.496121 1.308156 1.453555 1.468435 1.491493 -2.092196 1.445400 13.197536
 -1.763822 -110.720612 -1.461846 -1.251217 -2.175791 -2.079264 -1.203871 -2.291638 -1.820036 -1.396441 -1.870536 -76.495941 -2.100443 -18.436562
 -17.658911 14.861311
 87.765610 -87.809265
 -14.843980 18.288183
 -16.626707 18.279371
 -15.278440 14.779226
 -15.771813 15.011407
 -16.938799 18.401129
 -14.130079 14.177731
 -13.759871 17.563229
 -14.875112 18.615837
 -17.751297 14.381736
 81.433983 -81.462540
 -13.155965 16.829578
 66.031952 -66.112930
 -20.211344 9.980927
