# Supplementary material for: AMS 3.0: prediction of post-translational modifications
Source: BMC Bioinformatics. 2010 Apr 28;11:210. doi: 10.1186/1471-2105-11-210 (PMC2874555; doi:10.1186/1471-2105-11-210)
Supplement: Additional file 2 — PTM predictor software with training data. PTM_Archive.tar.gz includes the predictor software binaries together with all trained ANNs in tar.gz compressed form. [file 1471-2105-11-210-S2.GZ › PTM_Archive/4-carboxyglutamate/A/Anet16.dat]

 2
 90 16 2
 1.647582 1.458701 1.414762 -7.792731 1.485252 1.422143 1.427352 -2.705980 1.428890 1.491788 1.414628 1.610014 1.415945 -4.339028 7.824924 1.414867
 1.462489 1.379381 1.383134 -16.927431 1.389659 1.372449 1.372491 -3.668042 1.372507 1.392636 1.376693 1.447377 1.389837 4.827500 5.879480 1.378973
 -0.309646 0.544058 1.021528 -21.704473 0.403423 0.820608 0.769997 6.410400 0.755463 0.374001 0.944898 -0.124179 1.086794 11.479529 1.631762 0.972492
 -0.510664 0.437239 0.947192 -5.650720 0.283402 0.733712 0.680284 6.458381 0.664673 0.250652 0.865266 -0.304414 1.012222 -3.616718 -1.072366 0.894334
 -0.044989 0.628931 0.996339 -10.993157 0.519419 0.841680 0.803840 0.605810 0.792132 0.495766 0.937772 0.102745 1.045626 -7.509948 1.049289 0.959464
 1.371412 1.315155 1.384270 -16.924292 1.316873 1.337433 1.331436 -17.106066 1.329349 1.318196 1.362119 1.362936 1.403823 15.465243 2.436963 1.370413
 1.809802 1.621778 1.494041 2.336599 1.669016 1.535402 1.551032 12.249051 1.554918 1.678786 1.506651 1.805342 1.484443 -2.050080 15.629797 1.503142
 -1.095231 -0.074499 0.613539 2.121571 -0.277639 0.331169 0.256033 0.954695 0.235299 -0.319049 0.506644 -0.930143 0.702148 -1.007376 2.352375 0.543163
 1.754824 1.457013 1.336683 -3.553117 1.507408 1.375311 1.388603 -3.395868 1.392346 1.518911 1.348713 1.706442 1.327994 7.366403 -0.068876 1.344475
 0.423913 0.972241 1.216137 -3.986570 0.901263 1.106375 1.082709 8.358620 1.074901 0.884959 1.171698 0.572823 1.252211 -0.703180 9.861505 1.188159
 1.160820 1.107824 1.214798 10.113018 1.094642 1.155472 1.145736 6.993498 1.141690 1.092669 1.188706 1.127621 1.236099 -2.162099 1.126949 1.198852
 1.337880 1.189649 1.258640 16.392084 1.191288 1.213007 1.207508 8.444311 1.205106 1.192768 1.237565 1.285861 1.276471 -14.793736 -2.081611 1.245626
 -0.603998 0.526335 0.954494 21.091259 0.375135 0.790332 0.743280 -2.420024 0.731080 0.342345 0.893893 -0.321071 1.003714 20.846966 12.018367 0.914187
 -0.544044 0.547404 0.933989 16.684221 0.406779 0.788861 0.746005 -9.117422 0.735066 0.376201 0.880905 -0.266231 0.978256 -6.830612 -0.666041 0.898556
 -0.420725 0.572863 0.908731 -6.804636 0.447576 0.785396 0.746737 -8.567855 0.737888 0.420891 0.864169 -0.167399 0.946710 -9.445314 -16.310278 0.878568
 -0.038609 0.698297 1.031543 6.759854 0.589203 0.900931 0.863126 -6.349152 0.853792 0.566420 0.984163 0.130435 1.075437 13.066833 10.855310 0.998575
 0.987678 1.086107 1.183567 1.037276 1.067762 1.133604 1.124365 5.544466 1.121298 1.064226 1.162227 1.013210 1.201427 3.026647 -9.587031 1.170038
 -0.193629 0.761269 1.091692 -5.391196 0.643023 0.960166 0.927147 -5.310447 0.916877 0.615450 1.040329 0.050671 1.132910 8.388778 -0.618244 1.059035
 0.800866 1.016894 1.111228 7.297114 0.990046 1.070833 1.061397 3.536830 1.058444 0.983580 1.095051 0.856408 1.124708 -16.609917 -5.590800 1.100584
 -0.029037 0.863608 1.088003 10.031662 0.773260 1.004322 0.981647 -11.397266 0.974928 0.752203 1.056390 0.236670 1.114058 20.762058 -5.435427 1.067676
 -1.136189 0.052555 0.582015 26.527054 -0.129930 0.382444 0.322838 0.482031 0.307590 -0.168303 0.509664 -0.868536 0.641933 13.867435 0.662655 0.533786
 -0.853357 0.171539 0.652096 13.671928 0.009314 0.469343 0.415166 -0.531958 0.401555 -0.024274 0.585454 -0.629972 0.707145 16.218992 -5.118174 0.607530
 0.404032 0.812616 1.088745 2.046412 0.734964 0.969263 0.941138 8.835921 0.932198 0.718944 1.040504 0.478268 1.128105 6.663919 -5.474161 1.058124
 1.143385 1.163896 1.270077 25.521019 1.149891 1.208597 1.201061 12.088289 1.196919 1.147009 1.242572 1.140647 1.291795 4.206258 -1.192046 1.253787
 1.417410 1.253587 1.277781 -10.045815 1.267265 1.249754 1.249858 -1.525317 1.248301 1.270610 1.262906 1.372111 1.289852 2.787377 -4.766534 1.269392
 -0.594642 0.287599 0.734014 5.834036 0.141204 0.559268 0.510184 -1.168945 0.496850 0.110736 0.669337 -0.413148 0.787132 -15.855288 -9.010322 0.691361
 -1.182822 0.053146 0.578473 -8.619778 -0.132372 0.383565 0.324393 -1.239520 0.309369 -0.171844 0.508344 -0.902457 0.636198 -13.768097 -9.252563 0.531570
 0.962944 1.017673 1.176280 7.517406 0.989469 1.093858 1.079144 -2.997232 1.073379 0.983547 1.141347 0.952666 1.205379 11.007698 10.180239 1.154535
 -0.607128 0.310383 0.683077 4.357441 0.173974 0.546280 0.505355 8.042118 0.494386 0.144062 0.634343 -0.400665 0.721968 2.701617 -4.410630 0.650843
 0.483228 0.769427 1.008971 5.991558 0.702928 0.908190 0.882670 1.954523 0.875287 0.689964 0.971888 0.518230 1.042381 -9.708139 1.905892 0.986069
 0.866381 0.869500 1.010450 -9.921622 0.838531 0.950227 0.932776 3.323824 0.929157 0.834198 0.988532 0.825601 1.032426 22.419453 -3.579256 0.996660
 0.483861 0.705205 0.927089 8.897817 0.644461 0.835759 0.809860 11.327641 0.803966 0.633695 0.892511 0.496186 0.956798 19.968708 1.775238 0.903896
 -0.697608 0.256154 0.761306 11.995451 0.100999 0.556314 0.500685 11.236463 0.486172 0.069502 0.683948 -0.485228 0.826144 21.885517 -3.456807 0.710529
 -0.297847 0.515013 0.905621 -11.490706 0.395199 0.743522 0.702194 5.330326 0.690542 0.369856 0.843515 -0.099225 0.956851 25.559427 -3.819677 0.865298
 0.210818 0.806781 1.047646 0.792883 0.729584 0.947517 0.923158 0.217107 0.915488 0.712208 1.008222 0.371617 1.080598 22.025049 -3.005299 1.021624
 1.463134 1.449342 1.477324 -8.941499 1.462895 1.441797 1.443430 -3.553100 1.441813 1.465200 1.458085 1.491839 1.493457 -11.273728 -18.787008 1.466901
 0.120098 0.613728 0.859612 -12.502952 0.529921 0.767019 0.739030 15.982092 0.732047 0.513253 0.826038 0.216193 0.888032 19.055477 4.505507 0.837064
 0.613855 1.068793 1.282873 1.535707 1.013087 1.177766 1.160346 -1.577056 1.152233 0.998587 1.238927 0.744265 1.317615 10.517353 11.029489 1.256495
 0.768748 0.886551 0.986779 -2.683503 0.859994 0.945761 0.933025 0.563819 0.930651 0.856143 0.971542 0.788592 0.999050 -11.676909 -14.554171 0.976258
 -0.654607 0.241985 0.690618 -12.837730 0.098054 0.513813 0.463738 8.049739 0.451050 0.068701 0.625047 -0.454781 0.745500 -8.202150 -2.768545 0.646966
 0.753277 0.913271 1.076535 -10.825173 0.876783 0.994982 0.981657 -1.530363 0.976076 0.868475 1.039794 0.780712 1.105472 -12.527873 -3.613113 1.054047
 0.740155 0.917662 1.094241 -16.134390 0.878285 1.001982 0.991262 -2.646660 0.985234 0.869612 1.055422 0.771743 1.125136 -18.488678 -5.576118 1.070318
 0.112143 0.745898 1.092983 2.783848 0.642629 0.948515 0.910690 -5.255656 0.900608 0.621651 1.036550 0.251817 1.140936 -11.805299 -7.044289 1.056049
 0.158756 0.759862 1.069160 6.605875 0.664380 0.943908 0.909420 -4.474028 0.900596 0.645037 1.020974 0.293010 1.110334 -7.636062 -5.606977 1.036997
 0.341602 0.816026 1.052868 5.936460 0.741174 0.958742 0.931957 -3.374811 0.925272 0.726344 1.016812 0.447868 1.084245 -5.098686 -4.097978 1.028370
 0.418437 0.818571 1.061037 6.092855 0.749557 0.957500 0.931974 -2.725102 0.924483 0.735215 1.018952 0.503217 1.095472 -3.857133 -2.994204 1.034307
 0.819667 0.937947 1.091669 -16.042147 0.907016 1.002761 0.997559 -1.921783 0.993073 0.899632 1.055307 0.836599 1.120782 -15.944715 -4.366308 1.069472
 -0.166790 0.625366 0.953167 46.607220 0.509223 0.833778 0.794593 0.900572 0.786128 0.486158 0.910038 0.015972 0.990065 29.371765 4.204565 0.923366
 0.894872 0.970546 1.062380 -13.757220 0.951232 1.006633 1.000266 -2.153820 1.000186 0.946609 1.039633 0.906707 1.080341 -15.311867 -4.305466 1.047976
 0.329480 0.801091 1.060921 6.988036 0.723407 0.953046 0.925079 -3.170129 0.917403 0.706943 1.018108 0.431754 1.096161 -3.766052 -3.404768 1.033203
 0.471260 1.154043 1.301709 10.874799 1.097425 1.234358 1.225005 1.677948 1.218917 1.080837 1.273146 0.695226 1.321970 14.050985 3.456969 1.286129
 0.703199 1.248498 1.360732 9.122062 1.208679 1.305447 1.299830 -7.476651 1.294678 1.195869 1.336438 0.891383 1.378111 -5.287803 4.901475 1.347473
 1.506459 1.501627 1.501293 11.665433 1.516322 1.483207 1.487206 -6.559555 1.486375 1.518756 1.489353 1.534638 1.510283 1.269032 8.584237 1.495273
 1.479937 1.426574 1.422819 -5.595922 1.442034 1.408058 1.411785 -1.316961 1.411164 1.445022 1.412720 1.485239 1.430490 18.025267 10.330805 1.417669
 1.432521 1.352669 1.344896 -0.253889 1.367780 1.334961 1.338055 -5.309835 1.337902 1.370717 1.337493 1.421315 1.351112 -2.281791 5.490503 1.341158
 1.236732 1.395527 1.428487 12.622100 1.395610 1.399067 1.399456 -8.776530 1.397766 1.394532 1.413076 1.317969 1.441326 -1.895301 -3.032871 1.419711
 0.683748 1.215011 1.309961 18.990767 1.176834 1.264775 1.260155 -2.254568 1.255977 1.164876 1.289569 0.868086 1.323444 -10.676152 -2.479258 1.299075
 1.508678 1.350280 1.366501 -0.728675 1.367961 1.340113 1.340603 -8.850652 1.339690 1.372165 1.351958 1.472690 1.379354 1.167345 5.540371 1.358079
 1.178507 1.252645 1.247473 -14.193250 1.256907 1.243184 1.245482 0.773170 1.245320 1.257024 1.243739 1.222829 1.250377 -5.559224 -7.507635 1.245738
 1.388295 1.348434 1.345744 8.956844 1.360642 1.332749 1.336593 -2.296703 1.336064 1.362523 1.336667 1.394009 1.351429 0.275901 4.978061 1.341545
 0.625515 1.227280 1.364930 -15.396175 1.188822 1.289811 1.282700 -0.102731 1.276613 1.176638 1.330882 0.853167 1.389760 -31.698874 -1.510418 1.345985
 0.344595 1.130223 1.324320 21.741468 1.066613 1.230681 1.217935 6.725233 1.209803 1.048103 1.283903 0.612363 1.353338 9.199006 17.405840 1.301500
 1.221873 1.433014 1.460799 14.327887 1.422379 1.440722 1.442573 5.155105 1.440701 1.417409 1.449421 1.295350 1.467680 7.693351 9.748732 1.455700
 1.466463 1.464013 1.440800 -5.187830 1.474717 1.440901 1.446987 2.073957 1.446772 1.475601 1.437996 1.478142 1.442618 -14.144445 9.389984 1.440403
 1.414371 1.319886 1.304798 23.659504 1.332229 1.301332 1.305979 5.717989 1.305608 1.334224 1.300869 1.390513 1.307335 3.374473 6.380166 1.303676
 0.811812 1.308320 1.400253 -3.857249 1.277309 1.350398 1.346864 -1.045826 1.342496 1.267406 1.377094 0.994436 1.416376 -35.287460 -13.439568 1.387650
 0.328383 1.102493 1.269950 -0.068280 1.042224 1.190234 1.180224 11.684432 1.172912 1.024228 1.235759 0.591867 1.293776 4.042983 4.189263 1.251149
 1.309930 1.318218 1.314204 11.403793 1.323823 1.308536 1.310851 9.615141 1.310632 1.324451 1.309834 1.324096 1.317788 -11.656313 10.559299 1.311935
 0.335545 1.037282 1.142780 13.993684 0.986038 1.100011 1.094051 15.558775 1.089370 0.971087 1.125048 0.574009 1.153837 9.895038 6.057398 1.133417
 1.189805 1.343715 1.356138 -1.135338 1.339217 1.344041 1.346449 0.991932 1.345112 1.336366 1.348773 1.248869 1.360699 -5.059179 4.502773 1.353160
 1.419885 1.514285 1.411227 -4.307629 1.538640 1.453647 1.464751 -2.630990 1.468516 1.543065 1.426206 1.500147 1.400684 2.292975 9.185290 1.420654
 1.492753 1.516101 1.418841 3.612624 1.544677 1.454763 1.466032 0.526756 1.469136 1.550130 1.430497 1.548809 1.410061 0.442600 1.045264 1.426984
 0.742713 1.192980 1.372627 18.126362 1.147946 1.275435 1.266140 1.365635 1.257855 1.133924 1.329223 0.884904 1.402758 15.661335 -3.751006 1.348885
 0.746807 1.159818 1.348902 -1.144467 1.114304 1.247573 1.236689 -3.122073 1.228060 1.101012 1.303783 0.872113 1.380752 3.294804 -11.901491 1.323913
 0.808284 1.105307 1.249973 -1.506096 1.070711 1.172525 1.163708 -7.054060 1.157529 1.061268 1.215689 0.895135 1.274788 1.372081 -7.110248 1.230945
 0.635029 1.119019 1.248817 -5.908373 1.076240 1.185272 1.177762 1.151227 1.171917 1.063489 1.221507 0.794294 1.267705 0.960016 3.450099 1.233875
 1.507392 1.490514 1.338959 31.267174 1.529845 1.403246 1.418321 -5.073503 1.423608 1.538514 1.362526 1.557885 1.321447 22.568542 17.583036 1.353553
 0.365475 0.909065 1.172983 17.237972 0.834234 1.043800 1.023998 -9.646786 1.013093 0.814441 1.118728 0.500819 1.212369 -7.888983 -0.416986 1.141762
 1.361022 1.286584 1.196977 -14.762146 1.316638 1.230230 1.239477 -5.311008 1.242579 1.323263 1.208123 1.374584 1.189020 -1.758049 -15.739206 1.204013
 0.988336 1.208471 1.302044 -9.860677 1.188800 1.246620 1.242844 -5.069501 1.238349 1.182379 1.276225 1.062200 1.320221 3.952888 0.653039 1.288362
 1.276419 1.371228 1.314876 -1.305735 1.388947 1.331994 1.340070 3.607627 1.341631 1.392021 1.319410 1.353443 1.311367 17.406548 9.205364 1.318746
 1.246979 1.398739 1.368432 1.150173 1.406730 1.374592 1.380529 0.841254 1.380812 1.407116 1.368338 1.329995 1.368537 -4.375253 5.373776 1.369306
 0.641617 1.213871 1.465403 -7.982901 1.145449 1.338613 1.322232 6.267696 1.311515 1.125633 1.410695 0.795781 1.505525 -14.339536 -1.972063 1.434585
 0.553431 1.096071 1.342888 6.624545 1.027911 1.220397 1.203808 11.323416 1.193396 1.008883 1.290464 0.697716 1.380970 15.865272 6.112397 1.313207
 0.760791 1.103827 1.277931 -21.923546 1.060011 1.188212 1.176854 4.510096 1.169424 1.048024 1.239302 0.854528 1.306768 10.742750 2.094673 1.255960
 1.243667 1.264770 1.319371 1.601806 1.266030 1.276505 1.275748 8.141149 1.272387 1.265231 1.297945 1.271038 1.334938 9.823734 16.638113 1.308059
 1.443678 1.451227 1.410528 -26.482098 1.470219 1.416913 1.423470 -0.593014 1.424340 1.473661 1.409536 1.479962 1.411527 -11.092819 5.355058 1.410994
 0.754204 1.106574 1.323326 -22.527046 1.057979 1.208881 1.194607 3.617252 1.185707 1.044935 1.273758 0.852962 1.360002 -7.028669 -2.603399 1.294956
 1.213977 1.262003 1.262421 -4.121820 1.266555 1.254539 1.256985 8.434748 1.256487 1.266746 1.256966 1.245044 1.266610 10.554415 15.187650 1.259923
 0.707993 1.191133 1.400832 -12.026500 1.131038 1.296445 1.282736 5.234875 1.274130 1.114196 1.355630 0.832788 1.433336 3.042722 10.271095 1.375457
 -2.174893 -1.283206 -0.703127 -79.611801 -1.438231 -0.961725 -1.021826 -14.054625 -1.039562 -1.470338 -0.806296 -1.986489 -0.616693 -70.384216 -18.452984 -0.769496
 -9.941785 13.249970
 -13.182458 11.876266
 -15.165900 14.529078
 73.141266 -73.101990
 -13.054987 11.388904
 -10.838593 15.945580
 -13.393619 13.153832
 45.630417 -45.633823
 -12.478802 13.873400
 -12.375017 11.900029
 -12.098131 16.178658
 -11.954829 11.432631
 -14.631359 16.204708
 67.912521 -67.869652
 34.285942 -34.378719
 -14.866928 14.020150
 -19.650898 10.063274
 1.647688 1.458713 1.414767 -7.794923 1.485267 1.422150 1.427359 -2.708584 1.428898 1.491804 1.414634 1.610073 1.415950 -4.339263 7.824764 1.414872
 1.462609 1.379394 1.383140 -16.929911 1.389677 1.372457 1.372499 -3.670959 1.372516 1.392654 1.376699 1.447443 1.389842 4.827241 5.879305 1.378979
 -0.309542 0.544068 1.021532 -21.706306 0.403437 0.820614 0.770003 6.408711 0.755470 0.374016 0.944903 -0.124121 1.086798 11.479090 1.631206 0.972497
 -0.510584 0.437247 0.947195 -5.652059 0.283413 0.733717 0.680289 6.457257 0.664679 0.250664 0.865270 -0.304370 1.012225 -3.617078 -1.072867 0.894338
 -0.044939 0.628936 0.996341 -10.993908 0.519426 0.841683 0.803843 0.605264 0.792135 0.495773 0.937774 0.102772 1.045628 -7.510213 1.048888 0.959466
 1.371535 1.315168 1.384276 -16.926727 1.316890 1.337440 1.331445 -17.108662 1.329358 1.318214 1.362125 1.363005 1.403828 15.464931 2.436598 1.370419
 1.809893 1.621788 1.494045 2.334779 1.669029 1.535408 1.551038 12.246799 1.554925 1.678800 1.506656 1.805391 1.484447 -2.050310 15.629652 1.503147
 -1.095174 -0.074493 0.613541 2.120769 -0.277632 0.331172 0.256037 0.954071 0.235303 -0.319040 0.506647 -0.930111 0.702150 -1.007645 2.351894 0.543165
 1.754905 1.457021 1.336686 -3.554799 1.507420 1.375316 1.388609 -3.397848 1.392352 1.518924 1.348717 1.706487 1.327997 7.366230 -0.068991 1.344479
 0.423991 0.972249 1.216140 -3.987995 0.901274 1.106380 1.082714 8.357261 1.074906 0.884971 1.171702 0.572866 1.252214 -0.703497 9.861141 1.188163
 1.160892 1.107831 1.214800 10.112057 1.094652 1.155476 1.145740 6.992662 1.141695 1.092680 1.188709 1.127661 1.236102 -2.162505 1.126301 1.198855
 1.337962 1.189657 1.258643 16.390835 1.191299 1.213012 1.207513 8.443137 1.205111 1.192780 1.237568 1.285907 1.276474 -14.794138 -2.082201 1.245630
 -0.603870 0.526348 0.954499 21.088608 0.375153 0.790340 0.743289 -2.423004 0.731089 0.342364 0.893900 -0.321000 1.003719 20.846659 12.018168 0.914193
 -0.543931 0.547416 0.933994 16.681814 0.406795 0.788868 0.746013 -9.120152 0.735075 0.376218 0.880911 -0.266168 0.978260 -6.830848 -0.666154 0.898562
 -0.420646 0.572872 0.908734 -6.806315 0.447587 0.785402 0.746742 -8.569762 0.737894 0.420903 0.864173 -0.167355 0.946713 -9.445473 -16.310362 0.878572
 -0.038538 0.698304 1.031546 6.758701 0.589213 0.900935 0.863130 -6.350404 0.853796 0.566430 0.984166 0.130474 1.075439 13.066518 10.854932 0.998578
 0.987719 1.086111 1.183568 1.036820 1.067767 1.133606 1.124368 5.544272 1.121301 1.064232 1.162229 1.013233 1.201428 3.026318 -9.587556 1.170040
 -0.193482 0.761286 1.091699 -5.394353 0.643044 0.960176 0.927158 -5.314161 0.916888 0.615472 1.040337 0.050753 1.132916 8.388559 -0.618343 1.059043
 0.800892 1.016896 1.111229 7.296829 0.990049 1.070834 1.061398 3.536548 1.058445 0.983584 1.095052 0.856423 1.124709 -16.610098 -5.591062 1.100585
 -0.028975 0.863614 1.088006 10.030439 0.773269 1.004326 0.981651 -11.398604 0.974933 0.752212 1.056393 0.236704 1.114061 20.761852 -5.435590 1.067679
 -1.136039 0.052571 0.582021 26.524454 -0.129909 0.382453 0.322848 0.478755 0.307600 -0.168280 0.509671 -0.868453 0.641939 13.867048 0.662121 0.533793
 -0.853211 0.171555 0.652102 13.669343 0.009334 0.469352 0.415176 -0.534995 0.401565 -0.024252 0.585462 -0.629891 0.707150 16.218590 -5.118716 0.607536
 0.404088 0.812621 1.088748 2.045320 0.734971 0.969266 0.941141 8.835212 0.932201 0.718952 1.040506 0.478299 1.128106 6.663642 -5.474475 1.058127
 1.143429 1.163900 1.270079 25.520187 1.149897 1.208599 1.201063 12.087849 1.196922 1.147015 1.242574 1.140671 1.291796 4.206003 -1.192341 1.253789
 1.417446 1.253591 1.277782 -10.046589 1.267270 1.249756 1.249861 -1.525864 1.248304 1.270616 1.262908 1.372131 1.289853 2.787215 -4.766692 1.269394
 -0.594575 0.287606 0.734017 5.833028 0.141213 0.559272 0.510188 -1.170168 0.496854 0.110746 0.669340 -0.413112 0.787134 -15.855534 -9.010680 0.691364
 -1.182705 0.053159 0.578478 -8.621982 -0.132356 0.383572 0.324401 -1.242208 0.309377 -0.171826 0.508350 -0.902392 0.636203 -13.768365 -9.252869 0.531575
 0.962966 1.017675 1.176281 7.517063 0.989471 1.093859 1.079145 -2.997421 1.073380 0.983551 1.141348 0.952678 1.205380 11.007563 10.180044 1.154535
 -0.607089 0.310387 0.683078 4.356789 0.173979 0.546282 0.505358 8.041319 0.494389 0.144067 0.634345 -0.400645 0.721969 2.701509 -4.410770 0.650845
 0.483272 0.769431 1.008973 5.990681 0.702934 0.908192 0.882672 1.953975 0.875289 0.689970 0.971889 0.518255 1.042382 -9.708355 1.905653 0.986071
 0.866525 0.869516 1.010457 -9.924707 0.838552 0.950237 0.932786 3.320578 0.929167 0.834220 0.988540 0.825682 1.032432 22.419117 -3.579499 0.996668
 0.484000 0.705220 0.927095 8.894916 0.644481 0.835768 0.809870 11.324583 0.803976 0.633716 0.892519 0.496264 0.956804 19.968357 1.774942 0.903903
 -0.697512 0.256164 0.761310 11.994064 0.101012 0.556320 0.500692 11.234869 0.486178 0.069515 0.683953 -0.485175 0.826148 21.885117 -3.457440 0.710533
 -0.297767 0.515021 0.905624 -11.491727 0.395210 0.743527 0.702199 5.329068 0.690547 0.369867 0.843518 -0.099181 0.956853 25.559071 -3.820287 0.865302
 0.210875 0.806786 1.047648 0.792222 0.729591 0.947520 0.923161 0.216355 0.915491 0.712216 1.008224 0.371648 1.080600 22.024775 -3.005788 1.021626
 1.463241 1.449354 1.477329 -8.943538 1.462910 1.441804 1.443438 -3.555347 1.441821 1.465216 1.458091 1.491898 1.493462 -11.274065 -18.787359 1.466906
 0.120248 0.613744 0.859619 -12.506046 0.529943 0.767029 0.739041 15.978833 0.732058 0.513276 0.826046 0.216277 0.888038 19.055122 4.505168 0.837072
 0.613883 1.068795 1.282874 1.535377 1.013090 1.177767 1.160348 -1.577565 1.152235 0.998590 1.238928 0.744280 1.317616 10.517233 11.029308 1.256496
 0.768858 0.886563 0.986784 -2.685472 0.860010 0.945768 0.933033 0.561790 0.930659 0.856160 0.971548 0.788653 0.999054 -11.677271 -14.554673 0.976264
 -0.654539 0.241992 0.690621 -12.838666 0.098063 0.513817 0.463742 8.048512 0.451055 0.068711 0.625051 -0.454744 0.745503 -8.202403 -2.768960 0.646969
 0.753298 0.913273 1.076536 -10.825562 0.876786 0.994983 0.981658 -1.530783 0.976078 0.868478 1.039795 0.780724 1.105473 -12.527942 -3.613192 1.054048
 0.740182 0.917665 1.094243 -16.134897 0.878289 1.001984 0.991264 -2.647213 0.985236 0.869616 1.055423 0.771759 1.125137 -18.488770 -5.576223 1.070320
 0.112292 0.745914 1.092989 2.781088 0.642649 0.948525 0.910700 -5.258594 0.900618 0.621673 1.036557 0.251899 1.140942 -11.805778 -7.044848 1.056056
 0.158899 0.759877 1.069166 6.603203 0.664400 0.943916 0.909430 -4.476870 0.900606 0.645058 1.020981 0.293090 1.110339 -7.636524 -5.607517 1.037004
 0.341716 0.816038 1.052873 5.934337 0.741190 0.958749 0.931965 -3.377064 0.925280 0.726361 1.016818 0.447931 1.084250 -5.099053 -4.098406 1.028376
 0.418523 0.818580 1.061041 6.091256 0.749570 0.957505 0.931980 -2.726790 0.924489 0.735228 1.018956 0.503264 1.095475 -3.857408 -2.994526 1.034311
 0.819675 0.937948 1.091669 -16.042307 0.907017 1.002761 0.997560 -1.921953 0.993073 0.899633 1.055308 0.836604 1.120782 -15.944743 -4.366340 1.069472
 -0.166599 0.625386 0.953175 46.603676 0.509249 0.833790 0.794606 0.896795 0.786141 0.486187 0.910048 0.016078 0.990072 29.371151 4.203847 0.923375
 0.894884 0.970547 1.062380 -13.757426 0.951234 1.006634 1.000267 -2.154039 1.000187 0.946611 1.039634 0.906713 1.080342 -15.311902 -4.305508 1.047976
 0.329585 0.801102 1.060926 6.986089 0.723422 0.953052 0.925086 -3.172183 0.917411 0.706959 1.018114 0.431812 1.096165 -3.766386 -3.405159 1.033207
 0.471332 1.154050 1.301712 10.873241 1.097435 1.234363 1.225010 1.676445 1.218923 1.080848 1.273149 0.695266 1.321973 14.050785 3.456817 1.286132
 0.703292 1.248508 1.360736 9.120146 1.208692 1.305452 1.299837 -7.478626 1.294684 1.195883 1.336443 0.891434 1.378114 -5.288044 4.901256 1.347477
 1.506638 1.501646 1.501301 11.662210 1.516348 1.483218 1.487218 -6.563336 1.486387 1.518783 1.489362 1.534738 1.510290 1.268566 8.583623 1.495282
 1.480078 1.426588 1.422826 -5.598329 1.442053 1.408067 1.411795 -1.319788 1.411174 1.445043 1.412727 1.485317 1.430496 18.024858 10.330232 1.417676
 1.432608 1.352677 1.344900 -0.255295 1.367792 1.334966 1.338060 -5.311483 1.337907 1.370730 1.337498 1.421363 1.351115 -2.282072 5.490095 1.341162
 1.236763 1.395530 1.428488 12.621823 1.395614 1.399068 1.399458 -8.776649 1.397768 1.394536 1.413077 1.317986 1.441327 -1.895557 -3.033290 1.419712
 0.683831 1.215019 1.309965 18.988998 1.176846 1.264780 1.260160 -2.256557 1.255983 1.164888 1.289574 0.868132 1.323447 -10.676311 -2.479332 1.299079
 1.508727 1.350285 1.366503 -0.729383 1.367968 1.340116 1.340606 -8.851339 1.339693 1.372172 1.351961 1.472717 1.379356 1.167068 5.539982 1.358082
 1.178569 1.252652 1.247476 -14.194297 1.256915 1.243188 1.245486 0.771851 1.245324 1.257032 1.243742 1.222863 1.250379 -5.559352 -7.507833 1.245741
 1.388445 1.348450 1.345750 8.954033 1.360663 1.332759 1.336603 -2.300020 1.336075 1.362546 1.336675 1.394093 1.351435 0.275524 4.977629 1.341552
 0.625569 1.227286 1.364932 -15.397280 1.188829 1.289815 1.282703 -0.103602 1.276617 1.176646 1.330885 0.853196 1.389762 -31.699123 -1.510640 1.345987
 0.344670 1.130231 1.324323 21.739946 1.066624 1.230686 1.217940 6.723912 1.209808 1.048114 1.283906 0.612405 1.353340 9.198695 17.405552 1.301503
 1.222029 1.433031 1.460806 14.324970 1.422401 1.440732 1.442584 5.151902 1.440713 1.417432 1.449429 1.295437 1.467686 7.692910 9.748197 1.455707
 1.466604 1.464028 1.440806 -5.190379 1.474737 1.440910 1.446997 2.071007 1.446782 1.475622 1.438003 1.478220 1.442623 -14.144823 9.389511 1.440410
 1.414464 1.319896 1.304802 23.657776 1.332242 1.301338 1.305986 5.716032 1.305615 1.334238 1.300874 1.390565 1.307339 3.374230 6.379861 1.303681
 0.811926 1.308332 1.400258 -3.859473 1.277325 1.350406 1.346872 -1.048188 1.342505 1.267423 1.377100 0.994499 1.416381 -35.287830 -13.439925 1.387655
 0.328410 1.102496 1.269950 -0.068793 1.042228 1.190235 1.180225 11.684291 1.172913 1.024232 1.235760 0.591882 1.293777 4.042801 4.189041 1.251150
 1.310024 1.318228 1.314208 11.401830 1.323837 1.308542 1.310858 9.613214 1.310639 1.324465 1.309839 1.324148 1.317791 -11.656534 10.559084 1.311940
 0.335589 1.037287 1.142782 13.992820 0.986044 1.100014 1.094054 15.557911 1.089373 0.971093 1.125050 0.574033 1.153838 9.894883 6.057241 1.133420
 1.189918 1.343727 1.356142 -1.137160 1.339232 1.344048 1.346457 0.989798 1.345119 1.336383 1.348779 1.248931 1.360703 -5.059533 4.502234 1.353165
 1.420000 1.514298 1.411233 -4.310099 1.538657 1.453654 1.464760 -2.633787 1.468525 1.543083 1.426212 1.500211 1.400689 2.292741 9.185137 1.420660
 1.492866 1.516114 1.418846 3.610286 1.544693 1.454770 1.466040 0.524167 1.469145 1.550148 1.430503 1.548872 1.410066 0.442338 1.045028 1.426990
 0.742784 1.192987 1.372629 18.125370 1.147955 1.275439 1.266144 1.364740 1.257859 1.133933 1.329226 0.884943 1.402760 15.660963 -3.751554 1.348888
 0.746868 1.159824 1.348905 -1.145318 1.114312 1.247576 1.236692 -3.122829 1.228063 1.101021 1.303785 0.872147 1.380754 3.294469 -11.901979 1.323915
 0.808331 1.105311 1.249975 -1.506777 1.070717 1.172528 1.163711 -7.054711 1.157532 1.061275 1.215691 0.895161 1.274790 1.371825 -7.110583 1.230947
 0.635084 1.119025 1.248820 -5.909404 1.076248 1.185275 1.177766 1.150126 1.171921 1.063497 1.221510 0.794324 1.267707 0.959821 3.449909 1.233877
 1.507487 1.490525 1.338963 31.265163 1.529859 1.403252 1.418327 -5.075790 1.423615 1.538528 1.362531 1.557938 1.321451 22.568325 17.582901 1.353558
 0.365521 0.909069 1.172984 17.237490 0.834240 1.043802 1.024000 -9.647122 1.013096 0.814448 1.118729 0.500844 1.212370 -7.889279 -0.417485 1.141764
 1.361065 1.286588 1.196979 -14.762982 1.316644 1.230233 1.239480 -5.311918 1.242582 1.323269 1.208125 1.374608 1.189021 -1.758180 -15.739333 1.204015
 0.988392 1.208476 1.302046 -9.861546 1.188807 1.246623 1.242847 -5.070343 1.238352 1.182386 1.276227 1.062231 1.320223 3.952604 0.652681 1.288364
 1.276498 1.371236 1.314880 -1.307335 1.388958 1.331999 1.340075 3.605922 1.341637 1.392033 1.319415 1.353487 1.311370 17.406334 9.205150 1.318750
 1.247087 1.398750 1.368437 1.148015 1.406745 1.374599 1.380536 0.838899 1.380819 1.407132 1.368343 1.330055 1.368542 -4.375528 5.373489 1.369311
 0.641773 1.213887 1.465409 -7.985792 1.145470 1.338622 1.322242 6.264851 1.311526 1.125656 1.410702 0.795868 1.505531 -14.340061 -1.972719 1.434592
 0.553547 1.096083 1.342893 6.622434 1.027927 1.220404 1.203815 11.321394 1.193404 1.008899 1.290470 0.697780 1.380974 15.864841 6.111866 1.313212
 0.760876 1.103836 1.277935 -21.925127 1.060022 1.188218 1.176860 4.508512 1.169430 1.048037 1.239306 0.854575 1.306771 10.742441 2.094332 1.255964
 1.243698 1.264773 1.319373 1.601263 1.266035 1.276507 1.275750 8.140496 1.272389 1.265235 1.297947 1.271055 1.334939 9.823598 16.637980 1.308061
 1.443780 1.451238 1.410532 -26.484236 1.470234 1.416919 1.423478 -0.595198 1.424347 1.473677 1.409541 1.480019 1.411531 -11.093074 5.354809 1.410999
 0.754249 1.106578 1.323327 -22.527653 1.057985 1.208884 1.194609 3.616539 1.185710 1.044941 1.273760 0.852987 1.360004 -7.028945 -2.603727 1.294958
 1.214018 1.262007 1.262423 -4.122841 1.266561 1.254541 1.256988 8.434101 1.256490 1.266752 1.256968 1.245067 1.266611 10.554234 15.187503 1.259924
 0.708116 1.191146 1.400837 -12.028772 1.131055 1.296452 1.282745 5.232650 1.274139 1.114215 1.355636 0.832857 1.433341 3.042328 10.270557 1.375463
 -2.174693 -1.283185 -0.703118 -79.615524 -1.438203 -0.961712 -1.021813 -14.058586 -1.039548 -1.470308 -0.806286 -1.986377 -0.616685 -70.384865 -18.453737 -0.769487
 -9.943231 13.251436
 -13.183958 11.877787
 -15.167404 14.530602
 73.139969 -73.100677
 -13.056485 11.390422
 -10.840096 15.947103
 -13.395121 13.155354
 45.629478 -45.632870
 -12.480304 13.874922
 -12.376514 11.901547
 -12.099634 16.180182
 -11.956303 11.434126
 -14.632863 16.206232
 67.911049 -67.868164
 34.284592 -34.377354
 -14.868431 14.021674
 -19.652403 10.064800
