# Supplementary material for: AMS 3.0: prediction of post-translational modifications
Source: BMC Bioinformatics. 2010 Apr 28;11:210. doi: 10.1186/1471-2105-11-210 (PMC2874555; doi:10.1186/1471-2105-11-210)
Supplement: Additional file 2 — PTM predictor software with training data. PTM_Archive.tar.gz includes the predictor software binaries together with all trained ANNs in tar.gz compressed form. [file 1471-2105-11-210-S2.GZ › PTM_Archive/4-carboxyglutamate/A/Anet18.dat]

 2
 90 18 2
 1.247493 2.975169 1.426572 1.292425 1.230668 1.292080 1.225831 1.227431 0.256264 1.224333 1.294414 1.243103 1.290014 1.250078 1.243056 1.256714 -6.385576 1.272753
 1.229329 9.718610 -1.374991 1.285117 1.205677 1.283990 1.200198 1.202724 -0.066317 1.195184 1.285828 1.221133 1.281376 1.227906 1.217680 1.235013 -20.576771 1.259085
 0.961716 8.186148 8.968519 1.136975 0.858907 1.127950 0.844359 0.861822 -0.268786 0.794886 1.124774 0.906014 1.120372 0.912763 0.860457 0.923387 -13.625263 1.037795
 0.921880 3.802864 2.736495 1.092146 0.818906 1.082911 0.804500 0.822538 -0.030606 0.753576 1.079005 0.865166 1.075398 0.870812 0.818332 0.880848 0.453861 0.993923
 0.966068 3.316197 2.174702 1.093327 0.890107 1.086569 0.879168 0.892462 0.269089 0.841786 1.083764 0.924830 1.080706 0.929197 0.890567 0.936887 -20.849039 1.019237
 1.211483 13.139878 -7.232592 1.301116 1.168751 1.297413 1.161747 1.167733 -0.148463 1.146465 1.297388 1.190191 1.293347 1.196580 1.176191 1.203821 -13.936109 1.252877
 1.289894 6.935862 17.577673 1.314328 1.286521 1.315240 1.283006 1.282441 0.655317 1.289394 1.318544 1.293579 1.314072 1.300439 1.300532 1.306171 8.394863 1.306592
 0.673773 -2.018266 9.532585 0.877753 0.542951 0.865776 0.526284 0.550348 0.633682 0.456538 0.858958 0.597841 0.857344 0.600613 0.532772 0.609836 3.344125 0.758377
 1.206137 16.142014 -6.026680 1.215382 1.209056 1.216008 1.208232 1.206672 0.371846 1.214381 1.218008 1.210448 1.215343 1.213959 1.216595 1.216774 0.054062 1.213025
 1.142063 0.590840 3.192749 1.246262 1.088665 1.241497 1.080449 1.088786 -0.434282 1.057410 1.240475 1.114207 1.237021 1.119527 1.093384 1.127036 1.745241 1.188534
 1.092541 -2.155524 0.401967 1.180586 1.046478 1.177129 1.038020 1.045328 0.593719 1.019850 1.177118 1.070278 1.173324 1.076861 1.054912 1.084582 12.349091 1.134332
 1.128390 -8.122138 1.951807 1.208119 1.088862 1.205136 1.081591 1.087361 0.367014 1.067579 1.205441 1.109790 1.201534 1.116286 1.097584 1.123660 11.396154 1.166028
 0.968121 22.562613 1.622230 1.082475 0.901193 1.076635 0.891551 0.903093 -0.344691 0.858864 1.074761 0.931511 1.071709 0.935829 0.901562 0.942825 27.718454 1.017834
 0.964207 -5.959280 -4.927670 1.056784 0.909729 1.051906 0.902095 0.911567 -0.539793 0.875032 1.050271 0.934303 1.047962 0.937243 0.909489 0.942663 22.894485 1.003391
 0.964943 -14.234808 -3.592416 1.033703 0.923451 1.029798 0.918063 0.925321 -0.649688 0.896665 1.028090 0.941526 1.026538 0.943215 0.921614 0.946542 -18.486792 0.992636
 0.997349 22.611204 -8.542273 1.110658 0.932887 1.105041 0.923431 0.934879 0.010378 0.889891 1.102666 0.962761 1.100146 0.966677 0.932864 0.973485 15.219124 1.046493
 1.088030 -3.118300 3.584723 1.159548 1.050386 1.156902 1.043837 1.049560 0.244076 1.029039 1.156997 1.070230 1.153688 1.075612 1.057602 1.082047 -4.998059 1.122053
 1.016307 14.522661 -6.461096 1.127454 0.958750 1.122243 0.949114 0.959949 -0.247202 0.918900 1.120732 0.985871 1.117417 0.990362 0.961115 0.995844 -13.330090 1.065385
 1.083841 -17.360107 -9.778034 1.124935 1.063726 1.123438 1.059913 1.063051 0.099845 1.052250 1.123427 1.074490 1.121583 1.077636 1.067726 1.081325 0.445543 1.103066
 1.058061 21.809469 -5.504944 1.121969 1.024376 1.119188 1.019201 1.024614 -0.186774 1.004721 1.118701 1.040304 1.116346 1.043663 1.027144 1.048214 10.607428 1.086807
 0.718295 8.797346 1.756498 0.833814 0.641951 0.827397 0.631993 0.645963 0.712587 0.590812 0.823742 0.675090 0.822911 0.677234 0.637504 0.683100 31.646938 0.767168
 0.775642 14.473471 1.736158 0.883222 0.706595 0.877494 0.697203 0.709846 0.454213 0.660420 0.874545 0.736878 0.873216 0.739410 0.703508 0.745070 16.394934 0.822151
 1.070270 6.477054 7.452629 1.175686 1.012614 1.170979 1.003778 1.013316 -0.271549 0.978785 1.169929 1.040174 1.166280 1.045775 1.017272 1.053100 0.495573 1.118057
 1.145938 -2.677197 7.308586 1.233474 1.102017 1.229835 1.094498 1.101287 0.196593 1.076707 1.229475 1.123882 1.225997 1.129881 1.108375 1.136753 32.631950 1.186413
 1.152672 -6.158981 1.930617 1.214717 1.123865 1.212211 1.118919 1.123090 -0.069872 1.109028 1.212248 1.138477 1.209349 1.142815 1.129238 1.147866 -6.202760 1.181025
 0.852374 -18.395700 -2.643191 0.957024 0.787027 0.951457 0.777668 0.789387 -0.358507 0.744120 0.948865 0.815947 0.947061 0.819252 0.785572 0.825261 2.488165 0.897900
 0.780277 -12.477671 -3.674864 0.872979 0.720161 0.867800 0.712282 0.723092 -0.128343 0.680531 0.865080 0.746131 0.864180 0.747771 0.716954 0.752341 -13.675127 0.819474
 1.053457 18.254976 -6.053153 1.159070 0.997018 1.153631 0.989696 0.997367 0.208201 0.964286 1.151900 1.021783 1.148960 1.026041 0.997329 1.032811 5.190172 1.099364
 0.849549 -0.150527 1.159957 0.904764 0.813191 0.901810 0.808102 0.814765 0.617093 0.788920 0.900269 0.829181 0.899370 0.830533 0.811974 0.833699 1.775458 0.873649
 1.018905 -9.083887 -0.550524 1.102494 0.973621 1.098520 0.966887 0.974615 -0.273556 0.944833 1.097233 0.994077 1.094916 0.997454 0.975306 1.002486 9.484837 1.055991
 0.964360 4.300246 14.034863 1.031964 0.923944 1.028814 0.917730 0.924462 0.076088 0.898802 1.027988 0.943284 1.025970 0.946886 0.926794 0.951844 -7.457905 0.994280
 0.898841 3.848428 21.374163 0.982836 0.846314 0.979049 0.838373 0.847377 0.536440 0.812799 0.977826 0.870961 0.975658 0.874861 0.848293 0.880720 24.616325 0.937479
 0.807483 3.936065 21.507446 0.960646 0.713664 0.952660 0.700654 0.717198 0.620079 0.652957 0.949231 0.755499 0.946703 0.760222 0.712191 0.768902 24.631609 0.874216
 0.919812 9.747349 15.766862 1.040854 0.847509 1.034243 0.837775 0.850020 0.458152 0.801233 1.031759 0.879819 1.028982 0.883891 0.846858 0.890651 -5.199022 0.972387
 1.030063 12.385038 6.333595 1.113431 0.986998 1.109244 0.980668 0.988102 0.683777 0.960039 1.107733 1.005409 1.105406 1.008607 0.987932 1.013481 4.839160 1.065967
 1.296268 -21.779917 6.345263 1.374786 1.265875 1.371903 1.259753 1.263374 -0.216848 1.253487 1.372863 1.283137 1.368174 1.289997 1.276833 1.297422 -21.403151 1.333527
 0.899485 16.497339 16.702845 0.960858 0.860596 0.958174 0.854742 0.861548 0.170977 0.835547 0.957243 0.878807 0.955797 0.881291 0.861670 0.885662 -8.124304 0.927517
 1.138978 12.945333 -3.719439 1.252398 1.079267 1.247060 1.070202 1.080072 0.208883 1.044071 1.245506 1.107457 1.241870 1.112718 1.082857 1.120228 8.058271 1.188581
 1.000451 -0.201849 13.205034 1.035880 0.987132 1.034095 0.984147 0.986838 0.264186 0.978381 1.034094 0.994319 1.032573 0.995808 0.989246 0.997362 -11.992379 1.016447
 0.773866 -6.953139 6.855029 0.892602 0.697901 0.886465 0.687377 0.701070 0.041701 0.647812 0.883112 0.731261 0.881582 0.734454 0.695690 0.741194 -15.659849 0.825106
 0.995385 -1.970855 -0.881472 1.085648 0.951988 1.080734 0.945369 0.953717 0.395359 0.922729 1.079116 0.974704 1.076826 0.977958 0.952885 0.983413 -17.050896 1.032128
 1.006787 -3.353977 -1.967336 1.105378 0.963355 1.100246 0.955890 0.964887 0.193032 0.932108 1.098594 0.987417 1.095921 0.989906 0.964758 0.992357 -26.873575 1.048752
 1.061702 -11.296756 -7.395925 1.194723 0.988125 1.188494 0.976534 0.988572 -0.812102 0.943325 1.186994 1.023673 1.182464 1.030667 0.994715 1.040517 -4.744697 1.122323
 1.056700 -10.332963 -6.778068 1.168688 0.994403 1.163802 0.984255 0.994394 -0.642954 0.956186 1.163118 1.024720 1.159278 1.031339 1.000578 1.039962 1.551328 1.108439
 1.045924 -10.109991 -5.910277 1.130127 0.998856 1.126366 0.990871 0.998935 -0.325474 0.970047 1.125729 1.022048 1.122777 1.026970 1.003692 1.033655 0.722775 1.084831
 1.013489 -5.758949 -4.746477 1.113963 0.958737 1.109370 0.949931 0.959336 0.078484 0.923935 1.108141 0.985296 1.105104 0.989557 0.962635 0.996309 4.544575 1.058808
 0.997354 -5.905961 -2.131803 1.094891 0.951591 1.089811 0.944619 0.953663 0.392947 0.921483 1.087889 0.974543 1.085592 0.977853 0.952270 0.983088 -27.629215 1.038838
 1.024897 -0.340168 0.166667 1.108563 0.975672 1.105148 0.967284 0.975579 -0.290997 0.944504 1.105225 1.000394 1.101740 1.005815 0.981051 1.012799 73.278503 1.064940
 1.003111 -5.329931 -3.132598 1.066576 0.979736 1.063277 0.975556 0.981158 0.437037 0.961444 1.062197 0.994330 1.060534 0.995071 0.980678 0.995381 -26.356625 1.030266
 1.025882 -9.029613 -5.736047 1.127325 0.968794 1.122811 0.959544 0.969043 -0.103237 0.933104 1.121859 0.995864 1.118585 1.001295 0.973497 1.008772 4.250893 1.072138
 1.190259 6.153375 0.615683 1.260196 1.158559 1.257646 1.152565 1.156827 0.391616 1.142026 1.258417 1.176224 1.254663 1.182073 1.167205 1.188678 8.878968 1.223877
 1.224821 -0.145824 -3.738502 1.295177 1.193754 1.293172 1.187554 1.191586 -0.045226 1.178218 1.294340 1.211645 1.290108 1.218236 1.203991 1.225282 2.601111 1.259792
 1.313154 5.055552 0.539935 1.386818 1.283021 1.385362 1.275926 1.279349 -0.314578 1.270434 1.387739 1.302329 1.381820 1.311419 1.298521 1.320715 19.350399 1.351773
 1.259664 17.135994 4.130338 1.323158 1.232574 1.321560 1.226807 1.229738 -0.128558 1.220547 1.323340 1.249351 1.318722 1.256623 1.244956 1.264284 -0.697969 1.292451
 1.228353 0.153947 -5.487665 1.274227 1.211433 1.272878 1.207415 1.209226 -0.333989 1.204886 1.274208 1.222270 1.270774 1.227398 1.220272 1.232705 -8.201104 1.251384
 1.296943 -13.373303 -11.196353 1.357230 1.275200 1.355276 1.270735 1.272951 -0.823552 1.267027 1.356405 1.287542 1.352504 1.293221 1.283985 1.298954 16.082922 1.325660
 1.209941 -18.211468 -11.206594 1.262423 1.189355 1.261004 1.184486 1.187018 -0.134467 1.180390 1.262220 1.201809 1.258647 1.207803 1.199107 1.213468 18.318241 1.236560
 1.209863 10.458944 -3.895355 1.282247 1.178545 1.279481 1.172653 1.177069 -0.283374 1.163145 1.279738 1.195258 1.276128 1.200786 1.186270 1.206734 -0.473270 1.243615
 1.160507 4.865608 2.962261 1.187740 1.152503 1.187225 1.149990 1.150508 0.106499 1.150473 1.188487 1.158527 1.185910 1.162546 1.159761 1.166307 -12.331123 1.174899
 1.238242 -8.938698 -3.797916 1.285532 1.221301 1.284912 1.216521 1.217715 -0.062694 1.215738 1.286935 1.234079 1.282655 1.241241 1.234478 1.247909 7.211679 1.264060
 1.141709 -15.750590 -2.310657 1.251579 1.087916 1.247070 1.079203 1.087096 -0.531892 1.059403 1.246921 1.115071 1.242214 1.122199 1.096716 1.131133 -18.565725 1.192595
 1.116602 2.110844 -0.887779 1.233765 1.055996 1.228967 1.045984 1.055307 0.286298 1.021900 1.228951 1.086581 1.224056 1.094318 1.064628 1.104033 34.567802 1.171118
 1.349906 1.392884 -10.476989 1.396136 1.334598 1.395694 1.329749 1.330771 -0.221559 1.330413 1.398328 1.347315 1.393498 1.354939 1.348980 1.361857 22.880959 1.376321
 1.339892 -2.695238 -8.438258 1.371431 1.332810 1.371637 1.329387 1.328910 -0.226676 1.333729 1.374402 1.341274 1.370348 1.348041 1.346646 1.353851 0.758256 1.359307
 1.222564 4.754376 -0.897105 1.252833 1.211993 1.252571 1.208281 1.209080 0.814775 1.208791 1.254383 1.220781 1.251194 1.226365 1.222251 1.230959 32.721523 1.240044
 1.269224 -41.670265 -15.261670 1.339996 1.240844 1.337881 1.234645 1.237798 -0.901908 1.228833 1.339686 1.258253 1.334886 1.266043 1.253647 1.273666 -7.132255 1.304969
 1.106171 12.103238 -0.060679 1.199077 1.059571 1.195310 1.052247 1.059082 0.096964 1.034209 1.195351 1.082701 1.191363 1.088867 1.066400 1.096446 -0.437869 1.149287
 1.248499 -4.591067 7.756690 1.274756 1.243620 1.274568 1.240958 1.240402 0.209740 1.244952 1.276422 1.249763 1.273372 1.255109 1.254237 1.259717 8.797035 1.264199
 1.070063 6.065735 8.200106 1.111402 1.049936 1.109859 1.045937 1.049031 0.764043 1.039162 1.110325 1.060748 1.107995 1.064291 1.054983 1.068478 23.530762 1.089968
 1.269583 -0.239716 -11.316104 1.304691 1.257562 1.304368 1.253694 1.254640 -0.155885 1.253773 1.306419 1.267380 1.302626 1.273215 1.268957 1.278559 -8.562331 1.289618
 1.350361 12.345865 1.045734 1.339147 1.368161 1.341364 1.368375 1.364089 -0.170679 1.383999 1.344561 1.364467 1.341565 1.369096 1.380031 1.372078 -22.840942 1.350008
 1.320058 7.329698 4.178981 1.324964 1.328381 1.326709 1.327188 1.324219 0.186186 1.338434 1.329770 1.329383 1.326388 1.335045 1.341196 1.338913 4.695251 1.327702
 1.165142 10.299584 5.085072 1.291364 1.103365 1.286748 1.092120 1.101244 0.284292 1.070122 1.287693 1.136149 1.281452 1.146524 1.117044 1.157977 19.795427 1.225993
 1.147979 -1.057193 2.395204 1.273908 1.085406 1.269183 1.074623 1.083851 -0.019638 1.052183 1.269523 1.118100 1.263638 1.127222 1.097389 1.138043 -5.669304 1.207578
 1.125204 -2.693602 -8.011041 1.214925 1.081663 1.211596 1.074177 1.080405 -0.212386 1.059110 1.211962 1.104406 1.207581 1.111145 1.090775 1.118890 -12.419610 1.167595
 1.138704 3.241287 2.922466 1.213853 1.102228 1.211693 1.094986 1.100092 0.355546 1.083440 1.212658 1.122627 1.208126 1.129902 1.112977 1.137477 -8.293060 1.176106
 1.294071 16.272039 -9.348045 1.264096 1.322287 1.266850 1.324352 1.318276 -0.055177 1.344519 1.270169 1.313437 1.267908 1.316472 1.332210 1.317693 44.305775 1.284747
 1.021733 -14.327341 0.658785 1.154794 0.955610 1.148778 0.944011 0.956251 0.585285 0.910435 1.147771 0.987481 1.143025 0.993261 0.961818 1.000962 18.441132 1.081841
 1.116692 1.764927 -1.451956 1.118533 1.122945 1.119491 1.122276 1.120287 -0.037554 1.130229 1.121179 1.123238 1.119205 1.126236 1.130776 1.128288 -13.690858 1.120240
 1.149314 8.418117 4.746038 1.229531 1.112376 1.226949 1.105396 1.110470 0.071713 1.093931 1.227733 1.132738 1.223404 1.139503 1.122447 1.147314 -13.929393 1.188154
 1.206930 7.880137 7.933500 1.227871 1.202961 1.228312 1.200456 1.199788 1.064449 1.204620 1.230777 1.209087 1.227193 1.214660 1.214234 1.219520 7.651682 1.221210
 1.245632 -4.804506 4.833262 1.276628 1.236992 1.276926 1.233239 1.233383 0.801117 1.235660 1.279698 1.245725 1.275489 1.252235 1.249677 1.258309 -2.297716 1.264547
 1.255397 -2.846633 4.464553 1.405831 1.180089 1.400181 1.166842 1.178100 -0.029973 1.138603 1.400480 1.219487 1.393665 1.230897 1.194882 1.243816 -10.215734 1.327007
 1.173547 4.000382 10.996284 1.307412 1.104991 1.302085 1.093706 1.104018 0.334338 1.066657 1.302135 1.139638 1.296547 1.148952 1.115696 1.159759 13.421453 1.236098
 1.134715 9.584540 7.802409 1.239249 1.081957 1.234832 1.073268 1.081270 0.058444 1.052505 1.234563 1.108410 1.230281 1.115439 1.089856 1.123714 -14.037219 1.182854
 1.217896 7.949522 7.161151 1.284215 1.192376 1.282220 1.187217 1.189989 0.294832 1.182424 1.283452 1.207613 1.279244 1.214117 1.203421 1.220936 -0.136061 1.250264
 1.284202 1.217714 1.036368 1.321010 1.274104 1.320989 1.269991 1.270242 0.354161 1.272904 1.323704 1.283822 1.319306 1.290875 1.287904 1.297249 -21.684254 1.306028
 1.118959 2.172517 5.127813 1.257666 1.046340 1.251272 1.035413 1.046545 -0.039050 1.006531 1.249939 1.081434 1.245087 1.088972 1.053195 1.098906 -29.085676 1.180901
 1.203682 19.267122 10.150773 1.230624 1.197125 1.230657 1.194213 1.194323 0.837664 1.196983 1.232557 1.203979 1.229377 1.209076 1.207154 1.213495 -5.530077 1.219465
 1.228971 3.981983 2.843146 1.349897 1.168178 1.345234 1.157666 1.166546 0.102431 1.134321 1.345601 1.200019 1.339891 1.209201 1.180065 1.219854 -12.946332 1.286589
 -0.850773 -18.592445 -14.124540 -0.593464 -0.989546 -0.605387 -1.010822 -0.988771 -4.676795 -1.070777 -0.608281 -0.922852 -0.616661 -0.909130 -0.977298 -0.890777 -128.190475 -0.734769
 -7.958381 12.046590
 61.931568 -61.955540
 56.357834 -56.494591
 -10.169780 13.087379
 -8.751111 10.101736
 -10.681664 12.489428
 -8.331025 10.280205
 -7.911385 10.832389
 1.684838 -0.454615
 -10.009674 8.328559
 -11.714764 11.570100
 -9.581799 9.974928
 -10.571733 12.434458
 -10.953077 8.917592
 -11.513235 7.826417
 -12.121022 8.082393
 74.888840 -75.031448
 -10.621604 10.959776
 -15.136663 8.888621
 1.247494 2.975156 1.426489 1.292426 1.230669 1.292080 1.225832 1.227432 0.256261 1.224333 1.294415 1.243103 1.290014 1.250078 1.243056 1.256715 -6.385629 1.272753
 1.229329 9.718595 -1.375080 1.285117 1.205678 1.283990 1.200198 1.202724 -0.066321 1.195185 1.285828 1.221134 1.281376 1.227906 1.217680 1.235013 -20.576851 1.259085
 0.961717 8.186096 8.968254 1.136975 0.858908 1.127950 0.844359 0.861822 -0.268797 0.794887 1.124775 0.906015 1.120373 0.912763 0.860458 0.923388 -13.625469 1.037795
 0.921881 3.802816 2.736261 1.092146 0.818906 1.082911 0.804501 0.822539 -0.030616 0.753577 1.079005 0.865167 1.075398 0.870813 0.818332 0.880849 0.453669 0.993923
 0.966068 3.316159 2.174511 1.093327 0.890107 1.086570 0.879169 0.892462 0.269082 0.841787 1.083764 0.924830 1.080706 0.929198 0.890567 0.936888 -20.849167 1.019237
 1.211484 13.139847 -7.232769 1.301116 1.168752 1.297414 1.161747 1.167734 -0.148470 1.146465 1.297388 1.190191 1.293347 1.196580 1.176192 1.203821 -13.936235 1.252877
 1.289894 6.935851 17.577572 1.314328 1.286521 1.315241 1.283006 1.282441 0.655313 1.289395 1.318545 1.293579 1.314072 1.300439 1.300533 1.306171 8.394822 1.306593
 0.673773 -2.018319 9.532483 0.877753 0.542951 0.865776 0.526285 0.550348 0.633677 0.456538 0.858958 0.597841 0.857344 0.600613 0.532772 0.609836 3.344001 0.758377
 1.206137 16.142004 -6.026755 1.215382 1.209056 1.216008 1.208232 1.206672 0.371843 1.214381 1.218008 1.210449 1.215343 1.213959 1.216595 1.216774 0.054032 1.213025
 1.142064 0.590805 3.192582 1.246262 1.088666 1.241498 1.080449 1.088786 -0.434289 1.057410 1.240475 1.114207 1.237022 1.119528 1.093385 1.127036 1.745096 1.188534
 1.092541 -2.155576 0.401895 1.180587 1.046478 1.177129 1.038020 1.045328 0.593713 1.019850 1.177118 1.070278 1.173324 1.076862 1.054912 1.084582 12.348919 1.134332
 1.128391 -8.122186 1.951693 1.208119 1.088863 1.205136 1.081591 1.087362 0.367007 1.067580 1.205442 1.109790 1.201534 1.116286 1.097585 1.123660 11.395973 1.166028
 0.968122 22.562592 1.621983 1.082475 0.901194 1.076635 0.891552 0.903094 -0.344699 0.858865 1.074761 0.931511 1.071709 0.935830 0.901563 0.942826 27.718344 1.017835
 0.964207 -5.959295 -4.927881 1.056784 0.909729 1.051906 0.902096 0.911568 -0.539800 0.875033 1.050271 0.934303 1.047962 0.937244 0.909490 0.942663 22.894415 1.003391
 0.964943 -14.234819 -3.592560 1.033704 0.923452 1.029798 0.918063 0.925321 -0.649693 0.896666 1.028090 0.941526 1.026539 0.943215 0.921614 0.946542 -18.486830 0.992637
 0.997350 22.611177 -8.542363 1.110658 0.932888 1.105041 0.923431 0.934879 0.010372 0.889892 1.102666 0.962761 1.100146 0.966678 0.932864 0.973485 15.218979 1.046494
 1.088030 -3.118348 3.584612 1.159548 1.050386 1.156902 1.043837 1.049561 0.244070 1.029040 1.156997 1.070230 1.153688 1.075612 1.057602 1.082047 -4.998231 1.122053
 1.016307 14.522654 -6.461214 1.127454 0.958750 1.122244 0.949114 0.959949 -0.247206 0.918900 1.120732 0.985871 1.117417 0.990362 0.961116 0.995844 -13.330136 1.065386
 1.083841 -17.360134 -9.778131 1.124936 1.063726 1.123439 1.059914 1.063051 0.099840 1.052251 1.123428 1.074490 1.121583 1.077636 1.067726 1.081326 0.445429 1.103067
 1.058061 21.809452 -5.505160 1.121969 1.024376 1.119189 1.019201 1.024614 -0.186781 1.004722 1.118702 1.040304 1.116346 1.043664 1.027144 1.048214 10.607321 1.086807
 0.718295 8.797296 1.756185 0.833814 0.641952 0.827397 0.631993 0.645964 0.712577 0.590813 0.823742 0.675091 0.822912 0.677235 0.637505 0.683100 31.646841 0.767168
 0.775643 14.473419 1.735857 0.883223 0.706596 0.877494 0.697204 0.709847 0.454203 0.660420 0.874546 0.736879 0.873216 0.739411 0.703508 0.745070 16.394819 0.822151
 1.070270 6.477015 7.452455 1.175686 1.012614 1.170979 1.003779 1.013316 -0.271558 0.978786 1.169930 1.040175 1.166280 1.045775 1.017272 1.053100 0.495388 1.118057
 1.145938 -2.677226 7.308515 1.233474 1.102017 1.229836 1.094499 1.101287 0.196587 1.076707 1.229475 1.123882 1.225997 1.129881 1.108375 1.136753 32.631794 1.186413
 1.152673 -6.158995 1.930581 1.214717 1.123865 1.212211 1.118919 1.123090 -0.069876 1.109028 1.212248 1.138477 1.209349 1.142816 1.129238 1.147867 -6.202868 1.181026
 0.852375 -18.395742 -2.643450 0.957024 0.787027 0.951457 0.777668 0.789388 -0.358516 0.744121 0.948865 0.815947 0.947061 0.819253 0.785573 0.825262 2.488041 0.897901
 0.780277 -12.477706 -3.675181 0.872979 0.720162 0.867801 0.712283 0.723093 -0.128352 0.680532 0.865080 0.746132 0.864180 0.747772 0.716955 0.752341 -13.675193 0.819474
 1.053457 18.254955 -6.053224 1.159070 0.997019 1.153632 0.989696 0.997368 0.208196 0.964287 1.151900 1.021783 1.148960 1.026042 0.997329 1.032811 5.190013 1.099364
 0.849550 -0.150550 1.159749 0.904764 0.813191 0.901810 0.808102 0.814766 0.617087 0.788920 0.900269 0.829181 0.899370 0.830533 0.811974 0.833699 1.775397 0.873649
 1.018905 -9.083916 -0.550674 1.102494 0.973622 1.098520 0.966888 0.974615 -0.273562 0.944834 1.097234 0.994077 1.094917 0.997454 0.975306 1.002487 9.484734 1.055991
 0.964360 4.300228 14.034779 1.031964 0.923945 1.028815 0.917730 0.924462 0.076083 0.898802 1.027988 0.943284 1.025970 0.946886 0.926794 0.951844 -7.458042 0.994280
 0.898841 3.848406 21.374056 0.982836 0.846314 0.979049 0.838373 0.847377 0.536435 0.812799 0.977826 0.870961 0.975658 0.874861 0.848293 0.880720 24.616184 0.937479
 0.807484 3.936005 21.507208 0.960647 0.713665 0.952661 0.700655 0.717198 0.620069 0.652958 0.949231 0.755500 0.946704 0.760223 0.712192 0.768902 24.631443 0.874217
 0.919813 9.747293 15.766641 1.040854 0.847509 1.034244 0.837775 0.850020 0.458144 0.801233 1.031759 0.879819 1.028983 0.883892 0.846859 0.890652 -5.199126 0.972387
 1.030063 12.384993 6.333436 1.113431 0.986999 1.109244 0.980669 0.988102 0.683770 0.960040 1.107733 1.005410 1.105406 1.008608 0.987933 1.013481 4.839058 1.065967
 1.296268 -21.779942 6.345161 1.374786 1.265876 1.371903 1.259753 1.263375 -0.216854 1.253488 1.372863 1.283137 1.368175 1.289997 1.276834 1.297422 -21.403337 1.333527
 0.899485 16.497313 16.702814 0.960859 0.860596 0.958174 0.854742 0.861548 0.170973 0.835548 0.957243 0.878807 0.955797 0.881291 0.861671 0.885662 -8.124498 0.927518
 1.138978 12.945304 -3.719751 1.252398 1.079268 1.247061 1.070202 1.080073 0.208873 1.044072 1.245506 1.107458 1.241870 1.112719 1.082858 1.120228 8.058192 1.188582
 1.000452 -0.201884 13.205013 1.035880 0.987132 1.034095 0.984148 0.986838 0.264182 0.978381 1.034094 0.994319 1.032574 0.995808 0.989246 0.997362 -11.992537 1.016447
 0.773866 -6.953172 6.854921 0.892602 0.697901 0.886465 0.687377 0.701071 0.041696 0.647813 0.883113 0.731261 0.881582 0.734454 0.695691 0.741194 -15.659935 0.825107
 0.995385 -1.970863 -0.881509 1.085649 0.951988 1.080734 0.945369 0.953717 0.395358 0.922729 1.079116 0.974704 1.076826 0.977958 0.952885 0.983413 -17.050922 1.032128
 1.006787 -3.353987 -1.967385 1.105378 0.963356 1.100246 0.955890 0.964887 0.193030 0.932108 1.098594 0.987418 1.095922 0.989906 0.964758 0.992357 -26.873613 1.048752
 1.061702 -11.296808 -7.396181 1.194723 0.988126 1.188495 0.976534 0.988573 -0.812113 0.943326 1.186994 1.023673 1.182464 1.030667 0.994716 1.040518 -4.744893 1.122323
 1.056701 -10.333014 -6.778316 1.168688 0.994404 1.163802 0.984256 0.994395 -0.642964 0.956186 1.163118 1.024721 1.159279 1.031339 1.000579 1.039963 1.551138 1.108439
 1.045924 -10.110031 -5.910474 1.130128 0.998857 1.126366 0.990872 0.998935 -0.325482 0.970048 1.125729 1.022049 1.122777 1.026971 1.003692 1.033656 0.722624 1.084832
 1.013490 -5.758979 -4.746624 1.113963 0.958737 1.109370 0.949932 0.959336 0.078478 0.923935 1.108141 0.985297 1.105104 0.989557 0.962636 0.996310 4.544462 1.058808
 0.997354 -5.905963 -2.131818 1.094891 0.951591 1.089811 0.944619 0.953664 0.392947 0.921483 1.087890 0.974543 1.085592 0.977853 0.952270 0.983088 -27.629227 1.038839
 1.024898 -0.340235 0.166337 1.108563 0.975673 1.105148 0.967285 0.975580 -0.291010 0.944506 1.105226 1.000395 1.101740 1.005816 0.981052 1.012800 73.278252 1.064941
 1.003112 -5.329935 -3.132617 1.066576 0.979737 1.063278 0.975556 0.981158 0.437036 0.961444 1.062197 0.994330 1.060534 0.995071 0.980678 0.995381 -26.356638 1.030266
 1.025882 -9.029650 -5.736227 1.127325 0.968795 1.122811 0.959545 0.969043 -0.103245 0.933104 1.121860 0.995864 1.118586 1.001295 0.973498 1.008773 4.250755 1.072138
 1.190260 6.153349 0.615387 1.260196 1.158559 1.257646 1.152565 1.156828 0.391608 1.142027 1.258417 1.176225 1.254663 1.182073 1.167205 1.188678 8.878922 1.223877
 1.224821 -0.145853 -3.738793 1.295177 1.193754 1.293172 1.187555 1.191586 -0.045234 1.178218 1.294341 1.211646 1.290108 1.218236 1.203991 1.225282 2.601038 1.259792
 1.313155 5.055499 0.539744 1.386818 1.283022 1.385362 1.275927 1.279350 -0.314587 1.270434 1.387740 1.302330 1.381820 1.311419 1.298522 1.320716 19.350180 1.351773
 1.259664 17.135948 4.130246 1.323159 1.232574 1.321560 1.226807 1.229738 -0.128565 1.220548 1.323340 1.249351 1.318722 1.256624 1.244956 1.264284 -0.698176 1.292451
 1.228354 0.153911 -5.487711 1.274228 1.211434 1.272879 1.207416 1.209227 -0.333993 1.204887 1.274208 1.222271 1.270774 1.227398 1.220272 1.232705 -8.201254 1.251384
 1.296943 -13.373351 -11.196589 1.357230 1.275200 1.355276 1.270735 1.272952 -0.823560 1.267028 1.356405 1.287542 1.352504 1.293221 1.283985 1.298955 16.082779 1.325661
 1.209941 -18.211489 -11.206897 1.262423 1.189355 1.261004 1.184487 1.187019 -0.134475 1.180391 1.262220 1.201809 1.258647 1.207803 1.199107 1.213468 18.318192 1.236560
 1.209864 10.458916 -3.895428 1.282248 1.178546 1.279482 1.172653 1.177069 -0.283378 1.163145 1.279738 1.195258 1.276128 1.200786 1.186271 1.206734 -0.473385 1.243616
 1.160507 4.865584 2.962062 1.187741 1.152504 1.187225 1.149991 1.150508 0.106493 1.150474 1.188488 1.158527 1.185910 1.162546 1.159761 1.166307 -12.331160 1.174900
 1.238242 -8.938742 -3.798088 1.285533 1.221301 1.284912 1.216522 1.217716 -0.062702 1.215739 1.286935 1.234079 1.282655 1.241241 1.234479 1.247909 7.211512 1.264060
 1.141709 -15.750609 -2.310743 1.251579 1.087917 1.247070 1.079203 1.087097 -0.531896 1.059403 1.246921 1.115071 1.242215 1.122199 1.096717 1.131133 -18.565783 1.192595
 1.116603 2.110820 -0.887910 1.233765 1.055997 1.228968 1.045984 1.055307 0.286293 1.021900 1.228951 1.086581 1.224056 1.094318 1.064628 1.104033 34.567715 1.171118
 1.349906 1.392834 -10.477231 1.396136 1.334599 1.395695 1.329749 1.330771 -0.221569 1.330413 1.398328 1.347315 1.393498 1.354940 1.348980 1.361857 22.880762 1.376321
 1.339892 -2.695280 -8.438461 1.371431 1.332810 1.371638 1.329387 1.328911 -0.226685 1.333730 1.374403 1.341275 1.370348 1.348041 1.346647 1.353852 0.758083 1.359307
 1.222565 4.754347 -0.897234 1.252833 1.211993 1.252571 1.208281 1.209080 0.814769 1.208791 1.254383 1.220781 1.251194 1.226366 1.222251 1.230959 32.721409 1.240045
 1.269224 -41.670288 -15.261758 1.339996 1.240844 1.337881 1.234645 1.237798 -0.901912 1.228833 1.339686 1.258254 1.334886 1.266043 1.253647 1.273666 -7.132344 1.304970
 1.106171 12.103210 -0.060810 1.199077 1.059571 1.195310 1.052247 1.059083 0.096959 1.034209 1.195351 1.082701 1.191363 1.088868 1.066401 1.096447 -0.437949 1.149287
 1.248500 -4.591083 7.756603 1.274756 1.243620 1.274568 1.240959 1.240402 0.209736 1.244952 1.276422 1.249763 1.273373 1.255109 1.254237 1.259717 8.796953 1.264199
 1.070063 6.065719 8.200005 1.111403 1.049937 1.109859 1.045938 1.049031 0.764039 1.039162 1.110325 1.060748 1.107995 1.064292 1.054983 1.068479 23.530710 1.089969
 1.269583 -0.239764 -11.316329 1.304692 1.257562 1.304368 1.253694 1.254640 -0.155894 1.253774 1.306420 1.267380 1.302626 1.273216 1.268957 1.278560 -8.562490 1.289618
 1.350361 12.345852 1.045657 1.339148 1.368161 1.341364 1.368375 1.364089 -0.170683 1.383999 1.344561 1.364467 1.341565 1.369096 1.380031 1.372079 -22.841051 1.350008
 1.320058 7.329678 4.178864 1.324964 1.328381 1.326709 1.327188 1.324219 0.186181 1.338434 1.329770 1.329383 1.326388 1.335045 1.341197 1.338914 4.695122 1.327702
 1.165142 10.299530 5.084785 1.291364 1.103366 1.286748 1.092121 1.101245 0.284281 1.070123 1.287693 1.136149 1.281452 1.146524 1.117045 1.157977 19.795256 1.225994
 1.147980 -1.057244 2.394938 1.273908 1.085407 1.269184 1.074624 1.083852 -0.019647 1.052184 1.269523 1.118101 1.263638 1.127223 1.097390 1.138044 -5.669445 1.207578
 1.125204 -2.693637 -8.011223 1.214926 1.081663 1.211596 1.074177 1.080405 -0.212392 1.059110 1.211962 1.104406 1.207581 1.111145 1.090776 1.118890 -12.419708 1.167595
 1.138704 3.241258 2.922241 1.213854 1.102228 1.211693 1.094987 1.100092 0.355538 1.083441 1.212658 1.122628 1.208126 1.129903 1.112978 1.137478 -8.293165 1.176106
 1.294072 16.272034 -9.348072 1.264096 1.322287 1.266851 1.324353 1.318277 -0.055180 1.344519 1.270169 1.313438 1.267908 1.316472 1.332210 1.317693 44.305645 1.284747
 1.021733 -14.327389 0.658655 1.154794 0.955610 1.148778 0.944012 0.956252 0.585280 0.910436 1.147771 0.987481 1.143026 0.993261 0.961818 1.000962 18.441069 1.081841
 1.116692 1.764921 -1.452063 1.118533 1.122946 1.119491 1.122277 1.120288 -0.037558 1.130230 1.121179 1.123238 1.119206 1.126236 1.130776 1.128288 -13.690925 1.120240
 1.149315 8.418084 4.745837 1.229531 1.112377 1.226949 1.105397 1.110471 0.071705 1.093932 1.227733 1.132738 1.223404 1.139504 1.122447 1.147314 -13.929562 1.188155
 1.206930 7.880108 7.933239 1.227871 1.202962 1.228312 1.200456 1.199788 1.064441 1.204620 1.230778 1.209087 1.227194 1.214661 1.214234 1.219521 7.651648 1.221210
 1.245633 -4.804541 4.832976 1.276629 1.236992 1.276926 1.233240 1.233383 0.801108 1.235661 1.279698 1.245726 1.275490 1.252236 1.249677 1.258310 -2.297760 1.264548
 1.255398 -2.846691 4.464374 1.405831 1.180090 1.400181 1.166842 1.178100 -0.029982 1.138603 1.400480 1.219487 1.393665 1.230898 1.194883 1.243816 -10.215947 1.327007
 1.173548 4.000337 10.996181 1.307412 1.104991 1.302086 1.093707 1.104019 0.334331 1.066658 1.302135 1.139639 1.296547 1.148953 1.115697 1.159759 13.421251 1.236098
 1.134715 9.584505 7.802317 1.239250 1.081957 1.234832 1.073268 1.081270 0.058438 1.052506 1.234563 1.108411 1.230281 1.115439 1.089856 1.123714 -14.037384 1.182854
 1.217896 7.949500 7.160986 1.284215 1.192377 1.282220 1.187217 1.189990 0.294825 1.182424 1.283452 1.207614 1.279244 1.214117 1.203422 1.220937 -0.136177 1.250265
 1.284202 1.217676 1.036098 1.321010 1.274104 1.320989 1.269991 1.270242 0.354153 1.272905 1.323704 1.283822 1.319306 1.290875 1.287904 1.297250 -21.684292 1.306029
 1.118959 2.172496 5.127766 1.257666 1.046340 1.251272 1.035413 1.046545 -0.039056 1.006531 1.249939 1.081434 1.245087 1.088973 1.053196 1.098906 -29.085894 1.180901
 1.203682 19.267096 10.150607 1.230625 1.197125 1.230658 1.194214 1.194323 0.837659 1.196984 1.232558 1.203979 1.229378 1.209076 1.207154 1.213495 -5.530110 1.219465
 1.228971 3.981930 2.842998 1.349897 1.168178 1.345234 1.157667 1.166546 0.102423 1.134322 1.345601 1.200020 1.339891 1.209202 1.180066 1.219854 -12.946500 1.286590
 -0.850772 -18.592516 -14.124887 -0.593463 -0.989545 -0.605386 -1.010821 -0.988770 -4.676810 -1.070776 -0.608280 -0.922851 -0.616661 -0.909129 -0.977297 -0.890776 -128.190750 -0.734769
 -7.958570 12.046779
 61.931381 -61.955353
 56.357674 -56.494431
 -10.169968 13.087568
 -8.751299 10.101925
 -10.681851 12.489616
 -8.331213 10.280394
 -7.911573 10.832578
 1.684763 -0.454540
 -10.009862 8.328748
 -11.714952 11.570289
 -9.581986 9.975117
 -10.571920 12.434647
 -10.953265 8.917781
 -11.513423 7.826605
 -12.121210 8.082582
 74.888664 -75.031273
 -10.621792 10.959965
 -15.136851 8.888810
