# Supplementary material for: AMS 3.0: prediction of post-translational modifications
Source: BMC Bioinformatics. 2010 Apr 28;11:210. doi: 10.1186/1471-2105-11-210 (PMC2874555; doi:10.1186/1471-2105-11-210)
Supplement: Additional file 2 — PTM predictor software with training data. PTM_Archive.tar.gz includes the predictor software binaries together with all trained ANNs in tar.gz compressed form. [file 1471-2105-11-210-S2.GZ › PTM_Archive/4-carboxyglutamate/A/Anet2.dat]

 2
 90 2 2
 -3.197354 0.457321
 -6.237878 -25.250029
 0.238655 20.234266
 -4.251522 9.912065
 -5.137240 -61.788445
 -3.560173 -16.191448
 -10.287131 20.682913
 0.168025 14.989949
 7.186711 10.115615
 12.287889 6.852046
 4.189905 21.737690
 -0.381683 -4.365794
 -9.982327 73.804878
 2.819010 -1.429653
 5.436371 -27.741392
 -6.631747 31.987900
 0.159487 6.713900
 -5.569815 -14.018945
 -2.933908 -32.305119
 7.611286 11.704414
 -17.234285 46.080723
 3.412191 7.161294
 11.388541 -20.506695
 0.737236 79.582817
 -3.807455 -21.247128
 -7.765232 -10.238163
 -4.228323 -16.011694
 8.854882 6.643991
 -0.582520 -1.466226
 25.250454 11.483621
 11.155473 31.191992
 5.612906 43.908390
 -13.010075 53.990494
 -3.113300 -13.177472
 9.950602 39.327599
 11.901196 -40.134010
 1.505993 6.713334
 -16.178450 8.711283
 -7.361076 -36.644291
 -2.804768 0.544092
 6.287436 -21.304575
 9.016571 -35.963154
 3.305924 -12.811652
 1.347605 -5.253784
 -1.631108 -21.921043
 -5.460798 19.264658
 2.191029 -61.611683
 2.527637 128.812302
 1.605259 -52.281151
 -7.309171 -0.704502
 -8.803071 29.286423
 -10.753525 -37.036247
 4.743495 33.176075
 -0.054653 17.637745
 13.561790 -57.658756
 27.128771 30.757170
 -8.549577 1.038763
 44.726871 -0.745593
 9.217687 -8.093503
 -12.066526 25.031477
 6.301373 -16.690701
 4.303215 55.414742
 1.105048 6.980597
 13.310864 10.128229
 6.311828 31.030632
 10.267502 -20.950344
 -10.170621 -18.750668
 -4.545734 10.083162
 -5.631684 27.412418
 8.750694 -2.842784
 -23.440035 -43.050011
 -10.123668 -16.031914
 19.405615 33.060116
 11.090400 28.237528
 17.044233 -59.266201
 -21.587080 16.206509
 8.779100 88.549141
 -2.538828 11.126616
 9.324574 -33.132069
 14.610132 -21.185373
 8.027751 38.180424
 3.184716 -11.283899
 -9.487016 6.771346
 -14.328695 23.653980
 -4.157585 -10.256539
 6.986449 22.730227
 0.463275 -40.300823
 9.000530 -29.459513
 -5.730120 9.735373
 0.402837 -15.348318
 6.438105 -279.056274
 -69.079109 69.272804
 107.624428 -107.906029
 -13.483603 13.520030
 -3.197368 0.457586
 -6.237904 -25.249590
 0.239593 20.232084
 -4.250581 9.909801
 -5.136268 -61.791058
 -3.559523 -16.192728
 -10.286828 20.681982
 0.168770 14.987601
 7.186980 10.115132
 12.288862 6.849560
 4.190104 21.737478
 -0.381335 -4.366352
 -9.981708 73.803841
 2.819524 -1.430662
 5.436689 -27.742104
 -6.631575 31.987215
 0.159838 6.713338
 -5.569654 -14.019525
 -2.933594 -32.305813
 7.611886 11.703364
 -17.233318 46.077785
 3.413107 7.158647
 11.388952 -20.507311
 0.737309 79.583199
 -3.807453 -21.246731
 -7.764472 -10.240247
 -4.227365 -16.014585
 8.855068 6.643710
 -0.581886 -1.468310
 25.250864 11.482818
 11.155566 31.192438
 5.613172 43.908314
 -13.009356 53.988686
 -3.112696 -13.179090
 9.950981 39.326416
 11.901345 -40.133781
 1.506259 6.713300
 -16.178192 8.710619
 -7.360792 -36.644688
 -2.804088 0.542351
 6.287521 -21.304790
 9.016677 -35.963436
 3.306602 -12.813159
 1.348270 -5.255241
 -1.630572 -21.922197
 -5.460389 19.263792
 2.191037 -61.611771
 2.528572 128.810364
 1.605283 -52.281261
 -7.308714 -0.705556
 -8.802962 29.285988
 -10.753284 -37.036980
 4.744224 33.174618
 -0.053936 17.636389
 13.562236 -57.659599
 27.129082 30.756897
 -8.549419 1.037878
 44.727177 -0.746197
 9.217609 -8.093101
 -12.066017 25.030411
 6.301698 -16.691757
 4.303612 55.413460
 1.105700 6.979412
 13.311415 10.127428
 6.312173 31.030270
 10.267852 -20.951141
 -10.170148 -18.752256
 -4.545550 10.083747
 -5.631498 27.411797
 8.751532 -2.844710
 -23.439262 -43.051502
 -10.122897 -16.033535
 19.406124 33.058365
 11.090780 28.236198
 17.044394 -59.266781
 -21.586447 16.204741
 8.779991 88.547020
 -2.538706 11.126237
 9.325233 -33.133945
 14.610506 -21.186611
 8.028235 38.178619
 3.185383 -11.286267
 -9.486470 6.770686
 -14.328362 23.654099
 -4.157259 -10.256352
 6.986593 22.730419
 0.463880 -40.302685
 9.000608 -29.458809
 -5.730016 9.735127
 0.403211 -15.348419
 6.439014 -279.058319
 -69.077820 69.271515
 107.625740 -107.907333
 -13.482268 13.518701
