# Supplementary material for: AMS 3.0: prediction of post-translational modifications
Source: BMC Bioinformatics. 2010 Apr 28;11:210. doi: 10.1186/1471-2105-11-210 (PMC2874555; doi:10.1186/1471-2105-11-210)
Supplement: Additional file 2 — PTM predictor software with training data. PTM_Archive.tar.gz includes the predictor software binaries together with all trained ANNs in tar.gz compressed form. [file 1471-2105-11-210-S2.GZ › PTM_Archive/4-carboxyglutamate/A/Anet20.dat]

 2
 90 20 2
 1.315767 1.325498 1.175018 1.324739 1.336085 1.308853 1.286118 1.255583 -6.929084 5.740026 1.278858 1.010409 1.273992 1.200808 1.206910 1.309226 -0.100938 1.301959 1.204168 1.294683
 1.338599 1.349466 1.196077 1.348697 1.360662 1.331149 1.306938 1.275120 -16.219030 -0.377908 1.299439 1.054449 1.293960 1.220770 1.226795 1.331824 -4.790185 1.323596 1.223981 1.316166
 1.336595 1.367436 0.941580 1.365839 1.398716 1.312485 1.241810 1.131317 -22.802425 -3.460843 1.219341 0.712854 1.193117 0.987633 1.002061 1.314657 15.204359 1.291915 1.002211 1.270767
 1.270817 1.301323 0.867681 1.299771 1.332603 1.246473 1.174935 1.061903 -1.623420 -5.775436 1.152336 0.623894 1.125042 0.914795 0.930083 1.248601 6.052694 1.225819 0.930899 1.204523
 1.215516 1.239331 0.909121 1.238135 1.263713 1.197033 1.141359 1.054501 -7.215145 -6.708634 1.123694 0.716191 1.103065 0.945794 0.957405 1.198692 -3.476975 1.180938 0.957500 1.163829
 1.335931 1.356008 1.078066 1.354791 1.376796 1.320145 1.273612 1.204714 -15.148079 2.673745 1.258687 0.892055 1.243547 1.110198 1.119665 1.321514 2.333406 1.306572 1.118495 1.292080
 1.304714 1.311217 1.218957 1.310523 1.318424 1.300864 1.286235 1.270646 2.019002 8.786905 1.281651 1.081263 1.280870 1.238365 1.242476 1.300979 6.607090 1.296081 1.238852 1.291449
 1.133184 1.167374 0.676667 1.165788 1.202172 1.105029 1.024482 0.901030 -0.519566 5.946252 1.004819 0.443476 0.976067 0.724838 0.741976 1.107653 -6.143200 1.082267 0.745595 1.057732
 1.196508 1.201467 1.142922 1.200972 1.206862 1.193362 1.183239 1.171629 3.313702 5.862771 1.180032 1.071762 1.178347 1.152843 1.154867 1.193676 -5.661886 1.190407 1.153200 1.187015
 1.305897 1.327262 1.038731 1.326183 1.349356 1.289204 1.239679 1.165561 1.486545 2.226607 1.224301 0.874225 1.206936 1.069411 1.078622 1.290644 2.962908 1.274649 1.077780 1.259795
 1.229480 1.246207 1.004263 1.245106 1.262857 1.217075 1.178140 1.120607 4.666589 0.468222 1.165729 0.799009 1.153970 1.034969 1.044021 1.218056 -7.670394 1.205246 1.041551 1.193572
 1.245041 1.261409 1.031057 1.260403 1.278171 1.233358 1.196020 1.142589 25.518839 -6.711927 1.184176 0.829206 1.173299 1.062948 1.071274 1.234262 -0.478998 1.222300 1.068515 1.210854
 1.281312 1.299557 1.060364 1.298644 1.318296 1.267365 1.227210 1.165811 26.097967 29.653437 1.214566 0.887861 1.199980 1.085915 1.094065 1.268635 1.907549 1.255488 1.094500 1.243424
 1.235474 1.249847 1.067031 1.249103 1.265114 1.224057 1.191751 1.144113 16.566816 1.810032 1.181895 0.942081 1.170268 1.084540 1.090394 1.225193 -14.979877 1.214553 1.091339 1.205048
 1.180293 1.192005 1.052864 1.191517 1.204082 1.170861 1.146044 1.108599 -13.681492 -3.613672 1.138584 0.979616 1.128964 1.063780 1.068141 1.171612 -2.615823 1.163570 1.069454 1.156214
 1.238776 1.258520 0.986792 1.257729 1.278588 1.223167 1.178317 1.107058 2.410643 29.517548 1.164249 0.800226 1.146627 1.013550 1.022248 1.224703 -16.073771 1.210390 1.023748 1.196764
 1.206650 1.220347 1.008857 1.219363 1.234709 1.196426 1.163799 1.116071 3.062260 -4.353324 1.153238 0.810626 1.143938 1.039862 1.048165 1.197152 10.462424 1.186568 1.045200 1.176585
 1.225228 1.245760 0.980657 1.245001 1.267174 1.208655 1.162554 1.090161 -8.126692 -5.195594 1.148215 0.833008 1.129955 1.004663 1.011162 1.210104 6.823654 1.195384 1.012911 1.181354
 1.144293 1.152830 1.021889 1.152278 1.161335 1.138032 1.118487 1.089701 0.941606 -17.998238 1.112355 0.888506 1.106523 1.042112 1.047385 1.138564 -12.743495 1.132367 1.045830 1.126219
 1.218679 1.229783 1.092764 1.229072 1.241557 1.210545 1.185474 1.151919 9.176085 20.799631 1.177943 0.992627 1.170894 1.107919 1.112465 1.211272 -0.397726 1.202879 1.111559 1.195257
 1.105124 1.117835 0.944863 1.117408 1.131030 1.094188 1.066383 1.020767 34.399849 9.756305 1.057502 0.834224 1.044464 0.963270 0.969726 1.095267 7.389863 1.086659 0.971590 1.078439
 1.137053 1.149121 0.987712 1.148962 1.161754 1.127196 1.100081 1.056178 12.807031 3.245549 1.091962 0.875991 1.080115 1.004305 1.009000 1.128159 19.783289 1.119290 1.010183 1.111796
 1.261619 1.282037 0.991188 1.280830 1.302906 1.246251 1.198871 1.127348 -2.639371 -1.351411 1.183877 0.749732 1.168058 1.026094 1.036234 1.247434 10.929714 1.232172 1.035254 1.217924
 1.223282 1.244066 0.937383 1.242687 1.264687 1.208142 1.159475 1.085696 45.438591 6.541822 1.143774 0.657299 1.128279 0.980957 0.992985 1.209320 9.450961 1.193547 0.991093 1.179137
 1.195122 1.210723 1.001534 1.209810 1.226409 1.183664 1.148104 1.095882 -14.389696 -5.725761 1.136825 0.847176 1.125930 1.023383 1.030432 1.184599 6.461139 1.173109 1.029083 1.162353
 1.147430 1.162924 0.955055 1.162312 1.178441 1.135059 1.100982 1.045648 -1.674923 -6.540979 1.090224 0.825403 1.075975 0.977851 0.985404 1.136400 -1.837936 1.125534 0.986414 1.115313
 1.138766 1.148186 1.036955 1.147887 1.157806 1.131395 1.112099 1.081065 -13.312986 -12.545313 1.105870 0.989930 1.097437 1.046546 1.049772 1.132094 -15.589363 1.125816 1.050470 1.120569
 1.187323 1.209398 0.897437 1.208229 1.231864 1.170067 1.118109 1.037658 8.433731 15.697613 1.101519 0.709557 1.082876 0.934666 0.946265 1.171512 0.957428 1.154736 0.945905 1.138898
 1.056085 1.061696 0.980365 1.061450 1.067739 1.051444 1.038320 1.016665 15.039253 -11.404253 1.034115 0.888938 1.028695 0.994360 0.998124 1.051774 8.301115 1.047540 0.997752 1.043452
 1.182675 1.198414 0.967337 1.197649 1.214706 1.170518 1.133203 1.075140 -3.964211 2.020282 1.121312 0.783656 1.108165 0.997890 1.005061 1.171642 -13.042009 1.159340 1.004781 1.148200
 1.125926 1.136575 0.973507 1.136020 1.147586 1.116907 1.092041 1.051612 -9.779463 5.831183 1.083959 0.832256 1.074335 0.997235 1.001421 1.117666 17.605848 1.109915 1.001390 1.102441
 1.118657 1.130077 0.956371 1.129558 1.141571 1.109709 1.082932 1.039833 11.319993 2.700497 1.074403 0.793155 1.064188 0.981216 0.988637 1.110390 18.839128 1.102172 0.988409 1.094071
 1.139637 1.165173 0.790705 1.163929 1.191084 1.119619 1.059111 0.970487 13.315307 5.702327 1.039722 0.502355 1.018039 0.836575 0.850743 1.121217 20.751825 1.101944 0.850690 1.083875
 1.146728 1.170262 0.839414 1.168815 1.194136 1.128492 1.073311 0.991964 -1.153777 2.706973 1.055934 0.597041 1.036789 0.879392 0.891533 1.130063 16.939001 1.112453 0.891175 1.095781
 1.154877 1.172644 0.936666 1.171538 1.190914 1.141438 1.100211 1.039322 2.478431 11.376256 1.087434 0.766173 1.073802 0.964885 0.973206 1.142545 12.040266 1.129512 0.972634 1.116824
 1.348847 1.369154 1.104566 1.367854 1.390465 1.333832 1.286907 1.222749 -20.544134 -18.744011 1.272221 0.929289 1.259399 1.137456 1.145407 1.334988 0.136033 1.319819 1.141790 1.305082
 1.073572 1.081246 0.951702 1.080921 1.089105 1.067370 1.048513 1.016647 -11.215674 17.621658 1.042735 0.813562 1.035338 0.973417 0.979627 1.067827 22.581364 1.061794 0.979416 1.056334
 1.235734 1.262690 0.903075 1.261111 1.290260 1.215220 1.152197 1.058434 -2.977283 34.282398 1.132389 0.702258 1.111033 0.942685 0.955074 1.217077 -10.628184 1.196627 0.954380 1.177009
 1.084212 1.091113 0.994796 1.090741 1.098047 1.078817 1.062873 1.038877 -2.450792 -12.684455 1.058015 0.879207 1.052842 1.005900 1.008444 1.079326 16.502123 1.074154 1.007919 1.069363
 1.055036 1.073741 0.795037 1.072623 1.092350 1.040597 0.996571 0.934735 -21.897789 2.745992 0.984890 0.574961 0.971562 0.831423 0.842409 1.041831 2.974013 1.027743 0.841863 1.014257
 1.089594 1.110827 0.844279 1.109746 1.132402 1.073066 1.023166 0.960956 -12.439317 -7.908007 1.007652 0.763530 0.996648 0.869141 0.877380 1.074538 -9.339011 1.059447 0.877208 1.043191
 1.113109 1.135449 0.851979 1.134333 1.157903 1.095675 1.043429 0.977747 -17.895144 -11.159520 1.027079 0.760057 1.008735 0.879234 0.888203 1.097261 -13.445525 1.081170 0.887827 1.064172
 1.312697 1.336683 0.966495 1.335443 1.361220 1.294190 1.237795 1.150194 5.178276 -8.962801 1.220089 0.636442 1.200077 1.015946 1.030632 1.295763 -7.829055 1.277742 1.029516 1.260891
 1.285727 1.305306 0.996830 1.304265 1.325314 1.270746 1.225365 1.154109 9.030264 -6.432173 1.210724 0.685041 1.194799 1.040501 1.053226 1.271951 -5.049390 1.257545 1.052118 1.243890
 1.218714 1.233335 0.998508 1.232523 1.248199 1.207469 1.173764 1.120161 9.340917 -4.266142 1.163029 0.744170 1.150924 1.033431 1.043278 1.208457 -2.683676 1.197400 1.042595 1.187627
 1.174359 1.193570 0.903094 1.192508 1.213085 1.159289 1.114153 1.042610 7.179074 -3.615828 1.099567 0.671457 1.083091 0.941949 0.953351 1.160476 -1.568845 1.146201 0.952923 1.132447
 1.089129 1.111938 0.811995 1.110801 1.135340 1.070852 1.014830 0.938928 -15.768254 -9.587750 0.998317 0.722748 0.983913 0.839039 0.848073 1.072451 -10.425759 1.056266 0.848088 1.038056
 1.288240 1.298162 1.117975 1.297414 1.308927 1.280570 1.257891 1.222747 49.304123 12.475707 1.250610 0.806218 1.243242 1.153199 1.162217 1.281220 17.567396 1.273822 1.160893 1.266883
 1.062835 1.077559 0.888793 1.076725 1.092703 1.051608 1.015395 0.971610 -13.155287 -8.163841 1.004678 0.819134 0.995199 0.907081 0.913115 1.052683 -9.310349 1.042379 0.912926 1.030120
 1.206056 1.224579 0.927424 1.223636 1.243779 1.191608 1.147652 1.076833 9.318727 -4.147301 1.133428 0.650794 1.117441 0.970788 0.983063 1.192774 -1.376141 1.178966 0.982294 1.165699
 1.234739 1.252178 0.995658 1.251011 1.269715 1.221543 1.180075 1.118702 12.687682 9.601875 1.166666 0.792108 1.154053 1.027025 1.036463 1.222407 10.684319 1.209190 1.033736 1.196581
 1.270638 1.287939 1.028545 1.286699 1.305759 1.257451 1.216231 1.156556 4.887874 9.331864 1.203212 0.818569 1.191243 1.065117 1.075026 1.258382 -0.963651 1.245267 1.071759 1.232583
 1.298262 1.317320 1.013920 1.315869 1.337244 1.283792 1.237034 1.168874 0.947192 9.131186 1.221998 0.723839 1.208913 1.059184 1.071243 1.284829 -4.267548 1.269719 1.068009 1.255567
 1.231120 1.248802 0.978222 1.247529 1.266411 1.218538 1.176682 1.113600 -6.422976 13.737380 1.162765 0.721768 1.150328 1.013700 1.024719 1.219532 13.406473 1.205929 1.022685 1.193117
 1.182392 1.197233 0.977560 1.196259 1.211935 1.171793 1.137274 1.085519 4.454722 9.026078 1.125986 0.753423 1.115667 1.004885 1.013690 1.172699 0.958559 1.161512 1.011999 1.150806
 1.262794 1.281947 1.012453 1.280743 1.301664 1.248350 1.203833 1.138949 15.333715 3.940542 1.189943 0.803139 1.176176 1.046883 1.056295 1.249435 -12.114939 1.235195 1.054183 1.221366
 1.248651 1.262077 1.080116 1.261104 1.275405 1.239245 1.208445 1.166647 20.251011 -21.124706 1.198853 0.945320 1.190989 1.105950 1.111853 1.239874 -0.985296 1.229868 1.108622 1.220247
 1.135571 1.158195 0.800818 1.156977 1.181304 1.117849 1.062653 0.978165 -1.269743 13.777155 1.044847 0.495549 1.025347 0.850000 0.864527 1.119381 -6.953304 1.101822 0.863584 1.084743
 1.181430 1.188360 1.103769 1.187802 1.195675 1.176288 1.160690 1.141511 -5.843438 -10.643312 1.155835 1.037290 1.152370 1.115556 1.118055 1.176675 -3.805315 1.171267 1.116279 1.166476
 1.212932 1.225975 1.018757 1.224949 1.239303 1.203579 1.172258 1.128004 13.021203 -6.680750 1.162128 0.796316 1.154566 1.052635 1.061079 1.204288 9.200317 1.194238 1.057762 1.184245
 1.246651 1.271080 0.938823 1.269500 1.296021 1.228340 1.170403 1.087134 -17.025663 -13.102394 1.151796 0.783845 1.135217 0.980089 0.991185 1.229788 -18.147089 1.211247 0.986659 1.193144
 1.226448 1.251973 0.877043 1.250326 1.277436 1.207549 1.146326 1.055192 22.855026 14.915227 1.126934 0.643510 1.107819 0.927429 0.941035 1.208957 -2.390812 1.189621 0.936936 1.170980
 1.301941 1.315958 1.080797 1.314867 1.330405 1.291511 1.258142 1.209313 17.354982 11.436261 1.247510 0.785107 1.237864 1.121058 1.131335 1.292393 -15.546142 1.281540 1.128927 1.271490
 1.279007 1.290171 1.104259 1.289352 1.301654 1.271193 1.244984 1.207527 -5.307482 -7.692529 1.236654 0.856280 1.229888 1.137689 1.146294 1.271912 -14.692147 1.263020 1.144102 1.255118
 1.172809 1.182768 0.999728 1.182041 1.193178 1.165388 1.140740 1.102727 32.429504 10.840315 1.132935 0.767432 1.125552 1.031959 1.040523 1.165940 -6.339713 1.157972 1.038957 1.150614
 1.274557 1.293629 1.001642 1.292508 1.313065 1.260518 1.214900 1.148273 -1.646763 -18.613272 1.200516 0.745451 1.187302 1.044145 1.055354 1.261693 -32.637161 1.246739 1.051692 1.232862
 1.208019 1.227805 0.973575 1.226364 1.247177 1.193591 1.148300 1.083999 6.985204 3.400557 1.133565 0.869496 1.120968 1.003475 1.009751 1.194754 -3.616699 1.180013 1.006616 1.166200
 1.161208 1.172316 0.983429 1.171536 1.183763 1.152969 1.126259 1.085744 14.863855 -0.559313 1.117591 0.738770 1.109444 1.014013 1.022227 1.153634 -1.874018 1.144755 1.020698 1.136454
 1.116971 1.124673 1.027112 1.124163 1.132916 1.111387 1.092898 1.069925 14.677855 5.442519 1.087536 0.989557 1.083409 1.038791 1.041726 1.111631 7.141398 1.105646 1.039453 1.099931
 1.225224 1.236472 1.036977 1.235563 1.248200 1.217028 1.190272 1.149016 3.563891 10.592594 1.181369 0.774689 1.173235 1.072283 1.082206 1.217669 -3.574544 1.208949 1.080049 1.200980
 1.245287 1.248060 1.189400 1.247494 1.250673 1.244125 1.238501 1.234264 -15.633419 2.117629 1.236989 1.016635 1.237976 1.208969 1.213113 1.244111 6.822007 1.241950 1.210634 1.240146
 1.240654 1.245928 1.144265 1.245383 1.251397 1.237494 1.225093 1.210031 -2.329164 -8.888138 1.221002 0.942712 1.219939 1.168986 1.174960 1.237757 11.588450 1.233336 1.172084 1.229392
 1.225988 1.255729 0.781477 1.253993 1.286095 1.203357 1.129903 1.016370 20.611971 0.869328 1.105609 0.409336 1.082113 0.849001 0.867530 1.205312 19.304657 1.181576 0.862967 1.159333
 1.241697 1.270816 0.837213 1.269016 1.300005 1.219767 1.149821 1.043118 -6.838371 -14.632655 1.127077 0.542164 1.104365 0.895111 0.910930 1.221647 12.635267 1.199132 0.907151 1.177828
 1.169417 1.191723 0.861219 1.190429 1.213950 1.152510 1.099236 1.018253 -6.522783 -0.442511 1.081993 0.629217 1.064820 0.906607 0.919022 1.154070 -10.901807 1.137180 0.916030 1.120674
 1.137939 1.157088 0.842463 1.155794 1.175763 1.123700 1.077175 1.004610 -13.409790 4.466759 1.062161 0.585750 1.046975 0.891458 0.904829 1.124911 -1.209178 1.110044 0.901715 1.096126
 1.137393 1.137686 1.104281 1.137283 1.137935 1.138598 1.138438 1.140848 34.474651 31.292206 1.138259 0.923611 1.141210 1.122836 1.126457 1.138376 -2.245865 1.137786 1.123695 1.137775
 1.158191 1.185613 0.786377 1.184038 1.213418 1.136626 1.071032 0.980199 19.405268 -9.340955 1.049860 0.550083 1.027227 0.835484 0.849850 1.138495 4.932214 1.117589 0.847857 1.097341
 1.040128 1.044491 0.958035 1.044153 1.048934 1.037158 1.026698 1.010373 -10.974878 -13.189404 1.023027 0.794728 1.020605 0.977236 0.981479 1.037249 5.970770 1.033822 0.979995 1.030498
 1.192124 1.211670 0.921112 1.210373 1.231570 1.177558 1.130449 1.060233 -13.122858 -3.797557 1.115108 0.701355 1.101186 0.962597 0.973772 1.178750 6.795752 1.163638 0.970231 1.149236
 1.222948 1.227381 1.167021 1.226756 1.231938 1.220668 1.210734 1.202984 3.023953 7.255723 1.207719 1.067644 1.208428 1.181516 1.184194 1.220649 14.490830 1.217034 1.180776 1.213892
 1.270887 1.277461 1.180998 1.276688 1.284506 1.267197 1.252145 1.236082 5.150627 -3.659785 1.247123 1.029162 1.246553 1.201781 1.205880 1.267422 10.621843 1.261996 1.202155 1.257314
 1.324501 1.360245 0.798592 1.358293 1.396049 1.297215 1.211409 1.077784 -2.339500 -6.213113 1.183626 0.338680 1.154844 0.877389 0.899509 1.299551 -2.222887 1.272058 0.895803 1.246153
 1.225442 1.257584 0.747333 1.255878 1.290358 1.200286 1.122073 0.998895 6.222587 9.530646 1.096730 0.339943 1.069550 0.817663 0.837572 1.202479 16.893513 1.177345 0.834814 1.153669
 1.168756 1.194254 0.797462 1.192959 1.219906 1.148702 1.087165 0.991646 -18.204420 -1.265924 1.067023 0.492269 1.045426 0.851203 0.866689 1.150436 7.810072 1.130992 0.864845 1.111763
 1.210531 1.228981 0.966797 1.227648 1.247541 1.197086 1.153685 1.091837 -9.388743 19.886076 1.139513 0.736742 1.127633 0.999225 1.008999 1.198156 -1.247417 1.184075 1.005066 1.170665
 1.303262 1.311618 1.191488 1.310651 1.320777 1.297942 1.278248 1.255878 -25.743761 -11.263554 1.272064 1.048672 1.270050 1.213955 1.218591 1.298247 -10.160107 1.291466 1.214678 1.285143
 1.224853 1.256498 0.797085 1.254897 1.288170 1.199998 1.125387 1.006978 -30.232145 -21.101179 1.101203 0.561639 1.073871 0.851026 0.867295 1.202247 8.332403 1.178489 0.866366 1.155596
 1.184957 1.193127 1.066039 1.192233 1.201614 1.179487 1.159912 1.135000 -13.298038 17.626123 1.153733 0.896976 1.150504 1.089796 1.095002 1.179817 7.770428 1.173277 1.091588 1.166969
 1.298349 1.326602 0.887484 1.324944 1.354740 1.277067 1.209532 1.104655 -14.099596 8.735442 1.187756 0.535692 1.165010 0.949149 0.966472 1.278960 -3.424961 1.257456 0.963665 1.236637
 -0.425811 -0.375358 -1.111595 -0.378005 -0.324100 -0.465156 -0.582771 -0.764248 -89.206421 -39.935459 -0.620194 -1.617061 -0.661858 -1.021816 -0.994244 -0.461841 -46.282711 -0.499485 -0.996226 -0.534892
 -10.953682 11.651875
 -11.553415 11.933696
 -5.768834 8.528666
 -11.097389 12.327413
 -11.925795 12.529008
 -11.487818 10.511147
 -8.817369 11.423365
 -10.115018 7.968661
 77.772781 -77.827148
 68.927917 -68.967880
 -7.938228 11.791779
 -4.870100 4.505471
 -10.518592 8.772964
 -8.513005 6.784993
 -8.576646 6.999371
 -11.322077 10.722947
 69.767471 -69.809174
 -10.184631 11.256988
 -6.541491 8.957017
 -9.106752 11.795939
 -15.030882 5.979261
 1.315767 1.325498 1.175018 1.324739 1.336085 1.308853 1.286119 1.255583 -6.929111 5.739995 1.278858 1.010410 1.273993 1.200808 1.206911 1.309226 -0.101444 1.301960 1.204169 1.294684
 1.338599 1.349467 1.196078 1.348698 1.360663 1.331149 1.306938 1.275120 -16.219069 -0.377955 1.299440 1.054451 1.293960 1.220771 1.226796 1.331824 -4.791046 1.323596 1.223982 1.316167
 1.336592 1.367434 0.941569 1.365836 1.398713 1.312482 1.241806 1.131311 -22.786959 -3.458612 1.219337 0.712821 1.193112 0.987624 1.002052 1.314654 15.203374 1.291911 1.002202 1.270763
 1.270814 1.301320 0.867669 1.299768 1.332600 1.246470 1.174930 1.061897 -1.607949 -5.773189 1.152332 0.623861 1.125037 0.914786 0.930074 1.248597 6.051978 1.225816 0.930890 1.204519
 1.215513 1.239329 0.909109 1.238132 1.263711 1.197029 1.141355 1.054495 -7.199661 -6.706360 1.123689 0.716157 1.103060 0.945784 0.957396 1.198688 -3.477181 1.180934 0.957490 1.163825
 1.335929 1.356006 1.078057 1.354789 1.376794 1.320142 1.273609 1.204710 -15.137439 2.675320 1.258683 0.892031 1.243544 1.110191 1.119658 1.321511 2.333396 1.306570 1.118488 1.292077
 1.304713 1.311216 1.218954 1.310522 1.318423 1.300864 1.286234 1.270644 2.023372 8.787515 1.281650 1.081254 1.280869 1.238362 1.242474 1.300978 6.606436 1.296080 1.238850 1.291448
 1.133182 1.167372 0.676657 1.165786 1.202170 1.105027 1.024478 0.901025 -0.506983 5.948112 1.004815 0.443448 0.976063 0.724829 0.741969 1.107650 -6.143243 1.082264 0.745587 1.057729
 1.196508 1.201467 1.142919 1.200971 1.206861 1.193361 1.183238 1.171628 3.317867 5.863361 1.180030 1.071753 1.178345 1.152841 1.154865 1.193675 -5.662452 1.190407 1.153198 1.187014
 1.305894 1.327260 1.038720 1.326180 1.349353 1.289201 1.239675 1.165556 1.502020 2.228846 1.224296 0.874192 1.206931 1.069402 1.078613 1.290641 2.962023 1.274646 1.077771 1.259791
 1.229478 1.246205 1.004255 1.245104 1.262855 1.217072 1.178137 1.120603 4.678969 0.470004 1.165725 0.798984 1.153967 1.034962 1.044015 1.218054 -7.671945 1.205244 1.041544 1.193569
 1.245038 1.261407 1.031048 1.260401 1.278169 1.233355 1.196017 1.142585 25.532282 -6.709985 1.184172 0.829178 1.173295 1.062940 1.071267 1.234259 -0.480350 1.222297 1.068508 1.210851
 1.281311 1.299556 1.060358 1.298643 1.318295 1.267364 1.227208 1.165808 26.105595 29.654524 1.214563 0.887845 1.199977 1.085911 1.094061 1.268634 1.906927 1.255486 1.094495 1.243422
 1.235473 1.249846 1.067028 1.249103 1.265113 1.224056 1.191750 1.144111 16.570742 1.810590 1.181894 0.942072 1.170267 1.084538 1.090392 1.225192 -14.979927 1.214552 1.091337 1.205047
 1.180292 1.192004 1.052861 1.191516 1.204082 1.170861 1.146043 1.108598 -13.677254 -3.613061 1.138583 0.979606 1.128963 1.063777 1.068139 1.171611 -2.615822 1.163569 1.069451 1.156213
 1.238775 1.258518 0.986787 1.257728 1.278587 1.223166 1.178315 1.107056 2.418244 29.518629 1.164247 0.800211 1.146625 1.013546 1.022244 1.224701 -16.074953 1.210389 1.023744 1.196763
 1.206648 1.220345 1.008849 1.219361 1.234707 1.196423 1.163796 1.116067 3.075032 -4.351483 1.153235 0.810601 1.143935 1.039855 1.048158 1.197149 10.460752 1.186565 1.045194 1.176582
 1.225227 1.245759 0.980655 1.245001 1.267174 1.208655 1.162553 1.090161 -8.124776 -5.195348 1.148214 0.833005 1.129955 1.004663 1.011161 1.210104 6.823482 1.195384 1.012910 1.181354
 1.144291 1.152828 1.021884 1.152277 1.161334 1.138030 1.118485 1.089698 0.949238 -17.997139 1.112353 0.888491 1.106521 1.042108 1.047381 1.138562 -12.744531 1.132366 1.045826 1.126217
 1.218678 1.229782 1.092759 1.229071 1.241557 1.210544 1.185472 1.151916 9.182265 20.800528 1.177941 0.992614 1.170892 1.107915 1.112462 1.211271 -0.398051 1.202877 1.111556 1.195256
 1.105122 1.117834 0.944859 1.117407 1.131030 1.094187 1.066382 1.020765 34.407185 9.757324 1.057501 0.834211 1.044462 0.963266 0.969723 1.095266 7.388090 1.086658 0.971587 1.078438
 1.137051 1.149120 0.987706 1.148961 1.161753 1.127194 1.100079 1.056174 12.817239 3.246994 1.091959 0.875972 1.080112 1.004299 1.008995 1.128157 19.781792 1.119288 1.010177 1.111794
 1.261617 1.282036 0.991181 1.280828 1.302904 1.246249 1.198868 1.127344 -2.629641 -1.350004 1.183874 0.749711 1.168055 1.026088 1.036229 1.247432 10.929179 1.232170 1.035248 1.217921
 1.223281 1.244065 0.937378 1.242686 1.264686 1.208140 1.159473 1.085693 45.445057 6.542771 1.143772 0.657284 1.128277 0.980952 0.992981 1.209319 9.451019 1.193545 0.991089 1.179136
 1.195121 1.210722 1.001529 1.209808 1.226408 1.183663 1.148103 1.095879 -14.383631 -5.724872 1.136823 0.847162 1.125928 1.023379 1.030428 1.184598 6.461216 1.173108 1.029080 1.162352
 1.147430 1.162924 0.955053 1.162312 1.178441 1.135058 1.100981 1.045648 -1.672010 -6.540594 1.090224 0.825399 1.075974 0.977850 0.985403 1.136400 -1.839329 1.125533 0.986413 1.115312
 1.138764 1.148185 1.036950 1.147886 1.157805 1.131394 1.112097 1.081062 -13.303474 -12.543978 1.105868 0.989913 1.097435 1.046541 1.049767 1.132093 -15.591179 1.125814 1.050466 1.120567
 1.187323 1.209398 0.897435 1.208229 1.231864 1.170066 1.118109 1.037657 8.435903 15.697926 1.101519 0.709552 1.082875 0.934664 0.946263 1.171511 0.957263 1.154736 0.945903 1.138897
 1.056085 1.061696 0.980364 1.061450 1.067739 1.051444 1.038320 1.016665 15.041319 -11.403985 1.034115 0.888936 1.028694 0.994359 0.998124 1.051774 8.299835 1.047539 0.997752 1.043452
 1.182673 1.198413 0.967331 1.197648 1.214705 1.170517 1.133201 1.075137 -3.957023 2.021324 1.121310 0.783640 1.108163 0.997885 1.005056 1.171640 -13.042293 1.159338 1.004777 1.148198
 1.125926 1.136575 0.973505 1.136019 1.147585 1.116906 1.092040 1.051611 -9.776160 5.831629 1.083958 0.832249 1.074334 0.997233 1.001419 1.117665 17.605515 1.109914 1.001388 1.102440
 1.118656 1.130076 0.956367 1.129557 1.141570 1.109708 1.082931 1.039831 11.325613 2.701286 1.074401 0.793144 1.064187 0.981213 0.988634 1.110389 18.838596 1.102171 0.988406 1.094070
 1.139634 1.165172 0.790698 1.163927 1.191082 1.119617 1.059108 0.970484 13.326160 5.703899 1.039719 0.502334 1.018036 0.836569 0.850737 1.121215 20.750465 1.101942 0.850684 1.083873
 1.146726 1.170261 0.839408 1.168813 1.194135 1.128490 1.073309 0.991961 -1.144687 2.708286 1.055932 0.597024 1.036787 0.879387 0.891528 1.130061 16.937675 1.112451 0.891170 1.095779
 1.154876 1.172643 0.936662 1.171537 1.190913 1.141437 1.100210 1.039320 2.484191 11.377088 1.087433 0.766162 1.073801 0.964882 0.973203 1.142544 12.039453 1.129511 0.972631 1.116823
 1.348847 1.369154 1.104564 1.367853 1.390465 1.333832 1.286907 1.222748 -20.541056 -18.743587 1.272220 0.929284 1.259398 1.137455 1.145406 1.334987 0.135214 1.319818 1.141788 1.305081
 1.073571 1.081246 0.951698 1.080920 1.089104 1.067369 1.048512 1.016645 -11.210131 17.622444 1.042734 0.813551 1.035336 0.973413 0.979624 1.067826 22.581051 1.061793 0.979413 1.056333
 1.235733 1.262689 0.903073 1.261110 1.290259 1.215220 1.152196 1.058433 -2.973423 34.282955 1.132388 0.702250 1.111032 0.942682 0.955072 1.217076 -10.628792 1.196626 0.954378 1.177009
 1.084211 1.091112 0.994792 1.090740 1.098046 1.078816 1.062871 1.038875 -2.445895 -12.683729 1.058013 0.879195 1.052840 1.005896 1.008440 1.079325 16.502337 1.074152 1.007916 1.069361
 1.055034 1.073739 0.795029 1.072621 1.092349 1.040595 0.996568 0.934731 -21.887589 2.747480 0.984887 0.574940 0.971559 0.831417 0.842404 1.041829 2.973150 1.027741 0.841857 1.014254
 1.089594 1.110827 0.844278 1.109746 1.132402 1.073065 1.023166 0.960955 -12.437677 -7.907773 1.007652 0.763527 0.996648 0.869140 0.877379 1.074538 -9.339190 1.059447 0.877207 1.043191
 1.113109 1.135449 0.851977 1.134333 1.157902 1.095675 1.043428 0.977746 -17.892986 -11.159211 1.027079 0.760053 1.008734 0.879232 0.888202 1.097260 -13.445761 1.081169 0.887826 1.064171
 1.312695 1.336681 0.966487 1.335441 1.361218 1.294188 1.237792 1.150190 5.189732 -8.961164 1.220086 0.636419 1.200074 1.015940 1.030625 1.295761 -7.830307 1.277740 1.029510 1.260889
 1.285725 1.305304 0.996822 1.304263 1.325312 1.270744 1.225362 1.154105 9.041345 -6.430590 1.210721 0.685019 1.194795 1.040495 1.053220 1.271949 -5.050601 1.257542 1.052112 1.243888
 1.218713 1.233333 0.998502 1.232522 1.248198 1.207468 1.173762 1.120158 9.349700 -4.264887 1.163027 0.744152 1.150921 1.033426 1.043274 1.208455 -2.684636 1.197398 1.042590 1.187625
 1.174358 1.193569 0.903090 1.192507 1.213084 1.159288 1.114152 1.042608 7.185656 -3.614888 1.099566 0.671443 1.083089 0.941945 0.953348 1.160475 -1.569564 1.146200 0.952919 1.132446
 1.089129 1.111938 0.811994 1.110801 1.135340 1.070852 1.014829 0.938927 -15.767591 -9.587656 0.998317 0.722747 0.983913 0.839039 0.848073 1.072451 -10.425831 1.056266 0.848087 1.038056
 1.288238 1.298160 1.117964 1.297412 1.308925 1.280567 1.257888 1.222742 49.318848 12.477811 1.250606 0.806188 1.243238 1.153190 1.162209 1.281217 17.565788 1.273819 1.160885 1.266880
 1.062834 1.077559 0.888793 1.076724 1.092703 1.051608 1.015395 0.971610 -13.154434 -8.163720 1.004678 0.819132 0.995199 0.907080 0.913115 1.052682 -9.310443 1.042379 0.912925 1.030120
 1.206055 1.224578 0.927419 1.223635 1.243777 1.191606 1.147650 1.076831 9.326732 -4.146158 1.133426 0.650778 1.117439 0.970783 0.983059 1.192772 -1.377016 1.178964 0.982290 1.165698
 1.234737 1.252177 0.995652 1.251010 1.269714 1.221541 1.180073 1.118699 12.695052 9.602957 1.166664 0.792091 1.154050 1.027020 1.036459 1.222406 10.684641 1.209188 1.033732 1.196579
 1.270635 1.287937 1.028537 1.286697 1.305758 1.257449 1.216228 1.156552 4.898112 9.333369 1.203209 0.818545 1.191240 1.065110 1.075019 1.258380 -0.963205 1.245265 1.071752 1.232580
 1.298260 1.317319 1.013914 1.315868 1.337242 1.283790 1.237032 1.168871 0.956889 9.132538 1.221995 0.723821 1.208911 1.059179 1.071238 1.284828 -4.269485 1.269717 1.068004 1.255565
 1.231119 1.248801 0.978219 1.247528 1.266410 1.218537 1.176681 1.113598 -6.416544 13.738254 1.162763 0.721758 1.150327 1.013698 1.024717 1.219531 13.404393 1.205929 1.022683 1.193116
 1.182391 1.197232 0.977557 1.196259 1.211934 1.171793 1.137273 1.085518 4.460753 9.026904 1.125984 0.753414 1.115666 1.004883 1.013688 1.172699 0.956461 1.161511 1.011997 1.150805
 1.262794 1.281947 1.012452 1.280743 1.301663 1.248349 1.203833 1.138949 15.336605 3.940930 1.189942 0.803136 1.176176 1.046883 1.056294 1.249434 -12.116436 1.235194 1.054182 1.221366
 1.248649 1.262075 1.080109 1.261102 1.275403 1.239243 1.208443 1.166644 20.260548 -21.123322 1.198850 0.945299 1.190986 1.105944 1.111847 1.239872 -0.985550 1.229866 1.108616 1.220244
 1.135571 1.158195 0.800818 1.156978 1.181304 1.117849 1.062653 0.978165 -1.267595 13.777420 1.044847 0.495547 1.025347 0.850000 0.864527 1.119381 -6.955125 1.101822 0.863584 1.084743
 1.181430 1.188360 1.103768 1.187802 1.195674 1.176288 1.160690 1.141510 -5.841372 -10.643032 1.155835 1.037286 1.152370 1.115555 1.118054 1.176674 -3.805861 1.171267 1.116278 1.166475
 1.212931 1.225974 1.018753 1.224949 1.239302 1.203578 1.172257 1.128002 13.028358 -6.679773 1.162127 0.796305 1.154564 1.052632 1.061076 1.204287 9.198267 1.194237 1.057759 1.184244
 1.246649 1.271078 0.938814 1.269498 1.296019 1.228337 1.170399 1.087130 -17.012257 -13.100458 1.151793 0.783817 1.135213 0.980081 0.991177 1.229785 -18.148550 1.211244 0.986652 1.193141
 1.226446 1.251971 0.877034 1.250324 1.277434 1.207547 1.146323 1.055188 22.868071 14.917096 1.126931 0.643484 1.107815 0.927422 0.941028 1.208954 -2.392603 1.189618 0.936929 1.170977
 1.301940 1.315957 1.080792 1.314866 1.330404 1.291509 1.258140 1.209311 17.362354 11.437301 1.247509 0.785092 1.237862 1.121054 1.131331 1.292392 -15.547148 1.281538 1.128924 1.271489
 1.279006 1.290170 1.104255 1.289351 1.301653 1.271192 1.244983 1.207525 -5.301998 -7.691743 1.236652 0.856268 1.229887 1.137685 1.146291 1.271910 -14.692309 1.263019 1.144099 1.255117
 1.172809 1.182768 0.999726 1.182041 1.193178 1.165387 1.140740 1.102726 32.431915 10.840652 1.132935 0.767427 1.125551 1.031958 1.040521 1.165940 -6.339934 1.157971 1.038956 1.150613
 1.274555 1.293628 1.001636 1.292507 1.313064 1.260516 1.214898 1.148270 -1.636834 -18.611866 1.200513 0.745433 1.187299 1.044140 1.055349 1.261692 -32.639091 1.246737 1.051687 1.232860
 1.208016 1.227803 0.973565 1.226361 1.247175 1.193588 1.148296 1.083994 6.999793 3.402675 1.133561 0.869466 1.120964 1.003466 1.009743 1.194751 -3.618137 1.180010 1.006608 1.166196
 1.161208 1.172316 0.983428 1.171536 1.183763 1.152969 1.126259 1.085743 14.865522 -0.559114 1.117591 0.738768 1.109444 1.014012 1.022226 1.153634 -1.874608 1.144755 1.020697 1.136454
 1.116969 1.124671 1.027105 1.124161 1.132915 1.111385 1.092895 1.069922 14.687937 5.443985 1.087533 0.989536 1.083406 1.038785 1.041721 1.111629 7.140591 1.105644 1.039448 1.099929
 1.225223 1.236471 1.036973 1.235562 1.248199 1.217026 1.190270 1.149014 3.569306 10.593376 1.181368 0.774678 1.173234 1.072279 1.082203 1.217668 -3.574877 1.208948 1.080046 1.200978
 1.245285 1.248058 1.189392 1.247492 1.250671 1.244122 1.238498 1.234260 -15.620986 2.119421 1.236986 1.016610 1.237973 1.208962 1.213107 1.244108 6.820661 1.241948 1.210627 1.240143
 1.240651 1.245926 1.144255 1.245381 1.251395 1.237491 1.225090 1.210027 -2.315544 -8.886177 1.220998 0.942684 1.219935 1.168978 1.174952 1.237754 11.586992 1.233333 1.172077 1.229389
 1.225987 1.255729 0.781475 1.253993 1.286094 1.203356 1.129902 1.016369 20.616110 0.869894 1.105608 0.409329 1.082112 0.848999 0.867528 1.205312 19.303669 1.181576 0.862965 1.159332
 1.241697 1.270816 0.837212 1.269016 1.300005 1.219767 1.149820 1.043118 -6.836624 -14.632427 1.127077 0.542162 1.104365 0.895110 0.910929 1.221646 12.634741 1.199132 0.907151 1.177828
 1.169417 1.191724 0.861220 1.190429 1.213950 1.152510 1.099237 1.018253 -6.522809 -0.442541 1.081993 0.629218 1.064820 0.906607 0.919023 1.154071 -10.902456 1.137180 0.916031 1.120674
 1.137937 1.157086 0.842456 1.155793 1.175762 1.123697 1.077173 1.004607 -13.399785 4.468213 1.062158 0.585729 1.046972 0.891452 0.904823 1.124909 -1.209901 1.110041 0.901709 1.096124
 1.137391 1.137684 1.104273 1.137281 1.137933 1.138596 1.138436 1.140844 34.486076 31.293842 1.138256 0.923588 1.141207 1.122830 1.126451 1.138374 -2.247315 1.137784 1.123689 1.137773
 1.158191 1.185613 0.786376 1.184038 1.213418 1.136626 1.071032 0.980199 19.406706 -9.340755 1.049860 0.550081 1.027227 0.835484 0.849850 1.138495 4.931982 1.117589 0.847856 1.097341
 1.040127 1.044490 0.958028 1.044151 1.048933 1.037157 1.026695 1.010370 -10.965903 -13.188108 1.023025 0.794709 1.020603 0.977231 0.981474 1.037247 5.969998 1.033820 0.979990 1.030496
 1.192123 1.211669 0.921109 1.210372 1.231570 1.177557 1.130448 1.060232 -13.118885 -3.797011 1.115107 0.701348 1.101185 0.962595 0.973770 1.178749 6.794979 1.163638 0.970229 1.149235
 1.222948 1.227381 1.167022 1.226757 1.231938 1.220669 1.210735 1.202985 3.023943 7.255656 1.207719 1.067648 1.208429 1.181517 1.184195 1.220649 14.488941 1.217034 1.180777 1.213892
 1.270888 1.277462 1.180999 1.276688 1.284507 1.267197 1.252146 1.236083 5.150614 -3.659862 1.247124 1.029166 1.246554 1.201782 1.205881 1.267423 10.619793 1.261997 1.202156 1.257315
 1.324498 1.360242 0.798580 1.358291 1.396046 1.297212 1.211405 1.077778 -2.324045 -6.210870 1.183622 0.338646 1.154840 0.877379 0.899500 1.299548 -2.223382 1.272055 0.895794 1.246149
 1.225439 1.257581 0.747321 1.255875 1.290355 1.200282 1.122068 0.998888 6.238046 9.532914 1.096725 0.339908 1.069545 0.817653 0.837562 1.202476 16.893583 1.177341 0.834805 1.153664
 1.168753 1.194251 0.797450 1.192956 1.219904 1.148699 1.087161 0.991639 -18.188955 -1.263645 1.067019 0.492234 1.045421 0.851193 0.866679 1.150432 7.810096 1.130988 0.864836 1.111759
 1.210528 1.228980 0.966789 1.227646 1.247539 1.197084 1.153682 1.091833 -9.378115 19.887630 1.139510 0.736719 1.127630 0.999218 1.008993 1.198154 -1.248115 1.184073 1.005060 1.170663
 1.303262 1.311618 1.191486 1.310650 1.320776 1.297942 1.278247 1.255877 -25.739395 -11.262973 1.272063 1.048666 1.270049 1.213954 1.218589 1.298247 -10.161863 1.291466 1.214676 1.285143
 1.224851 1.256495 0.797075 1.254894 1.288168 1.199996 1.125383 1.006973 -30.219578 -21.099314 1.101199 0.561610 1.073867 0.851018 0.867288 1.202244 8.332654 1.178486 0.866358 1.155593
 1.184957 1.193127 1.066037 1.192233 1.201614 1.179486 1.159911 1.134999 -13.293886 17.626701 1.153733 0.896968 1.150503 1.089794 1.095000 1.179816 7.769446 1.173276 1.091586 1.166968
 1.298346 1.326599 0.887472 1.324941 1.354737 1.277064 1.209528 1.104649 -14.084139 8.737695 1.187752 0.535658 1.165005 0.949139 0.966463 1.278957 -3.425235 1.257453 0.963656 1.236634
 -0.425814 -0.375361 -1.111606 -0.378007 -0.324102 -0.465159 -0.582775 -0.764254 -89.190979 -39.933254 -0.620199 -1.617092 -0.661863 -1.021825 -0.994253 -0.461844 -46.284401 -0.499488 -0.996234 -0.534896
 -10.951493 11.649691
 -11.551227 11.931511
 -5.766649 8.526485
 -11.095201 12.325228
 -11.923606 12.526823
 -11.485629 10.508964
 -8.815181 11.421181
 -10.112831 7.966478
 77.773491 -77.827858
 68.929993 -68.969955
 -7.936040 11.789595
 -4.867933 4.503308
 -10.516403 8.770780
 -8.510819 6.782811
 -8.574460 6.997190
 -11.319888 10.720763
 69.769821 -69.811508
 -10.182443 11.254803
 -6.539305 8.954835
 -9.104564 11.793755
 -15.028693 5.977076
