# Supplementary material for: AMS 3.0: prediction of post-translational modifications
Source: BMC Bioinformatics. 2010 Apr 28;11:210. doi: 10.1186/1471-2105-11-210 (PMC2874555; doi:10.1186/1471-2105-11-210)
Supplement: Additional file 2 — PTM predictor software with training data. PTM_Archive.tar.gz includes the predictor software binaries together with all trained ANNs in tar.gz compressed form. [file 1471-2105-11-210-S2.GZ › PTM_Archive/4-carboxyglutamate/A/Anet4.dat]

 2
 90 4 2
 -5.132310 4.861788 -3.372655 3.969256
 -6.494988 -28.064474 -7.710282 10.392741
 -8.436881 -1.305006 -8.566990 2.776235
 -5.627062 12.915185 -11.540865 -7.375034
 -0.640191 -49.228813 -3.276163 -8.508645
 -3.781344 -15.070281 -7.711049 2.370533
 -8.272394 24.538931 4.849010 -8.384911
 -0.062479 9.782125 2.472525 -23.089180
 -3.735109 -4.146160 5.555510 7.412271
 2.177201 4.505560 23.633638 -8.002137
 1.806179 18.621984 5.750535 14.334098
 0.832220 5.450686 2.824379 17.349346
 5.881752 84.496750 -1.340872 -8.579095
 3.639795 -1.298923 5.743380 -3.324558
 -0.201972 -30.942804 2.861329 -2.523318
 -6.229731 26.590641 4.974006 -16.539259
 3.095710 9.308818 4.730461 11.329494
 4.217176 -12.911096 11.769312 -17.117582
 1.364736 -32.228291 -2.706186 10.079589
 8.287307 15.622029 6.135106 -1.508313
 -1.565775 54.192703 -6.281976 7.063519
 -3.263394 2.564695 -3.972979 3.709199
 -0.707962 -10.996946 3.411509 0.538211
 0.337569 73.961960 4.662873 -0.628180
 1.780578 -11.065067 -4.255511 2.017641
 4.674363 -2.721191 7.854747 -5.165991
 4.969590 -14.874228 -8.097050 8.156147
 3.179445 1.094970 11.334636 -17.750116
 2.253542 -6.762389 1.951138 -2.080272
 2.820806 8.524001 1.016734 7.610244
 -0.673898 28.969210 7.112775 6.205980
 -5.545018 43.820129 -0.502177 8.951545
 -1.574764 42.606251 -9.049574 7.248892
 1.855883 1.437903 -10.103587 5.867933
 3.727993 42.725868 3.728209 3.280746
 6.039353 -39.912437 12.459335 7.945847
 0.236461 11.114230 7.844795 -9.654971
 18.235634 20.714769 14.680539 -11.906772
 1.145941 -29.431042 7.459292 -1.857903
 -2.576665 -10.841394 -17.802036 -0.294827
 1.179718 -20.916922 2.888040 1.026403
 1.415414 -33.783836 4.158680 1.176718
 -1.260339 -9.023839 1.774977 -0.827756
 -1.366740 -2.698560 1.064320 -0.831166
 -0.985532 -17.066746 0.590622 -0.313428
 -1.448050 14.722098 -2.667892 -0.996060
 1.455882 -55.068329 2.796921 1.829553
 -3.067950 122.186043 -1.382334 -3.236572
 1.528006 -46.751534 3.034137 2.111497
 -1.733376 -2.207615 -2.698784 -0.961198
 2.429141 30.567478 3.006106 -4.552752
 2.632863 -26.147371 4.606111 -9.918247
 -2.063804 41.412628 -4.805670 5.928037
 -3.827904 21.157860 -3.470180 9.143769
 0.180759 -46.411270 -1.042969 14.247778
 5.963620 29.883295 19.769897 19.346312
 4.027959 4.730721 -5.865800 -3.088574
 10.265111 -2.832233 10.554407 23.312992
 4.996195 -13.934031 8.240772 3.617959
 -3.359536 11.325672 -17.139606 10.054947
 6.645547 -17.757486 8.618937 0.667477
 2.790595 52.547775 -1.645324 -8.271833
 -0.109553 -4.706565 -3.638676 1.157443
 -0.934866 13.938946 -1.628457 8.313467
 -3.417109 45.828812 -2.338784 3.018786
 8.203309 -23.621929 17.363142 -0.484671
 -0.919991 -14.784042 0.624046 -6.190217
 7.251646 11.781190 -2.615424 5.694791
 1.973737 38.856850 7.408355 -7.430671
 1.078192 -3.202830 -4.628407 7.659000
 1.151817 -38.518021 5.598796 1.407613
 -1.716114 -5.122050 -1.620681 12.527212
 -2.562260 12.244643 -4.118624 11.463005
 1.041597 27.184334 -1.568367 10.291340
 7.063011 -50.007412 14.412588 6.015819
 -3.585828 7.071758 0.674401 -11.702024
 -2.305374 78.164772 12.013366 -0.556844
 8.946361 15.886561 8.712566 -15.002080
 -3.584595 -20.959124 3.774748 10.752872
 -3.069270 -19.357550 -3.144506 11.397453
 -10.362648 38.744606 -3.892303 2.416749
 -12.501584 -15.322669 -12.410012 7.654750
 -2.775154 2.383376 -17.572216 -11.730936
 -1.742481 13.909110 -16.883450 -8.284685
 0.518594 -3.090327 -0.061785 -13.928159
 -11.276637 22.328457 6.775519 -2.116947
 -5.284043 -43.312008 5.624065 3.948099
 -3.795237 -35.103638 4.393140 -9.951906
 2.320070 8.252882 6.339040 -0.788087
 -0.960750 -18.805260 -3.663114 6.213419
 -3.516811 -278.528992 5.027418 0.574786
 -31.759306 31.851618
 109.235245 -109.225853
 -43.537746 43.723392
 -49.155087 49.472454
 4.573823 -5.089344
 -5.132307 4.861784 -3.372638 3.969264
 -6.494989 -28.064480 -7.710259 10.392751
 -8.436280 -1.307009 -8.566946 2.776450
 -5.626460 12.913182 -11.540826 -7.374822
 -0.639585 -49.230812 -3.276136 -8.508432
 -3.780909 -15.071659 -7.711010 2.370682
 -8.272234 24.538363 4.849018 -8.384843
 -0.061987 9.780501 2.472543 -23.089008
 -3.734955 -4.146699 5.555524 7.412331
 2.177792 4.503559 23.633669 -8.001924
 1.806625 18.620384 5.750557 14.334266
 0.832708 5.448946 2.824408 17.349527
 5.882055 84.495758 -1.340835 -8.578982
 3.639959 -1.299437 5.743405 -3.324496
 -0.201806 -30.943357 2.861350 -2.523254
 -6.229451 26.589657 4.974017 -16.539152
 3.096174 9.307165 4.730491 11.329667
 4.217261 -12.911349 11.769323 -17.117546
 1.365008 -32.229275 -2.706176 10.079693
 8.287546 15.621225 6.135132 -1.508224
 -1.565679 54.192482 -6.281933 7.063546
 -3.263284 2.564405 -3.972933 3.709235
 -0.707543 -10.998431 3.411532 0.538375
 0.337958 73.960526 4.662881 -0.628023
 1.780900 -11.066204 -4.255498 2.017763
 4.674609 -2.722045 7.854762 -5.165900
 4.969651 -14.874325 -8.097002 8.156163
 3.180003 1.093068 11.334641 -17.749916
 2.253603 -6.762506 1.951159 -2.080256
 2.821100 8.522963 1.016752 7.610361
 -0.673742 28.968779 7.112789 6.206028
 -5.544766 43.819401 -0.502159 8.951626
 -1.574380 42.604839 -9.049534 7.249045
 1.856192 1.436722 -10.103551 5.868062
 3.728159 42.725121 3.728238 3.280828
 6.039450 -39.912842 12.459364 7.945894
 0.236681 11.113511 7.844813 -9.654895
 18.235737 20.714266 14.680562 -11.906713
 1.146124 -29.431677 7.459304 -1.857836
 -2.576317 -10.842716 -17.802002 -0.294685
 1.179780 -20.917135 2.888046 1.026426
 1.415496 -33.784119 4.158688 1.176749
 -1.259902 -9.025328 1.775017 -0.827593
 -1.366318 -2.700000 1.064359 -0.831008
 -0.985197 -17.067886 0.590652 -0.313303
 -1.447799 14.721244 -2.667869 -0.995966
 1.455907 -55.068413 2.796923 1.829562
 -3.067389 122.184135 -1.382283 -3.236362
 1.528039 -46.751644 3.034141 2.111510
 -1.733071 -2.208655 -2.698756 -0.961084
 2.429671 30.565742 3.006147 -4.552561
 2.633371 -26.149061 4.606151 -9.918062
 -2.063549 41.411671 -4.805647 5.928137
 -3.827730 21.157146 -3.470165 9.143844
 0.180818 -46.411587 -1.042963 14.247811
 5.964034 29.882002 19.769939 19.346451
 4.028510 4.728833 -5.865763 -3.088371
 10.265201 -2.832457 10.554427 23.313017
 4.996518 -13.935331 8.240782 3.618096
 -3.359321 11.324965 -17.139580 10.055021
 6.646042 -17.759254 8.618948 0.667667
 2.791051 52.546135 -1.645307 -8.271656
 -0.109302 -4.707381 -3.638636 1.157537
 -0.934795 13.938751 -1.628423 8.313495
 -3.417065 45.828651 -2.338764 3.018806
 8.203700 -23.623219 17.363171 -0.484534
 -0.919460 -14.785929 0.624062 -6.190014
 7.251722 11.780967 -2.615407 5.694817
 1.974062 38.855690 7.408361 -7.430546
 1.078351 -3.203340 -4.628366 7.659061
 1.151832 -38.518028 5.598846 1.407618
 -1.716120 -5.122059 -1.620636 12.527216
 -2.561671 12.242642 -4.118598 11.463221
 1.042194 27.182333 -1.568348 10.291555
 7.063602 -50.009411 14.412597 6.016034
 -3.585376 7.070378 0.674443 -11.701873
 -2.305198 78.164200 12.013417 -0.556781
 8.946858 15.884938 8.712576 -15.001906
 -3.584398 -20.959669 3.774791 10.752932
 -3.068673 -19.359550 -3.144485 11.397666
 -10.362383 38.743866 -3.892260 2.416834
 -12.501272 -15.323546 -12.409958 7.654850
 -2.774638 2.381578 -17.572187 -11.730743
 -1.741989 13.907349 -16.883438 -8.284496
 0.519015 -3.091815 -0.061772 -13.927999
 -11.276479 22.327879 6.775531 -2.116881
 -5.283556 -43.313438 5.624119 3.948256
 -3.795254 -35.103882 4.393122 -9.951880
 2.320697 8.250882 6.339060 -0.787872
 -0.960455 -18.806295 -3.663091 6.213531
 -3.516222 -278.531006 5.027472 0.575006
 -31.759514 31.851812
 109.234863 -109.225487
 -43.538212 43.723835
 -49.155235 49.472599
 4.573354 -5.088896
