# Supplementary material for: AMS 3.0: prediction of post-translational modifications
Source: BMC Bioinformatics. 2010 Apr 28;11:210. doi: 10.1186/1471-2105-11-210 (PMC2874555; doi:10.1186/1471-2105-11-210)
Supplement: Additional file 2 — PTM predictor software with training data. PTM_Archive.tar.gz includes the predictor software binaries together with all trained ANNs in tar.gz compressed form. [file 1471-2105-11-210-S2.GZ › PTM_Archive/4-carboxyglutamate/A/Anet6.dat]

 2
 90 6 2
 12.164730 1.561351 1.556957 1.402260 -0.143605 -6.999714
 2.099080 1.540315 1.540047 -6.592819 -2.183480 -10.682472
 -0.128165 1.118998 1.179185 13.890872 -1.018576 -14.856138
 0.742660 1.025049 1.088033 -0.634807 -1.300635 0.330699
 4.477206 1.075605 1.121051 -10.393364 -1.191657 -11.333709
 18.241926 1.481819 1.500303 -7.413549 -0.886327 -16.550457
 12.404160 1.636706 1.623099 20.457127 4.588460 3.146430
 12.099298 0.534841 0.628389 6.127263 -0.265622 -3.394600
 3.457089 1.417620 1.409132 -4.300896 2.084242 -4.055840
 -3.392116 1.352203 1.381813 11.111753 1.395825 0.778102
 -1.198473 1.344898 1.358353 -3.584260 -2.069289 6.781757
 1.838071 1.390148 1.400818 1.626712 -1.468704 13.635721
 14.245672 1.012117 1.059611 17.422419 3.393797 21.138027
 1.934691 0.990318 1.030467 -13.205341 -1.130803 14.294145
 -11.800203 0.951534 0.985468 -0.777373 -3.472643 -18.035702
 10.465574 1.068773 1.113016 6.373291 2.052038 9.982115
 -12.449087 1.298909 1.309429 8.762614 -3.507355 -3.644724
 -3.372144 1.164822 1.203386 1.647043 0.227482 -5.782411
 -7.824732 1.196939 1.205124 -18.358356 -4.588253 6.764366
 3.429145 1.166000 1.187717 12.047461 -0.166760 12.509838
 7.323434 0.576268 0.634697 6.213881 5.483119 26.703465
 0.686201 0.679751 0.731343 13.255012 2.543549 11.288754
 -4.907449 1.274657 1.301602 8.973015 -4.667398 0.942087
 6.149361 1.418377 1.433195 6.847815 -2.144744 28.565220
 1.729929 1.399174 1.405998 -0.787419 -3.427031 -10.987801
 -10.557619 0.825670 0.870754 0.165980 -1.262746 2.780264
 -10.664750 0.647970 0.696482 -11.040703 -0.345819 -14.462996
 8.526801 1.283963 1.309523 4.139141 -0.946319 4.358084
 -12.785474 0.769698 0.798286 1.085762 -0.080846 9.770163
 3.499341 1.114347 1.141851 -9.105851 -3.799861 9.556520
 3.802296 1.105067 1.124170 15.120548 0.815801 -8.866492
 6.669631 1.023335 1.047635 19.517162 2.089546 11.991878
 -0.361848 0.822795 0.881517 25.707630 3.330664 8.090075
 0.887244 0.955093 1.002452 24.295082 2.776434 -4.781911
 -1.682911 1.114403 1.145182 10.354637 3.213219 5.544512
 -20.116613 1.678478 1.683637 -15.913544 -3.460314 -19.408571
 -1.833306 0.947570 0.969746 22.696295 2.458238 -3.194552
 10.699143 1.298657 1.339890 0.053762 5.303092 5.048802
 -19.282932 1.075058 1.083727 7.264810 -0.609465 -7.607724
 1.440696 0.717270 0.767385 9.905978 -0.360289 -14.724308
 -2.917118 1.056357 1.091739 -8.937639 -2.006661 -12.118638
 -4.325406 1.088982 1.125045 -12.846688 -3.000046 -18.282213
 0.341713 1.283417 1.318004 -11.525129 -2.535726 0.778702
 1.566324 1.263519 1.290357 -8.651196 -1.668958 4.884266
 1.194766 1.212377 1.232165 -9.107302 -1.302646 3.609633
 1.089316 1.146339 1.176451 -7.502699 -0.790223 7.011955
 -5.263583 1.060252 1.096164 -17.623371 -3.245078 -19.540155
 14.027027 1.201348 1.218651 29.442522 5.184216 50.831497
 -4.174446 1.059249 1.080656 -15.663702 -2.555827 -16.520174
 0.992446 1.192403 1.218763 -10.967274 -1.229242 6.274710
 0.801435 1.461671 1.470485 9.225128 6.539581 5.338223
 -5.971201 1.517387 1.524673 -4.352998 5.689851 3.771521
 3.434611 1.736610 1.734106 -2.568100 -2.101710 11.218947
 12.073030 1.634645 1.632549 14.864692 -4.417556 -6.502035
 8.895097 1.517646 1.516383 -2.823575 -4.757336 -4.162606
 -0.794368 1.601072 1.607782 -12.630028 -0.451234 15.753143
 -9.978889 1.465402 1.468002 -16.257395 5.165259 19.175352
 8.909193 1.508218 1.517970 -5.613301 -5.055890 3.329385
 -1.474440 1.347186 1.344616 1.079170 0.621926 -9.305388
 -3.039291 1.572881 1.565629 0.531067 -2.506246 9.832902
 -7.401587 1.451539 1.471841 -19.750711 1.229345 -14.101033
 7.421010 1.440026 1.461818 4.438300 5.977758 23.804358
 8.406646 1.747392 1.737487 -2.362068 -0.790898 19.090403
 0.583707 1.705363 1.691660 -18.715967 -4.522388 -0.075365
 4.631685 1.478636 1.471887 4.244927 0.036765 25.335117
 -14.350984 1.609177 1.611032 -36.886047 -3.825854 -3.503793
 -3.508710 1.389431 1.405939 0.835101 2.786599 1.402711
 -1.818990 1.509689 1.501999 4.251767 -0.275635 8.644588
 -1.806075 1.255435 1.258167 19.478535 3.722502 19.928467
 3.853337 1.594257 1.584607 -4.046910 -3.803269 -5.067564
 10.697545 1.659109 1.631327 0.241073 0.168432 -14.411276
 4.647919 1.663636 1.638384 -0.961741 -1.624335 1.603731
 -10.451382 1.562551 1.581362 7.721419 -1.235077 13.643892
 -12.510005 1.488460 1.513139 2.367336 -2.221931 2.497454
 -7.852615 1.360193 1.378436 -8.072660 -1.734064 -5.934018
 6.933453 1.413990 1.420487 -2.192708 4.433034 -5.305325
 20.271229 1.540609 1.510370 6.825214 4.174544 30.459173
 9.848409 1.292434 1.324631 -5.877460 -2.229117 7.590132
 -8.518570 1.294760 1.279717 -1.178515 -0.452795 -7.650203
 3.907061 1.443666 1.453495 8.633467 -1.222742 -7.933153
 2.810285 1.529773 1.510909 23.176638 -1.541680 -1.451798
 1.680886 1.625801 1.606657 -1.765333 -2.382826 -1.095646
 -3.788004 1.754896 1.777310 0.295967 1.952859 -8.330956
 0.980567 1.550900 1.577593 20.302113 5.962053 7.011008
 -7.180267 1.417632 1.439812 8.645235 2.101888 -9.661989
 9.638311 1.503525 1.509645 14.022294 2.499249 -6.030768
 -2.354384 1.690880 1.670455 -8.735401 -6.566369 -20.310587
 -14.131731 1.396560 1.433977 7.050981 -1.349618 -27.060894
 7.262933 1.474659 1.463749 13.186188 1.127666 -3.919750
 -0.601458 1.639948 1.657963 5.845601 1.278410 -12.980081
 -17.839653 -0.442020 -0.372440 -71.610313 -16.472549 -86.717430
 35.728432 -35.572460
 -39.674492 42.996605
 -40.669319 43.243439
 61.329594 -61.465794
 15.796177 -15.369936
 65.153091 -65.310440
 -44.999786 39.151596
 12.164791 1.561352 1.556958 1.402061 -0.143728 -6.999517
 2.099067 1.540316 1.540049 -6.593081 -2.183717 -10.682291
 -0.128441 1.119001 1.179188 13.890418 -1.019102 -14.856077
 0.742462 1.025052 1.088036 -0.635201 -1.301054 0.330745
 4.477034 1.075607 1.121052 -10.393610 -1.191939 -11.333701
 18.241955 1.481820 1.500304 -7.413820 -0.886451 -16.550323
 12.404149 1.636708 1.623100 20.456898 4.588228 3.146642
 12.099193 0.534842 0.628390 6.127080 -0.265816 -3.394594
 3.457033 1.417621 1.409133 -4.300973 2.084033 -4.055706
 -3.392372 1.352206 1.381815 11.111424 1.395332 0.778139
 -1.198701 1.344900 1.358356 -3.584521 -2.069725 6.781820
 1.837821 1.390151 1.400821 1.626385 -1.469205 13.635810
 14.245543 1.012120 1.059614 17.421854 3.393358 21.138224
 1.934490 0.990321 1.030470 -13.205755 -1.131270 14.294269
 -11.800280 0.951536 0.985469 -0.777607 -3.472856 -18.035629
 10.465273 1.068775 1.113018 6.373229 2.051607 9.982065
 -12.449057 1.298910 1.309430 8.762289 -3.507457 -3.644607
 -3.372347 1.164824 1.203388 1.646935 0.227155 -5.782409
 -7.824729 1.196939 1.205124 -18.358545 -4.588334 6.764437
 3.429083 1.166003 1.187719 12.046941 -0.167080 12.510010
 7.323041 0.576270 0.634699 6.213621 5.482654 26.703472
 0.685765 0.679755 0.731346 13.254686 2.542958 11.288769
 -4.907583 1.274660 1.301605 8.972442 -4.667829 0.942218
 6.149388 1.418379 1.433197 6.847395 -2.144976 28.565353
 1.729897 1.399175 1.405999 -0.787678 -3.427265 -10.987713
 -10.557814 0.825671 0.870755 0.165897 -1.262947 2.780295
 -10.665306 0.647973 0.696485 -11.041025 -0.346430 -14.463040
 8.527112 1.283964 1.309523 4.139031 -0.946269 4.358351
 -12.785698 0.769699 0.798287 1.085567 -0.081031 9.770148
 3.499091 1.114349 1.141854 -9.106339 -3.800241 9.556553
 3.802209 1.105069 1.124172 15.120067 0.815542 -8.866432
 6.669540 1.023337 1.047637 19.516743 2.089250 11.991952
 -0.362117 0.822798 0.881520 25.707514 3.330025 8.090238
 0.886998 0.955096 1.002455 24.294971 2.775816 -4.781744
 -1.683123 1.114406 1.145185 10.354525 3.212694 5.544648
 -20.116768 1.678480 1.683638 -15.913755 -3.460558 -19.408537
 -1.833440 0.947573 0.969749 22.695936 2.457768 -3.194430
 10.699059 1.298657 1.339891 0.053662 5.302974 5.048799
 -19.283072 1.075061 1.083730 7.264697 -0.610092 -7.607530
 1.440549 0.717272 0.767387 9.905900 -0.360653 -14.724217
 -2.917153 1.056358 1.091740 -8.937707 -2.006740 -12.118620
 -4.325452 1.088983 1.125046 -12.846778 -3.000149 -18.282190
 0.341468 1.283421 1.318007 -11.525602 -2.536275 0.778826
 1.566087 1.263522 1.290359 -8.651653 -1.669489 4.884386
 1.194579 1.212380 1.232168 -9.107664 -1.303067 3.609729
 1.089176 1.146341 1.176453 -7.502972 -0.790539 7.012026
 -5.263597 1.060252 1.096165 -17.623398 -3.245110 -19.540148
 14.026713 1.201352 1.218655 29.441914 5.183510 50.831657
 -4.174464 1.059249 1.080656 -15.663737 -2.555868 -16.520164
 0.992275 1.192405 1.218766 -10.967605 -1.229625 6.274797
 0.801100 1.461674 1.470488 9.224974 6.538980 5.338296
 -5.971529 1.517390 1.524676 -4.353171 5.689207 3.771632
 3.434473 1.736613 1.734108 -2.568601 -2.102076 11.219046
 12.072984 1.634646 1.632550 14.864258 -4.417743 -6.501972
 8.895039 1.517647 1.516384 -2.823955 -4.757538 -4.162541
 -0.794609 1.601074 1.607784 -12.630350 -0.451620 15.753139
 -9.979213 1.465405 1.468005 -16.257599 5.164644 19.175461
 8.909153 1.508218 1.517970 -5.613503 -5.055986 3.329400
 -1.474690 1.347189 1.344618 1.079047 0.621541 -9.305394
 -3.039408 1.572883 1.565631 0.530763 -2.506542 9.832971
 -7.401782 1.451543 1.471844 -19.751101 1.228731 -14.100869
 7.420828 1.440030 1.461821 4.437893 5.977187 23.804514
 8.406479 1.747394 1.737489 -2.362450 -0.791213 19.090477
 0.583714 1.705363 1.691661 -18.716179 -4.522442 -0.075303
 4.631614 1.478637 1.471887 4.244728 0.036684 25.335136
 -14.351227 1.609180 1.611035 -36.886543 -3.826352 -3.503685
 -3.508968 1.389435 1.405942 0.834601 2.785918 1.402903
 -1.819089 1.509690 1.502000 4.251560 -0.275747 8.644593
 -1.806236 1.255438 1.258169 19.478132 3.722074 19.928608
 3.853281 1.594258 1.584608 -4.047100 -3.803441 -5.067503
 10.697422 1.659111 1.631328 0.240555 0.168184 -14.411265
 4.647781 1.663638 1.638386 -0.962201 -1.624629 1.603767
 -10.451555 1.562554 1.581364 7.721323 -1.235537 13.644059
 -12.510137 1.488462 1.513141 2.367264 -2.222317 2.497618
 -7.852696 1.360194 1.378437 -8.072736 -1.734309 -5.933911
 6.933427 1.413992 1.420488 -2.192916 4.432801 -5.305164
 20.270981 1.540612 1.510372 6.824809 4.174175 30.459110
 9.848372 1.292435 1.324632 -5.877490 -2.229263 7.590216
 -8.518618 1.294760 1.279718 -1.178666 -0.452926 -7.650161
 3.906747 1.443669 1.453498 8.633381 -1.223351 -7.933066
 2.810195 1.529774 1.510910 23.176426 -1.541850 -1.451787
 1.680725 1.625803 1.606658 -1.765630 -2.383116 -1.095623
 -3.788243 1.754900 1.777313 0.295543 1.952335 -8.330817
 0.980381 1.550903 1.577596 20.301777 5.961619 7.011146
 -7.180365 1.417634 1.439814 8.645008 2.101620 -9.661892
 9.638146 1.503526 1.509646 14.022121 2.499048 -6.030727
 -2.354580 1.690882 1.670456 -8.735685 -6.566660 -20.310633
 -14.131476 1.396560 1.433977 7.050839 -1.349666 -27.060642
 7.262714 1.474660 1.463751 13.185964 1.127382 -3.919779
 -0.601828 1.639951 1.657966 5.845212 1.277865 -12.980058
 -17.839983 -0.442015 -0.372436 -71.610947 -16.473289 -86.717262
 35.728245 -35.572273
 -39.675400 42.997524
 -40.670227 43.244358
 61.328743 -61.464928
 15.795610 -15.369360
 65.152176 -65.309517
 -45.000694 39.152515
