# Supplementary material for: AMS 3.0: prediction of post-translational modifications
Source: BMC Bioinformatics. 2010 Apr 28;11:210. doi: 10.1186/1471-2105-11-210 (PMC2874555; doi:10.1186/1471-2105-11-210)
Supplement: Additional file 2 — PTM predictor software with training data. PTM_Archive.tar.gz includes the predictor software binaries together with all trained ANNs in tar.gz compressed form. [file 1471-2105-11-210-S2.GZ › PTM_Archive/4-carboxyglutamate/A/Anet8.dat]

 2
 90 8 2
 1.353309 1.431880 1.429232 -9.984241 -4.164141 1.360151 1.377314 -1.371478
 1.148870 1.353821 1.344139 -28.808231 -3.407029 1.142877 1.221135 14.862000
 0.104585 0.867025 0.806251 -26.022022 11.646296 0.032787 0.368463 12.104527
 0.018251 0.776677 0.715054 7.940277 5.709646 -0.061529 0.288374 0.789778
 0.461030 0.920174 0.879931 -26.531168 -0.053501 0.413563 0.610700 4.083259
 1.575476 1.471751 1.467283 -10.990584 -16.550203 1.622665 1.485325 14.771399
 1.752128 1.579485 1.591787 8.536939 31.923834 1.789726 1.676142 8.484869
 -1.192403 0.200076 0.103180 -1.440298 14.844057 -1.379737 -0.642820 -1.290382
 1.635451 1.399179 1.413410 4.218713 -14.096344 1.682381 1.521382 22.960497
 1.271735 1.305742 1.291852 -3.437064 0.216857 1.299216 1.237155 0.413846
 0.909008 1.109462 1.088879 21.207689 -8.127265 0.897940 0.973913 -0.130538
 1.138698 1.218969 1.207014 19.705841 -4.240236 1.158525 1.138763 -15.403596
 0.051365 0.809547 0.762735 29.811935 -8.662580 -0.015141 0.318494 37.167980
 0.172897 0.809469 0.771188 37.983936 -6.869189 0.118976 0.394508 -12.573896
 0.272800 0.799332 0.768916 -14.496209 6.616396 0.227413 0.456864 -22.118805
 0.151706 0.870226 0.825962 1.344687 -11.919971 0.066124 0.432694 24.620424
 0.853685 1.057068 1.040177 -2.905571 10.166974 0.841220 0.927469 1.230225
 0.767643 0.995095 0.981747 -9.310487 -11.988679 0.748434 0.844818 14.604637
 0.975330 1.081807 1.074823 5.041799 -5.294899 0.966484 0.997779 -28.798389
 1.000084 1.095947 1.087648 13.355771 -15.833634 1.014640 0.999768 25.667755
 -1.289931 0.109568 0.030296 37.490917 9.411457 -1.451672 -0.734607 8.717932
 -0.923172 0.259939 0.193749 5.677744 12.713106 -1.059753 -0.475228 18.593155
 0.683972 1.026954 0.999380 -1.607204 16.898573 0.657095 0.800824 10.839116
 1.311657 1.294730 1.283931 49.389645 18.949614 1.324147 1.279426 -4.181465
 1.590659 1.340299 1.342818 -10.895716 6.237888 1.639974 1.453197 -9.970210
 -0.646536 0.433910 0.372139 5.556110 2.064882 -0.782024 -0.215832 -24.937613
 -1.022122 0.201640 0.135220 -2.434056 -1.726742 -1.161372 -0.559533 -18.636799
 0.932769 1.089574 1.063008 3.742735 -22.308086 0.898431 0.999528 24.960638
 -0.414321 0.430075 0.387956 -10.534393 -7.533314 -0.509225 -0.079496 -2.061405
 0.471144 0.925308 0.898537 -3.437526 7.433477 0.420861 0.635435 -17.253937
 0.393028 0.802944 0.772556 -13.500159 15.210519 0.360991 0.531147 7.400185
 0.008739 0.636486 0.595068 27.941710 25.055229 -0.055626 0.247372 9.342630
 -0.753181 0.375619 0.305910 27.203234 19.639538 -0.866102 -0.340129 10.728527
 0.056253 0.713526 0.668894 -8.622654 21.256151 0.006532 0.276883 15.778956
 0.812905 1.000162 0.994242 8.985561 7.073421 0.815494 0.865307 15.983429
 2.343583 1.761649 1.780382 -17.985758 5.174106 2.486991 2.030612 -30.691872
 -0.068182 0.600685 0.561431 -7.216884 7.224233 -0.141649 0.200139 23.278109
 1.142614 1.275746 1.251004 13.872299 -13.306090 1.140561 1.173971 20.354887
 0.887598 0.965257 0.965692 -11.413836 5.041465 0.910663 0.885516 -0.879076
 -0.952420 0.242170 0.175373 -19.101353 7.086875 -1.110454 -0.481307 -11.436995
 0.842601 0.985913 0.968521 -22.314611 -4.009252 0.824002 0.903694 -4.186830
 0.874241 1.001494 0.986310 -34.666172 -6.873766 0.860814 0.926466 -6.419516
 0.354066 0.954188 0.916816 -6.447190 -9.205773 0.324444 0.538182 -13.729644
 0.368876 0.932780 0.902385 1.908258 -7.523204 0.341418 0.541605 -12.134533
 0.478167 0.925652 0.902117 5.699249 -4.301470 0.452338 0.616771 -10.687196
 0.533388 0.930143 0.901780 10.852811 -2.799526 0.506147 0.664307 -7.165431
 0.852206 1.022478 0.982855 -24.677393 -1.724291 0.826683 0.916421 -7.036852
 -0.007215 0.774401 0.742895 75.994133 0.260537 -0.051261 0.249619 0.433629
 0.935423 1.006376 0.984543 -26.076696 -3.881351 0.928521 0.953772 -6.729186
 0.438415 0.909321 0.879282 15.565863 -1.458917 0.401838 0.592069 -9.539827
 1.908722 1.505176 1.518039 7.652919 1.025202 1.983452 1.705224 13.929527
 1.946122 1.558547 1.571777 4.218168 -3.804333 2.007880 1.751867 5.276088
 2.000535 1.696285 1.706554 21.819010 -1.386314 2.044809 1.851779 8.095507
 1.761402 1.547906 1.552737 -8.274021 1.015672 1.814426 1.650969 23.732248
 1.725700 1.475055 1.484467 -6.503105 -14.709354 1.782397 1.600020 5.891569
 2.088947 1.676360 1.692811 23.539907 -3.696057 2.176044 1.898964 -22.793808
 1.904802 1.513455 1.531642 17.156111 -22.899923 1.970598 1.717163 -24.163702
 1.835312 1.502206 1.506698 1.862555 -13.923079 1.917094 1.655342 21.715000
 1.571728 1.330046 1.343463 -12.540599 4.749594 1.620559 1.451943 4.465865
 1.614016 1.430927 1.438201 6.397679 3.470063 1.664004 1.519203 -13.087706
 1.943132 1.492312 1.492108 -28.894749 -1.627341 2.022504 1.697721 -20.725283
 1.717042 1.423203 1.415159 51.829567 -0.055107 1.773241 1.553898 8.523486
 2.113050 1.751503 1.773843 28.276815 -5.885947 2.208911 1.959829 0.217023
 2.045207 1.683690 1.708604 -7.399692 -11.949284 2.142199 1.892332 -4.334137
 1.773418 1.447542 1.463618 54.103069 2.142944 1.850231 1.604137 3.440171
 2.059006 1.642383 1.658245 -12.942798 -9.699364 2.131223 1.863119 -50.717724
 1.689869 1.400666 1.399124 -4.286646 -1.215415 1.733332 1.544512 14.695182
 1.956915 1.518957 1.541340 10.641284 4.398743 2.009325 1.727730 -3.216049
 1.329664 1.202091 1.204622 32.393700 10.992527 1.336835 1.276902 7.013028
 1.891501 1.556908 1.574806 -9.438601 -14.950811 1.962075 1.724850 3.718522
 2.322437 1.765207 1.806938 -27.435408 2.802089 2.447065 2.038820 13.428290
 2.237444 1.712411 1.749025 7.660084 10.469595 2.353832 2.000819 2.458660
 1.909204 1.492201 1.492360 15.823797 8.915074 2.007804 1.669743 8.706471
 1.862005 1.457556 1.455293 -7.904701 1.841497 1.964538 1.626634 -2.163083
 1.784414 1.364046 1.369264 -4.425443 -1.797180 1.884194 1.547369 -6.320690
 1.742874 1.387263 1.394177 -8.052423 13.636257 1.822303 1.553282 -0.197715
 2.188260 1.625435 1.671706 51.628765 -13.390610 2.300473 1.957712 20.142982
 1.373193 1.184249 1.166469 30.128569 3.256359 1.423486 1.246927 -18.662697
 1.670025 1.233157 1.258495 -18.063618 -2.035446 1.767749 1.445213 5.772755
 1.698648 1.376178 1.381037 -20.163101 6.395731 1.774297 1.521394 8.977068
 1.907344 1.445081 1.467227 5.887937 11.698203 2.003322 1.669021 9.513040
 1.944361 1.519636 1.539908 1.880058 10.925329 2.018125 1.726674 -7.354600
 2.075642 1.712645 1.708462 -11.058062 7.645211 2.158764 1.882177 -6.050377
 1.885194 1.541433 1.535897 11.086072 18.991173 1.961651 1.691400 3.408774
 1.672903 1.386754 1.383855 -16.455114 13.545691 1.734378 1.515846 12.515014
 2.181879 1.574501 1.594999 5.520086 10.298860 2.314135 1.882280 13.955927
 2.086395 1.612139 1.636762 -25.886505 -5.011701 2.192559 1.865131 1.484967
 1.602558 1.406274 1.390156 -35.466751 0.160421 1.644952 1.487374 -2.751116
 1.783232 1.413926 1.430504 -11.178817 4.336641 1.868069 1.589860 24.731342
 1.903780 1.617090 1.613410 -10.742771 -7.596556 1.971149 1.743672 5.970342
 -1.823872 -0.865821 -0.942279 -148.578949 -24.067612 -1.887021 -1.520658 -25.801260
 -31.793474 32.793797
 -33.100716 35.178680
 -30.875631 36.625080
 92.758591 -92.805016
 77.758385 -77.771004
 -31.476013 32.621056
 -32.908852 32.893188
 77.834007 -77.855484
 -39.216354 29.330519
 1.353309 1.431880 1.429231 -9.984239 -4.164141 1.360151 1.377314 -1.371471
 1.148869 1.353821 1.344139 -28.808228 -3.407028 1.142877 1.221134 14.862010
 0.104584 0.867025 0.806250 -26.022028 11.646301 0.032786 0.368462 12.104537
 0.018249 0.776677 0.715053 7.940269 5.709651 -0.061530 0.288373 0.789786
 0.461029 0.920174 0.879931 -26.531176 -0.053497 0.413563 0.610699 4.083265
 1.575475 1.471751 1.467283 -10.990589 -16.550203 1.622665 1.485325 14.771402
 1.752127 1.579484 1.591786 8.536940 31.923832 1.789725 1.676141 8.484878
 -1.192403 0.200076 0.103180 -1.440305 14.844059 -1.379737 -0.642820 -1.290378
 1.635449 1.399178 1.413409 4.218714 -14.096341 1.682380 1.521381 22.960501
 1.271734 1.305742 1.291852 -3.437072 0.216861 1.299215 1.237154 0.413855
 0.909007 1.109462 1.088879 21.207693 -8.127261 0.897940 0.973913 -0.130523
 1.138697 1.218969 1.207014 19.705843 -4.240232 1.158524 1.138762 -15.403582
 0.051364 0.809547 0.762734 29.811930 -8.662577 -0.015142 0.318493 37.167988
 0.172896 0.809469 0.771188 37.983932 -6.869187 0.118975 0.394507 -12.573892
 0.272800 0.799332 0.768916 -14.496215 6.616396 0.227412 0.456864 -22.118801
 0.151706 0.870226 0.825962 1.344683 -11.919969 0.066124 0.432694 24.620436
 0.853684 1.057068 1.040176 -2.905568 10.166978 0.841219 0.927469 1.230240
 0.767642 0.995095 0.981747 -9.310496 -11.988678 0.748434 0.844818 14.604639
 0.975330 1.081806 1.074822 5.041800 -5.294896 0.966484 0.997778 -28.798378
 1.000083 1.095946 1.087647 13.355767 -15.833632 1.014639 0.999767 25.667761
 -1.289931 0.109568 0.030296 37.490910 9.411462 -1.451672 -0.734607 8.717947
 -0.923172 0.259939 0.193748 5.677737 12.713111 -1.059753 -0.475229 18.593166
 0.683972 1.026954 0.999379 -1.607206 16.898577 0.657094 0.800823 10.839118
 1.311657 1.294730 1.283931 49.389645 18.949615 1.324146 1.279425 -4.181463
 1.590658 1.340298 1.342818 -10.895715 6.237888 1.639974 1.453197 -9.970208
 -0.646536 0.433910 0.372139 5.556104 2.064885 -0.782024 -0.215833 -24.937605
 -1.022122 0.201640 0.135219 -2.434065 -1.726737 -1.161373 -0.559534 -18.636787
 0.932769 1.089574 1.063008 3.742738 -22.308088 0.898430 0.999528 24.960640
 -0.414321 0.430075 0.387956 -10.534400 -7.533310 -0.509225 -0.079496 -2.061400
 0.471143 0.925308 0.898537 -3.437529 7.433479 0.420860 0.635435 -17.253935
 0.393027 0.802943 0.772555 -13.500165 15.210522 0.360990 0.531146 7.400192
 0.008738 0.636485 0.595068 27.941704 25.055235 -0.055627 0.247371 9.342638
 -0.753181 0.375618 0.305909 27.203232 19.639542 -0.866102 -0.340130 10.728538
 0.056252 0.713526 0.668894 -8.622653 21.256155 0.006531 0.276882 15.778964
 0.812904 1.000161 0.994242 8.985562 7.073421 0.815494 0.865306 15.983437
 2.343581 1.761648 1.780381 -17.985762 5.174108 2.486990 2.030611 -30.691860
 -0.068183 0.600684 0.561431 -7.216889 7.224235 -0.141650 0.200138 23.278118
 1.142614 1.275746 1.251004 13.872298 -13.306087 1.140561 1.173970 20.354897
 0.887598 0.965257 0.965692 -11.413840 5.041466 0.910662 0.885515 -0.879068
 -0.952420 0.242169 0.175373 -19.101355 7.086876 -1.110454 -0.481308 -11.436989
 0.842601 0.985913 0.968521 -22.314611 -4.009251 0.824001 0.903694 -4.186828
 0.874241 1.001494 0.986310 -34.666176 -6.873765 0.860813 0.926466 -6.419513
 0.354065 0.954188 0.916815 -6.447194 -9.205770 0.324443 0.538181 -13.729630
 0.368875 0.932779 0.902384 1.908255 -7.523200 0.341417 0.541604 -12.134521
 0.478166 0.925651 0.902117 5.699246 -4.301467 0.452337 0.616771 -10.687185
 0.533387 0.930143 0.901780 10.852809 -2.799524 0.506146 0.664307 -7.165424
 0.852206 1.022478 0.982855 -24.677395 -1.724291 0.826683 0.916421 -7.036851
 -0.007216 0.774401 0.742895 75.994125 0.260543 -0.051262 0.249618 0.433646
 0.935423 1.006376 0.984543 -26.076698 -3.881351 0.928521 0.953771 -6.729185
 0.438415 0.909321 0.879282 15.565861 -1.458915 0.401838 0.592068 -9.539819
 1.908722 1.505176 1.518039 7.652918 1.025203 1.983452 1.705224 13.929531
 1.946121 1.558546 1.571777 4.218166 -3.804331 2.007879 1.751866 5.276094
 2.000534 1.696285 1.706554 21.819006 -1.386310 2.044808 1.851777 8.095518
 1.761401 1.547906 1.552736 -8.274024 1.015677 1.814425 1.650968 23.732258
 1.725699 1.475054 1.484467 -6.503106 -14.709352 1.782396 1.600019 5.891576
 2.088946 1.676360 1.692810 23.539909 -3.696055 2.176043 1.898963 -22.793804
 1.904802 1.513455 1.531642 17.156107 -22.899920 1.970598 1.717163 -24.163694
 1.835312 1.502206 1.506698 1.862557 -13.923078 1.917093 1.655342 21.715004
 1.571727 1.330046 1.343463 -12.540602 4.749594 1.620559 1.451942 4.465869
 1.614015 1.430926 1.438201 6.397676 3.470069 1.664003 1.519202 -13.087693
 1.943131 1.492312 1.492108 -28.894753 -1.627341 2.022504 1.697721 -20.725275
 1.717041 1.423203 1.415159 51.829563 -0.055108 1.773241 1.553898 8.523494
 2.113048 1.751502 1.773843 28.276814 -5.885942 2.208910 1.959828 0.217036
 2.045206 1.683689 1.708604 -7.399691 -11.949278 2.142198 1.892331 -4.334124
 1.773417 1.447542 1.463617 54.103065 2.142950 1.850231 1.604136 3.440180
 2.059005 1.642383 1.658245 -12.942803 -9.699359 2.131223 1.863118 -50.717716
 1.689869 1.400666 1.399124 -4.286654 -1.215415 1.733332 1.544512 14.695186
 1.956913 1.518957 1.541339 10.641283 4.398749 2.009323 1.727728 -3.216040
 1.329664 1.202091 1.204622 32.393692 10.992529 1.336835 1.276902 7.013031
 1.891500 1.556908 1.574806 -9.438601 -14.950807 1.962074 1.724849 3.718533
 2.322436 1.765206 1.806937 -27.435417 2.802092 2.447064 2.038819 13.428292
 2.237443 1.712410 1.749024 7.660076 10.469597 2.353831 2.000818 2.458662
 1.909204 1.492201 1.492360 15.823798 8.915076 2.007804 1.669743 8.706485
 1.862004 1.457556 1.455293 -7.904697 1.841499 1.964538 1.626634 -2.163070
 1.784414 1.364046 1.369264 -4.425438 -1.797177 1.884194 1.547369 -6.320680
 1.742874 1.387263 1.394177 -8.052425 13.636260 1.822303 1.553282 -0.197707
 2.188259 1.625435 1.671706 51.628757 -13.390607 2.300473 1.957712 20.142984
 1.373192 1.184248 1.166469 30.128572 3.256361 1.423486 1.246927 -18.662683
 1.670025 1.233157 1.258495 -18.063623 -2.035445 1.767749 1.445213 5.772756
 1.698648 1.376178 1.381037 -20.163097 6.395732 1.774297 1.521394 8.977077
 1.907343 1.445080 1.467226 5.887938 11.698206 2.003321 1.669020 9.513044
 1.944360 1.519635 1.539907 1.880059 10.925333 2.018123 1.726673 -7.354593
 2.075642 1.712645 1.708461 -11.058065 7.645215 2.158763 1.882177 -6.050364
 1.885194 1.541433 1.535897 11.086067 18.991177 1.961651 1.691400 3.408784
 1.672903 1.386753 1.383855 -16.455118 13.545693 1.734378 1.515845 12.515019
 2.181879 1.574500 1.594998 5.520085 10.298860 2.314134 1.882280 13.955929
 2.086394 1.612138 1.636761 -25.886503 -5.011698 2.192558 1.865130 1.484974
 1.602558 1.406274 1.390156 -35.466759 0.160422 1.644952 1.487374 -2.751112
 1.783231 1.413926 1.430503 -11.178816 4.336643 1.868068 1.589859 24.731348
 1.903780 1.617090 1.613409 -10.742774 -7.596551 1.971148 1.743672 5.970355
 -1.823873 -0.865822 -0.942279 -148.578964 -24.067606 -1.887022 -1.520659 -25.801243
 -31.793394 32.793713
 -33.100632 35.178596
 -30.875551 36.624996
 92.758675 -92.805099
 77.758469 -77.771088
 -31.475933 32.620972
 -32.908768 32.893105
 77.834084 -77.855560
 -39.216270 29.330439
