# Supplementary material for: AMS 3.0: prediction of post-translational modifications
Source: BMC Bioinformatics. 2010 Apr 28;11:210. doi: 10.1186/1471-2105-11-210 (PMC2874555; doi:10.1186/1471-2105-11-210)
Supplement: Additional file 2 — PTM predictor software with training data. PTM_Archive.tar.gz includes the predictor software binaries together with all trained ANNs in tar.gz compressed form. [file 1471-2105-11-210-S2.GZ › PTM_Archive/4-carboxyglutamate/P/Pnet10.dat]

 2
 90 10 2
 -1.626007 0.290717 0.737817 0.790232 1.039621 0.854499 0.958471 0.786986 1.065494 0.986861
 -1.707786 0.210832 0.704342 0.761479 1.043953 0.834357 0.952353 0.759140 1.072860 0.984503
 -2.313914 -0.717759 0.348592 0.446808 1.091130 0.615224 0.886291 0.461703 1.151249 0.959435
 -3.012038 -0.787667 0.375798 0.468229 1.087420 0.630745 0.891219 0.484285 1.144529 0.961423
 -2.046902 -0.387327 0.506149 0.579339 1.069191 0.708028 0.914183 0.591968 1.114278 0.969650
 -3.975651 -0.544471 0.518473 0.599795 1.068882 0.724332 0.921295 0.606378 1.112807 0.973986
 1.477577 0.843806 0.796825 0.836793 1.030005 0.884765 0.965624 0.832689 1.051123 0.987994
 -6.343264 -1.350850 0.358033 0.454294 1.090498 0.624285 0.891432 0.472964 1.147677 0.962872
 1.305090 0.830956 0.842899 0.871250 1.022292 0.909687 0.973060 0.870511 1.037836 0.990381
 -1.314595 -0.233471 0.508149 0.582954 1.069222 0.709679 0.914390 0.593300 1.114932 0.969704
 0.360039 0.312201 0.660826 0.713005 1.049663 0.798451 0.939859 0.718017 1.083106 0.978726
 2.704969 0.634490 0.673535 0.721256 1.047767 0.802064 0.939468 0.726015 1.081153 0.977611
 4.447872 0.645999 0.605202 0.659843 1.054458 0.757406 0.923547 0.667542 1.094157 0.969798
 1.865508 0.380070 0.649474 0.701347 1.047986 0.789571 0.935327 0.708059 1.081839 0.975317
 -0.064112 0.243296 0.704153 0.750180 1.040491 0.825760 0.947687 0.755735 1.068120 0.980729
 0.910678 0.211426 0.603552 0.659055 1.058306 0.759249 0.926970 0.668467 1.097432 0.973501
 1.162570 0.540228 0.708388 0.754171 1.041422 0.826986 0.947880 0.757261 1.070351 0.980933
 -1.548946 -0.166835 0.593374 0.652734 1.059172 0.756302 0.926878 0.662290 1.098388 0.973832
 0.932164 0.649554 0.801624 0.833209 1.028095 0.882914 0.964934 0.835284 1.047427 0.987270
 4.423813 0.897394 0.730774 0.768962 1.036673 0.834667 0.947640 0.772795 1.064176 0.979045
 1.831764 0.701607 0.738029 0.775997 1.035618 0.841309 0.950592 0.780636 1.061628 0.980644
 2.676972 0.784873 0.732481 0.770199 1.036225 0.836695 0.948710 0.775312 1.063010 0.979680
 2.305375 0.305199 0.576005 0.637102 1.059116 0.744491 0.922187 0.646311 1.099945 0.970820
 1.337210 0.219493 0.607881 0.665693 1.055913 0.765369 0.929498 0.673659 1.093648 0.974424
 -0.016552 0.180576 0.674376 0.724291 1.047166 0.807716 0.943433 0.730594 1.078000 0.980347
 -0.170689 0.192616 0.666727 0.718974 1.045305 0.804195 0.941359 0.724928 1.076167 0.978411
 0.965836 0.608244 0.747082 0.786412 1.033127 0.850430 0.954192 0.790424 1.056983 0.982276
 -2.247820 -0.264815 0.584583 0.648566 1.061199 0.755739 0.929134 0.657139 1.100120 0.976213
 0.466596 0.747537 0.848362 0.873668 1.018998 0.912201 0.973367 0.875353 1.032732 0.989682
 1.257526 0.336222 0.667241 0.715891 1.045731 0.800831 0.939556 0.723445 1.077144 0.977348
 0.266285 0.503606 0.764070 0.802399 1.032416 0.861922 0.958298 0.805331 1.055020 0.984543
 1.217311 0.614340 0.756136 0.794900 1.033333 0.856383 0.956366 0.798176 1.056718 0.983563
 1.761948 0.092502 0.515384 0.585422 1.067822 0.709514 0.912415 0.596992 1.114206 0.967700
 1.763865 0.159955 0.555682 0.618604 1.062776 0.732028 0.918877 0.629502 1.105674 0.970030
 1.475769 0.295678 0.647604 0.697840 1.050450 0.787848 0.936208 0.706300 1.084530 0.976798
 -5.551296 -0.894189 0.493113 0.579355 1.073601 0.711510 0.918753 0.586937 1.119403 0.974029
 2.064498 0.835514 0.828224 0.856669 1.022337 0.899574 0.969034 0.858143 1.038659 0.987844
 -3.382613 -0.598175 0.496350 0.570079 1.073815 0.699274 0.910875 0.582064 1.122118 0.968801
 -0.177928 0.479936 0.819240 0.850585 1.024707 0.897717 0.970676 0.853080 1.040907 0.989973
 1.759467 0.362650 0.653837 0.705356 1.048073 0.794190 0.938295 0.712974 1.080805 0.977415
 -6.058816 -0.835628 0.615994 0.680954 1.058011 0.782400 0.939999 0.688277 1.091740 0.982031
 -6.763269 -0.963201 0.583688 0.654658 1.062441 0.764589 0.935123 0.662226 1.099162 0.980538
 1.260999 0.169960 0.510605 0.585979 1.070731 0.709218 0.912652 0.593625 1.118762 0.968542
 3.001139 0.598105 0.596623 0.657151 1.057884 0.757579 0.925855 0.663288 1.098374 0.972469
 3.059346 0.765460 0.694825 0.740047 1.043713 0.815631 0.943172 0.744702 1.074719 0.978633
 -0.603128 0.004562 0.627930 0.686441 1.054055 0.781851 0.936072 0.693196 1.089457 0.977986
 -7.790521 -1.100641 0.604841 0.673663 1.060912 0.778830 0.940144 0.680910 1.094532 0.982749
 13.000044 2.254547 0.761208 0.784770 1.030755 0.839055 0.943094 0.789901 1.058659 0.973536
 -4.774016 -0.396651 0.739436 0.785172 1.040158 0.854764 0.960900 0.790040 1.061882 0.988817
 0.536919 0.299231 0.634063 0.691232 1.052815 0.783600 0.935386 0.696759 1.088400 0.976953
 -0.140878 0.349533 0.645897 0.700880 1.051091 0.790871 0.938285 0.706318 1.085073 0.978350
 -0.266292 0.310406 0.625502 0.685381 1.053574 0.780367 0.935339 0.690096 1.089214 0.977338
 0.906185 0.311759 0.604214 0.669600 1.056316 0.767918 0.930452 0.672241 1.094874 0.974932
 1.277713 0.444486 0.668458 0.721348 1.047609 0.803234 0.940329 0.724305 1.080492 0.978192
 0.605449 0.435517 0.721700 0.766144 1.040917 0.835402 0.950752 0.769116 1.068378 0.982557
 -1.108337 0.019096 0.608060 0.669062 1.057449 0.768221 0.931348 0.675277 1.095273 0.976033
 0.529945 0.522909 0.677294 0.729736 1.045676 0.811536 0.944765 0.733054 1.076217 0.980667
 -3.073146 -0.290214 0.616170 0.678217 1.055989 0.775598 0.934022 0.683920 1.092407 0.977265
 -0.116665 0.574570 0.791411 0.826945 1.028685 0.879937 0.964975 0.828571 1.047883 0.987732
 1.894707 0.646337 0.728352 0.774954 1.038131 0.841726 0.952414 0.775154 1.064777 0.982654
 -2.730297 -0.430283 0.485049 0.569870 1.072585 0.703688 0.915463 0.577811 1.118923 0.971705
 -0.447221 -0.040696 0.520083 0.595364 1.067228 0.718561 0.917517 0.603348 1.111752 0.970963
 4.305766 0.982387 0.713698 0.754983 1.041216 0.823448 0.943845 0.757667 1.071821 0.977902
 2.032843 0.721813 0.749930 0.789448 1.037120 0.849824 0.953636 0.790818 1.063218 0.982791
 1.240446 0.698944 0.806136 0.837477 1.028805 0.885045 0.965173 0.838826 1.048761 0.987517
 -3.344847 -0.301333 0.570575 0.645684 1.060591 0.756068 0.930527 0.649406 1.099400 0.976972
 1.698458 0.386562 0.597462 0.658476 1.056132 0.761470 0.929474 0.665610 1.093789 0.974691
 -1.112105 0.311917 0.780772 0.819928 1.032899 0.874560 0.963334 0.820613 1.054543 0.987818
 2.697733 0.955132 0.812869 0.841642 1.025777 0.888624 0.966651 0.843641 1.043774 0.987723
 3.436158 0.961283 0.777523 0.808739 1.032904 0.862258 0.956433 0.811605 1.056785 0.983240
 2.470132 1.070147 0.878104 0.904969 1.018643 0.932993 0.980316 0.900278 1.031942 0.993484
 2.009249 0.912144 0.833254 0.867918 1.024165 0.907970 0.973294 0.864021 1.041003 0.990983
 -1.414448 -0.370703 0.439840 0.527658 1.077416 0.671776 0.903327 0.537724 1.128834 0.965509
 -2.689395 -0.559873 0.436432 0.523480 1.078254 0.669114 0.902755 0.535025 1.129779 0.965540
 -2.029611 -0.191754 0.569112 0.635213 1.059920 0.746663 0.925496 0.644305 1.099206 0.973595
 -0.542423 0.209697 0.661179 0.718182 1.047519 0.804648 0.943136 0.721609 1.078957 0.980302
 4.543142 1.523451 0.959605 0.972624 1.006082 0.979257 0.993196 0.966320 1.011961 0.997308
 -0.604899 -0.164272 0.517808 0.584673 1.069061 0.709141 0.913257 0.598148 1.114759 0.968862
 0.356403 0.864176 0.902385 0.924417 1.013113 0.948855 0.986041 0.922025 1.021865 0.995595
 -0.223606 0.100465 0.603103 0.665193 1.055039 0.766999 0.931164 0.672095 1.091785 0.975371
 1.629930 0.899352 0.838552 0.871543 1.024402 0.911096 0.975180 0.868469 1.040462 0.992399
 2.287598 0.960437 0.800363 0.837081 1.030465 0.885406 0.966586 0.834928 1.051099 0.988893
 -0.389109 -0.503067 0.352500 0.450592 1.092979 0.616089 0.886298 0.463218 1.154543 0.959809
 0.785739 -0.224938 0.439801 0.521618 1.079785 0.665008 0.899990 0.534206 1.133078 0.964002
 -0.797524 -0.299204 0.530808 0.602516 1.066071 0.724043 0.919102 0.612748 1.109150 0.971615
 0.542664 0.052840 0.618244 0.681442 1.054972 0.779318 0.936289 0.686231 1.090658 0.978515
 -1.895452 0.214702 0.721958 0.778120 1.041710 0.849129 0.959370 0.776174 1.067322 0.988510
 -6.531483 -1.411880 0.384237 0.483856 1.086741 0.646543 0.899863 0.497481 1.140626 0.966985
 0.590258 0.651200 0.799956 0.836988 1.030503 0.887278 0.968459 0.836490 1.049760 0.990351
 -1.384212 -0.437711 0.459389 0.543541 1.077387 0.682467 0.906903 0.553735 1.127884 0.967648
 -10.335476 -4.169353 -2.026228 -1.858190 -0.850950 -1.594379 -1.171990 -1.842371 -0.755267 -1.057806
 24.473824 -23.211214
 4.238243 -5.089545
 3.378411 1.851209
 -0.223224 -1.109999
 -1.596408 3.662094
 -0.593038 -0.400182
 -1.722964 0.765980
 2.525789 1.688842
 -2.730621 3.650169
 -1.666778 1.662660
 -6.903019 -2.353936
 -1.628143 0.290066 0.737802 0.790225 1.039626 0.854500 0.958475 0.786981 1.065498 0.986865
 -1.709637 0.210267 0.704329 0.761473 1.043957 0.834358 0.952356 0.759136 1.072864 0.984507
 -2.300929 -0.715267 0.348664 0.446839 1.091114 0.615223 0.886276 0.461732 1.151234 0.959419
 -2.998622 -0.785046 0.375874 0.468261 1.087403 0.630743 0.891202 0.484315 1.144513 0.961406
 -2.033838 -0.384798 0.506224 0.579371 1.069175 0.708027 0.914167 0.591997 1.114263 0.969633
 -3.968981 -0.543406 0.518510 0.599810 1.068875 0.724331 0.921287 0.606393 1.112799 0.973978
 1.479185 0.843877 0.796831 0.836795 1.030005 0.884766 0.965624 0.832692 1.051122 0.987993
 -6.333132 -1.348920 0.358091 0.454319 1.090485 0.624284 0.891419 0.472987 1.147665 0.962859
 1.307112 0.831175 0.842909 0.871254 1.022290 0.909687 0.973059 0.870516 1.037834 0.990379
 -1.301423 -0.230905 0.508223 0.582986 1.069206 0.709678 0.914374 0.593330 1.114916 0.969688
 0.360834 0.312231 0.660828 0.713006 1.049663 0.798451 0.939859 0.718018 1.083106 0.978725
 2.706031 0.634562 0.673539 0.721258 1.047766 0.802064 0.939468 0.726017 1.081152 0.977610
 4.456419 0.647518 0.605249 0.659863 1.054448 0.757405 0.923537 0.667560 1.094148 0.969788
 1.873976 0.381618 0.649521 0.701367 1.047976 0.789570 0.935318 0.708077 1.081830 0.975307
 -0.057260 0.244565 0.704191 0.750197 1.040483 0.825759 0.947679 0.755750 1.068113 0.980721
 0.915723 0.212344 0.603580 0.659067 1.058300 0.759249 0.926964 0.668479 1.097426 0.973495
 1.162145 0.539986 0.708384 0.754169 1.041423 0.826986 0.947881 0.757260 1.070352 0.980934
 -1.536419 -0.164378 0.593445 0.652764 1.059157 0.756301 0.926863 0.662318 1.098374 0.973817
 0.932147 0.649454 0.801623 0.833208 1.028095 0.882914 0.964934 0.835283 1.047428 0.987271
 4.429186 0.898280 0.730803 0.768975 1.036667 0.834666 0.947635 0.772807 1.064170 0.979039
 1.841772 0.703344 0.738085 0.776021 1.035606 0.841308 0.950580 0.780659 1.061616 0.980631
 2.686020 0.786417 0.732532 0.770221 1.036214 0.836694 0.948699 0.775332 1.062999 0.979669
 2.310231 0.306066 0.576030 0.637113 1.059112 0.744490 0.922182 0.646321 1.099940 0.970815
 1.338392 0.219703 0.607885 0.665694 1.055913 0.765369 0.929498 0.673661 1.093648 0.974424
 -0.014965 0.180921 0.674383 0.724294 1.047165 0.807716 0.943432 0.730597 1.077999 0.980346
 -0.162748 0.194050 0.666770 0.718992 1.045296 0.804195 0.941350 0.724946 1.076158 0.978402
 0.976891 0.610215 0.747144 0.786439 1.033113 0.850428 0.954178 0.790448 1.056970 0.982262
 -2.246208 -0.264519 0.584590 0.648568 1.061198 0.755739 0.929133 0.657142 1.100119 0.976212
 0.473608 0.748793 0.848401 0.873685 1.018990 0.912200 0.973359 0.875368 1.032724 0.989673
 1.260444 0.336740 0.667255 0.715897 1.045728 0.800830 0.939553 0.723451 1.077142 0.977346
 0.266929 0.503740 0.764071 0.802399 1.032416 0.861922 0.958298 0.805331 1.055020 0.984543
 1.217632 0.614388 0.756135 0.794899 1.033334 0.856383 0.956366 0.798176 1.056719 0.983564
 1.760202 0.091961 0.515372 0.585416 1.067825 0.709515 0.912419 0.596988 1.114210 0.967704
 1.762199 0.159453 0.555671 0.618598 1.062779 0.732028 0.918880 0.629498 1.105677 0.970033
 1.474423 0.295264 0.647595 0.697836 1.050453 0.787849 0.936210 0.706297 1.084532 0.976800
 -5.551954 -0.894388 0.493107 0.579352 1.073603 0.711510 0.918755 0.586935 1.119404 0.974031
 2.065519 0.835709 0.828227 0.856670 1.022337 0.899574 0.969034 0.858144 1.038659 0.987844
 -3.383882 -0.598510 0.496343 0.570076 1.073817 0.699274 0.910877 0.582061 1.122120 0.968802
 -0.177581 0.479984 0.819239 0.850584 1.024708 0.897717 0.970676 0.853080 1.040907 0.989973
 1.758191 0.362253 0.653827 0.705351 1.048075 0.794191 0.938298 0.712970 1.080807 0.977418
 -6.057611 -0.835416 0.616001 0.680957 1.058009 0.782400 0.939997 0.688280 1.091739 0.982030
 -6.761683 -0.962923 0.583697 0.654662 1.062440 0.764589 0.935121 0.662229 1.099160 0.980536
 1.269415 0.171434 0.510651 0.585999 1.070721 0.709218 0.912643 0.593643 1.118753 0.968533
 3.009279 0.599531 0.596667 0.657170 1.057875 0.757578 0.925846 0.663306 1.098366 0.972460
 3.065798 0.766591 0.694860 0.740062 1.043706 0.815631 0.943165 0.744716 1.074712 0.978625
 -0.598295 0.005409 0.627956 0.686452 1.054050 0.781850 0.936067 0.693207 1.089451 0.977981
 -7.790033 -1.100556 0.604843 0.673664 1.060912 0.778830 0.940144 0.680911 1.094531 0.982748
 13.010861 2.256442 0.761267 0.784794 1.030743 0.839054 0.943082 0.789925 1.058647 0.973524
 -4.773390 -0.396541 0.739439 0.785174 1.040157 0.854764 0.960899 0.790041 1.061881 0.988817
 0.542798 0.300260 0.634095 0.691245 1.052808 0.783599 0.935379 0.696772 1.088394 0.976946
 -0.140233 0.349614 0.645899 0.700880 1.051092 0.790871 0.938285 0.706319 1.085073 0.978350
 -0.265233 0.310545 0.625506 0.685383 1.053573 0.780367 0.935338 0.690097 1.089214 0.977338
 0.914810 0.313267 0.604261 0.669620 1.056306 0.767917 0.930442 0.672260 1.094864 0.974922
 1.286242 0.445986 0.668504 0.721368 1.047599 0.803233 0.940319 0.724323 1.080482 0.978182
 0.612439 0.436766 0.721739 0.766160 1.040908 0.835402 0.950744 0.769131 1.068370 0.982549
 -1.103603 0.019933 0.608085 0.669073 1.057444 0.768220 0.931343 0.675287 1.095268 0.976028
 0.529832 0.522845 0.677292 0.729735 1.045678 0.811537 0.944766 0.733053 1.076218 0.980668
 -3.061296 -0.288006 0.616237 0.678246 1.055974 0.775597 0.934008 0.683947 1.092393 0.977250
 -0.116210 0.574656 0.791413 0.826946 1.028686 0.879937 0.964975 0.828571 1.047883 0.987732
 1.900753 0.647379 0.728385 0.774968 1.038124 0.841725 0.952408 0.775167 1.064771 0.982647
 -2.721048 -0.428671 0.485101 0.569893 1.072574 0.703687 0.915452 0.577832 1.118912 0.971694
 -0.438319 -0.039130 0.520133 0.595385 1.067217 0.718560 0.917507 0.603368 1.111742 0.970952
 4.311222 0.983364 0.713726 0.754995 1.041210 0.823448 0.943839 0.757678 1.071816 0.977896
 2.034522 0.722109 0.749937 0.789450 1.037119 0.849824 0.953635 0.790821 1.063217 0.982790
 1.241611 0.699131 0.806141 0.837479 1.028805 0.885045 0.965172 0.838828 1.048761 0.987516
 -3.337726 -0.300119 0.570614 0.645701 1.060582 0.756068 0.930518 0.649422 1.099392 0.976963
 1.708870 0.388385 0.597520 0.658502 1.056120 0.761469 0.929462 0.665634 1.093777 0.974678
 -1.110620 0.312158 0.780779 0.819931 1.032898 0.874560 0.963332 0.820616 1.054542 0.987817
 2.704647 0.956363 0.812907 0.841658 1.025769 0.888623 0.966642 0.843657 1.043766 0.987714
 3.439689 0.961920 0.777541 0.808746 1.032900 0.862257 0.956430 0.811612 1.056782 0.983237
 2.471175 1.070260 0.878108 0.904971 1.018642 0.932993 0.980315 0.900280 1.031941 0.993484
 2.010598 0.912309 0.833260 0.867920 1.024164 0.907970 0.973293 0.864023 1.041002 0.990982
 -1.406041 -0.369224 0.439886 0.527678 1.077407 0.671776 0.903318 0.537743 1.128824 0.965499
 -2.681188 -0.558411 0.436477 0.523499 1.078244 0.669114 0.902745 0.535043 1.129770 0.965531
 -2.023034 -0.190575 0.569149 0.635228 1.059912 0.746662 0.925489 0.644320 1.099199 0.973587
 -0.537601 0.210483 0.661205 0.718193 1.047514 0.804647 0.943131 0.721620 1.078952 0.980297
 4.543417 1.523447 0.959605 0.972624 1.006082 0.979258 0.993196 0.966320 1.011961 0.997309
 -0.593528 -0.162176 0.517873 0.584701 1.069047 0.709140 0.913244 0.598174 1.114745 0.968848
 0.356795 0.864186 0.902386 0.924417 1.013113 0.948855 0.986041 0.922025 1.021865 0.995595
 -0.217791 0.101491 0.603134 0.665206 1.055032 0.766998 0.931157 0.672107 1.091779 0.975365
 1.633269 0.899863 0.838571 0.871551 1.024398 0.911096 0.975176 0.868476 1.040459 0.992395
 2.292501 0.961226 0.800390 0.837093 1.030460 0.885406 0.966581 0.834939 1.051094 0.988887
 -0.377091 -0.500849 0.352566 0.450620 1.092965 0.616088 0.886284 0.463244 1.154530 0.959795
 0.794656 -0.223288 0.439850 0.521638 1.079775 0.665007 0.899980 0.534225 1.133068 0.963992
 -0.792090 -0.298158 0.530837 0.602528 1.066065 0.724043 0.919096 0.612760 1.109144 0.971609
 0.541866 0.052591 0.618238 0.681438 1.054974 0.779319 0.936291 0.686228 1.090660 0.978517
 -1.890296 0.215626 0.721987 0.778133 1.041704 0.849128 0.959364 0.776185 1.067316 0.988504
 -6.529060 -1.411397 0.384249 0.483861 1.086738 0.646543 0.899861 0.497485 1.140624 0.966982
 0.593223 0.651702 0.799972 0.836995 1.030500 0.887278 0.968455 0.836497 1.049757 0.990348
 -1.372949 -0.435564 0.459451 0.543568 1.077374 0.682466 0.906890 0.553759 1.127871 0.967634
 -10.324127 -4.167365 -2.026166 -1.858164 -0.850962 -1.594380 -1.172003 -1.842346 -0.755279 -1.057819
 24.475210 -23.212481
 4.240581 -5.091779
 3.383178 1.846570
 -0.218380 -1.114714
 -1.591401 3.657219
 -0.588112 -0.404977
 -1.717976 0.761124
 2.530641 1.684119
 -2.725611 3.645290
 -1.661782 1.657795
 -6.897996 -2.358828
