# Supplementary material for: AMS 3.0: prediction of post-translational modifications
Source: BMC Bioinformatics. 2010 Apr 28;11:210. doi: 10.1186/1471-2105-11-210 (PMC2874555; doi:10.1186/1471-2105-11-210)
Supplement: Additional file 2 — PTM predictor software with training data. PTM_Archive.tar.gz includes the predictor software binaries together with all trained ANNs in tar.gz compressed form. [file 1471-2105-11-210-S2.GZ › PTM_Archive/4-carboxyglutamate/P/Pnet12.dat]

 2
 90 12 2
 1.084410 0.912815 0.586178 -5.502028 0.998621 0.886105 1.057707 -2.128095 1.054261 0.934384 1.105099 1.041042
 1.092063 0.900900 0.532097 -6.893013 0.996175 0.871171 1.062329 -2.784077 1.058542 0.924622 1.114939 1.043654
 1.140493 0.750611 0.134623 -3.826784 0.935974 0.694124 1.078438 -1.965727 1.072193 0.789726 1.186502 1.039083
 1.129729 0.759953 0.181456 -5.402123 0.934787 0.706687 1.070747 -2.715628 1.065023 0.796062 1.173309 1.033322
 1.101567 0.809823 0.361804 -2.676487 0.947692 0.767947 1.055028 -1.342340 1.050468 0.838330 1.135965 1.025403
 1.110466 0.822769 0.356248 -3.823358 0.960724 0.780352 1.064955 -1.919877 1.060356 0.852798 1.144134 1.036160
 1.068663 0.928473 0.687573 2.878055 0.999236 0.906903 1.046861 1.807895 1.043688 0.947029 1.086017 1.033256
 1.119933 0.751233 0.199492 -7.086768 0.923456 0.698948 1.060524 -3.929714 1.055296 0.785374 1.163079 1.023008
 1.046474 0.941585 0.770181 2.497725 0.993430 0.925714 1.029950 1.697835 1.027910 0.954198 1.059031 1.019733
 1.107947 0.811816 0.351574 -0.222787 0.953019 0.768830 1.060795 -0.174006 1.055918 0.842015 1.142965 1.030971
 1.083929 0.868068 0.537504 1.678659 0.970967 0.837186 1.049026 0.570033 1.045184 0.890794 1.110239 1.027225
 1.081644 0.868562 0.565137 7.101479 0.969769 0.838569 1.046912 3.109862 1.042968 0.891018 1.108200 1.025224
 1.094940 0.842247 0.465689 9.103025 0.962837 0.806145 1.054263 3.921206 1.049639 0.868754 1.125967 1.028674
 1.082863 0.865319 0.508523 2.214329 0.969993 0.833446 1.048263 0.926505 1.044401 0.888412 1.108942 1.026510
 1.069574 0.890384 0.574172 -2.969816 0.976704 0.863642 1.041233 -1.291856 1.038248 0.909252 1.090691 1.023476
 1.092863 0.842980 0.475103 2.907119 0.960307 0.807610 1.052387 1.054441 1.048358 0.867331 1.123005 1.026885
 1.076466 0.889693 0.582411 0.942135 0.979428 0.862525 1.046441 0.341208 1.043012 0.909942 1.099195 1.027724
 1.086683 0.838942 0.479032 -0.261599 0.955416 0.803877 1.046666 -0.191193 1.042703 0.863076 1.116386 1.021482
 1.052788 0.927275 0.702586 -1.209513 0.987994 0.908694 1.032795 -0.579265 1.030486 0.941081 1.068113 1.020303
 1.066521 0.893331 0.632248 7.578607 0.976405 0.868499 1.038548 3.477327 1.035240 0.912000 1.087841 1.021101
 1.063138 0.896421 0.646541 4.416887 0.976519 0.872461 1.036241 2.266211 1.033019 0.914505 1.083874 1.019509
 1.065952 0.894004 0.635911 6.166513 0.976573 0.869228 1.038259 3.096236 1.034969 0.912496 1.087195 1.020994
 1.097450 0.835401 0.441075 5.746219 0.960112 0.797699 1.055490 2.451482 1.051075 0.862095 1.128945 1.029093
 1.086717 0.846061 0.497787 4.633328 0.960136 0.811866 1.048000 1.864853 1.043928 0.870477 1.115712 1.023594
 1.072069 0.874824 0.572425 0.155288 0.968589 0.846488 1.040422 0.018961 1.037157 0.895035 1.095670 1.020507
 1.074039 0.873730 0.555999 1.319589 0.970322 0.844446 1.042279 0.409003 1.038673 0.895309 1.098037 1.022266
 1.064565 0.907969 0.623168 -0.712438 0.984876 0.884192 1.040015 0.020769 1.037003 0.925857 1.083279 1.024641
 1.086768 0.838584 0.480099 -1.131660 0.955739 0.803458 1.046753 -0.824327 1.042803 0.863307 1.116397 1.021617
 1.039648 0.947774 0.768653 -0.811834 0.993735 0.933318 1.025562 0.102768 1.023768 0.958911 1.050493 1.016744
 1.076261 0.872735 0.550713 2.335439 0.969943 0.843141 1.043750 0.943760 1.040408 0.893603 1.100335 1.023401
 1.055505 0.908197 0.693431 3.617867 0.979478 0.886707 1.031959 2.076436 1.029198 0.924487 1.073432 1.017315
 1.058664 0.904358 0.681768 6.250736 0.979251 0.881824 1.034110 3.254410 1.031146 0.921548 1.077461 1.018764
 1.109943 0.809000 0.359914 5.285819 0.951931 0.765873 1.061684 2.114021 1.056553 0.839349 1.146103 1.031227
 1.098872 0.823159 0.422972 4.809929 0.953121 0.784174 1.054280 1.802377 1.049686 0.850330 1.132170 1.026232
 1.076395 0.858621 0.553429 4.333588 0.960884 0.828139 1.041003 1.774737 1.037428 0.879867 1.102835 1.018777
 1.109759 0.811524 0.325134 -7.261419 0.954473 0.767761 1.062407 -3.876396 1.057555 0.842889 1.144654 1.032488
 1.044552 0.935522 0.758493 3.538695 0.989622 0.919040 1.027409 2.246238 1.025145 0.948696 1.057829 1.016795
 1.101669 0.793957 0.383979 -0.081086 0.937077 0.751565 1.051303 -0.805048 1.046528 0.823259 1.138893 1.019659
 1.044909 0.937452 0.728534 -2.674900 0.990484 0.920744 1.028297 -0.905714 1.026432 0.949666 1.057504 1.017877
 1.080916 0.867082 0.521038 0.668013 0.969725 0.835863 1.046901 0.451629 1.043098 0.889507 1.106466 1.025391
 1.067523 0.848556 0.545936 -8.567149 0.950983 0.818032 1.031458 -4.187039 1.028195 0.869962 1.093108 1.009393
 1.076760 0.838722 0.491878 -10.598616 0.950730 0.805075 1.038045 -5.100345 1.034464 0.862352 1.104694 1.014062
 1.134831 0.821179 0.263677 -0.818328 0.973133 0.774207 1.085265 -0.265697 1.079662 0.855363 1.172488 1.054063
 1.119272 0.854545 0.367695 1.720892 0.983422 0.814504 1.077599 1.051215 1.072764 0.883856 1.151074 1.051307
 1.091749 0.889312 0.517419 2.776279 0.987914 0.858745 1.059827 1.546272 1.056085 0.911825 1.116250 1.039768
 1.090699 0.860799 0.475113 -2.827501 0.971248 0.826915 1.054160 -1.284025 1.050252 0.885133 1.118111 1.031095
 1.066561 0.844397 0.540612 -11.087393 0.947785 0.813588 1.029259 -5.469176 1.025911 0.865997 1.092151 1.006759
 1.097230 0.912297 0.569902 22.553404 1.003986 0.883758 1.068238 10.901616 1.064336 0.933918 1.120098 1.050171
 1.046677 0.899537 0.682822 -7.851083 0.968522 0.878793 1.021881 -3.634293 1.019709 0.914136 1.063248 1.007253
 1.098873 0.866677 0.452419 -1.878165 0.979240 0.831907 1.062250 -0.673365 1.058157 0.892084 1.126630 1.039154
 1.087547 0.866576 0.512481 1.398170 0.973133 0.834163 1.052522 0.718089 1.048669 0.890378 1.113911 1.030492
 1.094076 0.861866 0.475519 -0.299054 0.974613 0.827443 1.057474 -0.010096 1.053232 0.887474 1.121818 1.034364
 1.106215 0.854691 0.444316 0.816572 0.977537 0.817224 1.066596 0.948239 1.061839 0.883239 1.136654 1.041679
 1.088387 0.875647 0.547647 2.647910 0.978634 0.844512 1.054567 1.757951 1.050571 0.899181 1.114289 1.033290
 1.073879 0.896126 0.616230 1.209825 0.981779 0.870057 1.045567 0.980395 1.042372 0.915429 1.095204 1.027732
 1.095374 0.850626 0.477790 1.118048 0.967096 0.815359 1.056144 0.436549 1.052109 0.875903 1.124639 1.031403
 1.082429 0.882437 0.540155 1.317986 0.980505 0.852364 1.051105 0.927955 1.047405 0.905264 1.106212 1.031496
 1.091167 0.854326 0.488601 -5.256695 0.966526 0.820014 1.053152 -2.196583 1.049469 0.878166 1.119036 1.029230
 1.054959 0.926819 0.687889 -2.459780 0.990196 0.907134 1.035053 -0.721520 1.032725 0.941700 1.070079 1.022658
 1.076417 0.901997 0.611449 2.789205 0.988465 0.875740 1.049021 1.938989 1.045414 0.923072 1.097565 1.032000
 1.112692 0.811195 0.308473 -5.305508 0.956882 0.766407 1.065318 -2.653400 1.060372 0.843397 1.147805 1.035415
 1.105823 0.818482 0.371395 1.110968 0.956770 0.776553 1.060382 0.339915 1.055484 0.848902 1.139817 1.031670
 1.087038 0.891702 0.586375 7.699273 0.986551 0.863298 1.055663 3.829349 1.051643 0.913891 1.111442 1.036082
 1.080739 0.911894 0.612812 0.247731 0.994485 0.886667 1.053860 0.570716 1.050435 0.931563 1.101628 1.037057
 1.060124 0.931219 0.706799 0.321345 0.994246 0.911980 1.039592 0.529146 1.037055 0.946060 1.075951 1.026848
 1.107593 0.850918 0.374793 -8.425178 0.977057 0.811650 1.067832 -4.054373 1.063282 0.880141 1.137343 1.042671
 1.088376 0.846513 0.476295 4.058594 0.962870 0.811332 1.050117 1.873160 1.045932 0.872099 1.116983 1.025854
 1.063279 0.921307 0.679986 -0.451910 0.990755 0.900142 1.040709 -0.212813 1.037888 0.937827 1.080706 1.026691
 1.045936 0.929650 0.743339 4.982536 0.987024 0.912283 1.027713 2.630287 1.025461 0.943208 1.059837 1.016417
 1.071352 0.919400 0.650550 1.130222 0.993058 0.896955 1.046886 1.026140 1.043929 0.936492 1.090068 1.031784
 1.061974 0.972561 0.747222 -2.146849 1.019623 0.957246 1.048425 0.090098 1.046252 0.985736 1.072908 1.040220
 1.067238 0.953666 0.701245 -1.491576 1.012445 0.934897 1.050054 0.363550 1.047459 0.969433 1.080984 1.039360
 1.119848 0.786606 0.270331 0.679916 0.946489 0.738126 1.067180 0.207193 1.061499 0.821402 1.159288 1.033697
 1.117092 0.784528 0.269816 -2.436711 0.942971 0.736415 1.064233 -1.378839 1.058767 0.818297 1.156280 1.030751
 1.090866 0.837280 0.428272 -3.639794 0.958012 0.800490 1.050516 -1.864354 1.046445 0.862929 1.120733 1.024997
 1.086263 0.880959 0.509071 -4.405867 0.981390 0.849760 1.054294 -1.618221 1.050675 0.903885 1.110425 1.034061
 1.038443 0.997613 0.881623 6.872770 1.021650 0.989795 1.032621 4.091004 1.031021 1.006109 1.044040 1.029179
 1.099192 0.808608 0.387583 0.212099 0.944823 0.767667 1.052267 -0.102928 1.047822 0.836283 1.133731 1.022646
 1.034036 0.973109 0.825931 -0.632433 1.005489 0.962528 1.025121 0.360605 1.023669 0.981961 1.041198 1.019605
 1.085921 0.848469 0.479688 1.771820 0.962535 0.813857 1.048256 0.912191 1.044172 0.873456 1.114062 1.024502
 1.057174 0.948900 0.727137 0.407381 1.004514 0.931368 1.040677 0.768989 1.038237 0.963517 1.070174 1.030497
 1.069354 0.933839 0.670936 0.626416 1.002030 0.912640 1.048358 0.946977 1.045385 0.951158 1.085926 1.035241
 1.147318 0.753749 0.145145 -0.872467 0.941223 0.696857 1.084479 -0.481359 1.077946 0.794072 1.194136 1.044752
 1.120549 0.781368 0.291047 3.852382 0.941819 0.733166 1.066069 1.692567 1.060492 0.815237 1.161000 1.031611
 1.097858 0.821531 0.402133 -0.280544 0.952746 0.781643 1.053902 -0.183920 1.049514 0.849121 1.130296 1.025978
 1.088920 0.858657 0.490415 1.049715 0.969834 0.824866 1.052485 0.408006 1.048460 0.883643 1.116237 1.029516
 1.086067 0.913659 0.542888 -8.592412 1.001021 0.885787 1.060004 -3.365767 1.056629 0.935501 1.106138 1.043520
 1.119721 0.769405 0.223167 -9.590724 0.935524 0.718493 1.064227 -4.995882 1.059212 0.803707 1.160089 1.029006
 1.059588 0.931730 0.699358 0.718457 0.995430 0.912062 1.039607 0.892933 1.037131 0.947427 1.074783 1.027258
 1.122272 0.797165 0.278047 -4.004849 0.952616 0.749763 1.070587 -1.772903 1.065245 0.830780 1.160630 1.037940
 -0.751446 -1.373368 -2.450516 -24.203537 -1.074652 -1.465448 -0.850015 -12.800610 -0.860269 -1.307820 -0.677909 -0.912284
 -2.780467 4.404020
 0.256108 2.478750
 1.608467 -0.605846
 34.368988 -34.763676
 -3.983338 0.151429
 0.628096 2.357828
 -2.414541 3.684938
 16.416344 -15.778690
 -1.303357 4.693461
 -2.998295 -0.401508
 -4.322740 3.787456
 -2.408495 3.084577
 -6.683510 0.696047
 1.084405 0.912811 0.586184 -5.504847 0.998616 0.886101 1.057702 -2.129665 1.054256 0.934380 1.105094 1.041038
 1.092053 0.900891 0.532141 -6.892629 0.996164 0.871162 1.062318 -2.784449 1.058531 0.924612 1.114928 1.043643
 1.140457 0.750574 0.134866 -3.806478 0.935935 0.694089 1.078401 -1.958275 1.072156 0.789688 1.186467 1.039045
 1.129696 0.759919 0.181673 -5.384493 0.934752 0.706655 1.070714 -2.709229 1.064989 0.796027 1.173277 1.033287
 1.101545 0.809800 0.361961 -2.662754 0.947668 0.767925 1.055004 -1.337211 1.050445 0.838306 1.135943 1.025379
 1.110435 0.822736 0.356460 -3.806004 0.960691 0.780322 1.064922 -1.913428 1.060324 0.852764 1.144104 1.036127
 1.068665 0.928476 0.687547 2.874604 0.999239 0.906906 1.046864 1.806342 1.043690 0.947032 1.086019 1.033258
 1.119920 0.751221 0.199561 -7.082281 0.923443 0.698937 1.060511 -3.928410 1.055283 0.785362 1.163067 1.022995
 1.046462 0.941572 0.770274 2.506042 0.993416 0.925702 1.029937 1.701022 1.027896 0.954184 1.059019 1.019719
 1.107922 0.811790 0.351740 -0.209148 0.952992 0.768806 1.060770 -0.169053 1.055892 0.841988 1.142941 1.030944
 1.083933 0.868075 0.537419 1.665038 0.970973 0.837192 1.049031 0.563900 1.045188 0.890800 1.110243 1.027230
 1.081645 0.868565 0.565082 7.091673 0.969772 0.838573 1.046913 3.105310 1.042970 0.891022 1.108201 1.025226
 1.094904 0.842208 0.465972 9.130779 0.962796 0.806108 1.054225 3.932023 1.049601 0.868714 1.125931 1.028635
 1.082828 0.865280 0.508799 2.241334 0.969954 0.833410 1.048226 0.937075 1.044364 0.888373 1.108907 1.026472
 1.069547 0.890354 0.574382 -2.949540 0.976673 0.863614 1.041205 -1.283979 1.038219 0.909222 1.090664 1.023446
 1.092845 0.842962 0.475226 2.917459 0.960288 0.807593 1.052368 1.058205 1.048339 0.867312 1.122987 1.026866
 1.076471 0.889700 0.582332 0.930722 0.979434 0.862532 1.046446 0.336088 1.043017 0.909949 1.099200 1.027730
 1.086636 0.838890 0.479403 -0.225420 0.955364 0.803829 1.046616 -0.176959 1.042653 0.863024 1.116339 1.021431
 1.052788 0.927275 0.702579 -1.211092 0.987994 0.908694 1.032794 -0.580089 1.030485 0.941081 1.068113 1.020302
 1.066496 0.893303 0.632445 7.598010 0.976377 0.868473 1.038521 3.484884 1.035213 0.911972 1.087816 1.021074
 1.063099 0.896381 0.646801 4.437643 0.976477 0.872423 1.036201 2.273776 1.032979 0.914464 1.083836 1.019468
 1.065921 0.893972 0.636106 6.180363 0.976539 0.869199 1.038227 3.101043 1.034937 0.912463 1.087164 1.020961
 1.097451 0.835403 0.441044 5.741334 0.960114 0.797701 1.055492 2.449450 1.051076 0.862098 1.128946 1.029094
 1.086718 0.846063 0.497764 4.630562 0.960138 0.811868 1.048001 1.863555 1.043930 0.870479 1.115713 1.023596
 1.072067 0.874822 0.572441 0.156978 0.968586 0.846485 1.040420 0.019503 1.037154 0.895033 1.095667 1.020505
 1.074028 0.873720 0.556050 1.320187 0.970310 0.844437 1.042267 0.409010 1.038661 0.895298 1.098025 1.022254
 1.064536 0.907939 0.623349 -0.699526 0.984845 0.884165 1.039986 0.025495 1.036973 0.925827 1.083251 1.024611
 1.086769 0.838585 0.480086 -1.133547 0.955740 0.803459 1.046754 -0.825140 1.042803 0.863308 1.116397 1.021618
 1.039642 0.947768 0.768668 -0.814380 0.993729 0.933314 1.025555 0.101615 1.023761 0.958905 1.050487 1.016738
 1.076263 0.872738 0.550679 2.330463 0.969945 0.843144 1.043752 0.941607 1.040410 0.893605 1.100336 1.023403
 1.055468 0.908157 0.693709 3.645526 0.979437 0.886671 1.031921 2.086475 1.029160 0.924447 1.073397 1.017276
 1.058631 0.904323 0.682011 6.274355 0.979215 0.881791 1.034076 3.262819 1.031112 0.921512 1.077429 1.018729
 1.109934 0.808992 0.359943 5.285182 0.951922 0.765866 1.061675 2.112717 1.056544 0.839341 1.146093 1.031217
 1.098876 0.823165 0.422901 4.799354 0.953126 0.784180 1.054284 1.797432 1.049690 0.850335 1.132174 1.026236
 1.076397 0.858624 0.553384 4.326622 0.960887 0.828143 1.041005 1.771435 1.037431 0.879871 1.102837 1.018780
 1.109734 0.811498 0.325314 -7.244171 0.954446 0.767736 1.062381 -3.870386 1.057529 0.842862 1.144630 1.032461
 1.044512 0.935478 0.758812 3.571381 0.989577 0.918999 1.027367 2.258339 1.025102 0.948651 1.057789 1.016752
 1.101675 0.793966 0.383878 -0.096358 0.937084 0.751573 1.051309 -0.812028 1.046534 0.823267 1.138898 1.019665
 1.044885 0.937425 0.728728 -2.655216 0.990457 0.920718 1.028271 -0.898433 1.026406 0.949638 1.057480 1.017851
 1.080909 0.867076 0.521073 0.670222 0.969717 0.835857 1.046894 0.451923 1.043091 0.889500 1.106459 1.025383
 1.067518 0.848551 0.545963 -8.565145 0.950979 0.818028 1.031453 -4.186344 1.028191 0.869957 1.093104 1.009388
 1.076754 0.838716 0.491913 -10.595979 0.950724 0.805070 1.038039 -5.099429 1.034459 0.862346 1.104688 1.014056
 1.134801 0.821149 0.263864 -0.804319 0.973101 0.774180 1.085234 -0.260834 1.079631 0.855332 1.172459 1.054032
 1.119244 0.854515 0.367875 1.734441 0.983392 0.814477 1.077570 1.055918 1.072735 0.883826 1.151046 1.051277
 1.091726 0.889289 0.517562 2.787020 0.987890 0.858724 1.059804 1.550001 1.056062 0.911801 1.116228 1.039744
 1.090682 0.860782 0.475220 -2.819451 0.971229 0.826899 1.054143 -1.281231 1.050234 0.885115 1.118095 1.031078
 1.066559 0.844395 0.540623 -11.086581 0.947783 0.813586 1.029257 -5.468894 1.025910 0.865995 1.092149 1.006757
 1.097192 0.912258 0.570141 22.571409 1.003946 0.883722 1.068199 10.907865 1.064297 0.933878 1.120061 1.050132
 1.046675 0.899535 0.682836 -7.850040 0.968520 0.878791 1.021878 -3.633931 1.019707 0.914134 1.063245 1.007251
 1.098852 0.866656 0.452549 -1.868374 0.979217 0.831888 1.062228 -0.669966 1.058135 0.892062 1.126610 1.039133
 1.087543 0.866573 0.512488 1.397717 0.973130 0.834160 1.052519 0.717677 1.048666 0.890375 1.113908 1.030489
 1.094073 0.861864 0.475518 -0.301131 0.974610 0.827441 1.057471 -0.011293 1.053229 0.887472 1.121815 1.034361
 1.106184 0.854660 0.444517 0.831994 0.977503 0.817194 1.066565 0.953823 1.061807 0.883207 1.136624 1.041647
 1.088357 0.875615 0.547851 2.664402 0.978601 0.844483 1.054536 1.764007 1.050539 0.899149 1.114259 1.033258
 1.073854 0.896099 0.616408 1.224862 0.981751 0.870032 1.045540 0.986095 1.042346 0.915402 1.095179 1.027706
 1.095354 0.850605 0.477931 1.130525 0.967075 0.815339 1.056124 0.441331 1.052088 0.875882 1.124619 1.031382
 1.082430 0.882439 0.540127 1.312951 0.980506 0.852366 1.051105 0.925741 1.047406 0.905266 1.106213 1.031497
 1.091126 0.854282 0.488911 -5.226833 0.966481 0.819973 1.053110 -2.185521 1.049426 0.878120 1.118997 1.029187
 1.054959 0.926820 0.687869 -2.463578 0.990196 0.907134 1.035053 -0.723235 1.032725 0.941701 1.070079 1.022658
 1.076399 0.901978 0.611560 2.796353 0.988445 0.875723 1.049002 1.941209 1.045395 0.923052 1.097547 1.031980
 1.112677 0.811178 0.308590 -5.295377 0.956865 0.766392 1.065302 -2.648881 1.060356 0.843380 1.147790 1.035399
 1.105803 0.818461 0.371545 1.124960 0.956748 0.776533 1.060361 0.345704 1.055464 0.848880 1.139798 1.031649
 1.087012 0.891676 0.586525 7.709800 0.986523 0.863274 1.055636 3.831961 1.051616 0.913864 1.111416 1.036054
 1.080715 0.911871 0.612943 0.256163 0.994460 0.886646 1.053836 0.572599 1.050411 0.931539 1.101605 1.037032
 1.060111 0.931207 0.706842 0.320616 0.994233 0.911970 1.039579 0.527706 1.037042 0.946048 1.075939 1.026835
 1.107567 0.850891 0.374964 -8.411661 0.977028 0.811624 1.067804 -4.049899 1.063254 0.880113 1.137317 1.042643
 1.088375 0.846512 0.476284 4.054924 0.962869 0.811332 1.050116 1.871933 1.045930 0.872098 1.116982 1.025853
 1.063272 0.921302 0.679995 -0.455168 0.990749 0.900138 1.040702 -0.215012 1.037881 0.937821 1.080699 1.026684
 1.045925 0.929639 0.743407 4.987923 0.987013 0.912272 1.027702 2.632119 1.025450 0.943196 1.059826 1.016405
 1.071337 0.919386 0.650614 1.131839 0.993043 0.896943 1.046871 1.025441 1.043913 0.936478 1.090053 1.031768
 1.061932 0.972515 0.747549 -2.113512 1.019577 0.957204 1.048382 0.102591 1.046208 0.985690 1.072868 1.040175
 1.067202 0.953626 0.701528 -1.463051 1.012405 0.934860 1.050016 0.374346 1.047421 0.969393 1.080949 1.039321
 1.119854 0.786615 0.270222 0.662496 0.946497 0.738135 1.067187 0.199972 1.061506 0.821411 1.159293 1.033704
 1.117099 0.784538 0.269704 -2.454349 0.942980 0.736425 1.064240 -1.386203 1.058774 0.818307 1.156286 1.030759
 1.090871 0.837288 0.428175 -3.655593 0.958018 0.800498 1.050521 -1.871132 1.046450 0.862937 1.120737 1.025003
 1.086255 0.880952 0.509093 -4.407457 0.981382 0.849754 1.054286 -1.619487 1.050667 0.903877 1.110417 1.034054
 1.038414 0.997582 0.881833 6.892296 1.021618 0.989766 1.032591 4.098167 1.030990 1.006077 1.044012 1.029148
 1.099199 0.808617 0.387486 0.197548 0.944831 0.767676 1.052274 -0.109091 1.047829 0.836292 1.133737 1.022653
 1.034029 0.973101 0.825971 -0.630216 1.005481 0.962521 1.025114 0.361301 1.023661 0.981954 1.041191 1.019598
 1.085927 0.848478 0.479581 1.754541 0.962543 0.813866 1.048262 0.905029 1.044179 0.873465 1.114067 1.024509
 1.057166 0.948893 0.727149 0.401965 1.004506 0.931363 1.040669 0.766907 1.038229 0.963510 1.070166 1.030489
 1.069340 0.933825 0.671000 0.626552 1.002015 0.912627 1.048343 0.946937 1.045370 0.951144 1.085912 1.035226
 1.147290 0.753720 0.145336 -0.855849 0.941192 0.696829 1.084450 -0.475501 1.077917 0.794042 1.194108 1.044722
 1.120527 0.781345 0.291198 3.866163 0.941795 0.733145 1.066046 1.697197 1.060469 0.815213 1.160979 1.031588
 1.097844 0.821516 0.402233 -0.270843 0.952731 0.781629 1.053888 -0.180635 1.049500 0.849106 1.130283 1.025963
 1.088912 0.858651 0.490436 1.046974 0.969827 0.824861 1.052477 0.406873 1.048452 0.883636 1.116229 1.029508
 1.086054 0.913647 0.542943 -8.594007 1.001007 0.885776 1.059990 -3.366474 1.056615 0.935488 1.106125 1.043506
 1.119711 0.769394 0.223232 -9.584493 0.935513 0.718483 1.064217 -4.993799 1.059202 0.803697 1.160080 1.028995
 1.059576 0.931718 0.699417 0.719655 0.995417 0.912052 1.039595 0.893250 1.037118 0.947415 1.074771 1.027246
 1.122244 0.797135 0.278245 -3.987040 0.952585 0.749736 1.070558 -1.766379 1.065216 0.830750 1.160603 1.037910
 -0.751486 -1.373409 -2.450264 -24.184647 -1.074694 -1.465485 -0.850056 -12.794053 -0.860310 -1.307862 -0.677948 -0.912326
 -2.772096 4.395648
 0.264392 2.470464
 1.616054 -0.613434
 34.374077 -34.768772
 -3.974999 0.143088
 0.636357 2.349566
 -2.406178 3.676573
 16.423042 -15.785395
 -1.294995 4.685097
 -2.989995 -0.409809
 -4.314363 3.779078
 -2.400137 3.076218
 -6.675101 0.687637
