# Supplementary material for: AMS 3.0: prediction of post-translational modifications
Source: BMC Bioinformatics. 2010 Apr 28;11:210. doi: 10.1186/1471-2105-11-210 (PMC2874555; doi:10.1186/1471-2105-11-210)
Supplement: Additional file 2 — PTM predictor software with training data. PTM_Archive.tar.gz includes the predictor software binaries together with all trained ANNs in tar.gz compressed form. [file 1471-2105-11-210-S2.GZ › PTM_Archive/4-carboxyglutamate/P/Pnet14.dat]

 2
 90 14 2
 1.020383 -2.551767 1.038465 1.076729 0.927675 0.960143 1.085370 0.847939 0.986523 1.047165 1.008118 -2.058362 0.932157 0.349726
 1.021372 -2.641066 1.041701 1.084200 0.917911 0.954191 1.093812 0.829107 0.983741 1.051300 1.007676 -2.133924 0.923055 0.277778
 1.028133 -2.198001 1.074826 1.161450 0.811036 0.887545 1.181030 0.627483 0.953589 1.094965 0.998820 -1.927492 0.825603 -0.270576
 1.026111 -2.901720 1.071297 1.153480 0.819324 0.892308 1.171967 0.644230 0.955831 1.090462 0.998113 -2.545239 0.833815 -0.245576
 1.020796 -1.661122 1.056455 1.121431 0.857324 0.914983 1.135994 0.718975 0.965205 1.071623 0.998705 -1.445907 0.868665 0.039736
 1.025337 -3.684870 1.059531 1.123300 0.865349 0.921890 1.137637 0.728094 0.970293 1.074361 1.003813 -3.168661 0.875797 -0.038942
 1.015614 1.323472 1.029291 1.060487 0.941505 0.967183 1.067544 0.879549 0.987477 1.036167 1.005850 1.280140 0.944323 0.653020
 1.024509 -5.702885 1.071513 1.153453 0.816159 0.889964 1.171899 0.638241 0.955345 1.090801 0.996233 -5.041069 0.831892 -0.372166
 1.009925 1.368623 1.020966 1.043799 0.954575 0.973974 1.048908 0.907914 0.989908 1.026123 1.002580 1.294530 0.957466 0.743940
 1.021840 -0.680360 1.056926 1.122690 0.857249 0.915172 1.137536 0.718405 0.964961 1.072225 0.999658 -0.570220 0.867997 0.087457
 1.017417 0.654689 1.043315 1.091969 0.898884 0.940295 1.103050 0.801031 0.976228 1.054531 1.001296 0.523380 0.906579 0.397503
 1.015980 3.305377 1.041125 1.089748 0.899304 0.939717 1.100900 0.805136 0.974706 1.052347 1.000036 2.778301 0.906481 0.536693
 1.016111 5.393514 1.044480 1.102429 0.876984 0.925076 1.115555 0.765103 0.965645 1.057673 0.997279 4.491244 0.884705 0.477834
 1.015011 2.234139 1.039234 1.088650 0.894567 0.936510 1.099752 0.795216 0.971723 1.050578 0.998857 1.858111 0.901393 0.410479
 1.013288 -0.197222 1.033471 1.073738 0.913622 0.948593 1.082756 0.829430 0.977942 1.042704 1.000025 -0.165950 0.919524 0.405789
 1.017775 1.183501 1.048132 1.104558 0.880437 0.928279 1.117281 0.768206 0.970352 1.061275 0.998925 0.913694 0.889836 0.324214
 1.015424 1.254593 1.037333 1.079426 0.912939 0.948754 1.089014 0.828064 0.979422 1.047096 1.001527 1.062812 0.919321 0.487334
 1.018065 -0.949224 1.047483 1.104079 0.878982 0.927578 1.116741 0.763949 0.969281 1.060494 0.999280 -0.873800 0.887649 0.236396
 1.010416 0.732034 1.024607 1.053087 0.941491 0.965510 1.059568 0.884354 0.985755 1.031190 1.001175 0.665300 0.945472 0.615469
 1.010759 5.062998 1.029900 1.069723 0.915841 0.948558 1.078852 0.840046 0.976033 1.038905 0.997936 4.276130 0.920905 0.679872
 1.010596 2.121173 1.028733 1.066533 0.919465 0.951106 1.075117 0.844545 0.977465 1.037370 0.998402 1.883402 0.924399 0.611328
 1.010849 3.017787 1.029495 1.068384 0.917070 0.949575 1.077160 0.840356 0.976707 1.038246 0.998269 2.643381 0.922168 0.633242
 1.018391 2.859163 1.048891 1.108449 0.872056 0.923123 1.121909 0.751558 0.966710 1.062658 0.998556 2.439379 0.881071 0.360109
 1.017314 1.961217 1.045694 1.100707 0.882372 0.929481 1.113127 0.771344 0.969794 1.058415 0.999061 1.657829 0.890685 0.388994
 1.015209 0.189775 1.038646 1.083699 0.903912 0.942964 1.093809 0.811114 0.976261 1.049116 1.000235 0.180178 0.910850 0.420666
 1.013641 0.427626 1.037379 1.082279 0.901906 0.941229 1.092352 0.807859 0.974931 1.047778 0.998624 0.418506 0.909193 0.424565
 1.011570 0.504653 1.028073 1.063028 0.925269 0.955559 1.070863 0.851759 0.980204 1.036001 1.000184 0.550494 0.929796 0.522547
 1.018702 -1.276483 1.049824 1.106163 0.878982 0.928062 1.118827 0.762833 0.971182 1.063032 0.999729 -1.102255 0.888665 0.237642
 1.007027 0.499529 1.016450 1.036796 0.956169 0.974155 1.041306 0.911913 0.988508 1.021064 1.000473 0.586217 0.958683 0.714059
 1.014417 1.461744 1.037963 1.084100 0.900768 0.940522 1.094402 0.806234 0.974387 1.048638 0.999135 1.281982 0.907737 0.438721
 1.011050 0.558181 1.026752 1.060089 0.930000 0.958262 1.067611 0.862352 0.981465 1.034316 1.000299 0.574817 0.934178 0.598881
 1.011019 1.650793 1.027377 1.062043 0.926832 0.956158 1.069898 0.856822 0.980254 1.035263 0.999845 1.517666 0.931199 0.629340
 1.020188 1.895626 1.056239 1.123355 0.854073 0.912312 1.138498 0.715829 0.962990 1.071775 0.997595 1.574440 0.865357 0.203299
 1.018300 1.871082 1.051810 1.113788 0.865526 0.919008 1.127848 0.739195 0.965814 1.066237 0.997472 1.541305 0.875987 0.276657
 1.014400 1.834688 1.041083 1.090306 0.893307 0.935686 1.101486 0.793664 0.972776 1.052499 0.997933 1.530678 0.901568 0.439612
 1.024940 -5.174715 1.060401 1.126813 0.857746 0.916848 1.141847 0.714071 0.967246 1.075837 1.002551 -4.457499 0.868390 -0.136506
 1.008213 1.954077 1.019414 1.043974 0.948604 0.969405 1.049481 0.898560 0.986166 1.024915 1.000376 1.789793 0.951485 0.743618
 1.021293 -2.391534 1.059758 1.129325 0.849172 0.909525 1.145069 0.706573 0.962725 1.076053 0.997807 -2.173123 0.861164 0.064441
 1.008787 -0.273034 1.021470 1.045213 0.949218 0.970412 1.050575 0.897080 0.988441 1.027006 1.000989 -0.132513 0.953173 0.613979
 1.014764 1.499418 1.039768 1.087214 0.896986 0.938337 1.097955 0.798343 0.973881 1.050831 0.998871 1.321237 0.904697 0.409858
 1.015353 -5.623694 1.043540 1.091902 0.892704 0.936123 1.102923 0.788437 0.974018 1.054720 0.998932 -4.878876 0.901183 0.160631
 1.017794 -6.444959 1.047885 1.100675 0.884274 0.931566 1.112592 0.770080 0.972720 1.060135 0.999923 -5.569238 0.893430 0.062752
 1.028050 0.812086 1.063103 1.133612 0.855249 0.915697 1.149493 0.710229 0.966243 1.079092 1.004903 0.739425 0.865069 0.016327
 1.024433 2.447331 1.053384 1.113043 0.878967 0.929715 1.126497 0.757336 0.971846 1.066904 1.004941 2.173285 0.886906 0.211131
 1.018542 2.673229 1.040686 1.086313 0.907678 0.946328 1.096604 0.815213 0.978371 1.050964 1.003709 2.374844 0.913676 0.413910
 1.019063 -0.800743 1.045221 1.096790 0.891710 0.936328 1.108492 0.784778 0.973858 1.057058 1.001988 -0.671788 0.899186 0.237071
 1.015861 -7.243779 1.045529 1.093710 0.891464 0.935638 1.104669 0.784824 0.974122 1.056678 0.998937 -6.284421 0.900132 0.087111
 1.014879 13.037868 1.033043 1.074959 0.916965 0.950401 1.084545 0.839664 0.977430 1.042260 1.001699 11.255589 0.921283 0.859875
 1.010917 -4.503329 1.030644 1.061971 0.928931 0.958158 1.069233 0.857965 0.983369 1.037723 0.999891 -3.850630 0.934493 0.377262
 1.021128 0.089193 1.047218 1.099205 0.892908 0.937849 1.111039 0.784878 0.975391 1.059076 1.003957 0.138124 0.900251 0.233946
 1.019513 -0.047815 1.045769 1.094718 0.897531 0.940518 1.105747 0.793931 0.977498 1.057120 1.003116 0.039294 0.905495 0.317358
 1.021187 -0.415084 1.047978 1.099508 0.892818 0.938047 1.111108 0.783386 0.976351 1.059869 1.003979 -0.276807 0.900731 0.254271
 1.023302 0.843807 1.050066 1.106772 0.885115 0.933332 1.119586 0.769610 0.972627 1.062775 1.004968 0.776372 0.891953 0.257624
 1.019048 1.464799 1.042165 1.090631 0.901989 0.942681 1.101622 0.805393 0.976254 1.053177 1.003407 1.295936 0.907925 0.415813
 1.016299 0.696779 1.036119 1.076461 0.918320 0.952472 1.085602 0.837051 0.980948 1.045378 1.003198 0.655936 0.923623 0.479284
 1.020715 -0.752881 1.049932 1.104684 0.885565 0.933039 1.116972 0.772308 0.973862 1.062643 1.002431 -0.638574 0.894190 0.233485
 1.018523 0.612026 1.040983 1.085041 0.908231 0.947147 1.095049 0.813861 0.979672 1.051144 1.003928 0.658405 0.914721 0.380440
 1.020917 -3.359332 1.048811 1.101795 0.890185 0.936088 1.113731 0.780104 0.975348 1.061086 1.003380 -2.863032 0.898289 0.145733
 1.011926 -0.531234 1.026367 1.054075 0.941816 0.966700 1.060430 0.880656 0.987489 1.032716 1.002698 -0.318007 0.946037 0.539522
 1.017039 1.820349 1.034261 1.073854 0.921272 0.954569 1.082730 0.841353 0.980772 1.043084 1.004508 1.650966 0.925091 0.508775
 1.025415 -3.277406 1.060748 1.127271 0.856823 0.916558 1.142197 0.710988 0.967217 1.076221 1.002944 -2.802203 0.867481 -0.127757
 1.022880 -0.590245 1.056418 1.120339 0.862662 0.919127 1.134707 0.726493 0.967090 1.071130 1.001381 -0.505828 0.872670 0.060203
 1.017784 4.207322 1.039304 1.084682 0.909974 0.947229 1.094959 0.822818 0.978211 1.049597 1.003240 3.636668 0.915541 0.572975
 1.017589 1.562776 1.036200 1.075322 0.924108 0.956509 1.084201 0.847381 0.983336 1.045097 1.004983 1.397837 0.928925 0.524490
 1.013162 0.947941 1.027728 1.057362 0.941761 0.966631 1.064093 0.882372 0.987416 1.034454 1.003614 0.884812 0.945643 0.615020
 1.025359 -4.083776 1.054806 1.111186 0.882039 0.932868 1.123870 0.756630 0.975417 1.067822 1.006402 -3.452875 0.890618 -0.052328
 1.018517 1.526979 1.046591 1.100881 0.882818 0.930555 1.113004 0.767914 0.970935 1.059179 1.000435 1.340317 0.890975 0.274782
 1.015031 -1.316663 1.031375 1.063423 0.937109 0.964452 1.070694 0.871024 0.987556 1.038816 1.004625 -1.065466 0.941719 0.485103
 1.009666 2.500518 1.022507 1.048525 0.944980 0.967764 1.054361 0.890088 0.986605 1.028545 1.001116 2.256499 0.948540 0.696456
 1.014511 2.913054 1.031538 1.067060 0.929927 0.959182 1.075160 0.861346 0.983579 1.039584 1.003123 2.556932 0.934350 0.618539
 1.015533 1.016158 1.022956 1.043811 0.967045 0.983845 1.048481 0.924991 0.995915 1.027428 1.009336 1.020357 0.967979 0.655920
 1.016627 0.657366 1.026955 1.052880 0.954628 0.976276 1.058722 0.900571 0.992545 1.032630 1.008706 0.725259 0.956504 0.570820
 1.025102 -0.736626 1.064412 1.139083 0.837669 0.903732 1.155881 0.678773 0.959952 1.081675 0.999995 -0.623975 0.849431 -0.047246
 1.024368 -1.954135 1.064178 1.138641 0.837160 0.903161 1.155332 0.678548 0.959811 1.081552 0.999227 -1.694216 0.849288 -0.085748
 1.018669 -1.508775 1.049408 1.106249 0.875523 0.926099 1.119036 0.754029 0.969577 1.062687 0.999486 -1.285412 0.885037 0.158763
 1.019284 -1.082787 1.042735 1.088502 0.904346 0.944925 1.098794 0.805070 0.978880 1.053282 1.004044 -0.853417 0.911140 0.271716
 1.009625 4.204596 1.011159 1.021312 0.988278 0.995415 1.023579 0.970272 0.999190 1.013158 1.007126 3.770451 0.987378 0.965625
 1.019159 0.368117 1.055275 1.120774 0.856187 0.913381 1.135521 0.721013 0.963589 1.070544 0.996996 0.207039 0.867518 0.163531
 1.008896 0.249201 1.014442 1.028458 0.974221 0.986561 1.031527 0.942754 0.995582 1.017529 1.004572 0.419959 0.975358 0.756080
 1.017572 0.355768 1.045733 1.098769 0.884530 0.931423 1.110696 0.771751 0.971494 1.058012 0.999756 0.373239 0.893041 0.284827
 1.013466 1.044560 1.023430 1.047745 0.954629 0.975229 1.053203 0.903562 0.990754 1.028735 1.005968 1.030899 0.956487 0.656250
 1.015720 1.710353 1.028906 1.059767 0.941887 0.967570 1.066765 0.879749 0.987568 1.035775 1.006112 1.591033 0.944665 0.613250
 1.031505 -0.409040 1.077930 1.167032 0.811204 0.888415 1.187096 0.627198 0.954314 1.098565 1.001758 -0.454191 0.824861 -0.233703
 1.024952 1.255307 1.065386 1.142074 0.835234 0.901655 1.159367 0.677888 0.958717 1.083105 0.999310 0.963491 0.847258 0.013086
 1.021217 -0.845026 1.054458 1.116495 0.865479 0.920344 1.130446 0.733883 0.967439 1.068796 1.000259 -0.775869 0.875596 0.075284
 1.019613 0.199263 1.045996 1.097674 0.890905 0.936187 1.109344 0.781726 0.974090 1.057874 1.002510 0.113250 0.898309 0.259112
 1.021468 -3.218118 1.039379 1.077497 0.925809 0.959763 1.085972 0.840507 0.986776 1.048016 1.009038 -2.586541 0.930452 0.243376
 1.027931 -6.745099 1.071412 1.148986 0.829634 0.900066 1.166380 0.658222 0.961220 1.089597 1.001291 -5.918672 0.843578 -0.409402
 1.013771 0.687142 1.027434 1.056005 0.943504 0.968199 1.062514 0.883306 0.988188 1.033925 1.004577 0.722912 0.946957 0.595072
 1.026633 -1.833409 1.065203 1.138238 0.844806 0.908731 1.154648 0.691363 0.963430 1.082166 1.002206 -1.636437 0.856276 -0.111110
 -0.945498 -11.555617 -0.872133 -0.733064 -1.292074 -1.170002 -0.701663 -1.587464 -1.065911 -0.839960 -0.992146 -10.328278 -1.270131 -3.300478
 -3.416411 0.479789
 21.396854 -20.924465
 -0.663812 3.950028
 -2.439921 3.912627
 -0.803201 0.416367
 -1.378946 0.637749
 -2.776058 4.028169
 0.334404 0.023320
 0.477788 3.252188
 -0.701506 4.273960
 -3.469004 -0.009180
 17.786108 -18.192265
 1.196537 2.522581
 3.347977 -2.462346
 -6.104569 -4.456416
 1.020385 -2.553601 1.038467 1.076731 0.927677 0.960144 1.085372 0.847938 0.986525 1.047167 1.008120 -2.060018 0.932159 0.349473
 1.021374 -2.642985 1.041703 1.084201 0.917913 0.954193 1.093814 0.829106 0.983743 1.051302 1.007678 -2.135668 0.923057 0.277503
 1.028138 -2.202457 1.074831 1.161455 0.811040 0.887550 1.181035 0.627482 0.953595 1.094970 0.998826 -1.931486 0.825607 -0.271152
 1.026115 -2.905613 1.071302 1.153484 0.819327 0.892313 1.171972 0.644229 0.955836 1.090467 0.998118 -2.548720 0.833819 -0.246072
 1.020800 -1.664046 1.056459 1.121434 0.857327 0.914987 1.135997 0.718974 0.965208 1.071627 0.998708 -1.448517 0.868668 0.039366
 1.025341 -3.688027 1.059535 1.123304 0.865352 0.921893 1.137640 0.728093 0.970297 1.074365 1.003817 -3.171449 0.875800 -0.039317
 1.015616 1.321856 1.029293 1.060488 0.941507 0.967184 1.067546 0.879548 0.987479 1.036169 1.005852 1.278668 0.944324 0.652780
 1.024514 -5.707081 1.071518 1.153458 0.816163 0.889969 1.171904 0.638239 0.955350 1.090806 0.996238 -5.044792 0.831896 -0.372662
 1.009926 1.367232 1.020968 1.043801 0.954577 0.973976 1.048910 0.907913 0.989910 1.026124 1.002582 1.293276 0.957468 0.743746
 1.021844 -0.683529 1.056930 1.122694 0.857252 0.915176 1.137539 0.718404 0.964964 1.072229 0.999662 -0.573072 0.868000 0.087040
 1.017422 0.651202 1.043320 1.091974 0.898887 0.940298 1.103055 0.801030 0.976232 1.054535 1.001300 0.520268 0.906583 0.397067
 1.015985 3.301248 1.041131 1.089753 0.899308 0.939722 1.100905 0.805135 0.974711 1.052352 1.000041 2.774615 0.906485 0.536177
 1.016116 5.389560 1.044484 1.102434 0.876988 0.925081 1.115559 0.765102 0.965649 1.057678 0.997284 4.487694 0.884709 0.477315
 1.015015 2.230752 1.039238 1.088653 0.894570 0.936514 1.099755 0.795215 0.971726 1.050582 0.998861 1.855064 0.901396 0.410034
 1.013290 -0.199253 1.033473 1.073740 0.913624 0.948595 1.082758 0.829430 0.977945 1.042706 1.000028 -0.167775 0.919526 0.405520
 1.017779 1.180701 1.048135 1.104561 0.880440 0.928282 1.117284 0.768205 0.970355 1.061279 0.998928 0.911165 0.889838 0.323839
 1.015427 1.252127 1.037336 1.079429 0.912941 0.948757 1.089017 0.828063 0.979425 1.047099 1.001530 1.060626 0.919323 0.487030
 1.018067 -0.951415 1.047485 1.104080 0.878984 0.927580 1.116743 0.763948 0.969283 1.060496 0.999282 -0.875763 0.887651 0.236108
 1.010417 0.730584 1.024609 1.053089 0.941492 0.965511 1.059569 0.884354 0.985757 1.031192 1.001177 0.663997 0.945473 0.615276
 1.010762 5.060340 1.029903 1.069726 0.915843 0.948561 1.078855 0.840045 0.976036 1.038908 0.997939 4.273734 0.920907 0.679517
 1.010600 2.118108 1.028737 1.066537 0.919468 0.951109 1.075121 0.844544 0.977468 1.037374 0.998405 1.880691 0.924402 0.610950
 1.010853 3.014340 1.029500 1.068388 0.917073 0.949578 1.077164 0.840355 0.976711 1.038250 0.998273 2.640319 0.922171 0.632810
 1.018395 2.855642 1.048896 1.108453 0.872059 0.923127 1.121913 0.751557 0.966715 1.062662 0.998561 2.436188 0.881075 0.359631
 1.017317 1.958249 1.045698 1.100710 0.882374 0.929484 1.113130 0.771343 0.969798 1.058418 0.999064 1.655134 0.890688 0.388590
 1.015211 0.187710 1.038648 1.083701 0.903914 0.942966 1.093811 0.811114 0.976263 1.049118 1.000237 0.178313 0.910852 0.420393
 1.013644 0.425126 1.037382 1.082282 0.901908 0.941232 1.092355 0.807858 0.974934 1.047781 0.998627 0.416261 0.909195 0.424239
 1.011574 0.501707 1.028077 1.063032 0.925272 0.955563 1.070867 0.851758 0.980208 1.036005 1.000188 0.547873 0.929799 0.522174
 1.018703 -1.277888 1.049825 1.106163 0.878983 0.928062 1.118827 0.762832 0.971183 1.063033 0.999729 -1.103522 0.888666 0.237456
 1.007028 0.498355 1.016451 1.036797 0.956170 0.974156 1.041308 0.911913 0.988509 1.021065 1.000475 0.585169 0.958684 0.713903
 1.014421 1.459109 1.037966 1.084103 0.900771 0.940525 1.094405 0.806233 0.974391 1.048641 0.999138 1.279592 0.907740 0.438362
 1.011056 0.553567 1.026758 1.060095 0.930004 0.958268 1.067617 0.862351 0.981471 1.034322 1.000305 0.570679 0.934183 0.598289
 1.011025 1.646349 1.027383 1.062048 0.926836 0.956163 1.069904 0.856820 0.980259 1.035269 0.999851 1.513687 0.931203 0.628772
 1.020191 1.892677 1.056242 1.123358 0.854076 0.912315 1.138501 0.715828 0.962993 1.071778 0.997598 1.571814 0.865360 0.202926
 1.018302 1.869183 1.051812 1.113789 0.865527 0.919009 1.127850 0.739194 0.965815 1.066238 0.997474 1.539623 0.875988 0.276419
 1.014402 1.833349 1.041084 1.090307 0.893308 0.935687 1.101487 0.793664 0.972778 1.052500 0.997934 1.529478 0.901569 0.439434
 1.024945 -5.178417 1.060405 1.126818 0.857750 0.916852 1.141851 0.714070 0.967251 1.075841 1.002556 -4.460804 0.868394 -0.136974
 1.008219 1.949578 1.019421 1.043980 0.948608 0.969411 1.049487 0.898558 0.986172 1.024921 1.000383 1.785755 0.951490 0.743037
 1.021293 -2.393013 1.059758 1.129325 0.849173 0.909526 1.145070 0.706573 0.962726 1.076054 0.997808 -2.174434 0.861165 0.064255
 1.008791 -0.275811 1.021473 1.045216 0.949220 0.970415 1.050579 0.897079 0.988445 1.027009 1.000992 -0.134994 0.953176 0.613629
 1.014767 1.497174 1.039770 1.087217 0.896988 0.938339 1.097957 0.798343 0.973884 1.050833 0.998873 1.319235 0.904699 0.409571
 1.015355 -5.624438 1.043541 1.091903 0.892704 0.936124 1.102924 0.788437 0.974019 1.054721 0.998933 -4.879540 0.901184 0.160537
 1.017795 -6.445938 1.047886 1.100677 0.884275 0.931567 1.112593 0.770080 0.972721 1.060137 0.999925 -5.570113 0.893431 0.062628
 1.028057 0.806885 1.063110 1.133618 0.855254 0.915703 1.149500 0.710228 0.966249 1.079099 1.004909 0.734778 0.865075 0.015669
 1.024439 2.442300 1.053390 1.113049 0.878972 0.929721 1.126503 0.757334 0.971853 1.066911 1.004947 2.168790 0.886911 0.210495
 1.018548 2.669241 1.040691 1.086318 0.907682 0.946333 1.096609 0.815212 0.978376 1.050970 1.003714 2.371280 0.913680 0.413405
 1.019067 -0.803732 1.045225 1.096794 0.891713 0.936331 1.108496 0.784777 0.973862 1.057062 1.001992 -0.674458 0.899189 0.236693
 1.015862 -7.244080 1.045529 1.093710 0.891464 0.935638 1.104670 0.784824 0.974123 1.056678 0.998938 -6.284691 0.900132 0.087073
 1.014888 13.031182 1.033052 1.074967 0.916972 0.950409 1.084553 0.839661 0.977439 1.042269 1.001708 11.249617 0.921289 0.859029
 1.010917 -4.503716 1.030645 1.061971 0.928931 0.958158 1.069233 0.857965 0.983370 1.037724 0.999891 -3.850976 0.934493 0.377213
 1.021133 0.085558 1.047223 1.099210 0.892912 0.937853 1.111044 0.784876 0.975396 1.059081 1.003961 0.134876 0.900255 0.233486
 1.019515 -0.049222 1.045771 1.094720 0.897533 0.940520 1.105749 0.793931 0.977499 1.057121 1.003117 0.038040 0.905497 0.317174
 1.021189 -0.416849 1.047980 1.099510 0.892820 0.938049 1.111110 0.783385 0.976353 1.059871 1.003981 -0.278381 0.900733 0.254040
 1.023308 0.839289 1.050071 1.106777 0.885119 0.933337 1.119591 0.769609 0.972632 1.062780 1.004973 0.772323 0.891957 0.257038
 1.019053 1.460451 1.042170 1.090636 0.901993 0.942686 1.101627 0.805392 0.976258 1.053182 1.003412 1.292047 0.907929 0.415258
 1.016303 0.693698 1.036122 1.076465 0.918322 0.952475 1.085605 0.837050 0.980951 1.045382 1.003202 0.653174 0.923626 0.478889
 1.020719 -0.755707 1.049935 1.104687 0.885568 0.933042 1.116975 0.772307 0.973865 1.062646 1.002435 -0.641090 0.894193 0.233136
 1.018524 0.611135 1.040985 1.085042 0.908232 0.947148 1.095050 0.813861 0.979674 1.051145 1.003930 0.657588 0.914722 0.380303
 1.020922 -3.363611 1.048815 1.101799 0.890188 0.936092 1.113735 0.780102 0.975352 1.061091 1.003384 -2.866850 0.898293 0.145207
 1.011927 -0.531723 1.026368 1.054076 0.941816 0.966701 1.060431 0.880656 0.987490 1.032716 1.002699 -0.318451 0.946038 0.539450
 1.017043 1.816787 1.034265 1.073859 0.921276 0.954574 1.082734 0.841352 0.980777 1.043088 1.004512 1.647760 0.925095 0.508302
 1.025418 -3.280079 1.060751 1.127274 0.856826 0.916561 1.142200 0.710987 0.967220 1.076224 1.002947 -2.804594 0.867484 -0.128097
 1.022884 -0.593512 1.056422 1.120343 0.862665 0.919131 1.134711 0.726492 0.967093 1.071133 1.001385 -0.508740 0.872673 0.059795
 1.017788 4.203362 1.039309 1.084686 0.909977 0.947233 1.094964 0.822816 0.978216 1.049602 1.003244 3.633115 0.915545 0.572456
 1.017592 1.559714 1.036204 1.075325 0.924111 0.956512 1.084204 0.847379 0.983339 1.045100 1.004987 1.395082 0.928928 0.524082
 1.013164 0.945782 1.027730 1.057364 0.941763 0.966633 1.064095 0.882371 0.987418 1.034457 1.003616 0.882876 0.945645 0.614734
 1.025362 -4.085928 1.054808 1.111189 0.882041 0.932871 1.123872 0.756629 0.975419 1.067825 1.006404 -3.454822 0.890621 -0.052622
 1.018521 1.523436 1.046595 1.100886 0.882821 0.930559 1.113009 0.767913 0.970939 1.059183 1.000439 1.337167 0.890978 0.274347
 1.015032 -1.317708 1.031376 1.063424 0.937110 0.964453 1.070695 0.871024 0.987557 1.038817 1.004627 -1.066455 0.941720 0.484918
 1.009668 2.499130 1.022509 1.048527 0.944981 0.967766 1.054362 0.890088 0.986607 1.028547 1.001118 2.255245 0.948541 0.696269
 1.014516 2.908777 1.031543 1.067065 0.929931 0.959187 1.075165 0.861345 0.983585 1.039590 1.003129 2.553116 0.934354 0.618003
 1.015533 1.015599 1.022956 1.043811 0.967045 0.983845 1.048481 0.924991 0.995915 1.027428 1.009336 1.019836 0.967979 0.655825
 1.016628 0.656430 1.026956 1.052880 0.954629 0.976276 1.058722 0.900570 0.992546 1.032631 1.008707 0.724409 0.956505 0.570684
 1.025109 -0.742129 1.064419 1.139090 0.837674 0.903738 1.155887 0.678771 0.959959 1.081682 1.000001 -0.628874 0.849436 -0.047931
 1.024374 -1.959250 1.064184 1.138648 0.837164 0.903166 1.155338 0.678546 0.959817 1.081559 0.999233 -1.698773 0.849292 -0.086386
 1.018674 -1.512934 1.049414 1.106254 0.875527 0.926104 1.119041 0.754027 0.969582 1.062693 0.999492 -1.289124 0.885041 0.158241
 1.019287 -1.085145 1.042738 1.088505 0.904348 0.944928 1.098796 0.805069 0.978883 1.053285 1.004047 -0.855544 0.911142 0.271399
 1.009625 4.203655 1.011159 1.021313 0.988279 0.995416 1.023580 0.970271 0.999191 1.013158 1.007127 3.769598 0.987379 0.965486
 1.019166 0.363525 1.055281 1.120780 0.856192 0.913387 1.135527 0.721012 0.963595 1.070550 0.997002 0.202922 0.867522 0.162949
 1.008896 0.248584 1.014442 1.028458 0.974222 0.986562 1.031527 0.942753 0.995582 1.017529 1.004572 0.419400 0.975358 0.755990
 1.017577 0.351163 1.045739 1.098775 0.884535 0.931429 1.110702 0.771750 0.971499 1.058017 0.999762 0.369143 0.893046 0.284255
 1.013470 1.041790 1.023434 1.047749 0.954631 0.975233 1.053207 0.903561 0.990757 1.028739 1.005972 1.028410 0.956490 0.655884
 1.015724 1.707199 1.028910 1.059770 0.941890 0.967573 1.066769 0.879748 0.987572 1.035779 1.006116 1.588202 0.944668 0.612838
 1.031510 -0.413393 1.077935 1.167037 0.811208 0.888419 1.187101 0.627196 0.954319 1.098570 1.001763 -0.458081 0.824865 -0.234250
 1.024957 1.250947 1.065391 1.142078 0.835238 0.901660 1.159372 0.677887 0.958722 1.083110 0.999315 0.959603 0.847262 0.012546
 1.021220 -0.847774 1.054461 1.116498 0.865481 0.920347 1.130449 0.733883 0.967442 1.068799 1.000262 -0.778318 0.875598 0.074942
 1.019617 0.195854 1.046001 1.097678 0.890908 0.936191 1.109348 0.781725 0.974094 1.057878 1.002515 0.110197 0.898312 0.258678
 1.021469 -3.219069 1.039380 1.077498 0.925810 0.959764 1.085973 0.840507 0.986777 1.048017 1.009039 -2.587411 0.930453 0.243230
 1.027935 -6.748813 1.071416 1.148990 0.829637 0.900070 1.166384 0.658221 0.961224 1.089601 1.001296 -5.921951 0.843581 -0.409836
 1.013771 0.686388 1.027434 1.056006 0.943505 0.968200 1.062514 0.883306 0.988189 1.033926 1.004578 0.722223 0.946957 0.594959
 1.026636 -1.836324 1.065206 1.138241 0.844808 0.908734 1.154651 0.691362 0.963433 1.082168 1.002209 -1.639037 0.856279 -0.111471
 -0.945490 -11.561918 -0.872126 -0.733057 -1.292068 -1.169996 -0.701656 -1.587466 -1.065903 -0.839953 -0.992139 -10.333921 -1.270125 -3.301290
 -3.422093 0.485482
 21.392429 -20.920025
 -0.669497 3.955723
 -2.445609 3.918325
 -0.808866 0.422043
 -1.384619 0.643433
 -2.781746 4.033867
 0.328769 0.028965
 0.472110 3.257877
 -0.707191 4.279655
 -3.474685 -0.003489
 17.781815 -18.187960
 1.190870 2.528259
 3.343483 -2.457842
 -6.110264 -4.450711
