# Supplementary material for: AMS 3.0: prediction of post-translational modifications
Source: BMC Bioinformatics. 2010 Apr 28;11:210. doi: 10.1186/1471-2105-11-210 (PMC2874555; doi:10.1186/1471-2105-11-210)
Supplement: Additional file 2 — PTM predictor software with training data. PTM_Archive.tar.gz includes the predictor software binaries together with all trained ANNs in tar.gz compressed form. [file 1471-2105-11-210-S2.GZ › PTM_Archive/4-carboxyglutamate/P/Pnet16.dat]

 2
 90 16 2
 0.885921 0.982619 1.111781 -4.891434 0.957726 1.040825 1.033372 0.002667 1.027557 0.950728 1.080363 0.901029 1.133792 -4.517219 -0.723711 1.094443
 0.871006 0.978359 1.122264 -5.863296 0.950569 1.043538 1.035006 -0.211088 1.028534 0.942847 1.087509 0.887540 1.146629 -5.432399 -1.074002 1.102971
 0.690175 0.898632 1.202863 -2.881633 0.840551 1.041788 1.019189 -0.471534 1.006932 0.826256 1.133559 0.716206 1.255051 -2.692612 -0.916220 1.162587
 0.702546 0.899564 1.189266 -4.171269 0.844295 1.036481 1.014496 -0.549508 1.002923 0.830845 1.123771 0.726548 1.238911 -3.902483 -1.203314 1.150941
 0.764404 0.920333 1.149491 -2.439460 0.876545 1.028802 1.011298 -0.142446 1.002189 0.865912 1.097883 0.783433 1.188756 -2.273041 -0.556885 1.119173
 0.776813 0.933862 1.156960 -3.503140 0.890939 1.038319 1.022537 -0.182452 1.013201 0.880009 1.105830 0.797580 1.194897 -3.246514 -0.827219 1.127555
 0.907958 0.986018 1.090661 1.871406 0.966010 1.032309 1.026904 0.812760 1.021926 0.960290 1.064604 0.920564 1.108466 1.782898 1.089292 1.076638
 0.692841 0.887728 1.180301 -4.896893 0.832083 1.027719 1.004055 -0.558013 0.992793 0.818975 1.115420 0.715067 1.230817 -4.619607 -1.488965 1.141594
 0.927075 0.983936 1.062202 1.672211 0.968950 1.019452 1.014735 0.836709 1.011244 0.964866 1.043354 0.935430 1.075427 1.614049 1.020298 1.051802
 0.765926 0.924125 1.155144 0.342855 0.880095 1.032853 1.015701 0.115351 1.006390 0.869181 1.102535 0.785769 1.194629 0.311453 0.098296 1.124567
 0.838996 0.951765 1.119640 1.335999 0.920229 1.030417 1.017656 0.439234 1.010951 0.912505 1.081089 0.852995 1.149162 1.199842 0.543858 1.096970
 0.840167 0.950392 1.117429 6.006228 0.919481 1.027777 1.015583 0.910152 1.008796 0.911873 1.078502 0.853885 1.147091 5.565620 1.702589 1.094830
 0.802512 0.938093 1.137767 8.064452 0.900577 1.029869 1.016374 0.829376 1.007943 0.891039 1.090670 0.820298 1.172236 7.492648 1.873506 1.111086
 0.829858 0.948863 1.119448 2.126899 0.916386 1.027480 1.016182 0.323164 1.008844 0.907988 1.079230 0.845828 1.148190 1.973683 0.508323 1.096805
 0.861064 0.960004 1.099620 -2.393072 0.933053 1.025242 1.015411 0.008311 1.009626 0.926235 1.067476 0.874240 1.123250 -2.217977 -0.464883 1.081168
 0.807379 0.937560 1.134318 2.286114 0.900647 1.030494 1.014961 0.412947 1.007391 0.891866 1.089875 0.822783 1.168930 2.109641 0.639211 1.107883
 0.863535 0.962559 1.106951 0.980260 0.935154 1.030223 1.019337 0.421747 1.013557 0.928391 1.073858 0.876169 1.132292 0.874599 0.488958 1.087547
 0.798620 0.931428 1.128780 -0.158694 0.894243 1.023440 1.009230 0.237464 1.001120 0.885025 1.083180 0.815282 1.162666 -0.119742 0.049612 1.102492
 0.910083 0.977095 1.073114 -1.520303 0.958816 1.022137 1.014985 0.250394 1.011107 0.954239 1.051125 0.918863 1.089970 -1.452949 -0.057987 1.060264
 0.865149 0.958738 1.095807 7.151331 0.933091 1.021196 1.012349 0.987503 1.006390 0.926434 1.062990 0.877847 1.119441 6.682186 1.888299 1.077446
 0.870960 0.959832 1.090994 4.140392 0.935328 1.019590 1.011014 0.925048 1.005375 0.929043 1.059501 0.882662 1.113639 3.884874 1.463168 1.073333
 0.868059 0.959522 1.094134 5.516129 0.934396 1.020694 1.012059 1.011662 1.006242 0.927888 1.061746 0.880151 1.117232 5.169781 1.761447 1.075962
 0.795316 0.934710 1.139229 4.557325 0.896095 1.029458 1.015264 0.611904 1.006708 0.886350 1.091458 0.813290 1.174389 4.206740 1.203505 1.111992
 0.809774 0.936767 1.125556 3.642391 0.901321 1.024336 1.010901 0.617524 1.003173 0.892461 1.081669 0.825918 1.158071 3.345396 1.030315 1.100272
 0.845121 0.949877 1.104254 -0.210406 0.920704 1.022085 1.010778 0.349085 1.004514 0.913482 1.068835 0.858362 1.130904 -0.221084 0.208470 1.083686
 0.842289 0.950702 1.107190 1.070697 0.920956 1.022882 1.012349 0.460180 1.005660 0.913335 1.070437 0.856726 1.133738 0.965232 0.478125 1.086328
 0.882379 0.969635 1.090095 -0.618712 0.946414 1.024591 1.017209 0.340007 1.011881 0.940217 1.061201 0.894814 1.110279 -0.555237 0.223948 1.074160
 0.801771 0.932368 1.127844 -0.836373 0.895488 1.024495 1.009553 0.284630 1.001736 0.886555 1.083518 0.817634 1.161838 -0.829008 0.055048 1.101801
 0.931565 0.984547 1.054533 -0.535434 0.970866 1.016187 1.012399 0.537723 1.009112 0.967067 1.037573 0.939729 1.065931 -0.460083 0.384890 1.045298
 0.841733 0.950607 1.108552 1.534726 0.920537 1.024072 1.013038 0.410987 1.006472 0.912990 1.071844 0.855833 1.135401 1.396007 0.501132 1.087595
 0.884208 0.964641 1.079466 3.301662 0.942656 1.017426 1.009946 1.001660 1.004969 0.936993 1.052313 0.895100 1.098889 3.142885 1.398581 1.064218
 0.879049 0.963473 1.083992 5.767137 0.940396 1.018803 1.010966 1.221877 1.005809 0.934457 1.055374 0.890408 1.104329 5.437220 1.991292 1.067964
 0.762772 0.922812 1.160310 4.939977 0.878018 1.033292 1.016278 0.547092 1.006528 0.867015 1.105247 0.782762 1.201217 4.558581 1.176674 1.128633
 0.781113 0.926221 1.144917 4.247232 0.885370 1.027721 1.011990 0.528613 1.002981 0.875300 1.094073 0.798964 1.182793 3.901279 1.029760 1.115586
 0.825403 0.939480 1.112841 3.963452 0.907238 1.019826 1.007331 0.685095 1.000265 0.899304 1.072450 0.839399 1.143015 3.659826 1.105271 1.089477
 0.763939 0.925226 1.157390 -5.974753 0.880779 1.034407 1.017340 -0.589054 1.007882 0.869652 1.104565 0.784917 1.197213 -5.684915 -1.718821 1.126716
 0.916602 0.978781 1.063401 3.268006 0.962389 1.017042 1.012234 1.012212 1.008353 0.957905 1.042905 0.925762 1.077528 3.142446 1.424960 1.052213
 0.751165 0.908092 1.152152 0.752623 0.862960 1.022623 1.003712 0.249606 0.994145 0.852279 1.096482 0.769371 1.195157 0.557702 0.032364 1.119262
 0.918780 0.980084 1.062864 -1.979374 0.963793 1.018860 1.013230 0.315186 1.009679 0.959525 1.043764 0.927363 1.076712 -1.818735 -0.110387 1.052040
 0.833997 0.949375 1.117274 0.621277 0.917551 1.027303 1.015483 0.317196 1.008539 0.909529 1.078116 0.849008 1.146000 0.602349 0.397861 1.094897
 0.817928 0.930092 1.101416 -6.794932 0.898274 1.009969 0.997275 -0.141331 0.990383 0.890489 1.062704 0.831733 1.131050 -6.376587 -1.359716 1.078524
 0.804045 0.927652 1.113495 -8.406002 0.892840 1.014440 1.000788 -0.358034 0.993242 0.884286 1.071356 0.819517 1.145597 -7.872585 -1.785987 1.088729
 0.768707 0.943378 1.188166 -0.882314 0.896350 1.056080 1.039984 -0.368950 1.029476 0.884081 1.130347 0.792813 1.229829 -0.806529 -0.429284 1.155646
 0.809045 0.958446 1.165153 1.188689 0.918530 1.053200 1.040092 -0.079400 1.031050 0.908034 1.115955 0.830069 1.200071 1.148529 0.179455 1.137668
 0.855323 0.969434 1.127356 1.872449 0.938928 1.041937 1.031811 0.195941 1.024928 0.930968 1.089879 0.871317 1.154223 1.778170 0.492808 1.106377
 0.823907 0.949427 1.129311 -2.439943 0.915147 1.032688 1.020393 -0.090136 1.012792 0.906369 1.087292 0.840760 1.160016 -2.270902 -0.503951 1.105454
 0.815104 0.927523 1.100743 -9.274973 0.895489 1.008078 0.995070 -0.374743 0.988363 0.887702 1.062642 0.828677 1.130503 -8.715887 -1.983377 1.077884
 0.876125 0.984979 1.130264 18.848133 0.956697 1.049307 1.042134 1.634389 1.035169 0.948844 1.093764 0.892524 1.154177 17.650459 4.493169 1.111001
 0.878766 0.954859 1.069194 -6.457328 0.933480 1.007893 0.999606 -0.007480 0.995097 0.928168 1.044232 0.888304 1.088590 -6.031282 -1.138781 1.054232
 0.828803 0.957829 1.138238 -2.050664 0.923167 1.041034 1.029092 -0.179405 1.021381 0.914073 1.095851 0.846622 1.168838 -1.895269 -0.469105 1.114280
 0.830984 0.950757 1.122580 1.484154 0.917961 1.030533 1.018727 0.414750 1.011482 0.909558 1.082655 0.846812 1.151873 1.394320 0.639810 1.099920
 0.823682 0.950817 1.130790 0.208075 0.916284 1.033951 1.022013 0.238033 1.014266 0.907393 1.088555 0.841000 1.161212 0.212368 0.293867 1.106875
 0.812112 0.951227 1.146134 0.980635 0.914048 1.039636 1.027863 0.390144 1.019125 0.904035 1.099213 0.832128 1.178892 1.003931 0.560210 1.120252
 0.839609 0.956233 1.122581 2.543793 0.924762 1.031701 1.021437 0.686022 1.014123 0.916385 1.082516 0.856054 1.150692 2.452342 1.017292 1.100366
 0.866451 0.963362 1.102178 1.393301 0.937125 1.027014 1.017938 0.589364 1.011946 0.930230 1.069231 0.879861 1.125938 1.342272 0.716331 1.083636
 0.812351 0.942955 1.134136 0.649480 0.906839 1.031978 1.018267 0.305424 1.010370 0.897751 1.089986 0.829355 1.167213 0.615074 0.280171 1.108601
 0.849046 0.960404 1.114823 1.216575 0.930604 1.031310 1.021588 0.384517 1.014802 0.922691 1.078198 0.864760 1.140589 1.157650 0.637128 1.094445
 0.816720 0.943289 1.127593 -4.153813 0.908275 1.029352 1.016052 0.002162 1.008423 0.899513 1.085261 0.833218 1.159380 -3.817909 -0.764730 1.103049
 0.905291 0.976910 1.074631 -1.523348 0.957809 1.022408 1.015853 0.326808 1.011708 0.952871 1.052018 0.915324 1.091042 -1.391615 0.046904 1.061809
 0.871621 0.969788 1.103955 2.289465 0.944128 1.029665 1.022536 0.695794 1.016252 0.936913 1.070920 0.886666 1.126254 2.231898 1.063071 1.086095
 0.760339 0.925232 1.158972 -4.121399 0.880197 1.034610 1.018182 -0.379102 1.008406 0.868661 1.105320 0.782416 1.198388 -3.871308 -1.051165 1.128245
 0.770989 0.926985 1.151290 0.615466 0.884153 1.031421 1.015877 0.179714 1.006391 0.873223 1.099455 0.791607 1.189370 0.562950 0.209470 1.121621
 0.859665 0.967713 1.121139 5.892401 0.938883 1.036355 1.027504 0.884510 1.020523 0.931046 1.083356 0.875354 1.147126 5.550848 1.806016 1.100343
 0.883212 0.978069 1.109590 0.309586 0.953131 1.036908 1.029525 0.361435 1.023451 0.946237 1.077265 0.897445 1.132019 0.354465 0.463055 1.091841
 0.909198 0.981243 1.081463 0.759458 0.962150 1.026367 1.020522 0.558951 1.015994 0.956961 1.057053 0.919789 1.098480 0.747817 0.638238 1.068068
 0.806116 0.950705 1.147065 -6.408659 0.912346 1.041546 1.028943 -0.599440 1.020302 0.902107 1.101157 0.827058 1.179744 -6.025224 -1.575765 1.121324
 0.805731 0.937622 1.127160 3.202695 0.901489 1.025171 1.012599 0.526721 1.004396 0.892141 1.082789 0.823516 1.159019 2.995680 0.965270 1.102091
 0.899770 0.977712 1.086146 -0.407659 0.956919 1.027584 1.020481 0.443451 1.015790 0.951434 1.060571 0.910897 1.104699 -0.384649 0.245388 1.071546
 0.909504 0.974658 1.064662 4.509110 0.957399 1.015105 1.010203 0.982554 1.005952 0.952589 1.042749 0.919232 1.079475 4.238981 1.605265 1.052761
 0.893632 0.978936 1.098241 0.284530 0.956366 1.032342 1.025494 0.362811 1.020050 0.950241 1.068818 0.906231 1.118486 0.349729 0.484973 1.082208
 0.954929 1.010563 1.076636 -1.949162 0.997242 1.039854 1.036743 0.350445 1.033498 0.993166 1.060117 0.964713 1.087771 -1.653001 0.113474 1.067878
 0.932747 1.001112 1.085398 -1.310991 0.984252 1.038723 1.034589 0.372636 1.030475 0.979308 1.064525 0.944242 1.099396 -1.072426 0.222875 1.074373
 0.731232 0.912827 1.172584 0.844741 0.863217 1.032122 1.015567 0.034721 1.004164 0.850292 1.111206 0.755868 1.215935 0.778081 0.132017 1.138316
 0.729705 0.909706 1.169669 -2.001691 0.860194 1.029686 1.012533 -0.249347 1.001322 0.847426 1.108723 0.753602 1.213217 -1.889455 -0.604321 1.135370
 0.794764 0.932250 1.130358 -2.677149 0.894384 1.024112 1.010735 -0.144573 1.002241 0.884724 1.084219 0.812902 1.163622 -2.510024 -0.628722 1.104248
 0.845027 0.960696 1.118949 -3.932277 0.929926 1.033478 1.023588 -0.098318 1.016560 0.921725 1.081612 0.861633 1.145310 -3.586373 -0.649953 1.098159
 0.988609 1.017263 1.045765 6.532180 1.011203 1.028566 1.028478 1.329372 1.026706 1.008966 1.037562 0.994744 1.050331 6.213924 2.261412 1.041998
 0.761444 0.914377 1.144680 0.569830 0.871105 1.021916 1.005169 0.148380 0.995723 0.860441 1.091608 0.780044 1.184080 0.523431 0.175812 1.114037
 0.961597 1.000351 1.045174 -0.984483 0.991016 1.020367 1.018487 0.574502 1.016171 0.988211 1.033985 0.968342 1.052253 -0.826337 0.394275 1.039436
 0.809629 0.938850 1.123397 1.972314 0.903626 1.023452 1.011830 0.415205 1.003678 0.894429 1.079712 0.827231 1.154210 1.862138 0.651153 1.099084
 0.927817 0.991131 1.072618 1.234532 0.975113 1.027479 1.023451 0.722854 1.019500 0.970553 1.052470 0.938081 1.086181 1.214191 0.904023 1.061939
 0.908176 0.985791 1.089486 1.515309 0.965788 1.032092 1.026504 0.666060 1.021676 0.960154 1.063927 0.920290 1.106883 1.500983 0.948555 1.075574
 0.689100 0.902153 1.211884 -0.716535 0.843401 1.045781 1.024385 -0.309204 1.011351 0.828521 1.139906 0.717099 1.264812 -0.642115 -0.412098 1.170821
 0.726377 0.908356 1.176632 3.302650 0.857675 1.032779 1.014138 0.271030 1.002898 0.844908 1.114240 0.749737 1.222413 3.104857 0.680137 1.141080
 0.776131 0.926222 1.144110 -0.475476 0.884632 1.028124 1.012668 0.036903 1.003592 0.874171 1.094115 0.795410 1.181146 -0.428312 -0.157037 1.115467
 0.820124 0.946630 1.126302 0.983400 0.912276 1.029406 1.017635 0.265501 1.009865 0.903300 1.084143 0.837641 1.156517 0.898613 0.276122 1.102591
 0.881230 0.981989 1.112121 -6.590581 0.956102 1.041884 1.033961 -0.270594 1.028156 0.948983 1.081444 0.896656 1.133818 -6.082812 -1.195176 1.095109
 0.712389 0.902257 1.176903 -8.408227 0.849499 1.031793 1.011606 -0.936504 1.000421 0.836378 1.114685 0.736424 1.223229 -7.929669 -2.402250 1.140796
 0.908577 0.981199 1.079645 1.390208 0.962224 1.025865 1.020102 0.680815 1.015567 0.956999 1.055951 0.919539 1.096216 1.368086 0.831852 1.066518
 0.742989 0.920444 1.175642 -3.371926 0.871708 1.039060 1.021428 -0.367310 1.010692 0.859271 1.116404 0.766506 1.218964 -3.115523 -0.889224 1.141879
 -1.472277 -1.133837 -0.650689 -20.667683 -1.226338 -0.908382 -0.942678 -4.785115 -0.962681 -1.249752 -0.762128 -1.427418 -0.567895 -19.469467 -7.395021 -0.714836
 0.866638 2.473013
 -2.472411 1.125896
 -4.382072 3.676181
 27.355583 -27.331121
 -2.353123 0.659694
 -0.097847 5.146021
 -2.654996 2.357808
 5.103594 -3.562667
 -1.744438 3.084080
 -1.679608 1.179082
 -1.331769 5.347587
 -1.189317 0.685381
 -3.838631 5.340088
 25.538738 -25.384686
 7.130950 -8.321130
 -4.092580 3.179364
 -8.823352 -0.841858
 0.885921 0.982619 1.111781 -4.891453 0.957726 1.040825 1.033372 0.002652 1.027557 0.950728 1.080363 0.901029 1.133792 -4.517241 -0.723735 1.094443
 0.871006 0.978359 1.122264 -5.863334 0.950569 1.043538 1.035006 -0.211110 1.028534 0.942847 1.087509 0.887540 1.146629 -5.432441 -1.074037 1.102971
 0.690176 0.898633 1.202864 -2.881751 0.840552 1.041788 1.019190 -0.471579 1.006933 0.826257 1.133560 0.716206 1.255051 -2.692731 -0.916295 1.162588
 0.702547 0.899564 1.189266 -4.171367 0.844295 1.036482 1.014496 -0.549546 1.002923 0.830845 1.123771 0.726548 1.238911 -3.902583 -1.203377 1.150941
 0.764404 0.920334 1.149491 -2.439546 0.876545 1.028802 1.011299 -0.142478 1.002189 0.865912 1.097883 0.783433 1.188756 -2.273128 -0.556940 1.119173
 0.776813 0.933862 1.156960 -3.503194 0.890939 1.038319 1.022537 -0.182475 1.013201 0.880009 1.105830 0.797580 1.194897 -3.246569 -0.827256 1.127555
 0.907958 0.986018 1.090661 1.871358 0.966010 1.032309 1.026904 0.812735 1.021927 0.960290 1.064605 0.920565 1.108466 1.782845 1.089251 1.076638
 0.692841 0.887728 1.180301 -4.896963 0.832083 1.027719 1.004055 -0.558037 0.992793 0.818976 1.115420 0.715067 1.230817 -4.619678 -1.489007 1.141594
 0.927075 0.983936 1.062202 1.672171 0.968950 1.019452 1.014736 0.836690 1.011245 0.964866 1.043354 0.935430 1.075427 1.614007 1.020268 1.051802
 0.765926 0.924125 1.155144 0.342766 0.880095 1.032853 1.015701 0.115317 1.006390 0.869181 1.102535 0.785769 1.194629 0.311363 0.098239 1.124567
 0.838997 0.951765 1.119640 1.335900 0.920229 1.030417 1.017657 0.439195 1.010951 0.912506 1.081089 0.852995 1.149162 1.199739 0.543793 1.096970
 0.840167 0.950392 1.117429 6.006131 0.919482 1.027777 1.015584 0.910114 1.008796 0.911873 1.078502 0.853886 1.147091 5.565520 1.702524 1.094831
 0.802512 0.938093 1.137767 8.064398 0.900578 1.029869 1.016374 0.829349 1.007943 0.891039 1.090670 0.820298 1.172236 7.492589 1.873461 1.111086
 0.829859 0.948863 1.119448 2.126871 0.916386 1.027480 1.016182 0.323148 1.008844 0.907988 1.079230 0.845828 1.148190 1.973653 0.508296 1.096805
 0.861064 0.960004 1.099620 -2.393088 0.933053 1.025242 1.015411 0.008301 1.009626 0.926235 1.067476 0.874240 1.123250 -2.217995 -0.464900 1.081168
 0.807379 0.937561 1.134318 2.286043 0.900648 1.030494 1.014961 0.412920 1.007392 0.891866 1.089875 0.822784 1.168930 2.109567 0.639165 1.107883
 0.863535 0.962559 1.106951 0.980165 0.935154 1.030223 1.019338 0.421709 1.013557 0.928391 1.073858 0.876169 1.132292 0.874501 0.488895 1.087548
 0.798620 0.931428 1.128780 -0.158702 0.894243 1.023440 1.009230 0.237455 1.001120 0.885025 1.083180 0.815282 1.162666 -0.119754 0.049597 1.102492
 0.910083 0.977096 1.073114 -1.520360 0.958816 1.022137 1.014986 0.250370 1.011107 0.954239 1.051125 0.918863 1.089970 -1.453009 -0.058026 1.060264
 0.865149 0.958738 1.095808 7.151286 0.933091 1.021196 1.012349 0.987482 1.006390 0.926434 1.062990 0.877847 1.119442 6.682138 1.888265 1.077446
 0.870960 0.959832 1.090994 4.140342 0.935328 1.019590 1.011014 0.925021 1.005375 0.929043 1.059501 0.882662 1.113639 3.884818 1.463122 1.073333
 0.868060 0.959522 1.094134 5.516066 0.934396 1.020694 1.012059 1.011630 1.006242 0.927888 1.061746 0.880151 1.117232 5.169713 1.761394 1.075962
 0.795316 0.934711 1.139229 4.557237 0.896095 1.029458 1.015264 0.611867 1.006708 0.886350 1.091458 0.813291 1.174389 4.206649 1.203444 1.111992
 0.809774 0.936768 1.125556 3.642314 0.901321 1.024337 1.010901 0.617494 1.003173 0.892461 1.081669 0.825918 1.158071 3.345318 1.030265 1.100272
 0.845121 0.949877 1.104254 -0.210456 0.920704 1.022086 1.010779 0.349066 1.004514 0.913482 1.068835 0.858362 1.130904 -0.221134 0.208439 1.083686
 0.842290 0.950702 1.107190 1.070658 0.920956 1.022882 1.012349 0.460160 1.005660 0.913335 1.070437 0.856726 1.133738 0.965189 0.478091 1.086328
 0.882380 0.969635 1.090095 -0.618774 0.946414 1.024591 1.017209 0.339975 1.011881 0.940217 1.061201 0.894814 1.110279 -0.555305 0.223894 1.074160
 0.801771 0.932368 1.127844 -0.836397 0.895488 1.024495 1.009553 0.284620 1.001736 0.886555 1.083518 0.817635 1.161838 -0.829033 0.055031 1.101801
 0.931565 0.984547 1.054533 -0.535467 0.970866 1.016187 1.012399 0.537705 1.009112 0.967067 1.037573 0.939730 1.065931 -0.460120 0.384860 1.045298
 0.841734 0.950607 1.108552 1.534660 0.920538 1.024072 1.013038 0.410958 1.006472 0.912990 1.071844 0.855834 1.135401 1.395939 0.501084 1.087595
 0.884208 0.964641 1.079467 3.301597 0.942656 1.017426 1.009946 1.001633 1.004969 0.936993 1.052313 0.895100 1.098890 3.142819 1.398538 1.064218
 0.879049 0.963473 1.083992 5.767068 0.940397 1.018803 1.010966 1.221848 1.005810 0.934457 1.055374 0.890408 1.104329 5.437150 1.991247 1.067965
 0.762773 0.922812 1.160311 4.939870 0.878019 1.033292 1.016279 0.547050 1.006528 0.867016 1.105248 0.782762 1.201217 4.558472 1.176605 1.128633
 0.781113 0.926221 1.144917 4.247146 0.885370 1.027721 1.011991 0.528579 1.002981 0.875300 1.094073 0.798964 1.182793 3.901191 1.029704 1.115586
 0.825404 0.939481 1.112842 3.963383 0.907239 1.019826 1.007331 0.685069 1.000265 0.899304 1.072450 0.839400 1.143015 3.659755 1.105227 1.089477
 0.763939 0.925226 1.157390 -5.974833 0.880779 1.034407 1.017340 -0.589085 1.007882 0.869652 1.104565 0.784917 1.197214 -5.684995 -1.718872 1.126716
 0.916603 0.978781 1.063401 3.267938 0.962390 1.017042 1.012234 1.012186 1.008353 0.957905 1.042905 0.925762 1.077528 3.142379 1.424918 1.052214
 0.751165 0.908092 1.152152 0.752529 0.862960 1.022623 1.003712 0.249571 0.994146 0.852279 1.096482 0.769371 1.195157 0.557606 0.032305 1.119262
 0.918780 0.980084 1.062865 -1.979419 0.963793 1.018861 1.013230 0.315169 1.009679 0.959525 1.043764 0.927363 1.076712 -1.818780 -0.110415 1.052040
 0.833997 0.949376 1.117274 0.621204 0.917551 1.027303 1.015483 0.317167 1.008539 0.909529 1.078116 0.849008 1.146001 0.602274 0.397813 1.094898
 0.817928 0.930092 1.101416 -6.794945 0.898274 1.009969 0.997275 -0.141336 0.990383 0.890489 1.062704 0.831733 1.131050 -6.376601 -1.359726 1.078524
 0.804045 0.927652 1.113495 -8.406019 0.892840 1.014440 1.000788 -0.358042 0.993242 0.884286 1.071356 0.819517 1.145597 -7.872602 -1.785999 1.088729
 0.768707 0.943378 1.188166 -0.882406 0.896351 1.056080 1.039984 -0.368990 1.029476 0.884081 1.130347 0.792814 1.229829 -0.806624 -0.429351 1.155647
 0.809045 0.958447 1.165153 1.188601 0.918530 1.053200 1.040092 -0.079439 1.031050 0.908035 1.115955 0.830069 1.200071 1.148437 0.179390 1.137668
 0.855324 0.969434 1.127356 1.872379 0.938928 1.041938 1.031812 0.195911 1.024929 0.930968 1.089879 0.871317 1.154223 1.778097 0.492757 1.106377
 0.823908 0.949428 1.129311 -2.439995 0.915147 1.032689 1.020393 -0.090159 1.012793 0.906369 1.087292 0.840760 1.160016 -2.270957 -0.503990 1.105454
 0.815104 0.927523 1.100743 -9.274979 0.895489 1.008078 0.995070 -0.374745 0.988363 0.887702 1.062642 0.828677 1.130503 -8.715893 -1.983381 1.077883
 0.876126 0.984979 1.130264 18.848015 0.956698 1.049307 1.042134 1.634337 1.035169 0.948844 1.093764 0.892525 1.154178 17.650335 4.493083 1.111001
 0.878766 0.954859 1.069194 -6.457335 0.933480 1.007893 0.999606 -0.007483 0.995097 0.928168 1.044232 0.888304 1.088590 -6.031290 -1.138786 1.054232
 0.828803 0.957830 1.138238 -2.050728 0.923167 1.041034 1.029093 -0.179433 1.021381 0.914073 1.095851 0.846623 1.168838 -1.895336 -0.469151 1.114281
 0.830984 0.950757 1.122580 1.484099 0.917961 1.030533 1.018728 0.414727 1.011482 0.909559 1.082655 0.846813 1.151873 1.394263 0.639771 1.099920
 0.823682 0.950817 1.130791 0.208004 0.916284 1.033951 1.022013 0.238003 1.014266 0.907393 1.088555 0.841001 1.161212 0.212295 0.293817 1.106875
 0.812113 0.951227 1.146134 0.980552 0.914048 1.039636 1.027864 0.390106 1.019125 0.904035 1.099213 0.832128 1.178892 1.003844 0.560147 1.120252
 0.839610 0.956234 1.122581 2.543735 0.924762 1.031701 1.021437 0.685994 1.014123 0.916385 1.082516 0.856054 1.150692 2.452281 1.017245 1.100366
 0.866451 0.963362 1.102178 1.393251 0.937125 1.027014 1.017938 0.589342 1.011946 0.930230 1.069231 0.879861 1.125938 1.342220 0.716294 1.083636
 0.812351 0.942955 1.134136 0.649466 0.906839 1.031978 1.018267 0.305415 1.010369 0.897751 1.089986 0.829355 1.167213 0.615057 0.280156 1.108600
 0.849046 0.960404 1.114824 1.216502 0.930605 1.031310 1.021589 0.384487 1.014803 0.922691 1.078199 0.864761 1.140589 1.157575 0.637080 1.094446
 0.816721 0.943289 1.127593 -4.153854 0.908275 1.029352 1.016052 0.002146 1.008423 0.899513 1.085261 0.833218 1.159380 -3.817951 -0.764757 1.103049
 0.905291 0.976910 1.074631 -1.523366 0.957809 1.022408 1.015853 0.326798 1.011708 0.952871 1.052018 0.915324 1.091042 -1.391635 0.046888 1.061809
 0.871621 0.969788 1.103955 2.289401 0.944128 1.029665 1.022536 0.695763 1.016252 0.936913 1.070921 0.886666 1.126254 2.231830 1.063022 1.086095
 0.760339 0.925232 1.158973 -4.121485 0.880197 1.034610 1.018183 -0.379135 1.008406 0.868662 1.105320 0.782416 1.198389 -3.871397 -1.051220 1.128245
 0.770989 0.926985 1.151290 0.615367 0.884154 1.031421 1.015877 0.179675 1.006391 0.873224 1.099455 0.791607 1.189370 0.562848 0.209406 1.121621
 0.859665 0.967713 1.121139 5.892339 0.938883 1.036355 1.027504 0.884479 1.020523 0.931046 1.083356 0.875354 1.147126 5.550783 1.805965 1.100343
 0.883212 0.978069 1.109590 0.309549 0.953131 1.036908 1.029525 0.361414 1.023451 0.946237 1.077265 0.897445 1.132019 0.354425 0.463021 1.091841
 0.909198 0.981243 1.081463 0.759437 0.962150 1.026367 1.020522 0.558938 1.015994 0.956961 1.057053 0.919789 1.098480 0.747794 0.638217 1.068068
 0.806116 0.950705 1.147065 -6.408725 0.912347 1.041546 1.028943 -0.599467 1.020302 0.902107 1.101158 0.827058 1.179744 -6.025293 -1.575810 1.121324
 0.805732 0.937622 1.127161 3.202605 0.901489 1.025172 1.012599 0.526687 1.004396 0.892142 1.082790 0.823516 1.159019 2.995589 0.965213 1.102091
 0.899770 0.977712 1.086146 -0.407655 0.956919 1.027584 1.020481 0.443446 1.015790 0.951434 1.060571 0.910897 1.104699 -0.384648 0.245381 1.071546
 0.909504 0.974658 1.064662 4.509050 0.957399 1.015105 1.010203 0.982529 1.005952 0.952589 1.042749 0.919232 1.079475 4.238918 1.605224 1.052761
 0.893632 0.978936 1.098241 0.284470 0.956366 1.032342 1.025494 0.362783 1.020050 0.950241 1.068818 0.906231 1.118486 0.349666 0.484927 1.082208
 0.954929 1.010563 1.076636 -1.949181 0.997241 1.039854 1.036743 0.350431 1.033498 0.993166 1.060117 0.964713 1.087771 -1.653024 0.113451 1.067878
 0.932747 1.001112 1.085398 -1.311022 0.984252 1.038723 1.034589 0.372617 1.030475 0.979308 1.064525 0.944242 1.099396 -1.072461 0.222845 1.074373
 0.731233 0.912827 1.172585 0.844629 0.863218 1.032122 1.015568 0.034677 1.004164 0.850293 1.111207 0.755868 1.215935 0.777967 0.131945 1.138316
 0.729705 0.909707 1.169670 -2.001791 0.860194 1.029687 1.012533 -0.249386 1.001322 0.847426 1.108723 0.753602 1.213217 -1.889557 -0.604385 1.135371
 0.794764 0.932250 1.130358 -2.677230 0.894385 1.024113 1.010735 -0.144603 1.002241 0.884724 1.084219 0.812902 1.163622 -2.510108 -0.628774 1.104248
 0.845027 0.960696 1.118949 -3.932360 0.929926 1.033479 1.023588 -0.098352 1.016560 0.921725 1.081612 0.861633 1.145310 -3.586459 -0.650010 1.098159
 0.988609 1.017263 1.045765 6.532146 1.011203 1.028566 1.028478 1.329354 1.026706 1.008966 1.037562 0.994744 1.050331 6.213886 2.261382 1.041998
 0.761444 0.914377 1.144680 0.569744 0.871105 1.021917 1.005169 0.148349 0.995723 0.860442 1.091608 0.780044 1.184080 0.523343 0.175761 1.114037
 0.961597 1.000351 1.045174 -0.984520 0.991016 1.020367 1.018487 0.574487 1.016171 0.988212 1.033985 0.968342 1.052253 -0.826375 0.394250 1.039436
 0.809629 0.938851 1.123397 1.972219 0.903626 1.023453 1.011831 0.415169 1.003679 0.894430 1.079712 0.827231 1.154210 1.862041 0.651092 1.099084
 0.927817 0.991131 1.072618 1.234491 0.975113 1.027479 1.023451 0.722834 1.019500 0.970553 1.052470 0.938081 1.086181 1.214146 0.903988 1.061939
 0.908176 0.985791 1.089486 1.515257 0.965788 1.032092 1.026505 0.666035 1.021677 0.960154 1.063927 0.920291 1.106883 1.500927 0.948514 1.075574
 0.689100 0.902153 1.211884 -0.716639 0.843402 1.045781 1.024386 -0.309245 1.011351 0.828521 1.139907 0.717100 1.264812 -0.642222 -0.412167 1.170821
 0.726377 0.908356 1.176632 3.302558 0.857675 1.032780 1.014138 0.270995 1.002898 0.844908 1.114240 0.749737 1.222413 3.104764 0.680078 1.141080
 0.776131 0.926223 1.144110 -0.475533 0.884632 1.028125 1.012668 0.036880 1.003592 0.874171 1.094115 0.795410 1.181146 -0.428370 -0.157074 1.115467
 0.820124 0.946630 1.126302 0.983373 0.912276 1.029406 1.017635 0.265486 1.009865 0.903300 1.084143 0.837641 1.156517 0.898583 0.276097 1.102591
 0.881230 0.981989 1.112121 -6.590612 0.956103 1.041884 1.033961 -0.270610 1.028156 0.948983 1.081444 0.896657 1.133818 -6.082847 -1.195203 1.095109
 0.712389 0.902257 1.176903 -8.408267 0.849499 1.031793 1.011606 -0.936522 1.000421 0.836378 1.114685 0.736425 1.223229 -7.929710 -2.402278 1.140796
 0.908577 0.981199 1.079645 1.390197 0.962224 1.025865 1.020102 0.680807 1.015567 0.956999 1.055951 0.919539 1.096216 1.368073 0.831838 1.066518
 0.742989 0.920444 1.175642 -3.372005 0.871708 1.039061 1.021428 -0.367340 1.010692 0.859272 1.116405 0.766506 1.218964 -3.115606 -0.889276 1.141879
 -1.472276 -1.133837 -0.650689 -20.667805 -1.226338 -0.908382 -0.942677 -4.785169 -0.962681 -1.249751 -0.762128 -1.427417 -0.567895 -19.469597 -7.395112 -0.714836
 0.866398 2.473254
 -2.472652 1.126138
 -4.382313 3.676423
 27.355358 -27.330896
 -2.353363 0.659935
 -0.098088 5.146263
 -2.655237 2.358050
 5.103407 -3.562479
 -1.744678 3.084322
 -1.679848 1.179324
 -1.332010 5.347829
 -1.189557 0.685622
 -3.838872 5.340330
 25.538515 -25.384462
 7.130758 -8.320937
 -4.092821 3.179606
 -8.823592 -0.841616
