# Supplementary material for: AMS 3.0: prediction of post-translational modifications
Source: BMC Bioinformatics. 2010 Apr 28;11:210. doi: 10.1186/1471-2105-11-210 (PMC2874555; doi:10.1186/1471-2105-11-210)
Supplement: Additional file 2 — PTM predictor software with training data. PTM_Archive.tar.gz includes the predictor software binaries together with all trained ANNs in tar.gz compressed form. [file 1471-2105-11-210-S2.GZ › PTM_Archive/4-carboxyglutamate/P/Pnet18.dat]

 2
 90 18 2
 0.997785 0.095860 0.509686 1.080406 0.956807 1.077436 0.949477 0.955497 0.738627 0.934952 1.078072 0.978439 1.073859 0.985059 0.965699 0.992742 -6.955243 1.037578
 0.996605 -0.082260 0.448712 1.088484 0.950606 1.085057 0.942603 0.949453 0.707773 0.925768 1.085550 0.974598 1.081071 0.981614 0.959759 0.989896 -7.745094 1.040546
 0.979211 -0.665687 0.020070 1.160663 0.881991 1.152032 0.867795 0.883470 0.439896 0.825337 1.149826 0.927255 1.144063 0.935720 0.887711 0.947875 -3.830277 1.059768
 0.980430 -0.811769 0.068070 1.151639 0.887750 1.143270 0.874520 0.889646 0.471175 0.833168 1.140610 0.930194 1.135652 0.937477 0.891516 0.948346 -5.707222 1.055382
 0.984628 -0.333175 0.271883 1.119728 0.911467 1.113121 0.901009 0.912974 0.584188 0.868473 1.111136 0.945005 1.107200 0.950688 0.914429 0.959305 -2.936050 1.043641
 0.987786 -0.280889 0.265186 1.122061 0.916790 1.116041 0.905978 0.917226 0.583274 0.876148 1.114917 0.950751 1.110234 0.958047 0.923240 0.967774 -4.431400 1.048507
 0.996154 0.931988 0.644273 1.063556 0.963889 1.061330 0.957895 0.962430 0.794517 0.947363 1.062418 0.981533 1.058402 0.987500 0.972453 0.994211 1.843203 1.029242
 0.978877 -0.967079 0.092658 1.148596 0.885458 1.139903 0.872541 0.888110 0.477546 0.829693 1.136832 0.927315 1.132545 0.933413 0.886767 0.943397 -6.954740 1.051712
 0.995500 0.908434 0.737980 1.044735 0.971337 1.043011 0.966995 0.970608 0.848637 0.958554 1.043530 0.984131 1.040884 0.988113 0.976641 0.992730 1.982009 1.019113
 0.984624 -0.086654 0.271890 1.121914 0.911273 1.115404 0.900502 0.912291 0.578961 0.868528 1.113742 0.945436 1.109391 0.951872 0.915623 0.961029 -0.219091 1.045478
 0.990532 0.408529 0.474869 1.092795 0.937305 1.088123 0.929180 0.937545 0.693826 0.907069 1.087212 0.962684 1.083651 0.968159 0.942134 0.975474 2.115245 1.036386
 0.988873 0.886679 0.520705 1.090631 0.936624 1.086115 0.928596 0.936805 0.703666 0.907193 1.085364 0.961636 1.081568 0.967164 0.941727 0.974571 7.853922 1.034635
 0.985007 0.729927 0.408425 1.105452 0.922753 1.100129 0.913184 0.922972 0.641095 0.887411 1.099503 0.952593 1.094867 0.959170 0.928667 0.967978 10.059107 1.039518
 0.988066 0.254839 0.441050 1.091054 0.934125 1.086512 0.925825 0.934333 0.681770 0.903353 1.085888 0.960035 1.082016 0.965632 0.939258 0.973149 2.838207 1.034779
 0.991853 -0.055441 0.500449 1.076378 0.947037 1.072564 0.940114 0.947339 0.731005 0.921211 1.071896 0.968481 1.068885 0.972995 0.950978 0.979112 -3.036911 1.030021
 0.988378 0.310631 0.411261 1.106354 0.925952 1.100727 0.916836 0.926885 0.649685 0.889786 1.099106 0.954903 1.095508 0.960234 0.929429 0.967984 2.714352 1.040293
 0.993096 0.322305 0.508316 1.081813 0.947119 1.077885 0.939909 0.947129 0.727630 0.921264 1.077362 0.969421 1.074016 0.974592 0.952263 0.981257 0.884387 1.033360
 0.986077 0.136957 0.426339 1.102356 0.924407 1.096825 0.915441 0.925391 0.654667 0.888435 1.095317 0.952850 1.091614 0.958047 0.927443 0.965501 0.019642 1.037119
 0.995986 0.249412 0.638824 1.055667 0.964951 1.053111 0.959963 0.964902 0.812003 0.947322 1.052628 0.980049 1.050480 0.983537 0.968404 0.988050 -1.595553 1.023010
 0.989342 0.873000 0.592638 1.072576 0.946872 1.069067 0.940197 0.946842 0.752979 0.923039 1.068729 0.967501 1.065381 0.972338 0.951625 0.978652 8.460979 1.027240
 0.989308 0.900287 0.625136 1.069067 0.948266 1.065515 0.941992 0.948451 0.764158 0.925117 1.065063 0.968009 1.062010 0.972376 0.952330 0.978253 4.923927 1.025296
 0.988918 0.997598 0.610913 1.070928 0.946782 1.067419 0.940261 0.946812 0.755890 0.923057 1.067186 0.967235 1.063796 0.971915 0.951303 0.978093 6.616118 1.026195
 0.985566 0.504098 0.363235 1.108696 0.920595 1.103095 0.910849 0.921195 0.625599 0.883248 1.101949 0.951245 1.097681 0.957425 0.925548 0.966045 5.720598 1.040745
 0.986598 0.474130 0.430096 1.099221 0.926959 1.093914 0.918221 0.927787 0.661995 0.892454 1.092540 0.954700 1.088988 0.959932 0.930549 0.967388 4.423633 1.036423
 0.990147 0.261286 0.506435 1.082465 0.940985 1.078063 0.933788 0.941702 0.719154 0.912485 1.076722 0.963792 1.073922 0.968094 0.943816 0.974150 -0.005673 1.030795
 0.989004 0.342633 0.496438 1.083056 0.939687 1.078929 0.932051 0.939823 0.709377 0.911587 1.078255 0.963387 1.074811 0.968682 0.944520 0.975623 0.729410 1.031686
 0.992245 0.328994 0.558998 1.066922 0.953561 1.063838 0.947300 0.953315 0.760196 0.931861 1.063837 0.972770 1.060590 0.977576 0.958817 0.983607 -0.828633 1.026867
 0.987875 0.151825 0.424725 1.103281 0.925506 1.097428 0.916718 0.926990 0.657053 0.888915 1.095299 0.953701 1.092299 0.958136 0.927226 0.965020 -0.750316 1.037432
 0.995778 0.590171 0.730680 1.039370 0.973384 1.037788 0.969434 0.972942 0.855673 0.960924 1.037995 0.984897 1.035865 0.988066 0.977256 0.991889 -0.531825 1.016362
 0.989695 0.286384 0.472464 1.084843 0.939180 1.080442 0.931605 0.939739 0.703978 0.909985 1.079540 0.963031 1.076377 0.967853 0.942971 0.974458 1.837609 1.032256
 0.989557 1.081536 0.691141 1.059126 0.953545 1.056110 0.947985 0.953650 0.793663 0.933113 1.055679 0.970847 1.053005 0.974693 0.957132 0.979850 3.346141 1.021014
 0.989056 1.318062 0.686969 1.061892 0.951525 1.058685 0.945664 0.951554 0.784454 0.930335 1.058356 0.969679 1.055596 0.973877 0.955469 0.979294 6.419684 1.022188
 0.983110 0.447410 0.289729 1.123513 0.909092 1.117165 0.898077 0.909844 0.574919 0.866462 1.115830 0.944046 1.110981 0.951176 0.914681 0.960925 5.751663 1.046075
 0.984555 0.365467 0.352706 1.113189 0.916598 1.107119 0.906650 0.917477 0.614501 0.877348 1.105868 0.948397 1.101472 0.954650 0.921041 0.963270 4.856720 1.041858
 0.987066 0.561187 0.505559 1.088798 0.933470 1.084047 0.925623 0.934314 0.699664 0.902452 1.082787 0.958435 1.079447 0.963117 0.936624 0.969853 4.963510 1.031983
 0.985352 -0.788546 0.220570 1.122868 0.912049 1.116518 0.901114 0.912819 0.571747 0.869793 1.115100 0.946601 1.110520 0.953545 0.917540 0.963120 -8.149321 1.046794
 0.991824 1.224707 0.759315 1.044364 0.965232 1.042295 0.960728 0.964871 0.839571 0.950560 1.042386 0.978620 1.039944 0.982223 0.969407 0.986654 4.408748 1.016348
 0.981484 -0.038823 0.328830 1.123271 0.905792 1.116112 0.895152 0.907548 0.588612 0.861419 1.113680 0.940015 1.109859 0.945490 0.907875 0.954017 0.890712 1.042372
 0.994942 0.375949 0.684121 1.045800 0.968376 1.043727 0.963965 0.968141 0.832575 0.953405 1.043659 0.981647 1.041557 0.985019 0.972115 0.989179 -2.716340 1.018518
 0.988930 0.300465 0.451803 1.088650 0.936458 1.084262 0.928355 0.936680 0.689276 0.906439 1.083585 0.961692 1.079971 0.967155 0.941475 0.974554 0.839062 1.034268
 0.985872 -0.438102 0.496183 1.085632 0.931774 1.080479 0.924376 0.933551 0.704654 0.900119 1.078694 0.956060 1.076151 0.959656 0.932866 0.965495 -9.257406 1.028542
 0.985968 -0.663365 0.428922 1.094884 0.926998 1.089346 0.918738 0.928683 0.672476 0.892376 1.087516 0.953669 1.084605 0.957872 0.928654 0.964442 -11.440375 1.032794
 0.990527 -0.290430 0.145338 1.140671 0.912097 1.134108 0.899797 0.912067 0.530160 0.867476 1.133237 0.950176 1.127554 0.958798 0.920613 0.970120 -0.516550 1.059068
 0.993330 0.066415 0.262764 1.120923 0.927069 1.115534 0.916496 0.926739 0.597521 0.889726 1.115121 0.959634 1.109990 0.967585 0.935397 0.977598 2.241329 1.052177
 0.995100 0.336522 0.435111 1.092864 0.944434 1.088687 0.936307 0.944185 0.692019 0.915965 1.088354 0.969415 1.084336 0.975471 0.950899 0.983197 3.191372 1.040126
 0.990726 -0.123013 0.399044 1.099351 0.933435 1.094361 0.924719 0.933848 0.665280 0.900499 1.093255 0.960600 1.089594 0.966222 0.938139 0.973891 -2.406630 1.039433
 0.985928 -0.701143 0.483038 1.087037 0.930912 1.081786 0.923633 0.933292 0.702046 0.898543 1.079681 0.955170 1.077468 0.958514 0.931211 0.963950 -12.123919 1.029346
 0.995246 1.992263 0.520750 1.087544 0.949602 1.084360 0.941621 0.948306 0.711723 0.925034 1.085327 0.973673 1.080340 0.981040 0.959258 0.989614 24.511690 1.039921
 0.991769 -0.202211 0.638910 1.059120 0.954998 1.055693 0.950098 0.956649 0.797655 0.933544 1.054469 0.971463 1.052776 0.973884 0.955639 0.977608 -8.276183 1.020768
 0.993317 -0.117201 0.358931 1.103865 0.935173 1.098933 0.926102 0.935302 0.652088 0.901998 1.098096 0.963182 1.094128 0.969391 0.940999 0.977544 -1.856773 1.043437
 0.989968 0.388729 0.465127 1.092829 0.935923 1.088143 0.927701 0.936354 0.687635 0.904839 1.087016 0.961504 1.083570 0.966767 0.940197 0.973981 1.889516 1.035990
 0.990021 0.242017 0.417631 1.098379 0.933313 1.093601 0.924477 0.933480 0.666343 0.900874 1.092836 0.960520 1.088934 0.966463 0.938669 0.974369 0.242877 1.039089
 0.989607 0.485647 0.382936 1.108560 0.928515 1.103720 0.918665 0.928046 0.635615 0.894399 1.103485 0.958783 1.098443 0.966320 0.936706 0.975813 0.628909 1.044716
 0.990609 0.767571 0.505495 1.091445 0.938820 1.087149 0.930644 0.938715 0.698145 0.909809 1.086803 0.964156 1.082718 0.970210 0.945060 0.978009 2.925379 1.036835
 0.993163 0.655319 0.575520 1.077367 0.949506 1.073656 0.942650 0.949522 0.746748 0.924919 1.073141 0.970627 1.069933 0.975432 0.954229 0.981728 1.381517 1.031336
 0.989693 0.257508 0.419178 1.103939 0.929377 1.098575 0.920413 0.930105 0.658527 0.894647 1.097213 0.957558 1.093543 0.963088 0.933413 0.970763 0.951938 1.040273
 0.991604 0.453452 0.488362 1.084908 0.942817 1.080849 0.935107 0.942778 0.708473 0.915122 1.080267 0.966488 1.076773 0.971983 0.948214 0.979044 1.915409 1.034159
 0.990938 -0.160222 0.420660 1.100772 0.932356 1.095530 0.923729 0.933171 0.667213 0.898410 1.094070 0.959682 1.090700 0.964767 0.935864 0.971966 -6.922334 1.039317
 0.995590 0.360156 0.644737 1.054945 0.964501 1.052439 0.959439 0.964364 0.809219 0.946920 1.052288 0.979788 1.049969 0.983482 0.968426 0.988193 -1.596803 1.022797
 0.992773 0.812795 0.569629 1.076079 0.950675 1.072931 0.943574 0.949958 0.743588 0.927588 1.073049 0.972102 1.069319 0.977998 0.957760 0.985147 2.739985 1.032055
 0.984965 -0.558303 0.208727 1.124308 0.910406 1.118019 0.899204 0.911150 0.561536 0.867324 1.116613 0.945680 1.111947 0.952836 0.916177 0.962600 -6.149807 1.047541
 0.984023 0.036486 0.290971 1.117519 0.913232 1.111437 0.902600 0.913933 0.589288 0.872306 1.110164 0.946659 1.105594 0.953411 0.918546 0.962703 0.042323 1.043911
 0.992555 1.021143 0.530760 1.087352 0.944323 1.083429 0.936633 0.944046 0.716833 0.917523 1.083071 0.968061 1.079192 0.973875 0.950466 0.981201 7.996815 1.036083
 0.996434 0.513366 0.548614 1.078777 0.954472 1.075326 0.947652 0.954110 0.747588 0.931335 1.075086 0.975361 1.071689 0.980628 0.960425 0.987182 0.978091 1.034392
 0.996783 0.662215 0.663736 1.059087 0.964900 1.056425 0.959667 0.964688 0.809114 0.947085 1.056243 0.980617 1.053728 0.984529 0.969009 0.989372 1.212168 1.025321
 0.992181 -0.695359 0.267270 1.111618 0.928869 1.106370 0.918934 0.928913 0.613781 0.892651 1.105609 0.959608 1.101247 0.966498 0.935620 0.975520 -8.713144 1.046728
 0.985269 0.485551 0.413685 1.098223 0.925396 1.093017 0.916473 0.926060 0.654477 0.890851 1.091871 0.953629 1.088022 0.959242 0.929769 0.967103 3.846582 1.035831
 0.996650 0.473201 0.633675 1.063853 0.961955 1.060953 0.956292 0.961702 0.791958 0.942379 1.060596 0.979021 1.058021 0.983077 0.966227 0.988244 -0.514726 1.027379
 0.993405 1.012138 0.723195 1.048189 0.964897 1.045804 0.960391 0.964895 0.832188 0.948649 1.045480 0.978684 1.043441 0.981789 0.967798 0.985856 5.189574 1.018120
 0.996221 0.449903 0.571077 1.070468 0.958230 1.067335 0.952101 0.957987 0.769840 0.937022 1.067166 0.976983 1.064021 0.981616 0.963251 0.987400 0.872395 1.030268
 1.005041 0.643516 0.686768 1.051095 0.982778 1.049732 0.978363 0.981482 0.845407 0.971408 1.050420 0.995379 1.047730 0.999833 0.989603 1.004715 -2.266102 1.028048
 1.002120 0.627178 0.640696 1.058482 0.974246 1.056684 0.969079 0.973064 0.813574 0.959678 1.057304 0.989493 1.054185 0.994502 0.981489 1.000126 -1.964688 1.029830
 0.978976 -0.065229 0.191599 1.133080 0.897439 1.126206 0.885120 0.898119 0.524229 0.850427 1.125078 0.936172 1.119497 0.944312 0.904107 0.955286 0.511510 1.048678
 0.978923 -0.390398 0.186748 1.131835 0.897495 1.124884 0.885350 0.898447 0.528185 0.850195 1.123461 0.935792 1.118240 0.943364 0.903113 0.953921 -2.227959 1.047476
 0.984856 -0.291548 0.352176 1.101731 0.922276 1.096298 0.912966 0.923079 0.635468 0.885884 1.095115 0.951565 1.091217 0.957345 0.926356 0.965298 -3.149403 1.037009
 0.992837 -0.034691 0.426849 1.089594 0.941762 1.085480 0.933703 0.941716 0.689344 0.912687 1.084935 0.966671 1.081233 0.972391 0.947454 0.979756 -4.620070 1.037152
 1.003677 1.662526 0.877786 1.026879 0.993809 1.026494 0.991320 0.992504 0.923756 0.989639 1.027468 1.000481 1.025511 1.003720 0.999505 1.006964 8.114482 1.016216
 0.981591 -0.129952 0.312316 1.115366 0.910134 1.109021 0.899857 0.911503 0.597957 0.868271 1.107293 0.943003 1.103157 0.948896 0.913325 0.957459 0.068335 1.040277
 0.999682 0.841857 0.806955 1.029590 0.984563 1.028570 0.981656 0.983966 0.895345 0.976454 1.028935 0.992876 1.027283 0.995491 0.988383 0.998458 -0.257085 1.014257
 0.984821 0.333365 0.425861 1.094974 0.926832 1.090121 0.917981 0.927201 0.660973 0.893454 1.089309 0.954468 1.085271 0.960370 0.931804 0.968324 1.868093 1.034653
 0.998114 0.863967 0.694734 1.051908 0.971839 1.050168 0.966943 0.970741 0.829050 0.958141 1.050837 0.986154 1.047752 0.990955 0.978637 0.996326 1.584819 1.024469
 0.997017 0.818348 0.632340 1.063995 0.964243 1.061662 0.958351 0.963141 0.792149 0.946849 1.062300 0.981678 1.058763 0.987161 0.971655 0.993473 2.091976 1.029387
 0.980387 -0.456776 0.027970 1.164144 0.882938 1.155619 0.868508 0.884148 0.439792 0.826612 1.153636 0.928649 1.147542 0.937615 0.889622 0.950191 -1.235826 1.062358
 0.980662 0.091916 0.208672 1.137880 0.896831 1.130370 0.884724 0.898245 0.527505 0.848042 1.128414 0.935605 1.123477 0.942689 0.901226 0.952993 3.476389 1.050060
 0.985479 -0.134530 0.314732 1.113224 0.916682 1.107068 0.906674 0.917879 0.606844 0.876402 1.105368 0.948445 1.101572 0.954221 0.920175 0.962525 -1.315604 1.041733
 0.989361 0.179256 0.413308 1.098124 0.932306 1.093228 0.923537 0.932546 0.666712 0.899917 1.092445 0.959701 1.088528 0.965716 0.937937 0.973734 0.853743 1.038517
 0.998926 -0.107176 0.460567 1.082471 0.956107 1.079332 0.948592 0.955077 0.722996 0.932665 1.079738 0.978347 1.075740 0.984781 0.964351 0.992324 -8.128819 1.038890
 0.981855 -1.265427 0.098195 1.141328 0.894795 1.133414 0.882367 0.896705 0.501829 0.843315 1.130918 0.934532 1.126500 0.941158 0.897927 0.951223 -11.254224 1.051180
 0.997130 0.815499 0.670191 1.058506 0.965940 1.056045 0.960572 0.965361 0.809470 0.948775 1.056183 0.981819 1.053472 0.986123 0.971158 0.991360 1.832096 1.025878
 0.984935 -0.548550 0.164288 1.136493 0.904201 1.129443 0.892160 0.905108 0.530675 0.857453 1.127783 0.942200 1.122835 0.949686 0.909954 0.960107 -5.065196 1.052652
 -1.022022 -4.990464 -2.704589 -0.729886 -1.176973 -0.743265 -1.200493 -1.175812 -1.916610 -1.266076 -0.746131 -1.103279 -0.756014 -1.087963 -1.163868 -1.067215 -25.439974 -0.890587
 0.752462 3.276235
 6.002719 -4.636016
 1.453257 -2.686641
 -1.298257 4.156788
 -0.164239 1.460535
 -1.814496 3.563170
 0.229870 1.665665
 0.671862 2.195586
 1.604335 -0.205131
 -1.508304 -0.223529
 -2.847154 2.643306
 -0.923511 1.261588
 -1.709502 3.513602
 -2.276757 0.186411
 -2.896734 -0.843066
 -3.423691 -0.669315
 39.694023 -39.908031
 -1.821192 2.101386
 -6.102180 -0.213867
 0.997786 0.095549 0.509633 1.080407 0.956808 1.077437 0.949478 0.955498 0.738622 0.934953 1.078073 0.978440 1.073860 0.985060 0.965700 0.992743 -6.957675 1.037579
 0.996606 -0.082628 0.448650 1.088485 0.950607 1.085058 0.942604 0.949454 0.707768 0.925769 1.085551 0.974599 1.081072 0.981615 0.959760 0.989897 -7.747949 1.040547
 0.979210 -0.665783 0.020064 1.160661 0.881990 1.152031 0.867794 0.883470 0.439899 0.825336 1.149824 0.927253 1.144061 0.935718 0.887710 0.947873 -3.831302 1.059767
 0.980428 -0.811729 0.068087 1.151637 0.887749 1.143268 0.874519 0.889645 0.471180 0.833167 1.140608 0.930193 1.135650 0.937475 0.891514 0.948344 -5.707135 1.055380
 0.984626 -0.333123 0.271901 1.119726 0.911466 1.113119 0.901007 0.912973 0.584192 0.868472 1.111134 0.945004 1.107198 0.950686 0.914428 0.959304 -2.935906 1.043640
 0.987786 -0.281085 0.265159 1.122060 0.916790 1.116041 0.905978 0.917226 0.583273 0.876148 1.114916 0.950751 1.110233 0.958046 0.923240 0.967773 -4.433407 1.048507
 0.996155 0.931605 0.644207 1.063557 0.963890 1.061332 0.957896 0.962431 0.794511 0.947364 1.062419 0.981534 1.058404 0.987501 0.972454 0.994212 1.840330 1.029243
 0.978874 -0.966798 0.092721 1.148592 0.885456 1.139900 0.872539 0.888108 0.477557 0.829691 1.136829 0.927312 1.132541 0.933410 0.886764 0.943394 -6.953427 1.051708
 0.995501 0.908235 0.737947 1.044736 0.971338 1.043012 0.966995 0.970609 0.848634 0.958554 1.043530 0.984132 1.040885 0.988114 0.976641 0.992731 1.980381 1.019114
 0.984623 -0.086724 0.271886 1.121913 0.911273 1.115403 0.900501 0.912290 0.578963 0.868527 1.113741 0.945436 1.109390 0.951872 0.915622 0.961028 -0.219701 1.045477
 0.990529 0.408863 0.474940 1.092792 0.937303 1.088119 0.929178 0.937543 0.693837 0.907066 1.087209 0.962681 1.083647 0.968156 0.942131 0.975471 2.117482 1.036383
 0.988871 0.886906 0.520755 1.090629 0.936622 1.086112 0.928594 0.936803 0.703674 0.907192 1.085361 0.961634 1.081565 0.967161 0.941725 0.974568 7.855461 1.034633
 0.985008 0.729440 0.408341 1.105454 0.922754 1.100130 0.913185 0.922974 0.641087 0.887412 1.099504 0.952595 1.094868 0.959172 0.928668 0.967979 10.055463 1.039519
 0.988067 0.254376 0.440971 1.091056 0.934127 1.086514 0.925826 0.934334 0.681762 0.903354 1.085889 0.960036 1.082018 0.965634 0.939260 0.973150 2.834731 1.034780
 0.991853 -0.055758 0.500395 1.076378 0.947038 1.072565 0.940114 0.947340 0.731000 0.921212 1.071897 0.968482 1.068886 0.972995 0.950979 0.979113 -3.039368 1.030022
 0.988378 0.310494 0.411242 1.106354 0.925952 1.100726 0.916836 0.926885 0.649685 0.889786 1.099106 0.954903 1.095508 0.960234 0.929429 0.967984 2.713167 1.040293
 0.993094 0.322544 0.508367 1.081811 0.947117 1.077882 0.939908 0.947128 0.727637 0.921262 1.077360 0.969419 1.074014 0.974590 0.952261 0.981254 0.886142 1.033358
 0.986078 0.136499 0.426260 1.102357 0.924408 1.096826 0.915442 0.925392 0.654660 0.888437 1.095319 0.952852 1.091615 0.958049 0.927444 0.965503 0.015728 1.037120
 0.995986 0.249431 0.638830 1.055667 0.964950 1.053110 0.959963 0.964902 0.812005 0.947321 1.052628 0.980048 1.050479 0.983536 0.968404 0.988050 -1.595412 1.023010
 0.989343 0.872639 0.592576 1.072577 0.946873 1.069068 0.940198 0.946843 0.752973 0.923040 1.068730 0.967502 1.065382 0.972340 0.951626 0.978653 8.458363 1.027241
 0.989305 0.900586 0.625201 1.069063 0.948264 1.065512 0.941990 0.948449 0.764168 0.925115 1.065060 0.968007 1.062006 0.972373 0.952327 0.978250 4.925390 1.025293
 0.988916 0.997803 0.610961 1.070926 0.946781 1.067416 0.940260 0.946810 0.755898 0.923055 1.067183 0.967233 1.063793 0.971913 0.951300 0.978090 6.616862 1.026192
 0.985567 0.503789 0.363187 1.108696 0.920595 1.103096 0.910849 0.921196 0.625596 0.883248 1.101949 0.951246 1.097681 0.957425 0.925548 0.966046 5.718452 1.040745
 0.986599 0.473727 0.430027 1.099222 0.926960 1.093915 0.918222 0.927788 0.661989 0.892455 1.092541 0.954701 1.088989 0.959933 0.930550 0.967390 4.420987 1.036425
 0.990148 0.261016 0.506389 1.082466 0.940986 1.078063 0.933789 0.941702 0.719149 0.912485 1.076722 0.963793 1.073923 0.968095 0.943817 0.974151 -0.007345 1.030795
 0.989003 0.342760 0.496469 1.083054 0.939686 1.078927 0.932050 0.939822 0.709383 0.911586 1.078253 0.963385 1.074809 0.968680 0.944518 0.975621 0.729952 1.031684
 0.992243 0.329264 0.559059 1.066918 0.953559 1.063835 0.947298 0.953313 0.760206 0.931859 1.063834 0.972768 1.060586 0.977573 0.958814 0.983604 -0.827403 1.026863
 0.987875 0.151563 0.424680 1.103281 0.925507 1.097429 0.916719 0.926990 0.657048 0.888915 1.095299 0.953702 1.092300 0.958136 0.927227 0.965021 -0.751786 1.037433
 0.995776 0.590319 0.730715 1.039368 0.973382 1.037786 0.969433 0.972941 0.855679 0.960923 1.037993 0.984896 1.035863 0.988065 0.977255 0.991887 -0.531315 1.016360
 0.989695 0.286101 0.472419 1.084844 0.939180 1.080442 0.931606 0.939740 0.703974 0.909985 1.079541 0.963032 1.076378 0.967853 0.942972 0.974459 1.835538 1.032256
 0.989558 1.081053 0.691059 1.059128 0.953546 1.056112 0.947986 0.953651 0.793656 0.933114 1.055681 0.970849 1.053006 0.974695 0.957134 0.979851 3.342507 1.021016
 0.989058 1.317550 0.686882 1.061894 0.951527 1.058687 0.945666 0.951555 0.784446 0.930336 1.058358 0.969681 1.055597 0.973879 0.955471 0.979296 6.415717 1.022190
 0.983111 0.447101 0.289676 1.123514 0.909093 1.117166 0.898078 0.909845 0.574915 0.866463 1.115831 0.944047 1.110982 0.951177 0.914682 0.960926 5.749132 1.046076
 0.984555 0.365308 0.352678 1.113189 0.916599 1.107119 0.906651 0.917477 0.614499 0.877349 1.105868 0.948397 1.101472 0.954650 0.921042 0.963270 4.855454 1.041858
 0.987066 0.561074 0.505539 1.088798 0.933470 1.084047 0.925623 0.934314 0.699663 0.902452 1.082788 0.958435 1.079447 0.963117 0.936624 0.969853 4.962611 1.031984
 0.985353 -0.788940 0.220504 1.122869 0.912050 1.116519 0.901115 0.912819 0.571741 0.869794 1.115101 0.946602 1.110521 0.953546 0.917541 0.963121 -8.152904 1.046795
 0.991826 1.224203 0.759229 1.044366 0.965234 1.042297 0.960730 0.964872 0.839563 0.950562 1.042388 0.978622 1.039946 0.982225 0.969409 0.986656 4.405178 1.016350
 0.981484 -0.038970 0.328805 1.123271 0.905792 1.116112 0.895152 0.907548 0.588610 0.861420 1.113681 0.940015 1.109859 0.945490 0.907876 0.954017 0.889464 1.042372
 0.994943 0.375721 0.684084 1.045800 0.968376 1.043728 0.963966 0.968141 0.832572 0.953406 1.043660 0.981648 1.041557 0.985020 0.972116 0.989180 -2.718303 1.018519
 0.988930 0.300248 0.451766 1.088650 0.936458 1.084262 0.928356 0.936680 0.689273 0.906439 1.083586 0.961692 1.079971 0.967155 0.941476 0.974555 0.837536 1.034268
 0.985871 -0.438077 0.496189 1.085631 0.931773 1.080478 0.924376 0.933551 0.704655 0.900119 1.078693 0.956060 1.076150 0.959655 0.932866 0.965494 -9.257577 1.028542
 0.985968 -0.663344 0.428928 1.094883 0.926997 1.089345 0.918738 0.928682 0.672477 0.892376 1.087516 0.953668 1.084604 0.957871 0.928653 0.964441 -11.440602 1.032794
 0.990526 -0.290547 0.145329 1.140670 0.912096 1.134107 0.899796 0.912066 0.530162 0.867475 1.133236 0.950175 1.127553 0.958797 0.920612 0.970118 -0.517817 1.059067
 0.993329 0.066300 0.262754 1.120921 0.927069 1.115532 0.916495 0.926738 0.597523 0.889725 1.115119 0.959633 1.109988 0.967584 0.935396 0.977597 2.240104 1.052175
 0.995099 0.336434 0.435103 1.092862 0.944434 1.088686 0.936306 0.944184 0.692021 0.915965 1.088352 0.969414 1.084335 0.975470 0.950898 0.983196 3.190402 1.040125
 0.990726 -0.123097 0.399036 1.099351 0.933435 1.094360 0.924718 0.933848 0.665281 0.900498 1.093254 0.960599 1.089593 0.966222 0.938139 0.973891 -2.407368 1.039433
 0.985927 -0.701061 0.483053 1.087036 0.930911 1.081785 0.923632 0.933291 0.702049 0.898543 1.079680 0.955169 1.077467 0.958513 0.931210 0.963949 -12.123966 1.029345
 0.995245 1.991993 0.520717 1.087543 0.949602 1.084360 0.941621 0.948305 0.711722 0.925034 1.085326 0.973673 1.080339 0.981039 0.959257 0.989614 24.510017 1.039920
 0.991768 -0.202109 0.638929 1.059119 0.954998 1.055692 0.950097 0.956648 0.797658 0.933543 1.054468 0.971462 1.052775 0.973883 0.955639 0.977607 -8.276241 1.020767
 0.993316 -0.117294 0.358922 1.103865 0.935173 1.098932 0.926102 0.935301 0.652089 0.901997 1.098096 0.963181 1.094127 0.969391 0.940998 0.977543 -1.857661 1.043436
 0.989967 0.388702 0.465135 1.092827 0.935922 1.088141 0.927700 0.936353 0.687639 0.904838 1.087014 0.961502 1.083569 0.966765 0.940195 0.973980 1.889312 1.035989
 0.990020 0.241913 0.417625 1.098378 0.933312 1.093599 0.924476 0.933479 0.666345 0.900873 1.092835 0.960519 1.088933 0.966462 0.938668 0.974368 0.242197 1.039088
 0.989607 0.485390 0.382897 1.108560 0.928515 1.103720 0.918665 0.928047 0.635613 0.894399 1.103485 0.958783 1.098443 0.966320 0.936706 0.975814 0.627469 1.044716
 0.990609 0.767408 0.505471 1.091445 0.938820 1.087149 0.930644 0.938715 0.698144 0.909809 1.086803 0.964156 1.082718 0.970210 0.945060 0.978009 2.924550 1.036835
 0.993163 0.655151 0.575493 1.077368 0.949506 1.073657 0.942650 0.949522 0.746745 0.924919 1.073142 0.970628 1.069933 0.975433 0.954229 0.981728 1.380491 1.031336
 0.989692 0.257519 0.419190 1.103937 0.929376 1.098574 0.920413 0.930104 0.658530 0.894646 1.097211 0.957557 1.093542 0.963087 0.933412 0.970761 0.952021 1.040271
 0.991603 0.453421 0.488370 1.084906 0.942815 1.080847 0.935106 0.942777 0.708477 0.915121 1.080265 0.966486 1.076771 0.971981 0.948212 0.979042 1.915156 1.034157
 0.990938 -0.160296 0.420649 1.100772 0.932356 1.095530 0.923729 0.933171 0.667212 0.898410 1.094070 0.959682 1.090700 0.964767 0.935864 0.971966 -6.922776 1.039317
 0.995589 0.360159 0.644747 1.054944 0.964500 1.052438 0.959438 0.964363 0.809222 0.946919 1.052287 0.979787 1.049968 0.983481 0.968425 0.988192 -1.596761 1.022796
 0.992773 0.812547 0.569590 1.076079 0.950675 1.072932 0.943575 0.949959 0.743585 0.927589 1.073049 0.972103 1.069320 0.977999 0.957761 0.985147 2.738547 1.032055
 0.984966 -0.558548 0.208686 1.124308 0.910407 1.118019 0.899205 0.911150 0.561532 0.867324 1.116613 0.945680 1.111947 0.952837 0.916178 0.962600 -6.151214 1.047541
 0.984023 0.036277 0.290939 1.117519 0.913232 1.111437 0.902600 0.913934 0.589286 0.872306 1.110164 0.946659 1.105594 0.953411 0.918546 0.962703 0.041062 1.043911
 0.992554 1.021156 0.530774 1.087350 0.944321 1.083427 0.936632 0.944044 0.716837 0.917522 1.083069 0.968060 1.079190 0.973873 0.950464 0.981199 7.996331 1.036081
 0.996433 0.513448 0.548640 1.078775 0.954470 1.075324 0.947651 0.954109 0.747593 0.931334 1.075084 0.975359 1.071687 0.980626 0.960424 0.987180 0.977996 1.034390
 0.996782 0.662265 0.663752 1.059085 0.964899 1.056424 0.959666 0.964687 0.809117 0.947084 1.056241 0.980616 1.053727 0.984528 0.969007 0.989371 1.211995 1.025319
 0.992180 -0.695360 0.267279 1.111616 0.928868 1.106368 0.918933 0.928912 0.613784 0.892650 1.105608 0.959607 1.101246 0.966497 0.935619 0.975518 -8.713101 1.046727
 0.985270 0.485249 0.413632 1.098224 0.925397 1.093019 0.916474 0.926061 0.654472 0.890851 1.091872 0.953630 1.088023 0.959243 0.929771 0.967104 3.844959 1.035832
 0.996650 0.473021 0.633650 1.063852 0.961955 1.060953 0.956292 0.961702 0.791957 0.942379 1.060595 0.979020 1.058021 0.983077 0.966227 0.988244 -0.516842 1.027379
 0.993405 1.012050 0.723183 1.048189 0.964897 1.045804 0.960390 0.964895 0.832188 0.948649 1.045480 0.978684 1.043441 0.981788 0.967798 0.985856 5.189266 1.018120
 0.996220 0.449950 0.571094 1.070466 0.958229 1.067334 0.952100 0.957986 0.769844 0.937021 1.067164 0.976982 1.064019 0.981615 0.963250 0.987398 0.872518 1.030266
 1.005040 0.643373 0.686752 1.051094 0.982777 1.049731 0.978363 0.981481 0.845408 0.971407 1.050418 0.995378 1.047729 0.999833 0.989602 1.004714 -2.267758 1.028047
 1.002119 0.627076 0.640688 1.058481 0.974245 1.056683 0.969078 0.973063 0.813575 0.959677 1.057303 0.989492 1.054184 0.994501 0.981488 1.000125 -1.965952 1.029829
 0.978975 -0.065309 0.191596 1.133079 0.897438 1.126205 0.885119 0.898118 0.524231 0.850427 1.125077 0.936171 1.119496 0.944311 0.904106 0.955285 0.511021 1.048677
 0.978922 -0.390392 0.186759 1.131834 0.897494 1.124883 0.885349 0.898447 0.528188 0.850194 1.123460 0.935791 1.118238 0.943362 0.903112 0.953919 -2.227851 1.047475
 0.984855 -0.291636 0.352165 1.101730 0.922276 1.096298 0.912965 0.923079 0.635467 0.885884 1.095114 0.951565 1.091217 0.957345 0.926356 0.965298 -3.149810 1.037009
 0.992837 -0.034784 0.426841 1.089594 0.941762 1.085479 0.933702 0.941716 0.689345 0.912686 1.084934 0.966670 1.081232 0.972390 0.947453 0.979755 -4.621119 1.037151
 1.003677 1.662126 0.877720 1.026880 0.993809 1.026495 0.991321 0.992505 0.923750 0.989640 1.027469 1.000482 1.025512 1.003721 0.999506 1.006965 8.111305 1.016217
 0.981590 -0.129893 0.312333 1.115365 0.910133 1.109020 0.899856 0.911502 0.597960 0.868270 1.107292 0.943003 1.103156 0.948895 0.913324 0.957458 0.068693 1.040276
 0.999683 0.841553 0.806906 1.029590 0.984564 1.028571 0.981656 0.983967 0.895341 0.976454 1.028936 0.992876 1.027284 0.995492 0.988384 0.998459 -0.259204 1.014258
 0.984820 0.333310 0.425859 1.094973 0.926832 1.090121 0.917980 0.927200 0.660975 0.893454 1.089308 0.954468 1.085270 0.960369 0.931803 0.968324 1.867717 1.034652
 0.998114 0.863887 0.694722 1.051907 0.971839 1.050167 0.966942 0.970741 0.829050 0.958141 1.050837 0.986154 1.047751 0.990955 0.978637 0.996325 1.584146 1.024469
 0.997016 0.818301 0.632336 1.063994 0.964243 1.061661 0.958351 0.963141 0.792151 0.946848 1.062299 0.981677 1.058762 0.987160 0.971654 0.993472 2.091425 1.029386
 0.980387 -0.456956 0.027949 1.164143 0.882937 1.155618 0.868507 0.884147 0.439792 0.826612 1.153635 0.928648 1.147541 0.937615 0.889621 0.950190 -1.237242 1.062358
 0.980662 0.091755 0.208653 1.137880 0.896831 1.130369 0.884723 0.898245 0.527505 0.848042 1.128414 0.935605 1.123477 0.942688 0.901225 0.952992 3.475060 1.050060
 0.985479 -0.134664 0.314715 1.113224 0.916681 1.107068 0.906673 0.917879 0.606844 0.876402 1.105367 0.948444 1.101572 0.954221 0.920174 0.962524 -1.316640 1.041733
 0.989361 0.179170 0.413297 1.098123 0.932306 1.093228 0.923537 0.932545 0.666712 0.899917 1.092445 0.959701 1.088527 0.965716 0.937937 0.973734 0.852887 1.038517
 0.998925 -0.107159 0.460574 1.082470 0.956106 1.079331 0.948591 0.955077 0.722998 0.932665 1.079737 0.978346 1.075739 0.984780 0.964351 0.992323 -8.128607 1.038889
 0.981855 -1.265757 0.098144 1.141328 0.894795 1.133414 0.882368 0.896705 0.501824 0.843316 1.130919 0.934533 1.126501 0.941158 0.897928 0.951223 -11.257141 1.051181
 0.997129 0.815552 0.670204 1.058505 0.965939 1.056044 0.960572 0.965360 0.809472 0.948774 1.056182 0.981818 1.053471 0.986122 0.971157 0.991359 1.832423 1.025877
 0.984934 -0.548558 0.164295 1.136492 0.904200 1.129442 0.892160 0.905107 0.530677 0.857452 1.127782 0.942199 1.122833 0.949685 0.909953 0.960106 -5.065205 1.052651
 -1.022023 -4.990629 -2.704603 -0.729888 -1.176974 -0.743267 -1.200494 -1.175813 -1.916608 -1.266077 -0.746133 -1.103281 -0.756016 -1.087964 -1.163870 -1.067217 -25.441654 -0.890588
 0.751371 3.277370
 6.001655 -4.634917
 1.452182 -2.685525
 -1.299346 4.157923
 -0.165331 1.461672
 -1.815586 3.564304
 0.228778 1.666802
 0.670770 2.196723
 1.603238 -0.203990
 -1.509397 -0.222392
 -2.848244 2.644440
 -0.924602 1.262724
 -1.710592 3.514736
 -2.277848 0.187547
 -2.897826 -0.841929
 -3.424782 -0.668179
 39.692230 -39.906200
 -1.822282 2.102521
 -6.103267 -0.212736
