# Supplementary material for: AMS 3.0: prediction of post-translational modifications
Source: BMC Bioinformatics. 2010 Apr 28;11:210. doi: 10.1186/1471-2105-11-210 (PMC2874555; doi:10.1186/1471-2105-11-210)
Supplement: Additional file 2 — PTM predictor software with training data. PTM_Archive.tar.gz includes the predictor software binaries together with all trained ANNs in tar.gz compressed form. [file 1471-2105-11-210-S2.GZ › PTM_Archive/4-carboxyglutamate/P/Pnet2.dat]

 2
 90 2 2
 1.337735 -7.489029
 1.363971 -11.776278
 1.294615 -3.513815
 1.231954 -7.216361
 1.180412 -14.295835
 1.271294 -4.681836
 1.300084 7.513125
 1.096372 -2.130229
 1.185034 2.060556
 1.239994 6.576693
 1.238339 0.555447
 1.248610 11.183280
 1.298855 21.348921
 1.255796 1.118664
 1.203838 -9.696504
 1.223064 9.807094
 1.248656 2.735178
 1.170568 -1.266871
 1.187662 -12.496571
 1.227232 12.726098
 1.178064 11.595718
 1.213806 10.990157
 1.294994 6.915616
 1.224221 11.209977
 1.178266 0.028561
 1.198761 0.066295
 1.233333 -5.201014
 1.151279 2.284010
 1.160234 -1.474349
 1.227140 2.433906
 1.201185 6.903961
 1.220238 16.297205
 1.292197 14.460166
 1.236769 10.746316
 1.172083 10.579629
 1.246513 -15.407170
 1.208397 8.382669
 1.128095 5.871719
 1.171753 -10.763547
 1.233950 -3.918184
 0.988289 -9.555415
 1.017856 -13.230367
 1.462729 -3.308449
 1.462983 -0.280084
 1.373608 -2.271241
 1.240550 -5.490966
 0.962139 -20.727428
 1.567215 48.235882
 1.004428 -17.299730
 1.328851 -8.049838
 1.236065 5.943869
 1.273189 -0.820833
 1.366603 3.636804
 1.293241 8.628009
 1.238601 -1.437856
 1.249558 6.176817
 1.254814 4.640254
 1.191266 -2.957979
 1.189900 -8.142251
 1.295680 6.343545
 1.180758 -10.709335
 1.186936 7.425858
 1.388325 12.817481
 1.369050 -0.083334
 1.252168 9.904099
 1.297230 -11.929825
 1.163138 3.422935
 1.264686 0.985258
 1.122005 13.026906
 1.318718 -6.364672
 1.373989 -7.409611
 1.364683 -1.125926
 1.245346 9.756627
 1.199393 0.714194
 1.165374 -11.426919
 1.245716 -4.766073
 1.321835 20.064001
 1.102727 2.203331
 1.199579 -3.517476
 1.195875 0.567991
 1.269328 7.272439
 1.321060 -0.901207
 1.350580 -4.650927
 1.243011 10.746981
 1.182448 0.806600
 1.230332 0.230909
 1.348737 -12.894198
 1.131087 -14.294523
 1.233109 6.335908
 1.288201 -8.687258
 -0.337700 -78.113556
 -11.721578 18.444218
 57.327202 -57.380692
 -19.551485 12.846004
 1.337730 -7.489321
 1.363966 -11.776557
 1.294612 -3.513970
 1.231953 -7.216420
 1.180411 -14.295931
 1.271290 -4.682063
 1.300079 7.512846
 1.096372 -2.130353
 1.185030 2.060464
 1.239991 6.576651
 1.238337 0.555389
 1.248608 11.183132
 1.298850 21.348663
 1.255792 1.118408
 1.203835 -9.696621
 1.223061 9.807014
 1.248654 2.735222
 1.170562 -1.266832
 1.187660 -12.496414
 1.227229 12.725909
 1.178057 11.595900
 1.213800 10.990240
 1.294992 6.915393
 1.224221 11.209622
 1.178265 0.028314
 1.198755 0.066519
 1.233325 -5.200817
 1.151278 2.283926
 1.160229 -1.474221
 1.227138 2.433676
 1.201185 6.903339
 1.220238 16.296612
 1.292191 14.460073
 1.236763 10.746495
 1.172079 10.579728
 1.246511 -15.407647
 1.208398 8.381799
 1.128087 5.872131
 1.171753 -10.764220
 1.233946 -3.918175
 0.988288 -9.555420
 1.017854 -13.230363
 1.462723 -3.308693
 1.462978 -0.280332
 1.373605 -2.271460
 1.240548 -5.491164
 0.962139 -20.727448
 1.567208 48.235580
 1.004428 -17.299755
 1.328848 -8.050086
 1.236062 5.943635
 1.273186 -0.821017
 1.366599 3.636813
 1.293238 8.627892
 1.238599 -1.437998
 1.249555 6.176689
 1.254810 4.640294
 1.191265 -2.958045
 1.189898 -8.142221
 1.295675 6.343645
 1.180759 -10.710061
 1.186936 7.425100
 1.388324 12.817179
 1.369049 -0.083371
 1.252167 9.904061
 1.297229 -11.930433
 1.163139 3.422092
 1.264685 0.985131
 1.122006 13.026476
 1.318717 -6.364803
 1.373987 -7.410026
 1.364680 -1.126235
 1.245338 9.756948
 1.199387 0.714445
 1.165370 -11.426752
 1.245716 -4.766424
 1.321831 20.063971
 1.102726 2.203246
 1.199576 -3.517215
 1.195869 0.568253
 1.269322 7.272635
 1.321054 -0.900991
 1.350576 -4.651237
 1.243008 10.746600
 1.182446 0.806256
 1.230330 0.230605
 1.348731 -12.894049
 1.131086 -14.294772
 1.233106 6.335939
 1.288197 -8.687387
 -0.337707 -78.113892
 -11.718954 18.441605
 57.329853 -57.383327
 -19.548861 12.843390
