# Supplementary material for: AMS 3.0: prediction of post-translational modifications
Source: BMC Bioinformatics. 2010 Apr 28;11:210. doi: 10.1186/1471-2105-11-210 (PMC2874555; doi:10.1186/1471-2105-11-210)
Supplement: Additional file 2 — PTM predictor software with training data. PTM_Archive.tar.gz includes the predictor software binaries together with all trained ANNs in tar.gz compressed form. [file 1471-2105-11-210-S2.GZ › PTM_Archive/4-carboxyglutamate/P/Pnet20.dat]

 2
 90 20 2
 1.178250 1.195127 0.894770 1.193899 1.211975 1.165714 1.123479 1.058104 -8.562681 -0.282503 1.109321 0.679558 1.097106 0.943696 0.956411 1.166641 -0.947580 1.153112 0.952244 1.140183
 1.187935 1.206599 0.875278 1.205407 1.225305 1.174154 1.127475 1.054703 -9.503622 -0.775924 1.111966 0.639532 1.097978 0.928723 0.942792 1.175179 -1.163301 1.160245 0.938436 1.146083
 1.228745 1.267222 0.662497 1.265208 1.305860 1.198400 1.105630 0.955117 -4.517663 2.528142 1.075344 0.350713 1.040894 0.736168 0.758664 1.201087 3.251050 1.171776 0.757677 1.143932
 1.206573 1.242911 0.676555 1.241074 1.279598 1.177562 1.089786 0.946937 -7.984801 -1.434765 1.061246 0.395280 1.028063 0.743114 0.763883 1.180041 -0.337886 1.152389 0.763736 1.126132
 1.167657 1.196305 0.753252 1.194843 1.225085 1.145051 1.076072 0.964491 -10.227191 -4.244056 1.053657 0.527966 1.027888 0.805743 0.821918 1.146994 -3.919749 1.125303 0.821443 1.104257
 1.204206 1.232250 0.782926 1.230603 1.260257 1.182475 1.114514 1.005732 -10.158764 4.304070 1.092243 0.525755 1.068356 0.841600 0.858796 1.184309 4.147600 1.162945 0.856708 1.142021
 1.158185 1.171939 0.925748 1.170879 1.185832 1.148350 1.113613 1.061670 3.344307 4.292513 1.101925 0.739470 1.093202 0.967812 0.978441 1.149060 3.269554 1.137868 0.973934 1.127238
 1.151611 1.188392 0.638691 1.186648 1.225515 1.121723 1.033985 0.889082 -2.709799 -2.292867 1.005602 0.421655 0.970324 0.694582 0.713581 1.124412 -2.570931 1.096839 0.715768 1.070322
 1.101493 1.111598 0.937604 1.110829 1.121530 1.094184 1.069166 1.030801 -2.208890 4.333210 1.060899 0.811659 1.053542 0.965149 0.972441 1.094760 4.172616 1.086877 0.970243 1.079146
 1.193765 1.222647 0.768199 1.221150 1.251623 1.171123 1.101548 0.989497 2.741972 3.753824 1.078797 0.518266 1.053474 0.825226 0.842171 1.173096 3.573370 1.151051 0.840732 1.130054
 1.157951 1.179633 0.837561 1.178279 1.201174 1.141539 1.089505 1.008398 2.672028 -2.345618 1.072397 0.636355 1.055335 0.884423 0.897548 1.142910 -2.098829 1.126214 0.894852 1.110445
 1.158982 1.180764 0.841699 1.179403 1.202493 1.142617 1.090485 1.010409 12.727713 1.996066 1.073459 0.643276 1.056871 0.888025 0.900939 1.144073 2.355726 1.127319 0.898119 1.111491
 1.179464 1.204986 0.802187 1.203611 1.230588 1.159811 1.098739 1.001511 17.376638 9.634770 1.078681 0.561435 1.057320 0.854981 0.870461 1.161606 6.318930 1.141963 0.869061 1.123649
 1.155234 1.176381 0.834975 1.175259 1.197920 1.138535 1.087342 1.005229 4.538922 -1.232440 1.070618 0.616566 1.052409 0.880404 0.893661 1.140036 -3.938211 1.123698 0.892662 1.108485
 1.124940 1.142177 0.861450 1.141316 1.159447 1.111402 1.069852 1.002173 -6.126098 -3.358803 1.056262 0.680593 1.040978 0.898750 0.909880 1.112443 -5.431738 1.099398 0.909351 1.086839
 1.168415 1.193634 0.805944 1.192343 1.218877 1.148555 1.088837 0.992265 3.721646 4.615446 1.069537 0.594494 1.047040 0.852751 0.867239 1.150342 1.207975 1.131402 0.867246 1.113235
 1.144537 1.162944 0.857541 1.161661 1.181566 1.130586 1.085185 1.014956 4.578255 -1.581414 1.070169 0.667218 1.056098 0.902403 0.914468 1.131647 -1.109704 1.117074 0.911246 1.103264
 1.160959 1.186384 0.800250 1.185196 1.212122 1.140650 1.080487 0.982687 -3.236875 2.812841 1.061023 0.600854 1.037944 0.844703 0.858732 1.142497 1.703664 1.123293 0.859286 1.104911
 1.106880 1.118961 0.915208 1.118168 1.131002 1.097722 1.068292 1.022569 -3.508552 -8.738642 1.058718 0.767753 1.049487 0.946720 0.955141 1.098472 -9.216607 1.089113 0.952945 1.080009
 1.132441 1.149857 0.871342 1.148708 1.167312 1.119205 1.076944 1.011433 10.122922 8.039665 1.063177 0.696308 1.049479 0.909841 0.920734 1.120310 5.775312 1.106772 0.918795 1.093961
 1.086947 1.103665 0.839001 1.102926 1.120683 1.073032 1.033718 0.966584 10.717569 4.922292 1.020943 0.704371 1.004329 0.870144 0.880126 1.074277 5.516226 1.061958 0.880913 1.050368
 1.102491 1.119394 0.845790 1.118784 1.136594 1.088775 1.048296 0.980479 9.285191 5.201939 1.035085 0.689333 1.018866 0.880147 0.890712 1.089962 5.918231 1.077188 0.891046 1.065230
 1.188673 1.214530 0.799810 1.212976 1.240449 1.168892 1.105847 1.006632 6.007306 0.678350 1.085228 0.548875 1.064043 0.855463 0.871440 1.170486 1.017931 1.150335 0.869173 1.131365
 1.169628 1.193972 0.815549 1.192403 1.217970 1.151441 1.092614 1.001548 9.704691 1.985376 1.073468 0.602514 1.054240 0.865013 0.879166 1.152910 2.286820 1.134087 0.876816 1.116388
 1.138313 1.158150 0.846259 1.156961 1.177752 1.123208 1.075289 1.000150 0.798688 0.163469 1.059655 0.672372 1.043711 0.887165 0.898864 1.124470 1.009030 1.109128 0.897016 1.094615
 1.118192 1.137684 0.828413 1.136781 1.157181 1.102718 1.056065 0.979416 5.292541 -3.213941 1.040867 0.659632 1.023006 0.867043 0.878739 1.104179 -2.629772 1.089411 0.878319 1.075351
 1.099835 1.114781 0.859985 1.114069 1.129695 1.087837 1.052047 0.990858 -1.364848 -5.648304 1.040084 0.693511 1.025769 0.895339 0.905688 1.088915 -3.943480 1.077618 0.905284 1.067011
 1.151640 1.176710 0.794686 1.175355 1.201883 1.132046 1.071385 0.975857 1.842101 3.675713 1.051788 0.616063 1.030450 0.839753 0.853490 1.133618 2.688253 1.114271 0.852298 1.095712
 1.062731 1.071205 0.918509 1.070641 1.079549 1.055924 1.035009 0.999791 2.005100 -5.861546 1.027868 0.812087 1.020108 0.941563 0.947994 1.056477 -4.050517 1.049932 0.947016 1.043550
 1.143326 1.163220 0.838751 1.162078 1.183226 1.127838 1.079078 1.001385 1.746547 -0.752397 1.063225 0.641877 1.046408 0.882451 0.895068 1.129168 -0.841124 1.113547 0.893516 1.098945
 1.112167 1.126178 0.891534 1.125481 1.140187 1.100922 1.066839 1.010315 3.491389 4.830735 1.055662 0.739550 1.042708 0.923223 0.932502 1.101845 8.458649 1.091130 0.932032 1.080926
 1.116142 1.130867 0.885496 1.130064 1.145543 1.104555 1.068889 1.010284 10.961897 7.020677 1.057245 0.724370 1.043934 0.918955 0.928859 1.105522 10.438421 1.094406 0.928079 1.083673
 1.182687 1.212175 0.753127 1.210466 1.241635 1.160061 1.088879 0.977157 9.039890 7.148985 1.065754 0.493866 1.041454 0.811660 0.828872 1.161990 8.259820 1.139350 0.827025 1.118039
 1.164785 1.192191 0.772038 1.190443 1.219661 1.143752 1.077592 0.974823 7.465509 6.246041 1.056091 0.547509 1.033884 0.824594 0.840048 1.145508 6.625213 1.124391 0.838140 1.104473
 1.132140 1.154224 0.822540 1.152882 1.176145 1.115423 1.062459 0.981086 7.293306 7.320612 1.045497 0.652807 1.027835 0.863227 0.875180 1.116806 6.999562 1.100057 0.873666 1.083764
 1.211168 1.239823 0.783925 1.238168 1.268636 1.189196 1.119311 1.010401 -8.799176 -8.318971 1.096493 0.508774 1.073430 0.845624 0.862909 1.190941 -5.184537 1.168845 0.859307 1.147182
 1.090649 1.100911 0.921302 1.100405 1.111075 1.082561 1.057555 1.015604 -0.092421 6.330116 1.049471 0.788921 1.040028 0.947372 0.954958 1.083226 10.229597 1.075298 0.954538 1.067894
 1.172086 1.203636 0.743405 1.201801 1.235359 1.147579 1.072118 0.955368 2.345676 2.206547 1.047809 0.541939 1.021844 0.794974 0.810790 1.149740 1.261757 1.125648 0.809349 1.102302
 1.088612 1.098146 0.931268 1.097590 1.107765 1.081109 1.057806 1.019763 -8.749849 -5.480129 1.050037 0.795976 1.041836 0.956954 0.963983 1.081786 -1.808090 1.074414 0.962948 1.067235
 1.130436 1.150938 0.824574 1.149613 1.171338 1.114770 1.064758 0.986721 -5.836192 -0.056896 1.048502 0.627620 1.031856 0.868164 0.880696 1.116041 0.937227 1.100128 0.878685 1.084881
 1.093016 1.114928 0.802596 1.113780 1.137260 1.075753 1.022556 0.940709 -7.949337 -5.230970 1.005896 0.698041 0.987205 0.833664 0.843653 1.077301 -4.981660 1.061116 0.843212 1.043748
 1.109170 1.133072 0.787678 1.131838 1.157094 1.090379 1.032976 0.943353 -10.497633 -7.048021 1.014528 0.660888 0.994227 0.823632 0.835005 1.092126 -6.723212 1.074479 0.834261 1.056002
 1.256862 1.287430 0.774169 1.285737 1.317929 1.233386 1.159105 1.039560 0.325312 -3.601017 1.134675 0.427072 1.108821 0.848161 0.869007 1.235333 -3.406309 1.211667 0.866029 1.189615
 1.235193 1.260937 0.818196 1.259381 1.286597 1.215508 1.152989 1.051877 2.696231 -1.918960 1.132369 0.496018 1.110839 0.884974 0.903507 1.217166 -1.801007 1.197358 0.900625 1.178576
 1.186096 1.205526 0.867433 1.204344 1.225034 1.171155 1.123812 1.047176 2.179876 -1.689697 1.108238 0.611145 1.091895 0.919396 0.933701 1.172381 -1.599640 1.157412 0.931442 1.143210
 1.162939 1.185560 0.822172 1.184254 1.208142 1.145392 1.090644 1.003327 -2.712710 -3.298266 1.072903 0.607003 1.053578 0.870489 0.884539 1.146792 -3.113700 1.129684 0.882915 1.112930
 1.089348 1.111239 0.800517 1.110148 1.133460 1.071932 1.017333 0.936026 -13.771889 -8.857652 1.001336 0.702094 0.982441 0.830347 0.840097 1.073470 -8.481225 1.057506 0.839903 1.039915
 1.223924 1.241407 0.902513 1.240113 1.258849 1.210835 1.167386 1.096870 35.051170 17.090830 1.152858 0.582379 1.139027 0.963085 0.979072 1.211830 16.488441 1.198130 0.975841 1.185009
 1.066919 1.081108 0.872243 1.080365 1.095478 1.055799 1.019755 0.966589 -10.936150 -7.113653 1.009178 0.792852 0.997276 0.894100 0.901068 1.056879 -6.803941 1.046675 0.900701 1.034378
 1.187786 1.210310 0.830365 1.209018 1.232977 1.170248 1.115315 1.026554 -3.193965 -4.148774 1.097228 0.576645 1.077941 0.884863 0.900260 1.171706 -3.937454 1.154499 0.898081 1.137849
 1.163085 1.185301 0.820363 1.183869 1.207435 1.145894 1.091101 1.004778 6.889378 2.974507 1.073017 0.615575 1.054927 0.870886 0.884960 1.147241 3.167758 1.129821 0.881795 1.113315
 1.180910 1.203893 0.821969 1.202417 1.227085 1.163148 1.106146 1.017096 1.329417 -1.734531 1.087417 0.591503 1.069093 0.876569 0.891486 1.164593 -1.596719 1.146642 0.887781 1.129204
 1.225891 1.250604 0.836365 1.248879 1.275592 1.207240 1.145462 1.051047 0.120657 2.551991 1.125200 0.560698 1.106614 0.897350 0.913931 1.208801 0.729254 1.189005 0.909694 1.170105
 1.188865 1.210473 0.858617 1.209002 1.231785 1.172891 1.119871 1.038298 0.589901 8.502062 1.102503 0.635796 1.086234 0.908541 0.922442 1.174142 6.638556 1.157055 0.919463 1.141183
 1.158136 1.175955 0.887779 1.174767 1.193557 1.144968 1.101411 1.034713 1.195493 3.100474 1.087085 0.700159 1.073809 0.928800 0.940192 1.146036 1.432302 1.132069 0.937656 1.118758
 1.195576 1.219820 0.834330 1.218373 1.244129 1.176843 1.117917 1.025721 5.634614 0.816698 1.098738 0.602272 1.079003 0.886127 0.900821 1.178390 -1.968055 1.159735 0.898185 1.141626
 1.157848 1.177496 0.847252 1.176217 1.196996 1.143111 1.094301 1.018397 8.168866 -2.113278 1.078251 0.640776 1.063111 0.896184 0.909272 1.144263 -0.779525 1.128743 0.905423 1.113983
 1.176813 1.200380 0.833862 1.199023 1.223954 1.158559 1.101590 1.011875 -3.904226 3.305692 1.082924 0.631088 1.063527 0.879581 0.893267 1.160132 1.238813 1.142092 0.891958 1.124317
 1.111274 1.123237 0.914244 1.122389 1.135180 1.102142 1.072112 1.024846 -4.446670 -4.146238 1.062061 0.766404 1.052548 0.946573 0.955212 1.102822 -5.266208 1.093225 0.952816 1.084023
 1.167052 1.184211 0.889962 1.182963 1.201390 1.154427 1.111221 1.045895 3.161128 3.176329 1.096956 0.684889 1.084865 0.935686 0.947850 1.155398 3.112812 1.141529 0.943901 1.128308
 1.184400 1.214326 0.741316 1.212468 1.244148 1.161428 1.087918 0.973180 -6.440777 -6.797399 1.063661 0.501787 1.039766 0.802526 0.819948 1.163287 -6.418044 1.139987 0.816160 1.117418
 1.178321 1.207662 0.746454 1.205777 1.236679 1.155984 1.084127 0.972025 8.126737 1.579569 1.060613 0.520769 1.037011 0.805494 0.822460 1.157779 1.213433 1.134998 0.818976 1.113295
 1.213803 1.233579 0.892806 1.232247 1.253433 1.198966 1.150270 1.074893 13.732709 3.877750 1.134232 0.636780 1.119363 0.946646 0.961006 1.200112 1.705786 1.184457 0.957291 1.169750
 1.198071 1.214787 0.919329 1.213612 1.231529 1.185795 1.144444 1.080389 1.064786 -1.354645 1.130795 0.682818 1.118482 0.968114 0.980864 1.186850 -2.749939 1.173498 0.977256 1.160948
 1.139692 1.152727 0.924698 1.151845 1.165639 1.130097 1.097873 1.047581 8.703335 1.835922 1.087338 0.758494 1.077543 0.961005 0.970754 1.130886 0.749637 1.120575 0.968211 1.110685
 1.211694 1.235996 0.823631 1.234513 1.260300 1.193084 1.132832 1.037571 -3.998255 -16.280491 1.112844 0.547467 1.093251 0.884627 0.901117 1.194604 -16.251404 1.175408 0.896954 1.157103
 1.149494 1.174227 0.786150 1.172630 1.198598 1.130720 1.070279 0.976421 3.767652 3.805424 1.050379 0.591516 1.030946 0.836570 0.850885 1.132234 4.190541 1.112914 0.847611 1.094701
 1.155295 1.168954 0.931250 1.168032 1.182761 1.145133 1.111308 1.058963 7.416670 -1.657322 1.099984 0.748216 1.089939 0.969289 0.979275 1.145944 -3.467619 1.134938 0.976582 1.124533
 1.084037 1.095635 0.903607 1.094941 1.107228 1.075415 1.046322 1.001904 11.208122 5.174787 1.036865 0.791821 1.028163 0.931375 0.938787 1.075987 5.078547 1.066794 0.936401 1.057852
 1.169684 1.185180 0.914579 1.184122 1.200637 1.158286 1.120454 1.061103 -3.314008 -0.618596 1.107855 0.703176 1.096215 0.958497 0.970141 1.159180 -2.027056 1.147050 0.967280 1.135637
 1.162618 1.171042 0.989003 1.170197 1.179098 1.156956 1.135360 1.102078 -6.473574 1.998736 1.127997 0.788926 1.123186 1.027444 1.036787 1.157373 -0.626046 1.150442 1.033037 1.143806
 1.166783 1.177291 0.961324 1.176402 1.187865 1.159246 1.131958 1.089541 -2.885103 1.349856 1.122576 0.753020 1.115689 1.003027 1.013427 1.159825 0.047288 1.150957 1.009562 1.142528
 1.208677 1.241931 0.712588 1.240011 1.275162 1.183141 1.101333 0.972987 5.875061 1.405875 1.074501 0.441605 1.047318 0.781208 0.800862 1.185322 4.241973 1.159286 0.797071 1.134615
 1.196725 1.229927 0.710740 1.228014 1.263052 1.171175 1.090160 0.962157 -1.187062 -2.899644 1.063494 0.456521 1.035772 0.775678 0.794592 1.173357 0.212430 1.147504 0.791513 1.122926
 1.154924 1.179993 0.784428 1.178611 1.205010 1.135492 1.074332 0.977652 -6.864151 -5.369678 1.054214 0.578724 1.033271 0.835135 0.849705 1.137074 -3.910929 1.117816 0.847287 1.099001
 1.160597 1.181012 0.833718 1.179678 1.201373 1.144981 1.093992 1.013432 -4.696109 -0.681693 1.077299 0.627309 1.060797 0.883660 0.897519 1.146309 -0.031412 1.130053 0.894368 1.114714
 1.123049 1.126530 1.021800 1.125941 1.129984 1.121264 1.110950 1.096646 14.213240 11.530383 1.107325 0.867035 1.106996 1.050318 1.056618 1.121308 7.943418 1.117904 1.052914 1.114501
 1.152592 1.182349 0.735571 1.180692 1.212119 1.129372 1.057349 0.944238 7.555831 -2.291357 1.034157 0.549376 1.008808 0.786398 0.801930 1.131304 -1.233181 1.108466 0.800475 1.086415
 1.086408 1.091624 0.975014 1.091211 1.096837 1.082623 1.068735 1.046492 -3.077813 -3.569762 1.064069 0.851688 1.060320 0.998767 1.004594 1.082874 -2.774921 1.078528 1.002509 1.074072
 1.155077 1.178539 0.802397 1.177091 1.201991 1.136979 1.079047 0.988760 -1.717803 2.126858 1.059953 0.598099 1.041230 0.852559 0.866682 1.138504 3.848614 1.119953 0.863561 1.102484
 1.125300 1.135816 0.936678 1.134793 1.146057 1.118114 1.090706 1.050502 1.814784 5.836247 1.081506 0.781558 1.075453 0.972739 0.981604 1.118535 4.897440 1.109623 0.977266 1.101143
 1.155159 1.168412 0.925654 1.167299 1.181578 1.145928 1.111982 1.061568 -1.685475 2.128110 1.100654 0.735292 1.092387 0.968212 0.978859 1.146660 1.241208 1.135569 0.974228 1.125160
 1.285402 1.325053 0.697595 1.322768 1.364407 1.254931 1.158905 1.007300 -4.927109 0.799145 1.127484 0.347745 1.094742 0.779706 0.803431 1.257507 1.410221 1.226920 0.799886 1.197831
 1.227331 1.261660 0.727371 1.259774 1.296274 1.200662 1.117507 0.985914 4.089054 8.582566 1.090464 0.452736 1.061361 0.793761 0.813483 1.203010 8.968196 1.176527 0.811230 1.151267
 1.184001 1.211484 0.781028 1.209967 1.239033 1.162587 1.096134 0.989923 -3.679821 1.847630 1.074367 0.553269 1.050796 0.834674 0.850627 1.164487 3.035522 1.143459 0.849046 1.122987
 1.178112 1.200598 0.836984 1.199044 1.223105 1.161090 1.105453 1.020355 -1.620846 4.277824 1.087182 0.619230 1.070127 0.887928 0.901872 1.162511 3.350247 1.144668 0.898123 1.127673
 1.180797 1.196978 0.898252 1.195609 1.212912 1.169170 1.127786 1.064511 -12.519579 -3.062950 1.113798 0.668790 1.102959 0.949389 0.962404 1.170063 -3.604452 1.156704 0.957302 1.144093
 1.201271 1.235906 0.698086 1.234172 1.270521 1.173631 1.089681 0.953697 -15.174862 -3.828891 1.062284 0.448532 1.031178 0.760754 0.780082 1.176042 -1.844195 1.149611 0.779233 1.123959
 1.129740 1.141776 0.929983 1.140713 1.153767 1.120864 1.090082 1.044431 -1.227612 7.478392 1.079894 0.775685 1.072040 0.964786 0.973572 1.121519 6.004601 1.111601 0.969956 1.102000
 1.234769 1.267246 0.748323 1.265302 1.299759 1.209726 1.130751 1.005509 -9.495052 0.173088 1.105070 0.459805 1.077764 0.816452 0.836144 1.211861 0.209199 1.186849 0.833354 1.162752
 -0.550162 -0.489935 -1.462340 -0.493257 -0.429463 -0.597162 -0.742804 -0.976425 -54.263588 -29.332792 -0.790572 -2.055942 -0.842207 -1.331694 -1.294123 -0.593211 -29.022604 -0.639426 -1.298825 -0.682850
 -5.303045 5.992999
 -5.894829 6.266943
 -0.440857 3.195738
 -5.438926 6.661498
 -6.260758 6.854792
 -5.844022 4.857596
 -3.197064 5.796536
 -4.550845 2.396749
 50.637962 -50.698353
 28.996759 -29.607477
 -2.328429 6.174141
 -0.536310 0.177537
 -4.920410 3.165549
 -3.096778 1.365364
 -3.139038 1.558066
 -5.678074 5.069202
 28.997473 -28.365820
 -4.546543 5.610417
 -1.108720 3.518750
 -3.475483 6.156971
 -9.320406 0.259769
 1.178248 1.195124 0.894767 1.193897 1.211973 1.165711 1.123476 1.058101 -8.561150 -0.282555 1.109319 0.679556 1.097103 0.943692 0.956408 1.166638 -0.947565 1.153109 0.952241 1.140180
 1.187932 1.206596 0.875274 1.205405 1.225302 1.174151 1.127472 1.054700 -9.501951 -0.775994 1.111963 0.639530 1.097975 0.928720 0.942788 1.175177 -1.163297 1.160243 0.938432 1.146081
 1.228745 1.267221 0.662497 1.265208 1.305860 1.198400 1.105630 0.955116 -4.517255 2.527713 1.075343 0.350713 1.040893 0.736168 0.758664 1.201087 3.250654 1.171776 0.757677 1.143932
 1.206573 1.242911 0.676556 1.241074 1.279598 1.177562 1.089786 0.946937 -7.984685 -1.435175 1.061246 0.395281 1.028063 0.743115 0.763884 1.180041 -0.338276 1.152389 0.763737 1.126132
 1.167657 1.196306 0.753253 1.194843 1.225085 1.145051 1.076072 0.964492 -10.227269 -4.244391 1.053657 0.527967 1.027889 0.805743 0.821919 1.146994 -3.920078 1.125303 0.821444 1.104258
 1.204204 1.232248 0.782923 1.230602 1.260255 1.182473 1.114512 1.005729 -10.157589 4.303852 1.092241 0.525754 1.068354 0.841598 0.858794 1.184307 4.147443 1.162943 0.856705 1.142019
 1.158183 1.171937 0.925745 1.170877 1.185830 1.148348 1.113611 1.061667 3.345724 4.292484 1.101922 0.739468 1.093199 0.967808 0.978438 1.149058 3.269588 1.137866 0.973930 1.127235
 1.151611 1.188393 0.638691 1.186648 1.225515 1.121723 1.033986 0.889083 -2.709718 -2.293387 1.005602 0.421656 0.970324 0.694583 0.713581 1.124412 -2.571433 1.096839 0.715768 1.070322
 1.101492 1.111596 0.937602 1.110827 1.121528 1.094182 1.069164 1.030799 -2.207788 4.333190 1.060897 0.811657 1.053540 0.965146 0.972438 1.094758 4.172646 1.086875 0.970241 1.079144
 1.193764 1.222646 0.768199 1.221149 1.251623 1.171123 1.101548 0.989497 2.742389 3.753516 1.078797 0.518266 1.053473 0.825226 0.842170 1.173095 3.573096 1.151051 0.840732 1.130054
 1.157952 1.179633 0.837562 1.178280 1.201174 1.141539 1.089506 1.008399 2.671955 -2.346089 1.072398 0.636356 1.055335 0.884424 0.897549 1.142910 -2.099286 1.126215 0.894853 1.110445
 1.158983 1.180765 0.841700 1.179404 1.202493 1.142618 1.090485 1.010410 12.727631 1.995544 1.073460 0.643277 1.056871 0.888026 0.900940 1.144074 2.355217 1.127320 0.898121 1.111491
 1.179465 1.204986 0.802188 1.203611 1.230588 1.159811 1.098740 1.001512 17.376541 9.634536 1.078682 0.561435 1.057320 0.854981 0.870461 1.161606 6.318689 1.141963 0.869061 1.123649
 1.155234 1.176381 0.834975 1.175259 1.197920 1.138535 1.087342 1.005229 4.538850 -1.232569 1.070619 0.616566 1.052410 0.880404 0.893662 1.140036 -3.938346 1.123698 0.892662 1.108486
 1.124941 1.142178 0.861450 1.141317 1.159447 1.111403 1.069852 1.002174 -6.126154 -3.358845 1.056262 0.680593 1.040978 0.898750 0.909880 1.112443 -5.431785 1.099399 0.909351 1.086840
 1.168416 1.193634 0.805945 1.192344 1.218877 1.148555 1.088837 0.992265 3.721558 4.615082 1.069538 0.594495 1.047041 0.852752 0.867240 1.150343 1.207627 1.131402 0.867246 1.113236
 1.144538 1.162945 0.857542 1.161662 1.181567 1.130586 1.085185 1.014957 4.578175 -1.581863 1.070170 0.667219 1.056099 0.902404 0.914470 1.131647 -1.110140 1.117075 0.911247 1.103265
 1.160959 1.186385 0.800250 1.185196 1.212123 1.140650 1.080487 0.982687 -3.236962 2.812764 1.061023 0.600854 1.037944 0.844704 0.858733 1.142498 1.703586 1.123293 0.859287 1.104911
 1.106880 1.118962 0.915209 1.118168 1.131002 1.097723 1.068293 1.022570 -3.508616 -8.738987 1.058718 0.767754 1.049487 0.946721 0.955141 1.098473 -9.216943 1.089113 0.952945 1.080010
 1.132441 1.149858 0.871343 1.148709 1.167313 1.119205 1.076944 1.011434 10.122869 8.039451 1.063177 0.696308 1.049479 0.909842 0.920734 1.120310 5.775094 1.106772 0.918796 1.093961
 1.086947 1.103665 0.839001 1.102926 1.120683 1.073032 1.033718 0.966584 10.717905 4.921848 1.020943 0.704372 1.004329 0.870144 0.880126 1.074277 5.515813 1.061957 0.880913 1.050368
 1.102491 1.119393 0.845789 1.118783 1.136593 1.088774 1.048296 0.980478 9.285812 5.201455 1.035084 0.689333 1.018866 0.880146 0.890711 1.089962 5.917791 1.077188 0.891046 1.065229
 1.188671 1.214528 0.799807 1.212974 1.240447 1.168890 1.105845 1.006629 6.008600 0.678167 1.085225 0.548873 1.064041 0.855460 0.871437 1.170484 1.017812 1.150333 0.869170 1.131363
 1.169626 1.193970 0.815547 1.192401 1.217968 1.151439 1.092612 1.001546 9.705771 1.985287 1.073467 0.602512 1.054238 0.865011 0.879164 1.152909 2.286782 1.134085 0.876813 1.116387
 1.138312 1.158149 0.846257 1.156960 1.177752 1.123206 1.075288 1.000149 0.799369 0.163452 1.059654 0.672371 1.043710 0.887163 0.898862 1.124468 1.009043 1.109127 0.897015 1.094614
 1.118191 1.137684 0.828413 1.136781 1.157181 1.102718 1.056065 0.979415 5.292872 -3.214274 1.040866 0.659632 1.023006 0.867043 0.878739 1.104179 -2.630081 1.089411 0.878319 1.075351
 1.099834 1.114780 0.859984 1.114068 1.129694 1.087836 1.052046 0.990857 -1.364224 -5.648715 1.040084 0.693511 1.025769 0.895338 0.905687 1.088914 -3.943848 1.077617 0.905283 1.067011
 1.151640 1.176710 0.794685 1.175354 1.201882 1.132045 1.071384 0.975856 1.842557 3.675665 1.051787 0.616063 1.030449 0.839752 0.853489 1.133617 2.688221 1.114271 0.852297 1.095712
 1.062730 1.071204 0.918509 1.070640 1.079548 1.055923 1.035008 0.999790 2.005681 -5.861863 1.027867 0.812086 1.020107 0.941562 0.947993 1.056476 -4.050797 1.049931 0.947015 1.043549
 1.143324 1.163218 0.838748 1.162076 1.183224 1.127836 1.079076 1.001383 1.747778 -0.752561 1.063223 0.641875 1.046406 0.882448 0.895065 1.129166 -0.841226 1.113545 0.893514 1.098943
 1.112164 1.126175 0.891530 1.125478 1.140184 1.100919 1.066836 1.010311 3.493023 4.830727 1.055659 0.739548 1.042705 0.923220 0.932498 1.101843 8.458721 1.091128 0.932028 1.080924
 1.116139 1.130865 0.885492 1.130062 1.145540 1.104552 1.068886 1.010281 10.963470 7.020647 1.057242 0.724368 1.043931 0.918951 0.928856 1.105519 10.438470 1.094403 0.928075 1.083670
 1.182686 1.212174 0.753125 1.210465 1.241634 1.160060 1.088878 0.977156 9.040715 7.148550 1.065753 0.493866 1.041453 0.811659 0.828871 1.161989 8.259435 1.139349 0.827024 1.118037
 1.164785 1.192190 0.772037 1.190442 1.219661 1.143752 1.077592 0.974823 7.466116 6.245617 1.056090 0.547509 1.033883 0.824593 0.840048 1.145507 6.624830 1.124390 0.838139 1.104472
 1.132140 1.154224 0.822540 1.152882 1.176145 1.115422 1.062459 0.981086 7.293546 7.320263 1.045496 0.652808 1.027834 0.863228 0.875180 1.116806 6.999234 1.100057 0.873666 1.083764
 1.211166 1.239821 0.783922 1.238166 1.268634 1.189195 1.119309 1.010398 -8.797979 -8.319191 1.096491 0.508773 1.073428 0.845621 0.862906 1.190940 -5.184699 1.168843 0.859305 1.147180
 1.090646 1.100908 0.921298 1.100403 1.111072 1.082558 1.057552 1.015601 -0.090654 6.330138 1.049468 0.788918 1.040024 0.947368 0.954954 1.083223 10.229709 1.075295 0.954533 1.067891
 1.172086 1.203637 0.743406 1.201801 1.235359 1.147579 1.072118 0.955369 2.345839 2.206024 1.047809 0.541940 1.021845 0.794974 0.810791 1.149740 1.261252 1.125648 0.809350 1.102303
 1.088610 1.098144 0.931265 1.097588 1.107763 1.081107 1.057804 1.019760 -8.748608 -5.480134 1.050035 0.795974 1.041833 0.956951 0.963980 1.081784 -1.808025 1.074412 0.962945 1.067233
 1.130435 1.150937 0.824573 1.149613 1.171337 1.114769 1.064758 0.986720 -5.835607 -0.057195 1.048501 0.627620 1.031856 0.868163 0.880695 1.116040 0.936964 1.100127 0.878684 1.084880
 1.093016 1.114927 0.802596 1.113780 1.137259 1.075753 1.022556 0.940709 -7.949148 -5.231028 1.005896 0.698041 0.987205 0.833663 0.843652 1.077300 -4.981709 1.061116 0.843212 1.043747
 1.109169 1.133072 0.787678 1.131838 1.157094 1.090379 1.032976 0.943352 -10.497383 -7.048098 1.014528 0.660888 0.994227 0.823632 0.835004 1.092125 -6.723275 1.074478 0.834260 1.056001
 1.256860 1.287428 0.774167 1.285735 1.317927 1.233384 1.159103 1.039558 0.326641 -3.601424 1.134673 0.427071 1.108819 0.848159 0.869005 1.235331 -3.406642 1.211665 0.866027 1.189613
 1.235191 1.260935 0.818193 1.259379 1.286595 1.215506 1.152987 1.051875 2.697516 -1.919353 1.132367 0.496017 1.110837 0.884972 0.903504 1.217164 -1.801330 1.197356 0.900623 1.178574
 1.186095 1.205524 0.867431 1.204343 1.225033 1.171154 1.123810 1.047174 2.180894 -1.690009 1.108237 0.611144 1.091893 0.919394 0.933700 1.172380 -1.599896 1.157411 0.931440 1.143209
 1.162938 1.185560 0.822171 1.184253 1.208141 1.145391 1.090643 1.003325 -2.711947 -3.298500 1.072902 0.607002 1.053577 0.870487 0.884537 1.146790 -3.113892 1.129683 0.882913 1.112929
 1.089348 1.111239 0.800517 1.110148 1.133460 1.071931 1.017333 0.936026 -13.771811 -8.857675 1.001336 0.702094 0.982441 0.830347 0.840097 1.073470 -8.481244 1.057506 0.839903 1.039915
 1.223922 1.241404 0.902510 1.240111 1.258847 1.210833 1.167383 1.096867 35.052879 17.090307 1.152855 0.582378 1.139024 0.963082 0.979069 1.211828 16.488012 1.198128 0.975838 1.185006
 1.066919 1.081107 0.872243 1.080365 1.095477 1.055799 1.019755 0.966589 -10.936050 -7.113683 1.009178 0.792852 0.997276 0.894100 0.901067 1.056879 -6.803966 1.046675 0.900700 1.034378
 1.187785 1.210309 0.830363 1.209017 1.232976 1.170246 1.115314 1.026552 -3.193036 -4.149058 1.097227 0.576644 1.077939 0.884861 0.900258 1.171705 -3.937688 1.154497 0.898079 1.137848
 1.163085 1.185300 0.820363 1.183869 1.207435 1.145893 1.091101 1.004778 6.889736 2.974017 1.073017 0.615575 1.054926 0.870886 0.884961 1.147241 3.167297 1.129821 0.881795 1.113315
 1.180910 1.203893 0.821969 1.202416 1.227084 1.163148 1.106146 1.017095 1.330014 -1.735035 1.087417 0.591503 1.069092 0.876569 0.891485 1.164592 -1.597182 1.146641 0.887780 1.129203
 1.225888 1.250602 0.836362 1.248877 1.275590 1.207237 1.145460 1.051045 0.122185 2.551787 1.125198 0.560696 1.106612 0.897346 0.913928 1.208798 0.729126 1.189003 0.909691 1.170103
 1.188863 1.210471 0.858613 1.209000 1.231783 1.172889 1.119869 1.038295 0.591328 8.501981 1.102501 0.635794 1.086232 0.908537 0.922438 1.174140 6.638544 1.157053 0.919459 1.141181
 1.158134 1.175953 0.887777 1.174766 1.193556 1.144967 1.101409 1.034711 1.196419 3.100357 1.087083 0.700158 1.073807 0.928798 0.940190 1.146035 1.432231 1.132067 0.937654 1.118756
 1.195574 1.219818 0.834327 1.218371 1.244127 1.176841 1.117915 1.025718 5.635971 0.816464 1.098736 0.602270 1.079001 0.886125 0.900818 1.178388 -1.968218 1.159733 0.898182 1.141624
 1.157848 1.177496 0.847254 1.176218 1.196996 1.143111 1.094302 1.018398 8.168802 -2.113780 1.078251 0.640777 1.063112 0.896185 0.909273 1.144264 -0.780018 1.128744 0.905424 1.113983
 1.176812 1.200379 0.833861 1.199022 1.223953 1.158558 1.101589 1.011874 -3.903628 3.305645 1.082923 0.631087 1.063526 0.879579 0.893266 1.160131 1.238796 1.142091 0.891957 1.124316
 1.111274 1.123236 0.914244 1.122388 1.135180 1.102141 1.072111 1.024845 -4.446165 -4.146496 1.062060 0.766404 1.052548 0.946573 0.955212 1.102822 -5.266437 1.093225 0.952815 1.084023
 1.167050 1.184210 0.889960 1.182961 1.201388 1.154426 1.111219 1.045893 3.162186 3.176158 1.096955 0.684887 1.084863 0.935683 0.947848 1.155396 3.112695 1.141528 0.943899 1.128306
 1.184400 1.214325 0.741316 1.212467 1.244148 1.161428 1.087918 0.973179 -6.440609 -6.797514 1.063661 0.501787 1.039766 0.802526 0.819947 1.163287 -6.418141 1.139987 0.816160 1.117418
 1.178320 1.207661 0.746454 1.205777 1.236679 1.155984 1.084127 0.972024 8.126960 1.579412 1.060613 0.520769 1.037011 0.805494 0.822460 1.157779 1.213296 1.134998 0.818976 1.113295
 1.213801 1.233577 0.892803 1.232245 1.253431 1.198964 1.150268 1.074891 13.734046 3.877331 1.134230 0.636779 1.119361 0.946643 0.961004 1.200110 1.705431 1.184455 0.957288 1.169748
 1.198069 1.214785 0.919327 1.213611 1.231527 1.185794 1.144442 1.080387 1.066085 -1.355034 1.130793 0.682817 1.118480 0.968111 0.980861 1.186848 -2.750267 1.173496 0.977254 1.160946
 1.139691 1.152726 0.924696 1.151844 1.165638 1.130095 1.097871 1.047579 8.704374 1.835634 1.087336 0.758494 1.077542 0.961003 0.970752 1.130885 0.749396 1.120573 0.968209 1.110684
 1.211693 1.235995 0.823629 1.234512 1.260299 1.193083 1.132831 1.037570 -3.997485 -16.280664 1.112843 0.547466 1.093250 0.884625 0.901116 1.194603 -16.251541 1.175407 0.896953 1.157102
 1.149494 1.174227 0.786150 1.172630 1.198598 1.130720 1.070278 0.976421 3.767699 3.805375 1.050379 0.591516 1.030946 0.836570 0.850885 1.132234 4.190495 1.112914 0.847611 1.094701
 1.155293 1.168952 0.931246 1.168029 1.182759 1.145130 1.111305 1.058960 7.418435 -1.657828 1.099981 0.748215 1.089936 0.969286 0.979272 1.145942 -3.468033 1.134936 0.976578 1.124531
 1.084036 1.095635 0.903607 1.094941 1.107228 1.075415 1.046322 1.001904 11.208209 5.174740 1.036865 0.791821 1.028163 0.931375 0.938787 1.075987 5.078500 1.066794 0.936401 1.057852
 1.169683 1.185179 0.914577 1.184121 1.200636 1.158284 1.120453 1.061102 -3.313090 -0.618802 1.107854 0.703175 1.096213 0.958495 0.970139 1.159178 -2.027224 1.147048 0.967278 1.135635
 1.162615 1.171040 0.988998 1.170195 1.179096 1.156953 1.135357 1.102074 -6.471816 1.998684 1.127993 0.788924 1.123183 1.027440 1.036783 1.157370 -0.626017 1.150439 1.033033 1.143803
 1.166780 1.177289 0.961321 1.176400 1.187863 1.159244 1.131956 1.089538 -2.883624 1.349785 1.122573 0.753018 1.115687 1.003024 1.013424 1.159822 0.047284 1.150955 1.009559 1.142525
 1.208677 1.241931 0.712589 1.240011 1.275162 1.183141 1.101333 0.972987 5.874978 1.405373 1.074502 0.441606 1.047318 0.781209 0.800863 1.185322 4.241481 1.159287 0.797072 1.134616
 1.196726 1.229928 0.710741 1.228015 1.263053 1.171175 1.090160 0.962157 -1.187139 -2.900093 1.063495 0.456522 1.035773 0.775679 0.794593 1.173358 0.211992 1.147504 0.791514 1.122926
 1.154924 1.179994 0.784429 1.178611 1.205010 1.135493 1.074333 0.977652 -6.864098 -5.370047 1.054215 0.578725 1.033271 0.835136 0.849705 1.137074 -3.911282 1.117817 0.847288 1.099001
 1.160596 1.181012 0.833717 1.179677 1.201373 1.144981 1.093992 1.013432 -4.695581 -0.682001 1.077298 0.627309 1.060797 0.883659 0.897518 1.146308 -0.031686 1.130052 0.894367 1.114713
 1.123047 1.126528 1.021797 1.125939 1.129982 1.121262 1.110947 1.096644 14.214513 11.530298 1.107322 0.867034 1.106993 1.050315 1.056615 1.121306 7.943393 1.117902 1.052911 1.114498
 1.152592 1.182350 0.735572 1.180692 1.212119 1.129373 1.057349 0.944238 7.555761 -2.291605 1.034157 0.549376 1.008809 0.786399 0.801931 1.131304 -1.233432 1.108466 0.800476 1.086415
 1.086407 1.091623 0.975013 1.091211 1.096836 1.082623 1.068735 1.046491 -3.077471 -3.569859 1.064068 0.851688 1.060319 0.998766 1.004593 1.082874 -2.774999 1.078527 1.002508 1.074071
 1.155077 1.178539 0.802397 1.177091 1.201991 1.136980 1.079047 0.988760 -1.717857 2.126590 1.059953 0.598099 1.041230 0.852559 0.866682 1.138504 3.848353 1.119953 0.863562 1.102485
 1.125298 1.135814 0.936675 1.134791 1.146055 1.118112 1.090704 1.050499 1.816281 5.835857 1.081504 0.781557 1.075450 0.972736 0.981601 1.118533 4.897126 1.109620 0.977263 1.101141
 1.155157 1.168410 0.925651 1.167297 1.181576 1.145926 1.111979 1.061565 -1.683837 2.127678 1.100651 0.735290 1.092385 0.968209 0.978856 1.146658 1.240861 1.135567 0.974225 1.125157
 1.285401 1.325052 0.697595 1.322768 1.364406 1.254931 1.158904 1.007300 -4.926710 0.798809 1.127483 0.347745 1.094741 0.779706 0.803431 1.257507 1.409914 1.226920 0.799885 1.197831
 1.227331 1.261660 0.727371 1.259773 1.296273 1.200662 1.117507 0.985914 4.089161 8.582363 1.090464 0.452736 1.061361 0.793761 0.813484 1.203010 8.968006 1.176527 0.811230 1.151267
 1.184001 1.211484 0.781028 1.209967 1.239034 1.162587 1.096134 0.989924 -3.679919 1.847436 1.074367 0.553269 1.050796 0.834675 0.850628 1.164487 3.035333 1.143459 0.849046 1.122987
 1.178110 1.200597 0.836982 1.199042 1.223104 1.161088 1.105451 1.020352 -1.619640 4.277601 1.087180 0.619229 1.070125 0.887925 0.901869 1.162509 3.350095 1.144667 0.898121 1.127671
 1.180795 1.196976 0.898250 1.195607 1.212910 1.169168 1.127784 1.064509 -12.518245 -3.063367 1.113796 0.668789 1.102957 0.949386 0.962401 1.170062 -3.604802 1.156702 0.957300 1.144091
 1.201271 1.235906 0.698086 1.234172 1.270521 1.173630 1.089680 0.953697 -15.174709 -3.828972 1.062284 0.448532 1.031178 0.760754 0.780082 1.176042 -1.844264 1.149611 0.779233 1.123958
 1.129738 1.141775 0.929981 1.140711 1.153765 1.120862 1.090081 1.044429 -1.226605 7.478148 1.079893 0.775684 1.072038 0.964784 0.973571 1.121517 6.004414 1.111600 0.969954 1.101998
 1.234769 1.267246 0.748322 1.265301 1.299758 1.209726 1.130751 1.005509 -9.494627 0.172817 1.105070 0.459805 1.077763 0.816451 0.836144 1.211861 0.208954 1.186849 0.833353 1.162751
 -0.550165 -0.489937 -1.462343 -0.493259 -0.429465 -0.597165 -0.742807 -0.976428 -54.261795 -29.333342 -0.790574 -2.055943 -0.842210 -1.331697 -1.294126 -0.593214 -29.023054 -0.639429 -1.298829 -0.682852
 -5.302770 5.992716
 -5.894554 6.266660
 -0.440587 3.195460
 -5.438652 6.661215
 -6.260483 6.854509
 -5.843748 4.857313
 -3.196790 5.796254
 -4.550571 2.396468
 50.637730 -50.698124
 28.997194 -29.607920
 -2.328155 6.173859
 -0.536051 0.177270
 -4.920135 3.165267
 -3.096507 1.365085
 -3.138767 1.557787
 -5.677800 5.068919
 28.997900 -28.366255
 -4.546269 5.610135
 -1.108449 3.518470
 -3.475209 6.156688
 -9.320130 0.259485
