# Supplementary material for: AMS 3.0: prediction of post-translational modifications
Source: BMC Bioinformatics. 2010 Apr 28;11:210. doi: 10.1186/1471-2105-11-210 (PMC2874555; doi:10.1186/1471-2105-11-210)
Supplement: Additional file 2 — PTM predictor software with training data. PTM_Archive.tar.gz includes the predictor software binaries together with all trained ANNs in tar.gz compressed form. [file 1471-2105-11-210-S2.GZ › PTM_Archive/4-carboxyglutamate/P/Pnet4.dat]

 2
 90 4 2
 1.086754 -6.923148 1.052801 1.017541
 1.090596 -8.565592 1.052046 1.012611
 1.009389 -4.433382 0.889204 0.781714
 0.992058 -6.843489 0.874533 0.770862
 0.991303 -5.185078 0.897446 0.814606
 1.024834 -3.986200 0.940554 0.863268
 1.074718 3.593063 1.046366 1.015126
 0.953574 -6.798468 0.828290 0.719874
 1.039597 1.791489 1.015135 0.990250
 1.008851 1.297797 0.917469 0.835003
 1.030303 1.828908 0.971300 0.917933
 1.030141 9.163492 0.970914 0.917207
 1.035890 11.656801 0.961498 0.893918
 1.034747 1.590302 0.972199 0.915043
 1.029959 -5.567321 0.978991 0.932572
 1.015676 3.333805 0.939970 0.873787
 1.044176 0.662171 0.997018 0.953716
 0.992467 -0.364754 0.910312 0.837516
 1.035985 -4.655917 1.005889 0.978477
 1.033531 9.614714 0.984697 0.939705
 1.026013 6.595511 0.977353 0.932428
 1.034154 8.158830 0.985628 0.940486
 1.030055 7.013618 0.953607 0.884109
 1.011855 5.827738 0.939317 0.873729
 1.010877 -0.430226 0.952481 0.900069
 1.020937 2.087074 0.962227 0.908328
 1.049228 -1.743777 1.010111 0.972879
 0.987549 0.098078 0.907220 0.836016
 1.036222 -1.306709 1.014618 0.992839
 1.027127 1.868069 0.969290 0.917041
 1.024533 4.861020 0.978873 0.934641
 1.029926 9.725362 0.982654 0.936586
 1.024796 8.947928 0.934742 0.853969
 1.010914 7.287837 0.927217 0.853314
 0.999177 6.943487 0.931164 0.871319
 1.008082 -9.363101 0.920101 0.840495
 1.039203 5.189779 1.008192 0.976420
 0.961025 2.376619 0.859060 0.771229
 1.035884 -5.231486 1.009874 0.985064
 1.031364 0.997403 0.970724 0.915540
 0.947085 -9.717429 0.869364 0.800719
 0.955187 -12.403409 0.873395 0.800642
 1.094806 -2.009124 1.016095 0.943180
 1.105093 0.822780 1.043405 0.985577
 1.084927 1.931874 1.038722 0.995485
 1.033939 -4.188297 0.969100 0.910234
 0.936647 -13.624714 0.856765 0.786285
 1.147019 29.768524 1.114936 1.082502
 0.969929 -10.488596 0.918938 0.873517
 1.066237 -3.975747 1.007643 0.953576
 1.031269 2.343655 0.971008 0.916225
 1.041537 -0.391949 0.979653 0.922569
 1.066784 1.301900 0.999727 0.935052
 1.049317 4.321954 0.990097 0.933568
 1.038361 2.373298 0.989412 0.943373
 1.024491 1.695484 0.954185 0.890905
 1.044128 2.644185 0.993289 0.945996
 1.011310 -4.624190 0.938655 0.872393
 1.036870 -3.008058 1.006649 0.978512
 1.060369 3.468235 1.016515 0.972647
 1.008396 -7.123467 0.919194 0.837847
 1.007836 1.608593 0.921295 0.841975
 1.076752 10.336642 1.029915 0.984694
 1.082119 0.696570 1.045846 1.010346
 1.055524 1.519637 1.025933 0.997083
 1.051553 -10.821054 0.985878 0.924074
 1.006050 4.290316 0.933438 0.867165
 1.052963 0.335079 1.019627 0.987378
 1.016763 7.618051 0.985012 0.954554
 1.073595 -1.456709 1.041773 1.011994
 1.121251 -4.226206 1.116962 1.107462
 1.110664 -2.120901 1.096721 1.078264
 1.003122 2.573948 0.901169 0.808677
 0.988078 -3.002231 0.884475 0.792208
 0.995302 -5.337409 0.917823 0.849418
 1.047833 -6.404677 0.994626 0.944601
 1.106942 11.260163 1.112936 1.111947
 0.969977 -0.595697 0.875378 0.794028
 1.058215 -1.155819 1.050422 1.039880
 1.008370 2.700949 0.937201 0.872532
 1.070316 1.953966 1.049846 1.026945
 1.078808 0.774613 1.051818 1.023511
 1.024543 -1.210801 0.907191 0.801157
 0.998259 6.126424 0.891632 0.796059
 0.997670 0.840567 0.910700 0.832512
 1.026373 1.692228 0.960579 0.899662
 1.088091 -9.691767 1.052675 1.015837
 0.971956 -11.454273 0.858426 0.757253
 1.048036 3.594010 1.017929 0.987646
 1.026525 -7.060116 0.931278 0.845063
 -0.902172 -35.596291 -1.072270 -1.226240
 -3.306468 8.538378
 45.137074 -45.142792
 -4.837769 5.278807
 -3.868210 4.785506
 -10.265885 3.657210
 1.086756 -6.923813 1.052803 1.017544
 1.090598 -8.566479 1.052049 1.012615
 1.009395 -4.436222 0.889212 0.781724
 0.992064 -6.846141 0.874541 0.770872
 0.991307 -5.187160 0.897452 0.814614
 1.024837 -3.987527 0.940558 0.863273
 1.074720 3.592482 1.046368 1.015129
 0.953580 -6.801445 0.828298 0.719884
 1.039598 1.790955 1.015137 0.990253
 1.008855 1.296023 0.917474 0.835009
 1.030309 1.826285 0.971307 0.917941
 1.030147 9.160810 0.970921 0.917216
 1.035894 11.654864 0.961504 0.893925
 1.034750 1.589244 0.972203 0.915047
 1.029961 -5.567908 0.978993 0.932574
 1.015680 3.331632 0.939976 0.873794
 1.044182 0.659430 0.997025 0.953725
 0.992469 -0.365571 0.910315 0.837519
 1.035989 -4.657764 1.005894 0.978483
 1.033535 9.612958 0.984702 0.939711
 1.026015 6.594483 0.977357 0.932432
 1.034157 8.157665 0.985632 0.940490
 1.030060 7.011206 0.953614 0.884117
 1.011860 5.825605 0.939323 0.873737
 1.010880 -0.431936 0.952486 0.900074
 1.020941 2.085468 0.962231 0.908334
 1.049231 -1.744723 1.010114 0.972883
 0.987554 0.095588 0.907226 0.836024
 1.036224 -1.307373 1.014620 0.992841
 1.027131 1.866285 0.969295 0.917048
 1.024538 4.858687 0.978880 0.934649
 1.029931 9.723287 0.982660 0.936594
 1.024798 8.946828 0.934746 0.853974
 1.010916 7.286815 0.927221 0.853317
 0.999179 6.942450 0.931167 0.871323
 1.008085 -9.364509 0.920105 0.840500
 1.039207 5.187807 1.008197 0.976427
 0.961026 2.375953 0.859062 0.771232
 1.035886 -5.232330 1.009876 0.985067
 1.031366 0.996419 0.970727 0.915543
 0.947085 -9.717802 0.869365 0.800720
 0.955188 -12.403899 0.873396 0.800644
 1.094812 -2.011731 1.016103 0.943189
 1.105099 0.820258 1.043412 0.985586
 1.084932 1.929874 1.038727 0.995492
 1.033942 -4.189795 0.969105 0.910240
 0.936647 -13.624865 0.856766 0.786285
 1.147026 29.765175 1.114946 1.082514
 0.969929 -10.488790 0.918938 0.873518
 1.066241 -3.977569 1.007648 0.953582
 1.031274 2.341105 0.971015 0.916234
 1.041543 -0.394291 0.979660 0.922577
 1.066787 1.300998 0.999731 0.935056
 1.049319 4.321217 0.990100 0.933571
 1.038363 2.372697 0.989414 0.943376
 1.024494 1.694353 0.954189 0.890909
 1.044132 2.642032 0.993295 0.946003
 1.011311 -4.624477 0.938657 0.872394
 1.036871 -3.008779 1.006652 0.978515
 1.060371 3.467269 1.016518 0.972651
 1.008400 -7.125154 0.919199 0.837853
 1.007841 1.606384 0.921301 0.841983
 1.076757 10.334372 1.029921 0.984702
 1.082123 0.694983 1.045851 1.010352
 1.055527 1.518341 1.025937 0.997088
 1.051556 -10.822397 0.985882 0.924079
 1.006054 4.288451 0.933443 0.867172
 1.052965 0.334378 1.019629 0.987381
 1.016765 7.617252 0.985015 0.954557
 1.073599 -1.458341 1.041777 1.012000
 1.121253 -4.226919 1.116964 1.107465
 1.110666 -2.121790 1.096724 1.078268
 1.003127 2.571372 0.901176 0.808686
 0.988083 -3.004632 0.884481 0.792216
 0.995306 -5.339232 0.917828 0.849424
 1.047837 -6.406374 0.994631 0.944607
 1.106943 11.259677 1.112938 1.111949
 0.969982 -0.598167 0.875385 0.794036
 1.058216 -1.156354 1.050424 1.039883
 1.008375 2.699068 0.937207 0.872539
 1.070320 1.952188 1.049851 1.026951
 1.078813 0.772542 1.051824 1.023518
 1.024549 -1.213671 0.907199 0.801167
 0.998263 6.124315 0.891638 0.796066
 0.997672 0.839391 0.910704 0.832517
 1.026375 1.691525 0.960581 0.899664
 1.088096 -9.693870 1.052681 1.015844
 0.971957 -11.454830 0.858428 0.757256
 1.048038 3.592670 1.017933 0.987650
 1.026531 -7.062613 0.931285 0.845072
 -0.902165 -35.599804 -1.072260 -1.226227
 -3.308523 8.540413
 45.135376 -45.141117
 -4.839822 5.280840
 -3.870260 4.787536
 -10.267945 3.659250
