# Supplementary material for: AMS 3.0: prediction of post-translational modifications
Source: BMC Bioinformatics. 2010 Apr 28;11:210. doi: 10.1186/1471-2105-11-210 (PMC2874555; doi:10.1186/1471-2105-11-210)
Supplement: Additional file 2 — PTM predictor software with training data. PTM_Archive.tar.gz includes the predictor software binaries together with all trained ANNs in tar.gz compressed form. [file 1471-2105-11-210-S2.GZ › PTM_Archive/4-carboxyglutamate/P/Pnet6.dat]

 2
 90 6 2
 0.247431 1.002710 1.032148 -0.400233 0.279455 -0.551093
 0.198945 1.000600 1.033916 -0.355234 0.220673 -0.490052
 -0.891169 0.976489 1.051721 -1.558334 -0.631375 -1.710288
 -1.023437 0.976300 1.048391 -2.139559 -0.658844 -2.386899
 -0.597479 0.981108 1.038317 -1.496992 -0.308104 -1.699662
 -0.809217 0.990731 1.044796 -2.464026 -0.461324 -2.810132
 0.869722 1.001986 1.025806 1.395664 0.678814 1.494152
 -1.673930 0.975632 1.048340 -4.177505 -1.020740 -4.690442
 0.780849 1.000347 1.018562 1.020350 0.696254 1.064306
 -0.366978 0.983127 1.040286 -0.777734 -0.192339 -0.877159
 0.252757 0.990237 1.030957 0.323007 0.292804 0.354749
 0.615697 0.989016 1.029477 1.594987 0.503261 1.835233
 0.591903 0.982945 1.031316 2.326431 0.398293 2.745099
 0.330815 0.986925 1.028188 1.095796 0.283621 1.287997
 0.144716 0.990446 1.024283 0.009217 0.229434 -0.013950
 0.130274 0.984011 1.032223 0.432146 0.183380 0.532620
 0.450509 0.992761 1.027377 0.741957 0.432949 0.816088
 -0.368939 0.985213 1.033868 -1.026971 -0.122139 -1.164021
 0.581887 0.994637 1.017914 0.698013 0.583130 0.748025
 0.884373 0.989219 1.022234 2.514686 0.671044 2.901246
 0.560296 0.990159 1.021480 1.098096 0.485080 1.215162
 0.693558 0.989201 1.021311 1.637504 0.554862 1.841537
 0.322693 0.983553 1.033414 1.381100 0.240239 1.624245
 0.228283 0.985639 1.031918 0.804749 0.228256 0.952609
 0.150921 0.989754 1.027642 0.095136 0.240106 0.093567
 0.097674 0.989832 1.027556 -0.041371 0.170190 -0.073323
 0.486077 0.992164 1.020913 0.766290 0.431469 0.818585
 -0.389283 0.987566 1.035542 -1.355265 -0.108892 -1.538609
 0.661429 0.996439 1.012934 0.648487 0.626825 0.620097
 0.316262 0.987541 1.025990 0.814591 0.313452 0.937810
 0.321709 0.997294 1.024053 0.160132 0.360085 0.132914
 0.456045 0.996773 1.024519 0.692674 0.421702 0.753935
 0.090729 0.981626 1.038852 0.832889 0.048190 1.010091
 0.162718 0.981898 1.035064 0.824567 0.148420 0.983399
 0.333874 0.985567 1.027924 0.873771 0.326818 1.003066
 -1.098463 0.989535 1.046492 -3.334827 -0.643184 -3.796349
 0.728434 0.998899 1.017779 1.255757 0.623958 1.385362
 -0.779192 0.980121 1.041097 -2.275022 -0.381149 -2.610130
 0.435993 0.997883 1.017250 0.158765 0.480959 0.114601
 0.431496 0.987052 1.027320 1.187823 0.350446 1.362694
 -1.034534 0.990144 1.032992 -3.644946 -0.462542 -4.123474
 -1.187882 0.990463 1.036724 -4.034678 -0.580915 -4.575471
 0.156141 0.986401 1.044887 0.885568 0.058992 0.974031
 0.633584 0.988206 1.037151 2.010997 0.400346 2.222910
 0.803729 0.990614 1.028049 2.057868 0.589000 2.260537
 -0.023834 0.988272 1.031932 -0.248717 0.085630 -0.303616
 -1.355176 0.991794 1.035062 -4.730377 -0.649018 -5.362776
 2.571421 0.984965 1.017935 7.911053 1.616166 8.954576
 -0.535073 0.994701 1.023021 -2.705333 -0.082796 -3.121150
 0.260442 0.990797 1.034029 0.518414 0.239216 0.513581
 0.156685 0.993539 1.034660 -0.099538 0.218315 -0.209515
 0.117508 0.993988 1.036929 -0.135650 0.166599 -0.246235
 0.369434 0.990964 1.037610 1.054093 0.255277 1.201107
 0.511306 0.990583 1.030627 1.223276 0.409597 1.384651
 0.488193 0.992075 1.025673 0.794110 0.453749 0.872015
 -0.039913 0.988190 1.035156 -0.435367 0.084011 -0.539393
 0.383255 0.995529 1.031979 0.486185 0.357195 0.468887
 -0.364186 0.987461 1.033103 -1.515207 -0.099481 -1.770667
 0.464730 0.997496 1.020622 0.259828 0.502591 0.195556
 0.707051 0.994978 1.026738 1.512765 0.543676 1.709960
 -0.540277 0.986082 1.043648 -1.510319 -0.324709 -1.737377
 -0.138350 0.985192 1.040164 -0.251492 -0.064260 -0.291895
 1.006187 0.992357 1.028481 2.659234 0.729637 3.015556
 0.754285 0.995781 1.026644 1.542053 0.618799 1.711628
 0.713141 0.997480 1.020925 1.068261 0.647821 1.138231
 -0.486104 0.992847 1.040494 -1.899421 -0.237966 -2.231736
 0.341581 0.985690 1.032416 0.940646 0.273970 1.069043
 0.287448 0.999748 1.025190 -0.283791 0.377724 -0.410285
 0.909034 0.994283 1.016046 1.634602 0.772595 1.791475
 1.026430 0.992754 1.021248 2.366330 0.810400 2.651143
 1.143083 1.005107 1.019088 2.122033 0.896434 2.333085
 0.990306 1.003836 1.022434 1.863233 0.765851 2.050747
 -0.498263 0.983809 1.047650 -0.973390 -0.342030 -1.096748
 -0.730285 0.981934 1.046373 -1.721067 -0.449537 -1.956839
 -0.363429 0.986122 1.035317 -1.264157 -0.125293 -1.482705
 0.106141 0.993264 1.031560 -0.194387 0.163574 -0.274533
 1.611634 1.007706 1.012228 3.248661 1.221292 3.599644
 -0.237188 0.978962 1.036630 -0.490660 -0.059610 -0.571595
 0.819088 1.004410 1.013914 0.820624 0.755330 0.787704
 0.013318 0.988879 1.034254 -0.151761 0.085382 -0.201373
 0.859959 1.003219 1.021125 1.170399 0.694285 1.218693
 0.932180 1.000634 1.024048 1.597775 0.711655 1.718701
 -0.595093 0.978760 1.054651 -0.455534 -0.458177 -0.403567
 -0.278205 0.978866 1.044999 0.247137 -0.186335 0.391262
 -0.379005 0.984046 1.037859 -0.588337 -0.172906 -0.598444
 0.020377 0.990722 1.034460 0.091159 0.079858 0.145798
 0.064456 1.004082 1.033628 -0.887168 0.136115 -1.122748
 -1.537760 0.980035 1.048641 -3.834482 -0.934207 -4.290463
 0.579656 1.000523 1.023170 0.580980 0.539045 0.567697
 -0.571452 0.984070 1.046452 -0.968943 -0.357318 -1.034362
 -4.471602 -1.024906 -0.907309 -7.132718 -3.879663 -7.716150
 2.887072 -4.859807
 -2.889914 5.279798
 -3.844029 5.482143
 13.531958 -11.350353
 4.813642 -0.135119
 14.004593 -14.769531
 -7.951803 1.146520
 0.246829 1.002716 1.032153 -0.401489 0.279098 -0.552389
 0.198219 1.000608 1.033922 -0.356771 0.220240 -0.491648
 -0.892436 0.976506 1.051736 -1.561277 -0.632148 -1.713404
 -1.024487 0.976315 1.048404 -2.142058 -0.659488 -2.389557
 -0.598220 0.981118 1.038326 -1.498741 -0.308558 -1.701521
 -0.809858 0.990739 1.044803 -2.465465 -0.461708 -2.811638
 0.869117 1.001992 1.025810 1.394461 0.678457 1.492923
 -1.674953 0.975648 1.048354 -4.180049 -1.021370 -4.693163
 0.780551 1.000350 1.018564 1.019762 0.696080 1.063708
 -0.367958 0.983140 1.040297 -0.779969 -0.192934 -0.879519
 0.252282 0.990243 1.030962 0.322008 0.292519 0.353706
 0.615052 0.989024 1.029484 1.593607 0.502873 1.833788
 0.590447 0.982964 1.031332 2.323064 0.397408 2.741540
 0.329515 0.986942 1.028202 1.092737 0.282830 1.284758
 0.143810 0.990457 1.024293 0.007092 0.228883 -0.016201
 0.129236 0.984025 1.032234 0.429635 0.182748 0.529951
 0.450213 0.992765 1.027381 0.741463 0.432773 0.815594
 -0.369830 0.985225 1.033878 -1.029116 -0.122682 -1.166294
 0.581454 0.994642 1.017919 0.697044 0.582869 0.747003
 0.883281 0.989233 1.022246 2.512198 0.670381 2.898625
 0.559959 0.990164 1.021483 1.097390 0.484876 1.214420
 0.693079 0.989207 1.021317 1.636459 0.554571 1.840433
 0.321212 0.983572 1.033430 1.377724 0.239341 1.620689
 0.226880 0.985657 1.031934 0.801545 0.227405 0.949235
 0.149881 0.989768 1.027653 0.092791 0.239476 0.091107
 0.096847 0.989844 1.027566 -0.043247 0.169688 -0.075297
 0.485709 0.992169 1.020918 0.765559 0.431245 0.817822
 -0.390448 0.987580 1.035554 -1.357977 -0.109595 -1.541456
 0.661179 0.996442 1.012937 0.648122 0.626677 0.619739
 0.315173 0.987555 1.026002 0.812110 0.312790 0.935199
 0.321241 0.997300 1.024058 0.159080 0.359800 0.131804
 0.455494 0.996780 1.024525 0.691424 0.421366 0.752614
 0.089309 0.981644 1.038867 0.829692 0.047332 1.006729
 0.161465 0.981914 1.035078 0.821746 0.147663 0.980434
 0.332893 0.985579 1.027934 0.871610 0.326228 1.000808
 -1.099248 0.989544 1.046500 -3.336597 -0.643657 -3.798203
 0.727629 0.998909 1.017788 1.253957 0.623469 1.383464
 -0.779803 0.980128 1.041103 -2.276407 -0.381516 -2.611580
 0.435535 0.997889 1.017254 0.157858 0.480684 0.113663
 0.429952 0.987072 1.027337 1.184191 0.349508 1.358843
 -1.034724 0.990147 1.032994 -3.645380 -0.462657 -4.123931
 -1.188126 0.990466 1.036727 -4.035235 -0.581063 -4.576056
 0.154738 0.986419 1.044903 0.882359 0.058141 0.970647
 0.632223 0.988224 1.037167 2.007885 0.399521 2.219626
 0.802638 0.990629 1.028061 2.055373 0.588338 2.257904
 -0.024614 0.988282 1.031941 -0.250499 0.085157 -0.305494
 -1.355262 0.991795 1.035064 -4.730576 -0.649071 -5.362986
 2.569535 0.984990 1.017956 7.906738 1.615022 8.950021
 -0.535153 0.994702 1.023022 -2.705516 -0.082845 -3.121341
 0.259462 0.990809 1.034040 0.516172 0.238621 0.511216
 0.155999 0.993547 1.034667 -0.101041 0.217901 -0.211087
 0.116676 0.993998 1.036938 -0.137447 0.166099 -0.248109
 0.367975 0.990983 1.037626 1.050734 0.254390 1.197557
 0.510047 0.990600 1.030642 1.220327 0.408829 1.381526
 0.487176 0.992088 1.025684 0.791687 0.453129 0.869442
 -0.040536 0.988199 1.035163 -0.436879 0.083629 -0.541006
 0.382352 0.995540 1.031988 0.484144 0.356650 0.466742
 -0.364649 0.987468 1.033109 -1.516249 -0.099762 -1.771756
 0.463897 0.997507 1.020630 0.257866 0.502083 0.193478
 0.706230 0.994989 1.026747 1.510935 0.543179 1.708033
 -0.540837 0.986089 1.043654 -1.511496 -0.325044 -1.738594
 -0.139035 0.985200 1.040171 -0.252940 -0.064671 -0.293394
 1.004829 0.992374 1.028496 2.656161 0.728814 3.012320
 0.753058 0.995796 1.026657 1.539254 0.618055 1.708673
 0.712164 0.997492 1.020936 1.066063 0.647230 1.135914
 -0.486847 0.992857 1.040503 -1.901120 -0.238418 -2.233536
 0.340813 0.985698 1.032423 0.939082 0.273513 1.067434
 0.286622 0.999760 1.025201 -0.285891 0.377212 -0.412553
 0.908408 0.994289 1.016051 1.633386 0.772225 1.790232
 1.025329 0.992768 1.021260 2.363788 0.809731 2.648459
 1.142529 1.005115 1.019095 2.120960 0.896102 2.331992
 0.989719 1.003844 1.022441 1.862086 0.765499 2.049571
 -0.499588 0.983826 1.047665 -0.976479 -0.342835 -1.100030
 -0.731519 0.981950 1.046387 -1.723988 -0.450288 -1.959950
 -0.364392 0.986134 1.035327 -1.266473 -0.125879 -1.485172
 0.105281 0.993276 1.031570 -0.196382 0.163053 -0.276644
 1.611226 1.007711 1.012233 3.247932 1.221049 3.598913
 -0.238479 0.978980 1.036646 -0.493938 -0.060404 -0.575123
 0.818833 1.004413 1.013917 0.820152 0.755177 0.787224
 0.012407 0.988890 1.034264 -0.153861 0.084827 -0.203605
 0.859521 1.003225 1.021130 1.169409 0.694018 1.217644
 0.931663 1.000641 1.024054 1.596589 0.711338 1.717441
 -0.596846 0.978783 1.054671 -0.459589 -0.459242 -0.407855
 -0.279709 0.978885 1.045015 0.243703 -0.187246 0.387641
 -0.380205 0.984061 1.037872 -0.591032 -0.173630 -0.601273
 0.019679 0.990730 1.034467 0.089661 0.079441 0.144248
 0.063778 1.004090 1.033635 -0.888670 0.135704 -1.124332
 -1.538417 0.980042 1.048648 -3.835961 -0.934601 -4.292008
 0.579122 1.000530 1.023176 0.579870 0.538724 0.566538
 -0.572737 0.984087 1.046466 -0.971935 -0.358098 -1.037529
 -4.473504 -1.024881 -0.907288 -7.137062 -3.880816 -7.720732
 2.883040 -4.855582
 -2.896741 5.286879
 -3.850861 5.489229
 13.526674 -11.344832
 4.809295 -0.130579
 13.999123 -14.763821
 -7.958650 1.153620
