# Supplementary material for: AMS 3.0: prediction of post-translational modifications
Source: BMC Bioinformatics. 2010 Apr 28;11:210. doi: 10.1186/1471-2105-11-210 (PMC2874555; doi:10.1186/1471-2105-11-210)
Supplement: Additional file 2 — PTM predictor software with training data. PTM_Archive.tar.gz includes the predictor software binaries together with all trained ANNs in tar.gz compressed form. [file 1471-2105-11-210-S2.GZ › PTM_Archive/4-carboxyglutamate/P/Pnet8.dat]

 2
 90 8 2
 0.905770 1.033093 1.006659 -3.062540 0.585411 0.883593 0.958224 0.202001
 0.892350 1.035641 1.006111 -3.286951 0.534268 0.867350 0.951391 0.093725
 0.730119 1.052794 0.991119 -2.679293 0.026398 0.673887 0.862881 -0.724959
 0.739881 1.049048 0.990371 -3.731778 0.064441 0.685945 0.867071 -0.795891
 0.793362 1.038456 0.991880 -2.395677 0.261796 0.750519 0.894332 -0.362857
 0.810859 1.043779 0.998670 -5.101492 0.259179 0.769843 0.907241 -0.549631
 0.923696 1.025454 1.003492 1.626009 0.695521 0.906119 0.965632 0.814833
 0.731821 1.047913 0.989421 -6.887130 0.027880 0.676443 0.861810 -1.199248
 0.939512 1.017147 1.001241 1.634155 0.765342 0.926034 0.971456 0.796699
 0.796125 1.040164 0.992917 -1.326355 0.268732 0.753653 0.896651 -0.215900
 0.860820 1.032565 0.998305 0.386402 0.503046 0.831552 0.930788 0.294092
 0.861539 1.030708 0.996516 3.770429 0.538643 0.833107 0.930047 0.646169
 0.825753 1.032655 0.992045 6.374194 0.434292 0.790642 0.909915 0.653918
 0.850164 1.028969 0.994411 2.624395 0.477293 0.819272 0.923439 0.376659
 0.877749 1.025663 0.997461 -0.682548 0.543638 0.851833 0.938661 0.191682
 0.830566 1.034549 0.994971 1.227714 0.421188 0.795892 0.913389 0.164734
 0.883161 1.029450 0.999970 0.995605 0.575150 0.858377 0.942624 0.439472
 0.822929 1.032893 0.992439 -1.482251 0.385963 0.786659 0.909058 -0.099343
 0.921793 1.019587 0.999971 0.507137 0.706422 0.905109 0.961637 0.529901
 0.882569 1.022509 0.994604 6.021093 0.620617 0.858958 0.939414 0.862222
 0.890939 1.023918 0.998027 2.199741 0.629682 0.868326 0.944851 0.678545
 0.887216 1.024014 0.997334 3.393175 0.622790 0.863906 0.942727 0.773205
 0.819397 1.034924 0.992925 3.465910 0.379248 0.782210 0.907801 0.340624
 0.832952 1.031963 0.992902 2.390647 0.424716 0.798642 0.914638 0.274760
 0.864514 1.027719 0.995703 -0.002775 0.512374 0.836207 0.931725 0.205712
 0.865986 1.028697 0.997319 -0.141828 0.505388 0.837644 0.932758 0.195790
 0.899595 1.023973 0.999976 0.447329 0.619272 0.877722 0.950810 0.518175
 0.827519 1.034931 0.994758 -2.066770 0.384338 0.791613 0.912662 -0.145498
 0.942398 1.014636 1.000752 0.204497 0.765637 0.929485 0.972379 0.669536
 0.860424 1.027605 0.995355 1.355847 0.499948 0.831253 0.929173 0.296047
 0.905146 1.020983 0.998310 0.568382 0.646507 0.884829 0.952789 0.491802
 0.901549 1.022189 0.998655 1.804504 0.638267 0.880511 0.951141 0.608549
 0.794814 1.041611 0.994101 2.583503 0.287723 0.752385 0.895684 0.124759
 0.808541 1.037141 0.992801 2.618421 0.353923 0.769489 0.901775 0.202465
 0.847155 1.028976 0.993540 2.456214 0.488695 0.816162 0.921286 0.359960
 0.799007 1.044504 0.996526 -6.558410 0.209632 0.755748 0.900828 -0.860286
 0.933111 1.016306 0.999987 2.449815 0.740332 0.918439 0.967414 0.764333
 0.780049 1.038806 0.988342 -2.725392 0.261729 0.735905 0.885721 -0.395430
 0.931672 1.017465 1.001037 -0.423059 0.712325 0.916296 0.967337 0.437045
 0.856236 1.030281 0.996742 1.795199 0.484113 0.826109 0.927549 0.321775
 0.845295 1.030039 0.994591 -6.964405 0.407992 0.812904 0.921626 -0.730018
 0.834207 1.033924 0.995606 -8.093568 0.353470 0.799119 0.916820 -0.889675
 0.798671 1.049041 0.999882 0.793061 0.256885 0.755524 0.901093 0.043099
 0.832564 1.042056 1.000681 2.853201 0.391517 0.796644 0.918091 0.455747
 0.871577 1.031503 0.999882 3.312278 0.541886 0.844243 0.936770 0.673975
 0.846296 1.033952 0.997396 -0.957208 0.433451 0.813806 0.923257 0.001623
 0.842555 1.030199 0.994385 -8.894508 0.383146 0.809453 0.920470 -0.974784
 0.886074 1.025811 0.997527 16.149242 0.687534 0.863100 0.942014 2.170088
 0.896981 1.020637 0.997188 -5.614955 0.587968 0.875011 0.948468 -0.305395
 0.850198 1.036067 0.999705 -0.027781 0.440580 0.817992 0.926381 0.186015
 0.852557 1.031832 0.996303 0.172250 0.481130 0.821403 0.926523 0.392910
 0.847270 1.034370 0.997163 -0.382002 0.447417 0.814658 0.924588 0.288062
 0.840723 1.037648 0.997989 1.047432 0.414399 0.806698 0.921621 0.263143
 0.863317 1.030748 0.996994 1.699580 0.513720 0.834604 0.931818 0.431807
 0.885258 1.026117 0.997906 0.755602 0.587514 0.861114 0.942865 0.442530
 0.833870 1.032948 0.993526 -0.018887 0.422689 0.799714 0.915473 0.149440
 0.869305 1.029512 0.997621 1.093057 0.529720 0.841316 0.935672 0.546989
 0.842945 1.034380 0.997010 -4.448125 0.407775 0.809712 0.921500 -0.330155
 0.918213 1.019521 0.999563 -0.290375 0.684984 0.900288 0.960289 0.529362
 0.891856 1.026044 0.998600 2.579286 0.602940 0.868636 0.947069 0.648432
 0.793955 1.042651 0.994163 -3.938368 0.220021 0.750010 0.897373 -0.464866
 0.802599 1.039126 0.992637 -0.851062 0.288348 0.761293 0.900472 -0.070343
 0.876861 1.028059 0.996704 5.563166 0.599964 0.851640 0.937962 0.936659
 0.897659 1.026676 0.999827 2.218277 0.636590 0.876005 0.949957 0.653462
 0.920686 1.019991 0.999540 1.723466 0.717155 0.903900 0.961060 0.707481
 0.835699 1.039673 0.999277 -4.869220 0.336965 0.799664 0.920375 -0.411087
 0.830749 1.031473 0.991894 2.510052 0.415415 0.795798 0.913810 0.387100
 0.914113 1.022695 1.000475 -0.909177 0.668635 0.895642 0.958409 0.376112
 0.923371 1.016043 0.997350 3.370320 0.737258 0.907313 0.961727 0.918106
 0.904022 1.022270 0.997860 3.975468 0.684040 0.884378 0.951702 0.869586
 0.962614 1.021548 1.008313 1.503801 0.809551 0.952381 0.986850 0.921949
 0.944774 1.024002 1.006945 1.063341 0.740885 0.930738 0.977626 0.789070
 0.768021 1.043368 0.989759 -0.961921 0.171607 0.719753 0.882008 -0.258566
 0.765004 1.042214 0.988494 -2.588485 0.163359 0.716487 0.879629 -0.466193
 0.820706 1.032425 0.991509 -2.060064 0.360416 0.783722 0.908198 -0.151746
 0.866706 1.031586 0.998981 -1.708684 0.483747 0.837536 0.935133 0.142373
 0.993645 1.012934 1.007324 5.343860 0.948008 0.990344 1.001534 1.503174
 0.790293 1.035391 0.988040 -0.540134 0.299578 0.748189 0.890770 -0.121575
 0.969943 1.012973 1.004057 -0.244767 0.842867 0.961927 0.988169 0.824272
 0.835478 1.030848 0.992671 0.481815 0.416479 0.801273 0.916311 0.216302
 0.944631 1.021416 1.004992 1.200292 0.756506 0.931239 0.976344 0.823428
 0.926624 1.025112 1.004163 1.908114 0.708578 0.909865 0.966838 0.833216
 0.729616 1.054051 0.990527 -0.439997 0.043145 0.673407 0.863065 -0.505692
 0.761034 1.043983 0.988847 1.539462 0.182277 0.712037 0.877490 -0.151211
 0.804300 1.036596 0.991822 -0.777299 0.298563 0.763470 0.900494 -0.224293
 0.844782 1.032746 0.995459 0.867438 0.427129 0.811776 0.922707 0.122393
 0.905383 1.034289 1.008098 -3.838021 0.557146 0.882384 0.958981 0.095371
 0.749394 1.046531 0.990073 -7.737639 0.049214 0.696565 0.873154 -1.298794
 0.926053 1.023574 1.003557 0.336413 0.696961 0.909034 0.966321 0.641410
 0.777717 1.045888 0.993672 -1.912625 0.189671 0.730959 0.888316 -0.455534
 -1.409326 -0.904181 -1.002463 -13.733707 -2.573982 -1.497335 -1.201541 -4.327300
 -1.388262 1.520409
 -2.745099 3.702486
 -0.476720 5.108361
 27.965933 -28.528864
 3.585675 1.584432
 -1.068955 1.377055
 -2.587152 1.549982
 5.431438 -2.870757
 -8.609583 -2.455461
 0.905765 1.033090 1.006656 -3.061051 0.585457 0.883588 0.958220 0.202513
 0.892346 1.035638 1.006108 -3.286122 0.534304 0.867346 0.951387 0.094117
 0.730120 1.052795 0.991120 -2.681253 0.026388 0.673888 0.862882 -0.725105
 0.739886 1.049051 0.990374 -3.734893 0.064406 0.685950 0.867075 -0.796332
 0.793365 1.038457 0.991881 -2.397614 0.261773 0.750522 0.894335 -0.363141
 0.810855 1.043776 0.998667 -5.100872 0.259213 0.769839 0.907237 -0.549269
 0.923690 1.025450 1.003487 1.628141 0.695574 0.906112 0.965626 0.815438
 0.731822 1.047913 0.989421 -6.888224 0.027878 0.676443 0.861810 -1.199303
 0.939507 1.017144 1.001237 1.635966 0.765387 0.926029 0.971451 0.797203
 0.796127 1.040165 0.992919 -1.328465 0.268717 0.753655 0.896652 -0.216087
 0.860828 1.032571 0.998311 0.381659 0.502985 0.831560 0.930795 0.293370
 0.861546 1.030713 0.996521 3.766499 0.538595 0.833114 0.930053 0.645593
 0.825747 1.032652 0.992042 6.375804 0.434334 0.790636 0.909911 0.654388
 0.850158 1.028965 0.994407 2.626217 0.477337 0.819267 0.923434 0.377164
 0.877745 1.025661 0.997458 -0.681235 0.543669 0.851829 0.938657 0.192030
 0.830568 1.034550 0.994973 1.225991 0.421172 0.795894 0.913391 0.164545
 0.883171 1.029457 0.999977 0.990649 0.575080 0.858387 0.942632 0.438647
 0.822918 1.032886 0.992431 -1.478231 0.386050 0.786647 0.909048 -0.098352
 0.921797 1.019590 0.999974 0.504605 0.706387 0.905114 0.961641 0.529486
 0.882568 1.022508 0.994603 6.021288 0.620627 0.858957 0.939412 0.862334
 0.890935 1.023915 0.998023 2.200396 0.629723 0.868321 0.944847 0.678967
 0.887213 1.024012 0.997332 3.393099 0.622819 0.863903 0.942724 0.773493
 0.819399 1.034925 0.992927 3.464398 0.379234 0.782212 0.907803 0.340469
 0.832954 1.031965 0.992903 2.389306 0.424701 0.798644 0.914640 0.274598
 0.864516 1.027721 0.995705 -0.003837 0.512357 0.836209 0.931727 0.205521
 0.865986 1.028697 0.997319 -0.143243 0.505386 0.837645 0.932759 0.195758
 0.899589 1.023969 0.999971 0.449090 0.619330 0.877715 0.950804 0.518784
 0.827521 1.034932 0.994760 -2.067812 0.384323 0.791615 0.912663 -0.145684
 0.942395 1.014634 1.000750 0.204689 0.765660 0.929482 0.972377 0.669784
 0.860426 1.027606 0.995356 1.354585 0.499934 0.831255 0.929175 0.295889
 0.905149 1.020985 0.998312 0.566951 0.646482 0.884833 0.952792 0.491515
 0.901554 1.022192 0.998659 1.802390 0.638232 0.880516 0.951145 0.608144
 0.794812 1.041609 0.994100 2.582945 0.287745 0.752383 0.895682 0.124979
 0.808537 1.037139 0.992799 2.618320 0.353953 0.769486 0.901772 0.202789
 0.847149 1.028972 0.993535 2.457646 0.488749 0.816155 0.921280 0.360558
 0.799003 1.044502 0.996523 -6.558272 0.209660 0.755744 0.900826 -0.859968
 0.933109 1.016304 0.999985 2.450747 0.740350 0.918437 0.967412 0.764534
 0.780047 1.038804 0.988340 -2.725845 0.261753 0.735902 0.885719 -0.395193
 0.931671 1.017464 1.001036 -0.422964 0.712333 0.916295 0.967336 0.437137
 0.856230 1.030277 0.996738 1.796691 0.484162 0.826103 0.927544 0.322322
 0.845295 1.030038 0.994591 -6.964805 0.407992 0.812904 0.921625 -0.730025
 0.834206 1.033923 0.995605 -8.094070 0.353471 0.799119 0.916820 -0.889676
 0.798680 1.049047 0.999889 0.788406 0.256817 0.755533 0.901100 0.042300
 0.832573 1.042062 1.000687 2.848568 0.391448 0.796653 0.918099 0.454924
 0.871584 1.031508 0.999887 3.308646 0.541833 0.844250 0.936777 0.673340
 0.846301 1.033956 0.997400 -0.960002 0.433408 0.813812 0.923262 0.001114
 0.842553 1.030198 0.994383 -8.894377 0.383157 0.809451 0.920469 -0.974665
 0.886088 1.025821 0.997537 16.142794 0.687429 0.863114 0.942027 2.168866
 0.896981 1.020637 0.997188 -5.615236 0.587967 0.875011 0.948468 -0.305415
 0.850204 1.036071 0.999709 -0.031018 0.440533 0.817999 0.926386 0.185462
 0.852555 1.031830 0.996301 0.172883 0.481146 0.821401 0.926522 0.393075
 0.847267 1.034368 0.997160 -0.381101 0.447444 0.814655 0.924585 0.288342
 0.840724 1.037649 0.997990 1.045663 0.414392 0.806699 0.921622 0.263038
 0.863320 1.030750 0.996996 1.697374 0.513700 0.834607 0.931820 0.431564
 0.885259 1.026119 0.997907 0.754325 0.587504 0.861116 0.942867 0.442408
 0.833874 1.032950 0.993529 -0.020473 0.422663 0.799717 0.915476 0.149133
 0.869302 1.029510 0.997619 1.093997 0.529747 0.841313 0.935669 0.547265
 0.842951 1.034384 0.997015 -4.451245 0.407730 0.809718 0.921506 -0.330653
 0.918214 1.019522 0.999564 -0.291262 0.684973 0.900290 0.960290 0.529212
 0.891857 1.026045 0.998601 2.577701 0.602933 0.868637 0.947070 0.648320
 0.793952 1.042649 0.994161 -3.937825 0.220047 0.750007 0.897370 -0.464562
 0.802596 1.039124 0.992635 -0.850363 0.288374 0.761289 0.900470 -0.070043
 0.876863 1.028060 0.996705 5.561792 0.599958 0.851642 0.937963 0.936533
 0.897663 1.026678 0.999830 2.215810 0.636563 0.876009 0.949960 0.653098
 0.920691 1.019994 0.999544 1.720730 0.717122 0.903905 0.961064 0.707067
 0.835697 1.039672 0.999276 -4.869756 0.336976 0.799663 0.920374 -0.411007
 0.830746 1.031470 0.991892 2.510710 0.415444 0.795795 0.913807 0.387419
 0.914114 1.022696 1.000476 -0.910954 0.668622 0.895644 0.958411 0.375907
 0.923369 1.016041 0.997348 3.371107 0.737280 0.907311 0.961725 0.918340
 0.904025 1.022272 0.997863 3.973440 0.684020 0.884381 0.951705 0.869311
 0.962617 1.021550 1.008316 1.502846 0.809526 0.952384 0.986853 0.921667
 0.944779 1.024005 1.006949 1.061973 0.740854 0.930743 0.977630 0.788723
 0.768020 1.043368 0.989758 -0.963086 0.171621 0.719752 0.882007 -0.258446
 0.765002 1.042212 0.988493 -2.589281 0.163380 0.716484 0.879627 -0.465989
 0.820703 1.032423 0.991507 -2.060303 0.360445 0.783719 0.908195 -0.151472
 0.866706 1.031586 0.998981 -1.708993 0.483755 0.837536 0.935132 0.142421
 0.993647 1.012936 1.007326 5.342753 0.947991 0.990347 1.001536 1.502968
 0.790291 1.035389 0.988039 -0.540204 0.299602 0.748186 0.890768 -0.121346
 0.969944 1.012975 1.004058 -0.245642 0.842857 0.961928 0.988171 0.824154
 0.835477 1.030847 0.992669 0.480836 0.416498 0.801271 0.916310 0.216479
 0.944636 1.021419 1.004996 1.196474 0.756467 0.931244 0.976348 0.822951
 0.926628 1.025115 1.004167 1.904630 0.708546 0.909869 0.966842 0.832820
 0.729615 1.054050 0.990526 -0.440067 0.043160 0.673406 0.863064 -0.505545
 0.761031 1.043981 0.988845 1.540149 0.182299 0.712034 0.877488 -0.150973
 0.804299 1.036596 0.991821 -0.777136 0.298571 0.763469 0.900494 -0.224210
 0.844782 1.032746 0.995460 0.865966 0.427126 0.811777 0.922707 0.122335
 0.905389 1.034293 1.008102 -3.842193 0.557102 0.882390 0.958986 0.094823
 0.749392 1.046529 0.990072 -7.737019 0.049230 0.696563 0.873152 -1.298609
 0.926058 1.023578 1.003561 0.332826 0.696917 0.909039 0.966326 0.640855
 0.777716 1.045887 0.993671 -1.912780 0.189681 0.730958 0.888315 -0.455434
 -1.409326 -0.904180 -1.002463 -13.735667 -2.573981 -1.497334 -1.201540 -4.327333
 -1.389262 1.521489
 -2.746099 3.703566
 -0.477720 5.109441
 27.962513 -28.525358
 3.584675 1.585509
 -1.069955 1.378135
 -2.588152 1.551062
 5.430170 -2.869419
 -8.610583 -2.454380
