# Supplementary material for: AMS 3.0: prediction of post-translational modifications
Source: BMC Bioinformatics. 2010 Apr 28;11:210. doi: 10.1186/1471-2105-11-210 (PMC2874555; doi:10.1186/1471-2105-11-210)
Supplement: Additional file 2 — PTM predictor software with training data. PTM_Archive.tar.gz includes the predictor software binaries together with all trained ANNs in tar.gz compressed form. [file 1471-2105-11-210-S2.GZ › PTM_Archive/4-carboxyglutamate/R/Rnet10.dat]

 2
 90 10 2
 -4.819833 4.282673 1.095006 1.226419 1.336676 1.276105 1.310398 1.229381 1.347073 1.318791
 -15.809360 7.458305 1.070080 1.203938 1.338662 1.260544 1.304309 1.209927 1.351260 1.315720
 -3.797137 10.260881 0.393455 0.634270 1.239366 0.838815 1.071064 0.681096 1.286575 1.131073
 -4.377743 5.606079 0.358388 0.587243 1.189927 0.789347 1.021668 0.634141 1.236690 1.082118
 -25.272926 -3.992818 0.562911 0.727008 1.171328 0.872541 1.044341 0.758908 1.206982 1.089871
 -14.761629 9.608648 0.866467 1.016341 1.327035 1.118053 1.236514 1.028972 1.354697 1.268000
 7.794008 6.093015 1.231059 1.334864 1.356063 1.352079 1.352910 1.327607 1.360509 1.352997
 5.341537 -1.556524 -0.087523 0.159721 0.964500 0.431866 0.746401 0.230196 1.022222 0.826364
 -0.991994 11.787865 1.135506 1.197848 1.224653 1.210488 1.217252 1.194661 1.228681 1.219120
 3.438521 5.036743 0.862609 0.986845 1.311555 1.087996 1.213928 1.003607 1.340873 1.247921
 7.479331 -3.511045 0.950207 1.059031 1.255100 1.119733 1.193144 1.067477 1.275266 1.214108
 11.320952 -7.113166 1.021835 1.107430 1.274527 1.154781 1.217679 1.113244 1.293602 1.236574
 26.666872 14.932130 0.572908 0.765252 1.166842 0.907514 1.058048 0.804668 1.197052 1.097054
 11.260531 -8.688844 0.663602 0.800008 1.129668 0.914048 1.038227 0.833570 1.155101 1.070749
 -15.954333 -9.422575 0.738226 0.828298 1.093892 0.919403 1.019425 0.856248 1.114408 1.045859
 10.384286 13.230458 0.681156 0.824859 1.195735 0.951617 1.092059 0.859956 1.224674 1.129003
 3.669616 0.341364 0.974646 1.079213 1.231662 1.129195 1.184549 1.085710 1.247521 1.200339
 -7.238198 5.843244 0.512153 0.733920 1.176316 0.892528 1.059172 0.767917 1.208987 1.101376
 -10.069714 -16.709871 1.052720 1.103008 1.177440 1.125780 1.152178 1.106154 1.186380 1.160393
 10.828233 14.612465 0.778842 0.928410 1.161358 1.012389 1.098294 0.947454 1.179961 1.120526
 19.166019 5.831796 0.420648 0.548704 0.945488 0.690882 0.842098 0.595868 0.971890 0.880020
 12.845927 12.574400 0.520654 0.637885 0.991232 0.762319 0.896667 0.680755 1.015980 0.931091
 0.398520 4.694630 0.854286 0.980805 1.267118 1.070866 1.179907 1.001785 1.293197 1.210056
 23.823858 0.944010 0.883966 1.034424 1.287916 1.116388 1.212066 1.045733 1.311459 1.238273
 3.154304 -3.445964 0.932641 1.048690 1.244060 1.111717 1.185146 1.054507 1.262787 1.205442
 0.905867 -19.620193 0.664098 0.745207 1.064341 0.850137 0.972919 0.777614 1.088981 1.005462
 -7.297794 -10.873351 0.631486 0.699715 0.983412 0.796556 0.904398 0.736617 1.003411 0.932981
 1.710275 15.923461 0.645930 0.833871 1.207745 0.963030 1.105030 0.855128 1.237675 1.141443
 -1.212829 1.816000 0.779434 0.833263 0.986745 0.887427 0.944930 0.854464 0.996852 0.960116
 4.703956 -3.494645 0.841188 0.936159 1.178709 1.013424 1.105878 0.955820 1.199774 1.131520
 6.678713 8.053329 0.765437 0.876958 1.110139 0.963561 1.049128 0.902128 1.127110 1.071012
 29.689854 10.810139 0.709318 0.827367 1.087107 0.923895 1.019420 0.857487 1.105521 1.044016
 25.395756 11.156089 0.633114 0.729609 1.132051 0.852681 1.008514 0.768824 1.166772 1.052067
 6.230276 14.334665 0.753020 0.832511 1.166393 0.929993 1.059927 0.859938 1.196986 1.097060
 9.568829 10.798170 0.879486 0.951652 1.186200 1.018996 1.110816 0.966585 1.209009 1.136977
 -15.231895 -11.064055 1.137871 1.219772 1.407202 1.261601 1.335848 1.211656 1.431508 1.359423
 -1.880820 19.555080 0.768176 0.856798 1.052205 0.934023 1.004355 0.883823 1.064307 1.021637
 8.658582 6.017888 0.805036 0.935360 1.294099 1.038551 1.181315 0.949178 1.328488 1.220487
 -15.161176 0.010072 1.036606 1.033595 1.097821 1.048766 1.072617 1.039609 1.105849 1.080939
 -8.396613 1.846364 0.640010 0.717205 1.038344 0.819836 0.943345 0.751798 1.064430 0.977087
 -15.422525 -4.547862 0.674584 0.757626 1.107317 0.863008 1.002048 0.770818 1.136908 1.039319
 -23.477455 -6.571100 0.680162 0.768673 1.132324 0.878853 1.023389 0.782545 1.163673 1.061898
 -6.540442 -11.922396 0.808787 0.985716 1.333445 1.108692 1.234863 1.018536 1.362739 1.269258
 -1.233282 -10.376782 0.874110 1.033904 1.305820 1.134447 1.229691 1.064365 1.328110 1.256108
 -1.955202 -9.366949 0.926851 1.048793 1.242398 1.120944 1.187811 1.072358 1.258920 1.206563
 0.368778 -7.530030 0.746284 0.889923 1.197798 0.996347 1.112197 0.913863 1.222950 1.142299
 -25.841301 -8.073421 0.665521 0.746869 1.105565 0.852181 0.997954 0.758030 1.136232 1.033735
 62.845837 5.154685 0.995884 1.142728 1.282859 1.209821 1.248708 1.180008 1.292635 1.260119
 -24.035833 -7.571375 0.815643 0.866603 1.082058 0.930426 1.014883 0.873688 1.100721 1.037938
 -0.834838 -9.681773 0.793588 0.950405 1.231701 1.052462 1.154521 0.975893 1.254406 1.181507
 9.868209 7.741419 0.945454 1.115914 1.308249 1.182655 1.252371 1.116865 1.327232 1.271096
 4.500241 -3.693906 1.004816 1.163600 1.344497 1.225410 1.290842 1.163613 1.363286 1.308665
 16.783537 1.357295 1.070410 1.240692 1.446937 1.319202 1.392180 1.248804 1.465844 1.410796
 0.810327 13.699864 1.011019 1.165990 1.372463 1.246026 1.319979 1.177238 1.389861 1.337786
 -4.607485 -1.848298 1.085065 1.177583 1.315091 1.226741 1.276298 1.183810 1.328094 1.289453
 10.580390 -11.727169 1.178204 1.245270 1.398559 1.285137 1.344700 1.242745 1.417135 1.362379
 11.059714 -21.389591 1.102174 1.212371 1.311956 1.242927 1.277942 1.206013 1.325490 1.288637
 -1.372028 6.517216 1.008734 1.100589 1.340684 1.178594 1.271308 1.110780 1.362255 1.295173
 -16.035425 1.407328 1.171353 1.209893 1.227972 1.209884 1.215130 1.202028 1.234237 1.218537
 7.199392 -0.636916 1.120680 1.232385 1.338602 1.274456 1.310063 1.233668 1.349530 1.319542
 -20.547533 -15.109191 0.662495 0.871136 1.276976 1.009004 1.164129 0.882077 1.311404 1.203761
 28.511803 2.514570 0.529251 0.813937 1.264958 0.979190 1.148381 0.832570 1.299680 1.190083
 22.553614 0.389949 1.264364 1.404884 1.469267 1.435537 1.452016 1.405318 1.477896 1.456906
 -4.746843 -6.890456 1.372385 1.455429 1.448877 1.457933 1.447850 1.450228 1.452901 1.446714
 26.289791 -1.273443 1.189949 1.282309 1.315459 1.300689 1.307522 1.281537 1.320203 1.309541
 -10.646581 -44.201660 1.199347 1.273153 1.405826 1.308575 1.358146 1.267575 1.423286 1.373450
 2.567575 7.936685 0.605527 0.842856 1.215186 0.977976 1.117720 0.857228 1.244432 1.152638
 6.421919 0.115062 1.327841 1.363123 1.349038 1.354376 1.345646 1.356298 1.352825 1.345457
 18.107080 10.509843 0.861704 0.989784 1.137733 1.046805 1.100938 0.994651 1.149379 1.113920
 -7.801425 -1.299828 1.189492 1.314145 1.362296 1.339777 1.349713 1.315379 1.368501 1.353269
 -18.399918 9.711181 1.355625 1.450007 1.376543 1.445484 1.404691 1.444652 1.371597 1.393262
 3.653620 3.735443 1.283608 1.397166 1.369655 1.406293 1.384568 1.392719 1.368500 1.377960
 17.074213 6.718715 0.777433 0.994216 1.361633 1.111953 1.253129 1.000573 1.395835 1.290717
 -6.234384 -4.039080 0.783221 0.964138 1.335851 1.076508 1.222245 0.969922 1.371560 1.261738
 -17.459150 -2.186307 0.899934 1.015412 1.266570 1.086232 1.185220 1.017725 1.292255 1.213186
 -5.459894 3.940169 0.845124 1.037658 1.270807 1.126756 1.210710 1.043480 1.290180 1.231624
 32.070789 13.490368 1.445706 1.475022 1.307697 1.430705 1.356796 1.463759 1.297133 1.337893
 16.881744 -9.358863 0.497120 0.747284 1.218359 0.910255 1.090043 0.768928 1.256114 1.135700
 -10.047235 -3.639712 1.265725 1.259099 1.174733 1.227730 1.192178 1.248465 1.172729 1.184948
 -9.406072 10.856094 0.959752 1.069238 1.278777 1.128586 1.210248 1.069643 1.301193 1.233573
 9.136807 10.000392 1.065719 1.205506 1.258181 1.240678 1.251881 1.203021 1.262256 1.253492
 -4.978014 -3.556385 1.103500 1.255049 1.319869 1.293801 1.309143 1.253763 1.325658 1.311902
 -7.800778 2.455166 0.678847 1.004121 1.497700 1.180777 1.365092 1.023239 1.538627 1.411679
 13.137796 11.070540 0.652295 0.923182 1.384532 1.084036 1.259371 0.941758 1.422302 1.303751
 -7.650664 7.821259 0.745816 0.934133 1.296965 1.056808 1.196007 0.947524 1.327528 1.231757
 4.523864 12.101676 1.000429 1.123619 1.325739 1.187849 1.264606 1.122113 1.346025 1.285412
 -17.577684 -2.135010 1.161969 1.298223 1.366066 1.333910 1.351185 1.292495 1.373933 1.355261
 -25.184929 3.490575 0.495330 0.754116 1.294730 0.940050 1.148446 0.776325 1.337241 1.200873
 -2.359532 17.275564 1.163938 1.243460 1.277123 1.258172 1.266942 1.235899 1.282703 1.269201
 -10.360869 5.618918 0.749228 1.019529 1.420437 1.164378 1.313684 1.033792 1.453140 1.351180
 -126.261894 -27.223402 -1.377736 -1.106302 -0.393666 -0.876792 -0.607009 -1.057563 -0.330327 -0.532627
 71.811592 -71.950531
 60.790775 -60.879433
 -3.429250 8.603316
 -9.172842 7.841635
 -12.381983 14.516281
 -10.531857 9.573046
 -12.282470 11.381998
 -6.544921 10.767651
 -13.563334 14.553863
 -12.321609 12.379331
 -17.982824 8.809483
 -4.819790 4.282644 1.095008 1.226420 1.336677 1.276106 1.310398 1.229382 1.347073 1.318791
 -15.809222 7.458304 1.070081 1.203939 1.338663 1.260546 1.304310 1.209928 1.351261 1.315721
 -3.798280 10.260240 0.393461 0.634275 1.239368 0.838818 1.071066 0.681101 1.286577 1.131076
 -4.378667 5.605567 0.358393 0.587246 1.189928 0.789350 1.021670 0.634144 1.236692 1.082120
 -25.273075 -3.992936 0.562913 0.727010 1.171329 0.872543 1.044342 0.758909 1.206982 1.089872
 -14.761197 9.608843 0.866466 1.016340 1.327035 1.118052 1.236514 1.028971 1.354697 1.268000
 7.794068 6.092988 1.231061 1.334866 1.356064 1.352081 1.352911 1.327609 1.360510 1.352998
 5.341441 -1.556596 -0.087522 0.159721 0.964500 0.431866 0.746401 0.230197 1.022222 0.826365
 -0.992501 11.787601 1.135508 1.197850 1.224654 1.210489 1.217253 1.194663 1.228682 1.219121
 3.437267 5.036068 0.862616 0.986849 1.311557 1.088000 1.213931 1.003611 1.340875 1.247924
 7.480645 -3.510579 0.950205 1.059030 1.255100 1.119732 1.193144 1.067476 1.275266 1.214108
 11.322198 -7.112745 1.021834 1.107430 1.274527 1.154781 1.217679 1.113244 1.293602 1.236574
 26.666004 14.931734 0.572913 0.765256 1.166843 0.907517 1.058051 0.804671 1.197054 1.097056
 11.259263 -8.689354 0.663608 0.800012 1.129670 0.914051 1.038230 0.833573 1.155102 1.070751
 -15.955000 -9.422825 0.738230 0.828301 1.093893 0.919405 1.019426 0.856251 1.114409 1.045860
 10.384696 13.230539 0.681156 0.824859 1.195736 0.951618 1.092060 0.859957 1.224674 1.129003
 3.671445 0.342163 0.974641 1.079210 1.231661 1.129194 1.184548 1.085708 1.247520 1.200338
 -7.240589 5.842029 0.512163 0.733926 1.176319 0.892533 1.059176 0.767923 1.208989 1.101379
 -10.068676 -16.709282 1.052717 1.103007 1.177439 1.125779 1.152177 1.106153 1.186380 1.160392
 10.828328 14.612486 0.778843 0.928411 1.161359 1.012390 1.098294 0.947455 1.179962 1.120527
 19.167450 5.832262 0.420646 0.548703 0.945488 0.690882 0.842098 0.595867 0.971890 0.880020
 12.847305 12.574891 0.520652 0.637883 0.991232 0.762319 0.896667 0.680755 1.015980 0.931091
 0.397479 4.694107 0.854292 0.980809 1.267120 1.070869 1.179909 1.001789 1.293199 1.210058
 23.822781 0.943476 0.883972 1.034428 1.287918 1.116391 1.212068 1.045737 1.311461 1.238275
 3.153039 -3.446569 0.932647 1.048694 1.244061 1.111720 1.185148 1.054510 1.262788 1.205444
 0.905868 -19.620382 0.664100 0.745209 1.064342 0.850138 0.972921 0.777616 1.088982 1.005463
 -7.296318 -10.872846 0.631483 0.699714 0.983412 0.796555 0.904398 0.736616 1.003411 0.932981
 1.709738 15.923182 0.645933 0.833873 1.207746 0.963032 1.105031 0.855130 1.237675 1.141443
 -1.211832 1.816348 0.779433 0.833262 0.986745 0.887427 0.944930 0.854463 0.996852 0.960116
 4.703600 -3.494782 0.841191 0.936161 1.178710 1.013425 1.105879 0.955822 1.199775 1.131521
 6.676662 8.052279 0.765446 0.876964 1.110141 0.963565 1.049132 0.902134 1.127112 1.071015
 29.688185 10.809313 0.709326 0.827372 1.087109 0.923898 1.019422 0.857492 1.105523 1.044019
 25.397619 11.156917 0.633109 0.729607 1.132051 0.852679 1.008513 0.768822 1.166772 1.052066
 6.231917 14.335414 0.753016 0.832508 1.166393 0.929992 1.059926 0.859936 1.196986 1.097059
 9.570067 10.798687 0.879483 0.951651 1.186200 1.018995 1.110816 0.966584 1.209009 1.136976
 -15.231407 -11.063927 1.137871 1.219772 1.407203 1.261601 1.335848 1.211656 1.431508 1.359424
 -1.882070 19.554419 0.768182 0.856802 1.052207 0.934026 1.004357 0.883827 1.064309 1.021639
 8.659316 6.018214 0.805034 0.935359 1.294099 1.038550 1.181315 0.949177 1.328488 1.220486
 -15.161249 0.009963 1.036607 1.033595 1.097821 1.048766 1.072618 1.039610 1.105849 1.080939
 -8.395608 1.846839 0.640007 0.717203 1.038343 0.819835 0.943345 0.751797 1.064430 0.977086
 -15.422565 -4.547894 0.674584 0.757626 1.107318 0.863008 1.002048 0.770819 1.136909 1.039319
 -23.477509 -6.571142 0.680163 0.768674 1.132325 0.878853 1.023389 0.782546 1.163673 1.061898
 -6.540726 -11.922623 0.808791 0.985719 1.333447 1.108694 1.234864 1.018539 1.362740 1.269260
 -1.233557 -10.377002 0.874114 1.033907 1.305821 1.134450 1.229692 1.064368 1.328111 1.256110
 -1.955420 -9.367123 0.926854 1.048795 1.242399 1.120946 1.187812 1.072361 1.258922 1.206565
 0.368614 -7.530160 0.746286 0.889924 1.197799 0.996348 1.112198 0.913865 1.222951 1.142300
 -25.841316 -8.073434 0.665521 0.746870 1.105565 0.852181 0.997954 0.758030 1.136232 1.033735
 62.845470 5.154394 0.995889 1.142731 1.282861 1.209824 1.248710 1.180011 1.292637 1.260121
 -24.035854 -7.571392 0.815644 0.866603 1.082058 0.930426 1.014884 0.873689 1.100721 1.037938
 -0.835037 -9.681931 0.793591 0.950407 1.231702 1.052464 1.154522 0.975894 1.254407 1.181508
 9.868141 7.741424 0.945455 1.115915 1.308249 1.182656 1.252371 1.116866 1.327232 1.271096
 4.500069 -3.693954 1.004817 1.163602 1.344498 1.225411 1.290843 1.163614 1.363286 1.308666
 16.783587 1.357166 1.070413 1.240695 1.446939 1.319204 1.392181 1.248807 1.465845 1.410798
 0.810529 13.699785 1.011021 1.165991 1.372464 1.246028 1.319981 1.177240 1.389862 1.337787
 -4.607332 -1.848302 1.085066 1.177584 1.315091 1.226742 1.276298 1.183811 1.328095 1.289454
 10.581504 -11.726821 1.178202 1.245269 1.398559 1.285136 1.344700 1.242745 1.417135 1.362379
 11.058749 -21.389917 1.102178 1.212373 1.311957 1.242928 1.277943 1.206015 1.325491 1.288638
 -1.371927 6.517184 1.008734 1.100589 1.340685 1.178594 1.271308 1.110781 1.362255 1.295174
 -16.035633 1.407155 1.171355 1.209894 1.227973 1.209885 1.215131 1.202029 1.234238 1.218538
 7.198967 -0.637227 1.120683 1.232388 1.338604 1.274458 1.310065 1.233671 1.349532 1.319543
 -20.546032 -15.108528 0.662492 0.871135 1.276975 1.009003 1.164128 0.882075 1.311403 1.203761
 28.512802 2.515043 0.529250 0.813936 1.264958 0.979190 1.148381 0.832569 1.299680 1.190083
 22.552471 0.389357 1.264370 1.404888 1.469269 1.435540 1.452018 1.405322 1.477898 1.456908
 -4.748583 -6.891337 1.372393 1.455434 1.448879 1.457936 1.447853 1.450233 1.452903 1.446716
 26.288784 -1.273967 1.189954 1.282312 1.315460 1.300691 1.307524 1.281540 1.320204 1.309542
 -10.646141 -44.201435 1.199347 1.273153 1.405827 1.308575 1.358146 1.267576 1.423286 1.373451
 2.569156 7.937353 0.605524 0.842854 1.215186 0.977975 1.117719 0.857226 1.244432 1.152638
 6.421259 0.114765 1.327844 1.363125 1.349039 1.354377 1.345648 1.356300 1.352826 1.345458
 18.108446 10.510441 0.861701 0.989782 1.137733 1.046804 1.100937 0.994650 1.149379 1.113919
 -7.802293 -1.300321 1.189496 1.314148 1.362298 1.339779 1.349715 1.315382 1.368502 1.353270
 -18.400431 9.710980 1.355628 1.450009 1.376544 1.445485 1.404692 1.444654 1.371598 1.393263
 3.653229 3.735302 1.283610 1.397168 1.369656 1.406295 1.384569 1.392721 1.368501 1.377961
 17.073776 6.718327 0.777438 0.994220 1.361635 1.111956 1.253131 1.000576 1.395837 1.290720
 -6.234928 -4.039552 0.783226 0.964142 1.335853 1.076512 1.222247 0.969925 1.371562 1.261740
 -17.459959 -2.186811 0.899939 1.015416 1.266572 1.086235 1.185222 1.017728 1.292257 1.213188
 -5.459029 3.940395 0.845123 1.037658 1.270807 1.126756 1.210710 1.043480 1.290181 1.231624
 32.068851 13.489572 1.445714 1.475027 1.307699 1.430709 1.356799 1.463764 1.297135 1.337895
 16.882202 -9.358733 0.497120 0.747283 1.218360 0.910255 1.090043 0.768928 1.256114 1.135700
 -10.049298 -3.640802 1.265735 1.259105 1.174736 1.227735 1.192182 1.248471 1.172732 1.184951
 -9.406077 10.855981 0.959754 1.069240 1.278778 1.128588 1.210249 1.069645 1.301194 1.233574
 9.134509 9.999258 1.065729 1.205512 1.258183 1.240682 1.251885 1.203027 1.262258 1.253495
 -4.979846 -3.557259 1.103507 1.255054 1.319871 1.293805 1.309146 1.253768 1.325660 1.311905
 -7.799078 2.455929 0.678843 1.004118 1.497699 1.180775 1.365091 1.023237 1.538627 1.411678
 13.139453 11.071257 0.652291 0.923180 1.384532 1.084035 1.259370 0.941756 1.422301 1.303750
 -7.649511 7.821725 0.745814 0.934132 1.296964 1.056807 1.196007 0.947523 1.327528 1.231757
 4.524032 12.101652 1.000430 1.123619 1.325739 1.187850 1.264607 1.122114 1.346026 1.285412
 -17.579441 -2.135808 1.161976 1.298227 1.366068 1.333914 1.351188 1.292499 1.373935 1.355263
 -25.182711 3.491397 0.495325 0.754113 1.294729 0.940049 1.148445 0.776322 1.337240 1.200872
 -2.359917 17.275431 1.163940 1.243461 1.277123 1.258173 1.266942 1.235900 1.282704 1.269201
 -10.359683 5.619493 0.749225 1.019527 1.420437 1.164376 1.313683 1.033791 1.453139 1.351180
 -126.262276 -27.223709 -1.377731 -1.106298 -0.393664 -0.876789 -0.607006 -1.057559 -0.330325 -0.532624
 71.811241 -71.950188
 60.790455 -60.879116
 -3.429564 8.603626
 -9.173158 7.841946
 -12.382299 14.516593
 -10.532174 9.573357
 -12.282786 11.382310
 -6.545237 10.767962
 -13.563651 14.554175
 -12.321925 12.379642
 -17.983143 8.809795
