# Supplementary material for: AMS 3.0: prediction of post-translational modifications
Source: BMC Bioinformatics. 2010 Apr 28;11:210. doi: 10.1186/1471-2105-11-210 (PMC2874555; doi:10.1186/1471-2105-11-210)
Supplement: Additional file 2 — PTM predictor software with training data. PTM_Archive.tar.gz includes the predictor software binaries together with all trained ANNs in tar.gz compressed form. [file 1471-2105-11-210-S2.GZ › PTM_Archive/4-carboxyglutamate/R/Rnet12.dat]

 2
 90 12 2
 1.353728 1.305305 4.140186 -5.808643 1.328192 1.296500 1.344978 5.653403 1.344260 1.310741 1.360991 1.340299
 1.345092 1.279909 0.195045 -31.942314 1.308753 1.269225 1.333768 -0.420764 1.333014 1.283831 1.353579 1.326841
 1.097010 0.732192 -2.498471 -12.875176 0.894351 0.675865 1.038573 12.600169 1.037209 0.743013 1.135629 1.000520
 1.036155 0.670661 -2.489449 -5.567939 0.834740 0.614062 0.979342 -0.840712 0.977965 0.681839 1.075165 0.944765
 1.055734 0.793078 1.424425 -23.847050 0.910437 0.752038 1.012065 -9.331659 1.011043 0.801702 1.085256 0.985460
 1.327794 1.179048 4.050367 -24.580040 1.242515 1.159353 1.301695 -0.931106 1.300116 1.188293 1.346680 1.285429
 1.439379 1.468727 7.595562 12.964594 1.457605 1.473470 1.442338 11.947606 1.441222 1.473752 1.439957 1.444941
 0.664452 0.116957 9.012415 8.906198 0.359200 0.031392 0.582050 2.553749 0.581180 0.129795 0.716817 0.526912
 1.279532 1.302683 0.175621 -7.815194 1.291478 1.307781 1.280967 10.677538 1.280583 1.304552 1.280005 1.282779
 1.308162 1.148184 -2.058606 1.314456 1.214727 1.126953 1.280039 11.476865 1.278623 1.154967 1.328151 1.262908
 1.208453 1.074125 3.003150 16.144964 1.132171 1.055301 1.185080 -6.416501 1.183582 1.081978 1.225437 1.170609
 1.238051 1.128556 1.854808 17.785772 1.173677 1.114936 1.217413 -8.613677 1.216049 1.134887 1.253310 1.205195
 0.956747 0.662936 0.313989 23.547836 0.792650 0.615169 0.915035 28.082241 0.914903 0.664661 0.985026 0.885854
 0.933551 0.681118 -0.384275 32.690052 0.790496 0.641525 0.895830 -17.725948 0.895929 0.681311 0.955070 0.870522
 0.925750 0.720938 -4.070985 -16.290541 0.809005 0.688780 0.896080 -11.365994 0.896736 0.719662 0.943789 0.876070
 1.055642 0.795864 1.557218 8.385907 0.911914 0.752501 1.014527 14.755427 1.014026 0.800651 1.081857 0.988340
 1.185588 1.076256 -3.400289 -3.960563 1.123184 1.059767 1.167034 5.782123 1.166159 1.080126 1.198678 1.155509
 1.065682 0.819561 3.057921 -15.648730 0.933306 0.778271 1.025741 1.669354 1.024047 0.833633 1.093147 1.000106
 1.132305 1.061215 -3.133373 -1.155836 1.091570 1.049987 1.120653 -17.275679 1.120145 1.062475 1.140836 1.113234
 1.071917 0.932863 -2.038938 12.785105 0.989387 0.911729 1.048699 18.756712 1.048493 0.934653 1.087312 1.033563
 0.601177 0.236858 -1.862575 27.292198 0.396181 0.176877 0.548213 4.158947 0.549010 0.236041 0.632879 0.511983
 0.680905 0.353367 -0.888474 9.790443 0.493872 0.300960 0.632533 24.443352 0.633289 0.351088 0.709572 0.600016
 1.178513 0.998612 2.473806 -1.392203 1.071704 0.976077 1.147804 7.985401 1.147138 1.001338 1.199494 1.128215
 1.294391 1.175407 5.603901 40.883163 1.227208 1.159702 1.272917 -2.903399 1.271041 1.185363 1.310750 1.260247
 1.271236 1.201757 1.081623 -7.269473 1.231840 1.194391 1.257987 3.653665 1.256307 1.210352 1.282994 1.249379
 0.801252 0.511374 -2.346685 10.694361 0.635957 0.466197 0.758169 -17.188034 0.758557 0.510681 0.827798 0.728661
 0.648927 0.347781 -6.397725 -1.846820 0.474118 0.300125 0.604429 -16.646799 0.605889 0.341551 0.674844 0.574158
 1.175904 0.989111 4.434006 1.958994 1.068115 0.961897 1.144051 20.555611 1.142218 0.994573 1.198673 1.123984
 0.755933 0.577350 -2.584873 -3.493808 0.652012 0.548602 0.729999 3.600404 0.731171 0.571770 0.770802 0.711850
 1.061270 0.896741 3.393203 4.881856 0.962986 0.872861 1.033103 -16.258081 1.032872 0.898554 1.079693 1.014347
 0.976507 0.835272 -1.143294 -8.556765 0.899206 0.812320 0.955685 26.156841 0.955574 0.839459 0.990634 0.942173
 0.907473 0.723384 0.604683 34.969418 0.804074 0.694089 0.879447 22.946182 0.879363 0.725804 0.924480 0.861878
 0.782381 0.436432 -3.560873 40.500984 0.577296 0.386522 0.727907 24.152994 0.728297 0.431817 0.816827 0.690851
 0.924017 0.663242 -5.297360 -10.563169 0.768625 0.626973 0.881739 40.115749 0.881627 0.660772 0.950159 0.854271
 1.081429 0.943476 -6.435081 -0.126999 0.992053 0.926682 1.055453 13.230856 1.055100 0.942547 1.099072 1.038953
 1.534504 1.527603 -6.109063 -21.119249 1.521307 1.536664 1.525358 -22.940815 1.523468 1.534485 1.544670 1.521306
 0.880305 0.739359 -4.218236 -9.687657 0.799956 0.717155 0.859107 24.528547 0.859360 0.738930 0.892653 0.845461
 1.258009 1.036275 -3.681086 16.084061 1.133872 1.006247 1.220576 7.306623 1.218179 1.049886 1.284773 1.196873
 1.010588 0.983111 -6.228198 -10.968522 0.985469 0.983256 1.001886 1.762448 1.002570 0.978693 1.016219 0.997464
 0.694028 0.387515 -3.022535 -18.148411 0.514238 0.341246 0.646583 9.769333 0.647096 0.383920 0.722902 0.614664
 1.044580 0.859118 -0.531367 -19.238119 0.950500 0.831431 1.010770 -8.365403 1.008357 0.875123 1.068753 0.992194
 1.063529 0.869345 -1.350561 -31.068123 0.959797 0.840455 1.028478 -12.139484 1.026135 0.885380 1.088041 1.006446
 1.084780 0.810760 -0.999383 -5.088809 0.926067 0.768291 1.040274 -22.555573 1.039903 0.813186 1.114135 1.011519
 1.064218 0.833703 -0.466641 2.264619 0.928880 0.797170 1.026666 -19.938423 1.026731 0.832174 1.088019 1.002508
 1.043424 0.872485 0.096211 3.186124 0.942229 0.845009 1.015480 -17.442423 1.015849 0.870503 1.061560 0.997095
 1.033873 0.823482 0.975994 9.838099 0.916150 0.789792 0.999029 -16.130964 0.998021 0.829913 1.056940 0.978000
 1.063795 0.869187 -0.287679 -26.212860 0.962242 0.841443 1.027150 -13.571793 1.024096 0.887237 1.088431 1.005858
 0.968291 0.776812 2.021066 73.153130 0.853221 0.743611 0.939909 9.147914 0.941995 0.763798 0.984426 0.920241
 1.041882 0.929382 -0.460408 -26.543179 0.980663 0.912484 1.019355 -14.179911 1.017657 0.939525 1.056670 1.005850
 1.038171 0.825805 1.204326 12.030790 0.918478 0.791497 1.003864 -19.058933 1.003358 0.829700 1.061045 0.982357
 1.352655 1.295332 -1.758281 16.019077 1.319798 1.288795 1.340544 19.624781 1.339288 1.302929 1.363888 1.334017
 1.382734 1.322609 -4.186962 0.861930 1.349008 1.315308 1.370471 5.746394 1.368703 1.330645 1.393923 1.363431
 1.403200 1.289096 4.057125 26.916992 1.346290 1.270799 1.384296 1.277564 1.381379 1.306091 1.419492 1.373076
 1.318068 1.200606 6.308678 -5.583665 1.259560 1.181004 1.299165 26.314093 1.296598 1.216723 1.333289 1.287823
 1.283442 1.214001 4.244603 -9.220840 1.247075 1.203709 1.270716 -2.956254 1.268787 1.224274 1.293790 1.263419
 1.422774 1.377119 -2.484953 9.027860 1.392818 1.375912 1.410303 -18.243130 1.408805 1.384431 1.433349 1.403929
 1.350468 1.328969 -6.920736 17.856647 1.336719 1.328048 1.343793 -27.061863 1.342676 1.333701 1.357691 1.340632
 1.316652 1.217583 6.355679 -1.804325 1.261164 1.206164 1.297468 5.796690 1.295368 1.230568 1.331056 1.286632
 1.233478 1.230037 -2.788821 -13.765171 1.229467 1.231632 1.230531 1.808643 1.229807 1.232753 1.237661 1.229459
 1.281878 1.205757 2.596022 11.839540 1.245341 1.192697 1.269135 -0.203567 1.266915 1.218750 1.292824 1.261627
 1.301470 1.129904 -4.388762 -28.287947 1.210133 1.107503 1.271538 -32.313320 1.268121 1.150888 1.324688 1.253765
 1.263568 1.051460 1.808160 50.357674 1.154622 1.019245 1.229792 13.035914 1.225856 1.075655 1.289165 1.208521
 1.482905 1.469886 3.260791 20.885380 1.477523 1.467823 1.478891 7.590712 1.477197 1.476847 1.487865 1.477341
 1.463826 1.492694 0.564531 -10.309703 1.478461 1.497782 1.465059 -16.801079 1.464181 1.495512 1.465006 1.467372
 1.311991 1.311051 3.142899 41.572124 1.311999 1.310647 1.310365 -5.087124 1.309558 1.315144 1.314511 1.309613
 1.412881 1.353933 -4.040502 -7.767223 1.379704 1.348088 1.399968 -49.247078 1.397770 1.364899 1.424780 1.392498
 1.230885 1.068351 -2.217681 0.297731 1.147074 1.043967 1.204471 5.422781 1.201475 1.086580 1.250784 1.188076
 1.319031 1.327060 7.426397 12.878086 1.321088 1.329886 1.317120 7.361404 1.316172 1.329632 1.321521 1.316987
 1.147830 1.089195 0.505521 20.224886 1.119378 1.078794 1.138571 22.803555 1.137058 1.097777 1.155256 1.133103
 1.371791 1.362227 1.165825 -6.965302 1.367985 1.359208 1.368600 1.245308 1.367809 1.367231 1.375522 1.367858
 1.444652 1.548621 7.255339 -27.050114 1.501759 1.563838 1.458318 9.597069 1.458409 1.547844 1.436887 1.468625
 1.423100 1.496781 6.540910 17.353493 1.464738 1.507884 1.432246 -6.369890 1.431600 1.499258 1.418590 1.439738
 1.298917 1.106471 -2.516972 31.722525 1.194412 1.080296 1.264941 5.570186 1.261555 1.127342 1.325011 1.244620
 1.294249 1.099709 -5.640976 -6.815499 1.187261 1.075031 1.259732 -2.180222 1.256144 1.119805 1.320788 1.238858
 1.205922 1.062218 -6.624609 -9.837796 1.125257 1.043990 1.180011 4.335854 1.177253 1.076411 1.226032 1.164109
 1.189020 1.060163 4.913446 -12.724873 1.123209 1.039554 1.168273 -6.718015 1.165696 1.076024 1.205334 1.155367
 1.321759 1.454403 6.471399 40.456253 1.392359 1.475193 1.340006 16.604557 1.340278 1.449750 1.311228 1.352681
 1.146015 0.911304 -0.626816 20.190197 1.013429 0.873260 1.105481 -7.950779 1.102078 0.933954 1.175842 1.080478
 1.111556 1.162727 -0.092231 -21.133081 1.135788 1.172825 1.116287 -7.521274 1.115878 1.160927 1.109457 1.120392
 1.253058 1.145028 -1.821644 -20.494169 1.192687 1.132088 1.232810 9.418453 1.230532 1.157361 1.269572 1.221013
 1.277610 1.296646 7.541117 7.158288 1.290077 1.299471 1.278366 27.820629 1.277107 1.302986 1.278745 1.280242
 1.365337 1.385367 5.719858 -1.146403 1.378040 1.388261 1.366160 -8.384144 1.364926 1.391678 1.367321 1.368122
 1.517746 1.305767 1.079263 -11.492820 1.405915 1.274569 1.481848 4.398698 1.477821 1.330486 1.545621 1.459573
 1.379396 1.171319 1.776302 15.731874 1.268824 1.140895 1.344476 19.586317 1.340695 1.193670 1.406154 1.322887
 1.278052 1.116700 -0.837127 -30.316620 1.190600 1.094241 1.250445 11.423279 1.247582 1.133414 1.299393 1.233485
 1.325251 1.267517 5.516420 5.529354 1.290710 1.264421 1.311613 11.681597 1.309100 1.278668 1.337486 1.303778
 1.423473 1.452515 5.086960 -31.002956 1.439179 1.458780 1.424765 -11.753839 1.423419 1.458510 1.425227 1.426630
 1.290954 1.036294 -0.001859 -28.586491 1.155053 1.006186 1.249488 0.899176 1.245816 1.060998 1.321590 1.223083
 1.311904 1.338428 6.830955 -2.110119 1.325140 1.345470 1.313199 22.290060 1.312172 1.342314 1.313614 1.314773
 1.486318 1.335251 0.332046 -11.265140 1.407099 1.312660 1.460749 0.418606 1.457735 1.354313 1.506701 1.445302
 -0.686016 -1.198292 -9.336050 -153.299118 -0.978466 -1.271523 -0.769327 -49.678196 -0.771572 -1.182799 -0.629177 -0.823129
 -13.199978 14.955844
 -9.814070 12.658939
 19.916039 -19.911644
 83.206909 -83.307281
 -14.278733 10.567389
 -9.342844 12.431095
 -12.801224 14.200758
 76.689240 -76.786827
 -11.684967 15.203773
 -13.138339 9.851284
 -14.763785 14.360329
 -12.772897 13.575010
 -17.232496 11.380701
 1.353726 1.305300 4.141415 -5.802981 1.328188 1.296495 1.344976 5.653398 1.344258 1.310737 1.360990 1.340297
 1.345090 1.279905 0.196248 -31.936731 1.308750 1.269220 1.333766 -0.420771 1.333012 1.283826 1.353577 1.326838
 1.097006 0.732182 -2.497313 -12.869342 0.894344 0.675854 1.038568 12.600167 1.037204 0.743004 1.135625 1.000515
 1.036151 0.670653 -2.488691 -5.563941 0.834734 0.614053 0.979338 -0.840713 0.977961 0.681831 1.075162 0.944760
 1.055731 0.793072 1.424951 -23.844233 0.910432 0.752030 1.012062 -9.331657 1.011039 0.801696 1.085253 0.985457
 1.327791 1.179041 4.051635 -24.573969 1.242510 1.159345 1.301691 -0.931106 1.300112 1.188286 1.346677 1.285425
 1.439378 1.468724 7.596734 12.969956 1.457602 1.473466 1.442337 11.947600 1.441221 1.473748 1.439956 1.444939
 0.664446 0.116946 9.013473 8.911685 0.359192 0.031379 0.582044 2.553760 0.581174 0.129784 0.716812 0.526905
 1.279531 1.302680 0.176420 -7.811534 1.291476 1.307778 1.280966 10.677539 1.280581 1.304549 1.280004 1.282778
 1.308159 1.148177 -2.057659 1.319153 1.214722 1.126945 1.280036 11.476864 1.278620 1.154960 1.328148 1.262904
 1.208449 1.074115 3.003900 16.148994 1.132164 1.055290 1.185075 -6.416488 1.183577 1.081968 1.225433 1.170603
 1.238046 1.128546 1.855534 17.789684 1.173670 1.114926 1.217408 -8.613668 1.216044 1.134878 1.253306 1.205190
 0.956744 0.662927 0.315524 23.555187 0.792644 0.615160 0.915031 28.082228 0.914899 0.664652 0.985022 0.885849
 0.933548 0.681111 -0.382843 32.696846 0.790491 0.641517 0.895826 -17.725960 0.895926 0.681304 0.955067 0.870518
 0.925748 0.720933 -4.069718 -16.284658 0.809001 0.688774 0.896077 -11.366002 0.896733 0.719657 0.943787 0.876067
 1.055638 0.795855 1.558556 8.392446 0.911907 0.752490 1.014522 14.755444 1.014021 0.800642 1.081853 0.988335
 1.185582 1.076244 -3.399154 -3.954724 1.123176 1.059754 1.167028 5.782134 1.166153 1.080114 1.198673 1.155502
 1.065680 0.819558 3.058937 -15.644027 0.933303 0.778266 1.025739 1.669351 1.024046 0.833629 1.093145 1.000104
 1.132301 1.061207 -3.132498 -1.151403 1.091564 1.049978 1.120649 -17.275669 1.120140 1.062467 1.140832 1.113229
 1.071914 0.932856 -2.037522 12.791840 0.989382 0.911721 1.048695 18.756697 1.048489 0.934646 1.087309 1.033559
 0.601176 0.236855 -1.862162 27.294243 0.396179 0.176874 0.548211 4.158937 0.549008 0.236039 0.632878 0.511982
 0.680902 0.353362 -0.887782 9.793847 0.493868 0.300955 0.632531 24.443342 0.633286 0.351083 0.709570 0.600013
 1.178508 0.998601 2.475258 -1.385016 1.071696 0.976065 1.147798 7.985397 1.147133 1.001328 1.199489 1.128209
 1.294386 1.175397 5.605185 40.889545 1.227201 1.159690 1.272912 -2.903398 1.271036 1.185353 1.310746 1.260242
 1.271233 1.201751 1.082427 -7.265479 1.231835 1.194384 1.257984 3.653667 1.256304 1.210346 1.282991 1.249375
 0.801249 0.511369 -2.346119 10.697249 0.635953 0.466191 0.758166 -17.188028 0.758555 0.510676 0.827796 0.728658
 0.648925 0.347777 -6.397120 -1.843877 0.474115 0.300121 0.604427 -16.646811 0.605887 0.341547 0.674843 0.574156
 1.175901 0.989106 4.434567 1.961791 1.068112 0.961892 1.144048 20.555614 1.142215 0.994568 1.198671 1.123982
 0.755932 0.577349 -2.584512 -3.492161 0.652011 0.548601 0.729998 3.600393 0.731171 0.571769 0.770802 0.711849
 1.061266 0.896733 3.394421 4.887808 0.962980 0.872851 1.033099 -16.258089 1.032868 0.898546 1.079689 1.014343
 0.976505 0.835267 -1.142578 -8.553213 0.899202 0.812314 0.955682 26.156830 0.955571 0.839454 0.990631 0.942170
 0.907470 0.723378 0.605534 34.973621 0.804070 0.694082 0.879444 22.946175 0.879359 0.725798 0.924477 0.861874
 0.782375 0.436419 -3.559079 40.509792 0.577286 0.386507 0.727900 24.153011 0.728290 0.431804 0.816822 0.690844
 0.924011 0.663229 -5.295586 -10.554486 0.768616 0.626959 0.881733 40.115768 0.881621 0.660760 0.950154 0.854264
 1.081424 0.943465 -6.433586 -0.119676 0.992045 0.926669 1.055447 13.230870 1.055094 0.942537 1.099067 1.038946
 1.534502 1.527599 -6.108515 -21.116501 1.521304 1.536660 1.525356 -22.940819 1.523466 1.534481 1.544668 1.521303
 0.880301 0.739348 -4.216835 -9.680737 0.799949 0.717144 0.859102 24.528549 0.859355 0.738920 0.892648 0.845455
 1.258008 1.036274 -3.680848 16.085258 1.133870 1.006245 1.220575 7.306623 1.218178 1.049884 1.284772 1.196872
 1.010581 0.983096 -6.226201 -10.958728 0.985459 0.983239 1.001878 1.762469 1.002562 0.978678 1.016213 0.997455
 0.694025 0.387507 -3.021503 -18.143341 0.514232 0.341238 0.646579 9.769340 0.647092 0.383912 0.722899 0.614660
 1.044578 0.859116 -0.531082 -19.236687 0.950498 0.831428 1.010769 -8.365401 1.008355 0.875120 1.068751 0.992193
 1.063528 0.869341 -1.350163 -31.066118 0.959795 0.840451 1.028476 -12.139482 1.026133 0.885376 1.088039 1.006444
 1.084775 0.810749 -0.997905 -5.081519 0.926059 0.768278 1.040269 -22.555576 1.039897 0.813175 1.114131 1.011513
 1.064214 0.833693 -0.465240 2.271522 0.928873 0.797159 1.026660 -19.938427 1.026726 0.832164 1.088014 1.002502
 1.043421 0.872478 0.097267 3.191306 0.942223 0.845000 1.015476 -17.442427 1.015845 0.870496 1.061557 0.997091
 1.033871 0.823478 0.976704 9.841549 0.916147 0.789787 0.999027 -16.130970 0.998019 0.829909 1.056938 0.977998
 1.063795 0.869187 -0.287607 -26.212511 0.962241 0.841442 1.027149 -13.571795 1.024096 0.887237 1.088431 1.005858
 0.968284 0.776797 2.022994 73.162651 0.853210 0.743595 0.939902 9.147912 0.941988 0.763784 0.984420 0.920233
 1.041882 0.929382 -0.460311 -26.542706 0.980663 0.912483 1.019355 -14.179913 1.017656 0.939525 1.056670 1.005850
 1.038169 0.825800 1.205174 12.034903 0.918474 0.791491 1.003862 -19.058941 1.003356 0.829695 1.061043 0.982354
 1.352655 1.295332 -1.758045 16.020168 1.319797 1.288795 1.340544 19.624773 1.339288 1.302928 1.363888 1.334017
 1.382734 1.322608 -4.186586 0.863663 1.349007 1.315307 1.370470 5.746385 1.368702 1.330644 1.393922 1.363430
 1.403199 1.289094 4.058052 26.921270 1.346288 1.270796 1.384295 1.277542 1.381378 1.306089 1.419491 1.373075
 1.318067 1.200604 6.309534 -5.579714 1.259559 1.181001 1.299164 26.314074 1.296597 1.216721 1.333288 1.287822
 1.283441 1.214000 4.245164 -9.218251 1.247074 1.203708 1.270716 -2.956269 1.268786 1.224273 1.293790 1.263418
 1.422773 1.377116 -2.484145 9.031556 1.392817 1.375909 1.410302 -18.243141 1.408804 1.384428 1.433348 1.403928
 1.350468 1.328969 -6.920749 17.856619 1.336720 1.328048 1.343793 -27.061872 1.342677 1.333702 1.357691 1.340633
 1.316651 1.217582 6.356056 -1.802582 1.261163 1.206163 1.297467 5.796681 1.295367 1.230567 1.331056 1.286631
 1.233478 1.230036 -2.788503 -13.763722 1.229467 1.231632 1.230530 1.808636 1.229807 1.232752 1.237661 1.229459
 1.281877 1.205756 2.596668 11.842529 1.245340 1.192695 1.269135 -0.203580 1.266914 1.218748 1.292824 1.261626
 1.301469 1.129901 -4.388237 -28.285400 1.210131 1.107499 1.271536 -32.313328 1.268120 1.150885 1.324687 1.253763
 1.263566 1.051455 1.808871 50.361160 1.154618 1.019240 1.229790 13.035909 1.225853 1.075650 1.289163 1.208518
 1.482900 1.469875 3.262188 20.892315 1.477515 1.467811 1.478885 7.590713 1.477192 1.476836 1.487860 1.477335
 1.463821 1.492684 0.565781 -10.303479 1.478454 1.497770 1.465053 -16.801073 1.464176 1.495502 1.465002 1.467367
 1.311988 1.311045 3.143683 41.576023 1.311994 1.310640 1.310362 -5.087125 1.309555 1.315138 1.314508 1.309610
 1.412879 1.353927 -4.039752 -7.763524 1.379700 1.348081 1.399965 -49.247086 1.397767 1.364894 1.424777 1.392495
 1.230884 1.068347 -2.216975 0.301130 1.147071 1.043962 1.204469 5.422767 1.201472 1.086576 1.250782 1.188074
 1.319029 1.327056 7.426925 12.880731 1.321085 1.329881 1.317117 7.361402 1.316170 1.329627 1.321519 1.316984
 1.147830 1.089195 0.505712 20.225779 1.119378 1.078793 1.138570 22.803539 1.137058 1.097777 1.155255 1.133102
 1.371786 1.362218 1.167220 -6.958539 1.367979 1.359198 1.368595 1.245311 1.367805 1.367222 1.375519 1.367853
 1.444650 1.548617 7.255652 -27.048418 1.501756 1.563833 1.458316 9.597058 1.458407 1.547840 1.436886 1.468623
 1.423097 1.496776 6.541276 17.355480 1.464735 1.507878 1.432244 -6.369897 1.431598 1.499253 1.418588 1.439735
 1.298911 1.106457 -2.515067 31.731848 1.194402 1.080281 1.264934 5.570202 1.261548 1.127329 1.325006 1.244613
 1.294243 1.099696 -5.639081 -6.806242 1.187251 1.075016 1.259725 -2.180205 1.256137 1.119792 1.320782 1.238850
 1.205917 1.062207 -6.622824 -9.829156 1.125249 1.043977 1.180005 4.335866 1.177247 1.076400 1.226027 1.164102
 1.189018 1.060158 4.914476 -12.719979 1.123205 1.039547 1.168270 -6.718018 1.165693 1.076018 1.205331 1.155364
 1.321755 1.454394 6.472335 40.461014 1.392352 1.475182 1.340001 16.604561 1.340273 1.449741 1.311224 1.352676
 1.146013 0.911300 -0.625789 20.194969 1.013426 0.873256 1.105479 -7.950780 1.102076 0.933950 1.175840 1.080476
 1.111550 1.162715 -0.091052 -21.127029 1.135780 1.172811 1.116281 -7.521253 1.115872 1.160915 1.109452 1.120385
 1.253054 1.145019 -1.820073 -20.486637 1.192681 1.132077 1.232805 9.418463 1.230527 1.157352 1.269568 1.221008
 1.277609 1.296643 7.541515 7.160240 1.290074 1.299468 1.278364 27.820625 1.277105 1.302983 1.278744 1.280240
 1.365335 1.385363 5.720325 -1.144073 1.378037 1.388257 1.366158 -8.384148 1.364924 1.391674 1.367319 1.368120
 1.517741 1.305756 1.080805 -11.485237 1.405907 1.274556 1.481842 4.398697 1.477816 1.330475 1.545617 1.459566
 1.379391 1.171309 1.777696 15.738743 1.268817 1.140883 1.344471 19.586319 1.340690 1.193660 1.406149 1.322881
 1.278049 1.116692 -0.836024 -30.311234 1.190595 1.094233 1.250441 11.423281 1.247578 1.133407 1.299389 1.233481
 1.325249 1.267513 5.517278 5.533470 1.290706 1.264415 1.311611 11.681599 1.309098 1.278663 1.337484 1.303775
 1.423472 1.452514 5.087269 -31.001528 1.439178 1.458779 1.424764 -11.753849 1.423418 1.458509 1.425227 1.426630
 1.290948 1.036282 -0.000660 -28.580292 1.155044 1.006172 1.249482 0.899195 1.245810 1.060986 1.321585 1.223076
 1.311903 1.338427 6.831204 -2.108947 1.325139 1.345469 1.313198 22.290051 1.312171 1.342313 1.313613 1.314772
 1.486316 1.335247 0.332792 -11.261484 1.407096 1.312654 1.460746 0.418594 1.457732 1.354308 1.506699 1.445299
 -0.686022 -1.198307 -9.334070 -153.289352 -0.978477 -1.271540 -0.769335 -49.678204 -0.771580 -1.182813 -0.629183 -0.823138
 -13.198413 14.954278
 -9.812507 12.657376
 19.916519 -19.912125
 83.207741 -83.308113
 -14.277169 10.565825
 -9.341282 12.429533
 -12.799659 14.199193
 76.690811 -76.788399
 -11.683402 15.202209
 -13.136776 9.849721
 -14.762219 14.358763
 -12.771332 13.573445
 -17.230930 11.379134
