# Supplementary material for: AMS 3.0: prediction of post-translational modifications
Source: BMC Bioinformatics. 2010 Apr 28;11:210. doi: 10.1186/1471-2105-11-210 (PMC2874555; doi:10.1186/1471-2105-11-210)
Supplement: Additional file 2 — PTM predictor software with training data. PTM_Archive.tar.gz includes the predictor software binaries together with all trained ANNs in tar.gz compressed form. [file 1471-2105-11-210-S2.GZ › PTM_Archive/4-carboxyglutamate/R/Rnet14.dat]

 2
 90 14 2
 1.270190 -7.355234 1.280592 1.303307 1.217330 1.236530 1.308766 1.155545 1.250690 1.285497 1.263686 0.010008 1.219418 4.237659
 1.272288 -15.589047 1.284271 1.310803 1.211567 1.233372 1.316851 1.143363 1.250272 1.290180 1.264341 -0.294341 1.214521 1.776390
 1.147815 -12.845102 1.194047 1.268373 0.953927 1.024024 1.285532 0.760048 1.088115 1.211824 1.121291 9.898415 0.973141 1.383871
 1.101303 -6.846841 1.147741 1.220661 0.908972 0.978890 1.237168 0.716689 1.042740 1.165050 1.074908 0.329582 0.928876 0.407408
 1.096569 -14.197567 1.131399 1.188030 0.949808 1.002314 1.200815 0.804495 1.051039 1.144995 1.076216 -13.517447 0.964343 0.116025
 1.244794 -14.090739 1.271364 1.318868 1.129682 1.170769 1.329572 1.018047 1.206775 1.282344 1.228948 4.324688 1.138637 2.561871
 1.297251 2.039165 1.300266 1.314783 1.270593 1.279547 1.318243 1.238935 1.284170 1.303165 1.294007 4.302660 1.268761 10.227872
 0.890665 3.025382 0.949190 1.034420 0.652651 0.740693 1.053837 0.412773 0.823081 0.969949 0.858449 -0.523952 0.680226 3.549977
 1.184873 -1.053467 1.188787 1.199717 1.163976 1.171202 1.202281 1.142690 1.176085 1.191008 1.182222 3.706236 1.163857 4.521452
 1.215393 3.287087 1.244126 1.294538 1.090826 1.135267 1.306182 0.971007 1.174620 1.256138 1.198409 10.369767 1.101111 4.342640
 1.175087 5.956742 1.195589 1.233815 1.082194 1.115517 1.242652 0.987363 1.143842 1.204517 1.162539 -4.747622 1.088757 0.439728
 1.187334 15.867896 1.206987 1.244334 1.098310 1.129790 1.253110 1.008717 1.156716 1.215506 1.175429 -2.550690 1.104224 0.668248
 1.103506 21.767742 1.133578 1.182624 0.976553 1.022267 1.194006 0.846910 1.064631 1.145419 1.085948 17.612259 0.990023 4.394021
 1.081541 13.326652 1.106952 1.147636 0.977648 1.015091 1.156896 0.874056 1.050235 1.116821 1.067152 -10.785906 0.989118 -3.028292
 1.057734 -9.647597 1.078754 1.111344 0.974354 1.004321 1.118649 0.891638 1.032945 1.086629 1.045963 -10.504020 0.984016 -6.681033
 1.120287 4.959004 1.150556 1.198694 0.996303 1.041468 1.209336 0.871202 1.082965 1.162197 1.103286 9.365073 1.009641 4.055297
 1.163792 1.554461 1.180500 1.211775 1.086967 1.114672 1.218984 1.004737 1.137902 1.187595 1.153407 1.113506 1.092391 -3.617029
 1.123429 -7.983705 1.152402 1.202001 0.996488 1.041964 1.213045 0.871685 1.083166 1.164087 1.106168 3.570157 1.008008 0.503901
 1.121093 1.244701 1.131555 1.151843 1.072107 1.089993 1.156408 1.016490 1.104437 1.136352 1.114690 -13.629877 1.075496 -2.716276
 1.118863 8.512451 1.135978 1.166542 1.043501 1.070302 1.173804 0.968263 1.094335 1.143034 1.108159 16.521223 1.050403 -0.455137
 0.895359 21.280647 0.924883 0.966433 0.774233 0.819782 0.975896 0.641241 0.862508 0.935428 0.879124 8.376798 0.790186 -4.257088
 0.933651 15.422460 0.961575 1.001782 0.818566 0.861664 1.010997 0.692288 0.901935 0.971481 0.918115 16.273228 0.833515 -3.947551
 1.170138 1.079079 1.196417 1.243836 1.052746 1.094588 1.254816 0.936816 1.131618 1.207622 1.154015 4.885636 1.062177 -3.115490
 1.203259 21.881504 1.224740 1.267300 1.100913 1.137051 1.276959 1.001516 1.167191 1.234551 1.189401 2.895305 1.106973 2.177680
 1.184344 -4.284217 1.200606 1.233768 1.106753 1.133942 1.241225 1.033760 1.156301 1.208093 1.173774 1.370633 1.110693 -1.766528
 0.989797 5.645074 1.018103 1.060421 0.875712 0.918048 1.069802 0.756910 0.957292 1.028431 0.974312 -5.530111 0.889087 -8.963279
 0.924096 -7.406196 0.949261 0.984568 0.821412 0.860107 0.992402 0.706868 0.896439 0.958076 0.910093 -9.597340 0.835128 -11.932197
 1.143618 4.983897 1.170969 1.218561 1.024739 1.067411 1.229323 0.910473 1.104625 1.182287 1.127599 10.699840 1.033763 2.571461
 0.944378 4.734393 0.959144 0.979340 0.882797 0.906268 0.983857 0.809743 0.928142 0.964238 0.936116 -3.838385 0.891058 -7.541140
 1.098443 5.523068 1.120915 1.159588 0.999820 1.035261 1.168330 0.899088 1.066881 1.129985 1.085054 -4.913282 1.008476 -0.412305
 1.080868 -3.348472 1.096464 1.123576 1.012528 1.037101 1.129729 0.943982 1.058769 1.102541 1.071649 19.192974 1.018562 -0.805222
 1.059355 13.977234 1.076741 1.105545 0.985410 1.011968 1.112132 0.910473 1.036549 1.083538 1.049108 19.567322 0.992858 1.634180
 1.015244 14.755754 1.055265 1.114382 0.860375 0.916871 1.128012 0.706086 0.970477 1.069544 0.993643 22.937035 0.878887 -1.297500
 1.053129 -1.324207 1.087850 1.141208 0.917616 0.966248 1.153422 0.785130 1.012470 1.100733 1.033994 21.478493 0.932816 -2.061892
 1.095989 4.067271 1.120422 1.160316 0.997942 1.032833 1.169479 0.906761 1.065317 1.129777 1.082390 17.653471 1.007565 -2.985124
 1.307609 -12.615853 1.329683 1.374773 1.207498 1.241630 1.385297 1.120808 1.270816 1.339981 1.293462 -10.973804 1.212255 -8.999349
 1.031625 -8.152454 1.044048 1.064476 0.978586 0.997862 1.068953 0.922527 1.015540 1.049045 1.024113 22.270781 0.984546 -0.436040
 1.157071 2.271670 1.192404 1.252980 1.003685 1.058466 1.266811 0.854691 1.107437 1.206833 1.136374 7.250029 1.016211 3.604391
 1.062777 -6.690456 1.072801 1.088224 1.027549 1.039861 1.092070 0.996373 1.052166 1.076666 1.057652 -8.972572 1.031439 -5.415902
 0.963512 -13.933851 0.993174 1.036398 0.848507 0.890891 1.046242 0.732271 0.931361 1.003908 0.947693 5.883486 0.863113 -1.957167
 1.042105 -11.779228 1.069457 1.114794 0.930166 0.971609 1.125347 0.826493 1.004278 1.080081 1.026587 -10.170406 0.938977 -2.300051
 1.059621 -17.293007 1.088332 1.136980 0.939755 0.984088 1.147902 0.828237 1.019548 1.099592 1.043175 -14.287561 0.949298 -3.911285
 1.201167 -0.212207 1.233932 1.289442 1.059036 1.110574 1.302222 0.907475 1.156603 1.246985 1.181607 -11.676222 1.072870 -7.615727
 1.188308 3.544057 1.215372 1.260828 1.071927 1.114358 1.271317 0.943272 1.152456 1.226244 1.172585 -8.766472 1.083715 -6.561384
 1.151268 3.016431 1.171710 1.205679 1.064833 1.096559 1.213410 0.968634 1.124947 1.179613 1.139640 -7.755703 1.073860 -4.924145
 1.111523 3.285246 1.137032 1.180459 0.999519 1.040031 1.190441 0.883712 1.075979 1.147218 1.096681 -8.480926 1.009709 -2.404113
 1.040183 -18.066986 1.069039 1.115380 0.925924 0.967701 1.125981 0.822246 1.001473 1.079740 1.024040 -16.209929 0.934380 -2.399891
 1.174500 47.652374 1.193012 1.220723 1.101090 1.128595 1.227394 1.005613 1.154646 1.199691 1.164304 27.869303 1.111721 -1.856188
 1.037511 -15.680496 1.056323 1.084988 0.967415 0.993774 1.091810 0.900981 1.013204 1.062747 1.027503 -14.857045 0.972692 -2.498011
 1.138658 3.423485 1.163539 1.205505 1.029671 1.069448 1.215133 0.911369 1.104557 1.173247 1.123792 -10.200849 1.039981 -3.191547
 1.229508 9.557138 1.247663 1.282686 1.145291 1.175138 1.290703 1.058345 1.200490 1.255630 1.218239 10.501420 1.150744 1.732123
 1.258701 5.707176 1.276460 1.312190 1.173342 1.203650 1.320485 1.085139 1.228465 1.284314 1.247082 -3.709971 1.178311 0.968265
 1.321473 8.612567 1.338210 1.377884 1.229393 1.262251 1.386873 1.133269 1.286764 1.346854 1.309737 0.293211 1.232641 8.058070
 1.262435 -2.473683 1.278069 1.313434 1.178732 1.208562 1.321535 1.091853 1.231442 1.286046 1.251587 15.062704 1.182392 9.201196
 1.224600 1.561759 1.237141 1.264493 1.161952 1.183942 1.270839 1.100297 1.201222 1.243144 1.216191 -6.804555 1.164699 4.688418
 1.283143 12.694329 1.301919 1.338650 1.200475 1.229182 1.347355 1.127012 1.253293 1.310059 1.271459 -7.290919 1.205043 -0.399433
 1.236058 16.458145 1.248979 1.276666 1.172144 1.194527 1.283308 1.107447 1.212528 1.255022 1.227583 -14.443804 1.175328 -0.679347
 1.228906 -3.056411 1.249647 1.289223 1.134550 1.167704 1.298372 1.046317 1.195742 1.258681 1.216163 0.362251 1.140041 4.376644
 1.173960 -11.429705 1.180802 1.195787 1.142997 1.153574 1.199488 1.113427 1.162007 1.184059 1.169642 -7.953021 1.143941 1.229724
 1.238396 6.842259 1.247976 1.274750 1.177027 1.198659 1.280973 1.110204 1.213593 1.253692 1.230616 -1.115977 1.177920 4.673944
 1.219860 -14.613912 1.246482 1.299380 1.090820 1.136438 1.311517 0.969155 1.174254 1.258507 1.202429 -19.868896 1.097777 -0.922361
 1.203340 22.004156 1.230799 1.284822 1.066805 1.115883 1.296896 0.928166 1.156044 1.243151 1.185600 9.784725 1.074945 7.354155
 1.335852 15.589836 1.347041 1.374452 1.272990 1.295363 1.381011 1.199536 1.311972 1.352953 1.327549 0.606104 1.275344 5.581999
 1.317712 -4.893201 1.325805 1.347294 1.271355 1.287739 1.352390 1.215334 1.299691 1.330584 1.311714 -9.146159 1.272632 3.817852
 1.209536 20.738306 1.218216 1.237060 1.163985 1.180811 1.241441 1.106501 1.193335 1.222297 1.203840 0.272587 1.166204 4.855722
 1.296498 -1.899786 1.313995 1.351021 1.210433 1.240620 1.359701 1.125409 1.264558 1.322168 1.284927 -39.076916 1.213623 -7.421694
 1.175888 2.625271 1.197647 1.241997 1.066341 1.105438 1.251948 0.959136 1.137109 1.207780 1.161550 2.264998 1.072372 3.377222
 1.226172 9.094355 1.235333 1.254452 1.182190 1.198017 1.258986 1.130710 1.210336 1.239710 1.220290 -1.216604 1.184496 6.071190
 1.121659 12.020174 1.129606 1.147717 1.078031 1.093613 1.151767 1.033217 1.105409 1.133702 1.115915 15.517061 1.079435 5.264876
 1.257116 0.168201 1.265988 1.287791 1.206388 1.224999 1.293091 1.143600 1.238240 1.270869 1.250738 1.954349 1.208503 5.419339
 1.308340 -11.167319 1.305187 1.307803 1.311955 1.310272 1.308618 1.303167 1.306023 1.305198 1.309153 3.211781 1.308739 7.444366
 1.296816 4.510094 1.296777 1.305280 1.283692 1.288124 1.307507 1.258928 1.288646 1.298204 1.295406 -1.532324 1.281357 5.764298
 1.216126 16.069054 1.248684 1.311642 1.055630 1.113449 1.326041 0.892427 1.160817 1.263297 1.195005 8.696177 1.065620 1.125314
 1.201921 -3.351247 1.235353 1.298846 1.041871 1.099311 1.313207 0.883333 1.147259 1.250179 1.180982 0.568035 1.052084 -3.313225
 1.156533 -9.524961 1.181735 1.229322 1.037758 1.080256 1.240063 0.920706 1.116110 1.192587 1.140642 -4.100375 1.045416 -4.017656
 1.167498 -8.118934 1.186862 1.224912 1.068203 1.104561 1.233439 0.955077 1.133683 1.195590 1.154908 -2.543516 1.074152 6.329798
 1.244072 28.681128 1.235926 1.229993 1.268914 1.259418 1.228960 1.285966 1.248357 1.233930 1.247447 19.148535 1.264245 9.100294
 1.115405 18.140608 1.149798 1.211210 0.956789 1.013143 1.225013 0.794044 1.062747 1.164108 1.093960 -7.422699 0.969246 0.376214
 1.127469 -7.934973 1.126542 1.130615 1.124485 1.125104 1.131733 1.119592 1.123768 1.127202 1.127004 -10.403511 1.122761 -4.194047
 1.176370 -5.979029 1.198426 1.241217 1.070607 1.108359 1.250886 0.964432 1.139730 1.208191 1.162484 4.347075 1.077242 1.452057
 1.210121 3.408915 1.212861 1.225301 1.184380 1.193437 1.228253 1.149541 1.198512 1.215323 1.207299 18.360607 1.183415 5.891671
 1.267874 -2.519241 1.271951 1.287342 1.237765 1.248292 1.290953 1.200631 1.254266 1.274941 1.264396 -5.058303 1.237052 2.493840
 1.357774 -7.788216 1.393466 1.463493 1.185170 1.246865 1.479524 1.009889 1.297879 1.409483 1.334904 -3.487627 1.195885 2.248360
 1.263470 5.117146 1.296714 1.359982 1.105345 1.161996 1.374364 0.946527 1.209368 1.311248 1.242438 18.285952 1.115511 5.360553
 1.200954 -12.060176 1.228071 1.278964 1.072714 1.118632 1.290425 0.946059 1.157256 1.239862 1.183797 7.310988 1.081329 2.077329
 1.226023 -0.988502 1.244273 1.282300 1.136751 1.168145 1.291151 1.050599 1.193475 1.252854 1.214337 12.152976 1.140935 6.584896
 1.297523 -21.601778 1.304496 1.324123 1.255910 1.270680 1.328737 1.207090 1.280604 1.308650 1.292298 -9.113070 1.256160 4.444060
 1.199398 -25.569828 1.237200 1.304133 1.026767 1.088950 1.319328 0.857434 1.142227 1.252767 1.176571 -5.040834 1.039078 -0.927940
 1.211944 -7.311063 1.217507 1.232753 1.180307 1.191088 1.236465 1.146944 1.198732 1.220749 1.207727 10.957703 1.180550 7.063681
 1.312241 -13.415486 1.341194 1.397644 1.173418 1.223386 1.410288 1.031222 1.264604 1.354297 1.294105 3.846319 1.182312 8.071984
 -0.618135 -88.223228 -0.552716 -0.441720 -0.896057 -0.796419 -0.416117 -1.171154 -0.706839 -0.526633 -0.656354 -63.809887 -0.871314 -14.924101
 -11.094378 8.230526
 66.523788 -66.598320
 -8.385055 11.745261
 -10.230680 11.780540
 -8.146838 7.825914
 -8.869245 8.196271
 -10.579694 11.909571
 -6.388898 6.796849
 -7.108415 10.908731
 -8.440211 12.087624
 -11.115134 7.709261
 59.820213 -59.882545
 -6.174179 9.959346
 23.574661 -23.602654
 -14.109527 3.634225
 1.270189 -7.351786 1.280591 1.303307 1.217328 1.236528 1.308765 1.155542 1.250688 1.285497 1.263685 0.010168 1.219416 4.238008
 1.272286 -15.584486 1.284270 1.310802 1.211565 1.233370 1.316851 1.143360 1.250271 1.290179 1.264340 -0.294075 1.214519 1.776867
 1.147813 -12.836620 1.194046 1.268372 0.953925 1.024022 1.285530 0.760044 1.088113 1.211823 1.121289 9.896341 0.973139 1.384330
 1.101302 -6.840687 1.147740 1.220660 0.908970 0.978889 1.237167 0.716687 1.042739 1.165049 1.074907 0.327469 0.928874 0.407640
 1.096569 -14.194201 1.131398 1.188030 0.949808 1.002314 1.200814 0.804495 1.051039 1.144995 1.076216 -13.519784 0.964343 0.115940
 1.244795 -14.090806 1.271364 1.318869 1.129683 1.170770 1.329572 1.018049 1.206775 1.282344 1.228949 4.323279 1.138638 2.561640
 1.297250 2.043555 1.300265 1.314783 1.270591 1.279545 1.318242 1.238933 1.284169 1.303164 1.294006 4.302065 1.268759 10.228171
 0.890666 3.026667 0.949190 1.034420 0.652652 0.740694 1.053837 0.412774 0.823082 0.969949 0.858449 -0.526048 0.680227 3.549742
 1.184872 -1.050846 1.188786 1.199717 1.163975 1.171201 1.202281 1.142688 1.176084 1.191007 1.182222 3.705587 1.163856 4.521569
 1.215391 3.294658 1.244124 1.294537 1.090824 1.135265 1.306181 0.971003 1.174618 1.256137 1.198408 10.367585 1.101109 4.342968
 1.175087 5.958428 1.195588 1.233815 1.082193 1.115516 1.242652 0.987362 1.143841 1.204517 1.162538 -4.747862 1.088756 0.439907
 1.187333 15.870321 1.206987 1.244334 1.098310 1.129790 1.253110 1.008715 1.156715 1.215506 1.175429 -2.551262 1.104224 0.668435
 1.103504 21.774345 1.133577 1.182623 0.976551 1.022265 1.194005 0.846907 1.064629 1.145418 1.085947 17.610809 0.990021 4.394371
 1.081540 13.332764 1.106951 1.147635 0.977646 1.015089 1.156895 0.874053 1.050233 1.116820 1.067151 -10.787140 0.989116 -3.027966
 1.057733 -9.643290 1.078753 1.111344 0.974353 1.004319 1.118648 0.891636 1.032944 1.086628 1.045962 -10.504689 0.984015 -6.680768
 1.120286 4.961430 1.150555 1.198694 0.996302 1.041468 1.209336 0.871201 1.082964 1.162196 1.103285 9.364795 1.009640 4.055508
 1.163792 1.554672 1.180500 1.211775 1.086967 1.114672 1.218984 1.004738 1.137903 1.187595 1.153407 1.112863 1.092391 -3.617076
 1.123426 -7.974808 1.152400 1.201999 0.996484 1.041960 1.213044 0.871678 1.083163 1.164085 1.106166 3.569842 1.008005 0.504689
 1.121093 1.245031 1.131555 1.151843 1.072107 1.089993 1.156408 1.016491 1.104438 1.136352 1.114690 -13.630546 1.075497 -2.716357
 1.118863 8.515185 1.135977 1.166541 1.043500 1.070302 1.173804 0.968262 1.094334 1.143034 1.108158 16.519760 1.050403 -0.455144
 0.895360 21.280592 0.924884 0.966433 0.774233 0.819783 0.975896 0.641242 0.862508 0.935428 0.879124 8.376155 0.790186 -4.257219
 0.933652 15.422401 0.961575 1.001782 0.818567 0.861664 1.010997 0.692289 0.901935 0.971481 0.918116 16.272505 0.833515 -3.947696
 1.170137 1.087853 1.196415 1.243834 1.052743 1.094586 1.254815 0.936811 1.131616 1.207620 1.154013 4.883702 1.062174 -3.114995
 1.203257 21.890285 1.224739 1.267299 1.100910 1.137048 1.276957 1.001511 1.167189 1.234549 1.189399 2.893346 1.106970 2.178191
 1.184343 -4.275416 1.200604 1.233767 1.106750 1.133939 1.241224 1.033755 1.156299 1.208091 1.173772 1.368896 1.110690 -1.765989
 0.989796 5.651125 1.018101 1.060420 0.875709 0.918046 1.069801 0.756906 0.957290 1.028430 0.974311 -5.530551 0.889084 -8.962780
 0.924096 -7.403794 0.949261 0.984568 0.821412 0.860107 0.992401 0.706867 0.896439 0.958076 0.910092 -9.598871 0.835128 -11.932263
 1.143616 4.991105 1.170967 1.218560 1.024736 1.067409 1.229321 0.910468 1.104623 1.182286 1.127597 10.699541 1.033760 2.572104
 0.944378 4.736619 0.959144 0.979341 0.882798 0.906269 0.983858 0.809744 0.928142 0.964238 0.936116 -3.840943 0.891058 -7.541418
 1.098441 5.531910 1.120913 1.159586 0.999817 1.035258 1.168329 0.899082 1.066878 1.129983 1.085052 -4.914322 1.008473 -0.411642
 1.080866 -3.340757 1.096462 1.123574 1.012524 1.037098 1.129727 0.943976 1.058766 1.102539 1.071647 19.193050 1.018558 -0.804445
 1.059353 13.984732 1.076739 1.105544 0.985407 1.011965 1.112130 0.910467 1.036546 1.083536 1.049106 19.567352 0.992855 1.634920
 1.015243 14.759863 1.055264 1.114381 0.860374 0.916871 1.128012 0.706085 0.970476 1.069543 0.993642 22.935162 0.878887 -1.297463
 1.053129 -1.321160 1.087850 1.141208 0.917616 0.966247 1.153422 0.785130 1.012470 1.100733 1.033993 21.476669 0.932816 -2.061945
 1.095989 4.068573 1.120422 1.160316 0.997942 1.032833 1.169479 0.906762 1.065318 1.129778 1.082391 17.651911 1.007566 -2.985289
 1.307608 -12.610213 1.329682 1.374772 1.207496 1.241628 1.385296 1.120804 1.270814 1.339980 1.293460 -10.974874 1.212253 -8.998989
 1.031622 -8.144082 1.044046 1.064475 0.978583 0.997859 1.068951 0.922521 1.015537 1.049043 1.024111 22.270742 0.984542 -0.435236
 1.157070 2.272581 1.192404 1.252979 1.003685 1.058466 1.266811 0.854691 1.107437 1.206833 1.136374 7.249262 1.016211 3.604347
 1.062775 -6.684689 1.072800 1.088223 1.027547 1.039859 1.092068 0.996369 1.052164 1.076664 1.057650 -8.972719 1.031437 -5.415380
 0.963512 -13.930803 0.993173 1.036398 0.848506 0.890890 1.046242 0.732269 0.931361 1.003908 0.947693 5.882493 0.863112 -1.957069
 1.042105 -11.778297 1.069457 1.114793 0.930166 0.971609 1.125347 0.826493 1.004278 1.080081 1.026587 -10.170613 0.938977 -2.299998
 1.059621 -17.291782 1.088332 1.136979 0.939754 0.984087 1.147902 0.828236 1.019548 1.099592 1.043175 -14.287833 0.949297 -3.911215
 1.201166 -0.205700 1.233931 1.289441 1.059033 1.110572 1.302221 0.907472 1.156601 1.246984 1.181606 -11.677667 1.072868 -7.615354
 1.188307 3.550351 1.215371 1.260827 1.071925 1.114356 1.271316 0.943268 1.152454 1.226243 1.172583 -8.767869 1.083713 -6.561022
 1.151267 3.021420 1.171709 1.205678 1.064832 1.096558 1.213409 0.968631 1.124946 1.179612 1.139639 -7.756811 1.073858 -4.923858
 1.111522 3.288985 1.137032 1.180459 0.999518 1.040030 1.190440 0.883710 1.075978 1.147218 1.096680 -8.481756 1.009708 -2.403898
 1.040183 -18.066608 1.069039 1.115380 0.925924 0.967701 1.125981 0.822246 1.001473 1.079740 1.024039 -16.210012 0.934380 -2.399869
 1.174499 47.660736 1.193011 1.220721 1.101087 1.128593 1.227392 1.005609 1.154644 1.199690 1.164303 27.867443 1.111719 -1.855707
 1.037511 -15.680012 1.056323 1.084988 0.967415 0.993773 1.091810 0.900980 1.013204 1.062747 1.027503 -14.857153 0.972692 -2.497983
 1.138657 3.428033 1.163538 1.205504 1.029669 1.069447 1.215133 0.911367 1.104556 1.173247 1.123791 -10.201859 1.039979 -3.191285
 1.229506 9.564157 1.247662 1.282685 1.145289 1.175136 1.290702 1.058341 1.200488 1.255629 1.218237 10.499754 1.150742 1.732541
 1.258699 5.714799 1.276459 1.312189 1.173339 1.203648 1.320484 1.085135 1.228463 1.284313 1.247081 -3.711581 1.178309 0.968736
 1.321472 8.616899 1.338209 1.377883 1.229392 1.262250 1.386872 1.133266 1.286762 1.346853 1.309736 0.292346 1.232639 8.058300
 1.262435 -2.471446 1.278069 1.313434 1.178731 1.208562 1.321535 1.091852 1.231442 1.286046 1.251587 15.062068 1.182391 9.201282
 1.224599 1.564183 1.237140 1.264493 1.161951 1.183941 1.270839 1.100296 1.201222 1.243144 1.216191 -6.804854 1.164698 4.688582
 1.283142 12.698610 1.301918 1.338649 1.200473 1.229181 1.347354 1.127010 1.253292 1.310059 1.271458 -7.292060 1.205042 -0.399185
 1.236057 16.465382 1.248978 1.276664 1.172141 1.194525 1.283307 1.107443 1.212526 1.255020 1.227582 -14.445544 1.175326 -0.678922
 1.228905 -3.055324 1.249647 1.289222 1.134549 1.167703 1.298372 1.046316 1.195742 1.258681 1.216163 0.362052 1.140041 4.376706
 1.173959 -11.425377 1.180802 1.195786 1.142995 1.153573 1.199487 1.113425 1.162006 1.184059 1.169641 -7.954154 1.143940 1.229970
 1.238395 6.845781 1.247976 1.274749 1.177026 1.198658 1.280972 1.110202 1.213593 1.253692 1.230615 -1.116617 1.177919 4.674139
 1.219860 -14.612163 1.246482 1.299380 1.090820 1.136438 1.311517 0.969155 1.174255 1.258507 1.202429 -19.870632 1.097778 -0.922472
 1.203340 22.007254 1.230799 1.284821 1.066805 1.115883 1.296896 0.928165 1.156044 1.243151 1.185599 9.783063 1.074945 7.354184
 1.335850 15.596058 1.347039 1.374451 1.272988 1.295361 1.381010 1.199532 1.311971 1.352952 1.327547 0.605141 1.275342 5.582436
 1.317711 -4.887972 1.325804 1.347294 1.271353 1.287737 1.352389 1.215331 1.299690 1.330583 1.311713 -9.146895 1.272631 3.818226
 1.209536 20.741629 1.218215 1.237060 1.163984 1.180810 1.241440 1.106499 1.193334 1.222296 1.203839 0.272186 1.166203 4.855966
 1.296497 -1.898094 1.313995 1.351021 1.210432 1.240620 1.359701 1.125408 1.264558 1.322168 1.284927 -39.078171 1.213623 -7.421721
 1.175888 2.628288 1.197647 1.241997 1.066340 1.105438 1.251948 0.959135 1.137109 1.207780 1.161550 2.263024 1.072372 3.377196
 1.226171 9.096584 1.235333 1.254451 1.182189 1.198016 1.258985 1.130709 1.210335 1.239710 1.220289 -1.216793 1.184495 6.071372
 1.121659 12.022869 1.129606 1.147717 1.078031 1.093613 1.151767 1.033217 1.105408 1.133702 1.115915 15.515524 1.079435 5.264890
 1.257114 0.174053 1.265986 1.287790 1.206386 1.224997 1.293090 1.143596 1.238238 1.270867 1.250736 1.953656 1.208501 5.419780
 1.308340 -11.165521 1.305187 1.307803 1.311955 1.310273 1.308618 1.303168 1.306024 1.305198 1.309154 3.209500 1.308739 7.444126
 1.296816 4.513248 1.296777 1.305279 1.283692 1.288124 1.307507 1.258927 1.288646 1.298204 1.295406 -1.534121 1.281357 5.764279
 1.216125 16.075323 1.248682 1.311641 1.055627 1.113446 1.326040 0.892422 1.160815 1.263296 1.195003 8.696771 1.065617 1.126038
 1.201919 -3.345990 1.235351 1.298845 1.041868 1.099309 1.313205 0.883329 1.147257 1.250177 1.180980 0.568609 1.052082 -3.312599
 1.156532 -9.521634 1.181734 1.229321 1.037757 1.080255 1.240063 0.920704 1.116109 1.192586 1.140640 -4.100151 1.045414 -4.017286
 1.167498 -8.117190 1.186862 1.224912 1.068202 1.104561 1.233439 0.955077 1.133682 1.195589 1.154908 -2.544114 1.074152 6.329865
 1.244072 28.684261 1.235926 1.229993 1.268913 1.259417 1.228960 1.285964 1.248357 1.233930 1.247447 19.147070 1.264244 9.100336
 1.115404 18.142828 1.149797 1.211210 0.956788 1.013143 1.225012 0.794042 1.062747 1.164107 1.093960 -7.422669 0.969245 0.376436
 1.127469 -7.932125 1.126541 1.130614 1.124484 1.125103 1.131732 1.119590 1.123767 1.127201 1.127004 -10.403733 1.122760 -4.193811
 1.176368 -5.973145 1.198424 1.241216 1.070604 1.108357 1.250885 0.964427 1.139728 1.208189 1.162482 4.347478 1.077240 1.452711
 1.210121 3.408884 1.212861 1.225301 1.184380 1.193437 1.228253 1.149541 1.198513 1.215323 1.207299 18.359797 1.183416 5.891531
 1.267875 -2.519281 1.271951 1.287343 1.237765 1.248292 1.290953 1.200632 1.254267 1.274942 1.264397 -5.059297 1.237053 2.493687
 1.357772 -7.779463 1.393465 1.463492 1.185168 1.246863 1.479523 1.009884 1.297877 1.409482 1.334902 -3.489727 1.195882 2.248842
 1.263468 5.125926 1.296712 1.359981 1.105342 1.161993 1.374363 0.946522 1.209366 1.311246 1.242436 18.284435 1.115508 5.361122
 1.200952 -12.051364 1.228069 1.278962 1.072711 1.118629 1.290424 0.946053 1.157253 1.239861 1.183794 7.310283 1.081325 2.078040
 1.226021 -0.982414 1.244272 1.282298 1.136748 1.168142 1.291149 1.050594 1.193473 1.252852 1.214335 12.153148 1.140933 6.585472
 1.297523 -21.599333 1.304495 1.324123 1.255909 1.270679 1.328737 1.207089 1.280604 1.308650 1.292298 -9.114138 1.256160 4.444129
 1.199396 -25.562609 1.237199 1.304132 1.026764 1.088948 1.319327 0.857428 1.142225 1.252766 1.176569 -5.040876 1.039074 -0.927269
 1.211943 -7.308725 1.217507 1.232752 1.180306 1.191088 1.236465 1.146943 1.198732 1.220749 1.207726 10.956914 1.180549 7.063756
 1.312239 -13.406750 1.341193 1.397642 1.173415 1.223383 1.410287 1.031217 1.264602 1.354295 1.294103 3.844253 1.182309 8.072457
 -0.618136 -88.214455 -0.552718 -0.441721 -0.896060 -0.796421 -0.416119 -1.171159 -0.706841 -0.526635 -0.656355 -63.811836 -0.871317 -14.923596
 -11.093092 8.229241
 66.524246 -66.598778
 -8.383769 11.743977
 -10.229394 11.779255
 -8.145554 7.824630
 -8.867959 8.194986
 -10.578408 11.908285
 -6.387616 6.795566
 -7.107130 10.907446
 -8.438926 12.086339
 -11.113849 7.707976
 59.821686 -59.884018
 -6.172894 9.958061
 23.575840 -23.603832
 -14.108241 3.632939
