# Supplementary material for: AMS 3.0: prediction of post-translational modifications
Source: BMC Bioinformatics. 2010 Apr 28;11:210. doi: 10.1186/1471-2105-11-210 (PMC2874555; doi:10.1186/1471-2105-11-210)
Supplement: Additional file 2 — PTM predictor software with training data. PTM_Archive.tar.gz includes the predictor software binaries together with all trained ANNs in tar.gz compressed form. [file 1471-2105-11-210-S2.GZ › PTM_Archive/4-carboxyglutamate/R/Rnet16.dat]

 2
 90 16 2
 1.241956 1.261402 1.307706 -7.642031 1.255333 1.279213 1.276465 -2.588797 1.274524 1.253674 1.293898 1.244961 1.318391 -1.582818 6.165317 1.299677
 1.157173 1.205946 1.283301 -15.095828 1.192017 1.240922 1.235209 -2.568582 1.232296 1.188757 1.264296 1.162703 1.298187 2.598464 4.763928 1.271940
 0.325570 0.654406 1.047145 -16.034433 0.564220 0.861951 0.824457 5.872864 0.811018 0.545011 0.972266 0.356214 1.107376 9.228874 3.520688 1.000506
 0.265333 0.604236 1.000348 -9.162087 0.512064 0.814816 0.776830 6.272505 0.763235 0.492244 0.925886 0.297428 1.060199 -1.598517 0.701189 0.954038
 0.497392 0.744128 1.035850 -11.720206 0.677174 0.897820 0.870602 1.424078 0.860298 0.662578 0.979940 0.521286 1.080958 -10.701534 -1.291978 1.001092
 1.069820 1.151080 1.296785 -17.137264 1.125948 1.218258 1.206279 -12.153028 1.201121 1.120331 1.262455 1.077299 1.324291 14.405916 2.035134 1.276129
 1.436189 1.394922 1.372211 3.401902 1.405931 1.373288 1.378315 4.854479 1.378666 1.407662 1.369937 1.434930 1.373722 -3.205107 11.862325 1.372042
 -0.298494 0.175735 0.710054 2.004620 0.046473 0.467831 0.414172 0.570642 0.396181 0.019287 0.614670 -0.256246 0.786690 -2.507836 0.606645 0.649541
 1.305063 1.259147 1.239768 -3.616408 1.269297 1.241646 1.244896 -2.759562 1.245486 1.271600 1.238698 1.300755 1.240891 4.193719 2.548012 1.239454
 0.816869 0.988201 1.205542 -1.721128 0.942101 1.097298 1.078136 7.808664 1.070357 0.931488 1.160044 0.835052 1.241365 0.782750 8.982049 1.177817
 0.918120 1.027252 1.175100 7.331322 0.997471 1.098855 1.086491 6.201699 1.080689 0.990582 1.142416 0.931148 1.200644 -3.572012 1.247097 1.155575
 0.979356 1.067348 1.199521 14.079647 1.042364 1.129346 1.118778 7.285166 1.113900 1.036647 1.169159 0.989606 1.223622 -9.331899 -0.034452 1.181432
 0.377683 0.664936 0.972684 22.610060 0.587985 0.834143 0.803301 -1.638313 0.793249 0.571926 0.918030 0.402870 1.017066 18.894627 8.782338 0.938167
 0.456627 0.701455 0.963800 14.238471 0.635591 0.846850 0.820175 -8.225366 0.811508 0.622118 0.917822 0.476908 1.000918 -5.996301 -3.358000 0.934610
 0.547904 0.741225 0.953484 -7.064269 0.687988 0.860077 0.837057 -8.821464 0.830686 0.677666 0.917053 0.562245 0.983805 -6.651683 -13.070369 0.929987
 0.583168 0.797500 1.050968 6.939306 0.737917 0.934716 0.908412 -4.524982 0.900481 0.725896 1.004289 0.600351 1.090222 10.222402 7.809375 1.020804
 0.912206 1.011497 1.140673 3.054129 0.984778 1.074883 1.063898 5.543024 1.059186 0.978561 1.112876 0.924067 1.162533 2.455626 -6.643920 1.123739
 0.705738 0.904006 1.129390 -6.158169 0.851743 1.021985 1.000647 -6.793425 0.993079 0.840342 1.085426 0.725337 1.164685 6.698444 -1.389292 1.102207
 0.933879 1.010202 1.098819 4.407269 0.990664 1.055702 1.047870 0.206923 1.044652 0.986167 1.080855 0.942591 1.113247 -14.842492 -5.659444 1.087732
 0.773489 0.917547 1.075655 9.514130 0.879423 1.001564 0.986804 -7.029126 0.981293 0.871329 1.045576 0.787035 1.099721 18.288763 -3.417346 1.057348
 -0.088632 0.282725 0.653831 23.081907 0.184549 0.493428 0.455228 1.890224 0.442968 0.163950 0.592211 -0.055148 0.702647 11.886071 0.008128 0.614839
 0.023328 0.362653 0.708844 14.627208 0.272423 0.558138 0.522752 1.446352 0.511408 0.253632 0.650542 0.053284 0.754670 15.588385 -2.861646 0.671980
 0.659041 0.855667 1.094252 2.629310 0.801701 0.978739 0.957416 6.273328 0.948769 0.790009 1.046456 0.678190 1.131750 3.749001 -3.605555 1.065279
 0.995050 1.088948 1.231589 22.621302 1.062647 1.154532 1.144164 9.375521 1.138540 1.056449 1.198022 1.006628 1.257314 5.179171 0.669397 1.211940
 1.114873 1.149240 1.233078 -7.211969 1.137874 1.183469 1.177878 2.699973 1.174359 1.134973 1.210339 1.119592 1.250770 2.967182 -3.075323 1.219942
 0.194493 0.489332 0.804571 4.697183 0.409993 0.663811 0.632382 -0.844128 0.621504 0.393222 0.749375 0.220883 0.848136 -13.001224 -9.092093 0.769953
 -0.047189 0.312180 0.663518 -6.565489 0.218151 0.512912 0.476771 -0.195550 0.465181 0.198179 0.606007 -0.014370 0.708795 -12.568572 -9.625875 0.627037
 0.853732 0.979939 1.159361 6.405097 0.945013 1.067170 1.051970 1.520420 1.045154 0.936787 1.120302 0.867146 1.190612 8.671367 8.150739 1.135738
 0.267601 0.522793 0.757882 3.141636 0.457780 0.658262 0.634722 6.049295 0.626706 0.443511 0.720157 0.292949 0.786820 0.661465 -6.447937 0.734184
 0.632837 0.809567 1.018659 4.982609 0.761004 0.920446 0.901024 1.121836 0.893730 0.750611 0.978997 0.649181 1.050337 -7.060287 1.991428 0.994212
 0.775891 0.880218 1.019937 -7.674845 0.849009 0.954823 0.940452 5.528338 0.936118 0.842804 0.993180 0.782056 1.041863 20.613926 -0.881320 1.002957
 0.623502 0.772902 0.954674 8.362267 0.729964 0.872029 0.853371 9.980862 0.847632 0.721295 0.921825 0.633602 0.981228 19.576807 3.352730 0.934027
 0.049972 0.403027 0.803523 11.336317 0.306674 0.620529 0.580974 9.699244 0.567577 0.286643 0.730902 0.081161 0.861524 20.179821 -0.811771 0.758261
 0.323773 0.599759 0.919406 -7.027633 0.524868 0.769828 0.739489 4.871395 0.728559 0.508849 0.859225 0.349672 0.966924 21.469700 -1.935047 0.882177
 0.665062 0.839482 1.043800 1.646844 0.792873 0.945281 0.926886 1.441845 0.919696 0.782581 1.002692 0.683146 1.075826 19.782068 -1.374490 1.018725
 1.282654 1.312118 1.409452 -11.101731 1.302084 1.347321 1.342021 -3.926053 1.337932 1.299178 1.380515 1.289290 1.432539 -7.417539 -13.385348 1.392858
 0.615608 0.759989 0.916511 -10.979154 0.719897 0.848175 0.831868 12.258653 0.826786 0.712097 0.889921 0.626186 0.938120 17.292234 4.357417 0.899645
 0.773544 0.975284 1.213895 1.481950 0.923966 1.092723 1.073140 -0.150209 1.064049 0.911606 1.162949 0.799617 1.253818 8.997213 6.493727 1.183396
 0.903492 0.943280 1.016393 -6.703904 0.928832 0.980856 0.972972 1.105455 0.970805 0.926545 1.001365 0.903534 1.029187 -11.943701 -10.745385 1.006635
 0.126902 0.424582 0.754479 -13.479649 0.343129 0.606561 0.573047 5.848055 0.562224 0.326183 0.696323 0.151894 0.800799 -4.987386 0.210510 0.717782
 0.799339 0.916079 1.082974 -10.048539 0.882623 0.994569 0.982096 -1.201350 0.976319 0.874897 1.045427 0.812111 1.112267 -11.376973 -3.412452 1.060143
 0.791214 0.917472 1.097672 -14.793695 0.881364 1.002140 0.988491 -2.143075 0.982235 0.873087 1.057450 0.804767 1.129060 -16.522884 -5.225194 1.073219
 0.511936 0.775998 1.082110 1.858462 0.704049 0.938361 0.909220 -3.754453 0.898845 0.688819 1.023571 0.535972 1.128813 -10.157578 -6.772348 1.045884
 0.551798 0.791019 1.059458 5.345049 0.726441 0.935264 0.909235 -3.077665 0.900259 0.712772 1.009093 0.573285 1.099410 -6.458791 -5.411779 1.028168
 0.653365 0.839492 1.045277 4.324045 0.789314 0.950925 0.930819 -2.327265 0.923866 0.778923 1.007220 0.669815 1.075871 -4.659750 -4.074224 1.021397
 0.649730 0.836964 1.057672 3.988147 0.786167 0.952565 0.932046 -1.589070 0.924354 0.775088 1.014223 0.668210 1.091823 -4.025503 -2.691297 1.031216
 0.827599 0.935904 1.097752 -16.196169 0.904842 1.007756 0.996391 -1.761650 0.991708 0.897406 1.060727 0.840029 1.127037 -15.568524 -4.366106 1.075250
 0.443997 0.697908 0.950989 44.997013 0.630436 0.841888 0.815644 1.786670 0.807503 0.616870 0.908237 0.464246 0.984457 28.760138 3.634666 0.923925
 0.892946 0.964015 1.066064 -13.737191 0.943709 1.008134 1.000018 -1.732756 0.997136 0.938754 1.042545 0.901027 1.084562 -14.322083 -4.016815 1.051434
 0.620358 0.824821 1.055358 4.182287 0.770219 0.947254 0.925590 -2.044454 0.917692 0.758063 1.011261 0.640062 1.089988 -4.469403 -3.338336 1.028181
 1.017581 1.147284 1.275154 9.542360 1.118756 1.207433 1.199467 2.628974 1.194026 1.110717 1.245471 1.039528 1.296698 12.720942 3.323893 1.258766
 1.093679 1.200498 1.315721 6.968865 1.176823 1.252807 1.246275 -2.654342 1.240863 1.169940 1.287777 1.112052 1.336403 -3.755281 2.216391 1.300056
 1.338141 1.350201 1.417402 8.772084 1.344808 1.371887 1.369211 -5.288403 1.366005 1.343025 1.395168 1.340645 1.434137 -0.465101 7.122835 1.405001
 1.270777 1.283250 1.346081 -3.052929 1.277351 1.304747 1.301977 -1.823309 1.299100 1.275496 1.326049 1.272637 1.361125 16.651672 10.045328 1.334931
 1.241994 1.244158 1.289407 0.590319 1.241496 1.258648 1.256462 -4.236525 1.254466 1.240642 1.274198 1.242418 1.301439 -4.365521 3.611923 1.280945
 1.259994 1.285991 1.364574 12.232973 1.277269 1.315139 1.310745 -7.018179 1.307404 1.275226 1.341637 1.264673 1.383440 -1.179663 -2.025717 1.351079
 1.116526 1.200127 1.285341 15.938517 1.182433 1.237355 1.233090 -1.548720 1.229209 1.177105 1.263193 1.131936 1.300725 -8.577632 -2.422590 1.273311
 1.223145 1.233516 1.313049 -2.594997 1.226246 1.263273 1.257676 -6.007426 1.254683 1.224504 1.290018 1.223447 1.331931 0.512210 6.216349 1.299369
 1.185691 1.192384 1.215397 -11.224590 1.190917 1.198977 1.198152 0.054628 1.197106 1.190281 1.207085 1.188110 1.222148 -7.286800 -3.423267 1.210677
 1.229469 1.244696 1.292437 7.973313 1.240121 1.259629 1.258643 -2.477057 1.256330 1.238401 1.276203 1.233273 1.303620 1.618149 5.307740 1.283874
 1.112457 1.195139 1.333266 -14.777279 1.173348 1.252320 1.244587 -0.033600 1.238421 1.167044 1.296559 1.127545 1.360502 -27.143538 -1.755195 1.312732
 1.009267 1.139523 1.305004 18.992611 1.107946 1.214261 1.203848 5.817834 1.196571 1.099137 1.264812 1.030903 1.334342 6.929162 14.019403 1.282194
 1.234583 1.305755 1.377824 15.225758 1.291086 1.335939 1.333034 4.098032 1.329545 1.286389 1.357818 1.248205 1.391482 4.924924 9.216256 1.367128
 1.280545 1.315423 1.356676 -5.782906 1.308724 1.329671 1.329170 1.657797 1.326809 1.306286 1.343504 1.288554 1.366073 -11.196557 6.511733 1.349750
 1.157001 1.195805 1.240548 20.551052 1.187388 1.214003 1.212486 3.915226 1.210151 1.184964 1.228124 1.164606 1.249497 1.114889 4.820144 1.234009
 1.207992 1.268357 1.361441 -2.110542 1.253604 1.304876 1.300741 -3.910526 1.296319 1.248978 1.335213 1.220005 1.380438 -34.291996 -14.031971 1.346809
 1.005497 1.118120 1.254968 1.911237 1.091541 1.178726 1.171091 8.157423 1.164812 1.083771 1.221120 1.025243 1.279077 2.203971 4.914354 1.236402
 1.179422 1.212892 1.255821 12.996653 1.205563 1.230575 1.227973 5.493421 1.226183 1.203442 1.243915 1.185669 1.264992 -12.248615 9.491084 1.248891
 1.023607 1.087347 1.146462 13.202685 1.074347 1.113028 1.111240 9.156463 1.107940 1.070139 1.131207 1.036148 1.156180 10.875696 5.255336 1.138525
 1.198450 1.245973 1.296156 -2.487682 1.236546 1.265935 1.264453 1.920063 1.261828 1.233465 1.281641 1.208487 1.305998 -3.436871 4.952580 1.288751
 1.472310 1.407007 1.346698 -7.734960 1.424707 1.369543 1.376212 -2.194287 1.378369 1.428434 1.354073 1.467014 1.341862 1.957828 8.202454 1.351528
 1.442130 1.388580 1.347092 1.614156 1.402829 1.359356 1.364990 -0.154823 1.366125 1.405741 1.349841 1.438491 1.345136 1.279580 2.085032 1.349680
 0.982378 1.129712 1.324707 15.684298 1.092739 1.216769 1.205235 -0.911741 1.196483 1.082368 1.276760 1.005474 1.358752 13.410343 -3.960917 1.297907
 0.961034 1.108482 1.309583 -2.970115 1.070704 1.199328 1.186749 -4.062493 1.177888 1.060616 1.260638 0.983403 1.344770 4.099354 -9.953812 1.282286
 0.966239 1.076451 1.228349 -4.269805 1.047678 1.145174 1.135139 -6.395414 1.128739 1.040468 1.191554 0.982800 1.255337 -0.169625 -6.512759 1.207669
 0.969965 1.088829 1.217280 -6.454216 1.061172 1.148357 1.140638 2.207284 1.134866 1.053542 1.187198 0.989812 1.238485 1.806049 3.787985 1.200570
 1.478284 1.371527 1.272714 29.895643 1.398617 1.314229 1.324051 -4.016826 1.327582 1.405083 1.287604 1.466283 1.261639 20.050251 13.971586 1.281982
 0.719911 0.934651 1.177380 17.904482 0.881193 1.052083 1.034195 -5.021866 1.024159 0.867624 1.124048 0.750361 1.216329 -6.269875 -0.409515 1.146736
 1.278538 1.205540 1.159156 -10.346337 1.222102 1.175333 1.180244 -5.807181 1.181921 1.225956 1.163973 1.269261 1.155804 -2.095914 -13.269817 1.162210
 1.060325 1.142001 1.260692 -8.411096 1.121215 1.192775 1.186231 -4.930168 1.181035 1.115451 1.229942 1.073635 1.282708 3.682374 -0.793442 1.243819
 1.285002 1.264193 1.257728 1.382952 1.269878 1.254024 1.256982 3.816021 1.256830 1.270555 1.254288 1.284684 1.260061 16.339329 7.846558 1.256597
 1.306077 1.303550 1.312646 0.877716 1.305201 1.300818 1.302695 1.590073 1.301660 1.305044 1.305492 1.308710 1.317675 -2.927349 4.120721 1.309149
 1.014193 1.208241 1.445056 -8.528322 1.161059 1.317435 1.302064 4.810738 1.291822 1.148032 1.389328 1.044615 1.486386 -10.911706 0.498746 1.413315
 0.915214 1.105734 1.333296 5.643143 1.059040 1.212487 1.197467 8.024620 1.187667 1.046514 1.280867 0.944174 1.371874 16.212158 6.808419 1.303546
 0.957322 1.092811 1.265971 -17.599636 1.058684 1.173138 1.161470 4.671575 1.154052 1.049567 1.225655 0.977622 1.296315 8.230932 2.203905 1.243114
 1.139639 1.192070 1.289924 0.275884 1.177554 1.231091 1.225916 6.059772 1.221271 1.173227 1.262793 1.149081 1.309740 6.983081 13.414844 1.275081
 1.347162 1.337835 1.352594 -23.738321 1.340284 1.336814 1.337883 1.050133 1.336771 1.340373 1.343397 1.348626 1.359593 -10.740285 4.781519 1.347911
 0.912880 1.079784 1.304986 -22.967171 1.036283 1.184295 1.168845 2.654186 1.159626 1.025207 1.252827 0.936997 1.343650 -4.161272 -2.977232 1.275053
 1.220006 1.223154 1.244476 -7.265342 1.222960 1.227496 1.227791 5.560018 1.226611 1.222237 1.235493 1.222890 1.251212 9.444933 12.299238 1.239842
 1.018930 1.186030 1.381273 -12.103478 1.145603 1.276793 1.264076 5.010546 1.255781 1.134912 1.335294 1.045368 1.414727 1.143301 9.458256 1.355311
 -1.678053 -1.259015 -0.729681 -75.359764 -1.374753 -0.987166 -1.035969 -12.003078 -1.054347 -1.399835 -0.835969 -1.638303 -0.644443 -65.831596 -18.111935 -0.795225
 -7.645693 10.994718
 -11.148832 9.830404
 -13.163649 12.497005
 66.007782 -66.044258
 -10.999121 9.329198
 -8.830415 13.913309
 -11.382874 11.119989
 31.943897 -31.832571
 -10.467012 11.839564
 -10.314009 9.836638
 -10.094943 14.147451
 -9.740263 9.248178
 -12.629284 14.171588
 59.832077 -59.822353
 30.435585 -30.516424
 -12.863794 11.988791
 -17.634954 8.022805
 1.241957 1.261402 1.307706 -7.641936 1.255333 1.279214 1.276465 -2.588873 1.274524 1.253675 1.293898 1.244962 1.318392 -1.582922 6.165269 1.299677
 1.157174 1.205946 1.283301 -15.095734 1.192018 1.240922 1.235210 -2.568658 1.232296 1.188758 1.264296 1.162704 1.298188 2.598328 4.763872 1.271940
 0.325588 0.654413 1.047148 -16.035831 0.564229 0.861955 0.824461 5.872795 0.811023 0.545021 0.972269 0.356231 1.107378 9.224766 3.520388 1.000509
 0.265351 0.604243 1.000351 -9.163512 0.512073 0.814820 0.776835 6.272470 0.763239 0.492253 0.925889 0.297444 1.060201 -1.602559 0.700916 0.954041
 0.497409 0.744135 1.035853 -11.721646 0.677183 0.897824 0.870607 1.424044 0.860303 0.662587 0.979943 0.521302 1.080960 -10.705497 -1.292229 1.001095
 1.069831 1.151084 1.296787 -17.138153 1.125954 1.218260 1.206282 -12.153109 1.201124 1.120337 1.262457 1.077310 1.324292 14.403254 2.034963 1.276131
 1.436195 1.394924 1.372212 3.401556 1.405934 1.373289 1.378316 4.854379 1.378668 1.407665 1.369938 1.434936 1.373723 -3.206331 11.862203 1.372043
 -0.298480 0.175740 0.710056 2.003448 0.046480 0.467834 0.414176 0.570611 0.396185 0.019295 0.614673 -0.256233 0.786692 -2.511019 0.606450 0.649543
 1.305068 1.259149 1.239768 -3.616738 1.269300 1.241647 1.244898 -2.759636 1.245487 1.271603 1.238699 1.300759 1.240892 4.192603 2.547914 1.239455
 0.816887 0.988208 1.205545 -1.722562 0.942110 1.097302 1.078141 7.808622 1.070362 0.931497 1.160047 0.835069 1.241367 0.778669 8.981764 1.177820
 0.918123 1.027253 1.175100 7.331151 0.997473 1.098856 1.086492 6.201674 1.080690 0.990584 1.142416 0.931151 1.200644 -3.572898 1.247029 1.155575
 0.979363 1.067351 1.199522 14.079248 1.042368 1.129348 1.118779 7.285125 1.113902 1.036650 1.169160 0.989612 1.223622 -9.333396 -0.034565 1.181433
 0.377697 0.664942 0.972686 22.609110 0.587992 0.834146 0.803304 -1.638411 0.793252 0.571934 0.918032 0.402882 1.017068 18.891712 8.782107 0.938169
 0.456639 0.701459 0.963802 14.237626 0.635597 0.846852 0.820178 -8.225455 0.811512 0.622124 0.917824 0.476918 1.000919 -5.998760 -3.358200 0.934612
 0.547911 0.741228 0.953485 -7.064814 0.687991 0.860079 0.837058 -8.821523 0.830688 0.677670 0.917055 0.562252 0.983806 -6.653239 -13.070496 0.929989
 0.583172 0.797502 1.050968 6.939065 0.737919 0.934717 0.908413 -4.525061 0.900482 0.725899 1.004290 0.600355 1.090222 10.221521 7.809282 1.020805
 0.912212 1.011500 1.140674 3.053770 0.984781 1.074884 1.063900 5.543019 1.059187 0.978564 1.112877 0.924072 1.162534 2.454174 -6.644016 1.123740
 0.705743 0.904008 1.129390 -6.158549 0.851746 1.021986 1.000648 -6.793465 0.993080 0.840344 1.085427 0.725341 1.164686 6.697393 -1.389379 1.102208
 0.933884 1.010204 1.098819 4.406907 0.990667 1.055703 1.047871 0.206893 1.044654 0.986170 1.080855 0.942596 1.113248 -14.843720 -5.659522 1.087733
 0.773501 0.917552 1.075657 9.513231 0.879430 1.001567 0.986808 -7.029196 0.981296 0.871336 1.045578 0.787046 1.099722 18.286068 -3.417545 1.057350
 -0.088623 0.282728 0.653832 23.081360 0.184553 0.493430 0.455230 1.890122 0.442970 0.163954 0.592212 -0.055141 0.702648 11.884438 0.007961 0.614840
 0.023338 0.362657 0.708845 14.626576 0.272428 0.558140 0.522755 1.446252 0.511410 0.253637 0.650543 0.053292 0.754671 15.586498 -2.861825 0.671981
 0.659056 0.855673 1.094254 2.628112 0.801709 0.978743 0.957420 6.273269 0.948773 0.790017 1.046458 0.678205 1.131752 3.745400 -3.605798 1.065282
 0.995065 1.088954 1.231592 22.620129 1.062655 1.154536 1.144168 9.375483 1.138544 1.056457 1.198025 1.006642 1.257315 5.175667 0.669173 1.211942
 1.114886 1.149245 1.233080 -7.212974 1.137881 1.183472 1.177881 2.699954 1.174362 1.134980 1.210341 1.119603 1.250771 2.964260 -3.075499 1.219944
 0.194499 0.489335 0.804571 4.696818 0.409996 0.663813 0.632383 -0.844207 0.621506 0.393225 0.749376 0.220888 0.848136 -13.002498 -9.092220 0.769954
 -0.047175 0.312186 0.663520 -6.566549 0.218158 0.512915 0.476775 -0.195659 0.465185 0.198187 0.606010 -0.014357 0.708797 -12.571554 -9.626123 0.627039
 0.853734 0.979940 1.159361 6.405032 0.945014 1.067170 1.051970 1.520401 1.045155 0.936788 1.120302 0.867148 1.190612 8.670852 8.150699 1.135738
 0.267619 0.522801 0.757885 3.140140 0.457789 0.658267 0.634727 6.049220 0.626711 0.443520 0.720160 0.292965 0.786822 0.657442 -6.448218 0.734187
 0.632846 0.809570 1.018661 4.981943 0.761009 0.920448 0.901026 1.121790 0.893732 0.750616 0.978998 0.649190 1.050339 -7.062379 1.991279 0.994214
 0.775895 0.880219 1.019938 -7.674956 0.849011 0.954824 0.940453 5.528308 0.936118 0.842806 0.993180 0.782059 1.041863 20.613070 -0.881388 1.002958
 0.623506 0.772903 0.954675 8.362136 0.729965 0.872030 0.853372 9.980821 0.847633 0.721297 0.921826 0.633605 0.981229 19.575932 3.352652 0.934027
 0.049987 0.403033 0.803525 11.335172 0.306682 0.620532 0.580978 9.699133 0.567581 0.286651 0.730905 0.081175 0.861526 20.176527 -0.812030 0.758263
 0.323787 0.599765 0.919408 -7.028694 0.524875 0.769831 0.739493 4.871302 0.728563 0.508856 0.859227 0.349684 0.966926 21.466759 -1.935279 0.882179
 0.665074 0.839487 1.043801 1.645930 0.792879 0.945284 0.926888 1.441775 0.919699 0.782587 1.002694 0.683156 1.075827 19.779593 -1.374676 1.018727
 1.282664 1.312122 1.409453 -11.102408 1.302089 1.347323 1.342024 -3.926087 1.337935 1.299183 1.380517 1.289299 1.432540 -7.419861 -13.385529 1.392860
 0.615612 0.759991 0.916512 -10.979326 0.719899 0.848176 0.831869 12.258606 0.826787 0.712099 0.889922 0.626190 0.938121 17.291254 4.357349 0.899646
 0.773550 0.975286 1.213896 1.481493 0.923969 1.092724 1.073141 -0.150254 1.064051 0.911609 1.162950 0.799622 1.253819 8.995919 6.493622 1.183397
 0.903495 0.943281 1.016393 -6.704055 0.928833 0.980857 0.972973 1.105422 0.970806 0.926547 1.001365 0.903538 1.029187 -11.944507 -10.745454 1.006635
 0.126911 0.424586 0.754480 -13.480276 0.343133 0.606563 0.573049 5.847955 0.562227 0.326188 0.696324 0.151902 0.800800 -4.989199 0.210350 0.717784
 0.799341 0.916080 1.082974 -10.048678 0.882624 0.994570 0.982097 -1.201363 0.976320 0.874898 1.045428 0.812113 1.112267 -11.377410 -3.412485 1.060143
 0.791216 0.917473 1.097672 -14.793880 0.881365 1.002141 0.988492 -2.143092 0.982236 0.873088 1.057450 0.804770 1.129061 -16.523460 -5.225238 1.073220
 0.511950 0.776003 1.082112 1.857483 0.704056 0.938365 0.909223 -3.754542 0.898849 0.688827 1.023573 0.535985 1.128815 -10.160635 -6.772583 1.045886
 0.551811 0.791025 1.059460 5.344102 0.726448 0.935268 0.909239 -3.077750 0.900263 0.712780 1.009096 0.573297 1.099411 -6.461749 -5.412007 1.028170
 0.653376 0.839497 1.045279 4.323294 0.789320 0.950928 0.930822 -2.327333 0.923869 0.778929 1.007222 0.669824 1.075872 -4.662095 -4.074405 1.021398
 0.649738 0.836968 1.057673 3.987584 0.786171 0.952567 0.932048 -1.589121 0.924356 0.775092 1.014225 0.668217 1.091824 -4.027260 -2.691432 1.031217
 0.827600 0.935905 1.097752 -16.196226 0.904843 1.007756 0.996392 -1.761655 0.991708 0.897406 1.060727 0.840030 1.127037 -15.568702 -4.366119 1.075250
 0.444015 0.697915 0.950991 44.995754 0.630445 0.841892 0.815648 1.786556 0.807508 0.616880 0.908240 0.464262 0.984459 28.756205 3.634363 0.923928
 0.892947 0.964015 1.066064 -13.737264 0.943710 1.008134 1.000018 -1.732762 0.997136 0.938754 1.042545 0.901028 1.084562 -14.322311 -4.016833 1.051434
 0.620368 0.824825 1.055359 4.181602 0.770223 0.947256 0.925592 -2.044516 0.917695 0.758068 1.011262 0.640071 1.089990 -4.471540 -3.338501 1.028183
 1.017596 1.147290 1.275156 9.541086 1.118764 1.207437 1.199471 2.628939 1.194031 1.110725 1.245474 1.039542 1.296700 12.717510 3.323676 1.258768
 1.093693 1.200504 1.315723 6.967649 1.176831 1.252810 1.246279 -2.654385 1.240867 1.169948 1.287780 1.112065 1.336405 -3.758640 2.216171 1.300058
 1.338150 1.350205 1.417403 8.771525 1.344813 1.371890 1.369213 -5.288494 1.366008 1.343030 1.395169 1.340654 1.434138 -0.467116 7.122661 1.405003
 1.270784 1.283252 1.346081 -3.053318 1.277355 1.304748 1.301979 -1.823394 1.299102 1.275500 1.326051 1.272644 1.361125 16.650156 10.045189 1.334932
 1.241997 1.244159 1.289407 0.590177 1.241498 1.258649 1.256463 -4.236589 1.254467 1.240644 1.274199 1.242421 1.301439 -4.366220 3.611847 1.280945
 1.260005 1.285996 1.364576 12.232098 1.277275 1.315141 1.310748 -7.018216 1.307407 1.275232 1.341639 1.264684 1.383441 -1.182235 -2.025889 1.351081
 1.116542 1.200134 1.285343 15.937098 1.182441 1.237358 1.233094 -1.548758 1.229214 1.177114 1.263196 1.131951 1.300727 -8.581391 -2.422836 1.273313
 1.223148 1.233517 1.313050 -2.595005 1.226247 1.263274 1.257677 -6.007495 1.254684 1.224506 1.290018 1.223449 1.331931 0.511732 6.216293 1.299370
 1.185702 1.192389 1.215399 -11.225541 1.190922 1.198980 1.198155 0.054585 1.197109 1.190287 1.207088 1.188120 1.222150 -7.289366 -3.423433 1.210679
 1.229476 1.244699 1.292438 7.972866 1.240125 1.259631 1.258645 -2.477108 1.256332 1.238405 1.276204 1.233279 1.303621 1.616585 5.307593 1.283875
 1.112473 1.195146 1.333269 -14.778553 1.173356 1.252324 1.244591 -0.033662 1.238425 1.167053 1.296562 1.127560 1.360504 -27.147102 -1.755455 1.312734
 1.009283 1.139529 1.305007 18.991377 1.107954 1.214265 1.203852 5.817763 1.196576 1.099146 1.264815 1.030918 1.334344 6.925654 14.019135 1.282197
 1.234592 1.305759 1.377825 15.225157 1.291091 1.335941 1.333037 4.097957 1.329547 1.286394 1.357820 1.248213 1.391484 4.922929 9.216094 1.367129
 1.280552 1.315425 1.356676 -5.783332 1.308727 1.329673 1.329172 1.657730 1.326811 1.306289 1.343505 1.288560 1.366074 -11.197982 6.511625 1.349751
 1.157004 1.195806 1.240549 20.550903 1.187389 1.214004 1.212486 3.915188 1.210152 1.184965 1.228125 1.164609 1.249497 1.114240 4.820089 1.234009
 1.208004 1.268362 1.361443 -2.111435 1.253610 1.304879 1.300745 -3.910589 1.296322 1.248985 1.335215 1.220017 1.380439 -34.294735 -14.032195 1.346811
 1.005514 1.118127 1.254971 1.909883 1.091550 1.178730 1.171095 8.157382 1.164817 1.083780 1.221123 1.025258 1.279079 2.200109 4.914081 1.236405
 1.179425 1.212893 1.255822 12.996591 1.205564 1.230576 1.227974 5.493382 1.226183 1.203443 1.243915 1.185671 1.264992 -12.249115 9.491031 1.248891
 1.023619 1.087352 1.146464 13.201734 1.074353 1.113031 1.111243 9.156439 1.107943 1.070145 1.131209 1.036158 1.156181 10.873043 5.255153 1.138526
 1.198457 1.245976 1.296156 -2.488077 1.236549 1.265937 1.264454 1.919999 1.261829 1.233469 1.281642 1.208493 1.305999 -3.438294 4.952469 1.288751
 1.472325 1.407014 1.346701 -7.736116 1.424715 1.369547 1.376216 -2.194301 1.378373 1.428443 1.354075 1.467028 1.341864 1.954128 8.202227 1.351531
 1.442143 1.388586 1.347094 1.613187 1.402835 1.359360 1.364993 -0.154843 1.366129 1.405748 1.349843 1.438503 1.345137 1.276420 2.084828 1.349682
 0.982380 1.129713 1.324707 15.684287 1.092740 1.216770 1.205235 -0.911842 1.196484 1.082369 1.276760 1.005476 1.358752 13.410173 -3.960990 1.297907
 0.961036 1.108483 1.309583 -2.970173 1.070705 1.199329 1.186750 -4.062590 1.177888 1.060617 1.260638 0.983405 1.344770 4.099209 -9.953875 1.282286
 0.966241 1.076452 1.228349 -4.269947 1.047680 1.145174 1.135140 -6.395501 1.128739 1.040470 1.191555 0.982802 1.255338 -0.169946 -6.512818 1.207669
 0.969971 1.088832 1.217281 -6.454560 1.061175 1.148358 1.140640 2.207226 1.134867 1.053545 1.187199 0.989817 1.238486 1.804774 3.787879 1.200571
 1.478295 1.371531 1.272715 29.894819 1.398623 1.314232 1.324054 -4.016865 1.327586 1.405089 1.287606 1.466294 1.261640 20.047508 13.971397 1.281984
 0.719911 0.934652 1.177380 17.904478 0.881193 1.052083 1.034195 -5.021933 1.024159 0.867625 1.124048 0.750362 1.216329 -6.269934 -0.409547 1.146736
 1.278542 1.205542 1.159157 -10.346543 1.222104 1.175334 1.180245 -5.807215 1.181922 1.225958 1.163974 1.269264 1.155805 -2.096695 -13.269880 1.162211
 1.060327 1.142001 1.260692 -8.411089 1.121216 1.192776 1.186231 -4.930268 1.181035 1.115453 1.229942 1.073637 1.282708 3.682167 -0.793525 1.243819
 1.285009 1.264196 1.257729 1.382331 1.269882 1.254025 1.256984 3.815990 1.256832 1.270559 1.254289 1.284691 1.260062 16.337746 7.846446 1.256598
 1.306087 1.303554 1.312647 0.876914 1.305206 1.300820 1.302697 1.590036 1.301663 1.305049 1.305494 1.308719 1.317676 -2.929434 4.120575 1.309150
 1.014210 1.208248 1.445059 -8.529591 1.161067 1.317439 1.302069 4.810647 1.291826 1.148041 1.389331 1.044631 1.486389 -10.915606 0.498468 1.413318
 0.915227 1.105739 1.333298 5.642274 1.059047 1.212490 1.197470 8.024540 1.187670 1.046521 1.280869 0.944185 1.371876 16.209295 6.808206 1.303548
 0.957329 1.092813 1.265972 -17.600052 1.058688 1.173139 1.161472 4.671515 1.154053 1.049571 1.225656 0.977628 1.296316 8.229328 2.203780 1.243115
 1.139640 1.192070 1.289924 0.275959 1.177554 1.231091 1.225916 6.059716 1.221272 1.173227 1.262793 1.149082 1.309740 6.982987 13.414805 1.275081
 1.347172 1.337839 1.352595 -23.739096 1.340289 1.336816 1.337885 1.050096 1.336774 1.340378 1.343399 1.348635 1.359594 -10.742342 4.781371 1.347913
 0.912883 1.079785 1.304986 -22.967190 1.036284 1.184295 1.168846 2.654153 1.159626 1.025209 1.252827 0.936999 1.343650 -4.161931 -2.977290 1.275053
 1.220012 1.223156 1.244477 -7.265795 1.222963 1.227498 1.227792 5.559998 1.226613 1.222240 1.235494 1.222895 1.251213 9.443722 12.299156 1.239843
 1.018946 1.186036 1.381275 -12.104621 1.145611 1.276797 1.264080 5.010485 1.255785 1.134920 1.335297 1.045383 1.414729 1.139750 9.457994 1.355314
 -1.678035 -1.259008 -0.729679 -75.361084 -1.374743 -0.987161 -1.035964 -12.003198 -1.054342 -1.399825 -0.835966 -1.638286 -0.644441 -65.835716 -18.112251 -0.795222
 -7.646682 10.995708
 -11.149826 9.831400
 -13.164644 12.498003
 66.006844 -66.043320
 -11.000114 9.330193
 -8.831409 13.914307
 -11.383867 11.120986
 31.942924 -31.831596
 -10.468006 11.840561
 -10.315001 9.837633
 -10.095938 14.148449
 -9.741253 9.249169
 -12.630280 14.172585
 59.831444 -59.821720
 30.434626 -30.515463
 -12.864789 11.989789
 -17.635950 8.023803
