# Supplementary material for: AMS 3.0: prediction of post-translational modifications
Source: BMC Bioinformatics. 2010 Apr 28;11:210. doi: 10.1186/1471-2105-11-210 (PMC2874555; doi:10.1186/1471-2105-11-210)
Supplement: Additional file 2 — PTM predictor software with training data. PTM_Archive.tar.gz includes the predictor software binaries together with all trained ANNs in tar.gz compressed form. [file 1471-2105-11-210-S2.GZ › PTM_Archive/4-carboxyglutamate/R/Rnet18.dat]

 2
 90 18 2
 1.237132 3.288518 1.564412 1.285593 1.218275 1.285098 1.213065 1.214935 0.272876 1.210864 1.287442 1.231801 1.282853 1.239072 1.231179 1.246046 -5.401484 1.264191
 1.220405 9.296572 -0.445887 1.279641 1.194984 1.278421 1.189085 1.191886 -0.032488 1.183682 1.280311 1.211581 1.275715 1.218737 1.207639 1.226135 -18.556171 1.251913
 0.968879 8.807796 8.129326 1.146127 0.866743 1.137327 0.851952 0.869220 -0.229912 0.803722 1.134377 0.914073 1.129673 0.921462 0.869795 0.932574 -11.241443 1.046922
 0.934142 4.713262 2.686317 1.105337 0.832610 1.096328 0.818197 0.835785 -0.032552 0.768832 1.092647 0.878670 1.088800 0.884845 0.833349 0.895230 -1.485931 1.007446
 0.973239 3.795202 1.555969 1.102523 0.897908 1.095873 0.886866 0.899961 0.238360 0.850375 1.093315 0.932649 1.090035 0.937421 0.899308 0.945333 -21.902376 1.028616
 1.198057 13.542562 -7.142860 1.293065 1.152058 1.289150 1.144411 1.150941 -0.118498 1.127625 1.289186 1.175407 1.284929 1.182246 1.160220 1.190104 -13.729568 1.242321
 1.274096 6.820386 14.945282 1.302775 1.267973 1.303470 1.264133 1.263921 0.602335 1.269374 1.306762 1.276311 1.302155 1.283422 1.282197 1.289497 8.297308 1.292848
 0.703906 -1.725991 8.803453 0.903869 0.577240 0.892280 0.560947 0.583987 0.637065 0.494177 0.885911 0.630890 0.883988 0.634216 0.568855 0.643651 3.936149 0.787384
 1.190948 15.173621 -4.628191 1.205205 1.190456 1.205561 1.189101 1.188105 0.397082 1.193600 1.207553 1.193560 1.204802 1.197411 1.198291 1.200633 -0.394137 1.200263
 1.134185 0.786406 3.407068 1.242356 1.078446 1.237501 1.069754 1.078446 -0.399200 1.045931 1.236570 1.105357 1.232909 1.111167 1.083937 1.119091 1.938261 1.182882
 1.097624 -2.136062 1.009387 1.185441 1.052213 1.181931 1.043902 1.050950 0.515792 1.026184 1.182019 1.075739 1.178200 1.082349 1.060802 1.090100 11.191472 1.139384
 1.128501 -7.217318 2.113109 1.209407 1.088648 1.206356 1.081274 1.087127 0.311524 1.067223 1.206685 1.109780 1.202714 1.116418 1.097616 1.123829 11.007754 1.166766
 0.980357 20.369444 1.167226 1.095689 0.914779 1.090008 0.905030 0.916155 -0.282866 0.873927 1.088441 0.945012 1.085052 0.949935 0.916783 0.957423 28.056778 1.031500
 0.976706 -5.974966 -5.327048 1.070705 0.923459 1.066016 0.915696 0.924797 -0.501771 0.890059 1.064705 0.947974 1.062073 0.951541 0.924640 0.957332 19.329967 1.017757
 0.974927 -12.718691 -3.917904 1.046326 0.933915 1.042454 0.928287 0.935381 -0.566118 0.907773 1.041005 0.952256 1.039281 0.954488 0.933374 0.958230 -18.075594 1.004463
 1.010199 20.455589 -7.859597 1.122830 0.946589 1.117337 0.937310 0.948216 -0.009894 0.905683 1.115246 0.975843 1.112496 0.980083 0.947635 0.987066 16.710552 1.059529
 1.093951 -3.415517 3.352574 1.165398 1.056725 1.162830 1.050085 1.055727 0.210103 1.035904 1.163017 1.076389 1.159618 1.081915 1.064248 1.088463 -2.905548 1.128031
 1.023970 13.671308 -5.765165 1.135661 0.964996 1.130467 0.955318 0.965933 -0.207714 0.925821 1.129080 0.992243 1.125614 0.997011 0.968127 1.003612 -12.897751 1.073602
 1.086524 -16.864763 -8.811853 1.128254 1.066310 1.126741 1.062464 1.065535 0.066630 1.054902 1.126760 1.077237 1.124871 1.080507 1.070696 1.084317 -2.657971 1.106168
 1.057869 20.448652 -4.685888 1.124662 1.022702 1.121905 1.017066 1.022699 -0.109636 1.002252 1.121500 1.039750 1.118952 1.043603 1.026482 1.048641 11.467174 1.088380
 0.753529 8.758200 0.576800 0.863073 0.682704 0.857127 0.673288 0.686076 0.610590 0.635927 0.853911 0.713824 0.852856 0.716347 0.679727 0.722246 29.159595 0.800262
 0.805098 14.032033 0.836786 0.908262 0.740305 0.902886 0.731211 0.742958 0.409074 0.697619 0.900374 0.769203 0.898733 0.772116 0.738709 0.777932 16.704933 0.850129
 1.077913 6.225004 6.894311 1.184133 1.020523 1.179465 1.011524 1.020899 -0.209054 0.986908 1.178600 1.048358 1.174756 1.054376 1.026193 1.062016 1.039612 1.126393
 1.144246 -1.996076 6.773582 1.233648 1.099262 1.229988 1.091547 1.098450 0.210678 1.073547 1.229652 1.121743 1.226073 1.128025 1.106155 1.135175 29.597708 1.185776
 1.144955 -6.069571 2.604970 1.210475 1.113684 1.207802 1.108194 1.112906 -0.000048 1.097110 1.207812 1.129518 1.204804 1.134172 1.119279 1.139529 -4.871023 1.175017
 0.880149 -17.575466 -2.446276 0.980365 0.819057 0.975109 0.810073 0.820863 -0.345241 0.779581 0.972919 0.846518 0.970932 0.850185 0.818905 0.856263 1.418542 0.924113
 0.808695 -11.312144 -3.046930 0.897862 0.752074 0.893069 0.744419 0.754429 -0.126833 0.715473 0.890771 0.777063 0.889564 0.779252 0.750543 0.784087 -12.654960 0.846952
 1.057017 17.746845 -2.521432 1.163075 0.998836 1.157692 0.991178 0.999473 0.279571 0.966358 1.156067 1.025510 1.153047 1.030014 1.000777 1.036973 4.273697 1.103330
 0.872627 -0.246450 0.505371 0.924934 0.839074 0.922244 0.834187 0.840241 0.582380 0.817086 0.920994 0.854146 0.919922 0.855790 0.838880 0.859106 1.086168 0.895822
 1.030370 -7.264369 -0.170229 1.113832 0.984702 1.109975 0.977946 0.985380 -0.209528 0.957166 1.108894 1.005719 1.106367 1.009719 0.987329 1.015423 8.226619 1.067685
 0.977825 3.922915 12.775715 1.047097 0.938587 1.043998 0.932375 0.938874 0.157325 0.914555 1.043330 0.957669 1.041145 0.961555 0.942227 0.966754 -4.427053 1.009158
 0.923110 3.302813 19.422836 1.004270 0.873594 1.000421 0.865931 0.874303 0.563010 0.842506 0.999354 0.897174 0.997087 0.901316 0.876493 0.907281 24.961733 0.960599
 0.853549 3.818018 20.498390 0.999969 0.765577 0.992448 0.753259 0.768515 0.516548 0.709530 0.989493 0.805269 0.986735 0.810271 0.765554 0.818954 23.761885 0.917780
 0.946707 9.887772 14.927114 1.067020 0.877371 1.060657 0.867855 0.879474 0.386743 0.833509 1.058439 0.908680 1.055480 0.913102 0.877801 0.919951 -3.161317 0.998291
 1.039342 12.736006 6.355967 1.123543 0.994405 1.119361 0.987980 0.995315 0.611469 0.967881 1.117998 1.014672 1.115464 1.018185 0.995967 1.023364 4.656182 1.075808
 1.272875 -19.821909 7.092712 1.358707 1.237088 1.355568 1.230100 1.234737 -0.213173 1.220966 1.356376 1.256973 1.351553 1.264207 1.248301 1.272240 -21.363358 1.313588
 0.920010 15.891173 16.162498 0.979231 0.883278 0.976759 0.877614 0.883874 0.246782 0.860178 0.976064 0.900881 0.974444 0.903705 0.885372 0.908205 -7.182594 0.947398
 1.139097 11.294525 -3.020502 1.253590 1.079179 1.248155 1.070023 1.079938 0.091392 1.044134 1.246622 1.107412 1.242878 1.112786 1.082970 1.120418 7.167152 1.189206
 1.007330 -0.673720 13.110231 1.044568 0.990714 1.042805 0.987493 0.990254 0.299120 0.981552 1.042879 0.998503 1.041207 1.000704 0.993465 1.003843 -13.520704 1.024550
 0.820825 -6.325846 8.140636 0.932429 0.750933 0.926799 0.741078 0.753512 0.038243 0.705632 0.923927 0.781971 0.922182 0.785411 0.750014 0.792083 -14.830046 0.869336
 0.998092 -1.884103 -0.814198 1.090225 0.954542 1.085350 0.947822 0.956221 0.408645 0.925151 1.083729 0.977382 1.081371 0.980753 0.955642 0.986286 -16.515724 1.036815
 1.011245 -3.213626 -1.785067 1.110245 0.965266 1.105144 0.957688 0.966738 0.215780 0.933780 1.103537 0.989682 1.100770 0.992318 0.966952 0.994895 -25.821871 1.053381
 1.083802 -10.653236 -6.744943 1.215527 1.012030 1.209496 1.000512 1.012028 -0.800362 0.969193 1.208324 1.047218 1.203568 1.054693 1.019943 1.064915 -5.614756 1.144325
 1.078781 -9.723707 -6.174136 1.189379 1.018361 1.184677 1.008299 1.017954 -0.636724 0.982108 1.184310 1.048348 1.180234 1.055437 1.025858 1.064326 0.406728 1.130284
 1.064816 -9.551684 -5.287705 1.147939 1.019281 1.144428 1.011315 1.019053 -0.324792 0.991818 1.144035 1.042148 1.140890 1.047442 1.025163 1.054404 -0.502851 1.103659
 1.028828 -5.473863 -3.970458 1.128492 0.974095 1.124031 0.965351 0.974397 0.072390 0.940616 1.123036 1.000192 1.119860 1.005132 0.978672 1.012556 3.178163 1.074042
 0.999421 -5.734976 -1.790622 1.097355 0.953669 1.092189 0.946689 0.955723 0.400884 0.923628 1.090262 0.976645 1.087975 0.980003 0.954439 0.985246 -27.418633 1.041466
 1.057243 0.184948 -0.738040 1.137584 1.011807 1.134485 1.003696 1.011114 -0.313077 0.983864 1.134989 1.035284 1.131165 1.041247 1.018747 1.048489 70.142334 1.096345
 1.005975 -5.167953 -2.496774 1.069114 0.981243 1.065898 0.977011 0.982627 0.450492 0.962773 1.064824 0.995915 1.063184 0.996691 0.982276 0.997052 -25.795614 1.033007
 1.044837 -8.592791 -4.926838 1.144979 0.988725 1.140601 0.979655 0.988644 -0.115150 0.954896 1.139840 1.015818 1.136374 1.021850 0.994346 1.029429 2.303401 1.090839
 1.180401 6.283161 0.638885 1.254358 1.145784 1.251624 1.139287 1.144139 0.407344 1.127255 1.252274 1.164797 1.248434 1.170876 1.154567 1.177781 9.520804 1.215942
 1.214496 -0.927353 -3.526053 1.288890 1.180744 1.286685 1.174039 1.178586 -0.023517 1.163499 1.287738 1.199966 1.283458 1.206801 1.191137 1.214123 3.198406 1.251289
 1.305609 4.366673 0.001128 1.383024 1.273122 1.381386 1.265657 1.269460 -0.315581 1.258996 1.383730 1.293584 1.377721 1.302826 1.288729 1.312361 18.673071 1.346047
 1.254220 16.889219 3.451758 1.321127 1.224982 1.319373 1.218785 1.222159 -0.111502 1.211515 1.321070 1.242761 1.316402 1.250207 1.237435 1.258101 0.638891 1.288600
 1.223563 0.086852 -4.133994 1.272670 1.204304 1.271224 1.199885 1.202117 -0.292402 1.195970 1.272511 1.216329 1.269011 1.221604 1.213267 1.227235 -8.245192 1.248207
 1.285586 -11.960565 -10.344634 1.350827 1.260291 1.348684 1.255213 1.258122 -0.792213 1.249624 1.349688 1.274385 1.345644 1.280356 1.269246 1.286494 14.400388 1.316664
 1.200034 -18.295631 -9.976611 1.256500 1.176714 1.254887 1.171432 1.174394 -0.112509 1.166081 1.256018 1.190604 1.252327 1.196819 1.186615 1.202784 16.824566 1.228516
 1.207350 9.474270 -2.774418 1.283229 1.172954 1.280361 1.166645 1.171581 -0.241566 1.155566 1.280564 1.191161 1.276886 1.196931 1.180797 1.203209 -0.512051 1.242837
 1.156785 4.784769 2.054835 1.186216 1.147117 1.185619 1.144325 1.145105 0.118821 1.144019 1.186878 1.153911 1.184284 1.158091 1.154438 1.162009 -12.899692 1.172243
 1.233607 -8.065269 -2.599454 1.283584 1.214892 1.282950 1.209747 1.211382 -0.061046 1.208152 1.284971 1.228436 1.280608 1.235753 1.228180 1.242665 6.443614 1.260789
 1.128267 -14.616625 -1.805877 1.243335 1.070606 1.238605 1.061270 1.069926 -0.480801 1.039256 1.238330 1.099605 1.233533 1.106965 1.079531 1.116259 -18.218529 1.181618
 1.107489 1.682571 -0.558827 1.228168 1.044212 1.223167 1.033839 1.043659 0.260974 1.008321 1.223085 1.076061 1.218099 1.083854 1.052945 1.093838 32.028828 1.163582
 1.341272 1.312028 -10.305532 1.391348 1.323735 1.390746 1.318554 1.319928 -0.240849 1.318032 1.393297 1.337529 1.388394 1.345281 1.338187 1.352494 22.106319 1.369487
 1.333862 -3.206345 -8.328620 1.368695 1.324545 1.368756 1.320855 1.320664 -0.245797 1.324108 1.371459 1.334112 1.367250 1.341076 1.338515 1.347099 -0.383222 1.354755
 1.220915 4.387259 -1.866455 1.253315 1.209018 1.252954 1.205085 1.206124 0.747489 1.205052 1.254735 1.218458 1.251429 1.224116 1.219276 1.228883 30.091597 1.239353
 1.259225 -40.389160 -15.306102 1.334411 1.227767 1.332080 1.221020 1.224743 -0.898600 1.213564 1.333809 1.246654 1.328887 1.254656 1.240726 1.262688 -6.789149 1.297076
 1.092674 12.584459 1.094092 1.190750 1.042431 1.186758 1.034515 1.041999 0.158179 1.014545 1.186715 1.067309 1.182597 1.073707 1.049389 1.081688 0.175048 1.138147
 1.251286 -3.919733 6.144947 1.279919 1.244483 1.279643 1.241474 1.241290 0.202560 1.244412 1.281486 1.251591 1.278380 1.257040 1.255132 1.261849 7.472172 1.268089
 1.066306 6.185343 6.680994 1.109650 1.044781 1.108064 1.040419 1.043919 0.696811 1.032987 1.108498 1.056276 1.106199 1.059911 1.049860 1.064187 20.692101 1.087231
 1.262137 -0.703725 -9.455586 1.300434 1.248062 1.300002 1.243908 1.245169 -0.133630 1.243050 1.302006 1.258854 1.298166 1.264871 1.259602 1.270449 -8.136275 1.283714
 1.328811 12.581997 0.035689 1.324755 1.341617 1.326647 1.340996 1.337604 -0.115672 1.354202 1.329748 1.340416 1.326577 1.345470 1.353815 1.349023 -20.826164 1.331969
 1.303094 8.193679 2.666376 1.314097 1.307263 1.315528 1.305310 1.303123 0.189777 1.314511 1.318517 1.310247 1.314960 1.316264 1.320309 1.320725 3.092297 1.313718
 1.168297 10.326950 4.948495 1.296530 1.105013 1.291741 1.093495 1.102973 0.262991 1.070462 1.292659 1.138467 1.286419 1.148795 1.118575 1.160328 18.527657 1.229965
 1.147840 -0.560657 1.974059 1.276118 1.083309 1.271209 1.072274 1.081861 -0.025790 1.048533 1.271496 1.116790 1.265578 1.126063 1.095123 1.136985 -4.946488 1.208449
 1.126428 -2.516446 -6.676829 1.218483 1.080915 1.215083 1.073038 1.079726 -0.191459 1.056831 1.215379 1.104469 1.210957 1.111276 1.089895 1.119245 -13.023698 1.169902
 1.144438 4.037191 2.869603 1.220936 1.107093 1.218717 1.099696 1.104994 0.335397 1.087552 1.219599 1.127870 1.215117 1.135156 1.117720 1.142845 -8.039798 1.182514
 1.284459 14.973678 -8.102020 1.259536 1.309234 1.262146 1.310627 1.305263 -0.003559 1.328956 1.265371 1.302090 1.263008 1.305416 1.319472 1.307010 41.617714 1.277665
 1.030930 -13.586639 0.838004 1.163629 0.962960 1.157670 0.951475 0.963655 0.575189 0.917988 1.156650 0.994610 1.151920 1.000349 0.969005 1.010053 17.843388 1.090827
 1.125143 1.787432 -1.876526 1.127971 1.130270 1.128905 1.129413 1.127658 -0.017986 1.136741 1.130594 1.131117 1.128611 1.134198 1.138132 1.136347 -13.098948 1.129276
 1.146455 8.403465 5.611565 1.229656 1.107157 1.226922 1.099851 1.105321 0.102504 1.087162 1.227603 1.128540 1.223193 1.135467 1.117278 1.143459 -12.003016 1.186646
 1.196441 7.474117 6.861927 1.221357 1.189806 1.221599 1.186885 1.186751 1.026595 1.189612 1.224013 1.197089 1.220369 1.202773 1.201097 1.207935 7.934112 1.212544
 1.233352 -4.395782 3.891425 1.268321 1.222032 1.268423 1.217859 1.218540 0.734979 1.219041 1.271062 1.232117 1.266784 1.238759 1.234788 1.245013 -3.909911 1.254048
 1.250009 -1.893487 4.561253 1.404035 1.172088 1.398168 1.158301 1.170156 -0.026868 1.128803 1.398463 1.212639 1.391550 1.224189 1.186839 1.237478 -10.696551 1.323233
 1.173642 4.622906 10.327851 1.309841 1.103370 1.304450 1.091790 1.102407 0.324410 1.063679 1.304455 1.138826 1.298783 1.148217 1.113987 1.159260 11.586654 1.237267
 1.135859 8.728726 7.295343 1.242665 1.081173 1.238256 1.072196 1.080518 0.093213 1.050348 1.237969 1.108516 1.233673 1.115625 1.089140 1.124237 -12.291430 1.185261
 1.210319 7.309712 8.164993 1.281789 1.180706 1.279564 1.174879 1.178461 0.373003 1.167747 1.280687 1.197992 1.276406 1.204751 1.191840 1.211953 2.070268 1.245085
 1.267526 0.461891 1.690827 1.310050 1.253433 1.309758 1.248677 1.249691 0.362517 1.249448 1.312337 1.264995 1.307895 1.272288 1.267250 1.279103 -20.157383 1.292095
 1.115898 3.490794 4.134475 1.257158 1.041378 1.250713 1.030107 1.041612 0.002785 1.000300 1.249318 1.077368 1.244456 1.085098 1.048415 1.095297 -28.151022 1.179114
 1.194583 18.085958 9.612624 1.225093 1.185292 1.224915 1.182079 1.182591 0.810098 1.183218 1.226737 1.193456 1.223565 1.198664 1.195267 1.203355 -5.126704 1.211925
 1.218847 3.489494 3.987506 1.343756 1.155253 1.338983 1.144218 1.153688 0.129196 1.119512 1.339304 1.188465 1.333487 1.197859 1.167289 1.208828 -12.492826 1.278425
 -0.825588 -17.929691 -13.453574 -0.570083 -0.961974 -0.581677 -0.983394 -0.961851 -4.599586 -1.041222 -0.584153 -0.895701 -0.592910 -0.881298 -0.947905 -0.862510 -125.347374 -0.709655
 -7.520595 11.605440
 59.179531 -59.219658
 51.980022 -52.116417
 -9.732965 12.648611
 -8.311695 9.660032
 -10.244686 12.050545
 -7.891162 9.837554
 -7.471761 10.390878
 1.615736 -0.335235
 -9.569053 7.885268
 -11.277703 11.131109
 -9.142694 9.532925
 -10.134741 11.995485
 -10.514439 8.475539
 -11.073244 7.384647
 -11.682233 7.641144
 73.137260 -73.270821
 -10.184196 10.519499
 -14.708337 8.456199
 1.237125 3.288998 1.564315 1.285589 1.218266 1.285093 1.213055 1.214926 0.272955 1.210853 1.287437 1.231793 1.282848 1.239064 1.231170 1.246039 -5.395032 1.264186
 1.220394 9.297095 -0.445987 1.279634 1.194970 1.278414 1.189071 1.191873 -0.032356 1.183666 1.280304 1.211569 1.275708 1.218725 1.207626 1.226123 -18.545622 1.251904
 0.968857 8.808100 8.129004 1.146113 0.866715 1.137313 0.851922 0.869192 -0.229604 0.803689 1.134362 0.914048 1.129658 0.921437 0.869767 0.932550 -11.216908 1.046904
 0.934122 4.713421 2.686041 1.105324 0.832584 1.096316 0.818171 0.835759 -0.032267 0.768802 1.092634 0.878648 1.088787 0.884822 0.833323 0.895208 -1.463254 1.007430
 0.973226 3.795372 1.555741 1.102515 0.897891 1.095864 0.886848 0.899944 0.238547 0.850354 1.093306 0.932633 1.090026 0.937406 0.899291 0.945318 -21.887421 1.028605
 1.198039 13.542858 -7.143055 1.293053 1.152034 1.289138 1.144386 1.150916 -0.118236 1.127596 1.289173 1.175385 1.284917 1.182225 1.160196 1.190084 -13.708690 1.242306
 1.274094 6.820881 14.945160 1.302773 1.267971 1.303468 1.264131 1.263919 0.602328 1.269372 1.306761 1.276309 1.302154 1.283421 1.282195 1.289496 8.297090 1.292846
 0.703897 -1.725914 8.803338 0.903864 0.577228 0.892275 0.560936 0.583975 0.637189 0.494163 0.885906 0.630881 0.883982 0.634206 0.568843 0.643642 3.946046 0.787377
 1.190940 15.173916 -4.628276 1.205200 1.190446 1.205556 1.189091 1.188095 0.397181 1.193588 1.207548 1.193551 1.204797 1.197402 1.198281 1.200624 -0.386185 1.200257
 1.134169 0.786651 3.406878 1.242346 1.078426 1.237491 1.069733 1.078426 -0.398982 1.045907 1.236560 1.105339 1.232898 1.111150 1.083917 1.119074 1.955578 1.182869
 1.097620 -2.135777 1.009368 1.185438 1.052209 1.181929 1.043898 1.050946 0.515825 1.026179 1.182017 1.075735 1.178197 1.082345 1.060798 1.090097 11.194221 1.139381
 1.128496 -7.216922 2.113085 1.209404 1.088641 1.206352 1.081268 1.087120 0.311578 1.067216 1.206682 1.109774 1.202711 1.116413 1.097610 1.123823 11.012082 1.166762
 0.980338 20.369831 1.166841 1.095677 0.914754 1.089995 0.905003 0.916130 -0.282597 0.873898 1.088428 0.944990 1.085039 0.949913 0.916758 0.957401 28.078407 1.031483
 0.976687 -5.974703 -5.327426 1.070693 0.923435 1.066004 0.915671 0.924773 -0.501509 0.890031 1.064693 0.947953 1.062060 0.951520 0.924617 0.957311 19.350958 1.017742
 0.974912 -12.718446 -3.918272 1.046317 0.933896 1.042444 0.928267 0.935362 -0.565914 0.907750 1.040996 0.952239 1.039271 0.954471 0.933355 0.958214 -18.059029 1.004451
 1.010189 20.455706 -7.859848 1.122823 0.946576 1.117331 0.937296 0.948203 -0.009756 0.905667 1.115239 0.975831 1.112490 0.980071 0.947622 0.987055 16.721848 1.059520
 1.093949 -3.415146 3.352464 1.165397 1.056722 1.162829 1.050082 1.055724 0.210107 1.035901 1.163015 1.076386 1.159616 1.081913 1.064245 1.088461 -2.904880 1.128030
 1.023946 13.671397 -5.765490 1.135646 0.964965 1.130451 0.955286 0.965902 -0.207364 0.925784 1.129064 0.992215 1.125598 0.996984 0.968097 1.003586 -12.869912 1.073582
 1.086523 -16.864674 -8.811955 1.128253 1.066309 1.126740 1.062463 1.065534 0.066632 1.054901 1.126759 1.077236 1.124870 1.080506 1.070695 1.084316 -2.657477 1.106167
 1.057856 20.448938 -4.686246 1.124653 1.022684 1.121896 1.017048 1.022681 -0.109455 1.002231 1.121492 1.039734 1.118943 1.043588 1.026465 1.048626 11.481927 1.088369
 0.753508 8.758268 0.576732 0.863060 0.682678 0.857113 0.673261 0.686050 0.610892 0.635896 0.853898 0.713801 0.852842 0.716325 0.679701 0.722224 29.183287 0.800245
 0.805076 14.032123 0.836661 0.908248 0.740276 0.902871 0.731182 0.742929 0.409398 0.697586 0.900360 0.769178 0.898718 0.772091 0.738681 0.777908 16.730404 0.850111
 1.077899 6.225453 6.894021 1.184124 1.020505 1.179456 1.011505 1.020881 -0.208875 0.986888 1.178591 1.048343 1.174747 1.054360 1.026175 1.062001 1.054092 1.126381
 1.144238 -1.995644 6.773333 1.233642 1.099252 1.229983 1.091537 1.098440 0.210768 1.073535 1.229647 1.121734 1.226067 1.128016 1.106145 1.135167 29.605223 1.185769
 1.144947 -6.069229 2.604807 1.210469 1.113673 1.207796 1.108183 1.112895 0.000057 1.097097 1.207807 1.129509 1.204798 1.134163 1.119269 1.139520 -4.862553 1.175010
 0.880135 -17.575207 -2.446360 0.980356 0.819039 0.975100 0.810054 0.820846 -0.345048 0.779561 0.972910 0.846502 0.970923 0.850169 0.818888 0.856249 1.433636 0.924102
 0.808674 -11.312112 -3.047056 0.897850 0.752048 0.893055 0.744391 0.754402 -0.126530 0.715442 0.890757 0.777040 0.889550 0.779228 0.750517 0.784065 -12.631099 0.846935
 1.057011 17.747414 -2.521536 1.163071 0.998828 1.157688 0.991170 0.999465 0.279636 0.966349 1.156063 1.025504 1.153043 1.030007 1.000770 1.036967 4.278909 1.103325
 0.872615 -0.246414 0.505266 0.924926 0.839058 0.922236 0.834170 0.840225 0.582562 0.817067 0.920986 0.854132 0.919914 0.855776 0.838864 0.859092 1.100548 0.895812
 1.030360 -7.264051 -0.170487 1.113825 0.984689 1.109968 0.977932 0.985366 -0.209394 0.957150 1.108887 1.005707 1.106360 1.009708 0.987315 1.015412 8.237603 1.067676
 0.977800 3.923140 12.775353 1.047081 0.938554 1.043982 0.932340 0.938841 0.157692 0.914516 1.043313 0.957640 1.041128 0.961526 0.942195 0.966726 -4.397854 1.009137
 0.923085 3.303078 19.422535 1.004254 0.873562 1.000404 0.865898 0.874271 0.563367 0.842468 0.999337 0.897145 0.997070 0.901288 0.876461 0.907254 24.990078 0.960578
 0.853534 3.818562 20.498404 0.999960 0.765558 0.992438 0.753239 0.768497 0.516744 0.709508 0.989483 0.805252 0.986725 0.810254 0.765536 0.818938 23.777138 0.917768
 0.946700 9.888303 14.927113 1.067016 0.877364 1.060653 0.867847 0.879466 0.386811 0.833500 1.058435 0.908673 1.055476 0.913095 0.877793 0.919945 -3.155997 0.998286
 1.039339 12.736452 6.355937 1.123541 0.994401 1.119359 0.987976 0.995311 0.611494 0.967877 1.117996 1.014668 1.115462 1.018182 0.995963 1.023360 4.658205 1.075806
 1.272855 -19.821730 7.092610 1.358694 1.237062 1.355555 1.230072 1.234710 -0.212878 1.220935 1.356363 1.256949 1.351540 1.264184 1.248275 1.272218 -21.340149 1.313572
 0.919983 15.891603 16.162249 0.979214 0.883242 0.976741 0.877577 0.883838 0.247169 0.860137 0.976046 0.900849 0.974426 0.903675 0.885337 0.908176 -7.152101 0.947375
 1.139091 11.294602 -3.020497 1.253586 1.079172 1.248152 1.070016 1.079931 0.091467 1.044126 1.246618 1.107405 1.242875 1.112780 1.082963 1.120412 7.173058 1.189202
 1.007310 -0.673122 13.110179 1.044555 0.990688 1.042792 0.987466 0.990228 0.299401 0.981522 1.042865 0.998480 1.041193 1.000682 0.993440 1.003821 -13.498888 1.024533
 0.820812 -6.325531 8.140654 0.932421 0.750917 0.926790 0.741061 0.753495 0.038426 0.705612 0.923919 0.781956 0.922173 0.785397 0.749997 0.792069 -14.815854 0.869325
 0.998089 -1.883988 -0.814240 1.090223 0.954538 1.085348 0.947818 0.956217 0.408687 0.925147 1.083727 0.977378 1.081369 0.980750 0.955638 0.986283 -16.512377 1.036812
 1.011240 -3.213460 -1.785123 1.110242 0.965261 1.105141 0.957682 0.966732 0.215837 0.933773 1.103534 0.989677 1.100767 0.992313 0.966946 0.994891 -25.817394 1.053377
 1.083782 -10.652780 -6.745238 1.215514 1.012004 1.209483 1.000485 1.012002 -0.800089 0.969162 1.208311 1.047195 1.203555 1.054670 1.019917 1.064894 -5.592925 1.144308
 1.078762 -9.723285 -6.174421 1.189367 1.018336 1.184664 1.008273 1.017929 -0.636461 0.982078 1.184297 1.048326 1.180221 1.055415 1.025833 1.064304 0.427757 1.130268
 1.064801 -9.551386 -5.287931 1.147930 1.019261 1.144418 1.011294 1.019033 -0.324586 0.991795 1.144025 1.042131 1.140880 1.047425 1.025144 1.054387 -0.486348 1.103647
 1.028817 -5.473694 -3.970628 1.128485 0.974081 1.124024 0.965337 0.974383 0.072541 0.940599 1.123029 1.000179 1.119852 1.005119 0.978658 1.012544 3.190278 1.074033
 0.999420 -5.734958 -1.790640 1.097354 0.953667 1.092189 0.946687 0.955721 0.400900 0.923626 1.090261 0.976644 1.087974 0.980002 0.954437 0.985245 -27.417410 1.041465
 1.057217 0.185555 -0.738420 1.137568 1.011774 1.134468 1.003662 1.011081 -0.312725 0.983824 1.134972 1.035254 1.131148 1.041217 1.018714 1.048461 70.170486 1.096323
 1.005973 -5.167928 -2.496796 1.069113 0.981241 1.065897 0.977009 0.982626 0.450511 0.962771 1.064823 0.995913 1.063183 0.996689 0.982274 0.997050 -25.794029 1.033006
 1.044824 -8.592595 -4.927045 1.144971 0.988708 1.140593 0.979637 0.988627 -0.114967 0.954876 1.139832 1.015803 1.136365 1.021835 0.994329 1.029415 2.318089 1.090828
 1.180394 6.283691 0.638733 1.254353 1.145774 1.251619 1.139277 1.144129 0.407435 1.127243 1.252269 1.164789 1.248429 1.170867 1.154557 1.177772 9.528005 1.215935
 1.214487 -0.926858 -3.526232 1.288884 1.180732 1.286679 1.174026 1.178573 -0.023398 1.163485 1.287732 1.199955 1.283452 1.206791 1.191125 1.214113 3.207859 1.251282
 1.305590 4.366923 0.000763 1.383012 1.273097 1.381374 1.265632 1.269436 -0.315321 1.258968 1.383718 1.293563 1.377709 1.302805 1.288705 1.312341 18.694071 1.346031
 1.254204 16.889282 3.451406 1.321117 1.224961 1.319363 1.218763 1.222138 -0.111273 1.211490 1.321059 1.242742 1.316391 1.250188 1.237414 1.258083 0.657552 1.288587
 1.223552 0.086905 -4.134289 1.272663 1.204289 1.271217 1.199869 1.202102 -0.292246 1.195953 1.272504 1.216316 1.269004 1.221591 1.213253 1.227223 -8.232350 1.248198
 1.285578 -11.960180 -10.344741 1.350822 1.260280 1.348679 1.255201 1.258111 -0.792104 1.249611 1.349682 1.274375 1.345638 1.280347 1.269235 1.286485 14.409011 1.316657
 1.200031 -18.295067 -9.976911 1.256498 1.176710 1.254884 1.171428 1.174389 -0.112491 1.166077 1.256016 1.190600 1.252324 1.196815 1.186611 1.202780 16.826405 1.228514
 1.207325 9.474341 -2.774437 1.283213 1.172922 1.280345 1.166611 1.171549 -0.241198 1.155528 1.280548 1.191132 1.276870 1.196903 1.180765 1.203181 -0.483257 1.242816
 1.156784 4.785114 2.054426 1.186214 1.147115 1.185618 1.144323 1.145103 0.118823 1.144017 1.186877 1.153909 1.184283 1.158089 1.154436 1.162007 -12.898804 1.172242
 1.233599 -8.065115 -2.599681 1.283580 1.214882 1.282945 1.209736 1.211372 -0.060945 1.208140 1.284966 1.228427 1.280603 1.235745 1.228170 1.242657 6.451998 1.260783
 1.128253 -14.616136 -1.806043 1.243326 1.070588 1.238595 1.061252 1.069908 -0.480615 1.039235 1.238321 1.099589 1.233523 1.106950 1.079513 1.116243 -18.203770 1.181607
 1.107471 1.683107 -0.559061 1.228156 1.044188 1.223155 1.033814 1.043635 0.261226 1.008293 1.223073 1.076040 1.218086 1.083833 1.052921 1.093817 32.048885 1.163566
 1.341257 1.312196 -10.305795 1.391338 1.323714 1.390736 1.318533 1.319908 -0.240628 1.318008 1.393286 1.337511 1.388384 1.345264 1.338166 1.352477 22.124063 1.369474
 1.333852 -3.206274 -8.328811 1.368689 1.324531 1.368749 1.320841 1.320651 -0.245653 1.324093 1.371452 1.334100 1.367243 1.341064 1.338502 1.347088 -0.371640 1.354747
 1.220906 4.387261 -1.866617 1.253309 1.209006 1.252948 1.205073 1.206112 0.747620 1.205038 1.254729 1.218447 1.251423 1.224106 1.219264 1.228873 30.102165 1.239346
 1.259219 -40.388763 -15.306190 1.334406 1.227759 1.332075 1.221011 1.224734 -0.898515 1.213554 1.333804 1.246647 1.328882 1.254649 1.240717 1.262681 -6.782399 1.297070
 1.092656 12.584911 1.093885 1.190739 1.042408 1.186746 1.034492 1.041977 0.158412 1.014519 1.186704 1.067289 1.182586 1.073687 1.049367 1.081669 0.193584 1.138133
 1.251282 -3.919675 6.144854 1.279917 1.244479 1.279641 1.241469 1.241285 0.202608 1.244406 1.281484 1.251587 1.278378 1.257036 1.255128 1.261846 7.476078 1.268087
 1.066301 6.185694 6.680949 1.109647 1.044774 1.108060 1.040412 1.043912 0.696878 1.032979 1.108495 1.056270 1.106195 1.059905 1.049854 1.064181 20.697273 1.087226
 1.262125 -0.703565 -9.455771 1.300427 1.248047 1.299994 1.243892 1.245154 -0.133463 1.243031 1.301998 1.258840 1.298158 1.264858 1.259587 1.270436 -8.122952 1.283704
 1.328810 12.581999 0.035380 1.324754 1.341615 1.326647 1.340994 1.337603 -0.115669 1.354200 1.329747 1.340415 1.326576 1.345469 1.353813 1.349022 -20.825291 1.331968
 1.303092 8.193681 2.666035 1.314096 1.307261 1.315527 1.305307 1.303120 0.189787 1.314508 1.318516 1.310245 1.314959 1.316262 1.320307 1.320723 3.093848 1.313717
 1.168280 10.326961 4.948282 1.296519 1.104990 1.291729 1.093471 1.102950 0.263246 1.070435 1.292648 1.138447 1.286407 1.148775 1.118552 1.160309 18.548023 1.229951
 1.147823 -0.560647 1.973935 1.276107 1.083287 1.271198 1.072251 1.081838 -0.025539 1.048507 1.271485 1.116771 1.265567 1.126044 1.095101 1.136966 -4.926497 1.208435
 1.126414 -2.516438 -6.676950 1.218475 1.080897 1.215074 1.073020 1.079708 -0.191255 1.056810 1.215370 1.104453 1.210948 1.111260 1.089877 1.119230 -13.007511 1.169891
 1.144428 4.037197 2.869423 1.220930 1.107080 1.218711 1.099683 1.104981 0.335533 1.087537 1.219592 1.127859 1.215111 1.135145 1.117708 1.142834 -8.028688 1.182506
 1.284459 14.973677 -8.102359 1.259536 1.309235 1.262146 1.310627 1.305263 -0.003573 1.328956 1.265371 1.302090 1.263009 1.305416 1.319473 1.307010 41.617325 1.277665
 1.030906 -13.586624 0.837986 1.163614 0.962929 1.157655 0.951442 0.963624 0.575547 0.917951 1.156634 0.994582 1.151904 1.000322 0.968974 1.010026 17.871407 1.090807
 1.125143 1.787432 -1.876758 1.127971 1.130269 1.128904 1.129412 1.127657 -0.017984 1.136740 1.130594 1.131116 1.128610 1.134197 1.138132 1.136346 -13.098293 1.129275
 1.146443 8.403471 5.611396 1.229648 1.107141 1.226915 1.099835 1.105306 0.102679 1.087143 1.227595 1.128526 1.223185 1.135454 1.117262 1.143446 -11.988947 1.186636
 1.196436 7.474179 6.861745 1.221354 1.189800 1.221596 1.186879 1.186745 1.026652 1.189605 1.224010 1.197083 1.220366 1.202768 1.201092 1.207930 7.939016 1.212541
 1.233348 -4.395700 3.891221 1.268318 1.222026 1.268420 1.217853 1.218534 0.735031 1.219035 1.271059 1.232112 1.266781 1.238754 1.234782 1.245008 -3.905368 1.254045
 1.249988 -1.893033 4.560930 1.404021 1.172060 1.398154 1.158273 1.170129 -0.026583 1.128772 1.398449 1.212615 1.391536 1.224165 1.186812 1.237455 -10.673597 1.323216
 1.173623 4.623345 10.327542 1.309829 1.103345 1.304438 1.091764 1.102382 0.324669 1.063650 1.304442 1.138804 1.298770 1.148195 1.113963 1.159239 11.607481 1.237252
 1.135843 8.729078 7.295088 1.242654 1.081152 1.238245 1.072173 1.080497 0.093440 1.050323 1.237958 1.108497 1.233662 1.115607 1.089119 1.124219 -12.273250 1.185248
 1.210303 7.309977 8.164902 1.281779 1.180686 1.279554 1.174859 1.178441 0.373226 1.167723 1.280677 1.197975 1.276396 1.204733 1.191820 1.211936 2.087694 1.245073
 1.267521 0.461919 1.690533 1.310047 1.253426 1.309755 1.248670 1.249684 0.362577 1.249441 1.312334 1.264989 1.307892 1.272283 1.267243 1.279097 -20.152040 1.292091
 1.115886 3.491371 4.134439 1.257150 1.041364 1.250705 1.030092 1.041598 0.002935 1.000283 1.249310 1.077355 1.244448 1.085085 1.048401 1.095284 -28.139404 1.179105
 1.194580 18.085995 9.612256 1.225091 1.185287 1.224912 1.182074 1.182587 0.810134 1.183212 1.226735 1.193452 1.223563 1.198660 1.195262 1.203351 -5.123113 1.211922
 1.218836 3.489813 3.987305 1.343749 1.155238 1.338976 1.144203 1.153673 0.129343 1.119495 1.339297 1.188452 1.333480 1.197846 1.167274 1.208816 -12.480886 1.278416
 -0.825615 -17.929085 -13.453973 -0.570100 -0.962009 -0.581695 -0.983430 -0.961886 -4.599219 -1.041263 -0.584171 -0.895732 -0.592928 -0.881328 -0.947940 -0.862540 -125.317978 -0.709678
 -7.515284 11.600129
 59.184811 -59.224934
 51.985367 -52.121765
 -9.727650 12.643295
 -8.306388 9.654724
 -10.239371 12.045230
 -7.885856 9.832248
 -7.466454 10.385570
 1.617640 -0.337138
 -9.563748 7.879963
 -11.272388 11.125794
 -9.137383 9.527615
 -10.129426 11.990170
 -10.509129 8.470229
 -11.067937 7.379339
 -11.676923 7.635834
 73.140121 -73.273682
 -10.178884 10.514186
 -14.703016 8.450878
