# Supplementary material for: AMS 3.0: prediction of post-translational modifications
Source: BMC Bioinformatics. 2010 Apr 28;11:210. doi: 10.1186/1471-2105-11-210 (PMC2874555; doi:10.1186/1471-2105-11-210)
Supplement: Additional file 2 — PTM predictor software with training data. PTM_Archive.tar.gz includes the predictor software binaries together with all trained ANNs in tar.gz compressed form. [file 1471-2105-11-210-S2.GZ › PTM_Archive/4-carboxyglutamate/R/Rnet2.dat]

 2
 90 2 2
 -2.971918 0.298675
 -6.034964 -23.869720
 0.112054 20.189386
 -4.123972 9.400990
 -5.070141 -59.897198
 -3.804431 -17.303236
 -9.834122 21.080288
 -0.388551 15.663002
 7.701341 10.003564
 11.949784 6.906462
 3.519784 21.442944
 -1.036552 -2.997627
 -9.613093 72.853630
 3.155610 -2.124488
 5.477882 -26.529799
 -6.793001 31.067450
 -0.532916 7.479739
 -5.388041 -12.857651
 -2.964254 -33.288216
 7.531075 10.702971
 -17.116007 46.738453
 3.107179 7.417710
 11.059876 -19.161747
 0.844014 78.306190
 -3.665023 -20.653885
 -7.963966 -10.272779
 -4.092004 -15.731236
 8.131009 6.617181
 -0.608390 -2.172202
 24.601015 11.920793
 10.992503 30.972195
 5.773680 43.503078
 -12.487852 52.212013
 -3.243527 -11.359635
 9.553625 40.875481
 11.486032 -42.313625
 1.859749 7.105108
 -16.334150 7.149437
 -7.121795 -33.727016
 -2.327963 -1.235913
 5.937305 -20.638351
 8.508622 -34.830257
 3.157420 -12.627424
 1.330607 -5.365322
 -1.459544 -22.304138
 -5.069318 17.846775
 2.079754 -61.451870
 2.488748 128.476227
 1.533493 -52.148083
 -6.798916 -2.320084
 -8.646293 29.736395
 -10.504344 -35.809242
 4.844658 33.845833
 0.174952 17.940311
 13.511091 -58.206047
 26.271431 29.871952
 -8.470417 1.831750
 44.191570 -0.931729
 8.879251 -8.537111
 -11.844841 25.366951
 6.485214 -17.669317
 4.201639 54.643906
 1.065463 6.331253
 12.791044 9.979071
 6.212777 30.143717
 10.278304 -20.466572
 -9.531860 -18.243582
 -4.561195 10.262437
 -5.228466 28.800720
 8.219688 -2.518298
 -23.348511 -44.265770
 -10.147917 -17.039740
 19.638622 31.909031
 11.597514 27.292547
 17.262678 -59.343346
 -20.819349 14.366449
 8.062926 87.641663
 -2.118700 10.819788
 9.147080 -33.857185
 14.715295 -20.977924
 7.494769 38.435188
 2.699718 -10.831864
 -9.593602 6.311289
 -14.325034 24.200331
 -4.265247 -10.056721
 6.713905 21.632574
 0.317276 -40.641148
 8.444629 -29.098602
 -5.587637 8.291028
 0.319932 -15.280967
 6.100688 -277.847443
 -67.669090 67.856216
 106.901390 -107.189400
 -14.049623 14.084805
 -2.971917 0.298830
 -6.034963 -23.869436
 0.112057 20.189592
 -4.123969 9.401105
 -5.070138 -59.897255
 -3.804429 -17.303339
 -9.834122 21.080458
 -0.388550 15.662928
 7.701342 10.003730
 11.949786 6.906619
 3.519786 21.443434
 -1.036549 -2.997189
 -9.613091 72.853798
 3.155611 -2.124340
 5.477883 -26.529816
 -6.792999 31.067818
 -0.532914 7.480301
 -5.388040 -12.857711
 -2.964252 -33.287804
 7.531077 10.703094
 -17.116003 46.738499
 3.107180 7.417763
 11.059878 -19.161432
 0.844016 78.306503
 -3.665022 -20.653637
 -7.963965 -10.272589
 -4.092003 -15.731225
 8.131011 6.617610
 -0.608389 -2.172181
 24.601019 11.921011
 10.992505 30.972260
 5.773682 43.503201
 -12.487850 52.212463
 -3.243526 -11.359189
 9.553626 40.875778
 11.486032 -42.313084
 1.859751 7.104916
 -16.334150 7.149648
 -7.121795 -33.726902
 -2.327962 -1.235693
 5.937306 -20.638306
 8.508622 -34.830196
 3.157422 -12.627103
 1.330609 -5.365010
 -1.459542 -22.303890
 -5.069316 17.846960
 2.079754 -61.451851
 2.488751 128.476639
 1.533494 -52.148060
 -6.798914 -2.319859
 -8.646289 29.736898
 -10.504341 -35.808876
 4.844661 33.845551
 0.174953 17.940077
 13.511092 -58.206135
 26.271435 29.871984
 -8.470413 1.831957
 44.191574 -0.931780
 8.879252 -8.537274
 -11.844839 25.366755
 6.485215 -17.669466
 4.201640 54.643883
 1.065465 6.331793
 12.791046 9.979672
 6.212778 30.144106
 10.278305 -20.466179
 -9.531858 -18.243958
 -4.561192 10.262666
 -5.228466 28.800755
 8.219690 -2.517944
 -23.348507 -44.265686
 -10.147914 -17.039637
 19.638626 31.909266
 11.597513 27.292767
 17.262678 -59.343243
 -20.819345 14.366550
 8.062930 87.641594
 -2.118700 10.820264
 9.147083 -33.857235
 14.715297 -20.977871
 7.494770 38.435135
 2.699720 -10.831916
 -9.593599 6.311538
 -14.325032 24.200579
 -4.265245 -10.056538
 6.713907 21.632803
 0.317276 -40.641388
 8.444629 -29.097820
 -5.587636 8.290707
 0.319934 -15.280746
 6.100692 -277.847015
 -67.669258 67.856384
 106.901199 -107.189209
 -14.049797 14.084974
