# Supplementary material for: AMS 3.0: prediction of post-translational modifications
Source: BMC Bioinformatics. 2010 Apr 28;11:210. doi: 10.1186/1471-2105-11-210 (PMC2874555; doi:10.1186/1471-2105-11-210)
Supplement: Additional file 2 — PTM predictor software with training data. PTM_Archive.tar.gz includes the predictor software binaries together with all trained ANNs in tar.gz compressed form. [file 1471-2105-11-210-S2.GZ › PTM_Archive/4-carboxyglutamate/R/Rnet20.dat]

 2
 90 20 2
 1.220062 1.235325 0.965418 1.234219 1.250616 1.208753 1.171098 1.113441 -8.594805 1.741621 1.158612 0.713552 1.147845 1.010815 1.022507 1.209554 -1.144247 1.197465 1.019039 1.185969
 1.229281 1.246358 0.947096 1.245279 1.263464 1.216776 1.174900 1.110321 -10.929339 2.038794 1.161072 0.673415 1.148628 0.996927 1.009862 1.217723 -0.274241 1.204249 1.006156 1.191543
 1.251160 1.288123 0.713640 1.286161 1.325283 1.221983 1.133598 0.990920 -8.169779 2.025904 1.104812 0.362308 1.071974 0.784507 0.805827 1.224606 6.978372 1.196578 0.804813 1.170048
 1.221357 1.256511 0.713721 1.254756 1.291994 1.193368 1.109010 0.972281 -8.533815 -2.587827 1.081778 0.399573 1.049803 0.778203 0.798049 1.195752 2.783342 1.169125 0.797815 1.143947
 1.180898 1.208486 0.785530 1.207109 1.236314 1.159145 1.092981 0.986646 -10.746931 -5.797090 1.071645 0.535508 1.046956 0.836213 0.851633 1.161030 -4.076704 1.140217 0.851036 1.120056
 1.237105 1.263615 0.845008 1.262078 1.290161 1.216652 1.153085 1.052317 -11.710542 5.480770 1.132328 0.553626 1.110148 0.900525 0.916595 1.218364 4.836471 1.198259 0.914730 1.178770
 1.203777 1.215884 1.001065 1.214890 1.228209 1.195289 1.165304 1.121657 3.408577 4.582177 1.155364 0.775012 1.148350 1.039923 1.049609 1.195852 1.569234 1.186193 1.045491 1.176995
 1.136715 1.173180 0.625750 1.171449 1.210025 1.106876 1.019778 0.875426 -0.052574 -0.087814 0.991728 0.390159 0.956370 0.681826 0.700789 1.109535 -2.336300 1.082180 0.703074 1.055924
 1.128050 1.137015 0.983124 1.136327 1.145909 1.121606 1.099661 1.066648 -1.449275 3.902193 1.092426 0.831426 1.086207 1.008878 1.015439 1.122110 3.042987 1.115162 1.013383 1.108309
 1.225422 1.252548 0.830486 1.251142 1.280034 1.204098 1.139001 1.035432 1.704832 3.738816 1.117849 0.546133 1.094367 0.884477 0.900130 1.205972 5.533738 1.185236 0.898550 1.165612
 1.179613 1.200258 0.873590 1.198982 1.220822 1.163935 1.114568 1.038237 4.301051 -2.606460 1.098323 0.639528 1.082378 0.920144 0.932844 1.165216 -3.389991 1.149374 0.929969 1.134415
 1.184828 1.205533 0.886026 1.204255 1.226153 1.169494 1.120505 1.046119 14.300819 -1.585978 1.104533 0.652096 1.089255 0.931495 0.943788 1.170833 1.114532 1.155065 0.940765 1.140118
 1.204746 1.228714 0.858056 1.227472 1.252712 1.186319 1.129937 1.040319 19.884249 13.810376 1.111629 0.579353 1.091490 0.906629 0.920960 1.188028 4.326615 1.169862 0.920307 1.152989
 1.176944 1.196561 0.889201 1.195530 1.216682 1.161444 1.114813 1.040398 6.305087 -0.250001 1.099783 0.644484 1.082777 0.929401 0.941280 1.162883 -8.277803 1.147912 0.941104 1.134155
 1.139845 1.155880 0.903106 1.155133 1.171948 1.127163 1.089300 1.027852 -6.563044 -1.002790 1.077136 0.705432 1.062723 0.935816 0.945798 1.128143 -6.844680 1.116280 0.946034 1.104905
 1.188240 1.212327 0.845063 1.211151 1.236420 1.169220 1.112750 1.021250 3.979717 12.375929 1.094577 0.603794 1.072958 0.889570 0.903392 1.170947 -1.556936 1.153044 0.904006 1.135897
 1.163280 1.180830 0.889865 1.179608 1.198490 1.150067 1.107248 1.041390 5.252489 -1.902211 1.093085 0.667556 1.079984 0.934478 0.946146 1.151080 -0.103148 1.137249 0.942783 1.124242
 1.184493 1.208782 0.845734 1.207688 1.233418 1.165028 1.108326 1.015958 -4.173635 3.784570 1.090040 0.620779 1.067836 0.886911 0.900141 1.166811 1.918601 1.148685 0.901380 1.131435
 1.119789 1.131079 0.936794 1.130342 1.142529 1.111104 1.083419 1.040527 -1.598011 -9.214572 1.074556 0.766118 1.065767 0.968004 0.976207 1.111857 -9.766609 1.103068 0.974173 1.094431
 1.154628 1.170900 0.918236 1.169845 1.187145 1.142415 1.103940 1.044670 7.202794 11.342492 1.091416 0.715645 1.078942 0.953564 0.963499 1.143485 5.417378 1.131043 0.961935 1.119352
 1.085063 1.101152 0.848808 1.100531 1.117534 1.071575 1.034230 0.969912 14.383144 4.906927 1.022152 0.694335 1.005787 0.878525 0.887977 1.072819 7.100680 1.061205 0.888969 1.050216
 1.106602 1.122689 0.866854 1.122172 1.139013 1.093588 1.055646 0.991936 9.708527 4.189461 1.043398 0.687551 1.027788 0.899052 0.908913 1.094773 8.542749 1.082679 0.909473 1.071604
 1.215498 1.239982 0.852348 1.238511 1.264638 1.196909 1.137810 1.045590 4.153006 -1.494796 1.118663 0.561449 1.098801 0.905279 0.920355 1.198407 2.018502 1.179494 0.918458 1.161769
 1.196052 1.219249 0.859337 1.217766 1.242196 1.178761 1.123048 1.037322 14.285131 0.468614 1.104992 0.607755 1.086843 0.907789 0.921448 1.180181 3.751949 1.162197 0.919298 1.145552
 1.161097 1.179902 0.886029 1.178776 1.198591 1.146811 1.101649 1.031497 0.199214 -0.823686 1.086939 0.683922 1.072075 0.925596 0.936701 1.147963 2.469948 1.133480 0.934915 1.119838
 1.125060 1.143631 0.853494 1.142786 1.162207 1.110240 1.066313 0.993950 5.363545 -5.612139 1.052085 0.665761 1.034794 0.889413 0.900348 1.111710 -4.871222 1.097807 0.900336 1.084554
 1.102710 1.116678 0.884145 1.116034 1.130633 1.091491 1.058561 1.002352 -2.916979 -8.666638 1.047653 0.700293 1.034141 0.916412 0.925798 1.092499 -4.109995 1.082101 0.925506 1.072348
 1.166763 1.191199 0.818215 1.189935 1.215648 1.147687 1.088997 0.996427 4.156289 8.056709 1.070019 0.612746 1.049168 0.863066 0.876782 1.149208 2.871598 1.130514 0.875898 1.112560
 1.062755 1.070656 0.929682 1.070142 1.078439 1.056380 1.037176 1.004698 2.038516 -8.192113 1.030717 0.809389 1.023371 0.951408 0.957347 1.056877 -2.199157 1.050970 0.956455 1.044943
 1.159748 1.178661 0.872099 1.177605 1.197848 1.145098 1.099056 1.025823 3.508684 -2.050614 1.084197 0.645889 1.068192 0.913880 0.925954 1.146375 -1.893480 1.131592 0.924827 1.117792
 1.127918 1.141111 0.920720 1.140439 1.154269 1.117371 1.085484 1.033352 0.844759 4.428280 1.075181 0.741590 1.063285 0.952194 0.960896 1.118260 13.061915 1.108213 0.959935 1.098675
 1.130312 1.144051 0.916410 1.143311 1.157887 1.119617 1.086470 1.032752 10.692094 5.058082 1.075690 0.727141 1.063588 0.948884 0.958088 1.120487 14.479581 1.110151 0.956972 1.100227
 1.189013 1.217137 0.786583 1.215541 1.245288 1.167428 1.100263 0.995314 9.315917 7.208556 1.078538 0.494025 1.055379 0.841466 0.857602 1.169229 12.835293 1.147855 0.856247 1.127731
 1.174554 1.200629 0.806259 1.199002 1.226924 1.154529 1.091944 0.995444 4.589778 6.147978 1.071883 0.552090 1.050648 0.855636 0.870079 1.156236 10.480271 1.136231 0.868668 1.117420
 1.147825 1.168848 0.859441 1.167602 1.189668 1.131962 1.082336 1.006629 4.258349 9.379089 1.066501 0.664234 1.050011 0.897751 0.908877 1.133259 9.509693 1.117568 0.907557 1.102306
 1.251862 1.278735 0.860299 1.277143 1.305844 1.231546 1.166695 1.067955 -10.575831 -11.683624 1.145660 0.548814 1.125006 0.918844 0.934572 1.233145 -3.713586 1.212534 0.930443 1.192357
 1.097816 1.107309 0.937191 1.106843 1.116921 1.090189 1.066752 1.027806 -1.856046 7.159090 1.059332 0.780955 1.050574 0.963429 0.970699 1.090868 16.704962 1.083358 0.969922 1.076421
 1.193700 1.224183 0.780335 1.222434 1.254903 1.170077 1.097320 0.985417 0.769131 7.793000 1.074020 0.549762 1.048946 0.830857 0.846273 1.172114 1.120095 1.148846 0.845048 1.126386
 1.097211 1.105988 0.956766 1.105444 1.114755 1.090357 1.069304 1.035770 -7.549864 -10.720055 1.062350 0.807061 1.055194 0.980690 0.986868 1.090976 1.730083 1.084244 0.985626 1.077783
 1.128028 1.147575 0.842339 1.146371 1.167058 1.113046 1.065763 0.992456 -9.742112 -1.378967 1.050495 0.626617 1.034541 0.882678 0.894357 1.114293 3.070891 1.099203 0.892796 1.084851
 1.098045 1.119566 0.816539 1.118462 1.141468 1.081061 1.029159 0.950147 -9.063225 -6.225204 1.012844 0.706336 0.995390 0.846580 0.856196 1.082587 -5.863954 1.066809 0.855804 1.049815
 1.117021 1.140353 0.807678 1.139155 1.163865 1.098729 1.042918 0.956831 -12.356129 -8.587577 1.025128 0.673682 1.005606 0.842076 0.852933 1.100425 -8.051394 1.083266 0.852248 1.065277
 1.291803 1.320239 0.850080 1.318709 1.348816 1.269872 1.201492 1.092534 0.320634 -5.588903 1.179229 0.459144 1.155394 0.918738 0.937923 1.271738 -5.310995 1.249855 0.935481 1.229615
 1.268524 1.292254 0.890366 1.290882 1.316015 1.250340 1.193501 1.102377 2.973881 -3.628326 1.174883 0.525601 1.155211 0.952142 0.969143 1.251847 -3.545624 1.233758 0.966730 1.216797
 1.212720 1.230591 0.924990 1.229554 1.248597 1.198979 1.156176 1.087449 2.331976 -2.828055 1.142259 0.634770 1.127341 0.972831 0.985879 1.200103 -3.044804 1.186461 0.984122 1.173718
 1.181599 1.203132 0.862028 1.201917 1.224612 1.164896 1.113492 1.031564 -1.864829 -3.771052 1.096893 0.620735 1.078447 0.907710 0.920886 1.166207 -4.272045 1.150186 0.919618 1.134434
 1.092056 1.113786 0.809482 1.112710 1.135751 1.074783 1.020782 0.941645 -15.321653 -9.468564 1.005014 0.709229 0.987259 0.838413 0.847908 1.076300 -9.487261 1.060543 0.847794 1.043122
 1.261900 1.277146 0.983532 1.275958 1.292411 1.250548 1.213799 1.154523 40.238060 16.572327 1.201680 0.605188 1.189865 1.039038 1.053327 1.251409 17.474176 1.239871 1.050653 1.228701
 1.070583 1.084530 0.883640 1.083815 1.098715 1.059701 1.024543 0.973892 -12.730032 -7.933561 1.014230 0.801678 1.002967 0.904381 0.911013 1.060771 -8.111233 1.050849 0.910736 1.038841
 1.210757 1.231863 0.879224 1.230713 1.253264 1.194196 1.143241 1.061085 -2.240589 -4.573572 1.126505 0.593759 1.108445 0.930419 0.944716 1.195569 -5.205677 1.179638 0.943007 1.164083
 1.192841 1.213876 0.869896 1.212508 1.234850 1.176700 1.125253 1.045060 7.081859 4.905738 1.108300 0.627299 1.091642 0.919510 0.932891 1.177922 3.937322 1.161516 0.929583 1.146046
 1.215605 1.237248 0.881411 1.235809 1.259081 1.198988 1.146016 1.064293 2.937955 -0.450004 1.128696 0.611265 1.112048 0.934221 0.948293 1.200359 -3.053029 1.183609 0.944464 1.167382
 1.271856 1.294772 0.914921 1.293158 1.318052 1.254548 1.197980 1.112442 4.101413 4.318530 1.179517 0.592214 1.162646 0.972372 0.987759 1.255957 -1.931770 1.237833 0.984056 1.220430
 1.226649 1.246863 0.921671 1.245533 1.266851 1.211948 1.162907 1.088248 0.065522 11.145881 1.146947 0.660230 1.131983 0.968805 0.981859 1.213108 7.469435 1.197178 0.979434 1.182519
 1.190290 1.206780 0.946085 1.205688 1.223163 1.178234 1.138577 1.078621 1.655570 3.396240 1.125566 0.731020 1.113648 0.983788 0.994129 1.179251 -1.901904 1.166494 0.992036 1.154245
 1.235759 1.258347 0.907376 1.257002 1.281233 1.218440 1.164299 1.080917 8.622952 1.898319 1.146858 0.643553 1.129065 0.955299 0.968617 1.219830 -5.966821 1.202706 0.966223 1.186052
 1.189394 1.207608 0.906622 1.206343 1.225707 1.175900 1.131348 1.063126 10.510937 -4.918509 1.116664 0.666172 1.103258 0.953065 0.965005 1.176967 -3.358231 1.162693 0.961012 1.149134
 1.205176 1.227475 0.885295 1.226205 1.249932 1.187894 1.134413 1.050806 -3.889503 5.370381 1.117101 0.656697 1.098848 0.928044 0.940908 1.189368 -1.123742 1.172398 0.940023 1.155707
 1.137356 1.148179 0.966523 1.147393 1.158895 1.129287 1.102917 1.062483 -5.347608 -4.752607 1.094182 0.799186 1.086179 0.995576 1.003143 1.129905 -7.384273 1.121397 1.000785 1.113285
 1.202247 1.218004 0.951713 1.216828 1.233910 1.190678 1.151704 1.093580 3.675076 1.605438 1.138922 0.711427 1.128181 0.994546 1.005701 1.191582 2.677552 1.179110 1.002049 1.167063
 1.211237 1.239869 0.794995 1.238096 1.268485 1.189514 1.119794 1.012668 -8.460031 -9.609025 1.096798 0.526840 1.074784 0.854156 0.870340 1.191287 -9.699809 1.169138 0.865848 1.147600
 1.202734 1.231148 0.785744 1.229332 1.259276 1.181195 1.112053 1.005109 13.485325 2.949288 1.089518 0.521325 1.067151 0.845075 0.861528 1.182964 -0.155167 1.160933 0.857472 1.140090
 1.263166 1.281289 0.971954 1.280015 1.299469 1.249703 1.206144 1.139264 15.418806 4.222926 1.191850 0.665212 1.178609 1.022948 1.036332 1.250817 -2.050795 1.236720 1.033224 1.223560
 1.244401 1.259465 0.995582 1.258414 1.274583 1.233570 1.197126 1.141281 0.141781 -1.649915 1.185210 0.716976 1.174489 1.041000 1.052755 1.234482 -4.693367 1.222607 1.049810 1.211674
 1.168814 1.180758 0.967623 1.179944 1.192789 1.159948 1.130556 1.084437 13.413620 2.677583 1.120993 0.767062 1.111918 1.002972 1.012420 1.160655 0.571426 1.151179 1.010392 1.142215
 1.249172 1.271809 0.895590 1.270454 1.294546 1.232050 1.176690 1.090686 -3.069898 -21.693542 1.158450 0.584828 1.140869 0.952501 0.967554 1.233437 -20.868979 1.215692 0.963523 1.198865
 1.172856 1.196485 0.830213 1.194905 1.219802 1.154947 1.097686 1.010146 2.716420 3.680983 1.078770 0.606458 1.060985 0.879662 0.893087 1.156407 3.719511 1.138010 0.889098 1.120683
 1.189493 1.201786 0.989395 1.200957 1.214278 1.180366 1.150412 1.104427 8.897107 -1.701516 1.140451 0.777368 1.131489 1.024382 1.033482 1.181072 -4.785788 1.171244 1.031452 1.161974
 1.098695 1.109580 0.931512 1.108916 1.120431 1.090715 1.063695 1.023181 12.008345 7.597415 1.054984 0.800106 1.047211 0.958531 0.965403 1.091249 6.997697 1.082544 0.962810 1.074293
 1.206271 1.220376 0.973526 1.219363 1.234519 1.195917 1.162050 1.109017 -2.837759 1.263194 1.150732 0.723418 1.140316 1.015297 1.026289 1.196743 -3.472265 1.185810 1.023843 1.175658
 1.206128 1.212925 1.063183 1.212183 1.219362 1.201834 1.184959 1.159833 -6.957534 3.215524 1.179306 0.826822 1.176052 1.097630 1.105896 1.202149 0.690126 1.196626 1.102802 1.191498
 1.209054 1.217949 1.033770 1.217154 1.227040 1.202819 1.180185 1.145925 -2.062955 -0.000460 1.172470 0.787098 1.167200 1.071877 1.081264 1.203296 2.174151 1.195788 1.077926 1.188871
 1.236812 1.268765 0.759018 1.266916 1.300894 1.212315 1.133727 1.011807 7.233457 1.355229 1.107988 0.440585 1.082544 0.828033 0.847071 1.214406 7.757118 1.189240 0.842580 1.165608
 1.222942 1.255065 0.755507 1.253169 1.287037 1.198404 1.120471 0.998785 -3.179333 -4.922740 1.094861 0.462221 1.068738 0.820471 0.838682 1.200454 2.629274 1.175545 0.834866 1.151915
 1.173702 1.197938 0.817914 1.196580 1.222060 1.155081 1.096224 1.004500 -7.388988 -4.697883 1.076918 0.583966 1.057287 0.868443 0.882471 1.156635 -3.702039 1.138150 0.879479 1.119905
 1.180843 1.200530 0.864673 1.199218 1.220071 1.165857 1.117035 1.040084 -4.926661 0.462207 1.101053 0.624979 1.085259 0.914698 0.928367 1.167120 1.651009 1.151506 0.925087 1.136826
 1.157297 1.159265 1.082464 1.158777 1.161467 1.156626 1.150512 1.143154 19.778824 16.550892 1.148367 0.894668 1.149361 1.107754 1.113111 1.156647 7.344563 1.154492 1.109953 1.152392
 1.167996 1.197041 0.760431 1.195399 1.226074 1.145425 1.075310 0.965891 11.404259 -5.009251 1.052642 0.546960 1.028418 0.812164 0.827356 1.147351 -3.305794 1.125079 0.825192 1.103509
 1.102811 1.107167 1.010180 1.106800 1.111539 1.099789 1.088614 1.071254 -5.668394 -6.165041 1.084855 0.870304 1.082175 1.031530 1.036619 1.099965 -3.217786 1.096460 1.034681 1.092828
 1.177893 1.200341 0.841966 1.198886 1.222820 1.160671 1.105480 1.020663 -3.805199 2.012984 1.087368 0.604490 1.070043 0.891842 0.905326 1.162127 5.463486 1.144352 0.901670 1.127791
 1.159582 1.168698 0.996299 1.167798 1.177641 1.153501 1.130058 1.096852 1.947481 8.020379 1.122301 0.809642 1.117542 1.029598 1.037561 1.153867 7.091002 1.146159 1.033554 1.138788
 1.196593 1.208174 0.996990 1.207156 1.219812 1.188668 1.159422 1.117199 -1.161586 1.375428 1.149704 0.769657 1.143114 1.036303 1.045781 1.189304 1.574547 1.179555 1.041502 1.170587
 1.331531 1.369418 0.772886 1.367260 1.407071 1.302513 1.211349 1.068844 -5.349444 -1.971249 1.181755 0.365969 1.151084 0.853590 0.876374 1.304960 1.029876 1.275889 0.872569 1.248262
 1.260174 1.293179 0.778701 1.291382 1.326699 1.234609 1.154741 1.029491 4.317991 8.308371 1.128911 0.456378 1.101343 0.845076 0.864232 1.236903 10.925368 1.211288 0.861610 1.187112
 1.208276 1.234621 0.822825 1.233204 1.261253 1.187724 1.124216 1.023404 -6.063668 0.176556 1.103423 0.562287 1.081155 0.875652 0.890961 1.189524 4.635237 1.169351 0.889108 1.149733
 1.211881 1.232928 0.900747 1.231452 1.253964 1.196189 1.144965 1.068040 -0.426323 6.521225 1.128209 0.652476 1.112960 0.948527 0.961303 1.197469 2.874372 1.180991 0.957520 1.165354
 1.225110 1.239412 0.980116 1.238135 1.253674 1.214985 1.179061 1.125567 -15.430243 -3.249668 1.167082 0.717112 1.158345 1.026418 1.037954 1.215756 -4.118974 1.204089 1.033201 1.193057
 1.224481 1.258025 0.739026 1.256307 1.291734 1.197724 1.116700 0.986065 -18.039921 -7.103613 1.090193 0.461934 1.060372 0.800734 0.819368 1.200085 0.403349 1.174451 0.818143 1.149668
 1.161464 1.172245 0.987067 1.171237 1.182926 1.153772 1.126724 1.088044 -5.263498 9.469157 1.117912 0.806996 1.111582 1.019109 1.026948 1.154332 6.459773 1.145507 1.023451 1.137007
 1.274374 1.305355 0.810511 1.303488 1.336460 1.250568 1.175511 1.057373 -10.401464 2.576337 1.151131 0.474665 1.125538 0.877794 0.896748 1.252628 0.401784 1.228728 0.893727 1.205743
 -0.492221 -0.435343 -1.333450 -0.438426 -0.378042 -0.536503 -0.672284 -0.888119 -67.262268 -33.195160 -0.716470 -1.984551 -0.764733 -1.212706 -1.178210 -0.532773 -34.525784 -0.576010 -1.182148 -0.616400
 -6.905143 7.594945
 -7.500762 7.873076
 -1.873469 4.626101
 -7.044709 8.267247
 -7.870192 8.464097
 -7.442776 6.456481
 -4.783260 7.382629
 -6.108766 3.953986
 56.282703 -56.338840
 36.428337 -36.624054
 -3.910004 7.755340
 -1.506524 1.142432
 -6.496862 4.741296
 -4.576295 2.843171
 -4.629711 3.047089
 -7.276974 6.668401
 39.014347 -38.872646
 -6.142331 7.205984
 -2.597430 5.005767
 -5.067240 7.748677
 -10.953550 1.893880
 1.220066 1.235330 0.965433 1.234223 1.250620 1.208758 1.171104 1.113449 -8.596989 1.737189 1.158619 0.713584 1.147852 1.010828 1.022519 1.209558 -1.150746 1.197471 1.019051 1.185974
 1.229285 1.246362 0.947112 1.245284 1.263468 1.216781 1.174906 1.110329 -10.931497 2.034436 1.161078 0.673447 1.148634 0.996940 1.009874 1.217728 -0.280579 1.204254 1.006168 1.191549
 1.251163 1.288126 0.713650 1.286164 1.325286 1.221986 1.133601 0.990925 -8.171302 2.023317 1.104816 0.362328 1.071978 0.784515 0.805835 1.224609 6.974721 1.196582 0.804821 1.170052
 1.221359 1.256513 0.713728 1.254758 1.291996 1.193371 1.109013 0.972285 -8.535021 -2.589765 1.081781 0.399588 1.049806 0.778209 0.798054 1.195754 2.780620 1.169128 0.797821 1.143949
 1.180899 1.208487 0.785534 1.207110 1.236315 1.159146 1.092982 0.986648 -10.747530 -5.797980 1.071647 0.535515 1.046958 0.836216 0.851636 1.161031 -4.077925 1.140218 0.851039 1.120057
 1.237108 1.263618 0.845019 1.262081 1.290164 1.216656 1.153090 1.052323 -11.712292 5.477434 1.132333 0.553650 1.110153 0.900535 0.916604 1.218368 4.831645 1.198263 0.914740 1.178774
 1.203782 1.215889 1.001082 1.214894 1.228214 1.195295 1.165310 1.121666 3.406182 4.577378 1.155371 0.775047 1.148357 1.039937 1.049623 1.195857 1.562149 1.186199 1.045504 1.177001
 1.136716 1.173180 0.625753 1.171449 1.210026 1.106877 1.019779 0.875428 -0.052964 -0.088433 0.991728 0.390164 0.956371 0.681828 0.700791 1.109535 -2.337130 1.082181 0.703076 1.055925
 1.128054 1.137019 0.983136 1.136330 1.145912 1.121609 1.099665 1.066654 -1.451108 3.898946 1.092431 0.831450 1.086212 1.008887 1.015449 1.122113 3.038096 1.115165 1.013393 1.108313
 1.225424 1.252550 0.830493 1.251144 1.280035 1.204100 1.139004 1.035436 1.703690 3.736919 1.117851 0.546147 1.094370 0.884483 0.900135 1.205974 5.531062 1.185238 0.898555 1.165615
 1.179615 1.200261 0.873599 1.198985 1.220824 1.163938 1.114572 1.038242 4.299752 -2.609093 1.098326 0.639546 1.082382 0.920152 0.932852 1.165219 -3.393640 1.149377 0.929976 1.134418
 1.184832 1.205537 0.886038 1.204259 1.226156 1.169498 1.120510 1.046126 14.298999 -1.589576 1.104538 0.652122 1.089261 0.931505 0.943799 1.170837 1.109488 1.155069 0.940775 1.140123
 1.204749 1.228718 0.858067 1.227475 1.252715 1.186322 1.129941 1.040326 19.882467 13.807176 1.111634 0.579376 1.091495 0.906639 0.920969 1.188031 4.321899 1.169865 0.920316 1.152993
 1.176946 1.196563 0.889208 1.195533 1.216684 1.161447 1.114816 1.040402 6.303856 -0.252075 1.099787 0.644500 1.082781 0.929408 0.941286 1.162886 -8.280917 1.147914 0.941111 1.134158
 1.139847 1.155882 0.903113 1.155135 1.171950 1.127165 1.089303 1.027855 -6.564080 -1.004717 1.077139 0.705447 1.062726 0.935822 0.945804 1.128146 -6.847591 1.116282 0.946039 1.104908
 1.188241 1.212328 0.845068 1.211152 1.236421 1.169221 1.112752 1.021253 3.979069 12.374715 1.094579 0.603804 1.072960 0.889574 0.903396 1.170949 -1.558477 1.153045 0.904010 1.135899
 1.163284 1.180833 0.889877 1.179611 1.198493 1.150070 1.107252 1.041396 5.250887 -1.905516 1.093089 0.667580 1.079989 0.934488 0.946155 1.151084 -0.107818 1.137252 0.942792 1.124246
 1.184494 1.208783 0.845737 1.207689 1.233419 1.165029 1.108327 1.015960 -4.174054 3.783834 1.090041 0.620785 1.067838 0.886913 0.900143 1.166812 1.917533 1.148686 0.901383 1.131436
 1.119790 1.131080 0.936797 1.130343 1.142530 1.111105 1.083420 1.040528 -1.598386 -9.215408 1.074557 0.766124 1.065768 0.968007 0.976210 1.111858 -9.767678 1.103069 0.974175 1.094432
 1.154631 1.170903 0.918245 1.169847 1.187147 1.142417 1.103943 1.044675 7.201522 11.340167 1.091419 0.715662 1.078945 0.953571 0.963506 1.143488 5.413916 1.131046 0.961942 1.119355
 1.085064 1.101153 0.848810 1.100532 1.117535 1.071576 1.034231 0.969914 14.382838 4.906237 1.022153 0.694341 1.005788 0.878527 0.887979 1.072820 7.099845 1.061206 0.888971 1.050217
 1.106604 1.122690 0.866858 1.122174 1.139014 1.093590 1.055647 0.991938 9.708121 4.188561 1.043399 0.687558 1.027789 0.899055 0.908916 1.094774 8.541651 1.082680 0.909476 1.071605
 1.215502 1.239985 0.852362 1.238515 1.264641 1.196913 1.137815 1.045597 4.150867 -1.498669 1.118669 0.561477 1.098807 0.905291 0.920366 1.198411 2.012903 1.179498 0.918469 1.161773
 1.196056 1.219253 0.859350 1.217770 1.242199 1.178765 1.123053 1.037329 14.283097 0.464935 1.104997 0.607782 1.086848 0.907800 0.921459 1.180185 3.746555 1.162201 0.919308 1.145556
 1.161100 1.179905 0.886039 1.178778 1.198594 1.146815 1.101652 1.031502 0.197663 -0.826577 1.086943 0.683942 1.072080 0.925604 0.936709 1.147966 2.465680 1.133484 0.934923 1.119841
 1.125062 1.143633 0.853502 1.142788 1.162209 1.110243 1.066316 0.993954 5.362417 -5.614295 1.052088 0.665777 1.034797 0.889419 0.900354 1.111713 -4.874415 1.097810 0.900342 1.084557
 1.102711 1.116678 0.884147 1.116035 1.130634 1.091492 1.058561 1.002353 -2.917122 -8.667044 1.047653 0.700296 1.034142 0.916413 0.925800 1.092499 -4.110388 1.082101 0.925508 1.072349
 1.166768 1.191204 0.818232 1.189940 1.215652 1.147692 1.089004 0.996436 4.153656 8.051938 1.070025 0.612780 1.049175 0.863080 0.876795 1.149213 2.864489 1.130520 0.875911 1.112566
 1.062756 1.070657 0.929684 1.070142 1.078439 1.056381 1.037176 1.004699 2.038365 -8.192492 1.030718 0.809392 1.023371 0.951410 0.957348 1.056878 -2.199618 1.050970 0.956457 1.044943
 1.159751 1.178663 0.872108 1.177608 1.197851 1.145101 1.099059 1.025828 3.507191 -2.053356 1.084201 0.645908 1.068196 0.913888 0.925961 1.146378 -1.897402 1.131595 0.924835 1.117795
 1.127920 1.141113 0.920724 1.140440 1.154271 1.117372 1.085485 1.033355 0.843812 4.427105 1.075182 0.741598 1.063287 0.952198 0.960899 1.118261 13.060265 1.108215 0.959939 1.098677
 1.130314 1.144053 0.916417 1.143313 1.157888 1.119620 1.086473 1.032756 10.690858 5.056230 1.075693 0.727154 1.063591 0.948889 0.958093 1.120489 14.476964 1.110154 0.956977 1.100229
 1.189018 1.217141 0.786598 1.215545 1.245292 1.167433 1.100269 0.995322 9.313754 7.204144 1.078544 0.494056 1.055386 0.841479 0.857615 1.169234 12.828945 1.147860 0.856259 1.127736
 1.174558 1.200633 0.806273 1.199006 1.226927 1.154533 1.091949 0.995451 4.587909 6.143938 1.071888 0.552119 1.050654 0.855648 0.870091 1.156240 10.474418 1.136236 0.868679 1.117425
 1.147828 1.168850 0.859451 1.167604 1.189671 1.131965 1.082339 1.006634 4.257135 9.376449 1.066505 0.664253 1.050014 0.897759 0.908884 1.133262 9.505869 1.117571 0.907564 1.102309
 1.251866 1.278739 0.860312 1.277146 1.305848 1.231550 1.166700 1.067962 -10.577794 -11.687284 1.145665 0.548840 1.125012 0.918855 0.934582 1.233149 -3.718955 1.212538 0.930454 1.192362
 1.097816 1.107309 0.937191 1.106843 1.116921 1.090189 1.066753 1.027806 -1.856519 7.158942 1.059332 0.780957 1.050574 0.963429 0.970700 1.090868 16.704885 1.083359 0.969922 1.076421
 1.193702 1.224185 0.780341 1.222435 1.254904 1.170079 1.097322 0.985420 0.768258 7.791212 1.074023 0.549775 1.048949 0.830862 0.846279 1.172116 1.117498 1.148848 0.845053 1.126388
 1.097213 1.105989 0.956771 1.105445 1.114756 1.090359 1.069306 1.035773 -7.550794 -10.721559 1.062352 0.807072 1.055196 0.980695 0.986872 1.090977 1.727965 1.084246 0.985631 1.077785
 1.128031 1.147578 0.842350 1.146375 1.167060 1.113049 1.065767 0.992462 -9.743722 -1.382113 1.050500 0.626640 1.034545 0.882688 0.894366 1.114296 3.066404 1.099207 0.892805 1.084855
 1.098045 1.119566 0.816541 1.118462 1.141469 1.081062 1.029160 0.950148 -9.063526 -6.225763 1.012845 0.706340 0.995391 0.846582 0.856197 1.082588 -5.864756 1.066809 0.855806 1.049816
 1.117022 1.140354 0.807681 1.139156 1.163866 1.098730 1.042919 0.956833 -12.356525 -8.588313 1.025129 0.673688 1.005607 0.842078 0.852935 1.100426 -8.052448 1.083267 0.852250 1.065278
 1.291807 1.320243 0.850094 1.318713 1.348820 1.269876 1.201497 1.092541 0.318524 -5.592816 1.179235 0.459173 1.155400 0.918749 0.937934 1.271743 -5.316602 1.249860 0.935493 1.229620
 1.268528 1.292258 0.890380 1.290885 1.316018 1.250344 1.193506 1.102384 2.971840 -3.632110 1.174888 0.525628 1.155217 0.952153 0.969154 1.251852 -3.551047 1.233762 0.966741 1.216802
 1.212723 1.230594 0.925001 1.229557 1.248599 1.198982 1.156180 1.087455 2.330358 -2.831055 1.142263 0.634792 1.127346 0.972840 0.985887 1.200107 -3.049103 1.186465 0.984131 1.173721
 1.181601 1.203134 0.862036 1.201919 1.224614 1.164898 1.113495 1.031568 -1.866042 -3.773301 1.096897 0.620751 1.078451 0.907717 0.920893 1.166209 -4.275266 1.150188 0.919624 1.134436
 1.092056 1.113786 0.809482 1.112710 1.135751 1.074784 1.020783 0.941646 -15.321775 -9.468791 1.005014 0.709230 0.987259 0.838413 0.847909 1.076300 -9.487586 1.060543 0.847795 1.043122
 1.261906 1.277151 0.983550 1.275963 1.292415 1.250554 1.213806 1.154533 40.235348 16.567299 1.201687 0.605225 1.189873 1.039053 1.053342 1.251415 17.466970 1.239877 1.050667 1.228707
 1.070584 1.084530 0.883641 1.083816 1.098715 1.059702 1.024544 0.973893 -12.730189 -7.933852 1.014231 0.801680 1.002968 0.904382 0.911014 1.060771 -8.111650 1.050849 0.910737 1.038842
 1.210760 1.231866 0.879234 1.230716 1.253267 1.194198 1.143245 1.061090 -2.242064 -4.576307 1.126509 0.593779 1.108449 0.930427 0.944724 1.195572 -5.209596 1.179641 0.943015 1.164087
 1.192845 1.213880 0.869912 1.212512 1.234854 1.176705 1.125258 1.045068 7.079574 4.901316 1.108307 0.627331 1.091649 0.919523 0.932903 1.177927 3.930870 1.161521 0.929596 1.146052
 1.215610 1.237252 0.881426 1.235813 1.259085 1.198993 1.146022 1.064301 2.935724 -0.454317 1.128702 0.611297 1.112054 0.934233 0.948306 1.200364 -3.059313 1.183614 0.944476 1.167387
 1.271859 1.294775 0.914930 1.293161 1.318054 1.254551 1.197984 1.112447 4.100050 4.315958 1.179521 0.592233 1.162650 0.972380 0.987766 1.255960 -1.935431 1.237836 0.984063 1.220434
 1.226651 1.246865 0.921678 1.245535 1.266853 1.211951 1.162910 1.088251 0.064478 11.143940 1.146950 0.660245 1.131987 0.968811 0.981865 1.213110 7.466690 1.197180 0.979440 1.182522
 1.190291 1.206781 0.946089 1.205689 1.223164 1.178235 1.138578 1.078623 1.655042 3.395338 1.125567 0.731027 1.113650 0.983791 0.994132 1.179252 -1.903146 1.166495 0.992039 1.154247
 1.235762 1.258350 0.907388 1.257005 1.281236 1.218444 1.164304 1.080923 8.621359 1.894975 1.146863 0.643577 1.129070 0.955309 0.968626 1.219834 -5.971637 1.202710 0.966233 1.186057
 1.189398 1.207612 0.906639 1.206348 1.225711 1.175905 1.131355 1.063134 10.508471 -4.923323 1.116670 0.666207 1.103266 0.953079 0.965019 1.176972 -3.365279 1.162699 0.961025 1.149140
 1.205176 1.227475 0.885297 1.226206 1.249933 1.187895 1.134414 1.050808 -3.890043 5.369786 1.117102 0.656702 1.098849 0.928046 0.940910 1.189368 -1.124597 1.172399 0.940024 1.155707
 1.137359 1.148182 0.966534 1.147396 1.158898 1.129290 1.102922 1.062489 -5.349156 -4.755858 1.094187 0.799209 1.086184 0.995585 1.003152 1.129909 -7.389094 1.121401 1.000794 1.113289
 1.202249 1.218006 0.951720 1.216830 1.233911 1.190680 1.151706 1.093584 3.674133 1.603561 1.138924 0.711441 1.128184 0.994552 1.005707 1.191584 2.674858 1.179112 1.002055 1.167065
 1.211239 1.239870 0.794999 1.238097 1.268486 1.189515 1.119796 1.012670 -8.460670 -9.610136 1.096799 0.526848 1.074786 0.854160 0.870343 1.191288 -9.701351 1.169139 0.865852 1.147602
 1.202736 1.231150 0.785751 1.229334 1.259278 1.181198 1.112055 1.005112 13.484304 2.947489 1.089520 0.521338 1.067154 0.845080 0.861533 1.182966 -0.157690 1.160935 0.857478 1.140093
 1.263170 1.281293 0.971968 1.280018 1.299472 1.249707 1.206149 1.139271 15.416641 4.218892 1.191855 0.665241 1.178615 1.022960 1.036343 1.250822 -2.056635 1.236725 1.033235 1.223565
 1.244404 1.259469 0.995595 1.258417 1.274586 1.233574 1.197131 1.141288 0.139749 -1.653693 1.185216 0.717004 1.174495 1.041012 1.052766 1.234486 -4.698857 1.222612 1.049821 1.211679
 1.168817 1.180761 0.967631 1.179946 1.192791 1.159951 1.130559 1.084441 13.412302 2.675227 1.120997 0.767079 1.111922 1.002979 1.012427 1.160658 0.568022 1.151182 1.010399 1.142217
 1.249174 1.271811 0.895598 1.270456 1.294548 1.232052 1.176693 1.090690 -3.071038 -21.695662 1.158453 0.584844 1.140872 0.952507 0.967560 1.233440 -20.872025 1.215694 0.963529 1.198868
 1.172858 1.196486 0.830218 1.194906 1.219804 1.154948 1.097688 1.010149 2.715694 3.679698 1.078772 0.606467 1.060987 0.879666 0.893091 1.156409 3.717716 1.138012 0.889102 1.120685
 1.189495 1.201788 0.989401 1.200959 1.214280 1.180368 1.150414 1.104430 8.896204 -1.703205 1.140454 0.777380 1.131492 1.024387 1.033487 1.181074 -4.788254 1.171246 1.031457 1.161976
 1.098695 1.109580 0.931512 1.108916 1.120431 1.090715 1.063695 1.023181 12.008221 7.597374 1.054984 0.800106 1.047211 0.958531 0.965403 1.091249 6.997680 1.082544 0.962810 1.074293
 1.206274 1.220379 0.973536 1.219366 1.234522 1.195921 1.162054 1.109022 -2.839305 1.260323 1.150736 0.723439 1.140321 1.015305 1.026297 1.196746 -3.476449 1.185813 1.023852 1.175661
 1.206129 1.212927 1.063187 1.212185 1.219363 1.201836 1.184961 1.159836 -6.958525 3.214340 1.179308 0.826831 1.176054 1.097633 1.105900 1.202150 0.688507 1.196627 1.102806 1.191500
 1.209055 1.217950 1.033774 1.217156 1.227042 1.202821 1.180186 1.145928 -2.063876 -0.001597 1.172472 0.787107 1.167202 1.071881 1.081267 1.203298 2.172578 1.195789 1.077929 1.188872
 1.236817 1.268769 0.759033 1.266920 1.300898 1.212319 1.133732 1.011815 7.231379 1.351041 1.107994 0.440616 1.082550 0.828045 0.847083 1.214410 7.751099 1.189245 0.842592 1.165613
 1.222946 1.255068 0.755520 1.253173 1.287040 1.198408 1.120476 0.998792 -3.181121 -4.926486 1.094866 0.462248 1.068744 0.820483 0.838692 1.200459 2.623917 1.175550 0.834877 1.151919
 1.173706 1.197941 0.817925 1.196583 1.222063 1.155084 1.096229 1.004506 -7.390481 -4.701080 1.076923 0.583989 1.057291 0.868452 0.882480 1.156639 -3.706631 1.138154 0.879488 1.119909
 1.180846 1.200533 0.864684 1.199221 1.220074 1.165860 1.117039 1.040090 -4.928297 0.459208 1.101057 0.625001 1.085264 0.914707 0.928375 1.167124 1.646769 1.151510 0.925096 1.136830
 1.157298 1.159267 1.082470 1.158779 1.161468 1.156628 1.150515 1.143157 19.777607 16.549404 1.148369 0.894680 1.149364 1.107759 1.113116 1.156649 7.342558 1.154494 1.109957 1.152394
 1.167998 1.197043 0.760437 1.195401 1.226076 1.145427 1.075312 0.965894 11.403462 -5.010923 1.052645 0.546973 1.028420 0.812169 0.827361 1.147353 -3.308167 1.125081 0.825196 1.103511
 1.102812 1.107168 1.010184 1.106801 1.111541 1.099791 1.088616 1.071256 -5.669209 -6.166170 1.084857 0.870312 1.082177 1.031534 1.036623 1.099966 -3.219293 1.096461 1.034684 1.092830
 1.177896 1.200343 0.841974 1.198888 1.222822 1.160674 1.105484 1.020668 -3.806386 2.010640 1.087372 0.604508 1.070047 0.891849 0.905333 1.162129 5.460183 1.144354 0.901677 1.127794
 1.159585 1.168701 0.996309 1.167801 1.177643 1.153504 1.130062 1.096857 1.945722 8.017688 1.122305 0.809663 1.117547 1.029607 1.037569 1.153871 7.087309 1.146163 1.033562 1.138791
 1.196597 1.208177 0.997003 1.207159 1.219815 1.188672 1.159427 1.117206 -1.163771 1.371803 1.149710 0.769684 1.143120 1.036315 1.045792 1.189309 1.569482 1.179560 1.041513 1.170591
 1.331534 1.369421 0.772897 1.367263 1.407074 1.302516 1.211354 1.068849 -5.351042 -1.974414 1.181759 0.365992 1.151088 0.853599 0.876382 1.304963 1.025212 1.275893 0.872577 1.248266
 1.260176 1.293181 0.778708 1.291384 1.326700 1.234611 1.154744 1.029494 4.317070 8.306321 1.128913 0.456392 1.101346 0.845082 0.864238 1.236905 10.922287 1.211291 0.861616 1.187115
 1.208278 1.234622 0.822831 1.233206 1.261254 1.187726 1.124219 1.023407 -6.064540 0.174601 1.103426 0.562301 1.081158 0.875658 0.890966 1.189526 4.632334 1.169353 0.889113 1.149735
 1.211883 1.232929 0.900751 1.231453 1.253965 1.196190 1.144967 1.068042 -0.427139 6.520199 1.128210 0.652484 1.112961 0.948530 0.961306 1.197470 2.872943 1.180992 0.957523 1.165355
 1.225114 1.239416 0.980129 1.238138 1.253677 1.214989 1.179065 1.125574 -15.432343 -3.253060 1.167087 0.717138 1.158350 1.026428 1.037964 1.215760 -4.123697 1.204093 1.033211 1.193062
 1.224482 1.258026 0.739028 1.256307 1.291734 1.197724 1.116701 0.986066 -18.040117 -7.104218 1.090194 0.461938 1.060373 0.800735 0.819370 1.200086 0.402386 1.174452 0.818144 1.149669
 1.161465 1.172246 0.987070 1.171238 1.182927 1.153773 1.126725 1.088045 -5.264140 9.468408 1.117913 0.807002 1.111583 1.019112 1.026950 1.154333 6.458744 1.145508 1.023453 1.137007
 1.274376 1.305357 0.810519 1.303490 1.336462 1.250571 1.175514 1.057377 -10.402670 2.574006 1.151134 0.474682 1.125541 0.877801 0.896755 1.252630 0.398335 1.228731 0.893734 1.205746
 -0.492216 -0.435337 -1.333431 -0.438421 -0.378037 -0.536497 -0.672277 -0.888109 -67.265114 -33.200439 -0.716462 -1.984512 -0.764725 -1.212690 -1.178195 -0.532767 -34.533344 -0.576003 -1.182132 -0.616394
 -6.908607 7.598301
 -7.504226 7.876432
 -1.876915 4.629441
 -7.048173 8.270603
 -7.873656 8.467454
 -7.446239 6.459837
 -4.786722 7.385983
 -6.112226 3.957339
 56.279430 -56.335667
 36.425449 -36.621258
 -3.913465 7.758694
 -1.509890 1.145693
 -6.500323 4.744650
 -4.579747 2.846515
 -4.633164 3.050435
 -7.280437 6.671757
 39.011772 -38.870152
 -6.145794 7.209339
 -2.600883 5.009113
 -5.070703 7.752033
 -10.957016 1.897238
