# Supplementary material for: AMS 3.0: prediction of post-translational modifications
Source: BMC Bioinformatics. 2010 Apr 28;11:210. doi: 10.1186/1471-2105-11-210 (PMC2874555; doi:10.1186/1471-2105-11-210)
Supplement: Additional file 2 — PTM predictor software with training data. PTM_Archive.tar.gz includes the predictor software binaries together with all trained ANNs in tar.gz compressed form. [file 1471-2105-11-210-S2.GZ › PTM_Archive/4-carboxyglutamate/R/Rnet8.dat]

 2
 90 8 2
 1.272169 1.308445 1.298343 -6.997596 0.991486 1.265694 1.286891 3.616919
 1.275507 1.318964 1.307517 -11.086942 0.797499 1.267997 1.292491 4.715887
 1.044823 1.269680 1.231249 -2.552037 1.833484 1.006417 1.133337 7.771362
 1.002874 1.227803 1.190087 -5.478953 1.110063 0.964364 1.091414 4.887353
 1.017350 1.191028 1.161385 -18.842144 0.436026 0.987750 1.085704 0.974184
 1.165949 1.297887 1.271992 -10.333327 1.397457 1.143409 1.218818 8.158454
 1.283265 1.298973 1.291536 6.702218 1.986412 1.280125 1.290522 6.200213
 0.778561 1.065761 1.020792 1.270088 2.355911 0.728756 0.892385 -2.007732
 1.170478 1.188588 1.182728 -1.312198 1.325665 1.167178 1.178142 9.481347
 1.135498 1.280175 1.253371 5.987671 0.152123 1.111085 1.192365 4.279459
 1.175831 1.255164 1.239325 0.736158 -0.569745 1.164067 1.205164 -1.852793
 1.190555 1.266196 1.250734 11.430978 -0.207643 1.179515 1.218104 -1.528839
 1.101992 1.233114 1.211608 23.812881 0.739649 1.079703 1.152751 8.468060
 1.086782 1.194043 1.176235 3.653386 -1.169343 1.068785 1.127837 -3.730158
 1.058792 1.148057 1.133537 -11.198860 -0.821761 1.043821 1.093023 -4.682298
 1.095274 1.226430 1.204443 10.165363 -1.389722 1.073213 1.146110 6.389542
 1.187593 1.242758 1.231598 3.647456 -0.612792 1.179822 1.206855 -2.308508
 1.025271 1.188503 1.159472 -4.530591 0.774103 0.996144 1.091492 5.166756
 1.161465 1.185921 1.180673 -10.374713 -2.781547 1.158639 1.168856 -12.172880
 1.112241 1.189857 1.176091 11.501926 0.416092 1.099183 1.142109 8.902412
 0.952492 1.063387 1.048438 15.336101 0.034934 0.933643 0.994956 5.931062
 1.001050 1.100106 1.086434 10.593392 0.334603 0.984415 1.038201 7.000261
 1.165068 1.279489 1.258124 3.961399 0.966461 1.146251 1.209085 1.420415
 1.154734 1.264342 1.241827 15.876389 1.444138 1.136171 1.198058 -1.051751
 1.122127 1.212806 1.193775 2.435629 1.316268 1.106759 1.158520 -1.728759
 1.042476 1.145122 1.128729 0.628290 -2.370524 1.025628 1.081547 -8.060884
 1.024960 1.100175 1.090651 -6.883273 -1.584790 1.013057 1.052195 -5.271567
 1.054191 1.200920 1.173149 1.599855 0.869181 1.028339 1.113635 10.071037
 1.045838 1.077064 1.073514 -1.370359 -1.300793 1.041145 1.056373 -5.536828
 1.113906 1.205469 1.189074 2.540207 0.558244 1.098901 1.149087 0.102601
 1.075790 1.148825 1.135218 6.316453 2.087189 1.062328 1.105527 4.791427
 1.071410 1.146757 1.133629 20.404369 2.969095 1.057718 1.101644 4.039680
 1.069815 1.220033 1.195840 16.795732 2.979450 1.046060 1.125549 5.078386
 1.075450 1.214116 1.190964 9.424664 2.056114 1.053729 1.127167 5.702309
 1.078171 1.188462 1.169112 9.896828 1.703823 1.060578 1.120052 7.211097
 1.212844 1.332709 1.305934 -15.212580 0.720707 1.194082 1.259842 -6.103642
 1.058128 1.109791 1.100947 3.250699 3.218873 1.048202 1.079380 10.970058
 1.078761 1.252515 1.220234 8.513380 -1.267818 1.050330 1.146773 1.907283
 1.091936 1.122491 1.115915 -14.258448 1.691417 1.087335 1.102723 -0.120208
 1.030780 1.137134 1.120928 -5.779339 1.752292 1.014008 1.069929 1.336113
 0.932482 1.089829 1.060195 -11.718244 -0.159016 0.905111 0.997047 -2.972459
 0.951817 1.114863 1.084028 -16.812222 -0.554449 0.923465 1.018201 -4.300849
 1.266688 1.380748 1.360857 -3.897289 -1.258622 1.248705 1.308794 -6.031497
 1.278433 1.358326 1.345093 -0.202100 -0.935601 1.266161 1.306644 -4.921401
 1.233073 1.287343 1.278332 -1.597764 -0.696957 1.224884 1.251454 -4.368466
 1.113421 1.223618 1.203975 -4.131656 -0.193618 1.095088 1.156132 -3.274198
 0.918647 1.080102 1.048997 -22.283691 -0.617871 0.890363 0.985273 -5.162856
 1.367268 1.373999 1.376269 54.421154 1.376512 1.367723 1.364712 4.994726
 0.972049 1.069970 1.051102 -19.441610 -0.439103 0.954933 1.011768 -4.380000
 1.182285 1.271106 1.255711 -6.032915 -0.486035 1.167804 1.215449 -4.427583
 1.183082 1.270152 1.252188 10.278051 -0.655752 1.168719 1.217214 -0.399689
 1.226991 1.307400 1.290232 1.513798 -1.858044 1.214061 1.258222 -7.691708
 1.312735 1.393308 1.374758 7.063656 0.601748 1.298804 1.345430 -0.915074
 1.242228 1.322601 1.304899 4.546544 2.174326 1.227598 1.275384 9.541861
 1.211133 1.271901 1.258182 -4.222219 1.025753 1.200560 1.235726 0.551339
 1.238372 1.330832 1.310773 9.405843 -2.626917 1.223440 1.274808 -5.050435
 1.226539 1.279457 1.267017 9.609725 -2.467579 1.218772 1.246276 -13.286987
 1.151868 1.270666 1.246647 -1.514913 1.105028 1.130574 1.200961 6.609203
 1.183499 1.204648 1.198694 -10.465940 -2.024614 1.181075 1.190564 -3.265376
 1.260679 1.301569 1.290690 6.247519 1.269178 1.253594 1.277054 -1.594322
 1.064927 1.235279 1.201226 -12.643605 0.414288 1.034972 1.134488 -7.679067
 1.062784 1.232732 1.199240 15.838903 1.542322 1.032442 1.132831 -1.704117
 1.391831 1.416474 1.408899 16.701477 -2.212762 1.388231 1.400300 -3.138427
 1.390946 1.395140 1.391369 -1.928180 -2.609544 1.391273 1.391178 -3.550714
 1.264736 1.278883 1.274304 15.490479 -0.673778 1.262469 1.269536 1.560962
 1.296931 1.363817 1.346682 -9.873260 -5.791894 1.286955 1.322003 -29.938097
 1.045757 1.189567 1.160932 2.369371 2.687544 1.020098 1.104869 7.133856
 1.307097 1.313225 1.308834 4.751378 -2.387582 1.307046 1.308142 -5.464533
 1.076848 1.128334 1.117331 17.210073 1.756423 1.067661 1.098221 2.089101
 1.305993 1.322440 1.317015 -6.537539 -1.092937 1.303978 1.311010 0.773802
 1.354898 1.319099 1.321853 -12.431061 -0.217502 1.360731 1.340656 7.856957
 1.333636 1.316596 1.315991 -2.256811 0.705368 1.336150 1.326923 4.677414
 1.154975 1.318709 1.287047 12.048741 1.961452 1.127113 1.219989 2.233276
 1.121021 1.293422 1.260222 -2.856841 0.170271 1.092266 1.189181 -3.006344
 1.118508 1.238879 1.215420 -14.167706 -1.573952 1.099132 1.165228 -2.892264
 1.155499 1.243697 1.225404 -5.384469 1.727156 1.139567 1.191364 6.874100
 1.338566 1.270307 1.279091 25.075607 0.072352 1.350585 1.310626 10.249472
 0.997142 1.190407 1.155511 9.428308 0.181081 0.963342 1.075140 -6.183647
 1.197110 1.169967 1.172470 -4.869435 -1.681116 1.202697 1.184987 -2.786116
 1.142470 1.245990 1.225092 -4.278526 1.919775 1.125848 1.182627 4.327726
 1.215043 1.227620 1.222485 8.246523 3.222713 1.212193 1.220704 6.472859
 1.261460 1.279173 1.272657 -2.928334 1.813743 1.258077 1.268508 -0.867677
 1.211370 1.415001 1.375481 -7.217643 1.878128 1.175534 1.293912 3.002819
 1.121266 1.316631 1.279609 9.150543 3.226820 1.086520 1.200764 9.300028
 1.090682 1.248265 1.218285 -2.892724 2.360193 1.062814 1.154843 4.918529
 1.165943 1.269734 1.247798 1.000004 3.705270 1.147694 1.208205 9.295806
 1.293954 1.319311 1.310671 -15.736625 1.474541 1.289554 1.303904 -0.256479
 1.013220 1.240776 1.198815 -20.964956 1.708056 0.972470 1.107110 3.685513
 1.215332 1.237966 1.230855 0.204479 2.599002 1.211623 1.224394 11.943573
 1.173944 1.342709 1.310304 -8.938056 1.831034 1.144161 1.242656 4.765794
 -0.638265 -0.366080 -0.416793 -97.688126 -7.552165 -0.682224 -0.534118 -18.051573
 -12.190231 13.089262
 -13.907671 15.653597
 -11.590341 17.007660
 61.295185 -61.137310
 10.439585 -7.754649
 -11.770650 12.841071
 -13.573337 13.313633
 42.927261 -44.027950
 -20.059038 9.802651
 1.272103 1.308399 1.298293 -6.942910 0.994332 1.265623 1.286834 3.623503
 1.275445 1.318921 1.307471 -11.036157 0.800142 1.267931 1.292437 4.722138
 1.044790 1.269657 1.231225 -2.525727 1.834921 1.006382 1.133309 7.776895
 1.002865 1.227796 1.190080 -5.471828 1.110498 0.964354 1.091406 4.890616
 1.017342 1.191022 1.161379 -18.836245 0.436383 0.987741 1.085697 0.976801
 1.165899 1.297853 1.271955 -10.292940 1.399606 1.143356 1.218775 8.164518
 1.283194 1.298925 1.291484 6.760333 1.989416 1.280050 1.290461 6.206963
 0.778549 1.065754 1.020784 1.278702 2.356484 0.728743 0.892374 -2.003458
 1.170434 1.188558 1.182696 -1.276467 1.327502 1.167132 1.178105 9.485590
 1.135477 1.280161 1.253356 6.004118 0.153025 1.111063 1.192347 4.283104
 1.175830 1.255164 1.239325 0.736002 -0.569737 1.164066 1.205164 -1.852082
 1.190554 1.266195 1.250733 11.431337 -0.207594 1.179514 1.218103 -1.527557
 1.101989 1.233112 1.211606 23.814699 0.739798 1.079700 1.152748 8.470659
 1.086779 1.194041 1.176234 3.654958 -1.169220 1.068782 1.127834 -3.727984
 1.058790 1.148056 1.133536 -11.197941 -0.821690 1.043820 1.093022 -4.680930
 1.095274 1.226429 1.204443 10.165509 -1.389703 1.073213 1.146110 6.390250
 1.187592 1.242757 1.231597 3.647811 -0.612736 1.179821 1.206854 -2.307232
 1.025270 1.188503 1.159471 -4.530008 0.774133 0.996143 1.091491 5.167660
 1.161463 1.185920 1.180672 -10.374121 -2.781487 1.158638 1.168855 -12.171721
 1.112238 1.189855 1.176089 11.503728 0.416250 1.099180 1.142106 8.904871
 0.952452 1.063360 1.048409 15.367453 0.036659 0.933601 0.994922 5.937604
 1.000997 1.100070 1.086396 10.635991 0.336916 0.984359 1.038155 7.008010
 1.165019 1.279456 1.258088 4.000890 0.968564 1.146199 1.209043 1.426545
 1.154702 1.264320 1.241803 15.902553 1.445532 1.136136 1.198030 -1.047560
 1.122098 1.212785 1.193753 2.459886 1.317534 1.106727 1.158494 -1.725473
 1.042459 1.145111 1.128717 0.641301 -2.369783 1.025610 1.081533 -8.057212
 1.024909 1.100140 1.090614 -6.842807 -1.582581 1.013003 1.052151 -5.263722
 1.054181 1.200912 1.173142 1.608446 0.869630 1.028328 1.113626 10.072374
 1.045825 1.077055 1.073504 -1.360285 -1.300195 1.041131 1.056361 -5.533451
 1.113870 1.205445 1.189047 2.569387 0.559792 1.098862 1.149056 0.107114
 1.075790 1.148825 1.135218 6.316738 2.087216 1.062328 1.105526 4.792183
 1.071409 1.146757 1.133628 20.404957 2.969150 1.057716 1.101643 4.040903
 1.069736 1.219979 1.195783 16.858938 2.982824 1.045976 1.125482 5.088469
 1.075372 1.214062 1.190906 9.487729 2.059478 1.053646 1.127100 5.712161
 1.078094 1.188410 1.169055 9.959264 1.707127 1.060496 1.119985 7.219957
 1.212789 1.332672 1.305893 -15.168461 0.723093 1.194024 1.259794 -6.096126
 1.058107 1.109777 1.100932 3.267514 3.219735 1.048180 1.079362 10.971959
 1.078698 1.252472 1.220188 8.564222 -1.265147 1.050264 1.146719 1.914252
 1.091915 1.122476 1.115900 -14.241789 1.692311 1.087313 1.102705 -0.117368
 1.030703 1.137082 1.120871 -5.716654 1.755620 1.013926 1.069862 1.345283
 0.932474 1.089823 1.060189 -11.711508 -0.158656 0.905103 0.997040 -2.971329
 0.951806 1.114855 1.084020 -16.803356 -0.553974 0.923453 1.018192 -4.299362
 1.266629 1.380709 1.360814 -3.850198 -1.256101 1.248643 1.308744 -6.023596
 1.278376 1.358288 1.345051 -0.156551 -0.933162 1.266101 1.306596 -4.913758
 1.233028 1.287313 1.278299 -1.561655 -0.695024 1.224836 1.251415 -4.362408
 1.113387 1.223595 1.203950 -4.104597 -0.192169 1.095052 1.156103 -3.269658
 0.918644 1.080099 1.048994 -22.280962 -0.617725 0.890359 0.985271 -5.162398
 1.367193 1.373948 1.376214 54.481678 1.379753 1.367643 1.364647 5.004880
 0.972044 1.069968 1.051099 -19.438107 -0.438915 0.954929 1.011765 -4.379412
 1.182244 1.271078 1.255681 -6.000000 -0.484273 1.167761 1.215414 -4.422060
 1.183013 1.270105 1.252138 10.333536 -0.652791 1.168646 1.217155 -0.390644
 1.226923 1.307354 1.290183 1.567952 -1.855142 1.213990 1.258164 -7.682577
 1.312698 1.393283 1.374731 7.093715 0.603362 1.298764 1.345397 -0.909954
 1.242200 1.322583 1.304879 4.568447 2.175491 1.227569 1.275361 9.545236
 1.211120 1.271892 1.258173 -4.212262 1.026303 1.200547 1.235715 0.553420
 1.238322 1.330797 1.310737 9.446229 -2.624771 1.223386 1.274765 -5.044160
 1.226464 1.279406 1.266963 9.670127 -2.464363 1.218692 1.246211 -13.277297
 1.151859 1.270660 1.246641 -1.508301 1.105387 1.130565 1.200954 6.610404
 1.183448 1.204613 1.198657 -10.424602 -2.022420 1.181020 1.190520 -3.258991
 1.260652 1.301550 1.290670 6.269722 1.270375 1.253565 1.277030 -1.590418
 1.064887 1.235252 1.201197 -12.611890 0.416048 1.034929 1.134453 -7.672242
 1.062731 1.232696 1.199202 15.881530 1.544626 1.032385 1.132785 -1.696547
 1.391784 1.416443 1.408864 16.739567 -2.210808 1.388181 1.400260 -3.134107
 1.390916 1.395119 1.391347 -1.902972 -2.608255 1.391240 1.391151 -3.547858
 1.264706 1.278863 1.274283 15.514441 -0.672542 1.262438 1.269511 1.563883
 1.296916 1.363807 1.346671 -9.861094 -5.791234 1.286938 1.321990 -29.935671
 1.045708 1.189534 1.160896 2.408854 2.689669 1.020046 1.104827 7.140679
 1.307086 1.313218 1.308826 4.759807 -2.387154 1.307035 1.308133 -5.463584
 1.076838 1.128327 1.117323 17.218721 1.756881 1.067650 1.098212 2.090719
 1.305959 1.322416 1.316990 -6.509689 -1.091505 1.303942 1.310981 0.776966
 1.354883 1.319088 1.321842 -12.418435 -0.216853 1.360714 1.340643 7.858731
 1.333610 1.316579 1.315973 -2.236309 0.706430 1.336123 1.326901 4.680202
 1.154914 1.318668 1.287003 12.097909 1.964091 1.127048 1.219936 2.241432
 1.120963 1.293383 1.260180 -2.810568 0.172761 1.092205 1.189131 -2.998598
 1.118472 1.238855 1.215393 -14.138774 -1.572381 1.099094 1.165196 -2.887006
 1.155467 1.243675 1.225381 -5.358707 1.728539 1.139533 1.191336 6.878497
 1.338548 1.270295 1.279078 25.090212 0.073103 1.350566 1.310610 10.251265
 0.997113 1.190388 1.155490 9.450363 0.182336 0.963311 1.075115 -6.177853
 1.197110 1.169966 1.172470 -4.869339 -1.681114 1.202696 1.184987 -2.785924
 1.142427 1.245960 1.225060 -4.243328 1.921666 1.125802 1.182589 4.333527
 1.214973 1.227572 1.222434 8.303156 3.225770 1.212117 1.220644 6.482298
 1.261395 1.279129 1.272609 -2.875834 1.816579 1.258008 1.268452 -0.858795
 1.211339 1.414979 1.375458 -7.192262 1.879480 1.175500 1.293884 3.007329
 1.121259 1.316626 1.279604 9.156610 3.227153 1.086512 1.200757 9.301923
 1.090676 1.248260 1.218281 -2.887922 2.360443 1.062808 1.154837 4.919608
 1.165892 1.269699 1.247760 1.041337 3.707493 1.147639 1.208161 9.302732
 1.293879 1.319260 1.310616 -15.676358 1.477798 1.289474 1.303839 -0.246358
 1.013212 1.240770 1.198808 -20.958061 1.708417 0.972461 1.107102 3.686665
 1.215286 1.237935 1.230821 0.241566 2.601017 1.211574 1.224354 11.950062
 1.173925 1.342696 1.310289 -8.922300 1.831875 1.144140 1.242639 4.768766
 -0.638344 -0.366134 -0.416851 -97.624619 -7.548766 -0.682308 -0.534186 -18.040918
 -12.175828 13.074924
 -13.893259 15.639250
 -11.575931 16.993315
 61.303520 -61.145603
 10.452638 -7.767642
 -11.756249 12.826735
 -13.558929 13.299291
 42.940613 -44.041252
 -20.044613 9.788292
