# Supplementary material for: AMS 3.0: prediction of post-translational modifications
Source: BMC Bioinformatics. 2010 Apr 28;11:210. doi: 10.1186/1471-2105-11-210 (PMC2874555; doi:10.1186/1471-2105-11-210)
Supplement: Additional file 2 — PTM predictor software with training data. PTM_Archive.tar.gz includes the predictor software binaries together with all trained ANNs in tar.gz compressed form. [file 1471-2105-11-210-S2.GZ › PTM_Archive/4-hydroxyproline/A/Anet10.dat]

 2
 90 10 2
 0.627073 1.125723 1.056846 1.014191 1.130055 1.088724 1.013522 27.739584 -24.562117 1.730178
 0.728921 1.195527 1.130810 1.091278 1.199605 1.160739 1.090947 30.873684 8.410455 6.281924
 1.348758 1.552749 1.521241 1.502873 1.556504 1.535251 1.498735 37.413582 -14.695629 12.201821
 1.436747 1.533876 1.512719 1.499941 1.536293 1.521364 1.496509 -5.879668 -50.098087 -19.501225
 1.339595 1.438688 1.416275 1.402892 1.441109 1.426485 1.400040 25.122763 22.336760 15.343064
 0.959357 1.208073 1.161495 1.133368 1.211071 1.183460 1.134643 17.297504 -12.291864 -12.462287
 0.808232 1.254101 1.185274 1.142350 1.258836 1.217378 1.141380 -11.957618 -57.840485 -6.475433
 1.062201 1.148343 1.134180 1.125446 1.150086 1.140101 1.124081 19.778822 -41.075275 26.595381
 0.931438 1.242554 1.181185 1.144049 1.246625 1.209850 1.143880 14.372042 -0.169474 -17.323467
 1.272445 1.411989 1.394073 1.384211 1.413463 1.401187 1.380733 46.623367 -53.069511 -10.166655
 0.873217 1.145282 1.098068 1.069799 1.148916 1.119836 1.068332 -25.454363 46.687759 -1.305611
 0.888543 1.185408 1.135571 1.105370 1.189343 1.158696 1.104556 -18.708254 28.993584 30.584141
 1.203847 1.511252 1.466477 1.440061 1.514355 1.487088 1.438546 -35.456669 63.139259 12.605798
 1.187640 1.425416 1.390972 1.371258 1.427918 1.406199 1.369865 -7.732341 34.780357 15.556161
 1.248236 1.362691 1.345237 1.335814 1.364351 1.352961 1.335625 -4.249836 32.193382 6.301152
 1.095592 1.196173 1.182327 1.174214 1.197489 1.187995 1.173186 -0.044730 71.265320 52.834705
 0.804553 1.182603 1.118504 1.080295 1.187007 1.148210 1.078900 37.951591 -38.340366 0.450853
 1.233656 1.212462 1.216524 1.220323 1.212339 1.214558 1.219598 -25.212404 -23.125179 -0.898726
 1.131253 1.300533 1.263404 1.240851 1.303400 1.279458 1.238676 -27.284775 -33.948822 -24.443998
 1.226340 1.459719 1.424849 1.403735 1.462142 1.440391 1.403023 -40.995880 6.104215 26.594055
 1.083953 1.480179 1.420792 1.386127 1.483799 1.448291 1.386199 -32.617550 -20.025888 -22.826139
 1.054038 1.458717 1.398630 1.364173 1.462482 1.426175 1.364053 17.427917 -23.345142 23.443008
 1.247265 1.456117 1.423400 1.402763 1.459019 1.438286 1.401956 18.889002 -32.153042 53.249992
 1.341078 1.439281 1.420963 1.409948 1.440706 1.429276 1.409151 10.198244 -4.296814 -0.332960
 1.256826 1.360732 1.344684 1.336129 1.362008 1.351634 1.335008 29.122152 32.641727 -10.484339
 0.790837 1.173022 1.127255 1.099534 1.176015 1.147999 1.097456 56.099701 45.230774 16.509083
 0.879722 1.383691 1.313922 1.271754 1.388325 1.345660 1.271028 30.973948 -0.326405 57.802414
 1.060807 1.141310 1.129375 1.122568 1.142311 1.134728 1.121935 49.497849 2.069505 14.534997
 0.857067 1.214706 1.166660 1.136966 1.218358 1.188963 1.134844 -9.194592 -8.533632 -47.781479
 1.164706 1.324300 1.294728 1.277344 1.326264 1.307997 1.277264 -15.854145 -13.784373 29.888704
 1.099400 1.345425 1.301774 1.276388 1.347853 1.321981 1.277989 34.577164 50.322704 -13.685867
 1.228966 1.443147 1.404940 1.383807 1.445649 1.422762 1.384989 13.149295 -27.140451 -34.425240
 1.067491 1.481938 1.427072 1.395397 1.485757 1.451541 1.393950 62.536964 4.877000 -13.901196
 1.073594 1.449927 1.397689 1.368136 1.453488 1.421427 1.366405 31.437651 33.375816 -31.967205
 1.113114 1.387697 1.345821 1.320734 1.390660 1.365393 1.319431 -1.965658 52.929516 -23.537733
 0.908333 1.227339 1.167199 1.130256 1.230952 1.195591 1.131840 11.169490 -15.067628 -15.331825
 1.160635 1.431490 1.381510 1.351807 1.434616 1.404980 1.353185 27.720915 54.696781 18.998295
 0.631498 1.006348 0.944546 0.915328 1.009980 0.969467 0.914559 25.499289 67.604927 -45.419384
 0.999999 1.245871 1.194854 1.163960 1.249086 1.218217 1.164110 -38.051743 -25.247572 -24.935616
 1.131492 1.373547 1.344243 1.326880 1.375620 1.357248 1.325893 4.636820 34.649197 -19.542776
 1.196175 1.411313 1.377707 1.358596 1.414023 1.392840 1.357427 -17.103544 -3.631540 -21.399748
 1.230426 1.477702 1.440262 1.418431 1.480729 1.457173 1.417642 -20.374769 -4.065511 -22.810387
 1.650620 1.907954 1.874937 1.856738 1.909933 1.889258 1.856057 -37.806221 16.936024 -2.872626
 1.699786 1.862876 1.843792 1.835184 1.864482 1.852079 1.835149 -32.453941 32.694023 16.056980
 1.629560 1.715681 1.707030 1.704370 1.716225 1.710406 1.704613 -24.432707 36.106186 24.669367
 1.207284 1.325680 1.308429 1.299586 1.327030 1.315327 1.298915 -12.435284 -3.510378 -7.102631
 1.526842 1.710047 1.685176 1.671718 1.711812 1.696248 1.671575 -26.055323 20.214024 0.326837
 1.077898 1.197596 1.177748 1.166454 1.199250 1.187212 1.166169 -9.137073 -11.060065 -14.767866
 1.906831 1.915014 1.918597 1.924196 1.914657 1.916770 1.925171 -25.148838 67.265831 55.996315
 1.297318 1.566700 1.528223 1.505764 1.569584 1.545250 1.504784 -28.928984 -9.298814 -27.941044
 1.968899 1.835712 1.848104 1.857258 1.835363 1.841739 1.855962 -14.165706 4.066687 -11.417084
 1.830972 1.786461 1.789431 1.792017 1.786806 1.787120 1.790534 5.286697 -8.667184 28.033949
 1.082850 1.394398 1.357834 1.334081 1.397214 1.374545 1.332795 15.498545 -8.826484 25.214462
 0.952489 1.234307 1.202317 1.180739 1.237015 1.217480 1.179486 11.657254 -21.519917 2.780296
 0.944394 1.166893 1.143652 1.129062 1.168327 1.154209 1.127545 27.944387 -26.965450 -2.199660
 1.251961 1.296465 1.297345 1.299050 1.296706 1.295596 1.296847 1.276588 -8.577344 3.037037
 1.754495 1.729666 1.730826 1.732844 1.729893 1.729696 1.731501 22.136080 -18.111708 42.529457
 0.773204 0.979960 0.959654 0.945701 0.981154 0.969165 0.944912 25.134480 17.281235 48.823933
 1.321413 1.355611 1.355208 1.354628 1.355727 1.354555 1.353299 -2.410295 6.849112 -21.372030
 1.108402 1.355373 1.323004 1.303208 1.357949 1.337878 1.302299 -15.346916 -20.169640 -14.006509
 1.495341 1.700611 1.673279 1.656455 1.702864 1.685838 1.655800 -13.589293 -23.831476 -10.169946
 1.509038 1.689408 1.666339 1.653165 1.690917 1.677234 1.652618 -1.312907 31.334021 17.625256
 1.567895 1.493950 1.507471 1.517261 1.493614 1.501309 1.516304 50.061317 29.691326 8.482760
 1.475920 1.407457 1.415937 1.421931 1.406947 1.411703 1.421821 -17.835789 -14.209277 9.550793
 1.329239 1.349072 1.342342 1.338876 1.349978 1.344602 1.337569 -27.206722 15.278131 -10.604677
 1.094510 1.374189 1.328017 1.299313 1.377134 1.349822 1.299391 48.837944 30.539648 -17.526154
 1.535548 1.702774 1.677710 1.663183 1.704679 1.688645 1.660774 31.903112 0.649675 -25.834879
 0.999558 1.091135 1.071499 1.061394 1.092584 1.080489 1.061043 62.091949 -11.319819 -47.565754
 1.329774 1.413595 1.392706 1.380712 1.415480 1.402274 1.379501 -1.070550 -1.686250 -17.802734
 1.570301 1.427859 1.451906 1.468341 1.426060 1.440085 1.467958 25.288143 22.173542 7.421682
 1.877465 1.793990 1.801394 1.806895 1.793799 1.798293 1.806775 -43.770718 0.309240 -15.544163
 1.781501 1.788886 1.786631 1.786343 1.789144 1.787556 1.786075 -32.170013 100.759506 19.200682
 1.219489 1.554786 1.510908 1.484307 1.557909 1.530799 1.482948 -3.239510 24.403198 33.599735
 1.064413 1.374008 1.332806 1.307324 1.376716 1.351650 1.306671 -17.903252 60.057686 -6.471296
 1.210602 1.370421 1.345918 1.331148 1.371712 1.356702 1.331098 -59.085041 -3.773245 -26.187107
 1.755312 1.608002 1.623305 1.635008 1.607478 1.615989 1.634911 -3.053479 44.117889 -12.802436
 1.805290 1.804793 1.799890 1.798355 1.805496 1.801370 1.799085 2.601794 -34.407177 21.969385
 1.082136 1.190958 1.176264 1.168264 1.192274 1.182559 1.166680 17.337841 20.305700 20.509871
 1.497549 1.540172 1.529861 1.524556 1.540411 1.534855 1.526535 26.901793 -5.685540 -20.410656
 1.058712 1.381846 1.337992 1.311507 1.385199 1.358093 1.309801 -24.512991 -20.166931 -6.927335
 1.085471 1.292563 1.268344 1.252756 1.294523 1.279780 1.251505 -5.537076 -35.712395 3.520478
 1.142977 1.342282 1.318858 1.305370 1.343906 1.329307 1.304442 8.049528 -37.112404 28.760889
 1.353820 1.526823 1.504520 1.490664 1.528672 1.514509 1.490195 23.345186 -39.524445 18.268970
 1.347329 1.428770 1.418214 1.411264 1.429674 1.423171 1.410617 4.107636 -21.070526 -6.697668
 1.262044 1.308452 1.303133 1.300663 1.308761 1.305426 1.299996 20.833941 -5.783174 -1.699949
 1.137727 1.232866 1.231787 1.232517 1.232907 1.231967 1.231026 1.180574 -7.252554 1.166789
 0.993843 1.294285 1.259398 1.238022 1.296692 1.275317 1.236795 12.560854 -12.312922 -6.407719
 1.228715 1.240395 1.239489 1.239682 1.240825 1.239692 1.239244 16.547312 -9.114430 38.522179
 0.851574 1.118164 1.090840 1.072322 1.119903 1.103579 1.070868 17.285318 3.546040 0.437594
 1.215989 1.418093 1.388471 1.370849 1.420113 1.402023 1.370557 7.804620 -39.145027 -10.505247
 -0.140264 0.302140 0.230233 0.187277 0.307493 0.263077 0.186014 -59.491875 -111.167435 -94.640617
 -15.039933 16.784601
 -20.701395 20.874712
 -18.598593 21.248699
 -17.936932 20.957760
 -20.201866 21.518991
 -19.901880 20.692875
 -19.789843 19.033985
 47.580498 -47.721924
 68.331779 -67.101486
 71.594109 -71.867020
 -26.685055 17.006214
 0.627073 1.125724 1.056846 1.014191 1.130055 1.088724 1.013522 27.739563 -24.562204 1.730173
 0.728921 1.195527 1.130810 1.091279 1.199606 1.160739 1.090947 30.873661 8.410364 6.281919
 1.348758 1.552750 1.521241 1.502874 1.556504 1.535251 1.498735 37.413563 -14.695703 12.201811
 1.436747 1.533876 1.512720 1.499941 1.536293 1.521364 1.496509 -5.879679 -50.098145 -19.501234
 1.339596 1.438688 1.416275 1.402892 1.441109 1.426486 1.400041 25.122753 22.336731 15.343058
 0.959357 1.208073 1.161495 1.133368 1.211071 1.183460 1.134643 17.297489 -12.291919 -12.462292
 0.808232 1.254101 1.185274 1.142350 1.258836 1.217378 1.141380 -11.957644 -57.840588 -6.475438
 1.062201 1.148343 1.134180 1.125446 1.150086 1.140101 1.124081 19.778818 -41.075283 26.595377
 0.931438 1.242554 1.181186 1.144049 1.246625 1.209850 1.143881 14.372021 -0.169550 -17.323475
 1.272445 1.411989 1.394073 1.384211 1.413463 1.401188 1.380734 46.623360 -53.069565 -10.166661
 0.873217 1.145282 1.098068 1.069799 1.148916 1.119836 1.068332 -25.454367 46.687729 -1.305615
 0.888543 1.185408 1.135571 1.105370 1.189343 1.158696 1.104556 -18.708258 28.993547 30.584137
 1.203847 1.511253 1.466477 1.440061 1.514355 1.487089 1.438547 -35.456696 63.139168 12.605788
 1.187641 1.425416 1.390972 1.371258 1.427919 1.406199 1.369866 -7.732370 34.780277 15.556152
 1.248236 1.362691 1.345237 1.335815 1.364351 1.352961 1.335625 -4.249864 32.193314 6.301145
 1.095592 1.196173 1.182327 1.174214 1.197489 1.187995 1.173186 -0.044747 71.265266 52.834698
 0.804553 1.182603 1.118505 1.080295 1.187007 1.148211 1.078900 37.951580 -38.340408 0.450847
 1.233657 1.212462 1.216524 1.220324 1.212339 1.214559 1.219598 -25.212423 -23.125210 -0.898730
 1.131253 1.300534 1.263405 1.240851 1.303401 1.279458 1.238676 -27.284788 -33.948853 -24.444006
 1.226340 1.459719 1.424849 1.403735 1.462143 1.440391 1.403023 -40.995907 6.104160 26.594049
 1.083953 1.480179 1.420793 1.386127 1.483800 1.448291 1.386199 -32.617558 -20.025938 -22.826143
 1.054038 1.458717 1.398630 1.364174 1.462482 1.426176 1.364054 17.427906 -23.345207 23.443003
 1.247265 1.456117 1.423400 1.402764 1.459019 1.438286 1.401956 18.888975 -32.153145 53.249985
 1.341078 1.439282 1.420963 1.409948 1.440706 1.429276 1.409151 10.198223 -4.296891 -0.332968
 1.256826 1.360733 1.344684 1.336129 1.362008 1.351634 1.335009 29.122139 32.641682 -10.484343
 0.790837 1.173021 1.127255 1.099534 1.176015 1.147998 1.097455 56.099693 45.230766 16.509079
 0.879722 1.383692 1.313923 1.271754 1.388325 1.345660 1.271028 30.973942 -0.326468 57.802406
 1.060808 1.141310 1.129375 1.122568 1.142311 1.134728 1.121935 49.497826 2.069487 14.534995
 0.857068 1.214706 1.166660 1.136966 1.218358 1.188963 1.134844 -9.194596 -8.533665 -47.781487
 1.164706 1.324300 1.294728 1.277345 1.326264 1.307997 1.277265 -15.854160 -13.784466 29.888695
 1.099400 1.345425 1.301774 1.276388 1.347853 1.321981 1.277990 34.577156 50.322662 -13.685871
 1.228966 1.443147 1.404940 1.383807 1.445649 1.422762 1.384989 13.149285 -27.140503 -34.425247
 1.067491 1.481938 1.427072 1.395397 1.485757 1.451541 1.393950 62.536938 4.876914 -13.901206
 1.073594 1.449928 1.397689 1.368136 1.453488 1.421427 1.366405 31.437628 33.375748 -31.967215
 1.113114 1.387697 1.345821 1.320734 1.390661 1.365393 1.319431 -1.965678 52.929470 -23.537741
 0.908333 1.227340 1.167199 1.130257 1.230952 1.195591 1.131840 11.169476 -15.067661 -15.331829
 1.160636 1.431490 1.381510 1.351807 1.434617 1.404980 1.353185 27.720903 54.696724 18.998289
 0.631498 1.006348 0.944546 0.915328 1.009980 0.969467 0.914560 25.499279 67.604904 -45.419392
 0.999999 1.245871 1.194854 1.163961 1.249086 1.218218 1.164110 -38.051754 -25.247604 -24.935623
 1.131493 1.373547 1.344243 1.326880 1.375621 1.357248 1.325893 4.636805 34.649105 -19.542782
 1.196175 1.411313 1.377707 1.358596 1.414024 1.392841 1.357427 -17.103556 -3.631584 -21.399752
 1.230427 1.477702 1.440263 1.418432 1.480729 1.457173 1.417643 -20.374783 -4.065563 -22.810390
 1.650621 1.907954 1.874937 1.856738 1.909934 1.889259 1.856058 -37.806248 16.935917 -2.872636
 1.699786 1.862876 1.843792 1.835184 1.864482 1.852080 1.835149 -32.453968 32.693920 16.056969
 1.629560 1.715681 1.707031 1.704370 1.716225 1.710406 1.704613 -24.432730 36.106098 24.669357
 1.207284 1.325680 1.308430 1.299587 1.327030 1.315327 1.298915 -12.435293 -3.510412 -7.102634
 1.526842 1.710048 1.685176 1.671718 1.711812 1.696248 1.671575 -26.055346 20.213940 0.326828
 1.077898 1.197596 1.177748 1.166454 1.199250 1.187212 1.166169 -9.137077 -11.060080 -14.767868
 1.906831 1.915015 1.918597 1.924196 1.914657 1.916770 1.925171 -25.148869 67.265717 55.996304
 1.297318 1.566700 1.528223 1.505764 1.569584 1.545250 1.504784 -28.929001 -9.298876 -27.941050
 1.968899 1.835712 1.848104 1.857258 1.835364 1.841740 1.855962 -14.165714 4.066641 -11.417089
 1.830973 1.786461 1.789432 1.792017 1.786806 1.787121 1.790534 5.286685 -8.667242 28.033943
 1.082851 1.394398 1.357834 1.334081 1.397214 1.374545 1.332795 15.498517 -8.826596 25.214451
 0.952489 1.234308 1.202317 1.180740 1.237015 1.217481 1.179487 11.657230 -21.520004 2.780288
 0.944394 1.166894 1.143653 1.129062 1.168327 1.154209 1.127546 27.944374 -26.965506 -2.199665
 1.251961 1.296465 1.297345 1.299050 1.296706 1.295595 1.296847 1.276573 -8.577352 3.037035
 1.754496 1.729666 1.730826 1.732844 1.729893 1.729696 1.731501 22.136076 -18.111773 42.529449
 0.773204 0.979960 0.959654 0.945701 0.981154 0.969165 0.944912 25.134472 17.281218 48.823925
 1.321413 1.355611 1.355209 1.354629 1.355727 1.354555 1.353299 -2.410304 6.849058 -21.372034
 1.108403 1.355373 1.323004 1.303208 1.357949 1.337879 1.302299 -15.346937 -20.169735 -14.006518
 1.495341 1.700611 1.673279 1.656455 1.702864 1.685839 1.655801 -13.589302 -23.831535 -10.169950
 1.509038 1.689408 1.666339 1.653165 1.690917 1.677234 1.652618 -1.312920 31.333946 17.625252
 1.567895 1.493950 1.507471 1.517261 1.493614 1.501309 1.516304 50.061291 29.691244 8.482751
 1.475920 1.407457 1.415938 1.421931 1.406947 1.411703 1.421822 -17.835814 -14.209353 9.550784
 1.329239 1.349072 1.342343 1.338876 1.349978 1.344602 1.337569 -27.206741 15.278093 -10.604683
 1.094510 1.374189 1.328017 1.299313 1.377134 1.349823 1.299391 48.837936 30.539600 -17.526157
 1.535548 1.702774 1.677710 1.663183 1.704680 1.688645 1.660774 31.903093 0.649644 -25.834885
 0.999558 1.091135 1.071499 1.061394 1.092584 1.080489 1.061043 62.091942 -11.319861 -47.565762
 1.329774 1.413595 1.392707 1.380712 1.415480 1.402274 1.379501 -1.070574 -1.686272 -17.802740
 1.570302 1.427859 1.451906 1.468341 1.426060 1.440085 1.467958 25.288124 22.173475 7.421674
 1.877465 1.793990 1.801394 1.806895 1.793799 1.798294 1.806775 -43.770729 0.309213 -15.544167
 1.781501 1.788886 1.786631 1.786343 1.789144 1.787556 1.786075 -32.170033 100.759468 19.200678
 1.219490 1.554786 1.510909 1.484307 1.557909 1.530800 1.482948 -3.239532 24.403112 33.599728
 1.064414 1.374008 1.332806 1.307324 1.376716 1.351650 1.306672 -17.903271 60.057610 -6.471306
 1.210603 1.370422 1.345919 1.331148 1.371713 1.356702 1.331099 -59.085060 -3.773294 -26.187115
 1.755312 1.608002 1.623305 1.635008 1.607478 1.615989 1.634911 -3.053486 44.117863 -12.802441
 1.805290 1.804793 1.799891 1.798356 1.805496 1.801370 1.799085 2.601775 -34.407219 21.969379
 1.082136 1.190958 1.176264 1.168264 1.192274 1.182559 1.166680 17.337837 20.305674 20.509867
 1.497550 1.540173 1.529861 1.524556 1.540411 1.534855 1.526536 26.901781 -5.685583 -20.410666
 1.058712 1.381847 1.337993 1.311507 1.385200 1.358093 1.309801 -24.513006 -20.167013 -6.927342
 1.085471 1.292564 1.268344 1.252756 1.294523 1.279780 1.251505 -5.537100 -35.712440 3.520474
 1.142977 1.342283 1.318859 1.305370 1.343906 1.329307 1.304442 8.049503 -37.112465 28.760883
 1.353820 1.526823 1.504520 1.490664 1.528672 1.514510 1.490195 23.345167 -39.524559 18.268959
 1.347329 1.428770 1.418214 1.411265 1.429674 1.423171 1.410617 4.107625 -21.070616 -6.697676
 1.262045 1.308453 1.303133 1.300664 1.308761 1.305426 1.299997 20.833937 -5.783230 -1.699954
 1.137727 1.232866 1.231787 1.232517 1.232907 1.231967 1.231026 1.180557 -7.252562 1.166789
 0.993843 1.294285 1.259398 1.238022 1.296692 1.275317 1.236795 12.560829 -12.312986 -6.407726
 1.228715 1.240395 1.239489 1.239682 1.240825 1.239692 1.239244 16.547306 -9.114448 38.522171
 0.851575 1.118164 1.090841 1.072322 1.119903 1.103579 1.070868 17.285301 3.545987 0.437589
 1.215989 1.418093 1.388471 1.370849 1.420113 1.402024 1.370557 7.804602 -39.145119 -10.505257
 -0.140263 0.302140 0.230234 0.187277 0.307493 0.263077 0.186015 -59.491905 -111.167549 -94.640633
 -15.040126 16.784796
 -20.701588 20.874907
 -18.598785 21.248894
 -17.937124 20.957954
 -20.202059 21.519186
 -19.902073 20.693069
 -19.790035 19.034180
 47.580307 -47.721729
 68.331596 -67.101295
 71.593918 -71.866829
 -26.685247 17.006409
