# Supplementary material for: AMS 3.0: prediction of post-translational modifications
Source: BMC Bioinformatics. 2010 Apr 28;11:210. doi: 10.1186/1471-2105-11-210 (PMC2874555; doi:10.1186/1471-2105-11-210)
Supplement: Additional file 2 — PTM predictor software with training data. PTM_Archive.tar.gz includes the predictor software binaries together with all trained ANNs in tar.gz compressed form. [file 1471-2105-11-210-S2.GZ › PTM_Archive/4-hydroxyproline/A/Anet12.dat]

 2
 90 12 2
 0.827925 1.026284 1.076017 0.901811 1.081531 0.964674 1.077911 -7.298835 0.933178 -26.713606 1.035364 0.906399
 0.833785 1.049772 1.099730 0.916340 1.105132 0.984798 1.101948 17.556490 0.948005 7.503047 1.058185 0.921197
 0.903964 1.159485 1.212251 0.999871 1.219393 1.085558 1.214542 27.511644 1.044677 5.926177 1.170690 1.011053
 1.065721 1.218815 1.255533 1.118068 1.260868 1.169184 1.257051 -29.303984 1.145361 -46.435116 1.226962 1.125753
 1.078155 1.188352 1.220224 1.108661 1.225657 1.147274 1.221721 6.451368 1.129548 7.535795 1.195781 1.115032
 0.959575 1.048036 1.081202 0.995291 1.085640 1.005474 1.082803 -9.252917 0.997665 4.066401 1.054128 0.997396
 0.829594 1.055710 1.110650 0.914493 1.116971 0.985949 1.113042 12.813439 0.952802 -46.873081 1.065911 0.921146
 0.980812 1.039029 1.054260 0.996978 1.057138 1.017701 1.055021 8.827798 1.007929 -21.619621 1.042083 0.999629
 0.896051 1.072286 1.121893 0.956030 1.127832 1.007022 1.123918 0.257227 0.985234 18.933811 1.081701 0.961189
 0.855045 1.074033 1.117675 0.940580 1.123682 1.013371 1.119625 30.300865 0.978506 -35.064674 1.083291 0.949046
 0.679142 0.912017 0.959703 0.766094 0.965215 0.844938 0.961714 -7.432966 0.804393 14.617772 0.921191 0.773214
 0.718320 0.948342 0.994888 0.804766 0.999864 0.883432 0.996577 37.613518 0.842389 4.191103 0.956580 0.810906
 1.090584 1.252503 1.291944 1.145248 1.296986 1.200626 1.293554 17.012310 1.172359 30.818670 1.260289 1.150997
 1.115628 1.228665 1.258095 1.152942 1.262452 1.191769 1.259574 29.646353 1.172620 19.131531 1.234956 1.157883
 1.134401 1.197422 1.217533 1.153054 1.220524 1.174367 1.218688 -0.508257 1.163637 11.909463 1.201466 1.155908
 0.936230 1.019347 1.042235 0.962940 1.045529 0.990745 1.043175 12.675403 0.977616 51.628410 1.024092 0.966778
 0.610558 0.909944 0.967483 0.722692 0.974241 0.825811 0.969947 -3.280463 0.772456 -3.366996 0.921086 0.731719
 1.167360 1.149727 1.150488 1.157308 1.151278 1.151997 1.150684 9.276649 1.155197 -25.545124 1.150335 1.157619
 0.770122 0.985514 1.033571 0.847596 1.040764 0.920753 1.035907 -18.613575 0.886644 -33.682365 0.995234 0.857173
 1.087296 1.215092 1.249142 1.127206 1.253984 1.170621 1.250720 6.370377 1.148547 -3.161136 1.221847 1.131758
 1.143725 1.350806 1.401156 1.213058 1.407783 1.283501 1.403381 -15.151151 1.247826 -24.469969 1.361002 1.220566
 1.094681 1.309200 1.360880 1.167474 1.367468 1.240220 1.363131 46.519524 1.202783 -33.061371 1.319014 1.174930
 1.086058 1.239390 1.275946 1.139574 1.280275 1.191623 1.277616 47.917675 1.163913 -41.925781 1.246164 1.143708
 1.039691 1.185101 1.217540 1.092471 1.221505 1.141128 1.219057 20.545609 1.115099 -10.876479 1.191027 1.095949
 1.035093 1.160041 1.188083 1.079926 1.191767 1.121305 1.189204 -16.921459 1.100138 9.149896 1.165314 1.083585
 0.879790 1.011029 1.044560 0.927463 1.049569 0.972105 1.045751 43.653694 0.950636 -11.641644 1.017897 0.933086
 1.011256 1.258675 1.314676 1.099488 1.321576 1.182414 1.316895 3.857264 1.140832 26.027035 1.269712 1.107867
 0.989812 1.054798 1.071326 1.009847 1.073534 1.032793 1.072099 20.412422 1.020410 23.003052 1.057629 1.011899
 0.881133 1.085267 1.128001 0.953844 1.134263 1.022605 1.129899 -20.171480 0.988546 -2.726207 1.094540 0.961533
 1.037541 1.155818 1.187408 1.075240 1.190937 1.114916 1.188669 32.227058 1.093364 -20.325148 1.161481 1.077801
 0.824860 1.048421 1.105159 0.903634 1.111693 0.976402 1.107592 -7.916405 0.936297 39.919502 1.058153 0.907963
 0.912974 1.134509 1.186939 0.990442 1.193245 1.063770 1.189340 -45.290897 1.023779 8.625308 1.144072 0.995692
 1.169762 1.407742 1.458535 1.259270 1.464748 1.338268 1.461002 -1.280095 1.299289 11.469103 1.417444 1.268422
 1.268420 1.440189 1.480045 1.329074 1.486134 1.387055 1.481811 -20.017984 1.359719 44.946430 1.448231 1.336996
 1.244009 1.357167 1.390923 1.276326 1.396249 1.316604 1.392476 -41.236176 1.297224 30.594425 1.364857 1.282152
 1.058139 1.189909 1.229188 1.094418 1.234460 1.140822 1.231220 1.655068 1.114789 -3.764506 1.197130 1.097341
 0.846481 1.100214 1.162702 0.935889 1.169690 1.017648 1.165362 4.022302 0.973718 28.297916 1.111525 0.942261
 1.166582 1.219727 1.235421 1.183377 1.238049 1.201451 1.236202 -19.248857 1.192857 42.419567 1.222455 1.186139
 0.945659 1.113479 1.160245 0.993464 1.166514 1.049626 1.162193 1.782337 1.014651 -33.936653 1.122704 0.996543
 1.040015 1.249290 1.291450 1.122132 1.296609 1.191092 1.293223 8.051090 1.157740 23.784979 1.257481 1.130373
 1.077956 1.237095 1.278643 1.130073 1.284026 1.183962 1.280283 -28.977526 1.155361 -13.490795 1.245030 1.134844
 1.097449 1.275548 1.320586 1.157378 1.326710 1.217223 1.322696 -31.423767 1.185968 -13.810280 1.284048 1.163279
 1.287630 1.544939 1.599910 1.384110 1.606575 1.470197 1.602152 -28.195063 1.426861 8.154983 1.555258 1.392896
 1.301937 1.514023 1.559420 1.383006 1.564427 1.453093 1.561100 -10.643333 1.417991 27.336000 1.522045 1.389832
 1.267139 1.420804 1.453816 1.327161 1.457735 1.377064 1.455178 0.400113 1.351464 32.263630 1.426551 1.331716
 1.072038 1.191288 1.220452 1.111045 1.224542 1.152415 1.221912 -8.166265 1.131545 -6.478858 1.197065 1.115211
 1.227284 1.417675 1.460764 1.298005 1.466392 1.361422 1.462710 -18.462595 1.328664 13.743897 1.425639 1.304016
 1.045310 1.129294 1.148284 1.076048 1.150931 1.104254 1.149247 -13.794214 1.090446 -16.931782 1.132663 1.079498
 1.373612 1.542363 1.577183 1.442743 1.580927 1.497199 1.578791 19.588512 1.469460 71.448799 1.548499 1.448462
 1.133081 1.328192 1.375806 1.202111 1.382045 1.267656 1.377982 -37.847321 1.234072 -21.972050 1.337289 1.208623
 1.273525 1.375335 1.400043 1.306734 1.404115 1.341907 1.401150 -4.857930 1.325467 10.439756 1.381047 1.311390
 1.239432 1.357918 1.387808 1.278918 1.392269 1.318969 1.389219 36.225765 1.299148 13.754848 1.364392 1.283799
 1.104888 1.252612 1.283399 1.160491 1.287213 1.209416 1.284907 30.076693 1.183947 12.135688 1.258453 1.164667
 1.016052 1.147837 1.173770 1.067283 1.177124 1.110902 1.174960 15.168528 1.088720 5.058242 1.152743 1.071279
 0.950417 1.061985 1.085928 0.992330 1.089311 1.028952 1.086762 16.952374 1.009640 -2.203323 1.067073 0.995496
 0.855975 0.962660 0.980712 0.899977 0.983359 0.935304 0.981610 3.099092 0.918812 -6.241939 0.966674 0.904998
 1.290031 1.374409 1.396509 1.317132 1.399589 1.345401 1.397369 20.114500 1.330981 -1.133152 1.379203 1.320218
 0.786543 0.911449 0.933755 0.835643 0.937388 0.877677 0.934896 19.278273 0.857393 18.011572 0.915963 0.840731
 1.097681 1.165718 1.181091 1.122575 1.183223 1.145773 1.181566 -27.538307 1.133997 -4.306984 1.168916 1.125062
 1.204073 1.286838 1.308326 1.231451 1.311219 1.259447 1.309399 -12.651168 1.243917 -24.155081 1.290452 1.233310
 1.411828 1.495750 1.523960 1.435020 1.527437 1.462622 1.524879 14.167144 1.447258 -49.202286 1.501235 1.437286
 1.358118 1.451642 1.478053 1.388707 1.481948 1.419570 1.479327 15.876302 1.402336 37.474697 1.456441 1.390902
 1.188058 1.258677 1.271433 1.218567 1.272656 1.241084 1.271987 -0.461595 1.229232 43.061924 1.260293 1.219745
 1.193293 1.229149 1.238387 1.207996 1.239255 1.219398 1.239016 7.549780 1.211816 -17.362894 1.230091 1.207445
 1.156025 1.199001 1.215443 1.166242 1.218153 1.180850 1.216234 8.348786 1.172851 -36.548267 1.202714 1.167744
 1.220035 1.294422 1.320747 1.236942 1.324011 1.262791 1.321777 5.395006 1.247344 20.975548 1.299572 1.238158
 1.377102 1.464660 1.491463 1.402733 1.496457 1.432643 1.492790 -26.846571 1.419458 4.921163 1.470905 1.408466
 1.013150 1.067321 1.080709 1.033077 1.082248 1.050776 1.081280 -2.594824 1.040740 10.936301 1.069564 1.033765
 1.285154 1.326856 1.345147 1.288597 1.348584 1.305126 1.345709 -21.313112 1.297725 19.487888 1.331482 1.292158
 1.148992 1.196132 1.204240 1.172173 1.204769 1.185449 1.204426 16.301600 1.178186 39.855278 1.197155 1.172402
 1.417399 1.449125 1.463017 1.422840 1.465242 1.434238 1.463742 -27.451458 1.427952 -13.062824 1.451835 1.423872
 1.357667 1.424594 1.445371 1.377349 1.448396 1.400094 1.446444 -8.823436 1.387787 76.114502 1.428662 1.379614
 1.209838 1.350654 1.387078 1.258314 1.390761 1.305888 1.388764 -22.209063 1.279765 21.974335 1.356864 1.261069
 1.128162 1.252252 1.283399 1.171345 1.286651 1.213312 1.284681 0.324355 1.189600 31.308485 1.257286 1.173177
 1.150631 1.232134 1.255984 1.176991 1.258516 1.204696 1.256962 -27.480303 1.188389 -21.610455 1.236191 1.177427
 1.279576 1.311172 1.320611 1.288854 1.322881 1.299687 1.321174 -14.612835 1.295379 40.160526 1.313671 1.291188
 1.408748 1.462365 1.481588 1.422781 1.484111 1.440704 1.482628 3.785316 1.429562 -13.095471 1.465773 1.422772
 1.003886 1.076703 1.092913 1.029338 1.095643 1.054076 1.093475 13.454831 1.042370 18.665871 1.080498 1.032867
 1.252008 1.307183 1.325672 1.267081 1.327206 1.285937 1.326582 -8.327620 1.271774 4.657142 1.308816 1.264608
 1.142788 1.262433 1.295086 1.180711 1.299459 1.221418 1.296588 -14.558431 1.199897 -7.627998 1.268561 1.184451
 1.267877 1.288956 1.297880 1.271492 1.299773 1.279032 1.298285 -4.747629 1.274722 -16.490396 1.291103 1.272370
 1.292783 1.313041 1.323552 1.294081 1.325241 1.301953 1.324137 34.672363 1.296732 -32.873634 1.314954 1.294345
 1.262521 1.350400 1.372243 1.293460 1.374408 1.322592 1.373068 35.596226 1.305077 -32.092556 1.354212 1.294076
 1.143770 1.233260 1.253703 1.176776 1.255912 1.206016 1.254707 -4.839415 1.189476 -15.055754 1.236586 1.178270
 1.062997 1.140346 1.158752 1.090244 1.161066 1.115998 1.159491 7.284196 1.102284 -19.263519 1.143690 1.092009
 1.088404 1.114500 1.118264 1.100734 1.119490 1.109096 1.118460 44.751514 1.106144 -15.666949 1.115739 1.102885
 1.235656 1.282749 1.297684 1.249282 1.299658 1.265526 1.298266 12.051876 1.256056 -11.693625 1.285570 1.250293
 1.092084 1.129540 1.139415 1.103647 1.141038 1.116157 1.140102 30.338715 1.110026 -3.208372 1.131369 1.105396
 0.994180 1.089115 1.107790 1.028014 1.109773 1.061741 1.108535 -21.499979 1.044348 24.738577 1.093088 1.030604
 1.238961 1.309277 1.331309 1.258575 1.333970 1.282298 1.332446 16.682405 1.268213 -19.971834 1.312317 1.258801
 -0.627190 -0.220998 -0.123961 -0.486218 -0.112685 -0.348677 -0.120023 -71.790031 -0.419783 -121.375061 -0.202569 -0.472919
 -8.826656 6.594563
 -9.381844 10.524710
 -10.687679 10.559176
 -9.401313 7.415440
 -8.875245 12.532878
 -9.389750 8.936271
 -10.704926 10.601867
 72.915161 -73.111099
 -6.848363 10.649580
 58.655613 -58.396645
 -7.736339 12.400051
 -7.113185 9.816899
 -16.903343 5.825854
 0.827930 1.026286 1.076019 0.901815 1.081533 0.964677 1.077913 -7.298718 0.933182 -26.723349 1.035367 0.906403
 0.833790 1.049774 1.099732 0.916344 1.105133 0.984801 1.101950 17.556627 0.948008 7.493613 1.058187 0.921200
 0.903966 1.159487 1.212252 0.999873 1.219395 1.085560 1.214544 27.511932 1.044679 5.921249 1.170691 1.011055
 1.065723 1.218816 1.255534 1.118070 1.260869 1.169185 1.257051 -29.303699 1.145362 -46.438648 1.226963 1.125755
 1.078155 1.188352 1.220224 1.108662 1.225657 1.147274 1.221721 6.451608 1.129549 7.534466 1.195781 1.115033
 0.959579 1.048038 1.081204 0.995294 1.085641 1.005476 1.082804 -9.252824 0.997668 4.059187 1.054129 0.997399
 0.829600 1.055712 1.110652 0.914497 1.116974 0.985952 1.113044 12.813666 0.952806 -46.883480 1.065913 0.921150
 0.980813 1.039029 1.054260 0.996978 1.057139 1.017701 1.055022 8.827838 1.007929 -21.620804 1.042083 0.999630
 0.896055 1.072288 1.121895 0.956032 1.127834 1.007024 1.123920 0.257550 0.985237 18.926954 1.081703 0.961192
 0.855047 1.074034 1.117676 0.940582 1.123682 1.013373 1.119626 30.301031 0.978508 -35.068390 1.083292 0.949048
 0.679143 0.912017 0.959704 0.766095 0.965215 0.844939 0.961714 -7.432847 0.804394 14.615636 0.921192 0.773215
 0.718321 0.948342 0.994888 0.804767 0.999865 0.883433 0.996577 37.613659 0.842390 4.189051 0.956581 0.810907
 1.090589 1.252505 1.291946 1.145251 1.296988 1.200629 1.293556 17.012596 1.172362 30.810055 1.260291 1.151000
 1.115632 1.228667 1.258097 1.152945 1.262454 1.191771 1.259576 29.646631 1.172623 19.123905 1.234958 1.157886
 1.134404 1.197424 1.217535 1.153057 1.220526 1.174369 1.218690 -0.508020 1.163640 11.902940 1.201468 1.155911
 0.936233 1.019348 1.042236 0.962942 1.045531 0.990747 1.043177 12.675496 0.977619 51.622208 1.024094 0.966781
 0.610560 0.909945 0.967483 0.722693 0.974241 0.825812 0.969948 -3.280235 0.772457 -3.369420 0.921086 0.731720
 1.167361 1.149728 1.150489 1.157310 1.151279 1.151998 1.150685 9.276690 1.155198 -25.548666 1.150336 1.157620
 0.770123 0.985514 1.033571 0.847597 1.040765 0.920754 1.035908 -18.613255 0.886645 -33.683899 0.995234 0.857174
 1.087298 1.215094 1.249143 1.127208 1.253985 1.170623 1.250721 6.370541 1.148548 -3.165759 1.221848 1.131760
 1.143727 1.350807 1.401157 1.213059 1.407784 1.283503 1.403382 -15.151025 1.247827 -24.474190 1.361003 1.220568
 1.094684 1.309201 1.360881 1.167476 1.367469 1.240222 1.363132 46.519688 1.202785 -33.066952 1.319016 1.174932
 1.086064 1.239393 1.275948 1.139578 1.280278 1.191626 1.277618 47.917984 1.163917 -41.936298 1.246166 1.143712
 1.039696 1.185103 1.217541 1.092474 1.221506 1.141131 1.219059 20.545832 1.115102 -10.884147 1.191028 1.095952
 1.035095 1.160043 1.188084 1.079928 1.191768 1.121306 1.189205 -16.921337 1.100140 9.145627 1.165315 1.083586
 0.879790 1.011029 1.044560 0.927463 1.049569 0.972105 1.045751 43.653690 0.950636 -11.641645 1.017897 0.933086
 1.011259 1.258676 1.314677 1.099491 1.321577 1.182416 1.316896 3.857423 1.140834 26.021584 1.269713 1.107869
 0.989813 1.054798 1.071327 1.009847 1.073534 1.032794 1.072100 20.412474 1.020411 23.001350 1.057630 1.011899
 0.881135 1.085268 1.128002 0.953845 1.134263 1.022606 1.129900 -20.171392 0.988547 -2.729473 1.094541 0.961535
 1.037546 1.155821 1.187410 1.075244 1.190939 1.114919 1.188671 32.227337 1.093367 -20.334568 1.161483 1.077805
 0.824861 1.048422 1.105160 0.903635 1.111693 0.976403 1.107593 -7.916287 0.936298 39.916145 1.058153 0.907965
 0.912976 1.134510 1.186940 0.990443 1.193245 1.063771 1.189341 -45.290756 1.023780 8.621189 1.144073 0.995693
 1.169766 1.407744 1.458537 1.259273 1.464749 1.338271 1.461003 -1.279809 1.299292 11.462165 1.417446 1.268425
 1.268423 1.440191 1.480046 1.329076 1.486135 1.387057 1.481812 -20.017702 1.359721 44.940609 1.448233 1.336998
 1.244011 1.357168 1.390924 1.276328 1.396249 1.316605 1.392477 -41.235935 1.297225 30.590836 1.364858 1.282153
 1.058141 1.189910 1.229189 1.094419 1.234461 1.140824 1.231221 1.655162 1.114790 -3.768392 1.197131 1.097342
 0.846483 1.100215 1.162703 0.935891 1.169691 1.017650 1.165363 4.022530 0.973720 28.293201 1.111526 0.942263
 1.166583 1.219728 1.235422 1.183378 1.238049 1.201451 1.236203 -19.248817 1.192857 42.417118 1.222456 1.186140
 0.945660 1.113480 1.160245 0.993465 1.166515 1.049627 1.162194 1.782656 1.014652 -33.938072 1.122705 0.996544
 1.040019 1.249292 1.291452 1.122136 1.296611 1.191095 1.293225 8.051252 1.157743 23.775875 1.257483 1.130377
 1.077959 1.237096 1.278644 1.130075 1.284027 1.183964 1.280284 -28.977407 1.155363 -13.494785 1.245031 1.134845
 1.097451 1.275549 1.320587 1.157380 1.326711 1.217224 1.322697 -31.423630 1.185970 -13.814993 1.284049 1.163281
 1.287635 1.544942 1.599912 1.384114 1.606577 1.470200 1.602154 -28.194775 1.426865 8.145200 1.555260 1.392899
 1.301942 1.514025 1.559422 1.383010 1.564430 1.453096 1.561102 -10.643051 1.417994 27.326401 1.522048 1.389836
 1.267143 1.420806 1.453818 1.327164 1.457737 1.377066 1.455179 0.400351 1.351467 32.255520 1.426553 1.331720
 1.072040 1.191289 1.220452 1.111046 1.224543 1.152416 1.221912 -8.166173 1.131546 -6.481992 1.197066 1.115212
 1.227288 1.417677 1.460766 1.298009 1.466394 1.361424 1.462712 -18.462368 1.328667 13.736159 1.425641 1.304019
 1.045311 1.129294 1.148284 1.076048 1.150931 1.104255 1.149247 -13.794174 1.090446 -16.933142 1.132664 1.079498
 1.373617 1.542366 1.577185 1.442748 1.580930 1.497202 1.578793 19.588831 1.469463 71.437920 1.548502 1.448467
 1.133084 1.328193 1.375807 1.202113 1.382046 1.267658 1.377984 -37.847157 1.234074 -21.977673 1.337291 1.208625
 1.273527 1.375336 1.400044 1.306736 1.404116 1.341908 1.401151 -4.857807 1.325468 10.435534 1.381048 1.311392
 1.239435 1.357919 1.387809 1.278920 1.392271 1.318971 1.389220 36.225929 1.299150 13.749268 1.364393 1.283801
 1.104894 1.252614 1.283401 1.160495 1.287215 1.209419 1.284909 30.077003 1.183951 12.125172 1.258455 1.164671
 1.016056 1.147839 1.173772 1.067286 1.177126 1.110905 1.174961 15.168753 1.088723 5.050576 1.152745 1.071282
 0.950419 1.061986 1.085929 0.992332 1.089312 1.028954 1.086762 16.952497 1.009641 -2.207591 1.067074 0.995498
 0.855975 0.962660 0.980712 0.899977 0.983359 0.935304 0.981610 3.099090 0.918812 -6.241940 0.966674 0.904998
 1.290034 1.374410 1.396511 1.317135 1.399590 1.345402 1.397370 20.114658 1.330983 -1.138605 1.379205 1.320220
 0.786544 0.911450 0.933755 0.835644 0.937388 0.877678 0.934897 19.278324 0.857394 18.009872 0.915964 0.840732
 1.097682 1.165719 1.181092 1.122577 1.183224 1.145774 1.181566 -27.538216 1.133998 -4.310249 1.168917 1.125063
 1.204078 1.286840 1.308328 1.231455 1.311221 1.259450 1.309401 -12.650888 1.243920 -24.164501 1.290454 1.233313
 1.411831 1.495751 1.523962 1.435022 1.527438 1.462624 1.524880 14.167262 1.447260 -49.208710 1.501237 1.437289
 1.358122 1.451644 1.478055 1.388710 1.481950 1.419573 1.479328 15.876441 1.402339 37.467270 1.456443 1.390905
 1.188061 1.258679 1.271434 1.218570 1.272658 1.241087 1.271989 -0.461310 1.229234 43.055370 1.260295 1.219748
 1.193296 1.229151 1.238388 1.207999 1.239257 1.219401 1.239017 7.550061 1.211818 -17.369652 1.230092 1.207448
 1.156027 1.199002 1.215443 1.166243 1.218154 1.180851 1.216234 8.349024 1.172852 -36.551189 1.202714 1.167745
 1.220038 1.294423 1.320748 1.236944 1.324012 1.262793 1.321778 5.395100 1.247346 20.969471 1.299574 1.238160
 1.377103 1.464661 1.491463 1.402734 1.496457 1.432644 1.492790 -26.846342 1.419458 4.919718 1.470905 1.408466
 1.013153 1.067322 1.080710 1.033079 1.082249 1.050777 1.081281 -2.594785 1.040741 10.931509 1.069565 1.033767
 1.285155 1.326856 1.345147 1.288598 1.348584 1.305127 1.345710 -21.312790 1.297726 19.487103 1.331483 1.292159
 1.148994 1.196133 1.204241 1.172175 1.204770 1.185451 1.204427 16.301764 1.178188 39.850307 1.197156 1.172404
 1.417400 1.449126 1.463018 1.422841 1.465242 1.434239 1.463742 -27.451344 1.427953 -13.065067 1.451836 1.423873
 1.357669 1.424595 1.445372 1.377351 1.448397 1.400095 1.446445 -8.823299 1.387788 76.110580 1.428663 1.379616
 1.209842 1.350656 1.387080 1.258317 1.390762 1.305890 1.388766 -22.208775 1.279768 21.966818 1.356866 1.261073
 1.128165 1.252253 1.283400 1.171348 1.286652 1.213314 1.284683 0.324638 1.189603 31.302273 1.257288 1.173180
 1.150633 1.232135 1.255985 1.176993 1.258517 1.204697 1.256963 -27.480064 1.188391 -21.614269 1.236192 1.177429
 1.279577 1.311172 1.320612 1.288855 1.322882 1.299688 1.321175 -14.612743 1.295380 40.158390 1.313672 1.291189
 1.408750 1.462366 1.481589 1.422782 1.484112 1.440705 1.482628 3.785541 1.429564 -13.099143 1.465774 1.422773
 1.003888 1.076704 1.092913 1.029339 1.095643 1.054077 1.093475 13.454872 1.042371 18.663052 1.080498 1.032869
 1.252010 1.307184 1.325673 1.267082 1.327206 1.285938 1.326583 -8.327302 1.271775 4.654139 1.308817 1.264609
 1.142792 1.262435 1.295088 1.180714 1.299461 1.221421 1.296589 -14.558266 1.199899 -7.635263 1.268563 1.184454
 1.267879 1.288957 1.297881 1.271493 1.299774 1.279033 1.298286 -4.747503 1.274723 -16.494617 1.291104 1.272372
 1.292786 1.313042 1.323554 1.294083 1.325242 1.301955 1.324138 34.672531 1.296734 -32.879215 1.314955 1.294347
 1.262527 1.350403 1.372245 1.293464 1.374410 1.322595 1.373071 35.596535 1.305081 -32.103073 1.354215 1.294080
 1.143774 1.233262 1.253705 1.176779 1.255914 1.206019 1.254709 -4.839192 1.189479 -15.063421 1.236587 1.178273
 1.062999 1.140347 1.158753 1.090245 1.161067 1.116000 1.159492 7.284319 1.102286 -19.267788 1.143691 1.092011
 1.088403 1.114500 1.118264 1.100734 1.119490 1.109096 1.118460 44.751518 1.106144 -15.666947 1.115739 1.102885
 1.235659 1.282751 1.297685 1.249284 1.299659 1.265527 1.298267 12.052037 1.256058 -11.699077 1.285571 1.250295
 1.092085 1.129540 1.139416 1.103648 1.141038 1.116158 1.140103 30.338764 1.110027 -3.210073 1.131370 1.105396
 0.994181 1.089116 1.107791 1.028015 1.109774 1.061742 1.108536 -21.499884 1.044349 24.735313 1.093089 1.030605
 1.238966 1.309280 1.331311 1.258579 1.333973 1.282301 1.332448 16.682684 1.268216 -19.981255 1.312320 1.258805
 -0.627184 -0.220995 -0.123959 -0.486214 -0.112683 -0.348673 -0.120020 -71.789711 -0.419779 -121.385941 -0.202567 -0.472915
 -8.829440 6.597333
 -9.384630 10.527482
 -10.690466 10.561949
 -9.404098 7.418211
 -8.878032 12.535650
 -9.392536 8.939043
 -10.707713 10.604639
 72.912354 -73.108315
 -6.851148 10.652351
 58.653870 -58.394909
 -7.739125 12.402823
 -7.115970 9.819671
 -16.906130 5.828628
