# Supplementary material for: AMS 3.0: prediction of post-translational modifications
Source: BMC Bioinformatics. 2010 Apr 28;11:210. doi: 10.1186/1471-2105-11-210 (PMC2874555; doi:10.1186/1471-2105-11-210)
Supplement: Additional file 2 — PTM predictor software with training data. PTM_Archive.tar.gz includes the predictor software binaries together with all trained ANNs in tar.gz compressed form. [file 1471-2105-11-210-S2.GZ › PTM_Archive/4-hydroxyproline/A/Anet14.dat]

 2
 90 14 2
 1.044253 0.982188 -19.444872 1.051736 0.952444 0.918789 0.995650 0.998986 1.113582 -3.059500 1.138384 0.983793 1.195651 1.117850
 1.063128 0.996358 -21.113897 1.071501 0.963147 0.925114 1.008880 1.011624 1.137615 25.594580 1.164838 0.998161 1.226652 1.142398
 1.109762 1.016180 -8.067803 1.119432 0.975825 0.922448 1.035673 1.041453 1.202356 31.361273 1.235607 1.018328 1.312784 1.208326
 1.110882 1.031604 -28.643806 1.118965 1.001013 0.958159 1.048028 1.053272 1.191672 5.516963 1.220741 1.033402 1.289485 1.197206
 1.079585 1.013829 16.100401 1.086312 0.988358 0.954475 1.027192 1.031593 1.148769 -7.657861 1.173357 1.015360 1.231024 1.153448
 1.000135 0.943523 5.036522 1.000692 0.917589 0.888996 0.955915 0.959095 1.056628 -6.749140 1.078790 0.944873 1.132101 1.060636
 1.049962 0.968291 1.976430 1.059448 0.930030 0.886072 0.986080 0.991059 1.140019 -9.793476 1.171848 0.970378 1.246426 1.145872
 1.018974 0.993333 1.485228 1.022009 0.980324 0.963391 0.999935 1.000133 1.047833 -17.135973 1.058529 0.994097 1.082846 1.049636
 1.020799 0.937538 -6.203862 1.029315 0.902225 0.862094 0.954787 0.959752 1.107295 1.573917 1.138732 0.939482 1.211693 1.113004
 1.088844 1.026250 -0.951208 1.095587 0.999552 0.962623 1.039652 1.043320 1.150466 -14.927258 1.173171 1.027742 1.225632 1.154426
 1.012607 0.956757 -18.087902 1.019149 0.929950 0.898360 0.969778 0.973504 1.076307 5.215691 1.099621 0.958390 1.153763 1.080475
 1.027283 0.966924 15.664494 1.034581 0.937445 0.903536 0.980673 0.984298 1.096130 11.768913 1.121648 0.968533 1.179945 1.100529
 1.129186 1.048333 -12.559589 1.138644 1.014401 0.973891 1.064847 1.069035 1.214581 10.649437 1.246532 1.050284 1.319602 1.220216
 1.108083 1.044924 -1.490136 1.115229 1.018833 0.987966 1.057476 1.061192 1.175101 11.934937 1.200574 1.046401 1.258809 1.179621
 1.088423 1.042744 -1.943477 1.093751 1.023847 1.003417 1.051996 1.054396 1.136957 27.408859 1.155963 1.043960 1.198366 1.140093
 1.034796 1.010438 7.351487 1.037822 1.001103 0.986964 1.014994 1.016336 1.064846 45.629749 1.076509 1.011000 1.104614 1.066590
 1.011890 0.933122 -4.547401 1.020643 0.895499 0.850337 0.951433 0.956680 1.099320 9.873637 1.130916 0.935350 1.203512 1.105112
 1.051211 1.040967 -12.072637 1.052522 1.035181 1.027834 1.043267 1.043683 1.061739 40.470680 1.066779 1.041301 1.076908 1.062286
 1.038354 0.975182 0.444569 1.045345 0.946951 0.911741 0.989915 0.994932 1.110745 -22.406309 1.136168 0.976825 1.199054 1.115599
 1.094594 1.024524 -1.619648 1.102615 0.996505 0.959860 1.038435 1.042057 1.168756 15.462815 1.196148 1.026006 1.258210 1.173482
 1.280553 1.187300 -2.951145 1.289472 1.148180 1.099213 1.206779 1.212738 1.375247 -8.503397 1.409902 1.189450 1.496616 1.381846
 1.263695 1.170935 28.260752 1.272568 1.131503 1.082114 1.190373 1.196409 1.357566 1.084966 1.391908 1.172970 1.476485 1.363859
 1.193586 1.127496 16.350538 1.200923 1.097342 1.061698 1.141079 1.144553 1.261078 -9.043396 1.286146 1.129112 1.344503 1.265735
 1.145716 1.086345 11.418263 1.151692 1.059952 1.027181 1.098657 1.102040 1.204420 6.635782 1.225555 1.087952 1.275474 1.208251
 1.105296 1.054943 -9.296992 1.110338 1.032171 1.005199 1.065603 1.068508 1.153475 5.887112 1.171050 1.056277 1.211312 1.156712
 1.012160 0.976673 13.933267 1.017147 0.952844 0.920483 0.984207 0.985999 1.062815 26.024717 1.080973 0.978033 1.123508 1.066112
 1.231513 1.133341 9.591367 1.241098 1.091103 1.038305 1.154013 1.160273 1.329076 -3.074018 1.364382 1.135787 1.449888 1.335770
 1.032733 1.011524 17.725296 1.034735 1.003433 0.993883 1.015974 1.017418 1.052129 -5.711705 1.060221 1.011971 1.077923 1.053524
 1.084076 1.014330 -13.666666 1.090645 0.985832 0.945423 1.029131 1.033817 1.149903 -4.416209 1.172627 1.015985 1.226472 1.154140
 1.162596 1.114857 28.433672 1.168160 1.093290 1.069241 1.124341 1.126597 1.213542 1.102403 1.232492 1.116090 1.277233 1.216756
 1.121335 1.046951 16.255533 1.129847 1.015362 0.981397 1.061915 1.065499 1.198481 5.537082 1.227310 1.048796 1.293450 1.203164
 1.187474 1.109961 27.640156 1.195706 1.075141 1.034402 1.125656 1.129785 1.266743 3.429610 1.296499 1.111693 1.366565 1.272180
 1.414308 1.320167 37.793739 1.423077 1.278520 1.220411 1.341185 1.347789 1.503217 14.524853 1.535098 1.322395 1.614705 1.509369
 1.377502 1.288489 17.930595 1.385099 1.250501 1.197164 1.307957 1.314749 1.462946 15.392637 1.492643 1.290595 1.568713 1.469044
 1.265241 1.189844 -15.620193 1.271785 1.159013 1.117306 1.206052 1.211683 1.337507 -2.879972 1.362415 1.191545 1.425381 1.342580
 1.120507 1.044878 -4.334431 1.128636 1.016327 0.984500 1.059906 1.064267 1.199915 4.251748 1.228350 1.046681 1.297414 1.205179
 1.162981 1.068637 18.164934 1.173190 1.026733 0.981520 1.088395 1.093388 1.258186 5.103723 1.292714 1.071081 1.372589 1.264471
 1.146508 1.111927 0.883962 1.149498 1.097777 1.078822 1.119437 1.121900 1.180651 14.966825 1.193678 1.112853 1.225470 1.183122
 1.090688 1.009869 -31.777273 1.099220 0.974939 0.931455 1.025294 1.029786 1.172984 -14.680174 1.201709 1.011418 1.268111 1.178338
 1.327620 1.267962 0.808253 1.332787 1.240538 1.200710 1.281469 1.285767 1.383325 5.606991 1.403352 1.269574 1.455034 1.386953
 1.216782 1.150214 -12.672980 1.223183 1.121417 1.085010 1.164387 1.168881 1.282116 -15.756533 1.305755 1.151925 1.363389 1.286669
 1.258304 1.181350 -12.957051 1.265467 1.148183 1.105440 1.197787 1.202802 1.333664 -17.612442 1.360618 1.183174 1.426628 1.338744
 1.549906 1.446896 4.575838 1.560365 1.397873 1.333489 1.469100 1.475269 1.649683 -23.090933 1.687197 1.449311 1.777470 1.656559
 1.537368 1.455820 21.679441 1.545732 1.416270 1.362885 1.473459 1.478311 1.616891 -15.174732 1.647627 1.457952 1.722093 1.622499
 1.452116 1.394296 26.020452 1.458032 1.365554 1.326227 1.407136 1.410364 1.509505 -8.791874 1.532135 1.395741 1.588017 1.513222
 1.175020 1.131982 -12.910195 1.179040 1.112753 1.087260 1.141180 1.143780 1.216740 -10.765072 1.232303 1.133036 1.269047 1.219253
 1.427095 1.349269 9.456341 1.434764 1.313580 1.266231 1.366278 1.371141 1.504084 -14.886788 1.532761 1.351362 1.604559 1.509512
 1.082200 1.051505 -16.230473 1.085033 1.038074 1.020819 1.057940 1.059646 1.110743 -8.947517 1.123584 1.052240 1.147412 1.112813
 1.602616 1.547258 56.689510 1.608665 1.518051 1.476395 1.559620 1.562614 1.656600 -1.515388 1.679188 1.548908 1.736603 1.660468
 1.314416 1.228141 -18.586084 1.322970 1.189505 1.140451 1.246514 1.252057 1.398582 -22.808365 1.428569 1.230344 1.500576 1.404163
 1.278534 1.222908 -4.964833 1.284087 1.197255 1.165418 1.234514 1.237875 1.333382 -0.110296 1.353315 1.224182 1.402762 1.337099
 1.289099 1.230747 25.020906 1.295129 1.203750 1.169109 1.243237 1.246572 1.346604 6.545730 1.367558 1.232163 1.418064 1.350224
 1.241342 1.185432 22.729904 1.247673 1.157646 1.123928 1.197270 1.199943 1.296156 4.448734 1.316515 1.186885 1.362475 1.299469
 1.161164 1.117184 2.598381 1.165980 1.094981 1.067070 1.126376 1.128421 1.203105 13.658556 1.218592 1.118299 1.253232 1.205452
 1.094036 1.062064 -11.710273 1.097632 1.045907 1.025656 1.069065 1.070536 1.124053 16.495228 1.135005 1.062921 1.159622 1.125689
 1.066116 1.043106 6.665715 1.067855 1.031512 1.013613 1.048529 1.050403 1.084726 5.163695 1.091598 1.043720 1.108328 1.085897
 1.272985 1.217309 7.639084 1.278846 1.191476 1.157897 1.229190 1.232229 1.327541 8.328544 1.347541 1.218796 1.395897 1.331297
 1.000093 0.980645 18.317114 1.002293 0.970079 0.955854 0.985493 0.986745 1.019860 18.310883 1.027150 0.981232 1.042702 1.020956
 1.137807 1.110656 -6.407457 1.140600 1.096892 1.077815 1.116838 1.118568 1.163348 -5.113735 1.172458 1.111440 1.193717 1.164953
 1.237086 1.191089 -14.884925 1.242504 1.168691 1.142689 1.200345 1.202714 1.283339 -14.614510 1.300714 1.192149 1.340124 1.286414
 1.323019 1.256359 -8.050699 1.330518 1.226029 1.188975 1.270235 1.273696 1.390843 -0.532377 1.416212 1.258041 1.475367 1.395364
 1.319047 1.256373 4.879632 1.325767 1.226937 1.191202 1.269429 1.272240 1.382178 16.880360 1.406020 1.257855 1.461672 1.386553
 1.236685 1.207617 -5.150243 1.240114 1.190502 1.167193 1.214364 1.215639 1.262736 15.578661 1.273330 1.208441 1.296165 1.264202
 1.172780 1.143524 3.070155 1.176196 1.127351 1.107049 1.149906 1.150871 1.200400 -0.628385 1.211886 1.144417 1.236720 1.202090
 1.120711 1.082020 -4.210125 1.124927 1.064045 1.041994 1.090067 1.092678 1.158130 -19.388565 1.171404 1.083091 1.202313 1.160448
 1.165707 1.100667 -10.428098 1.173078 1.072608 1.042017 1.113802 1.117165 1.233166 9.899384 1.257590 1.102264 1.314578 1.237440
 1.305138 1.231763 -15.408347 1.312235 1.200328 1.158337 1.247598 1.252431 1.376819 0.853157 1.402477 1.233610 1.464328 1.381621
 1.054740 1.031941 -19.625311 1.057822 1.020257 1.007647 1.036605 1.037506 1.077355 30.074308 1.086790 1.032473 1.105522 1.078620
 1.169733 1.111711 -1.723029 1.175159 1.087483 1.056735 1.124023 1.128293 1.226294 8.726090 1.245744 1.113137 1.292769 1.230222
 1.206984 1.196408 -7.633090 1.208568 1.187393 1.173470 1.199278 1.199439 1.214825 31.273985 1.219154 1.196995 1.227693 1.215134
 1.283182 1.241234 -3.963295 1.287615 1.222260 1.198738 1.249854 1.252222 1.327843 -21.245659 1.344945 1.242188 1.387539 1.330853
 1.278890 1.227023 39.061092 1.284605 1.203631 1.173996 1.237876 1.240835 1.332564 -23.016689 1.353009 1.228219 1.403070 1.336250
 1.226980 1.141814 37.248829 1.236538 1.101560 1.053325 1.159628 1.163896 1.310952 -34.589592 1.341869 1.144083 1.412241 1.316220
 1.163144 1.091831 5.392993 1.171278 1.057607 1.017415 1.106648 1.109761 1.232749 -16.043589 1.258888 1.093453 1.316365 1.237470
 1.137874 1.079539 -26.285873 1.144380 1.051763 1.019713 1.091824 1.094374 1.194989 -3.058534 1.216070 1.081166 1.262729 1.198479
 1.202751 1.171265 -3.219883 1.205809 1.156487 1.136382 1.178153 1.180109 1.233180 5.763748 1.244544 1.172079 1.272547 1.235263
 1.281067 1.219321 -4.685201 1.287901 1.190805 1.156484 1.232217 1.235306 1.344467 -7.842101 1.368646 1.220845 1.425507 1.348700
 1.080417 1.056034 15.197084 1.082554 1.044754 1.028996 1.061784 1.063443 1.101665 -2.476899 1.109404 1.056910 1.127632 1.102920
 1.166388 1.112940 -2.466385 1.173441 1.086101 1.056785 1.123947 1.126067 1.220911 8.037906 1.241483 1.114360 1.286317 1.224308
 1.173552 1.103173 17.525341 1.181083 1.071292 1.033305 1.117793 1.121599 1.242410 -22.403713 1.267715 1.104964 1.324965 1.246886
 1.160206 1.131087 -19.121019 1.163540 1.117767 1.101322 1.137177 1.138637 1.190758 1.423279 1.202417 1.131963 1.230015 1.192727
 1.168692 1.133892 -3.524164 1.172683 1.117828 1.097721 1.141253 1.142946 1.203664 3.944882 1.216943 1.134632 1.248461 1.205837
 1.260170 1.201038 -6.637562 1.266972 1.172044 1.137262 1.213575 1.216200 1.317520 23.182627 1.338619 1.202659 1.387052 1.321295
 1.208671 1.163297 -19.917446 1.213565 1.141343 1.113584 1.173016 1.175255 1.251980 6.663172 1.268081 1.164407 1.304354 1.254941
 1.150392 1.120255 -4.539570 1.153473 1.105122 1.085464 1.126930 1.128705 1.178086 6.747237 1.187871 1.121055 1.210532 1.179709
 1.121400 1.123818 -0.849198 1.120933 1.123492 1.118722 1.123937 1.124073 1.116856 19.017170 1.115738 1.123871 1.115649 1.116410
 1.165007 1.122159 0.922821 1.169562 1.102104 1.077736 1.131283 1.133458 1.207504 20.309130 1.223364 1.123364 1.259549 1.210402
 1.119730 1.108670 -4.940150 1.120770 1.102445 1.093477 1.111440 1.112102 1.128779 15.386582 1.132580 1.109016 1.142061 1.129371
 1.078850 1.048980 4.245704 1.081949 1.033881 1.014924 1.055544 1.057347 1.105901 -9.131145 1.115474 1.049695 1.136757 1.107326
 1.229657 1.173690 -5.479313 1.235860 1.147899 1.117639 1.185268 1.187943 1.285525 15.684456 1.305846 1.175086 1.352749 1.289288
 -0.345854 -0.529598 -111.151634 -0.327423 -0.609641 -0.710725 -0.491037 -0.479492 -0.161953 -48.038548 -0.095137 -0.525216 0.068421 -0.149335
 -5.302486 7.943122
 -6.435532 4.812527
 63.675606 -63.861984
 -6.641209 6.843259
 -4.787232 5.598911
 -5.306639 4.076671
 -5.890782 5.758492
 -4.742850 7.007399
 -6.080843 9.465461
 54.584179 -54.524696
 -8.603082 7.919615
 -6.435211 4.859618
 -8.810277 10.287522
 -5.698251 10.011472
 -15.399429 5.664387
 1.044253 0.982188 -19.444427 1.051735 0.952444 0.918788 0.995649 0.998986 1.113581 -3.054796 1.138383 0.983792 1.195651 1.117850
 1.063128 0.996357 -21.113466 1.071501 0.963146 0.925113 1.008880 1.011624 1.137615 25.599192 1.164838 0.998160 1.226652 1.142398
 1.109761 1.016178 -8.065984 1.119431 0.975823 0.922446 1.035671 1.041451 1.202355 31.379686 1.235606 1.018327 1.312784 1.208325
 1.110881 1.031602 -28.642176 1.118964 1.001011 0.958156 1.048026 1.053270 1.191671 5.533383 1.220740 1.033400 1.289485 1.197205
 1.079584 1.013827 16.101795 1.086311 0.988356 0.954473 1.027190 1.031592 1.148768 -7.643821 1.173357 1.015358 1.231024 1.153448
 1.000134 0.943521 5.037791 1.000691 0.917588 0.888994 0.955914 0.959094 1.056628 -6.736349 1.078789 0.944871 1.132101 1.060635
 1.049962 0.968290 1.976976 1.059448 0.930029 0.886072 0.986080 0.991058 1.140019 -9.787732 1.171848 0.970377 1.246425 1.145872
 1.018974 0.993333 1.485945 1.022008 0.980323 0.963390 0.999934 1.000132 1.047833 -17.128773 1.058529 0.994096 1.082846 1.049636
 1.020799 0.937538 -6.203444 1.029315 0.902224 0.862094 0.954786 0.959752 1.107295 1.578267 1.138732 0.939481 1.211693 1.113004
 1.088843 1.026249 -0.950236 1.095586 0.999551 0.962621 1.039651 1.043319 1.150465 -14.917341 1.173170 1.027741 1.225631 1.154426
 1.012606 0.956756 -18.087076 1.019149 0.929950 0.898359 0.969777 0.973503 1.076306 5.224132 1.099621 0.958389 1.153763 1.080474
 1.027282 0.966923 15.665466 1.034580 0.937444 0.903534 0.980672 0.984297 1.096129 11.778875 1.121648 0.968532 1.179945 1.100529
 1.129184 1.048331 -12.557534 1.138642 1.014399 0.973888 1.064845 1.069033 1.214579 10.670187 1.246531 1.050282 1.319602 1.220215
 1.108081 1.044922 -1.488110 1.115228 1.018831 0.987963 1.057474 1.061190 1.175100 11.955316 1.200573 1.046399 1.258808 1.179620
 1.088422 1.042742 -1.941767 1.093750 1.023845 1.003414 1.051994 1.054394 1.136956 27.426077 1.155962 1.043958 1.198365 1.140092
 1.034795 1.010437 7.352141 1.037821 1.001103 0.986963 1.014993 1.016335 1.064846 45.636391 1.076509 1.011000 1.104613 1.066590
 1.011888 0.933120 -4.545784 1.020641 0.895497 0.850335 0.951431 0.956679 1.099319 9.890038 1.130915 0.935348 1.203511 1.105111
 1.051211 1.040967 -12.072355 1.052522 1.035181 1.027833 1.043267 1.043683 1.061739 40.473557 1.066779 1.041301 1.076908 1.062286
 1.038353 0.975179 0.446877 1.045344 0.946948 0.911738 0.989912 0.994930 1.110743 -22.383173 1.136167 0.976823 1.199054 1.115598
 1.094593 1.024522 -1.618471 1.102614 0.996503 0.959859 1.038434 1.042055 1.168755 15.474720 1.196147 1.026005 1.258209 1.173481
 1.280552 1.187299 -2.950261 1.289472 1.148179 1.099212 1.206778 1.212737 1.375246 -8.494454 1.409902 1.189449 1.496615 1.381845
 1.263694 1.170934 28.261923 1.272567 1.131502 1.082112 1.190372 1.196408 1.357565 1.096794 1.391907 1.172969 1.476484 1.363858
 1.193585 1.127494 16.352745 1.200922 1.097339 1.061695 1.141077 1.144551 1.261077 -9.021094 1.286145 1.129110 1.344502 1.265734
 1.145714 1.086344 11.419867 1.151691 1.059950 1.027179 1.098656 1.102039 1.204419 6.652027 1.225554 1.087950 1.275474 1.208250
 1.105296 1.054942 -9.296103 1.110337 1.032170 1.005198 1.065602 1.068507 1.153475 5.896147 1.171050 1.056276 1.211312 1.156711
 1.012160 0.976673 13.933248 1.017147 0.952844 0.920484 0.984207 0.985999 1.062815 26.024679 1.080973 0.978033 1.123508 1.066112
 1.231512 1.133340 9.592509 1.241097 1.091102 1.038304 1.154012 1.160272 1.329075 -3.062477 1.364381 1.135786 1.449887 1.335769
 1.032733 1.011524 17.725645 1.034734 1.003432 0.993882 1.015974 1.017418 1.052129 -5.708107 1.060221 1.011971 1.077923 1.053524
 1.084075 1.014330 -13.665982 1.090645 0.985831 0.945422 1.029130 1.033816 1.149902 -4.409308 1.172626 1.015985 1.226471 1.154140
 1.162595 1.114855 28.435642 1.168159 1.093287 1.069239 1.124339 1.126595 1.213541 1.122374 1.232491 1.116088 1.277233 1.216755
 1.121334 1.046950 16.256365 1.129847 1.015361 0.981396 1.061914 1.065498 1.198480 5.545532 1.227310 1.048796 1.293450 1.203163
 1.187473 1.109960 27.641138 1.195705 1.075140 1.034401 1.125656 1.129784 1.266742 3.439590 1.296499 1.111691 1.366564 1.272180
 1.414307 1.320165 37.795780 1.423076 1.278518 1.220408 1.341183 1.347787 1.503216 14.545582 1.535097 1.322392 1.614704 1.509368
 1.377500 1.288487 17.932600 1.385098 1.250499 1.197161 1.307955 1.314747 1.462945 15.412983 1.492642 1.290593 1.568712 1.469043
 1.265240 1.189842 -15.618496 1.271784 1.159011 1.117304 1.206051 1.211681 1.337506 -2.862781 1.362414 1.191543 1.425380 1.342579
 1.120507 1.044878 -4.333773 1.128635 1.016326 0.984499 1.059906 1.064267 1.199915 4.258384 1.228350 1.046680 1.297414 1.205179
 1.162980 1.068636 18.166552 1.173188 1.026731 0.981518 1.088393 1.093386 1.258185 5.120119 1.292713 1.071080 1.372589 1.264470
 1.146508 1.111926 0.884245 1.149497 1.097776 1.078821 1.119437 1.121900 1.180651 14.969704 1.193678 1.112853 1.225470 1.183122
 1.090686 1.009867 -31.774994 1.099218 0.974937 0.931451 1.025292 1.029784 1.172982 -14.657101 1.201708 1.011416 1.268110 1.178337
 1.327620 1.267961 0.809422 1.332786 1.240536 1.200709 1.281468 1.285766 1.383324 5.618896 1.403352 1.269572 1.455034 1.386952
 1.216781 1.150213 -12.672148 1.223183 1.121416 1.085009 1.164386 1.168880 1.282115 -15.748080 1.305754 1.151924 1.363389 1.286669
 1.258304 1.181349 -12.956068 1.265466 1.148182 1.105439 1.197786 1.202801 1.333664 -17.602459 1.360618 1.183172 1.426627 1.338743
 1.549904 1.446894 4.577878 1.560363 1.397871 1.333486 1.469098 1.475268 1.649682 -23.070213 1.687196 1.449309 1.777469 1.656558
 1.537367 1.455818 21.681444 1.545731 1.416268 1.362882 1.473457 1.478310 1.616890 -15.154400 1.647626 1.457950 1.722092 1.622498
 1.452115 1.394295 26.022144 1.458030 1.365552 1.326224 1.407134 1.410362 1.509504 -8.774700 1.532134 1.395740 1.588017 1.513222
 1.175019 1.131982 -12.909542 1.179040 1.112752 1.087259 1.141179 1.143780 1.216739 -10.758433 1.232303 1.133036 1.269047 1.219253
 1.427094 1.349267 9.457954 1.434763 1.313578 1.266229 1.366276 1.371140 1.504083 -14.870399 1.532761 1.351361 1.604558 1.509511
 1.082200 1.051505 -16.230188 1.085033 1.038074 1.020818 1.057939 1.059646 1.110742 -8.944636 1.123584 1.052240 1.147412 1.112813
 1.602614 1.547256 56.691780 1.608663 1.518048 1.476391 1.559618 1.562612 1.656599 -1.492337 1.679186 1.548905 1.736603 1.660467
 1.314415 1.228139 -18.584911 1.322969 1.189504 1.140449 1.246513 1.252056 1.398581 -22.796457 1.428569 1.230342 1.500575 1.404162
 1.278534 1.222907 -4.963949 1.284087 1.197254 1.165417 1.234513 1.237875 1.333381 -0.101372 1.353314 1.224181 1.402762 1.337099
 1.289098 1.230746 25.022078 1.295128 1.203749 1.169108 1.243236 1.246571 1.346603 6.557544 1.367557 1.232162 1.418064 1.350224
 1.241340 1.185429 22.732101 1.247671 1.157643 1.123924 1.197268 1.199941 1.296154 4.471033 1.316514 1.186883 1.362474 1.299467
 1.161163 1.117182 2.599973 1.165979 1.094979 1.067068 1.126374 1.128419 1.203104 13.674799 1.218591 1.118297 1.253231 1.205451
 1.094036 1.062063 -11.709399 1.097631 1.045906 1.025655 1.069064 1.070536 1.124052 16.504251 1.135005 1.062920 1.159622 1.125688
 1.066116 1.043106 6.665698 1.067855 1.031512 1.013613 1.048530 1.050404 1.084726 5.163652 1.091598 1.043720 1.108328 1.085897
 1.272984 1.217308 7.640215 1.278846 1.191475 1.157895 1.229189 1.232229 1.327541 8.340060 1.347541 1.218795 1.395896 1.331296
 1.000093 0.980645 18.317463 1.002293 0.970078 0.955854 0.985493 0.986745 1.019860 18.314489 1.027150 0.981232 1.042702 1.020956
 1.137807 1.110656 -6.406802 1.140599 1.096891 1.077814 1.116837 1.118567 1.163347 -5.106880 1.172458 1.111440 1.193717 1.164953
 1.237085 1.191087 -14.882946 1.242502 1.168688 1.142686 1.200343 1.202712 1.283338 -14.594511 1.300713 1.192146 1.340123 1.286413
 1.323018 1.256358 -8.049871 1.330517 1.226028 1.188974 1.270234 1.273695 1.390842 -0.523935 1.416212 1.258040 1.475366 1.395364
 1.319046 1.256372 4.880605 1.325766 1.226936 1.191200 1.269428 1.272239 1.382177 16.890320 1.406019 1.257854 1.461672 1.386553
 1.236683 1.207615 -5.148193 1.240113 1.190500 1.167190 1.214362 1.215637 1.262735 15.599406 1.273329 1.208439 1.296164 1.264200
 1.172779 1.143522 3.072176 1.176194 1.127349 1.107046 1.149904 1.150869 1.200399 -0.608008 1.211885 1.144415 1.236719 1.202089
 1.120710 1.082018 -4.208416 1.124925 1.064043 1.041992 1.090065 1.092676 1.158129 -19.371353 1.171403 1.083090 1.202312 1.160447
 1.165707 1.100667 -10.427438 1.173078 1.072608 1.042016 1.113802 1.117165 1.233165 9.906026 1.257590 1.102263 1.314577 1.237439
 1.305136 1.231761 -15.406728 1.312234 1.200327 1.158335 1.247597 1.252429 1.376818 0.869563 1.402476 1.233609 1.464327 1.381620
 1.054739 1.031941 -19.625027 1.057821 1.020257 1.007647 1.036605 1.037506 1.077355 30.077187 1.086790 1.032473 1.105522 1.078620
 1.169731 1.111708 -1.720719 1.175158 1.087480 1.056731 1.124021 1.128291 1.226292 8.749231 1.245742 1.113134 1.292768 1.230221
 1.206983 1.196407 -7.631919 1.208567 1.187391 1.173469 1.199277 1.199438 1.214825 31.285896 1.219153 1.196994 1.227693 1.215134
 1.283181 1.241233 -3.962465 1.287614 1.222259 1.198737 1.249854 1.252221 1.327842 -21.237211 1.344944 1.242187 1.387538 1.330853
 1.278889 1.227023 39.062069 1.284605 1.203629 1.173994 1.237875 1.240834 1.332563 -23.006721 1.353008 1.228218 1.403070 1.336249
 1.226979 1.141811 37.250877 1.236536 1.101557 1.053322 1.159626 1.163894 1.310951 -34.568851 1.341868 1.144081 1.412241 1.316219
 1.163143 1.091829 5.395015 1.171276 1.057604 1.017412 1.106646 1.109758 1.232748 -16.023216 1.258886 1.093451 1.316364 1.237469
 1.137872 1.079537 -26.284166 1.144379 1.051761 1.019710 1.091823 1.094372 1.194988 -3.041322 1.216069 1.081164 1.262729 1.198478
 1.202750 1.171264 -3.219229 1.205809 1.156486 1.136381 1.178153 1.180109 1.233180 5.770398 1.244544 1.172079 1.272546 1.235263
 1.281066 1.219319 -4.683578 1.287900 1.190803 1.156482 1.232215 1.235304 1.344466 -7.825694 1.368645 1.220843 1.425507 1.348699
 1.080417 1.056034 15.197364 1.082553 1.044754 1.028996 1.061784 1.063443 1.101665 -2.474022 1.109404 1.056910 1.127632 1.102920
 1.166386 1.112937 -2.464074 1.173440 1.086098 1.056782 1.123944 1.126065 1.220910 8.061041 1.241482 1.114358 1.286316 1.224307
 1.173551 1.103172 17.526516 1.181082 1.071291 1.033304 1.117792 1.121598 1.242410 -22.391809 1.267715 1.104962 1.324965 1.246885
 1.160205 1.131086 -19.120132 1.163540 1.117766 1.101321 1.137177 1.138636 1.190757 1.432228 1.202417 1.131962 1.230015 1.192727
 1.168691 1.133891 -3.522991 1.172682 1.117826 1.097719 1.141252 1.142945 1.203663 3.956717 1.216943 1.134630 1.248460 1.205837
 1.260168 1.201035 -6.635356 1.266970 1.172042 1.137259 1.213573 1.216198 1.317519 23.204926 1.338618 1.202657 1.387051 1.321294
 1.208670 1.163295 -19.915846 1.213564 1.141341 1.113582 1.173015 1.175254 1.251979 6.679413 1.268081 1.164406 1.304353 1.254940
 1.150391 1.120255 -4.538684 1.153473 1.105121 1.085463 1.126929 1.128704 1.178085 6.756268 1.187871 1.121054 1.210531 1.179708
 1.121401 1.123818 -0.849218 1.120933 1.123492 1.118722 1.123938 1.124073 1.116856 19.017132 1.115738 1.123871 1.115650 1.116410
 1.165006 1.122157 0.923961 1.169562 1.102103 1.077734 1.131282 1.133457 1.207504 20.320679 1.223363 1.123362 1.259549 1.210401
 1.119730 1.108670 -4.939803 1.120770 1.102445 1.093476 1.111440 1.112101 1.128778 15.390179 1.132579 1.109016 1.142061 1.129371
 1.078850 1.048980 4.246387 1.081948 1.033880 1.014923 1.055543 1.057346 1.105900 -9.124239 1.115474 1.049695 1.136757 1.107326
 1.229656 1.173688 -5.477345 1.235858 1.147896 1.117636 1.185266 1.187942 1.285524 15.704426 1.305845 1.175084 1.352749 1.289287
 -0.345855 -0.529600 -111.149361 -0.327425 -0.609644 -0.710728 -0.491039 -0.479494 -0.161955 -48.015495 -0.095138 -0.525218 0.068420 -0.149336
 -5.296962 7.937592
 -6.430007 4.806996
 63.681011 -63.867393
 -6.635684 6.837728
 -4.781708 5.593381
 -5.301116 4.071142
 -5.885258 5.752961
 -4.737326 7.001869
 -6.075319 9.459930
 54.587128 -54.527649
 -8.597558 7.914083
 -6.429687 4.854087
 -8.804753 10.281991
 -5.692726 10.005941
 -15.393904 5.658855
