# Supplementary material for: AMS 3.0: prediction of post-translational modifications
Source: BMC Bioinformatics. 2010 Apr 28;11:210. doi: 10.1186/1471-2105-11-210 (PMC2874555; doi:10.1186/1471-2105-11-210)
Supplement: Additional file 2 — PTM predictor software with training data. PTM_Archive.tar.gz includes the predictor software binaries together with all trained ANNs in tar.gz compressed form. [file 1471-2105-11-210-S2.GZ › PTM_Archive/4-hydroxyproline/A/Anet16.dat]

 2
 90 16 2
 1.064450 0.891324 -1.646463 0.845442 0.995440 1.198962 0.948933 0.906377 1.049291 1.131505 1.062160 1.090086 -14.616968 0.992346 1.027947 1.063091
 1.079305 0.888331 8.470493 0.836855 1.003291 1.223868 0.951634 0.904905 1.062426 1.150879 1.076927 1.107263 -6.745515 0.999612 1.039759 1.077855
 1.129347 0.888123 10.251270 0.821072 1.034151 1.307881 0.969458 0.909861 1.108647 1.218172 1.126307 1.164121 -1.644273 1.029776 1.080307 1.127406
 1.133719 0.933294 -9.582251 0.879154 1.052840 1.288681 1.000430 0.951318 1.116661 1.210854 1.131106 1.163892 -17.064373 1.050325 1.091986 1.132121
 1.103932 0.941228 -2.551450 0.898592 1.036659 1.234706 0.995855 0.955990 1.090442 1.169677 1.101637 1.128985 -0.567007 1.036346 1.069226 1.102702
 1.046443 0.907482 0.873275 0.872927 0.990357 1.162158 0.954158 0.919983 1.034684 1.105063 1.044342 1.068627 2.393483 0.990509 1.016076 1.045352
 1.079774 0.858809 -3.242299 0.801809 0.990438 1.251690 0.931566 0.877941 1.060562 1.165619 1.076887 1.112953 -18.290560 0.987192 1.033152 1.078101
 1.041686 0.969738 -0.195307 0.949422 1.012720 1.096480 0.994382 0.976547 1.035971 1.069475 1.040779 1.051906 -14.707976 1.012640 1.026797 1.041195
 1.062074 0.857602 -7.086600 0.807748 0.977285 1.227771 0.924369 0.875216 1.044620 1.145898 1.059158 1.094183 11.365313 0.976403 1.017835 1.060474
 1.093733 0.925284 4.225791 0.876987 1.029335 1.215328 0.982001 0.940323 1.078983 1.153288 1.091879 1.117213 -22.756290 1.023899 1.060404 1.092437
 1.039615 0.886551 4.769838 0.848094 0.977073 1.162729 0.936153 0.899730 1.025857 1.100394 1.037541 1.062679 -4.828156 0.974596 1.006609 1.038389
 1.050448 0.882643 19.693636 0.840338 0.982514 1.184936 0.937034 0.896794 1.035306 1.117060 1.048218 1.076053 5.633802 0.979117 1.014540 1.049015
 1.154147 0.933715 12.394742 0.874610 1.065009 1.326018 1.006770 0.953153 1.134901 1.239302 1.151340 1.187514 6.126216 1.061427 1.108106 1.152497
 1.132330 0.958922 15.433805 0.911775 1.062007 1.268468 1.016584 0.974459 1.117140 1.199423 1.130068 1.158503 4.485721 1.059387 1.095925 1.131022
 1.113650 0.990697 8.611817 0.956092 1.064243 1.210881 1.031527 1.001633 1.102900 1.161003 1.112113 1.131797 1.240718 1.061644 1.088076 1.112711
 1.047137 0.973536 21.311657 0.952830 1.016414 1.110330 0.998505 0.980284 1.039980 1.077442 1.046109 1.058421 27.052450 1.015153 1.030991 1.046391
 1.054896 0.842828 4.808059 0.788769 0.968936 1.220481 0.912264 0.861263 1.036458 1.137529 1.052137 1.086946 -8.804053 0.965787 1.009988 1.053274
 1.084908 1.067114 -1.936331 1.058654 1.079246 1.099796 1.073426 1.068750 1.082945 1.090794 1.084887 1.086846 -13.138103 1.077362 1.081715 1.084748
 1.063502 0.886020 -14.831624 0.840818 0.990312 1.207977 0.944763 0.901851 1.048340 1.135489 1.061102 1.091112 -13.506264 0.989317 1.025447 1.062147
 1.129105 0.947989 9.597348 0.899434 1.055454 1.271784 1.008308 0.964143 1.113575 1.199854 1.126797 1.156442 -2.808738 1.053233 1.091209 1.127725
 1.241583 1.026144 -5.409020 0.970064 1.151750 1.428334 1.096179 1.044995 1.222478 1.331343 1.238677 1.275842 -6.281098 1.149462 1.194856 1.239865
 1.226546 1.004286 17.749874 0.944693 1.135048 1.413953 1.077160 1.023723 1.207044 1.317385 1.223540 1.261303 -1.818568 1.132198 1.179257 1.224799
 1.181713 0.982898 16.866550 0.925710 1.103416 1.328604 1.050340 1.000990 1.165040 1.254559 1.179156 1.210140 -8.093056 1.100119 1.141340 1.180271
 1.150090 0.983230 6.941641 0.934821 1.085065 1.271776 1.040450 0.998588 1.136444 1.211069 1.147944 1.173877 0.256841 1.081937 1.116847 1.148796
 1.120338 0.992054 4.231673 0.953660 1.070900 1.213099 1.036527 1.004076 1.109882 1.166593 1.118691 1.138278 6.683742 1.068563 1.095113 1.119342
 1.072626 0.972163 18.521444 0.942726 1.030960 1.154938 1.005009 0.981862 1.063884 1.112436 1.071263 1.087496 10.157820 1.030067 1.051274 1.071877
 1.207177 0.968372 12.668906 0.902959 1.110492 1.398256 1.048115 0.990061 1.186661 1.300801 1.203909 1.243127 6.575719 1.107818 1.157242 1.205243
 1.046424 0.995702 3.739049 0.980819 1.026574 1.085836 1.013196 1.000398 1.042530 1.065839 1.045900 1.053586 11.107783 1.025948 1.036308 1.046148
 1.106303 0.943990 -15.309258 0.897585 1.041990 1.225690 0.999636 0.958946 1.093076 1.166209 1.104319 1.129434 -6.846004 1.039759 1.073410 1.105080
 1.132530 0.977308 27.845257 0.933537 1.070478 1.251560 1.029224 0.991316 1.119389 1.191831 1.130582 1.155272 -6.527682 1.067699 1.100499 1.131359
 1.103186 0.916087 -3.433305 0.867381 1.026583 1.255746 0.977249 0.931953 1.086373 1.178051 1.100770 1.131816 17.260311 1.022317 1.063363 1.101611
 1.157735 0.964589 -12.875308 0.912300 1.079282 1.315565 1.027765 0.981579 1.140696 1.234533 1.155274 1.187317 10.300672 1.075524 1.116976 1.156211
 1.323488 1.088377 -6.709901 1.016680 1.231753 1.504501 1.170760 1.111109 1.304396 1.411452 1.320667 1.357610 21.807756 1.229163 1.276337 1.321758
 1.303898 1.085851 -9.264455 1.020758 1.217272 1.475167 1.162084 1.106988 1.286482 1.387482 1.301166 1.335839 21.142832 1.216461 1.259497 1.302438
 1.221219 1.038435 -15.054988 0.986313 1.147162 1.366307 1.101307 1.055795 1.206606 1.293017 1.218611 1.248484 15.581968 1.147374 1.183429 1.219937
 1.130597 0.956841 -2.692580 0.912867 1.055768 1.280241 1.012343 0.972211 1.115873 1.204768 1.128132 1.158668 -1.604437 1.055795 1.092258 1.129359
 1.146010 0.913364 2.054729 0.850612 1.051766 1.328490 0.990935 0.933921 1.125989 1.236186 1.142965 1.180795 15.390402 1.048125 1.097616 1.144201
 1.124356 1.039024 -14.310524 1.015702 1.089311 1.195965 1.068341 1.047089 1.117562 1.159513 1.123192 1.137125 13.666500 1.089911 1.106582 1.123822
 1.107940 0.912223 0.527923 0.860954 1.027024 1.261176 0.978245 0.929928 1.091857 1.185666 1.105165 1.137882 -23.083939 1.026662 1.066275 1.106531
 1.235689 1.073439 1.428576 1.020237 1.174475 1.357245 1.131577 1.089722 1.222335 1.294038 1.233797 1.258402 14.095399 1.171417 1.204259 1.234391
 1.178651 1.013475 -10.822078 0.966999 1.112448 1.310273 1.068696 1.028234 1.164469 1.243096 1.176600 1.203060 -6.960522 1.109820 1.144447 1.177333
 1.212143 1.019822 -12.623965 0.965064 1.135680 1.363075 1.084864 1.037044 1.195829 1.286054 1.209800 1.240362 -8.316154 1.132457 1.172571 1.210760
 1.423177 1.139282 -10.812268 1.051996 1.314090 1.637357 1.238525 1.166282 1.399509 1.526931 1.419703 1.463423 1.751871 1.308626 1.366795 1.420934
 1.403276 1.167778 -0.714815 1.091945 1.314039 1.581930 1.250753 1.190376 1.383357 1.488652 1.400670 1.436433 16.520308 1.308597 1.357003 1.401541
 1.335092 1.160957 4.159758 1.102849 1.269966 1.468498 1.222693 1.177900 1.320243 1.397999 1.333019 1.359426 20.530752 1.265285 1.301375 1.333738
 1.143721 1.035184 -8.081553 1.003935 1.101051 1.228748 1.072131 1.045189 1.134408 1.185096 1.142429 1.159170 -9.203813 1.098787 1.121423 1.142905
 1.326669 1.111225 -4.299926 1.045097 1.243400 1.493374 1.185933 1.131381 1.308047 1.406542 1.324047 1.357368 10.005285 1.238563 1.283514 1.324955
 1.075675 1.002430 -9.886469 0.982197 1.047267 1.131453 1.028230 1.009623 1.070043 1.104607 1.074867 1.085963 -15.434443 1.046377 1.061332 1.075229
 1.428918 1.245261 17.462505 1.180214 1.361862 1.571116 1.311311 1.263493 1.413128 1.494361 1.427201 1.454498 49.136112 1.355368 1.394044 1.427526
 1.259018 1.041130 -18.462704 0.977814 1.173409 1.424598 1.116052 1.061561 1.241219 1.340400 1.256265 1.290187 -18.713392 1.170424 1.214844 1.257333
 1.234515 1.073550 -2.020742 1.025421 1.171345 1.357410 1.128837 1.088521 1.221080 1.294994 1.232415 1.257637 0.193551 1.168761 1.202060 1.233259
 1.235664 1.062452 16.523418 1.009966 1.168482 1.364996 1.122435 1.078758 1.221475 1.299563 1.233541 1.260468 4.644588 1.165673 1.201331 1.234427
 1.185428 1.006448 11.548658 0.951703 1.117247 1.308986 1.069224 1.023313 1.171178 1.247684 1.183375 1.209859 0.049878 1.114122 1.150542 1.184173
 1.128971 0.995614 4.366941 0.953855 1.078673 1.219095 1.042919 1.008446 1.118446 1.174299 1.127411 1.146768 -0.978185 1.076134 1.103462 1.127922
 1.079778 0.991170 5.501649 0.962528 1.047115 1.138487 1.022883 0.999835 1.072669 1.108946 1.078748 1.091106 -4.419697 1.044864 1.062929 1.079119
 1.070703 1.014570 2.146225 0.995641 1.051049 1.107070 1.035705 1.020549 1.066165 1.088028 1.070258 1.077294 -7.581973 1.049327 1.060815 1.070354
 1.230087 1.066645 7.085265 1.016220 1.167440 1.349956 1.123596 1.082099 1.216810 1.289495 1.228146 1.253023 -6.227465 1.164241 1.197976 1.228972
 0.996653 0.941600 15.933457 0.925198 0.975167 1.033956 0.961500 0.947177 0.992305 1.015990 0.995963 1.003869 7.977259 0.975147 0.985681 0.996168
 1.116070 1.035913 -5.708872 1.009045 1.086902 1.169680 1.064822 1.043635 1.109694 1.142368 1.115166 1.126144 -3.116277 1.084557 1.101414 1.115471
 1.185782 1.036855 -4.786764 0.991918 1.128068 1.293070 1.088479 1.050704 1.173671 1.239662 1.184000 1.206561 -17.788412 1.125568 1.156183 1.184733
 1.276007 1.098676 -5.341516 1.047517 1.205142 1.418585 1.158341 1.114954 1.260910 1.345528 1.273737 1.302631 -9.618578 1.202144 1.239395 1.274718
 1.268642 1.095193 6.067635 1.043009 1.200551 1.402731 1.154323 1.111093 1.253715 1.333863 1.266648 1.293638 10.785445 1.196910 1.233160 1.267390
 1.179443 1.070993 6.883176 1.031333 1.142478 1.245970 1.111247 1.082043 1.170840 1.211597 1.178550 1.192448 18.039545 1.137596 1.160573 1.178777
 1.145913 1.048375 2.499547 1.015336 1.111372 1.209529 1.083288 1.057543 1.137550 1.176876 1.144865 1.157998 -2.239065 1.107138 1.128026 1.145139
 1.119564 1.019118 -4.045242 0.988706 1.080702 1.193229 1.053834 1.028640 1.111442 1.156406 1.118127 1.133466 -13.424183 1.079259 1.099477 1.118788
 1.155769 0.992252 -11.930876 0.947876 1.087398 1.288230 1.045355 1.006650 1.142156 1.222496 1.153461 1.181192 15.831925 1.087100 1.120662 1.154629
 1.264899 1.077575 -11.914670 1.021751 1.190181 1.412101 1.142498 1.095473 1.249896 1.337787 1.262280 1.292887 -0.748619 1.189428 1.226568 1.263422
 1.058334 0.998021 -13.090725 0.980262 1.034952 1.103471 1.017929 1.003086 1.053410 1.081197 1.057765 1.066733 3.146099 1.033174 1.046442 1.057978
 1.158456 1.022060 -6.789129 0.984549 1.101680 1.269133 1.068236 1.034727 1.147859 1.214637 1.156490 1.179737 4.403706 1.102859 1.129648 1.157584
 1.144686 1.081434 5.224616 1.053696 1.125991 1.177084 1.106250 1.088261 1.139289 1.159273 1.144336 1.150740 18.628616 1.121087 1.135118 1.144171
 1.234867 1.109047 -11.323838 1.071872 1.184916 1.339038 1.150990 1.120447 1.223626 1.284483 1.233159 1.253738 3.427192 1.181673 1.208636 1.233696
 1.234104 1.082046 -2.941851 1.037024 1.174104 1.354265 1.133018 1.095699 1.220598 1.292071 1.232337 1.256279 28.277117 1.170241 1.202696 1.232945
 1.204015 0.968767 -3.795954 0.901278 1.112299 1.376004 1.048161 0.989886 1.183854 1.289561 1.201141 1.237528 13.572856 1.106423 1.156463 1.202147
 1.148451 0.950619 -7.188233 0.894007 1.071723 1.290026 1.017600 0.968211 1.131711 1.218930 1.145992 1.175967 10.972625 1.066675 1.108633 1.146907
 1.129490 0.973381 -16.297199 0.928448 1.068952 1.241903 1.026376 0.987485 1.116108 1.185878 1.127624 1.151470 0.436168 1.065212 1.098105 1.128368
 1.175670 1.085588 -0.722334 1.055973 1.141146 1.245259 1.117697 1.094454 1.168522 1.209538 1.174474 1.188573 24.376728 1.139960 1.157926 1.174943
 1.244802 1.071586 -3.443795 1.021313 1.176472 1.379894 1.129566 1.086875 1.229694 1.310729 1.242822 1.270281 -3.809408 1.172087 1.209468 1.243549
 1.076260 1.010556 0.634257 0.989415 1.051592 1.121637 1.034171 1.017036 1.070979 1.098329 1.075566 1.084756 8.516893 1.050390 1.063733 1.075785
 1.157287 1.013482 -6.240646 0.972608 1.101308 1.264266 1.060824 1.025691 1.144742 1.210074 1.155719 1.177916 -1.728980 1.096464 1.128180 1.156237
 1.157615 0.971992 3.148242 0.919135 1.083703 1.297672 1.034302 0.988785 1.141847 1.227358 1.155295 1.184710 -5.346709 1.080449 1.119738 1.156243
 1.144634 1.053145 1.005102 1.025875 1.108791 1.215894 1.084256 1.061366 1.136938 1.179533 1.143444 1.157628 -15.161960 1.106799 1.126081 1.143908
 1.156679 1.051943 15.124657 1.019956 1.116111 1.236178 1.087831 1.061584 1.147930 1.195819 1.155434 1.171713 -12.707601 1.113675 1.135645 1.155973
 1.204833 1.021632 18.053343 0.965717 1.135353 1.332427 1.085440 1.038595 1.190302 1.268986 1.202690 1.229955 -13.820938 1.131395 1.169342 1.203532
 1.152892 1.008930 1.983669 0.964280 1.098789 1.250911 1.059443 1.022579 1.141260 1.202042 1.151150 1.172526 -7.946042 1.095351 1.125110 1.151773
 1.104631 1.014809 2.939275 0.984919 1.072030 1.164420 1.047085 1.023638 1.097410 1.134292 1.103623 1.116029 -4.869088 1.069383 1.087720 1.104082
 1.090723 1.080766 10.162071 1.071080 1.090168 1.093696 1.086779 1.082919 1.089993 1.090681 1.090700 1.090461 -4.061618 1.088636 1.090452 1.090541
 1.150436 1.027373 10.359123 0.990121 1.102868 1.239876 1.069722 1.038862 1.140023 1.194727 1.148890 1.167692 -3.497800 1.100299 1.125752 1.149533
 1.078700 1.038392 15.660025 1.023122 1.064370 1.106179 1.053587 1.042549 1.075847 1.091596 1.078339 1.083096 -4.478451 1.063552 1.071289 1.078524
 1.075489 0.994463 -7.840995 0.967493 1.045520 1.127500 1.023034 1.002258 1.068983 1.101819 1.074682 1.085822 5.805290 1.043405 1.060366 1.075016
 1.177095 1.008224 7.848607 0.959240 1.110679 1.300486 1.065696 1.023675 1.163252 1.239421 1.175063 1.201336 -14.264097 1.108061 1.143189 1.175874
 -0.462424 -0.933978 -55.592651 -1.065175 -0.651783 -0.084632 -0.776230 -0.891679 -0.503174 -0.278280 -0.468481 -0.391678 -68.078331 -0.659495 -0.560560 -0.466088
 -6.598185 4.831582
 -3.181135 3.907556
 54.333820 -54.465191
 -3.073962 2.988513
 -6.287454 3.253933
 -7.528296 8.917692
 -2.162148 6.227901
 -2.517591 4.906224
 -4.256441 6.726781
 -5.210264 8.391256
 -6.921133 4.445559
 -6.771461 5.450220
 51.259880 -51.172596
 -1.819088 7.612582
 -5.671621 4.739174
 -6.365292 5.023669
 -11.113918 2.096067
 1.064449 0.891321 -1.646523 0.845439 0.995439 1.198962 0.948931 0.906375 1.049290 1.131504 1.062159 1.090085 -14.608081 0.992345 1.027946 1.063090
 1.079304 0.888329 8.470423 0.836851 1.003289 1.223867 0.951632 0.904903 1.062425 1.150878 1.076926 1.107262 -6.735031 0.999610 1.039757 1.077854
 1.129344 0.888118 10.251213 0.821065 1.034148 1.307880 0.969453 0.909856 1.108644 1.218170 1.126305 1.164119 -1.621680 1.029772 1.080303 1.127403
 1.133716 0.933288 -9.582274 0.879147 1.052837 1.288679 1.000426 0.951313 1.116659 1.210852 1.131104 1.163890 -17.041840 1.050321 1.091982 1.132119
 1.103930 0.941223 -2.551459 0.898586 1.036656 1.234704 0.995851 0.955985 1.090439 1.169675 1.101635 1.128983 -0.547810 1.036343 1.069223 1.102700
 1.046442 0.907480 0.873253 0.872925 0.990356 1.162157 0.954157 0.919981 1.034683 1.105062 1.044341 1.068626 2.400828 0.990508 1.016075 1.045351
 1.079772 0.858804 -3.242342 0.801804 0.990435 1.251689 0.931563 0.877937 1.060560 1.165617 1.076885 1.112951 -18.272676 0.987189 1.033149 1.078099
 1.041686 0.969737 -0.195349 0.949421 1.012719 1.096480 0.994381 0.976546 1.035971 1.069475 1.040779 1.051906 -14.704893 1.012640 1.026797 1.041195
 1.062071 0.857595 -7.086588 0.807739 0.977281 1.227769 0.924363 0.875210 1.044617 1.145896 1.059155 1.094180 11.391228 0.976398 1.017831 1.060470
 1.093732 0.925281 4.225735 0.876983 1.029333 1.215328 0.981999 0.940320 1.078982 1.153287 1.091878 1.117212 -22.743673 1.023898 1.060402 1.092436
 1.039613 0.886548 4.770339 0.848092 0.977072 1.162728 0.936151 0.899728 1.025856 1.100393 1.037540 1.062678 -4.819046 0.974594 1.006608 1.038388
 1.050446 0.882641 19.694220 0.840335 0.982512 1.184936 0.937032 0.896792 1.035304 1.117059 1.048216 1.076052 5.644502 0.979115 1.014539 1.049014
 1.154144 0.933710 12.394535 0.874603 1.065006 1.326016 1.006765 0.953148 1.134898 1.239300 1.151337 1.187512 6.148798 1.061423 1.108104 1.152494
 1.132328 0.958916 15.433597 0.911768 1.062003 1.268466 1.016580 0.974454 1.117137 1.199421 1.130065 1.158501 4.507997 1.059384 1.095922 1.131020
 1.113647 0.990693 8.611405 0.956086 1.064240 1.210880 1.031524 1.001628 1.102898 1.161002 1.112110 1.131795 1.259505 1.061641 1.088074 1.112709
 1.047137 0.973534 21.311020 0.952828 1.016413 1.110329 0.998504 0.980283 1.039979 1.077441 1.046108 1.058420 27.059664 1.015152 1.030990 1.046391
 1.054894 0.842823 4.808655 0.788763 0.968933 1.220480 0.912261 0.861259 1.036456 1.137527 1.052135 1.086944 -8.786222 0.965784 1.009985 1.053272
 1.084908 1.067114 -1.937402 1.058653 1.079246 1.099795 1.073426 1.068750 1.082945 1.090794 1.084887 1.086846 -13.135048 1.077362 1.081715 1.084747
 1.063499 0.886013 -14.830516 0.840809 0.990308 1.207976 0.944758 0.901845 1.048337 1.135486 1.061098 1.091109 -13.480746 0.989313 1.025443 1.062144
 1.129104 0.947986 9.596571 0.899431 1.055452 1.271783 1.008305 0.964140 1.113574 1.199853 1.126795 1.156441 -2.795850 1.053231 1.091208 1.127723
 1.241582 1.026142 -5.409042 0.970061 1.151749 1.428334 1.096177 1.044992 1.222477 1.331342 1.238676 1.275841 -6.271405 1.149460 1.194854 1.239864
 1.226545 1.004283 17.749838 0.944689 1.135046 1.413952 1.077158 1.023720 1.207042 1.317384 1.223538 1.261302 -1.805826 1.132196 1.179255 1.224798
 1.181710 0.982892 16.866493 0.925702 1.103412 1.328603 1.050336 1.000985 1.165037 1.254556 1.179153 1.210137 -8.068484 1.100115 1.141336 1.180268
 1.150088 0.983226 6.941588 0.934816 1.085062 1.271775 1.040446 0.998584 1.136442 1.211067 1.147942 1.173875 0.274741 1.081934 1.116845 1.148793
 1.120337 0.992052 4.231630 0.953657 1.070899 1.213098 1.036525 1.004074 1.109881 1.166592 1.118690 1.138277 6.693529 1.068562 1.095111 1.119341
 1.072626 0.972164 18.521395 0.942727 1.030960 1.154938 1.005009 0.981862 1.063884 1.112436 1.071263 1.087496 10.157521 1.030068 1.051274 1.071877
 1.207176 0.968369 12.668881 0.902956 1.110490 1.398256 1.048113 0.990058 1.186660 1.300800 1.203908 1.243126 6.588190 1.107816 1.157241 1.205242
 1.046423 0.995701 3.739016 0.980818 1.026574 1.085836 1.013195 1.000397 1.042530 1.065839 1.045900 1.053586 11.111643 1.025947 1.036307 1.046147
 1.106302 0.943988 -15.309285 0.897583 1.041988 1.225690 0.999634 0.958944 1.093075 1.166208 1.104318 1.129433 -6.838389 1.039758 1.073409 1.105079
 1.132527 0.977303 27.845217 0.933530 1.070475 1.251559 1.029220 0.991310 1.119386 1.191829 1.130579 1.155270 -6.505589 1.067695 1.100496 1.131356
 1.103185 0.916086 -3.433198 0.867380 1.026582 1.255745 0.977249 0.931952 1.086373 1.178051 1.100769 1.131815 17.265116 1.022317 1.063362 1.101610
 1.157734 0.964587 -12.875066 0.912298 1.079281 1.315565 1.027763 0.981577 1.140695 1.234532 1.155273 1.187317 10.308698 1.075523 1.116975 1.156210
 1.323485 1.088372 -6.709946 1.016675 1.231750 1.504500 1.170756 1.111105 1.304393 1.411450 1.320665 1.357609 21.826847 1.229160 1.276335 1.321756
 1.303896 1.085847 -9.264521 1.020752 1.217269 1.475166 1.162081 1.106984 1.286480 1.387480 1.301164 1.335837 21.160944 1.216458 1.259495 1.302436
 1.221218 1.038432 -15.055229 0.986310 1.147160 1.366307 1.101304 1.055792 1.206604 1.293016 1.218609 1.248483 15.593100 1.147373 1.183428 1.219936
 1.130596 0.956838 -2.692625 0.912864 1.055766 1.280240 1.012341 0.972209 1.115871 1.204767 1.128130 1.158667 -1.593927 1.055793 1.092257 1.129357
 1.146010 0.913363 2.054955 0.850611 1.051766 1.328490 0.990934 0.933919 1.125989 1.236185 1.142964 1.180795 15.395782 1.048124 1.097615 1.144200
 1.124355 1.039022 -14.311481 1.015700 1.089309 1.195964 1.068340 1.047087 1.117561 1.159513 1.123191 1.137124 13.674923 1.089910 1.106581 1.123821
 1.107940 0.912224 0.527750 0.860954 1.027024 1.261177 0.978246 0.929928 1.091857 1.185666 1.105165 1.137882 -23.084801 1.026663 1.066276 1.106531
 1.235688 1.073436 1.428560 1.020233 1.174473 1.357244 1.131574 1.089719 1.222333 1.294037 1.233795 1.258401 14.108926 1.171415 1.204258 1.234390
 1.178650 1.013473 -10.822112 0.966997 1.112447 1.310272 1.068694 1.028231 1.164468 1.243095 1.176599 1.203059 -6.951375 1.109818 1.144446 1.177332
 1.212141 1.019819 -12.624007 0.965061 1.135679 1.363074 1.084862 1.037042 1.195827 1.286053 1.209799 1.240361 -8.305349 1.132456 1.172569 1.210759
 1.423174 1.139276 -10.812355 1.051990 1.314086 1.637356 1.238521 1.166277 1.399507 1.526929 1.419700 1.463421 1.774296 1.308622 1.366792 1.420932
 1.403274 1.167773 -0.714901 1.091939 1.314036 1.581929 1.250749 1.190371 1.383354 1.488650 1.400668 1.436431 16.542315 1.308593 1.357000 1.401538
 1.335090 1.160952 4.159686 1.102843 1.269963 1.468497 1.222690 1.177896 1.320241 1.397997 1.333017 1.359424 20.549343 1.265282 1.301373 1.333736
 1.143721 1.035183 -8.081581 1.003933 1.101050 1.228748 1.072130 1.045188 1.134408 1.185095 1.142429 1.159169 -9.196628 1.098786 1.121422 1.142904
 1.326667 1.111221 -4.299994 1.045092 1.243398 1.493373 1.185930 1.131377 1.308044 1.406541 1.324045 1.357366 10.023024 1.238560 1.283512 1.324953
 1.075674 1.002429 -9.886481 0.982197 1.047267 1.131453 1.028229 1.009623 1.070043 1.104607 1.074867 1.085963 -15.431324 1.046377 1.061331 1.075229
 1.428916 1.245255 17.462408 1.180207 1.361858 1.571114 1.311306 1.263487 1.413125 1.494359 1.427198 1.454496 49.161060 1.355364 1.394040 1.427523
 1.259017 1.041127 -18.462753 0.977810 1.173407 1.424597 1.116049 1.061558 1.241217 1.340399 1.256264 1.290185 -18.700504 1.170422 1.214842 1.257332
 1.234514 1.073547 -2.020768 1.025418 1.171343 1.357409 1.128835 1.088519 1.221079 1.294994 1.232413 1.257636 0.203314 1.168759 1.202059 1.233258
 1.235662 1.062449 16.523386 1.009962 1.168480 1.364995 1.122432 1.078755 1.221473 1.299562 1.233540 1.260466 4.657552 1.165671 1.201329 1.234426
 1.185425 1.006442 11.548590 0.951696 1.117243 1.308985 1.069219 1.023308 1.171175 1.247682 1.183372 1.209857 0.074318 1.114118 1.150539 1.184170
 1.128969 0.995609 4.366868 0.953849 1.078671 1.219094 1.042915 1.008442 1.118444 1.174297 1.127409 1.146767 -0.960575 1.076131 1.103460 1.127920
 1.079777 0.991168 5.501583 0.962525 1.047113 1.138486 1.022881 0.999833 1.072668 1.108945 1.078746 1.091105 -4.410081 1.044862 1.062928 1.079118
 1.070703 1.014570 2.146180 0.995642 1.051049 1.107070 1.035705 1.020549 1.066165 1.088028 1.070258 1.077294 -7.582477 1.049327 1.060816 1.070355
 1.230085 1.066642 7.085210 1.016216 1.167438 1.349955 1.123594 1.082096 1.216809 1.289494 1.228145 1.253022 -6.215029 1.164239 1.197975 1.228971
 0.996652 0.941599 15.933438 0.925197 0.975166 1.033955 0.961500 0.947176 0.992304 1.015989 0.995962 1.003869 7.981113 0.975146 0.985680 0.996167
 1.116070 1.035912 -5.708954 1.009043 1.086901 1.169679 1.064821 1.043633 1.109693 1.142367 1.115165 1.126143 -3.109078 1.084556 1.101414 1.115470
 1.185779 1.036850 -4.786808 0.991911 1.128064 1.293068 1.088474 1.050699 1.173669 1.239660 1.183997 1.206559 -17.766569 1.125564 1.156180 1.184730
 1.276006 1.098674 -5.342356 1.047514 1.205141 1.418585 1.158340 1.114953 1.260909 1.345527 1.273737 1.302630 -9.609542 1.202143 1.239394 1.274717
 1.268641 1.095191 6.066974 1.043006 1.200550 1.402731 1.154321 1.111091 1.253714 1.333862 1.266647 1.293637 10.796023 1.196908 1.233158 1.267389
 1.179440 1.070987 6.883865 1.031326 1.142474 1.245968 1.111242 1.082038 1.170837 1.211595 1.178547 1.192446 18.062092 1.137593 1.160570 1.178774
 1.145910 1.048369 2.500718 1.015329 1.111368 1.209527 1.083283 1.057537 1.137547 1.176874 1.144863 1.157995 -2.216574 1.107134 1.128022 1.145137
 1.119562 1.019113 -4.044246 0.988700 1.080699 1.193227 1.053830 1.028635 1.111439 1.156404 1.118125 1.133464 -13.405014 1.079255 1.099474 1.118786
 1.155769 0.992250 -11.931424 0.947874 1.087397 1.288229 1.045354 1.006648 1.142155 1.222495 1.153460 1.181191 15.839413 1.087099 1.120661 1.154628
 1.264897 1.077570 -11.915071 1.021746 1.190178 1.412100 1.142495 1.095469 1.249894 1.337785 1.262278 1.292885 -0.730634 1.189425 1.226566 1.263420
 1.058334 0.998020 -13.090722 0.980262 1.034951 1.103471 1.017929 1.003086 1.053410 1.081197 1.057765 1.066733 3.149169 1.033174 1.046442 1.057977
 1.158453 1.022053 -6.788465 0.984540 1.101676 1.269132 1.068231 1.034720 1.147856 1.214634 1.156487 1.179734 4.429852 1.102854 1.129644 1.157580
 1.144685 1.081431 5.224954 1.053692 1.125989 1.177083 1.106248 1.088258 1.139288 1.159272 1.144334 1.150739 18.641214 1.121085 1.135117 1.144170
 1.234867 1.109046 -11.324121 1.071870 1.184915 1.339038 1.150989 1.120446 1.223626 1.284483 1.233159 1.253737 3.432486 1.181672 1.208635 1.233695
 1.234103 1.082044 -2.942010 1.037022 1.174103 1.354265 1.133017 1.095697 1.220596 1.292070 1.232336 1.256278 28.286192 1.170240 1.202695 1.232944
 1.204013 0.968763 -3.796312 0.901273 1.112296 1.376003 1.048157 0.989882 1.183852 1.289560 1.201139 1.237526 13.590392 1.106420 1.156461 1.202145
 1.148450 0.950616 -7.188727 0.894002 1.071721 1.290025 1.017597 0.968208 1.131709 1.218929 1.145990 1.175965 10.987298 1.066673 1.108631 1.146905
 1.129489 0.973379 -16.297804 0.928446 1.068951 1.241902 1.026374 0.987483 1.116107 1.185877 1.127623 1.151469 0.445444 1.065211 1.098104 1.128367
 1.175670 1.085587 -0.722513 1.055972 1.141145 1.245259 1.117696 1.094453 1.168522 1.209538 1.174473 1.188572 24.381655 1.139960 1.157926 1.174942
 1.244802 1.071584 -3.444391 1.021310 1.176470 1.379893 1.129564 1.086873 1.229693 1.310729 1.242821 1.270280 -3.800534 1.172085 1.209467 1.243549
 1.076259 1.010555 0.634422 0.989413 1.051591 1.121636 1.034170 1.017034 1.070978 1.098328 1.075566 1.084755 8.523152 1.050389 1.063732 1.075784
 1.157286 1.013480 -6.241717 0.972606 1.101307 1.264266 1.060822 1.025689 1.144741 1.210074 1.155718 1.177916 -1.721033 1.096463 1.128179 1.156236
 1.157613 0.971988 3.148398 0.919130 1.083701 1.297671 1.034299 0.988781 1.141845 1.227357 1.155293 1.184709 -5.330323 1.080447 1.119736 1.156241
 1.144633 1.053143 1.004919 1.025872 1.108790 1.215893 1.084254 1.061364 1.136937 1.179533 1.143443 1.157627 -15.152256 1.106797 1.126079 1.143907
 1.156677 1.051940 15.124378 1.019953 1.116109 1.236177 1.087828 1.061581 1.147928 1.195818 1.155433 1.171712 -12.694695 1.113673 1.135644 1.155971
 1.204830 1.021625 18.053789 0.965709 1.135349 1.332425 1.085435 1.038589 1.190299 1.268984 1.202688 1.229953 -13.796703 1.131391 1.169339 1.203529
 1.152890 1.008925 1.984036 0.964275 1.098787 1.250910 1.059439 1.022575 1.141258 1.202040 1.151148 1.172525 -7.928715 1.095348 1.125107 1.151771
 1.104630 1.014807 2.939207 0.984917 1.072029 1.164420 1.047083 1.023636 1.097409 1.134292 1.103622 1.116028 -4.859833 1.069381 1.087719 1.104081
 1.090724 1.080766 10.161735 1.071080 1.090168 1.093697 1.086780 1.082920 1.089993 1.090681 1.090700 1.090461 -4.062076 1.088636 1.090453 1.090542
 1.150435 1.027370 10.358866 0.990118 1.102866 1.239875 1.069720 1.038860 1.140021 1.194726 1.148889 1.167691 -3.485615 1.100297 1.125750 1.149531
 1.078700 1.038391 15.660037 1.023121 1.064369 1.106179 1.053586 1.042549 1.075846 1.091596 1.078338 1.083095 -4.474508 1.063551 1.071289 1.078523
 1.075489 0.994462 -7.840854 0.967491 1.045519 1.127500 1.023033 1.002257 1.068983 1.101818 1.074682 1.085822 5.811738 1.043404 1.060365 1.075016
 1.177093 1.008218 7.849187 0.959233 1.110675 1.300485 1.065691 1.023670 1.163249 1.239419 1.175060 1.201334 -14.241946 1.108057 1.143186 1.175871
 -0.462427 -0.933984 -55.592751 -1.065182 -0.651787 -0.084634 -0.776235 -0.891685 -0.503177 -0.278282 -0.468484 -0.391680 -68.053383 -0.659499 -0.560563 -0.466091
 -6.592542 4.825922
 -3.175496 3.901901
 54.339512 -54.470898
 -3.068326 2.982860
 -6.281812 3.248275
 -7.522653 8.912032
 -2.156507 6.222244
 -2.511952 4.900568
 -4.250798 6.721122
 -5.204620 8.385596
 -6.915490 4.439899
 -6.765818 5.444560
 51.262386 -51.175110
 -1.813446 7.606924
 -5.665979 4.733515
 -6.359649 5.018009
 -11.108274 2.090405
