# Supplementary material for: AMS 3.0: prediction of post-translational modifications
Source: BMC Bioinformatics. 2010 Apr 28;11:210. doi: 10.1186/1471-2105-11-210 (PMC2874555; doi:10.1186/1471-2105-11-210)
Supplement: Additional file 2 — PTM predictor software with training data. PTM_Archive.tar.gz includes the predictor software binaries together with all trained ANNs in tar.gz compressed form. [file 1471-2105-11-210-S2.GZ › PTM_Archive/4-hydroxyproline/A/Anet18.dat]

 2
 90 18 2
 1.004022 0.991158 1.057696 0.734660 0.944416 0.930159 0.756694 0.889291 -14.828770 0.841416 0.864749 5.755799 1.052555 0.944878 0.971501 7.065855 0.672683 0.968600
 1.032843 1.010987 1.089545 0.745215 0.967092 0.952286 0.770255 0.911012 -26.503538 0.860628 0.884689 29.120937 1.084155 0.967506 0.991778 1.694170 0.679110 0.989580
 1.145628 1.120845 1.210270 0.792340 1.053519 1.034994 0.825716 0.994259 4.739762 0.937631 0.966322 56.906101 1.204102 1.054157 1.089715 0.246693 0.699285 1.086407
 1.204709 1.186628 1.252928 0.975206 1.138942 1.125835 0.998395 1.089544 -42.395622 1.054027 1.069649 0.591474 1.248482 1.139305 1.164055 -2.082101 0.917197 1.162162
 1.198787 1.185451 1.233888 1.051134 1.151837 1.143258 1.062086 1.119929 8.114288 1.097266 1.106884 -11.456901 1.230447 1.152124 1.169617 -7.393884 1.024884 1.167990
 1.057399 1.042791 1.095247 0.917028 1.007869 1.003225 0.930929 1.001462 -6.674276 0.975913 0.988028 -20.974182 1.091577 1.008147 1.026177 -0.906524 0.890649 1.024216
 1.056841 1.031882 1.118556 0.760700 0.982754 0.968178 0.781954 0.924660 -1.347185 0.871861 0.897512 -6.062053 1.112613 0.983155 1.002818 -3.257036 0.696593 0.999612
 1.041680 1.033111 1.061854 0.938111 1.012046 1.006091 0.953669 1.001861 21.207714 0.991553 0.999856 -39.183620 1.060059 1.012078 1.023130 20.522953 0.904106 1.022130
 1.078032 1.057323 1.131191 0.852423 1.005253 0.999900 0.868660 0.974467 11.124746 0.934085 0.952620 -2.017872 1.126012 1.005666 1.033035 -14.993770 0.812352 1.030345
 1.054930 1.035894 1.104590 0.783876 0.990220 0.980349 0.808759 0.945856 -7.247888 0.898256 0.921019 8.905783 1.099792 0.990608 1.011681 2.381870 0.707456 1.009132
 0.913377 0.891403 0.966942 0.616424 0.836157 0.820646 0.634731 0.773562 4.783857 0.722768 0.747957 -37.481750 0.962211 0.836729 0.865479 2.440990 0.552867 0.862076
 0.960988 0.940110 1.003271 0.668589 0.885855 0.870938 0.689240 0.825980 29.084591 0.776056 0.800124 -20.895615 0.998778 0.886112 0.914492 -1.036260 0.606992 0.911421
 1.292515 1.275222 1.338820 1.061799 1.229497 1.217025 1.083924 1.181907 17.699318 1.146519 1.162521 -13.767097 1.334416 1.229804 1.253989 -7.133893 1.005618 1.251403
 1.252542 1.239154 1.287830 1.076228 1.205470 1.196690 1.094039 1.170553 38.073360 1.143430 1.155983 -15.105829 1.284470 1.205618 1.223353 -7.875655 1.028985 1.221702
 1.224323 1.216478 1.246864 1.124226 1.197198 1.191854 1.137831 1.178040 4.630076 1.163933 1.170011 28.458921 1.244726 1.197462 1.207272 -6.844453 1.097553 1.206377
 0.965127 0.954199 0.988123 0.814211 0.927614 0.920110 0.822119 0.898696 1.028721 0.871534 0.885746 41.938076 0.986053 0.927835 0.941777 -1.565810 0.771623 0.939958
 0.931987 0.904470 0.992989 0.530045 0.833321 0.813345 0.561053 0.751166 28.258884 0.683502 0.716174 11.922802 0.987776 0.833774 0.871307 6.282365 0.438177 0.867291
 1.102557 1.102141 1.105139 1.105791 1.102391 1.103149 1.107557 1.104646 12.116210 1.105978 1.105061 34.712749 1.104777 1.102402 1.102478 -7.669981 1.102301 1.102723
 0.996182 0.978392 1.053636 0.695450 0.927830 0.912899 0.720178 0.869155 -25.604549 0.816346 0.842978 -20.409674 1.047931 0.928334 0.955639 0.656097 0.610299 0.952699
 1.250063 1.236244 1.287168 1.078220 1.200609 1.191049 1.093884 1.164329 3.852696 1.137703 1.149733 -9.515218 1.283550 1.200912 1.219530 -6.135512 1.042829 1.217596
 1.212561 1.187261 1.281171 0.886130 1.117238 1.099344 0.915851 1.048792 -22.755983 1.001112 1.018536 -9.993881 1.274805 1.118047 1.154712 -1.038986 0.813026 1.151870
 1.196440 1.171003 1.265756 0.850846 1.099824 1.081054 0.883488 1.028452 45.850433 0.981530 0.999492 15.400187 1.259286 1.100523 1.137897 3.128588 0.769410 1.134962
 1.275726 1.260058 1.317427 1.051303 1.216924 1.206142 1.076542 1.174901 21.071115 1.140428 1.155129 9.439638 1.313472 1.217448 1.240235 -10.168431 0.999186 1.238669
 1.218226 1.205315 1.252969 1.028577 1.169431 1.159659 1.049402 1.132822 17.305862 1.103270 1.115725 29.430689 1.249895 1.169793 1.188666 -3.243971 0.983044 1.187219
 1.169731 1.159333 1.197448 1.023883 1.130867 1.123858 1.039095 1.103087 2.189689 1.080929 1.089714 -1.305015 1.194957 1.131216 1.146052 1.122815 0.992266 1.145149
 0.921587 0.905838 0.963237 0.677008 0.864722 0.853300 0.696698 0.818819 29.321108 0.778076 0.799198 36.211090 0.959526 0.865029 0.886556 15.176600 0.609772 0.884601
 1.178360 1.152051 1.249379 0.811388 1.077720 1.058254 0.846461 1.002371 4.051660 0.955279 0.979563 -10.406528 1.242630 1.078385 1.117655 0.847753 0.721708 1.114388
 1.035127 1.029201 1.050610 0.986561 1.015118 1.011154 0.993620 1.001249 -0.383731 0.999678 0.999668 -1.590952 1.049085 1.015280 1.022821 1.298842 0.970201 1.022101
 1.029112 1.008742 1.080860 0.740055 0.965387 0.951398 0.768919 0.909328 -13.958447 0.863628 0.885841 -24.822861 1.075988 0.965819 0.989151 2.024378 0.661964 0.987029
 1.226567 1.215262 1.256472 1.080096 1.186138 1.178817 1.097022 1.158134 19.844173 1.136554 1.145659 -11.844232 1.253669 1.186529 1.202007 -13.108736 1.049919 1.200784
 1.059059 1.037461 1.117002 0.793082 0.987507 0.975912 0.815802 0.936262 36.935066 0.895618 0.916317 -8.556805 1.112004 0.987863 1.009447 -0.515213 0.741353 1.006876
 1.127676 1.106298 1.186041 0.859329 1.047304 1.032139 0.882905 0.996307 -1.597858 0.959156 0.976906 -5.905561 1.180672 1.047780 1.078936 -0.483321 0.803141 1.076291
 1.316018 1.290956 1.383767 0.921122 1.217982 1.198933 0.964812 1.144843 7.744501 1.082217 1.109226 28.407921 1.377572 1.218825 1.257304 7.817109 0.810378 1.254972
 1.348832 1.327689 1.405770 1.024332 1.267443 1.251984 1.063262 1.208784 29.570648 1.159640 1.180116 -15.447748 1.400711 1.268160 1.300081 2.810232 0.949139 1.298495
 1.310439 1.295400 1.351760 1.095954 1.253020 1.242543 1.122036 1.213070 10.925368 1.181101 1.193564 -32.033253 1.348034 1.253491 1.275699 -9.494389 1.050976 1.274212
 1.123590 1.105093 1.174439 0.921095 1.053699 1.040951 0.943332 1.006878 -3.125210 1.001936 1.002917 -27.307867 1.169516 1.054302 1.081212 1.478597 0.888171 1.079207
 1.143805 1.119681 1.209058 0.834229 1.053456 1.036316 0.862664 0.991480 33.497974 0.955397 0.970186 0.134546 1.202757 1.054076 1.088966 -11.846125 0.771560 1.085886
 1.113601 1.102919 1.139820 0.985931 1.075552 1.068572 1.000128 1.049306 26.152704 1.026132 1.035367 -37.130177 1.137421 1.075803 1.090219 10.496114 0.948868 1.089580
 1.119816 1.099682 1.171206 0.869281 1.047122 1.032884 0.894304 0.994084 -25.160013 0.964737 0.977564 -5.719561 1.166011 1.047440 1.075185 -12.668177 0.815062 1.072321
 1.152637 1.132113 1.207340 0.820368 1.071808 1.056542 0.859307 1.009828 11.960704 0.963873 0.984568 -3.007833 1.202205 1.072457 1.104640 12.064098 0.716228 1.102573
 1.188940 1.171510 1.235191 0.963839 1.124676 1.112300 0.988810 1.076659 -16.484343 1.039803 1.056050 -6.477399 1.230760 1.125320 1.149788 0.254934 0.910518 1.147584
 1.228728 1.208670 1.281111 0.963613 1.154841 1.140635 0.993055 1.100465 -17.955439 1.056964 1.075874 -7.594051 1.275996 1.155243 1.183802 0.038474 0.900201 1.181593
 1.466081 1.439420 1.540180 1.038819 1.361274 1.341446 1.088091 1.283799 -6.977405 1.217795 1.245892 -2.812360 1.533518 1.362104 1.403460 -0.178244 0.934887 1.400597
 1.427688 1.405185 1.490474 1.059985 1.339543 1.322932 1.104153 1.274447 25.005909 1.217929 1.241927 6.577699 1.484949 1.340317 1.374823 0.762860 0.965489 1.372634
 1.343766 1.326753 1.390746 1.066407 1.277094 1.265085 1.100301 1.229260 27.900251 1.187343 1.205505 8.648954 1.386537 1.277552 1.303934 1.293970 0.995485 1.302451
 1.143191 1.131818 1.172964 1.002212 1.101611 1.094210 1.005171 1.071693 -33.930904 1.047839 1.058652 -6.589672 1.170124 1.101938 1.117579 0.849225 0.969481 1.116210
 1.347643 1.326240 1.405507 1.020952 1.265790 1.250436 1.057186 1.206267 4.253911 1.156195 1.177655 -1.835636 1.400117 1.266335 1.298660 0.557690 0.945017 1.296149
 1.082771 1.073622 1.102942 0.987675 1.050784 1.044771 0.997472 1.029511 -38.471985 1.013384 1.020064 -6.457250 1.101096 1.051043 1.061793 0.403510 0.968486 1.060980
 1.432814 1.414872 1.484062 1.119926 1.361726 1.348292 1.160681 1.309182 74.406868 1.262506 1.282821 15.681224 1.479736 1.362511 1.390150 2.060328 1.020359 1.388784
 1.290754 1.269519 1.346761 0.991209 1.210355 1.194936 1.013288 1.150674 -38.065586 1.101703 1.122519 -8.725128 1.341942 1.210869 1.241759 -0.636824 0.918776 1.239422
 1.352321 1.340634 1.384058 1.193573 1.311283 1.303050 1.213748 1.280725 -2.900405 1.257442 1.267350 8.573427 1.381190 1.311525 1.326809 3.310001 1.158563 1.325422
 1.340133 1.326613 1.375617 1.146732 1.291895 1.282580 1.170234 1.256289 0.997567 1.227190 1.239527 28.670805 1.372032 1.292321 1.310539 2.391557 1.102130 1.309164
 1.167374 1.149153 1.215044 0.865762 1.097866 1.083107 0.902165 1.039376 3.218525 0.991234 1.012873 17.966385 1.210518 1.098325 1.125326 -1.234595 0.772936 1.122826
 1.054565 1.038727 1.095165 0.792668 0.995015 0.984755 0.822849 0.950898 -1.655776 0.910115 0.930415 16.993515 1.091191 0.995387 1.017880 2.824417 0.706415 1.015512
 1.008908 0.997952 1.037958 0.832536 0.974691 0.967537 0.853351 0.943128 -9.163470 0.914481 0.928094 3.467722 1.035537 0.974843 0.987493 8.039116 0.770535 0.986434
 0.966182 0.957672 0.985561 0.841381 0.936348 0.930562 0.853831 0.912497 -1.462003 0.893834 0.903547 -3.675533 0.984016 0.936467 0.947876 10.031493 0.796049 0.946841
 1.378445 1.368754 1.405172 1.232815 1.342081 1.335555 1.257111 1.317717 0.800485 1.297241 1.304917 9.232176 1.402597 1.342590 1.356428 5.984524 1.199713 1.355479
 0.877730 0.866243 0.902755 0.708330 0.838978 0.830614 0.717832 0.804177 15.129252 0.774172 0.790643 30.110210 0.900216 0.839199 0.853575 5.735817 0.658260 0.851759
 1.134085 1.127748 1.150939 1.029863 1.109925 1.105259 1.044309 1.092101 6.592032 1.076860 1.083178 -36.943996 1.149313 1.110074 1.119642 2.809088 1.010971 1.118999
 1.208908 1.195347 1.243536 0.994762 1.158302 1.148193 1.017665 1.118268 -17.113995 1.084612 1.099505 -13.963092 1.240410 1.158683 1.178239 -6.513647 0.937690 1.176668
 1.447966 1.436003 1.483560 1.282907 1.401209 1.393767 1.309814 1.373015 -17.041891 1.350704 1.356863 32.834877 1.480059 1.401666 1.420186 3.245929 1.260829 1.419417
 1.444047 1.433504 1.476727 1.285237 1.400990 1.393983 1.313024 1.375028 31.129328 1.353971 1.359849 39.348816 1.473519 1.401456 1.418786 3.936766 1.261347 1.418336
 1.301251 1.296068 1.315549 1.174099 1.281114 1.277222 1.202390 1.265627 20.623838 1.248296 1.254647 20.765572 1.314199 1.281428 1.289547 3.061118 1.119672 1.289397
 1.233385 1.228125 1.248831 1.109275 1.210891 1.206755 1.135043 1.193958 23.075201 1.176852 1.183553 28.460661 1.247633 1.211014 1.220330 -0.604977 1.062267 1.219946
 1.198522 1.191934 1.216724 1.088496 1.174129 1.169079 1.105249 1.154731 -13.578729 1.139479 1.146039 -14.394547 1.215162 1.174316 1.183752 -5.538544 1.055273 1.182964
 1.245831 1.231931 1.283752 1.071134 1.193715 1.184360 1.091730 1.159180 15.511312 1.133675 1.142964 -19.633419 1.280296 1.194135 1.213886 -2.753416 1.048938 1.212547
 1.445810 1.433111 1.480966 1.277339 1.400230 1.391789 1.301246 1.369047 -6.721995 1.345696 1.354340 -39.096638 1.477673 1.400563 1.418065 -1.279330 1.244209 1.417108
 1.065638 1.059800 1.080752 0.994479 1.044467 1.040650 0.999329 1.030286 -5.852658 1.018705 1.022663 11.085676 1.079324 1.044683 1.052813 1.112860 0.982050 1.052197
 1.274641 1.264485 1.301163 1.140049 1.238995 1.232042 1.159065 1.214091 -4.471963 1.194712 1.202804 -5.224550 1.298517 1.239162 1.252752 -9.868917 1.108214 1.251577
 1.224112 1.222931 1.228781 1.162012 1.218054 1.217227 1.180621 1.213811 -14.779259 1.206224 1.208500 19.813627 1.228405 1.218126 1.221140 9.128858 1.126199 1.221355
 1.346216 1.337216 1.372126 1.236130 1.314407 1.309302 1.253571 1.295031 -4.731557 1.280546 1.284714 -19.404709 1.369697 1.314700 1.326543 -8.247286 1.215328 1.325831
 1.384449 1.375279 1.411319 1.269485 1.351074 1.345296 1.288192 1.330933 43.417210 1.315700 1.320146 -16.973320 1.408922 1.351403 1.364175 -4.816827 1.249599 1.363819
 1.496492 1.486068 1.526625 1.345761 1.455688 1.448351 1.374531 1.431131 22.347939 1.411705 1.416409 -36.861488 1.523669 1.456108 1.472219 -2.734092 1.321236 1.471894
 1.363260 1.354240 1.391369 1.218226 1.325381 1.319119 1.245638 1.302486 12.299552 1.282754 1.287884 -12.024437 1.388998 1.325688 1.341239 0.535857 1.192129 1.340942
 1.286015 1.277365 1.310087 1.153196 1.251587 1.245544 1.177332 1.230379 -13.618970 1.212393 1.216732 -15.171922 1.308215 1.251898 1.265806 -2.058489 1.128410 1.265715
 1.263895 1.258428 1.279795 1.163491 1.242142 1.238955 1.183792 1.227975 -0.465844 1.214885 1.219205 8.807409 1.278074 1.242420 1.250890 0.430252 1.128781 1.250636
 1.421005 1.410365 1.451120 1.275695 1.381110 1.374472 1.300951 1.356896 -18.546230 1.338242 1.343448 6.245207 1.448197 1.381347 1.397302 5.100018 1.248358 1.396507
 1.103521 1.098449 1.117563 1.023636 1.084322 1.080726 1.034633 1.070443 11.771058 1.057839 1.062622 13.332457 1.116384 1.084618 1.092249 8.815844 1.006897 1.091724
 1.320897 1.314455 1.341157 1.229434 1.294260 1.289803 1.249902 1.280852 11.166654 1.270387 1.271025 -12.768015 1.339220 1.294630 1.305560 -2.448916 1.221084 1.305608
 1.365071 1.354864 1.393791 1.215746 1.325993 1.319128 1.240078 1.300105 4.777115 1.279748 1.286053 -42.171947 1.391200 1.326353 1.342052 7.536857 1.185379 1.341283
 1.226069 1.221538 1.240609 1.164322 1.208162 1.205377 1.177322 1.198561 -44.833015 1.191892 1.192553 29.442875 1.239419 1.208427 1.215198 -0.928951 1.155176 1.215204
 1.240731 1.235225 1.257943 1.154486 1.218548 1.214771 1.172387 1.205986 -4.772839 1.194891 1.197458 36.515343 1.256310 1.218758 1.227509 0.632078 1.138990 1.227452
 1.311308 1.299577 1.344590 1.103876 1.262429 1.253182 1.138716 1.228478 -8.558477 1.199188 1.208743 37.613262 1.341750 1.262871 1.282952 9.937107 1.057765 1.282324
 1.207929 1.198287 1.235018 1.040721 1.167382 1.159819 1.063774 1.139210 -29.447889 1.113832 1.122865 3.797086 1.232767 1.167817 1.184049 8.568830 0.999579 1.183460
 1.107992 1.100733 1.128560 0.994049 1.077679 1.072139 1.011546 1.055674 -7.268307 1.036560 1.043740 -11.283556 1.126800 1.077874 1.090125 10.053489 0.954748 1.089993
 1.026252 1.024242 1.032630 1.007605 1.019092 1.018068 1.007703 1.015739 1.312942 1.010854 1.012332 31.177944 1.032225 1.019092 1.022133 5.105753 1.010860 1.022382
 1.237243 1.230193 1.257888 1.133085 1.208779 1.204066 1.151306 1.192192 1.225140 1.178164 1.181791 -2.854084 1.256150 1.209163 1.220724 -0.004959 1.118014 1.220404
 1.076532 1.072152 1.087047 1.015604 1.061425 1.059003 1.025960 1.051961 -0.616510 1.043640 1.046378 27.945015 1.086156 1.061563 1.067561 9.663499 1.011549 1.067529
 1.099420 1.094773 1.114493 1.028976 1.078672 1.075204 1.039726 1.065337 27.945360 1.054081 1.057424 -21.667612 1.113307 1.078860 1.087708 -1.144810 1.012208 1.087508
 1.264130 1.252680 1.296762 1.081037 1.217689 1.209462 1.108970 1.186005 -8.421327 1.159411 1.168517 9.950892 1.293902 1.218132 1.237123 4.435151 1.047448 1.236363
 -0.311167 -0.358626 -0.181114 -1.009980 -0.496234 -0.530743 -0.932569 -0.627916 -199.805374 -0.734245 -0.688804 -33.281021 -0.192858 -0.494797 -0.421580 -8.004177 -1.155449 -0.426716
 -7.794674 8.132889
 -8.091308 7.234578
 -8.847277 8.900328
 -2.439572 6.464965
 -4.686716 9.046583
 -5.047902 8.320947
 -5.508816 4.129478
 -6.729925 5.668534
 76.865135 -77.154259
 -6.527668 4.863289
 -4.623866 7.146218
 48.302513 -48.446083
 -9.087915 8.485878
 -4.849837 8.900206
 -6.914023 7.657998
 29.258402 -29.321507
 -4.899545 2.881059
 -7.803731 6.721206
 -15.354403 5.029924
 1.004023 0.991159 1.057697 0.734663 0.944417 0.930160 0.756697 0.889293 -14.831471 0.841418 0.864751 5.750640 1.052556 0.944880 0.971503 7.065783 0.672686 0.968601
 1.032844 1.010988 1.089545 0.745217 0.967093 0.952287 0.770258 0.911014 -26.506083 0.860630 0.884691 29.116154 1.084156 0.967507 0.991779 1.694089 0.679113 0.989581
 1.145628 1.120846 1.210270 0.792341 1.053520 1.034994 0.825717 0.994260 4.738361 0.937632 0.966323 56.903744 1.204102 1.054157 1.089715 0.246590 0.699287 1.086408
 1.204709 1.186628 1.252928 0.975206 1.138942 1.125836 0.998395 1.089544 -42.396046 1.054027 1.069649 0.590930 1.248482 1.139306 1.164055 -2.082170 0.917198 1.162163
 1.198787 1.185451 1.233888 1.051134 1.151837 1.143259 1.062087 1.119929 8.113981 1.097266 1.106884 -11.457355 1.230448 1.152124 1.169618 -7.393923 1.024885 1.167990
 1.057400 1.042791 1.095248 0.917030 1.007870 1.003226 0.930930 1.001463 -6.676198 0.975914 0.988029 -20.977926 1.091578 1.008148 1.026178 -0.906555 0.890651 1.024217
 1.056842 1.031884 1.118557 0.760703 0.982756 0.968180 0.781957 0.924662 -1.350077 0.871863 0.897514 -6.067552 1.112614 0.983157 1.002820 -3.257121 0.696597 0.999613
 1.041680 1.033111 1.061854 0.938111 1.012046 1.006091 0.953670 1.001862 21.207336 0.991553 0.999856 -39.184250 1.060059 1.012078 1.023131 20.522934 0.904106 1.022131
 1.078033 1.057324 1.131192 0.852425 1.005254 0.999901 0.868662 0.974468 11.122987 0.934087 0.952621 -2.021249 1.126013 1.005666 1.033036 -14.993823 0.812354 1.030346
 1.054930 1.035895 1.104591 0.783877 0.990221 0.980350 0.808760 0.945857 -7.248830 0.898256 0.921020 8.904320 1.099792 0.990608 1.011682 2.381782 0.707458 1.009133
 0.913378 0.891405 0.966943 0.616427 0.836158 0.820648 0.634734 0.773564 4.781075 0.722770 0.747958 -37.486908 0.962212 0.836730 0.865480 2.440906 0.552871 0.862077
 0.960989 0.940111 1.003272 0.668592 0.885856 0.870939 0.689243 0.825982 29.081995 0.776057 0.800126 -20.900396 0.998779 0.886114 0.914493 -1.036345 0.606995 0.911422
 1.292516 1.275223 1.338820 1.061800 1.229497 1.217026 1.083926 1.181908 17.697994 1.146520 1.162522 -13.769451 1.334417 1.229804 1.253990 -7.133972 1.005620 1.251404
 1.252543 1.239154 1.287830 1.076229 1.205470 1.196691 1.094039 1.170553 38.073013 1.143430 1.155983 -15.106371 1.284470 1.205619 1.223354 -7.875707 1.028985 1.221702
 1.224323 1.216478 1.246865 1.124226 1.197198 1.191854 1.137832 1.178040 4.629794 1.163933 1.170012 28.458467 1.244727 1.197462 1.207273 -6.844493 1.097553 1.206377
 0.965128 0.954200 0.988123 0.814213 0.927615 0.920111 0.822121 0.898697 1.026728 0.871536 0.885747 41.934330 0.986054 0.927836 0.941778 -1.565874 0.771625 0.939959
 0.931988 0.904471 0.992990 0.530048 0.833323 0.813346 0.561056 0.751168 28.255884 0.683504 0.716176 11.917309 0.987777 0.833776 0.871309 6.282265 0.438181 0.867293
 1.102557 1.102141 1.105139 1.105792 1.102392 1.103149 1.107558 1.104646 12.115854 1.105979 1.105062 34.712116 1.104777 1.102402 1.102478 -7.670007 1.102301 1.102724
 0.996183 0.978392 1.053636 0.695452 0.927831 0.912900 0.720180 0.869156 -25.606409 0.816348 0.842979 -20.413044 1.047932 0.928335 0.955640 0.656017 0.610302 0.952699
 1.250063 1.236245 1.287169 1.078221 1.200609 1.191050 1.093885 1.164330 3.851848 1.137703 1.149734 -9.516681 1.283550 1.200912 1.219530 -6.135562 1.042830 1.217596
 1.212562 1.187261 1.281171 0.886130 1.117239 1.099344 0.915852 1.048792 -22.756674 1.001113 1.018537 -9.995064 1.274806 1.118048 1.154713 -1.039029 0.813027 1.151870
 1.196440 1.171003 1.265756 0.850847 1.099825 1.081054 0.883489 1.028452 45.849335 0.981530 0.999493 15.398263 1.259286 1.100524 1.137898 3.128530 0.769411 1.134963
 1.275727 1.260059 1.317428 1.051306 1.216925 1.206143 1.076545 1.174903 21.068586 1.140430 1.155131 9.435123 1.313472 1.217450 1.240236 -10.168548 0.999189 1.238670
 1.218227 1.205316 1.252970 1.028580 1.169432 1.159660 1.049405 1.132823 17.303526 1.103271 1.115726 29.426443 1.249896 1.169795 1.188667 -3.244070 0.983047 1.187220
 1.169731 1.159333 1.197449 1.023884 1.130867 1.123859 1.039096 1.103087 2.188245 1.080930 1.089715 -1.307644 1.194958 1.131217 1.146052 1.122750 0.992268 1.145150
 0.921588 0.905839 0.963237 0.677009 0.864722 0.853301 0.696699 0.818820 29.319895 0.778077 0.799199 36.208733 0.959526 0.865029 0.886556 15.176573 0.609774 0.884602
 1.178360 1.152051 1.249379 0.811389 1.077721 1.058254 0.846462 1.002372 4.050838 0.955279 0.979563 -10.407902 1.242630 1.078385 1.117656 0.847692 0.721709 1.114388
 1.035128 1.029201 1.050611 0.986562 1.015118 1.011155 0.993621 1.001250 -0.384746 0.999678 0.999668 -1.592864 1.049085 1.015281 1.022822 1.298814 0.970203 1.022101
 1.029113 1.008742 1.080861 0.740055 0.965387 0.951398 0.768919 0.909328 -13.958531 0.863628 0.885841 -24.822865 1.075988 0.965819 0.989151 2.024330 0.661964 0.987029
 1.226568 1.215262 1.256472 1.080098 1.186139 1.178818 1.097023 1.158135 19.842337 1.136556 1.145661 -11.847453 1.253670 1.186530 1.202008 -13.108828 1.049922 1.200785
 1.059060 1.037462 1.117002 0.793082 0.987508 0.975913 0.815803 0.936262 36.934422 0.895619 0.916317 -8.558002 1.112004 0.987863 1.009447 -0.515250 0.741354 1.006876
 1.127676 1.106298 1.186041 0.859330 1.047304 1.032140 0.882905 0.996307 -1.598523 0.959157 0.976907 -5.906735 1.180672 1.047780 1.078936 -0.483370 0.803142 1.076291
 1.316019 1.290957 1.383768 0.921124 1.217984 1.198934 0.964814 1.144844 7.741911 1.082219 1.109228 28.403275 1.377573 1.218826 1.257305 7.816995 0.810381 1.254973
 1.348833 1.327690 1.405771 1.024334 1.267444 1.251985 1.063264 1.208786 29.568319 1.159641 1.180117 -15.451888 1.400712 1.268161 1.300082 2.810135 0.949142 1.298496
 1.310440 1.295401 1.351761 1.095956 1.253021 1.242544 1.122038 1.213071 10.923402 1.181102 1.193565 -32.036793 1.348035 1.253492 1.275699 -9.494456 1.050978 1.274213
 1.123591 1.105093 1.174439 0.921096 1.053699 1.040952 0.943333 1.006879 -3.126912 1.001937 1.002918 -27.311102 1.169517 1.054302 1.081213 1.478554 0.888173 1.079208
 1.143805 1.119681 1.209058 0.834230 1.053457 1.036316 0.862665 0.991481 33.497147 0.955397 0.970187 0.133090 1.202757 1.054077 1.088967 -11.846174 0.771561 1.085886
 1.113602 1.102919 1.139820 0.985932 1.075552 1.068572 1.000129 1.049307 26.151720 1.026132 1.035368 -37.132004 1.137422 1.075804 1.090219 10.496079 0.948869 1.089580
 1.119816 1.099682 1.171206 0.869282 1.047122 1.032885 0.894305 0.994084 -25.160669 0.964738 0.977564 -5.720655 1.166011 1.047440 1.075186 -12.668208 0.815063 1.072321
 1.152638 1.132113 1.207340 0.820369 1.071809 1.056543 0.859308 1.009828 11.959285 0.963874 0.984569 -3.010340 1.202206 1.072458 1.104640 12.064014 0.716230 1.102574
 1.188941 1.171511 1.235191 0.963840 1.124676 1.112301 0.988811 1.076660 -16.485519 1.039803 1.056051 -6.479535 1.230760 1.125321 1.149789 0.254885 0.910520 1.147585
 1.228728 1.208670 1.281112 0.963614 1.154842 1.140635 0.993056 1.100466 -17.956829 1.056965 1.075875 -7.596574 1.275996 1.155244 1.183802 0.038415 0.900203 1.181593
 1.466082 1.439421 1.540181 1.038822 1.361276 1.341448 1.088094 1.283800 -6.980291 1.217797 1.245894 -2.817597 1.533519 1.362105 1.403461 -0.178366 0.934890 1.400599
 1.427689 1.405187 1.490475 1.059988 1.339544 1.322934 1.104155 1.274448 25.003078 1.217931 1.241929 6.572561 1.484950 1.340319 1.374824 0.762741 0.965492 1.372635
 1.343767 1.326754 1.390747 1.066409 1.277096 1.265086 1.100303 1.229262 27.897858 1.187344 1.205506 8.644613 1.386538 1.277553 1.303936 1.293869 0.995488 1.302452
 1.143192 1.131819 1.172964 1.002213 1.101611 1.094210 1.005172 1.071693 -33.931831 1.047839 1.058652 -6.591349 1.170125 1.101938 1.117579 0.849186 0.969482 1.116210
 1.347643 1.326241 1.405508 1.020955 1.265792 1.250437 1.057189 1.206269 4.251627 1.156197 1.177657 -1.839778 1.400117 1.266336 1.298661 0.557594 0.945020 1.296150
 1.082771 1.073622 1.102942 0.987675 1.050784 1.044772 0.997472 1.029511 -38.472385 1.013385 1.020064 -6.457978 1.101096 1.051043 1.061794 0.403493 0.968486 1.060980
 1.432815 1.414873 1.484063 1.119930 1.361727 1.348294 1.160684 1.309184 74.403656 1.262508 1.282823 15.675398 1.479737 1.362513 1.390152 2.060193 1.020363 1.388785
 1.290755 1.269520 1.346762 0.991211 1.210356 1.194937 1.013289 1.150675 -38.067245 1.101704 1.122520 -8.728138 1.341943 1.210870 1.241760 -0.636894 0.918779 1.239423
 1.352321 1.340635 1.384058 1.193573 1.311283 1.303051 1.213749 1.280726 -2.901137 1.257443 1.267351 8.572175 1.381191 1.311526 1.326809 3.309951 1.158564 1.325422
 1.340134 1.326613 1.375617 1.146734 1.291896 1.282581 1.170235 1.256290 0.996359 1.227191 1.239528 28.668682 1.372033 1.292322 1.310540 2.391487 1.102131 1.309164
 1.167375 1.149154 1.215045 0.865765 1.097867 1.083108 0.902167 1.039378 3.216221 0.991236 1.012874 17.962296 1.210519 1.098326 1.125327 -1.234697 0.772939 1.122827
 1.054566 1.038728 1.095165 0.792670 0.995016 0.984756 0.822851 0.950899 -1.657682 0.910116 0.930416 16.990089 1.091192 0.995388 1.017881 2.824341 0.706417 1.015513
 1.008909 0.997953 1.037959 0.832537 0.974692 0.967538 0.853352 0.943129 -9.164671 0.914482 0.928095 3.465552 1.035537 0.974844 0.987494 8.039067 0.770536 0.986434
 0.966183 0.957672 0.985561 0.841382 0.936348 0.930563 0.853832 0.912498 -1.462611 0.893835 0.903548 -3.676708 0.984016 0.936468 0.947877 10.031471 0.796050 0.946841
 1.378445 1.368755 1.405173 1.232816 1.342081 1.335556 1.257112 1.317718 0.799297 1.297242 1.304918 9.230085 1.402598 1.342591 1.356428 5.984459 1.199714 1.355480
 0.877730 0.866244 0.902755 0.708331 0.838979 0.830614 0.717833 0.804178 15.128470 0.774173 0.790643 30.108755 0.900216 0.839200 0.853576 5.735790 0.658261 0.851759
 1.134085 1.127749 1.150939 1.029864 1.109926 1.105260 1.044310 1.092102 6.591022 1.076861 1.083179 -36.945847 1.149313 1.110075 1.119642 2.809049 1.010972 1.119000
 1.208909 1.195348 1.243536 0.994764 1.158303 1.148194 1.017667 1.118269 -17.116148 1.084614 1.099506 -13.966933 1.240411 1.158684 1.178240 -6.513735 0.937693 1.176669
 1.447967 1.436004 1.483561 1.282910 1.401211 1.393768 1.309816 1.373016 -17.044321 1.350705 1.356864 32.830212 1.480060 1.401667 1.420187 3.245861 1.260832 1.419418
 1.444048 1.433505 1.476728 1.285240 1.400991 1.393985 1.313026 1.375030 31.126665 1.353973 1.359850 39.343746 1.473520 1.401457 1.418787 3.936686 1.261350 1.418338
 1.301252 1.296068 1.315550 1.174101 1.281114 1.277223 1.202392 1.265628 20.622154 1.248297 1.254648 20.762699 1.314200 1.281429 1.289548 3.061015 1.119674 1.289397
 1.233385 1.228125 1.248831 1.109276 1.210891 1.206755 1.135044 1.193959 23.074236 1.176853 1.183553 28.459183 1.247633 1.211015 1.220330 -0.605056 1.062268 1.219946
 1.198522 1.191935 1.216724 1.088497 1.174129 1.169079 1.105250 1.154732 -13.579700 1.139479 1.146040 -14.396138 1.215163 1.174316 1.183753 -5.538605 1.055274 1.182965
 1.245831 1.231931 1.283753 1.071135 1.193716 1.184361 1.091731 1.159181 15.509813 1.133676 1.142965 -19.636284 1.280297 1.194136 1.213887 -2.753452 1.048940 1.212548
 1.445811 1.433112 1.480967 1.277341 1.400231 1.391790 1.301248 1.369049 -6.724520 1.345698 1.354342 -39.101448 1.477674 1.400565 1.418066 -1.279414 1.244212 1.417109
 1.065638 1.059801 1.080752 0.994480 1.044467 1.040650 0.999330 1.030287 -5.853162 1.018706 1.022663 11.084949 1.079325 1.044684 1.052813 1.112830 0.982051 1.052197
 1.274642 1.264485 1.301163 1.140051 1.238996 1.232043 1.159067 1.214092 -4.473547 1.194713 1.202805 -5.227416 1.298518 1.239163 1.252752 -9.868987 1.108217 1.251578
 1.224113 1.222931 1.228781 1.162013 1.218055 1.217227 1.180623 1.213812 -14.780561 1.206225 1.208501 19.811296 1.228406 1.218126 1.221140 9.128782 1.126201 1.221355
 1.346217 1.337216 1.372126 1.236131 1.314407 1.309303 1.253571 1.295031 -4.731686 1.280547 1.284714 -19.404705 1.369697 1.314700 1.326543 -8.247334 1.215328 1.325831
 1.384449 1.375279 1.411319 1.269485 1.351074 1.345297 1.288193 1.330933 43.417061 1.315701 1.320146 -16.973316 1.408922 1.351403 1.364175 -4.816880 1.249600 1.363819
 1.496494 1.486069 1.526626 1.345765 1.455690 1.448353 1.374534 1.431133 22.344810 1.411707 1.416412 -36.867313 1.523670 1.456110 1.472220 -2.734196 1.321240 1.471895
 1.363261 1.354241 1.391370 1.218229 1.325383 1.319120 1.245641 1.302487 12.296464 1.282756 1.287887 -12.030268 1.388999 1.325690 1.341241 0.535766 1.192133 1.340943
 1.286017 1.277366 1.310088 1.153200 1.251588 1.245546 1.177334 1.230380 -13.622031 1.212395 1.216734 -15.177750 1.308216 1.251900 1.265807 -2.058566 1.128414 1.265717
 1.263895 1.258429 1.279796 1.163493 1.242143 1.238956 1.183794 1.227976 -0.468034 1.214887 1.219206 8.803401 1.278075 1.242421 1.250891 0.430167 1.128783 1.250637
 1.421006 1.410366 1.451121 1.275696 1.381110 1.374473 1.300952 1.356897 -18.547176 1.338243 1.343448 6.243563 1.448198 1.381348 1.397302 5.099963 1.248359 1.396507
 1.103522 1.098450 1.117564 1.023638 1.084324 1.080728 1.034635 1.070445 11.768582 1.057841 1.062623 13.327718 1.116385 1.084619 1.092250 8.815787 1.006900 1.091725
 1.320898 1.314456 1.341157 1.229435 1.294260 1.289803 1.249903 1.280853 11.165756 1.270388 1.271025 -12.769582 1.339220 1.294630 1.305561 -2.448971 1.221085 1.305609
 1.365072 1.354865 1.393792 1.215749 1.325994 1.319130 1.240080 1.300107 4.774016 1.279750 1.286055 -42.177773 1.391201 1.326355 1.342053 7.536771 1.185383 1.341284
 1.226070 1.221539 1.240609 1.164323 1.208162 1.205378 1.177323 1.198561 -44.834202 1.191893 1.192554 29.440741 1.239419 1.208427 1.215198 -0.929010 1.155178 1.215204
 1.240731 1.235226 1.257943 1.154487 1.218549 1.214771 1.172388 1.205986 -4.774252 1.194892 1.197459 36.512821 1.256310 1.218759 1.227509 0.632004 1.138992 1.227453
 1.311309 1.299578 1.344591 1.103879 1.262430 1.253184 1.138719 1.228480 -8.561368 1.199190 1.208745 37.608025 1.341751 1.262873 1.282953 9.936997 1.057769 1.282325
 1.207930 1.198288 1.235019 1.040724 1.167384 1.159820 1.063776 1.139212 -29.450672 1.113834 1.122867 3.791946 1.232768 1.167818 1.184050 8.568745 0.999583 1.183461
 1.107993 1.100734 1.128561 0.994052 1.077680 1.072140 1.011548 1.055675 -7.270620 1.036562 1.043742 -11.287899 1.126801 1.077875 1.090126 10.053426 0.954751 1.089994
 1.026252 1.024243 1.032630 1.007606 1.019093 1.018069 1.007704 1.015740 1.312076 1.010855 1.012333 31.176262 1.032226 1.019093 1.022133 5.105727 1.010861 1.022383
 1.237244 1.230194 1.257888 1.133087 1.208780 1.204067 1.151308 1.192193 1.222901 1.178166 1.181792 -2.858226 1.256150 1.209165 1.220725 -0.005044 1.118017 1.220405
 1.076532 1.072152 1.087047 1.015605 1.061426 1.059004 1.025960 1.051961 -0.616918 1.043641 1.046379 27.944284 1.086156 1.061563 1.067562 9.663480 1.011549 1.067529
 1.099422 1.094775 1.114494 1.028980 1.078673 1.075206 1.039729 1.065339 27.942312 1.054083 1.057427 -21.673439 1.113309 1.078862 1.087709 -1.144877 1.012212 1.087510
 1.264130 1.252680 1.296763 1.081038 1.217690 1.209463 1.108972 1.186006 -8.423051 1.159413 1.168518 9.947886 1.293903 1.218132 1.237123 4.435068 1.047450 1.236364
 -0.311165 -0.358625 -0.181113 -1.009977 -0.496232 -0.530741 -0.932566 -0.627914 -199.808594 -0.734243 -0.688802 -33.286846 -0.192857 -0.494796 -0.421579 -8.004312 -1.155445 -0.426715
 -7.796474 8.134684
 -8.093108 7.236373
 -8.849077 8.902122
 -2.441370 6.466758
 -4.688516 9.048377
 -5.049702 8.322741
 -5.510614 4.131271
 -6.731725 5.670329
 76.863487 -77.152618
 -6.529468 4.865082
 -4.625665 7.148012
 48.301754 -48.445328
 -9.089716 8.487673
 -4.851636 8.901999
 -6.915823 7.659793
 29.256662 -29.319773
 -4.901342 2.882850
 -7.805531 6.723001
 -15.356204 5.031720
