# Supplementary material for: AMS 3.0: prediction of post-translational modifications
Source: BMC Bioinformatics. 2010 Apr 28;11:210. doi: 10.1186/1471-2105-11-210 (PMC2874555; doi:10.1186/1471-2105-11-210)
Supplement: Additional file 2 — PTM predictor software with training data. PTM_Archive.tar.gz includes the predictor software binaries together with all trained ANNs in tar.gz compressed form. [file 1471-2105-11-210-S2.GZ › PTM_Archive/4-hydroxyproline/A/Anet2.dat]

 2
 90 2 2
 0.753501 -15.162616
 0.742306 18.288397
 0.577065 11.160407
 0.946397 -59.478439
 1.164600 42.596832
 1.074351 -29.696440
 0.715224 -23.382177
 1.040566 -6.671054
 0.916370 13.931333
 0.458398 0.754248
 0.084567 -27.432734
 0.235209 73.808617
 1.467710 37.955807
 1.491138 33.555698
 1.580914 1.146981
 0.387358 18.267456
 0.142652 -12.244157
 1.157402 4.578756
 0.620204 -13.604948
 1.351741 -1.917825
 0.602100 -30.932335
 0.561077 71.092003
 1.809687 4.754144
 1.836823 61.804401
 1.716617 -20.307993
 0.163648 57.622929
 0.722550 0.633216
 1.129459 6.350344
 0.795269 -17.166355
 1.512472 24.950525
 0.803290 76.262520
 0.860343 -0.980535
 0.869804 52.892159
 1.201631 48.319572
 1.340419 -25.081245
 1.335354 8.965641
 0.751220 -15.865130
 1.276352 -5.431268
 0.923252 -36.180462
 0.616800 12.761469
 1.241219 -30.780025
 1.277994 -38.965672
 1.572600 -6.914103
 1.519689 35.070713
 1.434916 51.646584
 1.264428 -57.943874
 1.404401 8.981613
 1.318327 -55.457603
 1.585608 118.698723
 1.332755 -59.243732
 1.758759 12.807309
 1.687840 33.729076
 1.007732 -6.428138
 0.698685 49.999046
 0.757664 25.408451
 0.219826 -16.355932
 2.102033 33.436386
 0.422256 20.180712
 1.174067 -52.221371
 1.322322 -36.663235
 2.112449 7.419080
 2.099274 84.441238
 1.653252 30.356905
 1.552919 11.127230
 1.439306 11.550046
 1.527909 -2.552574
 1.932391 -54.284191
 1.223891 4.108464
 1.504746 -0.422011
 1.501083 6.148365
 1.753904 -85.492134
 1.737962 45.693001
 1.588375 -11.872610
 1.409867 -4.255920
 1.339762 -6.607155
 1.496638 21.425640
 1.732399 10.095558
 1.000165 -12.239968
 1.376037 -18.212072
 1.490956 -26.382055
 1.834401 -10.614440
 1.904455 15.259687
 2.113544 6.005577
 1.736686 -46.763229
 1.410318 31.317032
 1.130186 5.512369
 1.829092 18.724340
 1.337570 30.389696
 1.315262 -2.005078
 1.942743 12.820746
 -0.296205 -332.547546
 -21.021786 26.269049
 70.966568 -71.080040
 -27.910360 22.749811
 0.753502 -15.167796
 0.742307 18.282225
 0.577068 11.147203
 0.946399 -59.491425
 1.164602 42.585819
 1.074352 -29.700516
 0.715226 -23.392445
 1.040567 -6.672877
 0.916372 13.916689
 0.458400 0.746682
 0.084568 -27.438040
 0.235211 73.802383
 1.467713 37.942650
 1.491141 33.542728
 1.580916 1.136038
 0.387359 18.263231
 0.142654 -12.254534
 1.157402 4.576942
 0.620206 -13.619760
 1.351743 -1.925356
 0.602101 -30.937977
 0.561079 71.084541
 1.809690 4.740102
 1.836826 61.794167
 1.716618 -20.313696
 0.163648 57.622913
 0.722552 0.625929
 1.129460 6.348068
 0.795270 -17.170723
 1.512475 24.937946
 0.803291 76.257362
 0.860345 -0.986688
 0.869807 52.878944
 1.201634 48.306572
 1.340421 -25.092274
 1.335355 8.961565
 0.751222 -15.875374
 1.276353 -5.433118
 0.923254 -36.195095
 0.616802 12.753898
 1.241220 -30.785360
 1.277995 -38.971970
 1.572603 -6.927178
 1.519692 35.057884
 1.434918 51.635746
 1.264429 -57.948063
 1.404404 8.971270
 1.318328 -55.459419
 1.585611 118.684174
 1.332757 -59.251244
 1.758761 12.801643
 1.687841 33.721600
 1.007735 -6.442172
 0.698687 49.988819
 0.757665 25.402760
 0.219827 -16.355965
 2.102035 33.429077
 0.422257 20.178440
 1.174069 -52.225754
 1.322324 -36.675804
 2.112450 7.417209
 2.099275 84.436440
 1.653255 30.348377
 1.552921 11.121226
 1.439307 11.547873
 1.527910 -2.554693
 1.932392 -54.286510
 1.223892 4.103999
 1.504746 -0.420874
 1.501085 6.137501
 1.753905 -85.497604
 1.737964 45.686539
 1.588378 -11.885631
 1.409869 -4.268684
 1.339764 -6.617879
 1.496639 21.421581
 1.732401 10.085069
 1.000165 -12.241550
 1.376040 -18.226847
 1.490958 -26.389400
 1.834402 -10.620090
 1.904457 15.252221
 2.113547 5.991537
 1.736688 -46.773472
 1.410319 31.311329
 1.130187 5.512348
 1.829093 18.717062
 1.337571 30.387413
 1.315263 -2.009435
 1.942745 12.808173
 -0.296201 -332.562073
 -21.024620 26.271879
 70.964981 -71.078461
 -27.913195 22.752642
