# Supplementary material for: AMS 3.0: prediction of post-translational modifications
Source: BMC Bioinformatics. 2010 Apr 28;11:210. doi: 10.1186/1471-2105-11-210 (PMC2874555; doi:10.1186/1471-2105-11-210)
Supplement: Additional file 2 — PTM predictor software with training data. PTM_Archive.tar.gz includes the predictor software binaries together with all trained ANNs in tar.gz compressed form. [file 1471-2105-11-210-S2.GZ › PTM_Archive/4-hydroxyproline/A/Anet20.dat]

 2
 90 20 2
 0.562802 17.216690 6.331797 0.851696 0.967486 0.981273 0.824537 0.451226 0.877979 0.915599 0.900448 0.893394 0.908729 -18.683514 0.869436 0.710162 -4.591188 0.976667 0.468023 -15.313588
 0.683040 7.326908 3.844952 0.924335 1.045292 1.059987 0.911353 0.579583 0.944149 0.987755 0.969476 0.961694 0.979689 21.469385 0.936272 0.815997 9.831802 1.054561 0.595199 2.699756
 1.315424 32.286964 22.294752 1.380664 1.434782 1.441834 1.368715 1.302038 1.390623 1.408278 1.398987 1.398932 1.407891 17.426727 1.383292 1.341624 15.327504 1.438299 1.306896 -13.078899
 1.477408 -5.840075 -7.963010 1.440790 1.456243 1.459503 1.438552 1.507978 1.440066 1.443482 1.439968 1.442760 1.445113 -4.674345 1.436956 1.449300 -13.453022 1.456965 1.505116 -44.740925
 1.298942 2.153381 9.962701 1.296745 1.323574 1.328614 1.291589 1.315028 1.299231 1.307132 1.302297 1.304567 1.308704 0.058355 1.294547 1.291101 -4.028479 1.325200 1.315722 -2.610617
 0.855854 8.624951 23.102922 0.954294 1.023594 1.032977 0.944855 0.798030 0.967749 0.989301 0.980209 0.977085 0.985467 -53.258911 0.962618 0.929137 5.345439 1.029531 0.806784 -11.157464
 0.660802 0.213393 17.421387 0.916057 1.053291 1.069443 0.898502 0.550862 0.942089 0.988974 0.968851 0.962016 0.981778 -29.233730 0.932384 0.805226 -3.216744 1.062933 0.568837 -22.135847
 1.132493 29.964935 14.905292 1.103910 1.106782 1.107877 1.104084 1.146985 1.101954 1.103006 1.102121 1.103376 1.103945 -15.954110 1.101553 1.114799 26.038692 1.107071 1.146061 -9.739460
 0.767740 -32.485012 27.628920 0.955966 1.062149 1.076468 0.946057 0.688454 0.973597 1.005725 0.990887 0.986642 0.999306 22.975489 0.966187 0.878174 -10.980173 1.070278 0.700971 4.007371
 1.270776 -20.760651 38.663269 1.287930 1.317507 1.321766 1.282619 1.272610 1.292402 1.301488 1.297165 1.296392 1.300736 37.482796 1.289289 1.273341 -3.752982 1.319779 1.272905 -39.999645
 0.723743 9.475387 -19.831066 0.920806 0.992361 1.003360 0.903026 0.648761 0.937950 0.960912 0.952399 0.947996 0.957531 -24.527098 0.932664 0.823959 -5.234225 0.999077 0.660790 22.728151
 0.750141 21.433043 -18.641584 0.951018 1.021523 1.033429 0.934543 0.673717 0.965655 0.981365 0.973822 0.970825 0.977465 -16.663921 0.962099 0.852533 39.831928 1.029281 0.684660 31.963757
 1.139719 -1.012360 -27.326227 1.265039 1.347084 1.356423 1.248101 1.103582 1.282569 1.310919 1.297795 1.295090 1.307599 -15.154329 1.272917 1.195883 5.635748 1.352197 1.111376 46.477196
 1.112608 7.671277 -8.213614 1.203632 1.264835 1.271693 1.190630 1.083060 1.215695 1.235765 1.225809 1.225242 1.234463 -11.204313 1.208177 1.154536 16.655193 1.268249 1.090677 14.222651
 1.128235 -15.845889 20.692160 1.169592 1.206214 1.210452 1.163171 1.117177 1.176066 1.188507 1.182335 1.181659 1.187089 19.450920 1.172472 1.146063 5.100537 1.208507 1.119420 2.970040
 0.975861 38.457016 -12.907808 1.005040 1.040766 1.044365 0.998997 0.962434 1.011427 1.023739 1.018505 1.017013 1.022569 -38.944687 1.008074 0.988627 41.352840 1.042835 0.965526 66.083199
 0.664468 -37.215855 27.271791 0.934192 1.044043 1.059660 0.910585 0.562090 0.952994 0.984052 0.967549 0.962381 0.977450 24.962032 0.946670 0.801367 6.960948 1.053473 0.579048 -29.731297
 1.233806 -22.454931 10.887730 1.142018 1.108042 1.105412 1.151549 1.268591 1.133204 1.120619 1.125809 1.127541 1.122136 16.429873 1.136981 1.187307 0.372692 1.106418 1.263029 -6.338752
 0.768201 -9.801213 -34.712296 0.956952 1.060620 1.074130 0.941086 0.686700 0.971318 1.003817 0.987123 0.984843 1.000279 -1.432395 0.962267 0.878316 -16.278749 1.067306 0.704987 -6.987133
 1.197509 -34.070393 -11.987618 1.262283 1.318097 1.324479 1.251872 1.184361 1.273022 1.291812 1.283129 1.281366 1.289822 28.993771 1.267142 1.222775 22.187601 1.321230 1.187439 16.428562
 0.945728 -4.731317 -24.848948 1.127633 1.261921 1.276674 1.102310 0.914828 1.156619 1.204587 1.184534 1.176955 1.196249 -8.867152 1.145156 1.017115 -20.141897 1.271319 0.917900 -15.353326
 0.947017 5.052430 -16.310102 1.125117 1.256991 1.271094 1.099319 0.912696 1.154172 1.200692 1.181105 1.173524 1.192733 -12.531786 1.143066 1.012788 37.533588 1.266380 0.922532 -15.189946
 1.127799 -23.221897 -6.884264 1.246080 1.316007 1.323789 1.233014 1.085768 1.262226 1.287963 1.277187 1.272385 1.282757 -31.889637 1.258039 1.182711 46.873432 1.320915 1.090302 -12.383547
 1.175574 -17.358162 6.499557 1.229477 1.272325 1.277363 1.223282 1.160660 1.239722 1.254545 1.248066 1.244741 1.251426 -28.000191 1.236715 1.198134 8.384966 1.275913 1.160456 -0.237438
 1.140786 -17.453529 21.288403 1.170703 1.204710 1.208881 1.166531 1.137132 1.177335 1.189152 1.184208 1.182067 1.186704 6.298800 1.174834 1.151012 -3.648931 1.207687 1.136001 16.433331
 0.872348 10.213942 43.328892 0.938352 1.010329 1.019635 0.929900 0.833904 0.947917 0.971542 0.959989 0.957263 0.967238 12.263953 0.943892 0.913410 31.026220 1.015884 0.842061 16.808764
 0.899536 -5.646371 -11.386539 1.070594 1.215833 1.231147 1.041604 0.811721 1.102746 1.154865 1.132599 1.124651 1.146705 12.467869 1.090423 0.959809 43.418545 1.225315 0.827508 5.678117
 0.999989 -15.978966 26.000202 1.013678 1.035570 1.038181 1.010922 0.999829 1.016871 1.025007 1.022159 1.020818 1.023769 -19.687710 1.015998 1.003431 18.418409 1.037550 0.999380 17.272440
 0.915170 2.121561 17.784578 0.995964 1.088850 1.098912 0.981841 0.865062 1.014239 1.048105 1.034014 1.029346 1.043076 -1.836479 1.005717 0.941942 -30.098192 1.095040 0.874076 -18.457281
 1.002908 -36.094448 -8.411848 1.119137 1.185811 1.192264 1.106516 0.987752 1.134822 1.158916 1.149631 1.144722 1.153976 -21.003693 1.130659 1.058107 33.105598 1.190463 0.988787 -10.609694
 0.743313 14.101641 12.810284 0.962160 1.093295 1.107961 0.950638 0.645824 0.984789 1.035315 1.013717 1.003818 1.025951 29.669884 0.977250 0.868866 -12.255405 1.102800 0.659616 37.107014
 0.925106 11.298232 27.928169 1.077507 1.202036 1.215279 1.053191 0.846662 1.106008 1.151851 1.133037 1.124560 1.143190 4.539277 1.096331 0.977657 -22.784782 1.211132 0.857996 -11.986090
 1.306027 31.149714 63.242283 1.415275 1.494832 1.503919 1.399771 1.270312 1.431888 1.460039 1.447842 1.443640 1.455217 34.730042 1.424886 1.355272 -5.102237 1.500871 1.277787 18.235699
 1.335542 19.279343 24.741251 1.401673 1.466447 1.475201 1.390261 1.322567 1.413619 1.435217 1.424999 1.423335 1.433087 -3.854964 1.407146 1.361220 -9.538607 1.471707 1.327627 41.969437
 1.280293 -16.366446 29.487379 1.314591 1.365196 1.371400 1.305791 1.282174 1.322587 1.340141 1.331905 1.331158 1.339041 -1.236648 1.316985 1.289109 -29.252958 1.368454 1.284462 7.220540
 0.835466 -31.482876 25.200035 0.981649 1.094959 1.107919 0.977255 0.767729 0.997597 1.042011 1.023050 1.016467 1.034820 36.092434 0.990234 0.929713 -17.451408 1.102774 0.778362 9.087966
 0.819331 -4.373687 6.933712 1.031640 1.186653 1.201886 1.001044 0.718429 1.067792 1.124511 1.101612 1.091502 1.114829 31.662563 1.054894 0.938019 11.384588 1.196610 0.732834 13.859916
 1.004782 -10.591794 -19.235790 1.052619 1.099907 1.105392 1.044257 0.995714 1.062283 1.079131 1.072591 1.070740 1.077526 19.724804 1.057083 1.017447 -30.526344 1.102974 0.997177 43.823956
 0.867203 -83.816643 -42.926899 1.014170 1.134135 1.146310 0.991762 0.795957 1.040506 1.083886 1.065827 1.059950 1.078045 34.743992 1.029437 0.942234 -13.116974 1.141219 0.807871 -6.012480
 1.258245 27.220507 4.908136 1.308601 1.354519 1.360426 1.301721 1.243154 1.317341 1.334170 1.327075 1.323887 1.330513 5.255351 1.314694 1.280701 -14.271789 1.358374 1.246693 14.962434
 1.036832 2.267172 -5.995058 1.148677 1.229708 1.239146 1.134444 1.003814 1.165732 1.195711 1.183137 1.178398 1.190251 -11.548033 1.160089 1.085190 -27.235653 1.236002 1.008878 -2.717107
 1.064564 2.504537 -7.605012 1.193300 1.283754 1.293664 1.176931 1.025655 1.212744 1.245008 1.231652 1.226595 1.239067 -12.663931 1.205976 1.121678 -27.360334 1.290276 1.031800 -3.471097
 1.331823 8.033558 -17.263514 1.503076 1.609161 1.620701 1.483738 1.268257 1.526825 1.565551 1.549332 1.541809 1.557627 -18.282753 1.519832 1.412622 -9.767363 1.617476 1.278267 14.326533
 1.338911 9.981962 -14.903695 1.473164 1.556318 1.565777 1.459272 1.284898 1.492684 1.522057 1.510149 1.503041 1.515250 -16.719154 1.487743 1.404231 9.356081 1.563004 1.292426 28.186497
 1.273633 10.029647 -11.172712 1.367770 1.427619 1.434414 1.358964 1.232349 1.381565 1.403256 1.394885 1.389373 1.397381 -13.275295 1.379032 1.320072 17.400024 1.433147 1.237793 31.245798
 1.024687 3.793674 -5.231997 1.099129 1.154205 1.160522 1.089963 1.001749 1.109915 1.131112 1.123017 1.119511 1.127558 -6.077024 1.105972 1.058240 -16.071161 1.158504 1.005045 -6.114444
 1.223732 7.490808 -9.972719 1.353770 1.439113 1.448477 1.338827 1.175712 1.372631 1.403973 1.390733 1.384554 1.396971 -16.327997 1.368004 1.284554 -7.169352 1.445674 1.182381 20.564152
 0.985404 0.898654 -4.899292 1.025361 1.075978 1.081690 1.017481 0.982472 1.035387 1.054540 1.048101 1.046222 1.052668 -2.598511 1.030715 0.989583 -17.869104 1.079248 0.982758 -9.715539
 1.416701 15.048116 -9.172029 1.507606 1.561331 1.567472 1.501248 1.367431 1.520380 1.540468 1.533733 1.525736 1.533328 -16.991116 1.519387 1.465083 48.325275 1.567301 1.373464 59.364990
 1.116340 2.314550 -14.150186 1.258535 1.352566 1.363207 1.241431 1.070723 1.279063 1.312349 1.299078 1.293032 1.306716 -12.114779 1.271050 1.180043 -30.269077 1.359355 1.078148 -7.666218
 1.348627 33.488659 -4.555587 1.379485 1.418338 1.423857 1.373727 1.343506 1.387006 1.399493 1.394024 1.392213 1.397869 -24.423306 1.383595 1.358658 2.704919 1.421485 1.344109 -0.213285
 1.341824 27.988012 -10.746602 1.386797 1.428502 1.434300 1.380284 1.329293 1.394446 1.408990 1.402807 1.400381 1.406789 -26.164068 1.391660 1.360483 25.184681 1.432019 1.330620 -6.903702
 1.106402 2.997293 -23.056257 1.255022 1.324673 1.331451 1.240420 1.045841 1.272169 1.297921 1.287410 1.282709 1.292768 5.185354 1.267494 1.181655 18.727781 1.329470 1.053783 -20.727699
 1.026048 -0.958421 -3.283424 1.142879 1.196518 1.201782 1.130887 0.989801 1.155981 1.176053 1.167588 1.163411 1.171832 15.304199 1.152021 1.084612 3.884365 1.200242 0.992484 -22.198549
 0.988516 7.804010 4.277096 1.054019 1.095345 1.099462 1.045676 0.980865 1.063325 1.078130 1.072692 1.069819 1.075101 19.185801 1.060110 1.014087 7.259281 1.098080 0.981493 -22.168722
 0.998474 22.775215 13.264493 1.021924 1.053330 1.057283 1.018074 0.995366 1.027083 1.037905 1.033348 1.031617 1.036008 0.711145 1.024882 1.008320 -5.483138 1.055777 0.996221 -4.964629
 1.342404 28.445871 -12.633686 1.381168 1.418876 1.423716 1.375307 1.330930 1.388310 1.401028 1.395651 1.393656 1.398936 -26.537285 1.385923 1.357378 35.362530 1.421670 1.331915 -11.836768
 0.833087 4.125605 19.162348 0.924364 0.959909 0.962730 0.915895 0.792354 0.932482 0.946307 0.940900 0.938545 0.944234 13.279919 0.929676 0.882578 45.516857 0.961837 0.800397 -5.287149
 1.134507 10.100142 -14.620008 1.161164 1.183424 1.186385 1.158036 1.124552 1.164887 1.173002 1.169697 1.167814 1.171032 -6.563131 1.164000 1.146126 -19.456646 1.185490 1.125433 4.076066
 1.181754 -23.247936 -6.348216 1.274384 1.321851 1.326805 1.265068 1.144754 1.286131 1.303634 1.297125 1.292902 1.300128 2.150449 1.283028 1.226577 -7.886989 1.325323 1.148438 -25.580492
 1.379789 -4.600405 2.820254 1.445425 1.506164 1.513169 1.434808 1.369547 1.457206 1.478862 1.469578 1.466648 1.475244 21.492872 1.452286 1.403302 -18.845812 1.510632 1.369387 -18.913822
 1.385427 6.238182 -29.165091 1.447578 1.500271 1.506230 1.438614 1.371416 1.458560 1.477471 1.469681 1.466202 1.474028 17.508204 1.454814 1.408485 5.069092 1.504425 1.372094 26.609129
 1.366114 26.621685 32.759861 1.353503 1.345858 1.345510 1.356813 1.362815 1.352241 1.349556 1.351304 1.349946 1.348630 1.920277 1.354099 1.363272 -1.652925 1.346244 1.361827 27.008184
 1.241973 6.007842 17.292328 1.244151 1.248310 1.249623 1.246212 1.237544 1.245397 1.247594 1.247211 1.245164 1.245443 -16.131502 1.247336 1.243696 0.123992 1.249724 1.234555 -20.049511
 1.174887 -7.306779 -24.770639 1.189927 1.207480 1.209827 1.186844 1.171377 1.192754 1.198377 1.196423 1.196005 1.197865 16.608400 1.191200 1.181434 0.666848 1.208699 1.172631 -15.115380
 1.124684 -24.058430 30.081078 1.216094 1.290354 1.298203 1.201292 1.108527 1.231014 1.257572 1.246672 1.243432 1.253709 16.907999 1.225116 1.157196 -10.064425 1.294554 1.109617 22.652710
 1.483906 8.327803 3.691883 1.504352 1.542947 1.548346 1.496505 1.488472 1.510366 1.521308 1.514894 1.516701 1.522274 38.293098 1.504124 1.487116 -19.717453 1.545081 1.492146 -15.308276
 0.928043 16.670416 42.192814 0.985390 0.999617 1.002177 0.982194 0.898933 0.989412 0.995700 0.994198 0.992417 0.994021 -0.110727 0.989081 0.961132 -37.645802 1.001389 0.901444 9.391209
 1.299520 -35.188511 12.649441 1.300994 1.323767 1.327399 1.296620 1.309527 1.303582 1.309856 1.306278 1.308497 1.311806 -27.481213 1.299235 1.295519 -12.146884 1.324529 1.311151 29.148186
 1.356560 -5.596498 24.629627 1.300838 1.274255 1.272155 1.309032 1.369229 1.294833 1.285672 1.290285 1.289394 1.285216 0.903413 1.299536 1.331868 2.888072 1.273551 1.365301 23.929050
 1.518164 -7.524251 -20.243771 1.484314 1.489943 1.492190 1.486551 1.535941 1.483498 1.483813 1.482523 1.483274 1.484244 13.010743 1.483078 1.496505 -9.570237 1.491000 1.532305 -0.416418
 1.424387 8.726270 -27.496580 1.444686 1.472009 1.475517 1.440531 1.419706 1.449500 1.457858 1.453398 1.452824 1.456711 17.631821 1.446889 1.431091 21.843979 1.473660 1.420558 46.138699
 1.169801 11.662617 -18.742315 1.297106 1.381929 1.391384 1.281307 1.137343 1.317076 1.347610 1.335130 1.328814 1.341181 29.066109 1.310822 1.224649 18.595280 1.388448 1.139717 23.950624
 1.051299 38.001839 0.150865 1.164500 1.242909 1.251402 1.150790 1.030716 1.183565 1.212318 1.201107 1.194344 1.205518 15.447697 1.178288 1.096564 3.167089 1.248981 1.030499 38.714729
 1.168151 -36.529877 -13.677957 1.206407 1.248866 1.253937 1.200219 1.166533 1.216300 1.232016 1.225888 1.221768 1.227613 0.040373 1.214188 1.177113 -29.850199 1.252910 1.162462 -6.663620
 1.473680 -19.333055 28.374006 1.398067 1.380303 1.379920 1.404469 1.507026 1.391366 1.384086 1.387110 1.388381 1.385165 -1.736382 1.394135 1.433032 -1.599240 1.380097 1.500818 41.737408
 1.513476 3.517846 -7.914216 1.500278 1.521175 1.524344 1.499298 1.528476 1.503908 1.510508 1.507664 1.505654 1.508489 24.523088 1.503545 1.498861 -7.761464 1.523352 1.522411 -8.588621
 1.066302 19.479958 19.152212 1.092322 1.116454 1.120002 1.088291 1.066714 1.096502 1.104412 1.101254 1.100617 1.103649 38.600594 1.094532 1.076821 -4.613336 1.118669 1.068384 -15.518263
 1.290839 1.116542 -25.019913 1.286310 1.310766 1.314406 1.285533 1.308676 1.293262 1.302868 1.300692 1.294854 1.297692 16.904734 1.295047 1.277247 -22.371164 1.314652 1.297734 -17.601732
 1.115561 -19.356140 -53.243664 1.208129 1.278202 1.286189 1.195071 1.092319 1.223813 1.248707 1.238086 1.233899 1.244749 -8.914042 1.217029 1.153295 9.496891 1.282996 1.095563 -9.181524
 1.139199 6.355019 12.083913 1.178834 1.210290 1.214168 1.173514 1.126813 1.184537 1.195229 1.190509 1.189366 1.193682 -1.319338 1.182058 1.156231 -4.053499 1.212453 1.128158 -25.665424
 1.186173 1.016039 21.830923 1.223292 1.251711 1.254908 1.219037 1.173976 1.228952 1.238557 1.234359 1.232559 1.236695 4.953493 1.227073 1.203122 26.402857 1.253741 1.175071 -25.292177
 1.295524 4.092633 34.946560 1.373643 1.418982 1.424414 1.365691 1.266780 1.384611 1.401901 1.395122 1.391162 1.398115 8.091514 1.382754 1.331872 24.598433 1.422850 1.267799 -19.092999
 1.257780 -1.229857 -2.320283 1.291985 1.318631 1.321549 1.288306 1.247651 1.298366 1.308482 1.304427 1.301474 1.305959 -8.745855 1.297880 1.271974 -15.049111 1.320636 1.246120 -9.136111
 1.179229 -0.121478 11.667126 1.188005 1.203493 1.205891 1.186867 1.178201 1.190601 1.196505 1.194272 1.192839 1.194891 -4.946024 1.190283 1.181754 0.407120 1.205242 1.176066 -12.433786
 1.087780 26.231718 14.366679 1.089371 1.102241 1.104634 1.089106 1.085623 1.090145 1.095013 1.092532 1.091646 1.094261 17.598604 1.089744 1.089723 1.667727 1.103421 1.086236 -22.178980
 1.129307 3.986330 29.480425 1.197247 1.241364 1.246187 1.189841 1.106547 1.206966 1.222325 1.216342 1.213694 1.220277 3.618077 1.203596 1.160042 -0.046781 1.244088 1.109391 -4.520423
 1.113608 10.154232 9.974876 1.123240 1.138372 1.140242 1.121746 1.111182 1.125116 1.131005 1.128504 1.127762 1.129920 1.845259 1.124607 1.117240 21.098061 1.139511 1.111215 9.522264
 0.966906 6.496750 -33.071342 1.015949 1.060501 1.065500 1.007872 0.962387 1.025704 1.042192 1.035675 1.032318 1.039117 -24.086800 1.022806 0.983998 -1.334908 1.063889 0.962416 10.954309
 1.208570 3.187104 31.258018 1.298786 1.352614 1.357924 1.288952 1.177106 1.311614 1.330244 1.323393 1.319366 1.326832 10.488475 1.307926 1.250039 6.973594 1.355948 1.178693 -32.453293
 -0.408745 -10.880607 -25.639408 -0.115042 0.084684 0.106302 -0.154014 -0.498913 -0.071866 -0.000488 -0.031097 -0.041296 -0.011362 -34.229198 -0.089516 -0.282095 -101.480110 0.097986 -0.483932 -78.812134
 -16.077507 17.586449
 52.472675 -51.858242
 66.271431 -65.839157
 -17.498545 20.054628
 -20.027891 20.997198
 -20.115574 21.349766
 -17.917696 19.049309
 -16.057991 16.687634
 -18.857109 19.373676
 -20.608679 18.814152
 -20.548693 18.355927
 -18.638325 20.089857
 -18.716339 20.518644
 53.802769 -53.919868
 -20.019739 17.931370
 -15.894463 19.334373
 107.868538 -107.950981
 -20.963394 20.326670
 -15.211569 17.687819
 104.648254 -104.535500
 -25.085312 13.432566
 0.562802 17.216694 6.331776 0.851696 0.967486 0.981273 0.824537 0.451226 0.877979 0.915599 0.900448 0.893394 0.908729 -18.683552 0.869436 0.710162 -4.591171 0.976667 0.468023 -15.313590
 0.683040 7.326909 3.844919 0.924335 1.045292 1.059987 0.911353 0.579582 0.944149 0.987755 0.969476 0.961694 0.979689 21.469334 0.936272 0.815997 9.831831 1.054561 0.595198 2.699755
 1.315424 32.286961 22.294666 1.380664 1.434781 1.441833 1.368715 1.302038 1.390623 1.408278 1.398987 1.398932 1.407891 17.426632 1.383292 1.341623 15.327558 1.438298 1.306895 -13.078910
 1.477407 -5.840076 -7.963075 1.440790 1.456243 1.459503 1.438551 1.507978 1.440066 1.443482 1.439967 1.442759 1.445113 -4.674415 1.436955 1.449299 -13.452978 1.456965 1.505116 -44.740932
 1.298942 2.153380 9.962663 1.296744 1.323574 1.328614 1.291589 1.315028 1.299230 1.307132 1.302297 1.304567 1.308704 0.058316 1.294546 1.291101 -4.028451 1.325200 1.315721 -2.610626
 0.855854 8.624953 23.102919 0.954294 1.023594 1.032977 0.944855 0.798030 0.967749 0.989301 0.980209 0.977085 0.985467 -53.258915 0.962618 0.929137 5.345456 1.029531 0.806783 -11.157470
 0.660802 0.213393 17.421352 0.916057 1.053291 1.069443 0.898502 0.550862 0.942088 0.988973 0.968851 0.962016 0.981778 -29.233780 0.932384 0.805225 -3.216716 1.062932 0.568837 -22.135851
 1.132493 29.964931 14.905273 1.103909 1.106782 1.107877 1.104084 1.146985 1.101954 1.103006 1.102121 1.103376 1.103945 -15.954125 1.101553 1.114799 26.038710 1.107071 1.146061 -9.739468
 0.767740 -32.485020 27.628895 0.955966 1.062149 1.076468 0.946057 0.688454 0.973597 1.005725 0.990887 0.986642 0.999306 22.975460 0.966187 0.878174 -10.980147 1.070278 0.700971 4.007369
 1.270775 -20.760653 38.663189 1.287930 1.317507 1.321766 1.282619 1.272609 1.292402 1.301488 1.297165 1.296391 1.300736 37.482712 1.289289 1.273341 -3.752931 1.319779 1.272904 -39.999653
 0.723743 9.475389 -19.831135 0.920806 0.992360 1.003360 0.903026 0.648760 0.937950 0.960912 0.952399 0.947996 0.957531 -24.527180 0.932664 0.823958 -5.234198 0.999077 0.660789 22.728148
 0.750140 21.433046 -18.641651 0.951018 1.021522 1.033428 0.934543 0.673717 0.965654 0.981365 0.973822 0.970825 0.977465 -16.664003 0.962098 0.852533 39.831959 1.029280 0.684660 31.963753
 1.139718 -1.012359 -27.326262 1.265038 1.347084 1.356423 1.248100 1.103581 1.282568 1.310919 1.297795 1.295090 1.307599 -15.154379 1.272916 1.195882 5.635818 1.352197 1.111375 46.477188
 1.112607 7.671278 -8.213638 1.203632 1.264835 1.271693 1.190630 1.083059 1.215694 1.235765 1.225809 1.225241 1.234463 -11.204351 1.208176 1.154535 16.655264 1.268249 1.090676 14.222643
 1.128235 -15.845887 20.692152 1.169591 1.206214 1.210452 1.163170 1.117177 1.176065 1.188507 1.182335 1.181659 1.187089 19.450901 1.172472 1.146062 5.100595 1.208507 1.119420 2.970034
 0.975860 38.457024 -12.907863 1.005040 1.040766 1.044365 0.998997 0.962433 1.011427 1.023739 1.018505 1.017013 1.022569 -38.944748 1.008074 0.988627 41.352859 1.042835 0.965526 66.083191
 0.664467 -37.215847 27.271721 0.934191 1.044043 1.059660 0.910585 0.562090 0.952994 0.984052 0.967549 0.962381 0.977449 24.961939 0.946669 0.801366 6.961002 1.053473 0.579047 -29.731300
 1.233806 -22.454935 10.887720 1.142018 1.108042 1.105412 1.151549 1.268591 1.133204 1.120619 1.125809 1.127541 1.122136 16.429861 1.136981 1.187307 0.372701 1.106418 1.263029 -6.338756
 0.768201 -9.801211 -34.712337 0.956952 1.060620 1.074130 0.941085 0.686699 0.971318 1.003816 0.987123 0.984843 1.000279 -1.432462 0.962267 0.878315 -16.278673 1.067306 0.704986 -6.987137
 1.197508 -34.070385 -11.987645 1.262283 1.318097 1.324479 1.251872 1.184361 1.273022 1.291812 1.283129 1.281366 1.289821 28.993736 1.267142 1.222775 22.187643 1.321230 1.187439 16.428556
 0.945728 -4.731316 -24.848984 1.127632 1.261921 1.276674 1.102310 0.914827 1.156619 1.204587 1.184534 1.176954 1.196249 -8.867199 1.145155 1.017114 -20.141870 1.271319 0.917900 -15.353330
 0.947017 5.052431 -16.310154 1.125116 1.256990 1.271094 1.099319 0.912696 1.154171 1.200692 1.181105 1.173524 1.192733 -12.531850 1.143066 1.012787 37.533619 1.266380 0.922531 -15.189951
 1.127799 -23.221893 -6.884311 1.246080 1.316007 1.323788 1.233013 1.085767 1.262225 1.287963 1.277187 1.272385 1.282757 -31.889702 1.258039 1.182711 46.873501 1.320915 1.090301 -12.383556
 1.175573 -17.358158 6.499526 1.229477 1.272325 1.277362 1.223282 1.160659 1.239722 1.254545 1.248065 1.244741 1.251426 -28.000237 1.236714 1.198133 8.385034 1.275913 1.160455 -0.237445
 1.140786 -17.453526 21.288372 1.170702 1.204710 1.208881 1.166530 1.137132 1.177335 1.189152 1.184208 1.182067 1.186704 6.298759 1.174834 1.151012 -3.648873 1.207687 1.136001 16.433327
 0.872347 10.213941 43.328876 0.938351 1.010329 1.019635 0.929900 0.833903 0.947917 0.971542 0.959989 0.957263 0.967238 12.263933 0.943892 0.913409 31.026241 1.015884 0.842060 16.808762
 0.899536 -5.646370 -11.386587 1.070594 1.215833 1.231147 1.041603 0.811720 1.102746 1.154865 1.132599 1.124650 1.146705 12.467807 1.090423 0.959809 43.418598 1.225315 0.827507 5.678112
 0.999989 -15.978964 26.000191 1.013678 1.035570 1.038181 1.010922 0.999829 1.016871 1.025007 1.022159 1.020818 1.023769 -19.687725 1.015998 1.003431 18.418417 1.037550 0.999380 17.272438
 0.915169 2.121562 17.784569 0.995963 1.088850 1.098912 0.981840 0.865061 1.014239 1.048105 1.034014 1.029345 1.043075 -1.836498 1.005716 0.941941 -30.098116 1.095040 0.874075 -18.457285
 1.002908 -36.094440 -8.411881 1.119137 1.185811 1.192263 1.106516 0.987751 1.134822 1.158915 1.149630 1.144722 1.153976 -21.003738 1.130659 1.058106 33.105637 1.190463 0.988786 -10.609702
 0.743313 14.101643 12.810255 0.962160 1.093295 1.107961 0.950637 0.645824 0.984789 1.035315 1.013717 1.003817 1.025951 29.669846 0.977250 0.868866 -12.255377 1.102800 0.659616 37.107010
 0.925105 11.298234 27.928129 1.077507 1.202036 1.215279 1.053191 0.846662 1.106008 1.151851 1.133037 1.124559 1.143190 4.539226 1.096331 0.977657 -22.784750 1.211132 0.857995 -11.986094
 1.306027 31.149717 63.242210 1.415274 1.494832 1.503919 1.399771 1.270311 1.431888 1.460039 1.447841 1.443640 1.455217 34.729946 1.424885 1.355272 -5.102168 1.500871 1.277786 18.235689
 1.335541 19.279346 24.741198 1.401673 1.466447 1.475200 1.390260 1.322566 1.413618 1.435217 1.424999 1.423334 1.433087 -3.855034 1.407146 1.361219 -9.538539 1.471707 1.327626 41.969429
 1.280292 -16.366442 29.487350 1.314591 1.365196 1.371399 1.305790 1.282173 1.322586 1.340140 1.331905 1.331158 1.339040 -1.236687 1.316985 1.289108 -29.252901 1.368454 1.284461 7.220536
 0.835466 -31.482880 25.200031 0.981649 1.094959 1.107919 0.977255 0.767728 0.997597 1.042011 1.023050 1.016467 1.034820 36.092426 0.990233 0.929713 -17.451384 1.102774 0.778362 9.087964
 0.819331 -4.373686 6.933675 1.031639 1.186653 1.201886 1.001044 0.718428 1.067792 1.124511 1.101611 1.091502 1.114829 31.662514 1.054893 0.938019 11.384644 1.196609 0.732833 13.859912
 1.004782 -10.591792 -19.235804 1.052619 1.099907 1.105392 1.044257 0.995714 1.062283 1.079131 1.072592 1.070740 1.077526 19.724789 1.057083 1.017447 -30.526337 1.102974 0.997177 43.823948
 0.867202 -83.816628 -42.926922 1.014169 1.134134 1.146310 0.991761 0.795956 1.040505 1.083885 1.065827 1.059950 1.078045 34.743961 1.029436 0.942234 -13.116897 1.141218 0.807870 -6.012483
 1.258244 27.220510 4.908071 1.308601 1.354519 1.360425 1.301721 1.243154 1.317341 1.334170 1.327074 1.323887 1.330513 5.255265 1.314694 1.280701 -14.271749 1.358374 1.246693 14.962426
 1.036832 2.267173 -5.995086 1.148677 1.229708 1.239146 1.134444 1.003814 1.165731 1.195710 1.183137 1.178398 1.190251 -11.548069 1.160088 1.085190 -27.235626 1.236002 1.008878 -2.717111
 1.064563 2.504538 -7.605045 1.193300 1.283754 1.293664 1.176931 1.025655 1.212744 1.245008 1.231652 1.226595 1.239067 -12.663974 1.205975 1.121677 -27.360302 1.290276 1.031800 -3.471101
 1.331822 8.033560 -17.263584 1.503075 1.609161 1.620700 1.483737 1.268256 1.526824 1.565550 1.549332 1.541809 1.557627 -18.282841 1.519832 1.412621 -9.767294 1.617475 1.278266 14.326524
 1.338910 9.981964 -14.903763 1.473163 1.556318 1.565776 1.459272 1.284897 1.492684 1.522057 1.510149 1.503040 1.515250 -16.719242 1.487743 1.404231 9.356149 1.563004 1.292425 28.186487
 1.273632 10.029649 -11.172770 1.367770 1.427619 1.434414 1.358963 1.232348 1.381565 1.403256 1.394885 1.389373 1.397381 -13.275370 1.379032 1.320072 17.400082 1.433147 1.237792 31.245790
 1.024687 3.793674 -5.232018 1.099129 1.154205 1.160522 1.089963 1.001748 1.109915 1.131111 1.123017 1.119511 1.127558 -6.077052 1.105972 1.058240 -16.071140 1.158504 1.005045 -6.114447
 1.223732 7.490808 -9.972775 1.353770 1.439113 1.448477 1.338827 1.175711 1.372631 1.403972 1.390733 1.384554 1.396970 -16.328068 1.368004 1.284553 -7.169297 1.445674 1.182380 20.564144
 0.985404 0.898655 -4.899302 1.025361 1.075978 1.081690 1.017481 0.982472 1.035387 1.054540 1.048101 1.046221 1.052668 -2.598524 1.030715 0.989583 -17.869097 1.079248 0.982758 -9.715541
 1.416701 15.048118 -9.172106 1.507605 1.561331 1.567472 1.501248 1.367429 1.520380 1.540468 1.533733 1.525735 1.533328 -16.991215 1.519386 1.465082 48.325348 1.567301 1.373462 59.364983
 1.116339 2.314551 -14.150226 1.258535 1.352566 1.363206 1.241431 1.070723 1.279063 1.312349 1.299078 1.293032 1.306715 -12.114831 1.271050 1.180043 -30.269037 1.359355 1.078147 -7.666224
 1.348627 33.488667 -4.555616 1.379486 1.418338 1.423857 1.373727 1.343507 1.387006 1.399493 1.394024 1.392213 1.397869 -24.423342 1.383595 1.358659 2.704919 1.421486 1.344110 -0.213290
 1.341825 27.988016 -10.746636 1.386797 1.428503 1.434300 1.380284 1.329293 1.394447 1.408990 1.402807 1.400381 1.406789 -26.164110 1.391660 1.360483 25.184677 1.432019 1.330620 -6.903708
 1.106401 2.997293 -23.056330 1.255021 1.324673 1.331451 1.240420 1.045840 1.272169 1.297921 1.287409 1.282709 1.292767 5.185266 1.267494 1.181655 18.727858 1.329469 1.053782 -20.727709
 1.026047 -0.958421 -3.283495 1.142878 1.196518 1.201781 1.130887 0.989800 1.155980 1.176052 1.167588 1.163410 1.171832 15.304112 1.152020 1.084611 3.884443 1.200242 0.992483 -22.198559
 0.988515 7.804011 4.277036 1.054019 1.095344 1.099462 1.045675 0.980863 1.063325 1.078130 1.072691 1.069819 1.075100 19.185728 1.060109 1.014087 7.259358 1.098080 0.981492 -22.168726
 0.998473 22.775219 13.264473 1.021924 1.053329 1.057282 1.018074 0.995365 1.027083 1.037905 1.033348 1.031616 1.036008 0.711116 1.024881 1.008319 -5.483085 1.055777 0.996220 -4.964629
 1.342403 28.445875 -12.633742 1.381168 1.418876 1.423716 1.375307 1.330929 1.388309 1.401028 1.395650 1.393656 1.398936 -26.537355 1.385923 1.357378 35.362549 1.421670 1.331914 -11.836774
 0.833086 4.125606 19.162338 0.924364 0.959909 0.962730 0.915895 0.792353 0.932482 0.946306 0.940900 0.938544 0.944233 13.279906 0.929675 0.882578 45.516922 0.961837 0.800396 -5.287150
 1.134506 10.100143 -14.620090 1.161164 1.183424 1.186385 1.158036 1.124551 1.164887 1.173002 1.169697 1.167814 1.171032 -6.563229 1.164000 1.146126 -19.456627 1.185490 1.125432 4.076061
 1.181753 -23.247932 -6.348254 1.274384 1.321851 1.326805 1.265067 1.144753 1.286131 1.303634 1.297124 1.292901 1.300127 2.150397 1.283028 1.226576 -7.886911 1.325323 1.148437 -25.580500
 1.379789 -4.600404 2.820225 1.445425 1.506164 1.513169 1.434808 1.369547 1.457205 1.478861 1.469578 1.466648 1.475244 21.492834 1.452286 1.403302 -18.845785 1.510632 1.369387 -18.913826
 1.385427 6.238183 -29.165131 1.447577 1.500271 1.506230 1.438613 1.371415 1.458560 1.477471 1.469681 1.466202 1.474028 17.508152 1.454813 1.408485 5.069125 1.504425 1.372093 26.609125
 1.366113 26.621689 32.759789 1.353503 1.345857 1.345509 1.356812 1.362815 1.352240 1.349556 1.351304 1.349945 1.348630 1.920181 1.354099 1.363271 -1.652856 1.346244 1.361826 27.008175
 1.241972 6.007843 17.292276 1.244151 1.248310 1.249622 1.246211 1.237543 1.245397 1.247593 1.247210 1.245164 1.245443 -16.131573 1.247336 1.243695 0.124060 1.249724 1.234554 -20.049517
 1.174886 -7.306778 -24.770666 1.189927 1.207480 1.209826 1.186843 1.171377 1.192754 1.198377 1.196422 1.196005 1.197865 16.608360 1.191200 1.181434 0.666906 1.208699 1.172630 -15.115384
 1.124683 -24.058428 30.081081 1.216094 1.290353 1.298203 1.201292 1.108526 1.231014 1.257572 1.246671 1.243431 1.253709 16.907995 1.225116 1.157196 -10.064402 1.294554 1.109617 22.652708
 1.483905 8.327805 3.691848 1.504352 1.542947 1.548345 1.496505 1.488472 1.510366 1.521308 1.514894 1.516700 1.522274 38.293049 1.504124 1.487116 -19.717400 1.545081 1.492145 -15.308280
 0.928043 16.670420 42.192799 0.985389 0.999617 1.002177 0.982194 0.898933 0.989412 0.995700 0.994198 0.992417 0.994021 -0.110742 0.989081 0.961132 -37.645794 1.001389 0.901444 9.391207
 1.299520 -35.188503 12.649426 1.300994 1.323767 1.327399 1.296620 1.309526 1.303581 1.309855 1.306278 1.308497 1.311806 -27.481241 1.299235 1.295519 -12.146807 1.324528 1.311150 29.148182
 1.356559 -5.596497 24.629557 1.300837 1.274254 1.272155 1.309032 1.369229 1.294833 1.285672 1.290284 1.289394 1.285216 0.903327 1.299535 1.331867 2.888112 1.273550 1.365301 23.929041
 1.518164 -7.524250 -20.243799 1.484314 1.489943 1.492190 1.486551 1.535940 1.483498 1.483813 1.482523 1.483274 1.484244 13.010707 1.483078 1.496505 -9.570222 1.491000 1.532305 -0.416422
 1.424387 8.726272 -27.496614 1.444686 1.472009 1.475517 1.440531 1.419706 1.449500 1.457858 1.453398 1.452824 1.456711 17.631779 1.446889 1.431091 21.843994 1.473660 1.420558 46.138695
 1.169800 11.662619 -18.742388 1.297106 1.381929 1.391384 1.281306 1.137342 1.317075 1.347610 1.335130 1.328814 1.341181 29.066021 1.310822 1.224648 18.595341 1.388448 1.139716 23.950615
 1.051298 38.001846 0.150793 1.164500 1.242909 1.251402 1.150790 1.030715 1.183565 1.212318 1.201107 1.194344 1.205517 15.447612 1.178287 1.096564 3.167144 1.248981 1.030499 38.714722
 1.168150 -36.529869 -13.678020 1.206406 1.248865 1.253937 1.200219 1.166532 1.216300 1.232016 1.225888 1.221768 1.227612 0.040302 1.214187 1.177113 -29.850153 1.252910 1.162462 -6.663627
 1.473680 -19.333052 28.373985 1.398067 1.380303 1.379919 1.404469 1.507026 1.391365 1.384086 1.387110 1.388380 1.385165 -1.736410 1.394135 1.433032 -1.599197 1.380097 1.500817 41.737404
 1.513476 3.517847 -7.914274 1.500278 1.521175 1.524344 1.499298 1.528476 1.503908 1.510508 1.507664 1.505654 1.508489 24.523018 1.503545 1.498861 -7.761446 1.523352 1.522411 -8.588629
 1.066302 19.479961 19.152203 1.092321 1.116454 1.120002 1.088290 1.066714 1.096501 1.104412 1.101254 1.100617 1.103649 38.600582 1.094532 1.076821 -4.613311 1.118668 1.068383 -15.518265
 1.290839 1.116542 -25.020000 1.286310 1.310766 1.314406 1.285533 1.308675 1.293262 1.302868 1.300692 1.294854 1.297692 16.904638 1.295047 1.277247 -22.371151 1.314652 1.297734 -17.601742
 1.115561 -19.356136 -53.243702 1.208128 1.278202 1.286189 1.195071 1.092319 1.223813 1.248707 1.238086 1.233898 1.244749 -8.914094 1.217029 1.153294 9.496923 1.282996 1.095563 -9.181530
 1.139199 6.355020 12.083884 1.178834 1.210290 1.214168 1.173514 1.126813 1.184537 1.195229 1.190509 1.189366 1.193682 -1.319375 1.182058 1.156231 -4.053484 1.212453 1.128158 -25.665428
 1.186173 1.016039 21.830889 1.223292 1.251711 1.254908 1.219037 1.173975 1.228952 1.238557 1.234359 1.232559 1.236695 4.953450 1.227073 1.203122 26.402876 1.253741 1.175071 -25.292181
 1.295523 4.092634 34.946491 1.373642 1.418982 1.424413 1.365690 1.266779 1.384610 1.401901 1.395122 1.391162 1.398115 8.091424 1.382753 1.331871 24.598490 1.422850 1.267798 -19.093008
 1.257779 -1.229857 -2.320350 1.291985 1.318631 1.321549 1.288306 1.247650 1.298366 1.308481 1.304426 1.301474 1.305959 -8.745942 1.297880 1.271974 -15.049058 1.320636 1.246120 -9.136120
 1.179228 -0.121477 11.667070 1.188004 1.203493 1.205891 1.186866 1.178200 1.190601 1.196504 1.194272 1.192839 1.194891 -4.946098 1.190283 1.181754 0.407157 1.205242 1.176065 -12.433791
 1.087780 26.231722 14.366658 1.089370 1.102241 1.104634 1.089106 1.085623 1.090145 1.095013 1.092532 1.091646 1.094261 17.598577 1.089744 1.089723 1.667748 1.103421 1.086236 -22.178982
 1.129307 3.986330 29.480371 1.197247 1.241364 1.246188 1.189841 1.106548 1.206966 1.222325 1.216343 1.213694 1.220277 3.618007 1.203596 1.160042 -0.046779 1.244088 1.109392 -4.520430
 1.113607 10.154234 9.974866 1.123240 1.138372 1.140242 1.121745 1.111181 1.125116 1.131004 1.128504 1.127762 1.129920 1.845246 1.124607 1.117239 21.098137 1.139511 1.111214 9.522264
 0.966906 6.496751 -33.071415 1.015949 1.060502 1.065500 1.007872 0.962387 1.025704 1.042192 1.035675 1.032318 1.039118 -24.086899 1.022806 0.983998 -1.334905 1.063889 0.962416 10.954304
 1.208570 3.187105 31.257977 1.298786 1.352614 1.357924 1.288952 1.177106 1.311614 1.330244 1.323393 1.319366 1.326832 10.488423 1.307926 1.250039 6.973619 1.355948 1.178693 -32.453300
 -0.408746 -10.880605 -25.639484 -0.115043 0.084683 0.106302 -0.154015 -0.498914 -0.071867 -0.000489 -0.031097 -0.041296 -0.011362 -34.229298 -0.089517 -0.282095 -101.480042 0.097985 -0.483934 -78.812149
 -16.076885 17.585855
 52.472645 -51.858208
 66.272079 -65.839767
 -17.497923 20.054035
 -20.027269 20.996605
 -20.114952 21.349173
 -17.917074 19.048716
 -16.057369 16.687040
 -18.856487 19.373083
 -20.608057 18.813559
 -20.548071 18.355333
 -18.637703 20.089264
 -18.715717 20.518051
 53.803406 -53.920475
 -20.019117 17.930777
 -15.893841 19.333780
 107.869164 -107.951576
 -20.962772 20.326077
 -15.210947 17.687225
 104.648880 -104.536095
 -25.084690 13.431973
