# Supplementary material for: AMS 3.0: prediction of post-translational modifications
Source: BMC Bioinformatics. 2010 Apr 28;11:210. doi: 10.1186/1471-2105-11-210 (PMC2874555; doi:10.1186/1471-2105-11-210)
Supplement: Additional file 2 — PTM predictor software with training data. PTM_Archive.tar.gz includes the predictor software binaries together with all trained ANNs in tar.gz compressed form. [file 1471-2105-11-210-S2.GZ › PTM_Archive/4-hydroxyproline/A/Anet4.dat]

 2
 90 4 2
 0.083826 0.963468 -0.051419 -13.080956
 0.034280 0.983029 -1.486915 19.658216
 -0.014992 0.968641 -5.400872 8.163116
 0.710999 1.210637 0.232065 -64.470024
 1.119813 1.331765 4.007390 50.189465
 0.690388 1.127234 -15.221004 -30.972780
 0.052285 0.982501 2.713957 -29.998241
 0.854140 1.091391 -1.402003 -9.311294
 0.583289 1.121869 -3.336971 13.623561
 -0.127656 0.801757 0.049170 3.543367
 -0.563572 0.537467 3.490098 -29.467247
 -0.373273 0.660026 8.161112 75.928192
 1.135917 1.562225 14.998380 45.867348
 1.221978 1.528256 8.417600 31.166674
 1.407300 1.529121 1.349405 3.427563
 -0.147719 0.673065 -3.041372 16.947546
 -0.603469 0.613295 -6.809578 -11.321565
 1.004147 1.123366 -7.471025 0.549716
 0.056692 0.883275 2.160282 -19.323112
 1.138676 1.448586 10.372735 -0.015594
 -0.098951 0.970142 5.203004 -32.551834
 -0.132623 0.946761 3.604840 74.155090
 1.592971 1.753874 6.135509 5.633065
 1.776334 1.725034 1.379861 62.289551
 1.676460 1.601517 -3.608723 -16.828630
 -0.405602 0.498867 -7.190795 57.828136
 0.044539 1.037596 0.101197 5.976240
 0.953787 1.170557 -3.514062 7.751902
 0.496564 1.035281 -1.969794 -20.774197
 1.259270 1.485248 8.222191 27.055225
 0.142519 0.996648 -2.707769 85.574516
 0.177135 1.067706 -2.087698 -12.686610
 0.164132 1.176957 -15.951167 58.929840
 0.837065 1.399637 -9.789171 45.700424
 1.228472 1.459928 0.481197 -28.389820
 0.992681 1.340090 7.678864 7.533624
 0.049398 0.997101 -7.549473 -15.534101
 1.063531 1.317433 -3.241715 -2.349073
 0.576020 1.108098 0.271665 -36.379269
 -0.106379 0.917782 -8.957653 7.291762
 0.884727 1.355907 0.648747 -29.929281
 0.860274 1.396491 0.594357 -39.273930
 0.741375 1.676658 0.073946 -5.542332
 0.750574 1.633023 0.047363 36.277073
 0.787008 1.518098 0.141438 53.744785
 0.974958 1.326755 0.871439 -54.748150
 0.775335 1.518061 0.222790 9.177243
 1.136549 1.398613 1.122476 -55.300087
 0.711175 1.650066 -0.239989 119.552727
 0.852926 1.457523 0.582644 -61.801487
 1.610538 1.714470 2.433608 9.993398
 1.450958 1.682846 1.061048 38.804188
 0.473713 1.288064 3.757149 -3.619932
 0.174145 1.004507 1.115163 58.993507
 0.356059 0.967007 -0.957267 15.586202
 -0.146201 0.503446 -9.069479 -19.405476
 2.026765 1.905518 3.713470 35.961704
 -0.030403 0.640031 -4.488594 18.691830
 1.001374 1.220580 -2.549001 -53.230061
 1.008080 1.452869 9.372926 -42.471203
 2.032184 1.996600 3.879123 11.223908
 1.942762 1.961209 3.256532 83.435295
 1.334511 1.479940 -0.419022 36.197800
 1.353305 1.423776 2.652183 8.035516
 1.284556 1.370383 7.051635 6.924149
 1.507346 1.525660 -7.876266 -3.436794
 1.781757 1.829438 3.198780 -56.878826
 1.103016 1.204590 -5.527518 2.055465
 1.513501 1.481274 1.300661 4.693943
 1.216788 1.343095 -1.922626 7.877798
 1.718427 1.692874 -7.937191 -89.427994
 1.635672 1.661676 -14.599527 39.814362
 1.243883 1.496280 -16.198902 -21.790424
 1.109175 1.338363 -8.745471 -4.117370
 1.101507 1.296369 -3.190557 -9.265364
 1.336452 1.425787 -22.280188 24.930536
 1.649934 1.674055 -3.791229 11.182581
 0.745952 0.935922 -19.835594 -21.282503
 1.273743 1.357712 -2.851883 -20.610205
 1.275144 1.431938 -0.896379 -18.008575
 1.966644 1.726602 12.557565 -5.626904
 2.045328 1.775972 10.278580 17.205011
 2.156007 1.928040 2.894996 6.632866
 1.684771 1.591653 2.033853 -48.350388
 1.284964 1.324594 -0.865108 30.732525
 0.980805 1.045707 -7.168814 6.544715
 1.925527 1.705778 5.114549 15.211164
 1.245307 1.300262 -1.199297 32.446705
 1.221647 1.260909 -0.870609 -0.069720
 2.022461 1.796078 4.679482 15.725477
 -1.213835 -0.052715 -1.340626 -335.481659
 -14.094815 14.457827
 -14.789567 17.752834
 -37.362995 37.341042
 71.996788 -71.761894
 -17.098541 13.559705
 0.083824 0.963468 -0.049630 -13.070151
 0.034282 0.983030 -1.484400 19.668724
 -0.014971 0.968643 -5.394655 8.169024
 0.711017 1.210638 0.237498 -64.465645
 1.119826 1.331766 4.011307 50.191380
 0.690384 1.127233 -15.219873 -30.964767
 0.052284 0.982501 2.716560 -29.986504
 0.854152 1.091392 -1.399073 -9.309937
 0.583290 1.121869 -3.334040 13.631647
 -0.127640 0.801758 0.053508 3.547713
 -0.563558 0.537468 3.493139 -29.464687
 -0.373257 0.660027 8.164943 75.930695
 1.135932 1.562225 15.004292 45.877258
 1.221988 1.528257 8.422254 31.175505
 1.407305 1.529121 1.352591 3.435125
 -0.147717 0.673065 -3.038620 16.954437
 -0.603454 0.613295 -6.806417 -11.318435
 1.004149 1.123366 -7.469227 0.553599
 0.056703 0.883275 2.163040 -19.320761
 1.138693 1.448587 10.377737 -0.010261
 -0.098944 0.970142 5.205529 -32.547016
 -0.132615 0.946761 3.608006 74.161469
 1.592989 1.753875 6.142210 5.645076
 1.776351 1.725035 1.385436 62.298306
 1.676474 1.601518 -3.604760 -16.823759
 -0.405595 0.498868 -7.189499 57.828129
 0.044551 1.037597 0.105065 5.982465
 0.953792 1.170557 -3.512700 7.753843
 0.496579 1.035282 -1.966139 -20.770477
 1.259281 1.485248 8.227386 27.065989
 0.142528 0.996648 -2.704700 85.579071
 0.177147 1.067707 -2.083949 -12.681228
 0.164142 1.176957 -15.946039 58.941017
 0.837070 1.399637 -9.785047 45.711391
 1.228475 1.459928 0.484433 -28.380554
 0.992688 1.340091 7.681584 7.537202
 0.049407 0.997102 -7.545275 -15.525260
 1.063537 1.317434 -3.239955 -2.347522
 0.576017 1.108098 0.274674 -36.366829
 -0.106366 0.917783 -8.953553 7.298179
 0.884735 1.355908 0.651410 -29.924725
 0.860282 1.396492 0.597502 -39.268551
 0.741393 1.676659 0.080476 -5.531160
 0.750591 1.633024 0.053770 36.288036
 0.787022 1.518099 0.146851 53.754044
 0.974963 1.326755 0.873531 -54.744572
 0.775349 1.518062 0.227954 9.186080
 1.136551 1.398613 1.123384 -55.298534
 0.711195 1.650068 -0.232725 119.565155
 0.852937 1.457524 0.586397 -61.795067
 1.610545 1.714470 2.436573 9.998220
 1.450967 1.682847 1.064720 38.810562
 0.473726 1.288065 3.762927 -3.607920
 0.174157 1.004508 1.119690 59.002262
 0.356067 0.967007 -0.954546 15.591075
 -0.146192 0.503447 -9.068090 -19.405479
 2.026772 1.905518 3.716833 35.967937
 -0.030398 0.640032 -4.487191 18.693771
 1.001377 1.220581 -2.547344 -53.226330
 1.008089 1.452870 9.377684 -42.460442
 2.032197 1.996601 3.882208 11.223886
 1.942779 1.961210 3.260342 83.435265
 1.334521 1.479941 -0.413695 36.210236
 1.353313 1.423777 2.656945 8.047956
 1.284555 1.370383 7.054769 6.936599
 1.507348 1.525660 -7.873841 -3.428227
 1.781767 1.829438 3.202152 -56.875336
 1.103013 1.204590 -5.526170 2.065607
 1.513506 1.481275 1.303757 4.697248
 1.216797 1.343095 -1.918390 7.890255
 1.718428 1.692874 -7.934648 -89.417191
 1.635678 1.661676 -14.596105 39.824867
 1.243904 1.496281 -16.192490 -21.784517
 1.109192 1.338364 -8.740006 -4.112986
 1.101521 1.296370 -3.186297 -9.263449
 1.336448 1.425787 -22.279118 24.938551
 1.649940 1.674056 -3.786946 11.194319
 0.745957 0.935922 -19.834534 -21.281147
 1.273748 1.357712 -2.847604 -20.602119
 1.275161 1.431939 -0.891785 -18.004230
 1.966653 1.726603 12.560689 -5.622085
 2.045341 1.775973 10.282664 17.211384
 2.156020 1.928040 2.901089 6.644879
 1.684780 1.591654 2.038197 -48.341629
 1.284971 1.324595 -0.862304 30.737398
 0.980810 1.045708 -7.168131 6.544713
 1.925539 1.705779 5.118522 15.217389
 1.245311 1.300263 -1.198099 32.448647
 1.221652 1.260909 -0.868638 -0.065990
 2.022471 1.796078 4.684623 15.736240
 -1.213815 -0.052714 -1.333362 -335.469238
 -14.095487 14.458495
 -14.790244 17.753510
 -37.364285 37.342331
 71.995224 -71.760330
 -17.099218 13.560378
