# Supplementary material for: AMS 3.0: prediction of post-translational modifications
Source: BMC Bioinformatics. 2010 Apr 28;11:210. doi: 10.1186/1471-2105-11-210 (PMC2874555; doi:10.1186/1471-2105-11-210)
Supplement: Additional file 2 — PTM predictor software with training data. PTM_Archive.tar.gz includes the predictor software binaries together with all trained ANNs in tar.gz compressed form. [file 1471-2105-11-210-S2.GZ › PTM_Archive/4-hydroxyproline/A/Anet6.dat]

 2
 90 6 2
 0.716501 0.931732 -30.385178 -11.244306 2.485072 -25.003868
 0.832621 1.013854 7.799762 32.267120 2.593761 27.541002
 1.290886 1.412559 23.352938 57.512856 1.597807 30.694946
 1.432451 1.473376 -58.223667 -28.519663 9.733682 10.922097
 1.332121 1.357313 36.026497 2.414516 5.125199 16.083750
 0.923006 0.999933 9.231540 17.445827 9.544424 -4.126649
 0.739274 0.988762 -3.759936 -20.820494 -1.880147 -4.459941
 0.997080 0.996761 0.430077 23.015148 5.885457 -46.489960
 0.815970 1.007117 -4.808189 -12.825626 -4.601575 -7.891189
 1.147062 1.227941 -2.550249 -23.298409 -1.632871 -31.375980
 0.745188 0.922360 6.338273 -35.392914 -1.274970 -33.560856
 0.825728 0.991893 48.758785 -30.500799 -4.565097 3.732821
 1.199389 1.334787 -16.589741 14.784651 6.213534 -5.483504
 1.052449 1.180201 55.833908 -19.003834 -1.214201 12.148447
 1.017847 1.089938 0.613389 -33.871464 4.675494 48.403522
 1.017279 1.012200 27.839405 20.242189 3.471201 6.763269
 0.512738 0.799687 7.333477 18.055662 -3.468701 -11.730139
 1.283485 1.205452 -0.858824 -26.732674 -1.176859 15.577792
 0.482800 0.755798 -19.798521 -33.531025 -15.479829 -18.831383
 1.186767 1.273556 13.789267 -32.090443 -5.680339 -22.729767
 1.127285 1.304103 -23.765306 -6.939320 -2.974062 -47.094284
 1.130201 1.312862 41.229008 8.706274 -6.048921 -29.971132
 1.440184 1.520412 17.443922 0.190508 -2.457142 -25.632618
 1.434942 1.462373 18.652452 -0.749195 1.787528 -17.631668
 1.352272 1.345177 5.190374 -3.548540 1.735900 19.669767
 0.788414 0.903502 27.020882 13.924293 3.157168 33.075539
 1.086891 1.284168 30.522661 12.789221 -5.194108 -4.847699
 1.000004 1.015792 17.494122 4.834809 3.337942 -12.558114
 1.114141 1.185529 -16.568583 -10.196785 3.359462 -22.339260
 1.096974 1.227797 12.937334 5.144251 -7.148252 -25.651596
 0.787864 0.998955 32.832054 35.098537 -1.687297 -0.884784
 0.985753 1.148836 13.798294 14.025537 3.357017 -40.441677
 1.603369 1.708282 16.939713 18.257383 -0.631706 24.876274
 1.670113 1.719497 54.553551 31.514931 -3.020726 16.986250
 1.504336 1.536184 -40.819607 -5.358794 0.073163 -6.886284
 1.046393 1.167897 -7.340115 9.281086 0.114790 1.358419
 0.806963 1.036220 5.738737 10.600314 -5.561065 36.285519
 1.228143 1.243711 13.932422 -15.969643 3.960495 41.076164
 0.684060 0.923972 -14.668363 -61.303444 -18.382833 -18.364582
 1.410226 1.471489 -9.639091 8.326388 3.797948 27.225746
 1.236621 1.313986 -15.707960 -1.106434 0.585210 -12.216516
 1.321140 1.409392 -19.658911 -1.288622 0.592442 -15.947968
 1.832278 1.952102 0.477065 4.804696 0.001752 -22.111336
 1.804708 1.893661 21.674871 9.212284 -0.162459 -16.788399
 1.649063 1.704866 30.582005 10.013723 -0.179655 -9.929456
 1.170512 1.206319 -19.823500 -2.577242 0.764946 -10.797132
 1.608911 1.695841 7.033866 5.645690 -0.145456 -15.481194
 0.999530 1.045037 -22.846552 -4.037925 1.144807 -8.152415
 1.893591 1.944769 64.076469 19.275518 -0.934286 -8.745078
 1.434376 1.531031 -28.604721 -3.096802 0.637468 -20.326574
 1.693446 1.668107 1.614825 28.818167 3.205813 -0.468476
 1.644154 1.656030 32.385834 18.744169 4.421611 -16.389366
 1.368032 1.477813 -16.229374 2.785816 -1.323260 -20.668736
 1.201905 1.283555 35.895161 -2.055402 -0.649804 -1.538105
 1.031910 1.089738 -3.593608 -3.974745 0.905519 4.687999
 1.155877 1.128986 -15.322577 29.730553 4.024470 -24.506609
 1.639097 1.634820 6.857037 1.176803 4.601925 -9.021225
 0.818041 0.894764 29.605354 16.119867 1.749375 -10.081282
 1.372490 1.321839 -14.991498 6.666466 0.098110 -8.523249
 1.399541 1.465011 2.465415 -46.088188 3.995255 -18.712389
 2.012283 1.934664 -13.575503 -29.349197 3.918395 10.903200
 2.030749 1.961768 32.908554 42.202827 -2.328913 20.367983
 1.932699 1.801015 25.084707 26.227406 -0.837252 41.518810
 1.688751 1.594633 13.874656 -11.471146 3.663833 7.637968
 1.428839 1.391561 -3.742106 22.894403 10.451867 -18.994383
 1.375511 1.422802 -6.103796 -46.088478 -1.740660 62.570957
 2.026401 1.957849 -2.164871 -2.050828 4.295533 -18.000196
 1.041518 1.063835 -24.089701 9.457495 10.306595 54.232662
 1.651798 1.592818 -20.784134 -29.561718 10.467619 37.875824
 1.725673 1.588459 -3.679255 -19.211287 -8.870854 -7.746805
 1.907893 1.808748 -30.653524 -4.363593 -1.763456 -14.332452
 1.930109 1.841994 12.678637 53.556705 -1.624675 46.249329
 1.898325 1.844992 -47.645706 55.261810 5.389561 61.497688
 1.621741 1.589446 3.553603 20.513388 7.197678 31.604904
 1.508091 1.474602 -15.385284 1.758358 7.497105 -7.255153
 1.608312 1.537608 -4.220626 9.105511 -1.642958 15.730580
 1.991482 1.906810 -6.244253 2.467391 1.251070 4.294188
 1.149734 1.129866 8.155046 8.619563 -13.378520 5.123972
 1.542187 1.523314 12.446706 -31.709084 -0.298569 -5.282283
 1.743435 1.683064 8.385750 -20.274746 2.759696 -6.368089
 1.661309 1.561014 -31.179369 9.146984 5.988979 29.153381
 1.732632 1.632510 7.491273 15.011407 4.345757 30.735262
 2.010305 1.932037 6.168203 -9.790079 -0.343977 35.904568
 1.765966 1.681139 -3.281818 -9.034766 1.394998 16.917030
 1.493851 1.413215 -6.750350 -16.816452 2.093146 10.151683
 1.397179 1.295071 3.137054 22.394560 0.446540 0.094777
 1.711561 1.626883 26.002510 -7.942458 4.867564 20.052885
 1.310401 1.237665 5.985415 0.759777 3.808477 17.653955
 1.390925 1.320241 -12.977637 16.889208 8.269794 3.474497
 1.765062 1.726436 13.559815 -44.708691 -7.065656 16.428230
 0.248994 0.466918 -219.324799 -37.622608 5.708821 -47.452503
 -40.362614 42.949551
 -42.605591 44.264133
 106.507423 -105.969391
 75.351601 -74.755417
 -36.485477 37.289337
 68.399055 -67.964188
 -47.213604 40.613804
 0.716524 0.931749 -30.403564 -11.244383 2.493720 -25.003887
 0.832640 1.013868 7.784206 32.267052 2.601079 27.540979
 1.290886 1.412560 23.352911 57.512817 1.597826 30.694908
 1.432451 1.473376 -58.223698 -28.519697 9.733699 10.922062
 1.332123 1.357314 36.025318 2.414482 5.125755 16.083723
 0.923014 0.999938 9.225515 17.445793 9.547260 -4.126666
 0.739291 0.988775 -3.773301 -20.820566 -1.873864 -4.459950
 0.997081 0.996761 0.430073 23.015139 5.885473 -46.490013
 0.815975 1.007121 -4.811940 -12.825677 -4.599816 -7.891194
 1.147062 1.227942 -2.550264 -23.298429 -1.632863 -31.375998
 0.745211 0.922377 6.319883 -35.392994 -1.266312 -33.560909
 0.825747 0.991908 48.743221 -30.500879 -4.557768 3.732769
 1.199389 1.334787 -16.589760 14.784623 6.213547 -5.483528
 1.052449 1.180201 55.833893 -19.003853 -1.214193 12.148434
 1.017849 1.089939 0.612223 -33.871487 4.676044 48.403507
 1.017287 1.012206 27.833382 20.242161 3.474039 6.763242
 0.512754 0.799699 7.320114 18.055593 -3.462408 -11.730187
 1.283485 1.205452 -0.858828 -26.732683 -1.176856 15.577785
 0.482805 0.755802 -19.802248 -33.531044 -15.478070 -18.831411
 1.186768 1.273556 13.789253 -32.090462 -5.680329 -22.729788
 1.127295 1.304110 -23.772928 -6.939359 -2.970474 -47.094307
 1.130213 1.312872 41.218929 8.706223 -6.044177 -29.971163
 1.440207 1.520430 17.424938 0.190414 -2.448204 -25.632677
 1.434959 1.462386 18.638611 -0.749267 1.794044 -17.631710
 1.352282 1.345185 5.182668 -3.548582 1.739528 19.669743
 0.788414 0.903502 27.020870 13.924279 3.157171 33.075531
 1.086903 1.284177 30.512814 12.789168 -5.189473 -4.847729
 1.000008 1.015795 17.491047 4.834790 3.339388 -12.558124
 1.114148 1.185535 -16.574478 -10.196815 3.362237 -22.339279
 1.096995 1.227813 12.920321 5.144160 -7.140243 -25.651649
 0.787884 0.998970 32.816341 35.098465 -1.679903 -0.884816
 0.985774 1.148853 13.781228 14.025459 3.365051 -40.441723
 1.603381 1.708291 16.929983 18.257315 -0.627126 24.876236
 1.670120 1.719502 54.548512 31.514881 -3.018357 16.986225
 1.504343 1.536189 -40.825020 -5.358840 0.075708 -6.886307
 1.046405 1.167906 -7.349767 9.281043 0.119330 1.358405
 0.806983 1.036236 5.722526 10.600231 -5.553436 36.285480
 1.228146 1.243713 13.929964 -15.969656 3.961652 41.076157
 0.684072 0.923981 -14.678068 -61.303513 -18.378273 -18.364595
 1.410235 1.471496 -9.646967 8.326339 3.801656 27.225719
 1.236630 1.313993 -15.715167 -1.106473 0.588603 -12.216537
 1.321151 1.409400 -19.667423 -1.288668 0.596449 -15.947995
 1.832300 1.952119 0.459398 4.804598 0.010069 -22.111391
 1.804730 1.893677 21.657534 9.212188 -0.154297 -16.788452
 1.649081 1.704880 30.567360 10.013642 -0.172760 -9.929502
 1.170519 1.206325 -19.829161 -2.577273 0.767610 -10.797150
 1.608928 1.695854 7.019892 5.645613 -0.138878 -15.481236
 0.999533 1.045040 -22.849010 -4.037938 1.145963 -8.152424
 1.893615 1.944787 64.056808 19.275410 -0.925034 -8.745139
 1.434389 1.531041 -28.614876 -3.096858 0.642247 -20.326607
 1.693469 1.668125 1.596438 28.818090 3.214464 -0.468506
 1.644173 1.656045 32.370274 18.744097 4.428933 -16.389400
 1.368033 1.477813 -16.229401 2.785777 -1.323238 -20.668785
 1.201906 1.283555 35.895130 -2.055438 -0.649786 -1.538141
 1.031912 1.089740 -3.594784 -3.974777 0.906074 4.687979
 1.155885 1.128992 -15.328602 29.730522 4.027302 -24.506615
 1.639114 1.634833 6.843671 1.176730 4.608215 -9.021257
 0.818041 0.894764 29.605349 16.119862 1.749378 -10.081289
 1.372495 1.321843 -14.995249 6.666418 0.099873 -8.523266
 1.399541 1.465011 2.465398 -46.088211 3.995272 -18.712431
 2.012284 1.934665 -13.575527 -29.349230 3.918410 10.903172
 2.030750 1.961768 32.908524 42.202797 -2.328896 20.367949
 1.932724 1.801033 25.065067 26.227318 -0.828009 41.518768
 1.688775 1.594652 13.855023 -11.471227 3.673074 7.637926
 1.428863 1.391579 -3.761739 22.894323 10.461103 -18.994410
 1.375528 1.422814 -6.117299 -46.088543 -1.734305 62.570923
 2.026407 1.957854 -2.170448 -2.050879 4.298154 -18.000208
 1.041538 1.063850 -24.105652 9.457435 10.314101 54.232632
 1.651805 1.592823 -20.789427 -29.561756 10.470107 37.875816
 1.725697 1.588478 -3.698891 -19.211370 -8.861615 -7.746839
 1.907915 1.808766 -30.671915 -4.363674 -1.754803 -14.332485
 1.930128 1.842009 12.663074 53.556625 -1.617350 46.249283
 1.898325 1.844992 -47.645729 55.261784 5.389575 61.497654
 1.621742 1.589446 3.553590 20.513369 7.197688 31.604883
 1.508093 1.474603 -15.386451 1.758337 7.497656 -7.255172
 1.608320 1.537613 -4.226647 9.105483 -1.640124 15.730568
 1.991498 1.906822 -6.257616 2.467321 1.257360 4.294150
 1.149734 1.129866 8.155042 8.619557 -13.378516 5.123965
 1.542192 1.523317 12.442980 -31.709103 -0.296815 -5.282292
 1.743435 1.683064 8.385736 -20.274767 2.759706 -6.368112
 1.661314 1.561018 -31.183601 9.146956 5.990973 29.153358
 1.732641 1.632517 7.484105 15.011366 4.349133 30.735231
 2.010323 1.932050 6.154402 -9.790156 -0.337476 35.904514
 1.765981 1.681150 -3.293375 -9.034830 1.400440 16.916988
 1.493860 1.413222 -6.757672 -16.816492 2.096594 10.151659
 1.397183 1.295074 3.133092 22.394535 0.448401 0.094774
 1.711570 1.626890 25.995449 -7.942501 4.870889 20.052855
 1.310407 1.237669 5.980502 0.759752 3.810788 17.653944
 1.390933 1.320247 -12.983869 16.889177 8.272729 3.474479
 1.765078 1.726448 13.546844 -44.708767 -7.059547 16.428179
 0.249018 0.466936 -219.344467 -37.622715 5.718074 -47.452564
 -40.368031 42.954308
 -42.611008 44.268894
 106.502769 -105.965309
 75.346184 -74.750664
 -36.489769 37.293106
 68.399040 -67.964172
 -47.219025 40.618565
