# Supplementary material for: AMS 3.0: prediction of post-translational modifications
Source: BMC Bioinformatics. 2010 Apr 28;11:210. doi: 10.1186/1471-2105-11-210 (PMC2874555; doi:10.1186/1471-2105-11-210)
Supplement: Additional file 2 — PTM predictor software with training data. PTM_Archive.tar.gz includes the predictor software binaries together with all trained ANNs in tar.gz compressed form. [file 1471-2105-11-210-S2.GZ › PTM_Archive/4-hydroxyproline/A/Anet8.dat]

 2
 90 8 2
 0.742638 0.643690 1.027609 0.776907 1.086989 -5.042330 1.045603 7.768268
 0.724605 0.605815 1.059632 0.765425 1.125013 -5.727626 1.079271 -14.484089
 0.693214 0.539555 1.162105 0.747602 1.232716 -4.091925 1.183676 32.713470
 1.015015 0.928216 1.284540 1.045625 1.334942 0.635171 1.299261 -81.664955
 1.164562 1.151751 1.323187 1.173989 1.361099 7.487224 1.334141 67.347008
 1.028549 1.036389 1.123343 1.027234 1.161279 -0.638452 1.134299 -4.263300
 0.729568 0.616740 1.074326 0.771033 1.142370 1.822266 1.095371 -22.624496
 1.024328 1.019595 1.120636 1.027784 1.148016 -4.710518 1.127966 -11.460249
 0.915790 0.859614 1.133920 0.937998 1.193783 -11.276361 1.151795 -7.175138
 0.577740 0.426679 1.006632 0.630221 1.074685 9.074886 1.027350 -2.490945
 0.675597 0.602227 0.927578 0.702455 0.994600 9.183084 0.949139 -14.998161
 0.734310 0.652591 0.987696 0.763858 1.049092 6.141750 1.005277 58.575321
 1.114789 1.025260 1.375714 1.144776 1.422364 6.163000 1.389999 18.097143
 1.092827 1.019054 1.303856 1.117237 1.344180 4.488335 1.315668 48.711903
 1.129650 1.087587 1.268899 1.144271 1.299873 3.442624 1.277923 -1.579355
 0.754201 0.687695 0.919221 0.775538 0.973475 2.311664 0.932074 19.385944
 0.629462 0.522117 0.956471 0.668423 1.020665 7.493491 0.972233 14.962275
 0.927245 0.896666 0.994498 0.935907 1.014775 -2.512156 0.997937 -6.324610
 0.816534 0.741030 1.031965 0.843882 1.092857 -0.591678 1.050259 -35.921154
 1.061020 1.003194 1.288773 1.081750 1.335328 4.130730 1.302370 -7.373700
 0.789854 0.680993 1.149833 0.822919 1.239148 -1.356815 1.177187 -28.029413
 0.793972 0.677297 1.154649 0.832207 1.237585 -1.660239 1.180346 64.969139
 1.466145 1.430899 1.547922 1.476381 1.564763 6.573026 1.552132 9.404631
 1.380203 1.350434 1.455821 1.389135 1.474301 4.642191 1.460793 28.531437
 1.188728 1.150753 1.316610 1.201856 1.345903 1.145733 1.325294 8.339678
 0.386737 0.251928 0.711284 0.430829 0.760916 -7.235948 0.726217 49.072742
 0.808110 0.687293 1.174250 0.851600 1.253783 -1.996964 1.198437 -4.297033
 0.981308 0.964878 1.113826 0.991096 1.143593 -3.336228 1.122253 0.221672
 0.787912 0.700708 1.050658 0.819503 1.114307 -0.116598 1.070160 -26.381401
 1.394765 1.388269 1.418305 1.395712 1.432985 9.562474 1.422196 26.008265
 0.901480 0.835220 1.141838 0.924502 1.203238 2.091917 1.160675 62.486847
 0.940194 0.865468 1.209722 0.963854 1.271136 -3.543705 1.228223 -19.609980
 0.795819 0.613515 1.276166 0.859036 1.351185 -10.218645 1.299213 35.570324
 0.959659 0.825514 1.325478 1.002663 1.390454 -3.188084 1.344920 72.941299
 1.092720 1.042052 1.322135 1.113202 1.369844 3.532338 1.335908 -51.839146
 1.119531 1.138544 1.232961 1.117230 1.278749 14.074352 1.246266 -1.708821
 0.870240 0.777587 1.177563 0.904198 1.246102 3.663205 1.198942 27.477600
 1.054531 1.036486 1.190862 1.063064 1.224777 6.133809 1.200942 7.608141
 0.911412 0.856822 1.131826 0.933215 1.191936 8.013665 1.149340 -34.290829
 0.645392 0.469941 1.082425 0.704642 1.153166 -6.903638 1.104509 3.908221
 1.054256 0.994421 1.293324 1.076881 1.342951 -0.684615 1.307858 -23.085884
 1.071579 1.002148 1.334158 1.096874 1.387452 -0.974175 1.350435 -25.640190
 1.282228 1.146561 1.617315 1.327256 1.674294 -2.907221 1.635799 1.728258
 1.317139 1.194300 1.581358 1.355233 1.626386 -2.807905 1.595947 34.339020
 1.293184 1.199077 1.474787 1.320818 1.509439 -2.193653 1.485636 41.308033
 1.094496 1.049322 1.256813 1.111722 1.294056 -0.132024 1.267214 -51.277542
 1.229161 1.128819 1.473816 1.260947 1.521654 -2.137806 1.488692 7.662539
 1.078083 1.036821 1.276351 1.094469 1.316156 0.581259 1.288353 -50.226257
 1.431256 1.314495 1.611425 1.464536 1.640760 -3.373073 1.620638 97.096344
 1.109296 1.024282 1.392013 1.139259 1.448209 -1.194414 1.409004 -45.473858
 1.355482 1.335711 1.477420 1.363017 1.513224 -4.257282 1.487474 15.696437
 1.362164 1.328478 1.483118 1.373376 1.513647 -5.492011 1.491694 19.008774
 1.174314 1.083976 1.365897 1.202454 1.393751 1.198207 1.373992 -22.876522
 0.944084 0.842231 1.161114 0.974496 1.196309 2.035557 1.171572 61.150753
 0.851781 0.765564 1.055081 0.879182 1.094421 2.007578 1.066683 -5.596041
 0.542002 0.440481 0.755141 0.573885 0.788215 -5.329422 0.764791 -17.300869
 1.491751 1.477414 1.547875 1.496627 1.569325 2.656795 1.553720 34.228558
 0.642714 0.571286 0.845863 0.666485 0.886548 -3.808221 0.857357 31.541777
 1.001804 0.969466 1.150438 1.015583 1.184623 1.880517 1.160416 -31.145578
 1.348344 1.316852 1.420022 1.356107 1.437313 11.172309 1.424987 -25.340408
 1.412715 1.383290 1.574149 1.424873 1.612076 -3.999771 1.584693 11.153915
 1.438945 1.397650 1.587635 1.453249 1.621598 -5.507601 1.597562 42.162807
 1.203089 1.096780 1.360121 1.233912 1.374296 -3.285302 1.364484 32.197590
 1.209602 1.146568 1.303230 1.226691 1.318603 -0.528772 1.307720 18.246067
 1.153836 1.128100 1.244284 1.162732 1.264721 7.223438 1.249721 -12.864187
 1.199593 1.212676 1.310804 1.199143 1.349718 -5.878008 1.322373 -9.216255
 1.339210 1.296529 1.514120 1.355232 1.551166 2.661710 1.524483 -36.106209
 0.994582 0.979048 1.103912 1.000563 1.130370 -6.362226 1.110981 -9.466977
 1.191000 1.180998 1.301808 1.198052 1.332727 -0.804913 1.310429 -7.247560
 1.140130 1.045309 1.258168 1.166069 1.272521 -7.926164 1.261483 3.978687
 1.228648 1.187991 1.384775 1.243343 1.423341 -11.062597 1.395857 -92.350281
 1.184934 1.122361 1.378767 1.206272 1.421243 -15.701637 1.390945 53.142323
 1.142446 1.023918 1.432543 1.179156 1.478753 -9.519271 1.446281 -32.788944
 1.066642 0.962301 1.314670 1.099034 1.355161 -7.269609 1.326974 -6.003616
 1.065153 0.994834 1.268680 1.088651 1.306054 -8.197281 1.279899 -37.461300
 1.117697 1.068538 1.258564 1.133329 1.289679 -26.857037 1.267709 1.657097
 1.265196 1.208619 1.444643 1.284138 1.484735 -6.026458 1.456303 2.947391
 0.869498 0.820110 0.979176 0.883256 1.006218 -17.240011 0.986491 10.990207
 1.126869 1.083676 1.299641 1.141941 1.337340 -3.990618 1.310661 16.007246
 1.150886 1.086854 1.360543 1.173545 1.399470 7.856111 1.372065 22.299120
 1.417720 1.431063 1.422012 1.413324 1.434470 5.578983 1.424927 -24.036530
 1.479046 1.486281 1.462475 1.476154 1.470513 6.709464 1.464341 23.017969
 1.654281 1.636782 1.669330 1.659132 1.670247 8.969785 1.669267 38.723686
 1.359373 1.320149 1.432274 1.370256 1.445498 5.425925 1.436075 -40.717842
 1.070730 1.014441 1.211913 1.089220 1.239096 0.524546 1.219788 14.376523
 0.870354 0.816644 0.930730 0.883905 0.941479 -7.517996 0.933257 7.025689
 1.415814 1.412297 1.436415 1.417114 1.449114 5.734800 1.439618 16.052868
 1.061575 1.025610 1.172800 1.074896 1.195362 0.068793 1.178694 13.558551
 0.993886 0.959200 1.131335 1.002334 1.165411 2.414999 1.141038 -6.443435
 1.639472 1.659460 1.608373 1.632619 1.611112 11.379832 1.609122 -0.573316
 -0.753589 -0.929035 -0.152766 -0.690687 -0.040821 -4.449338 -0.118244 -284.217316
 -4.914397 5.181993
 -3.610504 5.252021
 -6.700308 10.172303
 -5.166463 5.460908
 -8.954247 9.638205
 -34.211079 34.221802
 -8.034651 9.340728
 75.021637 -74.947380
 -11.539183 3.803903
 0.742634 0.643684 1.027607 0.776904 1.086988 -5.047016 1.045601 7.787228
 0.724601 0.605809 1.059630 0.765421 1.125012 -5.733011 1.079269 -14.465643
 0.693208 0.539547 1.162103 0.747597 1.232714 -4.102115 1.183674 32.723900
 1.015010 0.928209 1.284538 1.045621 1.334940 0.625300 1.299259 -81.657188
 1.164559 1.151745 1.323186 1.173985 1.361098 7.479001 1.334139 67.350433
 1.028545 1.036385 1.123342 1.027232 1.161278 -0.642217 1.134298 -4.249232
 0.729562 0.616731 1.074324 0.771028 1.142368 1.813625 1.095368 -22.603870
 1.024327 1.019594 1.120635 1.027784 1.148016 -4.711861 1.127965 -11.457854
 0.915783 0.859604 1.133917 0.937992 1.193781 -11.287985 1.151792 -7.160882
 0.577737 0.426674 1.006631 0.630218 1.074684 9.068965 1.027349 -2.483290
 0.675595 0.602223 0.927577 0.702453 0.994600 9.178549 0.949138 -14.993644
 0.734307 0.652588 0.987695 0.763856 1.049091 6.136807 1.005276 58.579742
 1.114782 1.025251 1.375712 1.144771 1.422362 6.151870 1.389996 18.114605
 1.092820 1.019044 1.303854 1.117231 1.344178 4.477066 1.315666 48.727474
 1.129644 1.087579 1.268896 1.144266 1.299871 3.432665 1.277921 -1.566027
 0.754199 0.687691 0.919219 0.775535 0.973474 2.307811 0.932073 19.398087
 0.629458 0.522111 0.956469 0.668419 1.020663 7.484508 0.972232 14.967788
 0.927244 0.896664 0.994497 0.935906 1.014775 -2.513446 0.997936 -6.317782
 0.816528 0.741021 1.031962 0.843877 1.092855 -0.605019 1.050257 -35.916954
 1.061016 1.003189 1.288772 1.081747 1.335327 4.125365 1.302369 -7.364313
 0.789851 0.680989 1.149832 0.822917 1.239147 -1.361315 1.177186 -28.020947
 0.793968 0.677292 1.154647 0.832204 1.237584 -1.666193 1.180345 64.980347
 1.466138 1.430889 1.547919 1.476375 1.564761 6.561797 1.552130 9.425774
 1.380198 1.350426 1.455819 1.389130 1.474299 4.634025 1.460791 28.546854
 1.188726 1.150749 1.316608 1.201854 1.345902 1.141213 1.325293 8.348260
 0.386737 0.251928 0.711284 0.430829 0.760916 -7.235915 0.726217 49.072720
 0.808107 0.687288 1.174249 0.851596 1.253782 -2.002756 1.198435 -4.286092
 0.981307 0.964877 1.113826 0.991095 1.143592 -3.338044 1.122252 0.225090
 0.787910 0.700705 1.050657 0.819501 1.114306 -0.120020 1.070159 -26.374851
 1.394759 1.388260 1.418303 1.395706 1.432983 9.552386 1.422194 26.027210
 0.901475 0.835213 1.141836 0.924498 1.203237 2.082608 1.160673 62.494850
 0.940189 0.865461 1.209720 0.963850 1.271134 -3.552804 1.228221 -19.600523
 0.795814 0.613508 1.276164 0.859032 1.351184 -10.224469 1.299212 35.589973
 0.959655 0.825508 1.325476 1.002660 1.390453 -3.193411 1.344918 72.960617
 1.092717 1.042048 1.322134 1.113200 1.369843 3.529636 1.335907 -51.822834
 1.119527 1.138538 1.232960 1.117226 1.278748 14.067508 1.246264 -1.702533
 0.870234 0.777578 1.177560 0.904192 1.246100 3.652498 1.198940 27.493147
 1.054530 1.036485 1.190861 1.063063 1.224777 6.132881 1.200942 7.610864
 0.911406 0.856813 1.131824 0.933210 1.191934 8.005532 1.149337 -34.268948
 0.645389 0.469937 1.082424 0.704640 1.153165 -6.907369 1.104508 3.919494
 1.054254 0.994418 1.293323 1.076879 1.342950 -0.688870 1.307857 -23.077868
 1.071576 1.002144 1.334156 1.096871 1.387450 -0.979200 1.350434 -25.630722
 1.282221 1.146551 1.617313 1.327250 1.674292 -2.917652 1.635797 1.747911
 1.317132 1.194291 1.581355 1.355227 1.626384 -2.818140 1.595945 34.358307
 1.293179 1.199069 1.474785 1.320813 1.509437 -2.202300 1.485634 41.324322
 1.094494 1.049319 1.256812 1.111720 1.294056 -0.135366 1.267213 -51.271248
 1.229156 1.128812 1.473814 1.260942 1.521653 -2.146056 1.488690 7.678085
 1.078082 1.036819 1.276351 1.094468 1.316155 0.579808 1.288353 -50.223522
 1.431248 1.314485 1.611422 1.464529 1.640757 -3.384677 1.620635 97.118210
 1.109293 1.024276 1.392012 1.139255 1.448208 -1.200408 1.409003 -45.462563
 1.355479 1.335707 1.477419 1.363015 1.513223 -4.261795 1.487473 15.704922
 1.362160 1.328473 1.483117 1.373373 1.513645 -5.497980 1.491693 19.019991
 1.174307 1.083966 1.365894 1.202447 1.393749 1.186900 1.373989 -22.855391
 0.944079 0.842223 1.161112 0.974491 1.196307 2.027330 1.171570 61.166153
 0.851779 0.765560 1.055079 0.879179 1.094420 2.003022 1.066682 -5.587469
 0.542002 0.440481 0.755141 0.573885 0.788215 -5.329326 0.764791 -17.300890
 1.491747 1.477409 1.547873 1.496624 1.569324 2.650974 1.553718 34.239525
 0.642713 0.571285 0.845863 0.666484 0.886548 -3.810019 0.857357 31.545189
 1.001802 0.969463 1.150437 1.015581 1.184623 1.876997 1.160415 -31.139019
 1.348338 1.316843 1.420020 1.356101 1.437311 11.162219 1.424985 -25.321472
 1.412715 1.383289 1.574149 1.424873 1.612076 -4.001083 1.584693 11.153888
 1.438944 1.397649 1.587635 1.453248 1.621598 -5.509897 1.597561 42.162781
 1.203083 1.096772 1.360119 1.233906 1.374294 -3.293766 1.364482 32.219440
 1.209597 1.146560 1.303228 1.226685 1.318601 -0.536474 1.307718 18.267920
 1.153831 1.128094 1.244282 1.162727 1.264719 7.218149 1.249719 -12.842335
 1.199590 1.212671 1.310803 1.199140 1.349717 -5.881484 1.322371 -9.201213
 1.339210 1.296529 1.514120 1.355232 1.551166 2.663684 1.524483 -36.100101
 0.994574 0.979037 1.103909 1.000556 1.130367 -6.377008 1.110978 -9.449101
 1.191001 1.180998 1.301809 1.198052 1.332727 -0.802076 1.310429 -7.241784
 1.140127 1.045303 1.258166 1.166065 1.272520 -7.929690 1.261482 4.000531
 1.228645 1.187986 1.384774 1.243340 1.423340 -11.065241 1.395856 -92.331322
 1.184930 1.122356 1.378766 1.206269 1.421242 -15.704986 1.390943 53.160767
 1.142441 1.023911 1.432541 1.179152 1.478752 -9.527527 1.446280 -32.778519
 1.066637 0.962295 1.314669 1.099030 1.355160 -7.277233 1.326972 -5.995860
 1.065151 0.994830 1.268679 1.088649 1.306053 -8.202740 1.279898 -37.457878
 1.117695 1.068535 1.258563 1.133327 1.289678 -26.859039 1.267708 1.671100
 1.265193 1.208615 1.444642 1.284135 1.484735 -6.027562 1.456302 2.968030
 0.869492 0.820101 0.979173 0.883251 1.006216 -17.253485 0.986489 10.992666
 1.126868 1.083673 1.299640 1.141940 1.337340 -3.990830 1.310660 16.021484
 1.150884 1.086851 1.360542 1.173543 1.399469 7.853434 1.372064 22.306761
 1.417717 1.431059 1.422011 1.413322 1.434469 5.574489 1.424925 -24.028048
 1.479042 1.486276 1.462473 1.476151 1.470512 6.703499 1.464340 23.029184
 1.654274 1.636772 1.669327 1.659125 1.670245 8.958537 1.669264 38.744823
 1.359368 1.320141 1.432272 1.370251 1.445497 5.417782 1.436073 -40.702438
 1.070728 1.014437 1.211912 1.089217 1.239095 0.520083 1.219787 14.385098
 0.870355 0.816645 0.930730 0.883905 0.941479 -7.517900 0.933257 7.025678
 1.415810 1.412292 1.436413 1.417111 1.449113 5.729054 1.439616 16.063822
 1.061574 1.025609 1.172800 1.074895 1.195362 0.066971 1.178694 13.561966
 0.993884 0.959197 1.131334 1.002333 1.165410 2.411714 1.141038 -6.436873
 1.639466 1.659451 1.608370 1.632614 1.611110 11.369676 1.609119 -0.554388
 -0.753596 -0.929046 -0.152769 -0.690693 -0.040823 -4.460943 -0.118247 -284.195435
 -4.904976 5.172573
 -3.601086 5.242605
 -6.690883 10.162881
 -5.157041 5.451488
 -8.944822 9.628781
 -34.207352 34.218082
 -8.025226 9.331306
 75.029648 -74.955383
 -11.529757 3.794478
