# Supplementary material for: AMS 3.0: prediction of post-translational modifications
Source: BMC Bioinformatics. 2010 Apr 28;11:210. doi: 10.1186/1471-2105-11-210 (PMC2874555; doi:10.1186/1471-2105-11-210)
Supplement: Additional file 2 — PTM predictor software with training data. PTM_Archive.tar.gz includes the predictor software binaries together with all trained ANNs in tar.gz compressed form. [file 1471-2105-11-210-S2.GZ › PTM_Archive/4-hydroxyproline/P/Pnet10.dat]

 2
 90 10 2
 0.707803 1.093397 1.034743 0.998808 1.097546 1.061635 0.997314 -1.590034 -7.806922 -4.085727
 0.688262 1.106356 1.043574 1.005215 1.110936 1.072250 1.003481 -1.393102 -8.818913 -3.936423
 0.586816 1.140338 1.061123 1.012318 1.146157 1.097120 1.008770 0.295228 -8.778698 -1.648566
 0.604906 1.118941 1.044243 0.997869 1.124397 1.078264 0.995019 -0.183908 -7.589563 -1.937131
 0.638571 1.086896 1.021007 0.979626 1.091522 1.051412 0.977530 0.110204 -2.668152 -0.402642
 0.674866 1.054195 0.994796 0.957567 1.058125 1.022469 0.957253 -0.905380 -0.076142 -1.312487
 0.580641 1.108257 1.028959 0.979780 1.113864 1.065406 0.977832 -0.942322 -6.210054 -2.766497
 0.867482 1.040734 1.015616 1.000011 1.042547 1.027203 0.999066 -1.295608 -6.679425 -4.145855
 0.539428 1.079033 0.996515 0.944641 1.084574 1.034831 0.943765 1.011305 2.876696 2.402306
 0.749844 1.108889 1.059448 1.029393 1.112620 1.081780 1.026346 0.385907 -10.229687 -2.166292
 0.735481 1.078069 1.024557 0.991699 1.081910 1.048979 0.990005 1.127580 1.490600 1.442198
 0.694219 1.083206 1.023175 0.986269 1.087497 1.050715 0.984616 2.914533 9.193296 5.862349
 0.553014 1.126631 1.041953 0.989521 1.132500 1.080860 0.987360 1.396801 7.001294 2.208317
 0.645522 1.101468 1.033809 0.992102 1.106076 1.064812 0.990431 1.438042 7.175322 2.124645
 0.753865 1.080360 1.031920 1.002231 1.083607 1.054110 1.001224 0.203368 1.781057 -1.106955
 0.899534 1.055741 1.030387 1.015351 1.057594 1.041799 1.014484 2.483424 10.188235 4.699779
 0.616086 1.100265 1.026021 0.980044 1.105537 1.060085 0.978147 0.134439 -2.150499 -1.444297
 0.982650 1.044672 1.037506 1.033478 1.045282 1.040607 1.032754 0.531435 0.341409 -0.537294
 0.657042 1.087026 1.020128 0.978958 1.091776 1.050812 0.977107 -0.756347 -3.978959 -3.566674
 0.622253 1.105127 1.034440 0.990309 1.110031 1.066905 0.988413 0.248301 2.728828 -0.153395
 0.677276 1.124533 1.047778 1.002935 1.129170 1.083025 1.004028 0.097875 2.432637 0.652499
 0.662145 1.129434 1.051540 1.005676 1.134165 1.087428 1.006442 0.757803 5.651273 2.294886
 0.640962 1.139062 1.068069 1.023924 1.144040 1.100569 1.022178 1.056427 6.588042 2.875287
 0.708937 1.116217 1.058580 1.022844 1.120291 1.084990 1.021064 1.062296 3.581246 1.837536
 0.791749 1.087967 1.046528 1.020921 1.090828 1.065542 1.019448 0.605319 -0.455366 -0.205423
 0.853732 1.050020 1.018492 0.999956 1.052004 1.032959 0.999458 3.048641 6.736509 5.202871
 0.634987 1.132568 1.053137 1.005575 1.137618 1.089724 1.005644 0.338499 2.523720 0.751413
 0.908465 1.034231 1.016647 1.005570 1.035460 1.024825 1.004982 1.488147 3.125144 2.408246
 0.739254 1.089480 1.038998 1.007707 1.092973 1.062187 1.006200 -0.210212 -5.587077 -2.569789
 0.717917 1.110455 1.053746 1.018574 1.114368 1.079795 1.017451 1.779134 9.913560 5.057127
 0.700094 1.095928 1.031102 0.992168 1.100026 1.060905 0.992325 1.167346 6.302509 3.305303
 0.703668 1.113688 1.046821 1.007051 1.117976 1.077556 1.007226 1.532297 7.202640 4.181887
 0.690225 1.169653 1.095502 1.052028 1.174244 1.129300 1.052101 2.228000 10.435630 4.936829
 0.678799 1.154532 1.081010 1.037356 1.159100 1.114708 1.037301 0.645873 5.381125 1.404600
 0.684116 1.119517 1.053147 1.012629 1.123847 1.083811 1.012169 -1.531511 -2.238467 -3.469622
 0.652076 1.082549 1.012334 0.969333 1.086916 1.045074 0.970239 -1.767639 1.256302 -2.584728
 0.610968 1.120498 1.039814 0.990815 1.125726 1.077036 0.990672 0.120015 2.927112 0.883960
 0.857565 1.057126 1.025697 1.006808 1.058994 1.040407 1.007202 0.045103 4.907389 0.199658
 0.594572 1.096378 1.021413 0.974173 1.101513 1.056189 0.972941 -1.909009 -5.541463 -4.116532
 0.850278 1.128129 1.084603 1.060084 1.130688 1.104308 1.060229 2.273388 8.348315 3.862840
 0.770059 1.117163 1.063047 1.030750 1.120785 1.087671 1.029973 -1.761003 -8.332273 -4.612803
 0.734246 1.138297 1.076039 1.038705 1.142615 1.104387 1.037810 -2.194474 -9.531219 -5.406017
 0.684064 1.246295 1.161495 1.112034 1.251769 1.199989 1.111602 -1.192517 -1.983616 -1.403077
 0.781449 1.224939 1.157105 1.118445 1.229294 1.187708 1.118615 1.149167 8.077682 4.318478
 0.868978 1.181442 1.132717 1.105755 1.184357 1.154619 1.106176 2.278054 11.486762 6.500923
 0.880049 1.091995 1.059989 1.041187 1.094138 1.074619 1.040594 -1.217627 -8.444606 -4.044321
 0.773465 1.188289 1.123051 1.085588 1.192537 1.152611 1.085361 0.143881 1.835400 1.008123
 0.894123 1.049338 1.027790 1.014042 1.050907 1.037853 1.013501 -1.456469 -9.505299 -4.838248
 0.933371 1.219855 1.172489 1.148015 1.222541 1.193582 1.149442 5.518223 26.873390 15.122871
 0.695942 1.162825 1.093787 1.052271 1.167377 1.125361 1.051317 -3.147073 -12.723538 -7.335434
 0.755192 1.150054 1.091711 1.056153 1.154407 1.118151 1.053687 -0.728099 -2.199982 -1.093289
 0.732476 1.153036 1.091863 1.054515 1.157548 1.119585 1.052055 0.194102 1.580097 1.164685
 0.691051 1.128825 1.069480 1.032532 1.133031 1.096724 1.030695 0.241665 -0.536540 0.209284
 0.786021 1.094728 1.053663 1.027967 1.097658 1.072473 1.026635 0.605829 -0.892163 0.244297
 0.877800 1.063998 1.039993 1.025169 1.065670 1.050889 1.024052 1.474843 0.441430 1.547375
 0.987557 1.064230 1.054967 1.049930 1.065037 1.058855 1.048516 1.297451 -2.200514 0.756891
 0.738639 1.145639 1.087779 1.052204 1.149883 1.114125 1.049839 -0.028521 -0.494750 -0.073888
 0.943009 1.021186 1.010815 1.004384 1.021786 1.015651 1.004039 1.504172 0.537995 1.738565
 0.891574 1.075093 1.051395 1.036826 1.076817 1.062101 1.035483 1.036236 -0.007572 0.605854
 0.713481 1.116716 1.061596 1.027134 1.120531 1.086915 1.025513 -1.758581 -6.491170 -4.100258
 0.679281 1.156118 1.082916 1.038478 1.161174 1.116402 1.036834 -0.479727 1.562002 0.012082
 0.699821 1.153661 1.085260 1.043766 1.158452 1.116537 1.042274 1.215339 7.315789 3.913705
 0.871947 1.114815 1.086029 1.068740 1.116943 1.098853 1.067308 3.143408 8.023255 5.983594
 0.856528 1.095335 1.065782 1.047680 1.097383 1.079168 1.046446 1.693153 3.046811 2.824033
 0.813481 1.081838 1.045956 1.023518 1.084375 1.062398 1.022085 -1.013896 -5.214474 -3.085927
 0.635837 1.100165 1.029285 0.984942 1.104965 1.062046 0.983848 -2.803453 -5.250151 -5.380004
 0.652063 1.158188 1.082996 1.036798 1.163616 1.117363 1.034596 -1.572109 -2.304156 -2.929102
 0.883673 1.040590 1.019053 1.005354 1.042031 1.029137 1.004872 0.359252 -1.274896 -0.179210
 0.691364 1.096853 1.037953 1.000976 1.100891 1.065203 0.999625 -1.318354 -0.644444 -2.647087
 0.982351 1.092188 1.081897 1.076619 1.092947 1.086290 1.075652 3.323955 6.245329 5.887651
 0.769290 1.120222 1.064910 1.031885 1.124115 1.090045 1.030730 -0.594307 -0.568290 -0.597618
 0.736888 1.129330 1.068202 1.031635 1.133634 1.096095 1.030296 0.382643 3.478648 1.749491
 0.585999 1.151471 1.070102 1.019699 1.157072 1.107460 1.017658 -0.007494 1.699475 0.746617
 0.648020 1.119585 1.053019 1.011531 1.124151 1.083678 1.009958 -0.278511 -0.112921 -0.543458
 0.713716 1.098971 1.044923 1.011115 1.102695 1.069857 1.009813 -1.264024 -4.350210 -3.144990
 0.859957 1.093228 1.058247 1.037321 1.095734 1.074250 1.036512 1.038646 3.937593 2.839793
 0.675690 1.138747 1.068410 1.025696 1.143526 1.100568 1.024396 -1.164661 -2.201248 -1.811984
 0.915433 1.055158 1.036459 1.024963 1.056571 1.045026 1.024047 0.636001 -0.683363 0.786390
 0.721379 1.099607 1.045177 1.011316 1.103199 1.070336 1.010633 -0.219549 0.118153 -0.840300
 0.659716 1.117986 1.051626 1.010457 1.122592 1.082161 1.008714 -0.377102 -0.791550 -0.103183
 0.819100 1.081634 1.043802 1.020644 1.084279 1.061141 1.019564 -0.223935 -2.182063 -0.672926
 0.794213 1.089652 1.047930 1.022169 1.092526 1.067087 1.021082 0.485196 0.825986 1.093189
 0.667147 1.136454 1.072751 1.033034 1.140794 1.102053 1.031433 0.134889 -0.503123 0.151539
 0.759455 1.107971 1.061227 1.032175 1.111169 1.082674 1.030889 0.134214 -1.394655 -0.556239
 0.875167 1.073601 1.047581 1.031677 1.075347 1.059437 1.030809 0.831929 -0.071552 0.511742
 1.048895 1.046624 1.048200 1.050256 1.046510 1.047202 1.049789 2.411054 3.695716 4.003372
 0.764822 1.092075 1.046181 1.017740 1.095246 1.067243 1.016421 0.473388 0.187910 0.650235
 0.963001 1.045010 1.034193 1.027662 1.045789 1.039163 1.027189 1.151706 1.116858 1.649757
 0.876559 1.054489 1.032107 1.017959 1.056010 1.042403 1.016924 0.675102 -0.386662 -0.268469
 0.666231 1.119574 1.056460 1.016940 1.123947 1.085624 1.015647 -0.542165 -2.816745 -1.182841
 -1.704965 -0.664843 -0.829510 -0.927472 -0.653738 -0.754397 -0.929436 -10.550035 -34.362011 -20.998573
 -0.740027 2.573091
 -5.627687 5.872067
 -3.582695 6.307068
 -2.963716 6.058723
 -5.122221 6.512520
 -4.860856 5.722503
 -4.821376 4.137598
 9.665886 -8.716290
 37.496956 -36.903873
 19.027174 -20.559025
 -11.311378 1.700015
 0.707809 1.093399 1.034744 0.998810 1.097547 1.061637 0.997316 -1.591138 -7.808305 -4.088125
 0.688269 1.106358 1.043575 1.005217 1.110937 1.072251 1.003483 -1.394294 -8.820469 -3.939012
 0.586826 1.140340 1.061125 1.012321 1.146159 1.097123 1.008772 0.293471 -8.781406 -1.652418
 0.604915 1.118942 1.044245 0.997871 1.124398 1.078265 0.995021 -0.185448 -7.592076 -1.940533
 0.638578 1.086897 1.021009 0.979628 1.091523 1.051413 0.977532 0.108942 -2.670236 -0.405448
 0.674870 1.054196 0.994797 0.957568 1.058126 1.022470 0.957254 -0.906209 -0.077211 -1.314308
 0.580650 1.108259 1.028961 0.979783 1.113865 1.065408 0.977835 -0.943982 -6.212354 -2.770144
 0.867485 1.040734 1.015617 1.000012 1.042548 1.027204 0.999067 -1.295958 -6.679941 -4.146599
 0.539438 1.079035 0.996517 0.944644 1.084575 1.034833 0.943768 1.009433 2.873822 2.398138
 0.749851 1.108890 1.059449 1.029395 1.112621 1.081781 1.026348 0.384845 -10.231296 -2.168603
 0.735486 1.078070 1.024558 0.991700 1.081911 1.048980 0.990006 1.126807 1.489418 1.440511
 0.694224 1.083207 1.023177 0.986270 1.087498 1.050716 0.984617 2.913644 9.191919 5.860405
 0.553025 1.126633 1.041955 0.989524 1.132501 1.080862 0.987363 1.394871 6.998478 2.204071
 0.645532 1.101470 1.033812 0.992105 1.106078 1.064814 0.990434 1.436214 7.172628 2.120614
 0.753873 1.080362 1.031922 1.002233 1.083608 1.054112 1.001226 0.201842 1.778810 -1.110326
 0.899539 1.055742 1.030388 1.015353 1.057595 1.041800 1.014486 2.482603 10.187164 4.698011
 0.616093 1.100266 1.026023 0.980046 1.105538 1.060086 0.978149 0.133117 -2.152599 -1.447225
 0.982653 1.044673 1.037507 1.033479 1.045282 1.040608 1.032755 0.531007 0.340898 -0.538185
 0.657050 1.087027 1.020130 0.978961 1.091778 1.050814 0.977109 -0.758055 -3.981753 -3.570483
 0.622259 1.105128 1.034442 0.990311 1.110032 1.066906 0.988415 0.247189 2.727185 -0.155848
 0.677281 1.124534 1.047779 1.002936 1.129171 1.083027 1.004030 0.096963 2.431327 0.650511
 0.662153 1.129435 1.051542 1.005678 1.134166 1.087430 1.006444 0.756616 5.649570 2.292299
 0.640974 1.139065 1.068072 1.023927 1.144043 1.100572 1.022181 1.054277 6.584940 2.870573
 0.708946 1.116218 1.058582 1.022847 1.120292 1.084992 1.021066 1.060726 3.578979 1.834092
 0.791754 1.087968 1.046529 1.020922 1.090829 1.065543 1.019450 0.604431 -0.456638 -0.207359
 0.853732 1.050021 1.018492 0.999956 1.052004 1.032959 0.999458 3.048584 6.736436 5.202762
 0.634995 1.132569 1.053139 1.005577 1.137619 1.089725 1.005646 0.337326 2.522036 0.748857
 0.908467 1.034231 1.016648 1.005570 1.035460 1.024825 1.004983 1.487795 3.124639 2.407477
 0.739258 1.089481 1.038999 1.007709 1.092973 1.062188 1.006202 -0.210932 -5.588109 -2.571353
 0.717928 1.110457 1.053749 1.018577 1.114370 1.079797 1.017454 1.777225 9.910800 5.052933
 0.700099 1.095929 1.031103 0.992169 1.100026 1.060906 0.992326 1.166611 6.301399 3.303693
 0.703673 1.113689 1.046822 1.007053 1.117977 1.077557 1.007228 1.531436 7.201329 4.180007
 0.690236 1.169655 1.095504 1.052031 1.174246 1.129302 1.052104 2.226042 10.432777 4.932548
 0.678809 1.154534 1.081012 1.037359 1.159102 1.114710 1.037304 0.644023 5.378386 1.400533
 0.684124 1.119518 1.053149 1.012632 1.123849 1.083812 1.012171 -1.533041 -2.240748 -3.473004
 0.652080 1.082550 1.012335 0.969335 1.086916 1.045075 0.970241 -1.768406 1.255274 -2.586421
 0.610975 1.120499 1.039816 0.990817 1.125727 1.077038 0.990673 0.118712 2.925067 0.881085
 0.857568 1.057127 1.025697 1.006809 1.058995 1.040408 1.007202 0.044674 4.906831 0.198722
 0.594580 1.096380 1.021415 0.974175 1.101514 1.056190 0.972944 -1.910679 -5.544205 -4.120263
 0.850285 1.128130 1.084605 1.060086 1.130690 1.104310 1.060231 2.272199 8.346613 3.860272
 0.770064 1.117164 1.063048 1.030751 1.120786 1.087672 1.029975 -1.761836 -8.333471 -4.614622
 0.734252 1.138298 1.076041 1.038707 1.142616 1.104388 1.037811 -2.195458 -9.532634 -5.408167
 0.684076 1.246298 1.161498 1.112038 1.251771 1.199992 1.111606 -1.194558 -1.986551 -1.407539
 0.781461 1.224941 1.157108 1.118448 1.229296 1.187711 1.118619 1.147163 8.074801 4.314100
 0.868988 1.181444 1.132719 1.105757 1.184359 1.154621 1.106179 2.276362 11.484328 6.497224
 0.880053 1.091996 1.059989 1.041188 1.094139 1.074619 1.040596 -1.218282 -8.445546 -4.045750
 0.773475 1.188291 1.123054 1.085591 1.192538 1.152614 1.085364 0.142266 1.833078 1.004594
 0.894125 1.049338 1.027791 1.014043 1.050907 1.037853 1.013502 -1.456753 -9.505707 -4.838869
 0.933384 1.219857 1.172493 1.148019 1.222544 1.193585 1.149446 5.515951 26.870125 15.117908
 0.695948 1.162826 1.093789 1.052273 1.167378 1.125362 1.051319 -3.148246 -12.725225 -7.337998
 0.755198 1.150055 1.091712 1.056154 1.154408 1.118152 1.053689 -0.728991 -2.201253 -1.095230
 0.732483 1.153037 1.091864 1.054517 1.157549 1.119586 1.052057 0.192932 1.578425 1.162136
 0.691063 1.128827 1.069483 1.032535 1.133033 1.096727 1.030698 0.239506 -0.539665 0.204542
 0.786030 1.094729 1.053666 1.027970 1.097660 1.072475 1.026637 0.604248 -0.894457 0.240822
 0.877805 1.063999 1.039994 1.025171 1.065671 1.050891 1.024053 1.473944 0.440129 1.545405
 0.987557 1.064230 1.054967 1.049930 1.065037 1.058855 1.048516 1.297400 -2.200569 0.756804
 0.738646 1.145640 1.087781 1.052206 1.149884 1.114126 1.049841 -0.029674 -0.496402 -0.076408
 0.943011 1.021186 1.010816 1.004385 1.021787 1.015651 1.004040 1.503816 0.537483 1.737789
 0.891578 1.075094 1.051396 1.036827 1.076818 1.062102 1.035484 1.035523 -0.008607 0.604285
 0.713492 1.116718 1.061598 1.027137 1.120533 1.086918 1.025516 -1.760494 -6.493942 -4.104465
 0.679286 1.156119 1.082917 1.038479 1.161175 1.116403 1.036836 -0.480551 1.560836 0.010282
 0.699827 1.153662 1.085262 1.043768 1.158453 1.116539 1.042275 1.214363 7.314410 3.911577
 0.871958 1.114817 1.086031 1.068744 1.116945 1.098856 1.067312 3.141396 8.020356 5.979198
 0.856539 1.095337 1.065785 1.047683 1.097385 1.079170 1.046449 1.691204 3.043990 2.819757
 0.813490 1.081840 1.045958 1.023521 1.084377 1.062400 1.022088 -1.015508 -5.216831 -3.089482
 0.635840 1.100166 1.029286 0.984943 1.104965 1.062047 0.983849 -2.804120 -5.251118 -5.381479
 0.652071 1.158189 1.082997 1.036800 1.163617 1.117364 1.034598 -1.573605 -2.306331 -2.932402
 0.883675 1.040591 1.019054 1.005355 1.042032 1.029138 1.004873 0.358879 -1.275427 -0.180003
 0.691375 1.096855 1.037955 1.000979 1.100893 1.065205 0.999628 -1.320403 -0.647455 -2.651638
 0.982358 1.092189 1.081899 1.076622 1.092948 1.086291 1.075654 3.322759 6.243628 5.885064
 0.769294 1.120223 1.064911 1.031886 1.124115 1.090045 1.030731 -0.595100 -0.569434 -0.599354
 0.736893 1.129331 1.068203 1.031636 1.133635 1.096097 1.030298 0.381690 3.477280 1.747410
 0.586011 1.151474 1.070105 1.019702 1.157074 1.107463 1.017661 -0.009507 1.696561 0.742201
 0.648031 1.119587 1.053022 1.011535 1.124153 1.083681 1.009961 -0.280471 -0.115766 -0.547764
 0.713725 1.098973 1.044925 1.011118 1.102696 1.069859 1.009815 -1.265662 -4.352601 -3.148601
 0.859961 1.093229 1.058248 1.037322 1.095735 1.074251 1.036514 1.037942 3.936571 2.838268
 0.675698 1.138748 1.068412 1.025698 1.143527 1.100570 1.024398 -1.166163 -2.203426 -1.815297
 0.915435 1.055158 1.036459 1.024964 1.056572 1.045027 1.024047 0.635655 -0.683863 0.785639
 0.721390 1.099609 1.045179 1.011319 1.103200 1.070338 1.010636 -0.221644 0.115098 -0.844931
 0.659723 1.117988 1.051628 1.010459 1.122594 1.082163 1.008716 -0.378319 -0.793294 -0.105835
 0.819106 1.081635 1.043803 1.020645 1.084280 1.061142 1.019566 -0.224823 -2.183352 -0.674882
 0.794220 1.089653 1.047932 1.022171 1.092528 1.067088 1.021084 0.484031 0.824295 1.090625
 0.667160 1.136456 1.072754 1.033037 1.140796 1.102056 1.031437 0.132733 -0.506227 0.146824
 0.759464 1.107973 1.061229 1.032177 1.111170 1.082676 1.030892 0.132637 -1.396917 -0.559678
 0.875172 1.073601 1.047583 1.031678 1.075348 1.059439 1.030811 0.831030 -0.072831 0.509797
 1.048896 1.046624 1.048200 1.050257 1.046510 1.047202 1.049790 2.410990 3.695650 4.003264
 0.764828 1.092076 1.046183 1.017742 1.095247 1.067244 1.016423 0.472246 0.186256 0.647727
 0.963004 1.045010 1.034194 1.027662 1.045789 1.039164 1.027190 1.151334 1.116339 1.648964
 0.876563 1.054490 1.032108 1.017960 1.056011 1.042403 1.016925 0.674412 -0.387656 -0.269976
 0.666242 1.119576 1.056463 1.016943 1.123949 1.085627 1.015650 -0.544095 -2.819524 -1.187063
 -1.704952 -0.664840 -0.829507 -0.927468 -0.653735 -0.754394 -0.929432 -10.552305 -34.365276 -21.003536
 -0.743612 2.576814
 -5.631297 5.875815
 -3.586304 6.310815
 -2.967324 6.062470
 -5.125830 6.516269
 -4.864465 5.726251
 -4.824984 4.141345
 9.663607 -8.713932
 37.493664 -36.900455
 19.025301 -20.557100
 -11.314988 1.703765
