# Supplementary material for: AMS 3.0: prediction of post-translational modifications
Source: BMC Bioinformatics. 2010 Apr 28;11:210. doi: 10.1186/1471-2105-11-210 (PMC2874555; doi:10.1186/1471-2105-11-210)
Supplement: Additional file 2 — PTM predictor software with training data. PTM_Archive.tar.gz includes the predictor software binaries together with all trained ANNs in tar.gz compressed form. [file 1471-2105-11-210-S2.GZ › PTM_Archive/4-hydroxyproline/P/Pnet12.dat]

 2
 90 12 2
 0.830315 1.003027 1.045569 0.886295 1.050131 0.946163 1.047355 -1.572002 0.913338 -4.637324 1.010469 0.890575
 0.817422 1.005110 1.051196 0.878496 1.056066 0.943429 1.053259 -1.728092 0.907613 -5.274181 1.013032 0.882879
 0.767743 1.009693 1.068536 0.846977 1.074533 0.930795 1.071003 -1.564503 0.885091 -5.912300 1.019919 0.853199
 0.781795 1.005739 1.059797 0.855049 1.065782 0.932715 1.062147 -1.405857 0.890850 -4.528369 1.015521 0.861234
 0.810618 1.001471 1.047059 0.872930 1.052537 0.939230 1.049019 -1.298251 0.903988 -3.540264 1.010031 0.878716
 0.835511 0.995014 1.033404 0.886949 1.038236 0.942461 1.035122 -1.358170 0.912832 -2.739648 1.002349 0.891659
 0.774100 1.001616 1.057137 0.848073 1.063058 0.926969 1.059405 -2.227347 0.884213 -6.428047 1.011557 0.854181
 0.924124 1.001966 1.020572 0.949711 1.023030 0.976677 1.021438 -1.056222 0.962264 -3.956360 1.005334 0.951911
 0.770345 0.993841 1.047817 0.842726 1.054103 0.920409 1.050127 -0.398554 0.878913 -0.465167 1.003866 0.849308
 0.851502 1.011634 1.050599 0.904289 1.054516 0.959631 1.052384 -1.475411 0.928940 -7.103510 1.018140 0.907903
 0.853356 1.001529 1.038736 0.900778 1.042699 0.952143 1.040385 0.442161 0.923810 -0.644330 1.007909 0.904339
 0.836307 1.000703 1.041911 0.888897 1.046319 0.945942 1.043743 1.342340 0.914386 1.878980 1.007747 0.892829
 0.751374 1.000072 1.060681 0.832054 1.067262 0.918389 1.063227 0.977534 0.871753 0.382364 1.010922 0.838874
 0.798964 0.999183 1.048033 0.863774 1.053493 0.933299 1.050152 1.675295 0.895861 2.313873 1.007995 0.869401
 0.852450 1.000075 1.035973 0.900259 1.040183 0.951505 1.037636 1.355904 0.923863 1.331319 1.006569 0.904379
 0.929904 1.001780 1.020884 0.952259 1.022829 0.977119 1.021712 3.316081 0.963239 7.168787 1.004943 0.953900
 0.791294 0.999938 1.051462 0.858524 1.057065 0.930940 1.053694 -0.400670 0.891456 -3.288548 1.009089 0.863943
 0.970019 1.004409 1.012866 0.981214 1.013710 0.993032 1.013273 1.674897 0.986454 1.453783 1.005698 0.982010
 0.807362 0.998330 1.045145 0.868868 1.050380 0.935211 1.047175 0.121478 0.899480 -1.408312 1.006798 0.874251
 0.793059 1.000404 1.050464 0.860464 1.056145 0.932495 1.052588 -0.117396 0.893789 -2.323666 1.009561 0.866342
 0.807179 1.001400 1.054127 0.867972 1.058067 0.934974 1.056407 0.186625 0.895259 1.945920 1.008729 0.870287
 0.799955 1.002188 1.056109 0.863650 1.060402 0.933520 1.058505 0.661749 0.892606 3.653837 1.009927 0.866493
 0.787486 1.006468 1.059546 0.859023 1.064999 0.934970 1.061767 0.810876 0.893299 5.096621 1.015646 0.864389
 0.826114 1.005892 1.049295 0.884964 1.053916 0.947238 1.051232 0.451057 0.913044 2.293911 1.013417 0.889285
 0.874033 1.005305 1.036988 0.917078 1.040280 0.962533 1.038401 -0.022870 0.937370 -1.155786 1.010642 0.920032
 0.921442 0.999585 1.020750 0.945798 1.022458 0.972769 1.021652 1.861241 0.956728 2.879898 1.002453 0.946664
 0.788999 1.002992 1.058535 0.857130 1.063328 0.931135 1.060906 -0.191711 0.888642 0.801591 1.011456 0.860802
 0.947401 1.001059 1.014212 0.964878 1.015668 0.983439 1.014869 1.213082 0.973019 2.532218 1.003137 0.966001
 0.851679 1.003366 1.040119 0.901162 1.044136 0.953714 1.041786 -1.160057 0.924818 -4.618281 1.009710 0.904778
 0.834231 1.005101 1.046757 0.889826 1.051099 0.949048 1.048588 1.563077 0.916388 7.691281 1.012284 0.893922
 0.825759 0.999415 1.044556 0.880660 1.049052 0.940756 1.046506 0.746660 0.906760 4.292847 1.006708 0.884067
 0.819255 1.001098 1.048743 0.876699 1.053046 0.939605 1.050864 1.555471 0.903503 6.365043 1.008478 0.879932
 0.796510 1.008291 1.064249 0.864072 1.068062 0.937088 1.066651 2.736915 0.893757 7.386360 1.015837 0.866455
 0.799125 1.007346 1.061419 0.865917 1.065498 0.937780 1.063702 0.755326 0.895769 2.189765 1.015006 0.868811
 0.814680 1.004425 1.052118 0.876057 1.056413 0.941710 1.054109 -1.453236 0.904607 -3.328919 1.011929 0.879756
 0.815891 0.997066 1.042931 0.873643 1.047559 0.936508 1.044894 -1.996276 0.901333 -1.898523 1.004683 0.877619
 0.779152 1.000408 1.056595 0.849873 1.062060 0.926546 1.058968 -0.363600 0.883496 1.541174 1.009645 0.854553
 0.915383 1.001314 1.023793 0.942796 1.025759 0.972495 1.024806 0.340593 0.955285 1.200677 1.004492 0.944154
 0.784696 0.999491 1.051172 0.854711 1.057118 0.929368 1.053319 -2.584847 0.889243 -4.655117 1.008987 0.860742
 0.880643 1.008345 1.043591 0.920932 1.045447 0.964758 1.045053 3.558302 0.937688 7.456695 1.012428 0.921425
 0.849733 1.007958 1.048797 0.900614 1.052525 0.955268 1.050608 -1.511202 0.923773 -5.086549 1.014134 0.903135
 0.826114 1.009888 1.056993 0.885388 1.061077 0.948904 1.058998 -1.942363 0.912320 -6.027233 1.017003 0.888328
 0.763433 1.020939 1.088430 0.846461 1.092952 0.935062 1.091154 0.132140 0.882133 0.832264 1.029923 0.848887
 0.814142 1.019720 1.075354 0.879724 1.078455 0.950313 1.077601 2.780811 0.906915 7.886272 1.026407 0.880626
 0.868983 1.016554 1.057931 0.915640 1.059741 0.966170 1.059579 3.859984 0.934178 10.275908 1.021078 0.915487
 0.907714 1.008420 1.034739 0.940178 1.037104 0.974929 1.035985 -0.613182 0.954565 -3.350768 1.012168 0.941526
 0.822556 1.015795 1.067701 0.884176 1.071141 0.950569 1.069834 1.198811 0.910452 2.694868 1.022565 0.885609
 0.933452 1.004203 1.022853 0.956878 1.024875 0.981387 1.023760 -1.365132 0.967707 -5.161131 1.006837 0.958363
 0.879712 1.020934 1.063793 0.923168 1.064587 0.971254 1.065576 7.868962 0.938601 21.001152 1.024397 0.921137
 0.802508 1.012677 1.065320 0.871069 1.069961 0.943570 1.067569 -2.824289 0.902015 -7.673355 1.020681 0.874537
 0.827430 1.011966 1.057909 0.886960 1.062921 0.950831 1.059965 -0.549989 0.915462 -1.114790 1.019891 0.891163
 0.818159 1.012108 1.060003 0.880921 1.065152 0.948065 1.062124 -0.093798 0.910841 0.314543 1.020329 0.885361
 0.815366 1.010223 1.056483 0.879921 1.061244 0.947379 1.058454 -0.671463 0.910356 -1.373037 1.018323 0.884602
 0.870110 1.007661 1.040306 0.915746 1.043620 0.963311 1.041756 0.076510 0.937070 -0.618660 1.013262 0.918883
 0.923050 1.005583 1.025308 0.950332 1.027379 0.978836 1.026174 0.907094 0.962935 0.497060 1.008812 0.952082
 0.964585 1.007933 1.019233 0.978556 1.020151 0.993335 1.019739 1.674537 0.984490 1.177721 1.009489 0.978925
 0.825762 1.011815 1.057350 0.886352 1.062260 0.950728 1.059365 -0.580593 0.915032 -1.528664 1.019613 0.890538
 0.967285 1.001100 1.009217 0.978331 1.010287 0.989981 1.009675 1.176994 0.983547 1.279172 1.002420 0.979075
 0.922158 1.007110 1.027601 0.950241 1.029690 0.979572 1.028466 0.699959 0.963092 -0.215951 1.010522 0.951895
 0.827340 1.009414 1.052123 0.887838 1.056743 0.950893 1.054040 -1.935250 0.916396 -4.513938 1.016944 0.892273
 0.792618 1.009389 1.064067 0.861944 1.069867 0.937007 1.066364 -0.271268 0.895366 0.793858 1.018733 0.866862
 0.804613 1.009600 1.061366 0.870272 1.066727 0.941288 1.063601 1.092342 0.901641 4.209717 1.018374 0.874742
 0.899174 1.011551 1.039237 0.936494 1.041303 0.975215 1.040393 3.101403 0.952959 5.908846 1.015604 0.938241
 0.901079 1.008941 1.035007 0.936968 1.037189 0.974185 1.036103 1.517676 0.953176 2.401260 1.013080 0.938971
 0.886637 1.006184 1.034305 0.926410 1.037420 0.967830 1.035534 -0.933733 0.945239 -3.163097 1.011183 0.929391
 0.801279 1.001589 1.050130 0.866215 1.055845 0.935787 1.052231 -3.495611 0.898280 -7.185975 1.010586 0.871750
 0.779482 1.009318 1.066013 0.853805 1.072310 0.933416 1.068535 -0.919892 0.889937 -1.315770 1.019368 0.859653
 0.935633 1.002633 1.018749 0.957749 1.020640 0.980952 1.019462 -0.497663 0.968129 -2.585185 1.005333 0.959259
 0.825654 1.002679 1.045131 0.883357 1.050128 0.944870 1.046924 -1.016607 0.911930 -1.445061 1.010538 0.888501
 0.952746 1.011674 1.026672 0.972467 1.027382 0.992574 1.027256 3.929770 0.980320 7.179744 1.013340 0.972781
 0.842693 1.007602 1.049587 0.895172 1.054108 0.952266 1.051504 0.297190 0.920455 1.465808 1.014710 0.898893
 0.827360 1.007383 1.053260 0.884716 1.058003 0.947027 1.055344 0.858687 0.912283 3.207886 1.015135 0.888677
 0.762867 1.006680 1.066368 0.842308 1.072306 0.926790 1.068920 -0.616241 0.879886 -0.165588 1.016752 0.847736
 0.804366 1.005185 1.053639 0.870258 1.058415 0.939888 1.055712 -0.873832 0.901250 -1.688771 1.013363 0.874718
 0.839431 1.005128 1.044739 0.894108 1.048910 0.951458 1.046409 -1.514250 0.919766 -3.783986 1.011957 0.897892
 0.896744 1.006699 1.034307 0.931861 1.037586 0.969867 1.035612 1.580334 0.948830 4.832864 1.011447 0.934448
 0.799225 1.007500 1.059569 0.866281 1.064924 0.938408 1.061831 -0.714158 0.898284 -0.872648 1.016365 0.870951
 0.940119 1.004736 1.020175 0.961313 1.021795 0.983647 1.020768 0.887701 0.971409 1.780251 1.007320 0.962844
 0.842842 1.004494 1.043853 0.895648 1.047794 0.951645 1.045567 -0.597084 0.920274 -2.022649 1.011091 0.898966
 0.806155 1.004596 1.052996 0.870815 1.058003 0.939551 1.055020 -0.824943 0.901610 -0.643898 1.012902 0.875474
 0.884751 1.004919 1.033945 0.924001 1.037289 0.965564 1.035229 0.082656 0.942866 0.375564 1.010046 0.926969
 0.872682 1.005295 1.037148 0.916071 1.040674 0.962031 1.038593 0.518259 0.936831 1.852056 1.010864 0.919411
 0.801976 1.009103 1.058064 0.870744 1.062970 0.942520 1.060161 -0.655405 0.903010 -0.957523 1.017554 0.875600
 0.852784 1.007533 1.044256 0.904177 1.047835 0.957711 1.045869 -0.133017 0.928005 -0.953662 1.013752 0.907556
 0.915386 1.005604 1.027441 0.945179 1.029466 0.976385 1.028427 1.003206 0.958783 0.712398 1.009050 0.946891
 0.996890 1.005772 1.009164 0.999350 1.009031 1.002235 1.009379 3.416487 0.999702 6.332764 1.005747 0.998769
 0.860610 1.004955 1.039558 0.907946 1.043302 0.957977 1.041129 0.024002 0.930605 -0.082943 1.011032 0.911544
 0.962626 1.004448 1.014897 0.976223 1.015987 0.990613 1.015421 1.516843 0.982313 2.717182 1.005934 0.976919
 0.926445 1.003570 1.021747 0.952222 1.023445 0.978855 1.022522 0.329938 0.963938 -1.667886 1.006480 0.953764
 0.807772 1.007084 1.053998 0.873721 1.059089 0.942833 1.056093 -1.305629 0.905187 -1.953880 1.015388 0.878725
 -1.453775 -0.981052 -0.858927 -1.302154 -0.848735 -1.138770 -0.853923 -8.793815 -1.232166 -18.380283 -0.962142 -1.293819
 -1.594733 -0.658062
 -1.515644 2.632110
 -2.731246 2.571559
 -1.897884 -0.109898
 -0.908298 4.538705
 -1.675462 1.200244
 -2.745033 2.610681
 12.409234 -11.202758
 0.753794 3.022764
 32.375721 -32.905220
 0.145178 4.492089
 0.404986 2.277568
 -8.463840 -2.654655
 0.830315 1.003028 1.045569 0.886296 1.050131 0.946163 1.047355 -1.572469 0.913338 -4.637949 1.010469 0.890575
 0.817422 1.005110 1.051196 0.878496 1.056066 0.943429 1.053260 -1.728605 0.907614 -5.274849 1.013032 0.882879
 0.767744 1.009693 1.068536 0.846977 1.074533 0.930795 1.071003 -1.565264 0.885092 -5.913172 1.019919 0.853199
 0.781795 1.005740 1.059798 0.855049 1.065782 0.932716 1.062147 -1.406584 0.890850 -4.529174 1.015521 0.861235
 0.810618 1.001472 1.047060 0.872931 1.052537 0.939230 1.049020 -1.298844 0.903988 -3.540902 1.010031 0.878716
 0.835511 0.995014 1.033404 0.886950 1.038236 0.942461 1.035122 -1.358572 0.912833 -2.740156 1.002350 0.891659
 0.774101 1.001616 1.057137 0.848073 1.063058 0.926970 1.059406 -2.228070 0.884213 -6.428959 1.011557 0.854181
 0.924124 1.001966 1.020572 0.949711 1.023030 0.976677 1.021438 -1.056309 0.962264 -3.956450 1.005334 0.951911
 0.770346 0.993841 1.047817 0.842726 1.054103 0.920409 1.050127 -0.399471 0.878914 -0.466227 1.003867 0.849308
 0.851503 1.011634 1.050599 0.904289 1.054516 0.959631 1.052384 -1.475840 0.928940 -7.104022 1.018141 0.907903
 0.853356 1.001529 1.038736 0.900778 1.042699 0.952143 1.040385 0.441900 0.923810 -0.644666 1.007909 0.904339
 0.836307 1.000703 1.041911 0.888898 1.046320 0.945942 1.043743 1.341948 0.914386 1.878480 1.007748 0.892830
 0.751375 1.000073 1.060681 0.832055 1.067263 0.918389 1.063228 0.976798 0.871754 0.381518 1.010922 0.838875
 0.798964 0.999184 1.048033 0.863774 1.053493 0.933299 1.050153 1.674635 0.895862 2.313140 1.007996 0.869401
 0.852450 1.000075 1.035974 0.900259 1.040184 0.951505 1.037636 1.355422 0.923864 1.330775 1.006569 0.904379
 0.929904 1.001780 1.020884 0.952260 1.022830 0.977120 1.021712 3.315636 0.963239 7.168329 1.004943 0.953900
 0.791294 0.999939 1.051462 0.858524 1.057065 0.930940 1.053694 -0.400922 0.891456 -3.288918 1.009089 0.863943
 0.970020 1.004410 1.012866 0.981214 1.013710 0.993033 1.013273 1.674581 0.986454 1.453438 1.005698 0.982010
 0.807362 0.998331 1.045145 0.868868 1.050380 0.935212 1.047176 0.121102 0.899480 -1.408701 1.006799 0.874252
 0.793059 1.000404 1.050464 0.860464 1.056145 0.932495 1.052588 -0.117862 0.893789 -2.324249 1.009561 0.866342
 0.807179 1.001400 1.054127 0.867973 1.058067 0.934974 1.056407 0.186273 0.895259 1.945519 1.008729 0.870287
 0.799956 1.002188 1.056109 0.863650 1.060402 0.933521 1.058505 0.661259 0.892606 3.653272 1.009928 0.866493
 0.787486 1.006469 1.059547 0.859023 1.065000 0.934970 1.061768 0.810013 0.893299 5.095597 1.015647 0.864390
 0.826114 1.005893 1.049295 0.884965 1.053916 0.947238 1.051232 0.450469 0.913044 2.293185 1.013417 0.889285
 0.874033 1.005305 1.036988 0.917078 1.040280 0.962533 1.038401 -0.023154 0.937370 -1.156162 1.010642 0.920032
 0.921442 0.999585 1.020750 0.945798 1.022458 0.972769 1.021652 1.861240 0.956728 2.879873 1.002453 0.946664
 0.788999 1.002992 1.058535 0.857130 1.063328 0.931135 1.060906 -0.192106 0.888642 0.801098 1.011456 0.860802
 0.947401 1.001059 1.014212 0.964878 1.015668 0.983439 1.014869 1.212898 0.973019 2.532000 1.003137 0.966001
 0.851678 1.003366 1.040119 0.901161 1.044136 0.953714 1.041785 -1.160151 0.924818 -4.618485 1.009709 0.904778
 0.834231 1.005101 1.046757 0.889827 1.051099 0.949049 1.048589 1.562238 0.916388 7.690303 1.012285 0.893923
 0.825760 0.999416 1.044557 0.880660 1.049053 0.940757 1.046507 0.745812 0.906761 4.291931 1.006709 0.884068
 0.819255 1.001099 1.048743 0.876700 1.053046 0.939605 1.050864 1.554649 0.903504 6.364138 1.008479 0.879932
 0.796511 1.008291 1.064250 0.864072 1.068063 0.937089 1.066651 2.736418 0.893757 7.385686 1.015837 0.866455
 0.799125 1.007346 1.061419 0.865917 1.065498 0.937780 1.063702 0.755080 0.895769 2.189355 1.015007 0.868811
 0.814680 1.004425 1.052118 0.876057 1.056413 0.941710 1.054109 -1.453383 0.904607 -3.329200 1.011929 0.879756
 0.815892 0.997066 1.042931 0.873643 1.047559 0.936509 1.044894 -1.996982 0.901334 -1.899276 1.004684 0.877620
 0.779152 1.000409 1.056595 0.849874 1.062061 0.926546 1.058968 -0.364503 0.883497 1.540146 1.009646 0.854554
 0.915383 1.001314 1.023793 0.942796 1.025759 0.972495 1.024806 0.340403 0.955285 1.200458 1.004492 0.944154
 0.784696 0.999491 1.051172 0.854711 1.057118 0.929369 1.053319 -2.585511 0.889244 -4.655947 1.008988 0.860742
 0.880643 1.008345 1.043591 0.920932 1.045447 0.964758 1.045054 3.557863 0.937688 7.456141 1.012428 0.921425
 0.849733 1.007959 1.048797 0.900614 1.052525 0.955269 1.050608 -1.511626 0.923774 -5.087016 1.014134 0.903136
 0.826114 1.009888 1.056994 0.885389 1.061077 0.948905 1.058998 -1.942860 0.912320 -6.027778 1.017003 0.888328
 0.763434 1.020940 1.088431 0.846462 1.092953 0.935063 1.091154 0.131102 0.882134 0.831122 1.029924 0.848888
 0.814143 1.019721 1.075354 0.879725 1.078455 0.950314 1.077602 2.779773 0.906916 7.885128 1.026408 0.880627
 0.868983 1.016555 1.057931 0.915641 1.059742 0.966171 1.059580 3.859091 0.934179 10.274924 1.021079 0.915487
 0.907715 1.008420 1.034739 0.940178 1.037104 0.974930 1.035985 -0.613539 0.954566 -3.351163 1.012168 0.941527
 0.822557 1.015796 1.067701 0.884177 1.071142 0.950570 1.069835 1.197969 0.910453 2.693941 1.022566 0.885610
 0.933452 1.004203 1.022853 0.956878 1.024875 0.981387 1.023760 -1.365274 0.967708 -5.161288 1.006837 0.958364
 0.879713 1.020935 1.063794 0.923169 1.064588 0.971255 1.065577 7.867747 0.938602 20.999809 1.024398 0.921138
 0.802508 1.012678 1.065320 0.871070 1.069962 0.943571 1.067569 -2.824861 0.902015 -7.673982 1.020681 0.874537
 0.827430 1.011966 1.057909 0.886960 1.062922 0.950831 1.059965 -0.550417 0.915462 -1.115298 1.019891 0.891164
 0.818159 1.012108 1.060003 0.880922 1.065152 0.948065 1.062124 -0.094356 0.910841 0.313866 1.020329 0.885362
 0.815366 1.010223 1.056484 0.879921 1.061244 0.947379 1.058454 -0.672297 0.910356 -1.374038 1.018324 0.884602
 0.870110 1.007661 1.040306 0.915746 1.043620 0.963311 1.041756 0.075924 0.937070 -0.619360 1.013262 0.918883
 0.923050 1.005583 1.025308 0.950332 1.027379 0.978836 1.026174 0.906749 0.962935 0.496632 1.008812 0.952083
 0.964585 1.007933 1.019233 0.978556 1.020151 0.993335 1.019739 1.674482 0.984490 1.177673 1.009489 0.978925
 0.825762 1.011816 1.057350 0.886353 1.062260 0.950729 1.059366 -0.581145 0.915032 -1.529326 1.019613 0.890539
 0.967285 1.001100 1.009217 0.978331 1.010287 0.989981 1.009675 1.176905 0.983547 1.279068 1.002420 0.979075
 0.922158 1.007110 1.027601 0.950241 1.029690 0.979572 1.028466 0.699660 0.963092 -0.216276 1.010522 0.951895
 0.827340 1.009414 1.052123 0.887838 1.056743 0.950893 1.054041 -1.935989 0.916396 -4.514815 1.016944 0.892273
 0.792618 1.009390 1.064067 0.861944 1.069867 0.937008 1.066365 -0.271625 0.895367 0.793464 1.018733 0.866862
 0.804613 1.009600 1.061366 0.870272 1.066728 0.941289 1.063601 1.091932 0.901641 4.209267 1.018374 0.874742
 0.899174 1.011552 1.039237 0.936494 1.041303 0.975216 1.040393 3.100658 0.952959 5.907937 1.015604 0.938241
 0.901079 1.008941 1.035007 0.936968 1.037189 0.974185 1.036103 1.517022 0.953176 2.400437 1.013080 0.938971
 0.886637 1.006184 1.034305 0.926411 1.037420 0.967831 1.035534 -0.934234 0.945239 -3.163742 1.011183 0.929391
 0.801279 1.001589 1.050130 0.866215 1.055845 0.935788 1.052231 -3.495880 0.898280 -7.186351 1.010586 0.871750
 0.779482 1.009318 1.066014 0.853806 1.072311 0.933417 1.068536 -0.920446 0.889938 -1.316388 1.019369 0.859653
 0.935633 1.002633 1.018749 0.957749 1.020640 0.980952 1.019462 -0.497827 0.968129 -2.585404 1.005333 0.959259
 0.825655 1.002679 1.045131 0.883357 1.050128 0.944871 1.046925 -1.017187 0.911931 -1.445736 1.010538 0.888502
 0.952746 1.011674 1.026672 0.972467 1.027382 0.992574 1.027256 3.929172 0.980320 7.179093 1.013340 0.972781
 0.842694 1.007603 1.049587 0.895172 1.054108 0.952267 1.051504 0.296842 0.920455 1.465341 1.014710 0.898893
 0.827361 1.007384 1.053260 0.884716 1.058003 0.947027 1.055344 0.858255 0.912283 3.207315 1.015135 0.888677
 0.762867 1.006680 1.066368 0.842308 1.072306 0.926790 1.068921 -0.616980 0.879886 -0.166446 1.016753 0.847736
 0.804367 1.005185 1.053639 0.870259 1.058415 0.939888 1.055713 -0.874501 0.901251 -1.689523 1.013363 0.874718
 0.839431 1.005128 1.044739 0.894108 1.048910 0.951458 1.046409 -1.514793 0.919766 -3.784603 1.011958 0.897892
 0.896744 1.006699 1.034307 0.931862 1.037586 0.969868 1.035612 1.579811 0.948831 4.832231 1.011448 0.934448
 0.799225 1.007500 1.059569 0.866281 1.064924 0.938408 1.061831 -0.714556 0.898284 -0.873158 1.016365 0.870951
 0.940119 1.004737 1.020175 0.961313 1.021795 0.983647 1.020768 0.887439 0.971409 1.779953 1.007320 0.962844
 0.842842 1.004494 1.043853 0.895648 1.047794 0.951645 1.045567 -0.597577 0.920274 -2.023226 1.011091 0.898966
 0.806155 1.004596 1.052997 0.870815 1.058003 0.939551 1.055020 -0.825450 0.901610 -0.644494 1.012902 0.875474
 0.884752 1.004919 1.033945 0.924001 1.037289 0.965565 1.035230 0.082239 0.942866 0.375080 1.010047 0.926969
 0.872682 1.005295 1.037148 0.916071 1.040675 0.962032 1.038593 0.517732 0.936832 1.851440 1.010864 0.919411
 0.801977 1.009103 1.058064 0.870744 1.062970 0.942520 1.060162 -0.656346 0.903011 -0.958679 1.017555 0.875600
 0.852784 1.007533 1.044256 0.904178 1.047835 0.957712 1.045869 -0.133739 0.928005 -0.954577 1.013753 0.907557
 0.915386 1.005605 1.027441 0.945180 1.029466 0.976385 1.028427 1.002750 0.958783 0.711802 1.009051 0.946891
 0.996890 1.005772 1.009164 0.999350 1.009032 1.002235 1.009379 3.416369 0.999702 6.332633 1.005748 0.998769
 0.860610 1.004956 1.039558 0.907946 1.043302 0.957978 1.041129 0.023439 0.930606 -0.083634 1.011032 0.911544
 0.962626 1.004448 1.014897 0.976223 1.015987 0.990613 1.015421 1.516676 0.982313 2.716989 1.005934 0.976920
 0.926446 1.003570 1.021747 0.952223 1.023445 0.978855 1.022522 0.329492 0.963938 -1.668487 1.006480 0.953764
 0.807772 1.007084 1.053998 0.873722 1.059090 0.942834 1.056093 -1.306412 0.905187 -1.954820 1.015388 0.878725
 -1.453775 -0.981052 -0.858926 -1.302153 -0.848735 -1.138769 -0.853923 -8.794772 -1.232165 -18.381437 -0.962142 -1.293819
 -1.596027 -0.656765
 -1.516941 2.633410
 -2.732543 2.572860
 -1.899180 -0.108600
 -0.909595 4.540005
 -1.676759 1.201543
 -2.746330 2.611981
 12.408245 -11.201758
 0.752499 3.024063
 32.374226 -32.903721
 0.143881 4.493389
 0.403691 2.278867
 -8.465137 -2.653354
