# Supplementary material for: AMS 3.0: prediction of post-translational modifications
Source: BMC Bioinformatics. 2010 Apr 28;11:210. doi: 10.1186/1471-2105-11-210 (PMC2874555; doi:10.1186/1471-2105-11-210)
Supplement: Additional file 2 — PTM predictor software with training data. PTM_Archive.tar.gz includes the predictor software binaries together with all trained ANNs in tar.gz compressed form. [file 1471-2105-11-210-S2.GZ › PTM_Archive/4-hydroxyproline/P/Pnet14.dat]

 2
 90 14 2
 0.959522 0.880280 -6.645370 0.967891 0.847400 0.810339 0.896441 0.900985 1.039472 -2.023857 1.068011 0.882165 1.133247 1.044639
 0.957901 0.871500 -8.035729 0.967280 0.835067 0.794303 0.889128 0.893896 1.045275 -2.141833 1.076636 0.873553 1.147748 1.050887
 0.947170 0.834171 -8.986601 0.959870 0.785807 0.731675 0.857347 0.863413 1.060722 -1.085934 1.102129 0.836871 1.193532 1.067824
 0.947429 0.843573 -6.183287 0.958872 0.799616 0.750320 0.864863 0.870555 1.051638 -0.932536 1.089232 0.846076 1.172807 1.058259
 0.950710 0.862770 -3.228750 0.960117 0.826052 0.784742 0.880787 0.885857 1.038513 -0.598208 1.069871 0.864831 1.139725 1.044150
 0.951647 0.879584 -1.581190 0.959055 0.850425 0.817660 0.894250 0.898616 1.024338 -0.982591 1.049426 0.881253 1.108070 1.028943
 0.942605 0.837980 -7.732034 0.953656 0.794592 0.745672 0.859305 0.865461 1.047996 -2.169285 1.085165 0.840428 1.170189 1.054739
 0.981782 0.945663 -5.606612 0.985651 0.930314 0.912911 0.953086 0.955119 1.017163 -1.270579 1.030582 0.946521 1.058757 1.019419
 0.933137 0.831269 2.171757 0.943752 0.789928 0.743392 0.852028 0.858074 1.035793 0.704321 1.071825 0.833629 1.154239 1.042483
 0.971155 0.895761 -10.503361 0.979927 0.862606 0.825670 0.911178 0.914998 1.046835 -1.270185 1.075079 0.897590 1.136424 1.051538
 0.961962 0.893720 0.588720 0.969353 0.865904 0.835100 0.907492 0.911363 1.032502 1.317339 1.058208 0.895302 1.117107 1.036968
 0.955610 0.880146 5.517462 0.964009 0.849126 0.815230 0.895336 0.899407 1.033894 3.113606 1.062599 0.881918 1.127635 1.038892
 0.932551 0.819498 3.599916 0.945351 0.771970 0.719750 0.842472 0.848447 1.047860 3.035313 1.089733 0.822194 1.182563 1.055142
 0.945112 0.854375 4.592947 0.955383 0.816326 0.774539 0.872782 0.877649 1.037742 3.130777 1.071493 0.856514 1.146377 1.043566
 0.961272 0.894395 1.491092 0.968803 0.866291 0.835265 0.907989 0.911597 1.029301 1.975182 1.054365 0.895996 1.109552 1.033569
 0.983414 0.949944 9.631115 0.987519 0.935963 0.921228 0.956532 0.958193 1.019526 4.428152 1.033840 0.950711 1.065506 1.021659
 0.944370 0.849417 -3.260339 0.954628 0.810520 0.767249 0.868614 0.874100 1.041751 0.323019 1.076751 0.851597 1.156468 1.048073
 0.996803 0.980309 0.514099 0.999149 0.972353 0.964075 0.983620 0.984161 1.013689 2.088472 1.020874 0.980692 1.035088 1.014503
 0.948399 0.862150 -2.649109 0.957573 0.827153 0.787707 0.879729 0.884851 1.036398 -0.152693 1.067911 0.864205 1.140146 1.042117
 0.944055 0.849491 -0.197424 0.954632 0.809720 0.765905 0.868706 0.873793 1.039809 1.500136 1.074434 0.851692 1.151064 1.045863
 0.949345 0.860507 2.201796 0.960813 0.822484 0.783439 0.877847 0.881590 1.046772 0.081393 1.085397 0.862559 1.170561 1.052836
 0.949121 0.856196 4.574013 0.960754 0.816513 0.775187 0.874504 0.878667 1.049610 0.727857 1.088730 0.858367 1.175387 1.055837
 0.955102 0.852973 6.628984 0.966206 0.809490 0.760704 0.873908 0.879580 1.057021 1.141604 1.093302 0.855413 1.174396 1.063586
 0.963813 0.880007 2.979780 0.972834 0.844348 0.804267 0.897181 0.901884 1.047337 0.860128 1.077036 0.882041 1.143487 1.052652
 0.974105 0.913246 -1.199025 0.980861 0.887062 0.857892 0.925721 0.928945 1.034869 0.346789 1.057025 0.914726 1.105611 1.038674
 0.977410 0.941537 4.453808 0.982075 0.926500 0.911049 0.948572 0.950124 1.016942 2.737359 1.032865 0.942358 1.068125 1.019317
 0.947801 0.849752 1.326068 0.959800 0.807783 0.763369 0.869250 0.873769 1.051754 -0.044910 1.091499 0.852077 1.179205 1.058205
 0.987504 0.962136 3.245230 0.990205 0.951562 0.939664 0.967307 0.968753 1.012556 1.538068 1.022302 0.962719 1.042788 1.014157
 0.965584 0.895961 -5.724127 0.973392 0.866260 0.833306 0.910183 0.913889 1.035684 -0.875632 1.061208 0.897620 1.117776 1.040070
 0.965410 0.885251 10.214411 0.974258 0.851170 0.813073 0.901661 0.906041 1.045786 1.897269 1.074553 0.887161 1.138834 1.050909
 0.954704 0.875395 5.747297 0.964252 0.841727 0.806221 0.891082 0.894861 1.039008 0.662587 1.071081 0.877233 1.142337 1.044295
 0.954816 0.871313 7.767632 0.965087 0.835625 0.798039 0.887844 0.891654 1.043851 1.427250 1.078265 0.873263 1.153933 1.049487
 0.953831 0.855330 9.382664 0.966213 0.812409 0.767328 0.874874 0.879206 1.058743 3.307450 1.099616 0.857632 1.188977 1.065208
 0.953783 0.857278 3.762854 0.965471 0.815844 0.771500 0.876600 0.881165 1.055256 1.209254 1.093979 0.859588 1.179470 1.061626
 0.955828 0.868331 -3.469702 0.965763 0.831278 0.790681 0.886035 0.890600 1.045594 -1.579397 1.078666 0.870373 1.152469 1.051254
 0.948015 0.865876 -1.285755 0.957532 0.831594 0.794770 0.882292 0.886432 1.033886 -2.267634 1.065555 0.867781 1.136863 1.039282
 0.943322 0.841828 2.330337 0.955219 0.798846 0.752654 0.862137 0.867198 1.049229 -0.669374 1.088653 0.844233 1.176310 1.055924
 0.978651 0.939171 2.354568 0.983409 0.922371 0.904476 0.947049 0.948918 1.019783 0.509682 1.036428 0.940098 1.071209 1.022390
 0.944158 0.845419 -4.464149 0.954527 0.804502 0.758342 0.865623 0.871400 1.042751 -2.788819 1.077307 0.847726 1.155427 1.049102
 0.975675 0.915793 8.259602 0.983796 0.889129 0.861837 0.927535 0.929721 1.041196 3.826803 1.068035 0.917235 1.125681 1.045129
 0.968654 0.895012 -6.570652 0.977211 0.863527 0.829275 0.909839 0.913535 1.045074 -1.851534 1.073993 0.896753 1.138176 1.049899
 0.964846 0.879302 -7.846078 0.974933 0.842354 0.802335 0.896500 0.900691 1.053544 -2.382176 1.087014 0.881307 1.160949 1.059092
 0.961881 0.840228 -1.019965 0.977943 0.784668 0.727043 0.864403 0.868933 1.090495 -0.484340 1.141125 0.843186 1.248949 1.098207
 0.973898 0.875987 7.870282 0.987650 0.830271 0.784097 0.895173 0.898317 1.079715 2.492573 1.122789 0.878320 1.213144 1.085949
 0.984491 0.913662 11.276530 0.994908 0.880119 0.846933 0.927429 0.929280 1.062546 3.816912 1.095267 0.915372 1.163243 1.066950
 0.985604 0.938345 -6.110408 0.991520 0.917234 0.894652 0.947848 0.949877 1.034596 -1.144997 1.054449 0.939457 1.095637 1.037596
 0.970128 0.878730 3.022474 0.982134 0.837713 0.795190 0.896824 0.900364 1.068145 1.115245 1.106864 0.880897 1.190920 1.074124
 0.987770 0.954764 -7.951402 0.991513 0.940213 0.924163 0.961490 0.963084 1.019791 -1.889092 1.034253 0.955527 1.059221 1.022038
 0.992034 0.922812 25.280193 1.003477 0.888664 0.856900 0.935848 0.936778 1.072206 8.388626 1.107904 0.924510 1.180869 1.076610
 0.962661 0.864405 -11.118153 0.974605 0.820728 0.773839 0.884209 0.888668 1.063517 -3.617713 1.101562 0.866763 1.183919 1.069710
 0.969482 0.882598 -1.367771 0.979243 0.845416 0.804337 0.900221 0.904795 1.057710 -0.770637 1.089973 0.884609 1.161948 1.063327
 0.966651 0.875642 1.326658 0.977012 0.836446 0.793214 0.894149 0.898842 1.059087 0.064756 1.092724 0.877767 1.167494 1.064876
 0.962518 0.871801 0.021192 0.972873 0.831610 0.787032 0.890369 0.894988 1.052269 -0.098421 1.084596 0.873966 1.154412 1.057761
 0.974281 0.910243 -0.105147 0.981794 0.881581 0.850012 0.923365 0.926462 1.037719 0.441750 1.060980 0.911775 1.110441 1.041512
 0.985804 0.947040 0.749555 0.990478 0.929635 0.910490 0.955026 0.956774 1.024279 1.349285 1.038878 0.947975 1.069309 1.026497
 1.001292 0.979770 -1.807923 1.003925 0.970000 0.959180 0.984226 0.985154 1.023131 1.273861 1.031658 0.980293 1.050714 1.024392
 0.968039 0.880325 -1.108346 0.977889 0.842487 0.800575 0.898238 0.902825 1.056430 -0.358743 1.088479 0.882432 1.159471 1.062031
 0.992734 0.976906 0.788501 0.994605 0.970009 0.962287 0.980191 0.980922 1.008070 1.459210 1.014674 0.977307 1.027148 1.008936
 0.988316 0.947971 -0.590115 0.992890 0.930073 0.910123 0.956225 0.958302 1.028215 0.773871 1.042938 0.948921 1.074788 1.030610
 0.965003 0.880268 -4.868012 0.974471 0.842831 0.801079 0.897700 0.902068 1.048106 -1.959889 1.077806 0.882357 1.142176 1.053266
 0.956299 0.855301 0.859314 0.967945 0.812171 0.765324 0.875663 0.880761 1.060347 -0.273368 1.098770 0.857710 1.184109 1.066872
 0.959614 0.863563 5.648888 0.970779 0.822366 0.777550 0.882959 0.887731 1.058532 1.559064 1.095165 0.865846 1.176200 1.064787
 0.986486 0.932052 7.107412 0.993207 0.906933 0.879488 0.943170 0.945526 1.040877 3.576199 1.061736 0.933334 1.105107 1.044050
 0.983950 0.932405 2.917620 0.990167 0.908921 0.883182 0.943041 0.945334 1.035210 1.606912 1.054400 0.933687 1.094779 1.038215
 0.977575 0.921369 -4.401908 0.983838 0.896862 0.869188 0.933005 0.936025 1.032585 -1.476257 1.052577 0.922738 1.095563 1.035949
 0.949245 0.857521 -7.623967 0.959258 0.819070 0.776600 0.876122 0.881167 1.041868 -3.635907 1.074878 0.859673 1.148836 1.047616
 0.953431 0.846333 -1.943235 0.965337 0.800857 0.750355 0.868121 0.873888 1.061980 -1.263494 1.101288 0.848859 1.189137 1.068844
 0.985205 0.954159 -2.478345 0.988946 0.940403 0.925468 0.960447 0.961873 1.015983 -0.139035 1.028216 0.954891 1.052512 1.017892
 0.958357 0.876669 -1.885276 0.966965 0.842495 0.803807 0.893452 0.898172 1.039452 -1.572719 1.068122 0.878579 1.132415 1.044587
 1.000988 0.971344 8.144715 1.005079 0.956777 0.941218 0.977418 0.978372 1.030881 4.344746 1.043236 0.972134 1.067804 1.032460
 0.966340 0.890052 0.374454 0.975110 0.857900 0.822726 0.905437 0.909372 1.045572 -0.384567 1.074890 0.891851 1.141507 1.050587
 0.962114 0.878761 3.585945 0.971805 0.843380 0.804947 0.895493 0.899702 1.049031 0.539280 1.081289 0.880679 1.154099 1.054556
 0.946168 0.832797 1.254824 0.959337 0.783524 0.729903 0.855778 0.861433 1.061046 -0.668213 1.103056 0.835504 1.194891 1.068173
 0.955465 0.862146 -0.392174 0.966224 0.821420 0.776912 0.881090 0.885784 1.049154 -0.820641 1.083186 0.864342 1.157132 1.054984
 0.964523 0.887171 -3.919790 0.973153 0.853522 0.816366 0.902992 0.906976 1.041294 -1.798671 1.068864 0.889061 1.129114 1.046063
 0.980780 0.928820 4.557864 0.986632 0.906685 0.882119 0.939327 0.942083 1.033834 1.135764 1.053407 0.930023 1.097255 1.037159
 0.955374 0.858677 -1.933842 0.966400 0.817403 0.772413 0.878227 0.883169 1.054574 -1.357845 1.090979 0.861002 1.172298 1.060873
 0.990421 0.959743 1.393592 0.993835 0.946360 0.931230 0.966110 0.967754 1.020505 0.567576 1.031610 0.960456 1.055930 1.022264
 0.964027 0.888874 -1.659471 0.972811 0.856121 0.820727 0.904060 0.907776 1.040128 -0.450361 1.067862 0.890663 1.128409 1.044824
 0.955416 0.863337 -0.031541 0.965926 0.823556 0.780043 0.882003 0.886746 1.048443 -1.217694 1.082310 0.865496 1.156609 1.054235
 0.976828 0.921040 -1.158321 0.983057 0.896914 0.870022 0.932467 0.935459 1.032683 -0.459508 1.053037 0.922371 1.097950 1.036193
 0.974182 0.912487 1.046393 0.981163 0.885657 0.855838 0.925118 0.928346 1.035679 0.247608 1.058143 0.913956 1.107185 1.039552
 0.959948 0.863753 -1.224646 0.970611 0.821664 0.774510 0.883592 0.888669 1.054573 -0.077793 1.088015 0.866046 1.161595 1.060501
 0.971127 0.899011 -1.139630 0.979081 0.867399 0.832049 0.913831 0.917654 1.041991 0.350858 1.067443 0.900720 1.122883 1.046436
 0.985157 0.943016 0.249564 0.989950 0.924496 0.903793 0.951658 0.953858 1.026975 1.250822 1.042369 0.944029 1.075739 1.029519
 1.007244 1.001792 5.072915 1.008296 0.998884 0.995968 1.002880 1.002878 1.013932 3.028833 1.017460 1.001920 1.024921 1.014159
 0.970773 0.904015 -0.792800 0.978137 0.875281 0.843034 0.917676 0.921296 1.037178 -0.062192 1.061026 0.905621 1.113860 1.041365
 0.995920 0.975871 1.646289 0.998257 0.967026 0.957184 0.979961 0.980967 1.015697 1.396547 1.023719 0.976341 1.040317 1.016901
 0.985795 0.950003 -1.739162 0.989951 0.934051 0.916225 0.957386 0.959162 1.020746 0.480759 1.033763 0.950884 1.061200 1.022799
 0.958658 0.866357 -2.626439 0.968632 0.826588 0.781829 0.885396 0.890507 1.049266 -0.937231 1.081095 0.868602 1.151623 1.055057
 -1.099187 -1.318203 -25.928074 -1.072897 -1.412770 -1.514122 -1.274457 -1.263987 -0.869771 -10.703555 -0.783076 -1.313100 -0.590251 -0.855333
 -0.417097 3.060713
 -1.838232 0.219940
 38.156525 -37.997261
 -1.729066 1.933954
 -0.359077 1.179458
 -1.116061 -0.104088
 -1.224411 1.095778
 -0.060630 2.328370
 -0.996213 4.379789
 13.137654 -13.464512
 -3.459763 2.775398
 -1.829551 0.258623
 -3.561602 5.034323
 -0.603010 4.915476
 -9.806499 0.057999
 0.959524 0.880282 -6.646573 0.967894 0.847402 0.810341 0.896443 0.900987 1.039474 -2.024422 1.068013 0.882167 1.133250 1.044641
 0.957904 0.871503 -8.037065 0.967282 0.835069 0.794305 0.889130 0.893898 1.045277 -2.142442 1.076639 0.873555 1.147750 1.050890
 0.947171 0.834172 -8.987816 0.959872 0.785809 0.731676 0.857349 0.863415 1.060723 -1.086411 1.102131 0.836872 1.193534 1.067825
 0.947430 0.843573 -6.184088 0.958873 0.799617 0.750321 0.864864 0.870555 1.051639 -0.932824 1.089233 0.846077 1.172808 1.058260
 0.950711 0.862770 -3.229326 0.960118 0.826052 0.784742 0.880787 0.885858 1.038514 -0.598391 1.069872 0.864832 1.139726 1.044150
 0.951649 0.879586 -1.582064 0.959057 0.850427 0.817662 0.894252 0.898618 1.024340 -0.983019 1.049428 0.881255 1.108071 1.028945
 0.942608 0.837982 -7.733349 0.953658 0.794594 0.745673 0.859307 0.865464 1.047998 -2.169857 1.085167 0.840431 1.170192 1.054742
 0.981783 0.945664 -5.607161 0.985652 0.930314 0.912912 0.953087 0.955120 1.017164 -1.270826 1.030583 0.946522 1.058758 1.019420
 0.933138 0.831271 2.170936 0.943753 0.789929 0.743393 0.852030 0.858075 1.035794 0.703965 1.071826 0.833630 1.154240 1.042485
 0.971157 0.895763 -10.504292 0.979929 0.862607 0.825671 0.911179 0.915000 1.046836 -1.270563 1.075080 0.897591 1.136425 1.051539
 0.961964 0.893722 0.587762 0.969356 0.865906 0.835101 0.907494 0.911365 1.032504 1.316912 1.058210 0.895304 1.117109 1.036970
 0.955612 0.880148 5.516339 0.964011 0.849128 0.815232 0.895338 0.899410 1.033896 3.113112 1.062601 0.881920 1.127637 1.038894
 0.932553 0.819500 3.598584 0.945353 0.771972 0.719751 0.842474 0.848449 1.047861 3.034764 1.089735 0.822196 1.182565 1.055144
 0.945114 0.854377 4.591850 0.955385 0.816327 0.774540 0.872783 0.877650 1.037743 3.130327 1.071495 0.856515 1.146378 1.043568
 0.961273 0.894396 1.490241 0.968804 0.866292 0.835266 0.907990 0.911598 1.029302 1.974844 1.054366 0.895997 1.109553 1.033570
 0.983416 0.949945 9.630394 0.987521 0.935965 0.921230 0.956534 0.958195 1.019527 4.427819 1.033841 0.950713 1.065507 1.021661
 0.944373 0.849419 -3.261617 0.954631 0.810522 0.767251 0.868616 0.874103 1.041754 0.322461 1.076753 0.851600 1.156471 1.048076
 0.996804 0.980310 0.513776 0.999149 0.972353 0.964076 0.983621 0.984161 1.013690 2.088327 1.020874 0.980692 1.035088 1.014503
 0.948401 0.862152 -2.650065 0.957575 0.827155 0.787708 0.879731 0.884853 1.036400 -0.153096 1.067913 0.864207 1.140148 1.042119
 0.944056 0.849492 -0.198345 0.954634 0.809721 0.765906 0.868707 0.873795 1.039810 1.499740 1.074435 0.851693 1.151065 1.045865
 0.949347 0.860509 2.200861 0.960816 0.822486 0.783441 0.877849 0.881592 1.046774 0.080972 1.085399 0.862561 1.170563 1.052838
 0.949123 0.856198 4.572964 0.960756 0.816515 0.775188 0.874506 0.878669 1.049612 0.727392 1.088732 0.858369 1.175389 1.055839
 0.955104 0.852975 6.627365 0.966209 0.809492 0.760705 0.873910 0.879582 1.057023 1.140919 1.093304 0.855415 1.174398 1.063588
 0.963814 0.880009 2.978384 0.972836 0.844349 0.804268 0.897182 0.901886 1.047339 0.859548 1.077038 0.882043 1.143488 1.052654
 0.974106 0.913247 -1.200012 0.980862 0.887063 0.857892 0.925722 0.928946 1.034870 0.346395 1.057026 0.914727 1.105612 1.038675
 0.977412 0.941539 4.453218 0.982077 0.926501 0.911050 0.948574 0.950126 1.016943 2.737093 1.032866 0.942359 1.068127 1.019318
 0.947803 0.849755 1.324744 0.959802 0.807785 0.763371 0.869253 0.873771 1.051757 -0.045484 1.091502 0.852080 1.179208 1.058207
 0.987504 0.962137 3.244941 0.990206 0.951563 0.939664 0.967308 0.968754 1.012556 1.537935 1.022302 0.962720 1.042789 1.014158
 0.965586 0.895963 -5.725442 0.973394 0.866262 0.833307 0.910185 0.913891 1.035686 -0.876171 1.061210 0.897622 1.117778 1.040072
 0.965411 0.885252 10.213261 0.974260 0.851171 0.813074 0.901663 0.906043 1.045787 1.896765 1.074554 0.887163 1.138835 1.050910
 0.954706 0.875397 5.746222 0.964254 0.841729 0.806223 0.891084 0.894864 1.039011 0.662056 1.071083 0.877235 1.142339 1.044297
 0.954818 0.871315 7.766458 0.965089 0.835627 0.798041 0.887846 0.891656 1.043853 1.426695 1.078268 0.873265 1.153935 1.049489
 0.953833 0.855331 9.381413 0.966215 0.812411 0.767329 0.874876 0.879208 1.058744 3.306938 1.099618 0.857634 1.188979 1.065210
 0.953784 0.857278 3.761960 0.965472 0.815845 0.771501 0.876601 0.881166 1.055257 1.208924 1.093980 0.859589 1.179471 1.061627
 0.955829 0.868331 -3.470306 0.965764 0.831279 0.790682 0.886036 0.890600 1.045595 -1.579607 1.078667 0.870374 1.152469 1.051255
 0.948017 0.865878 -1.286621 0.957534 0.831595 0.794772 0.882294 0.886434 1.033888 -2.268054 1.065557 0.867783 1.136864 1.039284
 0.943324 0.841830 2.329026 0.955222 0.798849 0.752656 0.862139 0.867200 1.049231 -0.669987 1.088656 0.844235 1.176313 1.055927
 0.978651 0.939172 2.354191 0.983410 0.922372 0.904476 0.947050 0.948919 1.019784 0.509521 1.036428 0.940098 1.071210 1.022391
 0.944160 0.845421 -4.465089 0.954529 0.804504 0.758343 0.865625 0.871401 1.042753 -2.789255 1.077309 0.847728 1.155428 1.049104
 0.975677 0.915795 8.258403 0.983798 0.889130 0.861839 0.927537 0.929723 1.041198 3.826318 1.068037 0.917237 1.125682 1.045131
 0.968655 0.895013 -6.571374 0.977212 0.863528 0.829276 0.909840 0.913536 1.045076 -1.851845 1.073994 0.896754 1.138177 1.049901
 0.964848 0.879304 -7.846929 0.974934 0.842355 0.802336 0.896501 0.900693 1.053545 -2.382540 1.087015 0.881309 1.160951 1.059093
 0.961884 0.840230 -1.021733 0.977946 0.784671 0.727045 0.864406 0.868936 1.090497 -0.485099 1.141128 0.843188 1.248952 1.098210
 0.973901 0.875990 7.868539 0.987653 0.830274 0.784099 0.895175 0.898320 1.079718 2.491818 1.122792 0.878322 1.213146 1.085951
 0.984494 0.913664 11.275051 0.994910 0.880121 0.846935 0.927431 0.929282 1.062548 3.816265 1.095269 0.915375 1.163245 1.066952
 0.985605 0.938345 -6.110983 0.991521 0.917235 0.894653 0.947849 0.949878 1.034597 -1.145253 1.054450 0.939458 1.095638 1.037597
 0.970130 0.878733 3.021066 0.982136 0.837715 0.795192 0.896826 0.900366 1.068148 1.114632 1.106867 0.880899 1.190922 1.074126
 0.987770 0.954764 -7.951646 0.991514 0.940214 0.924164 0.961490 0.963085 1.019792 -1.889195 1.034253 0.955527 1.059222 1.022039
 0.992038 0.922815 25.278202 1.003480 0.888667 0.856902 0.935851 0.936781 1.072209 8.387747 1.107907 0.924513 1.180871 1.076613
 0.962663 0.864407 -11.119158 0.974607 0.820729 0.773840 0.884211 0.888670 1.063519 -3.618135 1.101564 0.866765 1.183920 1.069712
 0.969483 0.882599 -1.368277 0.979243 0.845417 0.804337 0.900222 0.904796 1.057711 -0.770869 1.089974 0.884610 1.161949 1.063327
 0.966652 0.875643 1.325903 0.977013 0.836446 0.793215 0.894150 0.898843 1.059088 0.064416 1.092725 0.877768 1.167495 1.064877
 0.962521 0.871804 0.019526 0.972876 0.831612 0.787034 0.890371 0.894991 1.052272 -0.099167 1.084599 0.873969 1.154414 1.057763
 0.974284 0.910245 -0.106530 0.981796 0.881584 0.850014 0.923367 0.926464 1.037721 0.441134 1.060982 0.911777 1.110443 1.041514
 0.985806 0.947042 0.748652 0.990479 0.929637 0.910491 0.955028 0.956776 1.024280 1.348887 1.038879 0.947977 1.069310 1.026499
 1.001293 0.979771 -1.808308 1.003926 0.970000 0.959181 0.984226 0.985155 1.023132 1.273697 1.031659 0.980294 1.050714 1.024393
 0.968040 0.880326 -1.108996 0.977889 0.842487 0.800576 0.898239 0.902826 1.056430 -0.359022 1.088480 0.882433 1.159472 1.062032
 0.992737 0.976909 0.787621 0.994608 0.970011 0.962289 0.980193 0.980924 1.008072 1.458796 1.014677 0.977309 1.027150 1.008939
 0.988317 0.947972 -0.590622 0.992890 0.930073 0.910124 0.956225 0.958302 1.028216 0.773664 1.042938 0.948922 1.074789 1.030610
 0.965005 0.880269 -4.869364 0.974473 0.842833 0.801080 0.897701 0.902069 1.048108 -1.960479 1.077807 0.882359 1.142177 1.053267
 0.956299 0.855301 0.858589 0.967945 0.812171 0.765325 0.875664 0.880761 1.060348 -0.273629 1.098771 0.857710 1.184109 1.066873
 0.959615 0.863564 5.648106 0.970779 0.822366 0.777550 0.882959 0.887732 1.058532 1.558762 1.095165 0.865847 1.176200 1.064787
 0.986487 0.932053 7.106439 0.993208 0.906934 0.879489 0.943171 0.945527 1.040877 3.575783 1.061737 0.933335 1.105108 1.044051
 0.983951 0.932406 2.916857 0.990168 0.908922 0.883183 0.943042 0.945335 1.035210 1.606562 1.054401 0.933688 1.094779 1.038216
 0.977576 0.921369 -4.402467 0.983838 0.896863 0.869189 0.933006 0.936025 1.032585 -1.476508 1.052577 0.922738 1.095564 1.035949
 0.949245 0.857521 -7.624548 0.959258 0.819070 0.776600 0.876122 0.881167 1.041868 -3.636113 1.074878 0.859674 1.148836 1.047617
 0.953432 0.846334 -1.944090 0.965338 0.800858 0.750355 0.868122 0.873889 1.061980 -1.263795 1.101288 0.848860 1.189138 1.068844
 0.985205 0.954159 -2.478756 0.988946 0.940404 0.925468 0.960447 0.961873 1.015983 -0.139203 1.028216 0.954891 1.052512 1.017893
 0.958358 0.876669 -1.886027 0.966966 0.842495 0.803808 0.893453 0.898173 1.039453 -1.573000 1.068123 0.878579 1.132415 1.044587
 1.000989 0.971345 8.144039 1.005080 0.956778 0.941218 0.977419 0.978372 1.030881 4.344458 1.043237 0.972135 1.067804 1.032461
 0.966340 0.890052 0.373981 0.975110 0.857900 0.822726 0.905437 0.909373 1.045572 -0.384764 1.074891 0.891851 1.141507 1.050587
 0.962114 0.878761 3.585333 0.971806 0.843381 0.804947 0.895493 0.899703 1.049031 0.539021 1.081289 0.880679 1.154099 1.054557
 0.946169 0.832798 1.253713 0.959338 0.783525 0.729903 0.855778 0.861434 1.061047 -0.668650 1.103057 0.835505 1.194892 1.068174
 0.955465 0.862147 -0.393169 0.966225 0.821420 0.776913 0.881091 0.885785 1.049154 -0.821025 1.083187 0.864343 1.157132 1.054985
 0.964524 0.887172 -3.920511 0.973154 0.853522 0.816367 0.902992 0.906977 1.041294 -1.798948 1.068864 0.889062 1.129114 1.046063
 0.980780 0.928820 4.557454 0.986632 0.906685 0.882119 0.939328 0.942084 1.033835 1.135619 1.053407 0.930023 1.097255 1.037159
 0.955374 0.858678 -1.934633 0.966401 0.817404 0.772414 0.878228 0.883170 1.054574 -1.358164 1.090979 0.861002 1.172299 1.060873
 0.990421 0.959744 1.393339 0.993835 0.946360 0.931230 0.966110 0.967754 1.020506 0.567480 1.031610 0.960456 1.055930 1.022264
 0.964027 0.888875 -1.660267 0.972811 0.856121 0.820728 0.904060 0.907776 1.040128 -0.450681 1.067863 0.890664 1.128409 1.044824
 0.955417 0.863338 -0.032486 0.965927 0.823556 0.780044 0.882004 0.886747 1.048444 -1.218038 1.082310 0.865497 1.156609 1.054235
 0.976828 0.921040 -1.158875 0.983057 0.896914 0.870023 0.932467 0.935460 1.032683 -0.459723 1.053038 0.922372 1.097951 1.036193
 0.974183 0.912488 1.045708 0.981163 0.885657 0.855838 0.925119 0.928346 1.035679 0.247337 1.058144 0.913956 1.107185 1.039553
 0.959949 0.863754 -1.225880 0.970612 0.821665 0.774511 0.883593 0.888670 1.054574 -0.078280 1.088015 0.866047 1.161595 1.060501
 0.971128 0.899012 -1.140680 0.979081 0.867400 0.832050 0.913831 0.917655 1.041992 0.350457 1.067443 0.900721 1.122884 1.046437
 0.985158 0.943017 0.248822 0.989950 0.924497 0.903794 0.951658 0.953859 1.026976 1.250550 1.042369 0.944030 1.075739 1.029520
 1.007244 1.001793 5.072665 1.008296 0.998884 0.995968 1.002881 1.002879 1.013932 3.028741 1.017460 1.001921 1.024921 1.014159
 0.970774 0.904016 -0.793630 0.978137 0.875281 0.843034 0.917677 0.921297 1.037178 -0.062505 1.061026 0.905622 1.113860 1.041366
 0.995920 0.975871 1.646059 0.998257 0.967026 0.957184 0.979961 0.980967 1.015697 1.396448 1.023719 0.976342 1.040318 1.016901
 0.985796 0.950004 -1.740015 0.989952 0.934052 0.916225 0.957387 0.959163 1.020747 0.480463 1.033763 0.950884 1.061200 1.022799
 0.958658 0.866358 -2.627394 0.968632 0.826589 0.781830 0.885397 0.890508 1.049267 -0.937629 1.081096 0.868603 1.151624 1.055058
 -1.099184 -1.318200 -25.930040 -1.072894 -1.412767 -1.514120 -1.274453 -1.263984 -0.869768 -10.704400 -0.783073 -1.313097 -0.590248 -0.855330
 -0.418596 3.062207
 -1.839727 0.221429
 38.155209 -37.995949
 -1.730565 1.935448
 -0.360570 1.180945
 -1.117551 -0.102603
 -1.225907 1.097268
 -0.062126 2.329860
 -0.997714 4.381285
 13.136412 -13.463274
 -3.461265 2.776894
 -1.831047 0.260113
 -3.563104 5.035821
 -0.604511 4.916972
 -9.808003 0.059498
