# Supplementary material for: AMS 3.0: prediction of post-translational modifications
Source: BMC Bioinformatics. 2010 Apr 28;11:210. doi: 10.1186/1471-2105-11-210 (PMC2874555; doi:10.1186/1471-2105-11-210)
Supplement: Additional file 2 — PTM predictor software with training data. PTM_Archive.tar.gz includes the predictor software binaries together with all trained ANNs in tar.gz compressed form. [file 1471-2105-11-210-S2.GZ › PTM_Archive/4-hydroxyproline/P/Pnet16.dat]

 2
 90 16 2
 1.022807 0.845198 -4.059999 0.804629 0.948964 1.163425 0.900771 0.859396 1.006493 1.092883 1.020439 1.049798 -7.475715 0.945125 0.984432 1.021298
 1.026712 0.832639 -4.150967 0.788179 0.946391 1.179513 0.893157 0.848063 1.008755 1.102468 1.024253 1.056249 -8.493980 0.941500 0.984828 1.025156
 1.034374 0.783595 -3.000401 0.725764 0.931140 1.230041 0.862175 0.803610 1.011133 1.131442 1.031291 1.072592 -8.840405 0.924620 0.980614 1.032293
 1.026565 0.797349 -2.373697 0.744752 0.931585 1.205499 0.869545 0.815944 1.005819 1.116068 1.023601 1.061565 -6.510355 0.926932 0.977302 1.024690
 1.016302 0.823760 -0.760765 0.779981 0.935664 1.166926 0.884885 0.839614 0.999472 1.092461 1.013661 1.045738 -2.112468 0.933513 0.974734 1.014754
 1.006785 0.847904 -1.708379 0.812514 0.939139 1.133608 0.898426 0.861176 0.993316 1.071333 1.004490 1.031456 -1.128219 0.938842 0.972103 1.005543
 1.023269 0.791117 -3.527744 0.738497 0.926253 1.206343 0.864135 0.809938 1.002387 1.114972 1.020160 1.058864 -7.088719 0.922395 0.972953 1.021332
 1.009575 0.929857 -3.685458 0.911026 0.976721 1.071221 0.955348 0.936389 1.002617 1.040637 1.008606 1.021098 -5.707203 0.975446 0.992662 1.008991
 1.009516 0.786704 1.702282 0.737154 0.914836 1.186967 0.857220 0.805102 0.990311 1.099718 1.006375 1.044183 2.453231 0.913787 0.960882 1.007774
 1.030122 0.861193 -3.453534 0.821693 0.961761 1.160670 0.913499 0.874312 1.013798 1.093907 1.028168 1.055265 -10.285254 0.955127 0.994198 1.028641
 1.016557 0.865195 1.410258 0.832269 0.952496 1.141851 0.911340 0.876895 1.002196 1.078282 1.014546 1.040291 1.923255 0.949014 0.983051 1.015241
 1.016196 0.848105 4.990054 0.811815 0.945074 1.155166 0.899226 0.861047 1.000199 1.084753 1.013973 1.042678 8.041551 0.941009 0.978932 1.014737
 1.024253 0.769663 2.844419 0.712648 0.917904 1.225747 0.848976 0.789931 1.000847 1.124750 1.021010 1.063625 4.862583 0.912606 0.968977 1.022218
 1.019096 0.814389 3.041495 0.768552 0.933559 1.181587 0.878176 0.830770 1.000179 1.099984 1.016422 1.050676 5.433623 0.929255 0.974549 1.017396
 1.016406 0.864755 0.666983 0.830414 0.953235 1.136152 0.911918 0.876834 1.002282 1.075748 1.014465 1.039396 1.485710 0.949687 0.983467 1.015096
 1.013174 0.935727 5.690315 0.919183 0.980277 1.080604 0.958620 0.941413 1.005187 1.045365 1.012195 1.025394 9.772189 0.977403 0.995675 1.012407
 1.019384 0.807941 -1.147466 0.761400 0.930200 1.190945 0.873119 0.824587 0.999731 1.104763 1.016540 1.052443 -2.160187 0.925969 0.972817 1.017588
 1.013535 0.973325 1.270151 0.963385 0.997952 1.043976 0.985640 0.976335 1.009218 1.027665 1.013193 1.018868 1.032839 0.995186 1.005104 1.013138
 1.015808 0.824271 -2.564361 0.781807 0.934922 1.171423 0.883856 0.839619 0.998309 1.093361 1.013297 1.045865 -3.373004 0.931800 0.973773 1.014274
 1.020101 0.807735 0.571178 0.759857 0.931475 1.187046 0.874317 0.824809 1.000924 1.103787 1.017375 1.052624 0.793210 0.927627 0.974181 1.018390
 1.023732 0.819769 0.610735 0.777798 0.937513 1.203021 0.877570 0.833675 1.001058 1.107870 1.021487 1.056765 2.107247 0.926320 0.977209 1.021659
 1.026233 0.813088 1.800888 0.768275 0.936491 1.209697 0.874665 0.828077 1.003247 1.113300 1.023821 1.060525 4.520853 0.926035 0.978045 1.024175
 1.034415 0.803214 2.695983 0.749317 0.939016 1.211838 0.876742 0.822132 1.013783 1.123463 1.031430 1.069259 6.288203 0.934809 0.985118 1.032582
 1.028521 0.839037 1.919596 0.794909 0.950478 1.174063 0.899244 0.854522 1.011682 1.101624 1.026066 1.057068 3.877186 0.946857 0.988180 1.027017
 1.021493 0.883447 0.115281 0.851466 0.964818 1.127941 0.926883 0.894482 1.008904 1.074576 1.019718 1.042081 -0.041936 0.961357 0.992041 1.020340
 1.007955 0.925240 3.785229 0.908651 0.972781 1.082089 0.948399 0.930785 0.998757 1.042626 1.007024 1.021209 5.392869 0.968238 0.988987 1.007128
 1.027047 0.802650 0.328158 0.754483 0.933054 1.214663 0.868828 0.818959 1.003727 1.117267 1.024381 1.062424 1.566754 0.923411 0.977019 1.024839
 1.007721 0.951089 2.147516 0.938038 0.984238 1.052470 0.969018 0.955706 1.002801 1.030034 1.007042 1.015868 3.364212 0.983299 0.995607 1.007337
 1.018930 0.861156 -2.248207 0.825253 0.954032 1.141892 0.909983 0.873403 1.004123 1.079826 1.016995 1.042722 -4.926220 0.949190 0.984981 1.017559
 1.027338 0.845953 4.674288 0.803939 0.952223 1.167861 0.903524 0.860812 1.011168 1.097880 1.025013 1.054835 9.821349 0.948952 0.988492 1.025920
 1.020573 0.840595 2.341386 0.802015 0.944502 1.172368 0.894256 0.853968 1.002547 1.094360 1.018275 1.049155 5.399383 0.938408 0.980322 1.018920
 1.025056 0.834755 3.310868 0.793869 0.944924 1.185871 0.891133 0.848742 1.005564 1.102618 1.022721 1.055263 6.830448 0.937561 0.982487 1.023275
 1.039201 0.812290 4.753518 0.762758 0.945464 1.227190 0.878822 0.828441 1.014941 1.128424 1.036800 1.074728 9.266985 0.933477 0.988968 1.037048
 1.034984 0.814408 1.699261 0.765989 0.943671 1.215851 0.879940 0.830542 1.012107 1.121802 1.032504 1.069226 4.404829 0.933505 0.986386 1.032871
 1.026448 0.829428 -2.687530 0.785403 0.944555 1.183896 0.889743 0.844625 1.007355 1.103703 1.024030 1.056488 -2.693644 0.938388 0.983442 1.024710
 1.012396 0.828227 -2.126284 0.788608 0.934064 1.165226 0.884246 0.842421 0.994976 1.087689 1.010014 1.041457 -0.253591 0.930033 0.971470 1.010843
 1.025794 0.797707 0.316915 0.747734 0.929906 1.212847 0.866950 0.815138 1.003636 1.117633 1.022887 1.061558 2.598936 0.923353 0.975412 1.023790
 1.011149 0.921391 0.557712 0.901764 0.973609 1.086376 0.948236 0.928116 1.002258 1.047641 1.010125 1.024866 2.719572 0.970292 0.991331 1.010356
 1.020095 0.802667 -3.515851 0.753006 0.929120 1.188896 0.871915 0.820649 1.001355 1.105921 1.017134 1.053292 -4.313993 0.926957 0.973326 1.018409
 1.031174 0.890168 4.676437 0.859906 0.973452 1.151325 0.929970 0.899536 1.014800 1.086679 1.029816 1.053312 8.302938 0.963139 0.999663 1.029647
 1.030362 0.862136 -4.138944 0.824529 0.961066 1.166497 0.912800 0.874701 1.013426 1.096369 1.028441 1.055942 -7.784903 0.953935 0.993642 1.028799
 1.036473 0.840697 -4.980451 0.796701 0.956107 1.193725 0.899819 0.855393 1.016767 1.112676 1.034274 1.066275 -9.110367 0.947701 0.993888 1.034725
 1.068170 0.783063 -0.932306 0.718321 0.952789 1.296646 0.867800 0.803736 1.037908 1.176889 1.065240 1.111601 -1.787644 0.936505 1.006322 1.065425
 1.063195 0.829568 4.398896 0.776887 0.969048 1.253784 0.897546 0.845783 1.037203 1.152329 1.061001 1.098971 7.417261 0.953135 1.012186 1.060866
 1.052019 0.880026 6.439898 0.841593 0.982965 1.194566 0.929098 0.891576 1.031979 1.117578 1.050440 1.078299 10.714055 0.969494 1.014228 1.050202
 1.026505 0.916161 -3.475091 0.890797 0.981875 1.114613 0.949422 0.924360 1.015152 1.068852 1.025365 1.042647 -7.322624 0.976115 1.002746 1.025460
 1.051998 0.837245 1.276518 0.789400 0.964531 1.228404 0.899975 0.852322 1.028500 1.135054 1.049788 1.084981 1.707611 0.951320 1.004818 1.049808
 1.013434 0.939327 -4.270164 0.921753 0.983699 1.070762 0.962763 0.945223 1.006814 1.042941 1.012627 1.024185 -8.351577 0.981206 0.998107 1.012842
 1.063565 0.889638 14.563896 0.851696 0.994162 1.214049 0.936653 0.900115 1.041285 1.130256 1.062286 1.090745 24.795902 0.976219 1.024674 1.061492
 1.043723 0.818929 -6.699516 0.767336 0.952215 1.219640 0.887626 0.836078 1.021479 1.129348 1.041177 1.077417 -11.820208 0.942812 0.995359 1.041690
 1.042877 0.845530 -1.164286 0.800101 0.961800 1.198291 0.906787 0.860974 1.024322 1.119607 1.040443 1.072796 -2.065885 0.955762 1.000446 1.041228
 1.043128 0.836295 0.609700 0.788476 0.958182 1.204696 0.900857 0.852604 1.023901 1.123283 1.040613 1.074405 0.959754 0.952248 0.998833 1.041410
 1.034391 0.828824 0.344758 0.779539 0.951081 1.186207 0.894910 0.845824 1.016246 1.111162 1.031844 1.064599 0.077310 0.946579 0.991360 1.032732
 1.025735 0.879765 0.456201 0.844616 0.966823 1.133367 0.926481 0.891703 1.012658 1.079832 1.023944 1.046975 -0.214495 0.963068 0.995281 1.024535
 1.017977 0.928886 1.336028 0.907488 0.982320 1.083915 0.957014 0.935972 1.009689 1.050784 1.016949 1.030682 0.692749 0.979141 0.999324 1.017246
 1.022332 0.971096 0.119116 0.958745 1.002538 1.062397 0.986369 0.974746 1.016763 1.040878 1.021925 1.029461 -2.064188 0.998606 1.011549 1.021839
 1.040373 0.841901 -0.344952 0.795756 0.959273 1.193399 0.903998 0.857586 1.021984 1.116580 1.037917 1.070202 -0.738968 0.953385 0.998047 1.038736
 1.005945 0.969643 1.446903 0.961045 0.991193 1.034123 0.981221 0.972582 1.002607 1.019856 1.005507 1.010819 0.972191 0.990250 0.998288 1.005602
 1.021213 0.929406 0.473412 0.907324 0.984577 1.089550 0.958173 0.936578 1.012629 1.054828 1.020149 1.034261 -0.147454 0.980934 1.002034 1.020417
 1.030670 0.840311 -2.974769 0.794365 0.953463 1.170511 0.901880 0.856238 1.014306 1.101760 1.028268 1.058573 -4.927800 0.949925 0.990999 1.029187
 1.040325 0.813430 0.123452 0.762612 0.945881 1.223489 0.883121 0.830989 1.018761 1.130873 1.037471 1.075416 1.008254 0.939421 0.990838 1.038440
 1.040057 0.823534 3.380684 0.774761 0.950245 1.213819 0.889944 0.840220 1.019393 1.125674 1.037404 1.073338 6.000654 0.943624 0.992912 1.038250
 1.033417 0.907691 5.164315 0.876781 0.983981 1.125705 0.947416 0.917623 1.021486 1.078639 1.032066 1.051393 6.784145 0.978366 1.007496 1.032329
 1.027376 0.908776 2.153976 0.879640 0.980312 1.114014 0.946526 0.918286 1.016400 1.070375 1.026024 1.044281 2.216266 0.976067 1.002898 1.026354
 1.021658 0.895382 -2.654820 0.864819 0.970467 1.114708 0.936292 0.905922 1.010801 1.068835 1.020040 1.039803 -4.817957 0.968214 0.995353 1.020720
 1.019299 0.817582 -4.864520 0.772108 0.934410 1.178534 0.881428 0.834111 1.001920 1.100086 1.016513 1.050427 -6.067145 0.932584 0.975596 1.017757
 1.039715 0.801139 -1.947774 0.746319 0.940701 1.228059 0.875941 0.820220 1.017998 1.133641 1.036573 1.076197 -2.071940 0.935673 0.988239 1.037711
 1.009447 0.939685 -0.640827 0.923380 0.980936 1.062806 0.961909 0.945353 1.003478 1.036530 1.008616 1.019410 -2.038790 0.979519 0.994843 1.008934
 1.021126 0.841054 -2.587193 0.799094 0.946179 1.159676 0.898998 0.856163 1.005898 1.091713 1.018622 1.048213 -2.098704 0.944698 0.982659 1.019749
 1.029412 0.958413 6.202005 0.940211 1.002642 1.080273 0.980314 0.963650 1.021931 1.053362 1.028812 1.039035 7.657098 0.997314 1.015053 1.028723
 1.031096 0.859174 -0.421977 0.820910 0.959607 1.172074 0.911313 0.872230 1.014363 1.099851 1.028953 1.057712 -0.409158 0.953658 0.993383 1.029559
 1.033046 0.844098 1.448330 0.802068 0.954480 1.187477 0.901291 0.858372 1.014522 1.108454 1.030795 1.062449 2.885569 0.947761 0.991582 1.031408
 1.037537 0.780299 0.313221 0.721703 0.931527 1.237502 0.860310 0.800528 1.013541 1.137081 1.034350 1.076670 1.470853 0.924300 0.982214 1.035377
 1.029618 0.818363 -0.682853 0.769729 0.942785 1.191373 0.884482 0.835163 1.010229 1.110569 1.026981 1.061346 -0.448333 0.937297 0.984445 1.027858
 1.024861 0.851027 -2.600305 0.810574 0.953626 1.156638 0.906069 0.865124 1.009246 1.091181 1.022643 1.050730 -3.806525 0.949702 0.987962 1.023487
 1.024704 0.906180 2.796963 0.879030 0.975701 1.119388 0.942969 0.915545 1.013517 1.071307 1.023214 1.042587 4.537004 0.972270 0.999065 1.023645
 1.035116 0.817456 -1.660008 0.768448 0.944883 1.209017 0.884279 0.834265 1.014437 1.121094 1.032455 1.068606 -1.950148 0.938325 0.987840 1.033270
 1.015379 0.944895 1.017016 0.927906 0.986979 1.068909 0.967165 0.950579 1.008889 1.041614 1.014616 1.025454 0.675003 0.984661 1.000629 1.014807
 1.025281 0.855349 -1.040608 0.816625 0.955433 1.156745 0.908144 0.868634 1.009520 1.090799 1.023145 1.050910 -1.140510 0.950489 0.988775 1.023852
 1.028382 0.820588 -0.266211 0.773216 0.942401 1.190547 0.885475 0.837104 1.009298 1.109298 1.025747 1.059891 0.103918 0.937414 0.983612 1.026669
 1.020283 0.895134 -0.559389 0.865720 0.968984 1.117047 0.934779 0.905278 1.009080 1.068663 1.018709 1.038889 -1.193832 0.966138 0.993669 1.019296
 1.022374 0.883013 0.896437 0.850223 0.965258 1.129047 0.927286 0.894378 1.009868 1.075804 1.020547 1.043007 1.347585 0.962212 0.992793 1.021235
 1.035491 0.817971 -0.247717 0.765634 0.947057 1.196284 0.888269 0.836170 1.016598 1.116915 1.032751 1.067412 -0.917875 0.943115 0.989965 1.033817
 1.028590 0.865248 -0.333860 0.825888 0.962393 1.149329 0.917805 0.878742 1.014265 1.089504 1.026549 1.052499 -1.201831 0.958885 0.994471 1.027311
 1.020101 0.923961 0.788874 0.900781 0.981429 1.091897 0.954537 0.931782 1.011313 1.055759 1.018972 1.033955 0.190271 0.978499 1.000038 1.019350
 1.015644 1.001054 3.984742 0.997284 1.010528 1.029155 1.004684 1.001758 1.013272 1.020755 1.015653 1.017416 4.794104 1.007658 1.012508 1.015427
 1.022325 0.872172 0.255008 0.836936 0.960765 1.136581 0.919955 0.884478 1.008938 1.079808 1.020393 1.044664 0.051062 0.957654 0.990449 1.021127
 1.013900 0.968021 1.384893 0.956755 0.995508 1.049428 0.982591 0.971719 1.009702 1.031204 1.013399 1.020120 1.059089 0.993932 1.004275 1.013589
 1.013596 0.932058 -0.039691 0.912368 0.980943 1.073002 0.958131 0.938680 1.006275 1.043492 1.012645 1.025096 -0.607322 0.978573 0.996744 1.012953
 1.029690 0.823269 -1.402928 0.774038 0.945133 1.183493 0.890177 0.840693 1.012038 1.107991 1.027017 1.060280 -2.816813 0.942437 0.986319 1.028140
 -0.917659 -1.415648 -17.757753 -1.526185 -1.124038 -0.509408 -1.265980 -1.378499 -0.967820 -0.720151 -0.923490 -0.840303 -28.906439 -1.144195 -1.027065 -0.922164
 -3.199635 1.420244
 -0.313051 1.035504
 20.476019 -19.699955
 -0.436041 0.350065
 -3.048531 0.004211
 -3.939219 5.310427
 0.929028 3.128604
 0.414507 1.968706
 -0.889526 3.347962
 -1.703274 4.868115
 -3.526494 1.038271
 -3.325594 1.991060
 36.174168 -36.708229
 1.405148 4.379033
 -2.349264 1.405272
 -2.969436 1.615120
 -7.288206 -1.754331
 1.022807 0.845198 -4.060469 0.804629 0.948964 1.163425 0.900771 0.859396 1.006494 1.092883 1.020440 1.049798 -7.476261 0.945126 0.984432 1.021298
 1.026713 0.832640 -4.151521 0.788180 0.946391 1.179513 0.893158 0.848063 1.008755 1.102468 1.024253 1.056249 -8.494620 0.941501 0.984828 1.025156
 1.034374 0.783596 -3.001481 0.725764 0.931141 1.230042 0.862176 0.803611 1.011134 1.131443 1.031291 1.072592 -8.841622 0.924621 0.980615 1.032293
 1.026566 0.797349 -2.374720 0.744753 0.931585 1.205500 0.869545 0.815945 1.005819 1.116069 1.023602 1.061566 -6.511497 0.926932 0.977303 1.024691
 1.016302 0.823761 -0.761607 0.779981 0.935664 1.166926 0.884886 0.839615 0.999472 1.092461 1.013662 1.045738 -2.113405 0.933513 0.974735 1.014755
 1.006786 0.847904 -1.708717 0.812514 0.939139 1.133609 0.898427 0.861176 0.993317 1.071333 1.004490 1.031456 -1.128610 0.938842 0.972103 1.005544
 1.023270 0.791117 -3.528595 0.738497 0.926254 1.206343 0.864136 0.809939 1.002388 1.114973 1.020161 1.058864 -7.089688 0.922396 0.972954 1.021333
 1.009575 0.929857 -3.685616 0.911026 0.976722 1.071221 0.955349 0.936389 1.002617 1.040638 1.008606 1.021098 -5.707384 0.975446 0.992662 1.008991
 1.009517 0.786705 1.701159 0.737155 0.914837 1.186968 0.857221 0.805102 0.990312 1.099718 1.006376 1.044184 2.451972 0.913787 0.960883 1.007774
 1.030123 0.861193 -3.454192 0.821694 0.961761 1.160670 0.913499 0.874312 1.013799 1.093907 1.028169 1.055265 -10.286002 0.955127 0.994199 1.028641
 1.016557 0.865195 1.409836 0.832269 0.952497 1.141851 0.911341 0.876895 1.002196 1.078282 1.014546 1.040291 1.922775 0.949014 0.983051 1.015241
 1.016197 0.848105 4.989545 0.811815 0.945074 1.155166 0.899226 0.861047 1.000200 1.084753 1.013973 1.042678 8.040977 0.941009 0.978932 1.014737
 1.024253 0.769664 2.843347 0.712648 0.917905 1.225747 0.848977 0.789932 1.000848 1.124750 1.021011 1.063626 4.861366 0.912607 0.968977 1.022218
 1.019096 0.814390 3.040452 0.768552 0.933560 1.181587 0.878177 0.830771 1.000180 1.099985 1.016423 1.050676 5.432436 0.929256 0.974550 1.017397
 1.016407 0.864756 0.666115 0.830414 0.953236 1.136153 0.911919 0.876835 1.002283 1.075748 1.014466 1.039397 1.484717 0.949687 0.983468 1.015097
 1.013174 0.935727 5.689933 0.919183 0.980278 1.080604 0.958620 0.941413 1.005187 1.045365 1.012196 1.025394 9.771755 0.977404 0.995675 1.012407
 1.019384 0.807941 -1.148254 0.761401 0.930200 1.190946 0.873119 0.824588 0.999731 1.104763 1.016541 1.052444 -2.161088 0.925970 0.972817 1.017588
 1.013536 0.973326 1.269968 0.963385 0.997952 1.043977 0.985640 0.976335 1.009218 1.027665 1.013193 1.018868 1.032636 0.995186 1.005104 1.013138
 1.015809 0.824272 -2.565469 0.781808 0.934922 1.171424 0.883857 0.839620 0.998309 1.093361 1.013297 1.045865 -3.374271 0.931801 0.973773 1.014275
 1.020102 0.807735 0.570545 0.759857 0.931475 1.187047 0.874317 0.824810 1.000924 1.103788 1.017375 1.052625 0.792499 0.927628 0.974182 1.018391
 1.023733 0.819769 0.610251 0.777798 0.937513 1.203022 0.877570 0.833675 1.001058 1.107870 1.021487 1.056766 2.106698 0.926321 0.977210 1.021660
 1.026234 0.813088 1.800255 0.768275 0.936491 1.209697 0.874665 0.828077 1.003248 1.113300 1.023821 1.060525 4.520135 0.926035 0.978045 1.024175
 1.034416 0.803214 2.694843 0.749317 0.939017 1.211839 0.876742 0.822133 1.013784 1.123464 1.031431 1.069259 6.286911 0.934810 0.985119 1.032582
 1.028521 0.839037 1.918759 0.794910 0.950478 1.174063 0.899244 0.854522 1.011682 1.101625 1.026067 1.057069 3.876236 0.946857 0.988181 1.027017
 1.021493 0.883447 0.114798 0.851467 0.964818 1.127941 0.926883 0.894482 1.008904 1.074576 1.019719 1.042081 -0.042487 0.961357 0.992041 1.020341
 1.007955 0.925240 3.785192 0.908651 0.972782 1.082089 0.948399 0.930786 0.998757 1.042626 1.007024 1.021209 5.392824 0.968238 0.988987 1.007129
 1.027048 0.802650 0.327530 0.754484 0.933055 1.214663 0.868828 0.818959 1.003728 1.117268 1.024381 1.062425 1.566039 0.923412 0.977020 1.024840
 1.007721 0.951089 2.147329 0.938038 0.984238 1.052470 0.969018 0.955706 1.002801 1.030034 1.007042 1.015868 3.364000 0.983299 0.995607 1.007338
 1.018930 0.861156 -2.248598 0.825253 0.954032 1.141893 0.909984 0.873403 1.004124 1.079827 1.016995 1.042722 -4.926673 0.949190 0.984981 1.017559
 1.027339 0.845953 4.673279 0.803940 0.952224 1.167862 0.903525 0.860813 1.011169 1.097880 1.025014 1.054836 9.820210 0.948953 0.988493 1.025921
 1.020573 0.840595 2.340890 0.802015 0.944502 1.172369 0.894256 0.853969 1.002548 1.094361 1.018275 1.049156 5.398819 0.938408 0.980322 1.018920
 1.025057 0.834756 3.310297 0.793869 0.944924 1.185871 0.891133 0.848742 1.005564 1.102618 1.022721 1.055263 6.829801 0.937561 0.982488 1.023275
 1.039202 0.812291 4.752470 0.762759 0.945465 1.227190 0.878823 0.828441 1.014941 1.128424 1.036801 1.074728 9.265809 0.933478 0.988968 1.037049
 1.034984 0.814409 1.698274 0.765990 0.943672 1.215851 0.879941 0.830543 1.012108 1.121803 1.032505 1.069227 4.403716 0.933506 0.986387 1.032871
 1.026448 0.829428 -2.688340 0.785404 0.944556 1.183897 0.889743 0.844626 1.007356 1.103703 1.024031 1.056488 -2.694556 0.938389 0.983443 1.024710
 1.012396 0.828227 -2.126629 0.788608 0.934065 1.165226 0.884246 0.842421 0.994977 1.087689 1.010014 1.041457 -0.253969 0.930034 0.971470 1.010843
 1.025794 0.797707 0.316064 0.747735 0.929907 1.212847 0.866951 0.815138 1.003637 1.117634 1.022888 1.061558 2.597979 0.923353 0.975413 1.023791
 1.011150 0.921391 0.557556 0.901764 0.973609 1.086376 0.948236 0.928116 1.002258 1.047641 1.010125 1.024866 2.719401 0.970292 0.991331 1.010357
 1.020096 0.802667 -3.516945 0.753006 0.929120 1.188896 0.871915 0.820650 1.001356 1.105922 1.017135 1.053293 -4.315215 0.926958 0.973327 1.018410
 1.031174 0.890168 4.675791 0.859906 0.973452 1.151326 0.929970 0.899537 1.014800 1.086680 1.029816 1.053313 8.302210 0.963140 0.999664 1.029647
 1.030363 0.862136 -4.139391 0.824529 0.961066 1.166497 0.912800 0.874702 1.013427 1.096370 1.028441 1.055942 -7.785411 0.953936 0.993642 1.028800
 1.036474 0.840697 -4.980978 0.796701 0.956107 1.193725 0.899819 0.855393 1.016768 1.112676 1.034274 1.066275 -9.110965 0.947701 0.993889 1.034726
 1.068170 0.783064 -0.933399 0.718321 0.952790 1.296646 0.867801 0.803737 1.037908 1.176890 1.065241 1.111601 -1.788883 0.936505 1.006323 1.065426
 1.063195 0.829569 4.397822 0.776887 0.969049 1.253785 0.897547 0.845784 1.037204 1.152329 1.061001 1.098971 7.416044 0.953135 1.012187 1.060867
 1.052020 0.880027 6.438990 0.841593 0.982965 1.194567 0.929098 0.891576 1.031980 1.117579 1.050441 1.078300 10.713025 0.969495 1.014229 1.050203
 1.026505 0.916162 -3.475436 0.890797 0.981875 1.114613 0.949423 0.924360 1.015153 1.068853 1.025366 1.042647 -7.323013 0.976115 1.002746 1.025460
 1.051998 0.837246 1.275647 0.789401 0.964532 1.228405 0.899976 0.852322 1.028501 1.135055 1.049789 1.084981 1.706619 0.951321 1.004819 1.049808
 1.013434 0.939327 -4.270314 0.921753 0.983699 1.070762 0.962764 0.945223 1.006814 1.042941 1.012627 1.024185 -8.351745 0.981206 0.998107 1.012842
 1.063566 0.889639 14.562675 0.851697 0.994163 1.214050 0.936654 0.900115 1.041285 1.130257 1.062286 1.090746 24.794514 0.976220 1.024675 1.061492
 1.043723 0.818929 -6.700143 0.767336 0.952216 1.219640 0.887627 0.836078 1.021479 1.129348 1.041177 1.077418 -11.820918 0.942812 0.995360 1.041690
 1.042878 0.845531 -1.164775 0.800102 0.961800 1.198291 0.906788 0.860974 1.024323 1.119607 1.040443 1.072796 -2.066441 0.955762 1.000446 1.041228
 1.043128 0.836296 0.609067 0.788477 0.958182 1.204696 0.900858 0.852604 1.023901 1.123284 1.040613 1.074405 0.959035 0.952248 0.998834 1.041411
 1.034391 0.828824 0.343605 0.779539 0.951082 1.186207 0.894911 0.845824 1.016247 1.111163 1.031845 1.064600 0.075996 0.946580 0.991361 1.032732
 1.025735 0.879766 0.455353 0.844617 0.966823 1.133367 0.926482 0.891703 1.012658 1.079833 1.023944 1.046975 -0.215464 0.963068 0.995281 1.024536
 1.017978 0.928887 1.335541 0.907488 0.982321 1.083916 0.957015 0.935973 1.009690 1.050784 1.016950 1.030683 0.692188 0.979141 0.999324 1.017246
 1.022332 0.971097 0.119067 0.958745 1.002538 1.062397 0.986369 0.974746 1.016763 1.040878 1.021925 1.029461 -2.064245 0.998606 1.011549 1.021840
 1.040373 0.841902 -0.345586 0.795756 0.959274 1.193399 0.903999 0.857587 1.021984 1.116581 1.037917 1.070203 -0.739693 0.953386 0.998047 1.038737
 1.005945 0.969643 1.446712 0.961045 0.991193 1.034123 0.981221 0.972582 1.002607 1.019856 1.005508 1.010819 0.971974 0.990251 0.998288 1.005603
 1.021213 0.929407 0.473002 0.907324 0.984577 1.089550 0.958173 0.936579 1.012630 1.054829 1.020150 1.034261 -0.147928 0.980934 1.002034 1.020417
 1.030671 0.840312 -2.975784 0.794366 0.953463 1.170511 0.901881 0.856239 1.014307 1.101761 1.028268 1.058573 -4.928954 0.949926 0.990999 1.029187
 1.040326 0.813430 0.123153 0.762612 0.945881 1.223489 0.883121 0.830989 1.018761 1.130874 1.037472 1.075417 1.007921 0.939421 0.990838 1.038440
 1.040058 0.823534 3.380221 0.774761 0.950245 1.213820 0.889945 0.840221 1.019394 1.125675 1.037404 1.073338 6.000134 0.943624 0.992912 1.038250
 1.033417 0.907692 5.163414 0.876782 0.983982 1.125706 0.947417 0.917624 1.021487 1.078639 1.032067 1.051393 6.783126 0.978366 1.007496 1.032330
 1.027376 0.908776 2.153217 0.879640 0.980313 1.114014 0.946527 0.918286 1.016401 1.070375 1.026024 1.044281 2.215410 0.976068 1.002899 1.026354
 1.021659 0.895383 -2.655324 0.864820 0.970467 1.114708 0.936292 0.905923 1.010801 1.068835 1.020040 1.039803 -4.818524 0.968214 0.995353 1.020720
 1.019299 0.817582 -4.864769 0.772108 0.934410 1.178534 0.881429 0.834111 1.001921 1.100086 1.016514 1.050427 -6.067432 0.932584 0.975596 1.017757
 1.039716 0.801140 -1.948263 0.746319 0.940701 1.228059 0.875942 0.820220 1.017998 1.133642 1.036573 1.076197 -2.072483 0.935674 0.988240 1.037711
 1.009447 0.939685 -0.641110 0.923380 0.980936 1.062806 0.961910 0.945353 1.003478 1.036531 1.008616 1.019410 -2.039115 0.979520 0.994843 1.008934
 1.021126 0.841055 -2.587649 0.799094 0.946180 1.159676 0.898999 0.856163 1.005898 1.091713 1.018623 1.048213 -2.099198 0.944698 0.982659 1.019750
 1.029413 0.958414 6.201212 0.940212 1.002642 1.080273 0.980315 0.963651 1.021932 1.053362 1.028813 1.039035 7.656199 0.997315 1.015053 1.028723
 1.031097 0.859174 -0.422405 0.820910 0.959607 1.172074 0.911314 0.872230 1.014363 1.099851 1.028953 1.057712 -0.409641 0.953659 0.993383 1.029560
 1.033046 0.844098 1.447816 0.802069 0.954480 1.187477 0.901292 0.858372 1.014522 1.108455 1.030795 1.062449 2.884989 0.947761 0.991582 1.031408
 1.037538 0.780300 0.312145 0.721704 0.931528 1.237502 0.860310 0.800529 1.013542 1.137082 1.034350 1.076671 1.469633 0.924300 0.982214 1.035377
 1.029619 0.818364 -0.683897 0.769729 0.942785 1.191373 0.884483 0.835164 1.010230 1.110570 1.026981 1.061346 -0.449518 0.937298 0.984445 1.027858
 1.024862 0.851028 -2.601170 0.810574 0.953627 1.156638 0.906070 0.865125 1.009247 1.091181 1.022644 1.050730 -3.807508 0.949703 0.987962 1.023487
 1.024704 0.906180 2.796571 0.879030 0.975701 1.119388 0.942969 0.915545 1.013517 1.071308 1.023214 1.042587 4.536553 0.972271 0.999065 1.023645
 1.035117 0.817457 -1.660790 0.768449 0.944884 1.209017 0.884279 0.834266 1.014437 1.121094 1.032456 1.068606 -1.951031 0.938325 0.987840 1.033270
 1.015379 0.944895 1.016827 0.927906 0.986979 1.068909 0.967165 0.950579 1.008889 1.041615 1.014616 1.025454 0.674787 0.984661 1.000629 1.014807
 1.025282 0.855349 -1.041712 0.816626 0.955434 1.156745 0.908144 0.868635 1.009520 1.090799 1.023146 1.050910 -1.141762 0.950490 0.988776 1.023852
 1.028382 0.820588 -0.266854 0.773216 0.942402 1.190547 0.885476 0.837104 1.009298 1.109298 1.025748 1.059891 0.103190 0.937414 0.983613 1.026669
 1.020283 0.895134 -0.559846 0.865721 0.968984 1.117047 0.934779 0.905278 1.009081 1.068664 1.018709 1.038889 -1.194347 0.966139 0.993670 1.019296
 1.022374 0.883013 0.895831 0.850224 0.965258 1.129047 0.927287 0.894379 1.009868 1.075804 1.020547 1.043007 1.346901 0.962213 0.992793 1.021236
 1.035492 0.817971 -0.248881 0.765634 0.947057 1.196285 0.888270 0.836170 1.016598 1.116916 1.032752 1.067413 -0.919198 0.943116 0.989966 1.033818
 1.028591 0.865249 -0.334729 0.825889 0.962394 1.149329 0.917805 0.878743 1.014266 1.089504 1.026550 1.052500 -1.202821 0.958885 0.994472 1.027311
 1.020101 0.923961 0.788374 0.900782 0.981430 1.091897 0.954537 0.931782 1.011313 1.055760 1.018973 1.033955 0.189700 0.978499 1.000039 1.019351
 1.015644 1.001054 3.984700 0.997284 1.010528 1.029155 1.004685 1.001758 1.013273 1.020755 1.015653 1.017416 4.794058 1.007658 1.012508 1.015427
 1.022325 0.872172 0.254411 0.836937 0.960765 1.136582 0.919955 0.884478 1.008938 1.079808 1.020393 1.044664 0.050385 0.957654 0.990449 1.021127
 1.013900 0.968022 1.384696 0.956755 0.995509 1.049428 0.982591 0.971719 1.009703 1.031204 1.013399 1.020120 1.058866 0.993932 1.004276 1.013589
 1.013596 0.932058 -0.040087 0.912368 0.980943 1.073002 0.958131 0.938680 1.006275 1.043492 1.012645 1.025097 -0.607779 0.978573 0.996744 1.012954
 1.029690 0.823269 -1.403950 0.774038 0.945134 1.183494 0.890177 0.840694 1.012038 1.107991 1.027018 1.060280 -2.817972 0.942438 0.986319 1.028141
 -0.917658 -1.415647 -17.758966 -1.526184 -1.124038 -0.509407 -1.265979 -1.378498 -0.967819 -0.720150 -0.923490 -0.840302 -28.907816 -1.144194 -1.027064 -0.922163
 -3.200903 1.421509
 -0.314316 1.036767
 20.475019 -19.698957
 -0.437305 0.351325
 -3.049799 0.005475
 -3.940488 5.311693
 0.927761 3.129868
 0.413241 1.969969
 -0.890795 3.349228
 -1.704543 4.869381
 -3.527762 1.039536
 -3.326862 1.992325
 36.173046 -36.707108
 1.403880 4.380298
 -2.350532 1.406537
 -2.970704 1.616385
 -7.289476 -1.753065
