# Supplementary material for: AMS 3.0: prediction of post-translational modifications
Source: BMC Bioinformatics. 2010 Apr 28;11:210. doi: 10.1186/1471-2105-11-210 (PMC2874555; doi:10.1186/1471-2105-11-210)
Supplement: Additional file 2 — PTM predictor software with training data. PTM_Archive.tar.gz includes the predictor software binaries together with all trained ANNs in tar.gz compressed form. [file 1471-2105-11-210-S2.GZ › PTM_Archive/4-hydroxyproline/P/Pnet18.dat]

 2
 90 18 2
 1.062088 1.042991 1.111307 0.821910 0.991524 0.978017 0.841617 0.940690 -7.373775 0.902544 0.918171 -1.491329 1.106713 0.992032 1.019302 0.741236 0.793027 1.017170
 1.068317 1.047860 1.122168 0.805856 0.991219 0.976628 0.827853 0.936150 -8.063036 0.894521 0.911323 -1.438394 1.117226 0.991794 1.021811 0.717225 0.774507 1.019602
 1.086926 1.061100 1.156387 0.747194 0.986361 0.967840 0.776285 0.916794 -8.164525 0.862923 0.883769 -0.447196 1.150268 0.987229 1.026871 0.633351 0.707154 1.024613
 1.076659 1.052923 1.139766 0.767926 0.985458 0.968440 0.793874 0.921531 -5.327520 0.872471 0.891726 -0.485348 1.134030 0.986196 1.021986 0.665420 0.731449 1.019725
 1.061319 1.041102 1.113431 0.803747 0.985400 0.971053 0.824781 0.931302 -2.905778 0.890249 0.906778 -0.510480 1.108667 0.985990 1.015577 0.719190 0.773067 1.013470
 1.046708 1.029730 1.089757 0.837203 0.985167 0.973154 0.853698 0.939854 -2.358127 0.906410 0.920362 -1.302281 1.085637 0.985582 1.009223 0.769635 0.812523 1.007191
 1.076422 1.051888 1.140411 0.764229 0.984531 0.967060 0.789756 0.918568 -7.690319 0.868914 0.889119 -1.530552 1.134541 0.985199 1.020949 0.660870 0.726986 1.018195
 1.027036 1.018462 1.047845 0.919948 0.995936 0.990029 0.929120 0.973688 -6.626742 0.956622 0.963515 -1.109635 1.045974 0.996149 1.007992 0.882886 0.906915 1.007201
 1.065394 1.041761 1.126690 0.768750 0.977114 0.960356 0.792570 0.914160 2.905905 0.866887 0.885964 0.347107 1.121086 0.977791 1.012119 0.674914 0.734667 1.009574
 1.062680 1.045272 1.109800 0.831413 0.994334 0.981904 0.851943 0.947790 -10.249514 0.911250 0.925013 -0.250206 1.105662 0.994932 1.022011 0.752132 0.804109 1.020631
 1.052014 1.035318 1.095956 0.847519 0.989855 0.978346 0.863841 0.946782 2.098242 0.914453 0.927283 0.912786 1.091929 0.990350 1.014435 0.784005 0.824556 1.012798
 1.056075 1.037791 1.104679 0.830351 0.987378 0.974661 0.848326 0.939803 7.647850 0.904157 0.918219 2.084667 1.100239 0.987921 1.014611 0.761039 0.805322 1.012827
 1.082718 1.056284 1.152452 0.744695 0.982500 0.963629 0.772159 0.911334 4.762267 0.857644 0.879221 0.861005 1.146058 0.983268 1.022364 0.635006 0.704944 1.019589
 1.066086 1.044731 1.122299 0.794471 0.985396 0.970179 0.816336 0.928167 5.216005 0.884933 0.902394 1.148105 1.117101 0.986010 1.017479 0.706407 0.762258 1.015226
 1.049819 1.033827 1.091240 0.848576 0.990134 0.978881 0.865095 0.947929 1.446523 0.915982 0.928819 0.559712 1.087415 0.990610 1.013856 0.782586 0.824746 1.012233
 1.030270 1.021192 1.054789 0.922505 0.996001 0.990048 0.931496 0.974170 10.149333 0.957477 0.963523 2.713101 1.052557 0.996305 1.009717 0.890774 0.911679 1.009176
 1.069309 1.046714 1.128595 0.787552 0.984774 0.968916 0.810107 0.925262 -2.724546 0.880559 0.898491 -0.267904 1.123156 0.985430 1.018242 0.698016 0.755028 1.015895
 1.018903 1.014408 1.030714 0.961758 1.001835 0.998997 0.967453 0.991107 0.880511 0.982235 0.985194 1.108722 1.029768 1.002011 1.008907 0.941256 0.955427 1.008797
 1.061730 1.041418 1.115149 0.806926 0.985703 0.971297 0.826867 0.931544 -3.908181 0.890928 0.907570 -0.748502 1.110293 0.986242 1.015779 0.724828 0.776395 1.013587
 1.068949 1.046890 1.126581 0.787552 0.986100 0.970353 0.810460 0.926758 0.731894 0.881846 0.899968 -0.041365 1.121331 0.986709 1.019019 0.695510 0.754224 1.016655
 1.072524 1.050647 1.133785 0.799424 0.985604 0.970953 0.824834 0.932280 2.450072 0.890538 0.904099 0.197637 1.128507 0.986483 1.021099 0.717856 0.774948 1.020032
 1.075150 1.052669 1.138117 0.790407 0.985620 0.970274 0.816715 0.929568 5.038384 0.885817 0.900407 0.685325 1.132649 0.986462 1.022147 0.703863 0.763775 1.020897
 1.080313 1.057111 1.142491 0.771563 0.989494 0.972807 0.799075 0.926683 6.239173 0.877877 0.896386 0.874860 1.137042 0.990294 1.026250 0.667293 0.736272 1.024239
 1.066591 1.047384 1.117729 0.813101 0.992113 0.978281 0.835378 0.940338 2.878481 0.900165 0.915567 0.698733 1.113209 0.992739 1.022193 0.727412 0.783755 1.020503
 1.049313 1.035099 1.086594 0.864164 0.994663 0.984669 0.880496 0.957151 -1.195360 0.927835 0.938928 0.378662 1.083315 0.995166 1.016780 0.801814 0.842781 1.015575
 1.028931 1.019628 1.054835 0.917113 0.992821 0.986714 0.926772 0.970705 4.383246 0.953482 0.959179 2.102800 1.052593 0.993183 1.007484 0.885946 0.907057 1.007117
 1.078070 1.054851 1.142421 0.779090 0.985543 0.969550 0.806514 0.926413 1.591540 0.880102 0.896080 0.112612 1.136861 0.986451 1.023358 0.685723 0.749580 1.021974
 1.019905 1.013499 1.035579 0.942809 0.996794 0.992597 0.949339 0.980992 2.728418 0.968814 0.973512 1.230344 1.034197 0.996995 1.005872 0.917855 0.934130 1.005402
 1.053429 1.037409 1.095922 0.843687 0.991446 0.980044 0.861924 0.948664 -5.466602 0.915445 0.928100 -0.405926 1.092210 0.991968 1.016468 0.773860 0.819468 1.015105
 1.063820 1.045312 1.113047 0.821009 0.991898 0.978774 0.842999 0.942808 9.407817 0.904595 0.918788 1.415372 1.108733 0.992560 1.021134 0.739616 0.794117 1.019667
 1.062082 1.042569 1.114554 0.820354 0.987160 0.973906 0.841664 0.938128 5.010712 0.900641 0.914198 0.675830 1.109856 0.987816 1.017242 0.746012 0.796270 1.015823
 1.067913 1.047561 1.123839 0.811075 0.988051 0.974112 0.834388 0.936834 6.770150 0.897160 0.910962 1.170416 1.118947 0.988768 1.020399 0.731686 0.786054 1.019096
 1.086383 1.063103 1.152630 0.778870 0.990580 0.974528 0.808870 0.931825 9.413001 0.884584 0.899617 2.168973 1.147119 0.991612 1.030353 0.682106 0.750098 1.029441
 1.081806 1.059006 1.144803 0.785293 0.990361 0.974683 0.813362 0.932645 3.817991 0.886804 0.902149 0.612037 1.139481 0.991302 1.027917 0.691232 0.756217 1.026785
 1.069051 1.048654 1.123319 0.806575 0.989956 0.975723 0.830228 0.937055 -2.784330 0.895982 0.910936 -1.216673 1.118565 0.990674 1.021927 0.721391 0.778661 1.020399
 1.058924 1.039574 1.110971 0.814222 0.984113 0.970632 0.836109 0.934411 -0.603074 0.896271 0.909992 -1.767578 1.106273 0.984785 1.014283 0.738104 0.789893 1.012819
 1.077835 1.053739 1.142716 0.771901 0.984639 0.967864 0.798923 0.922419 1.617957 0.874689 0.892188 -0.436853 1.136911 0.985470 1.022193 0.674941 0.740108 1.020241
 1.032052 1.022238 1.057429 0.910954 0.994257 0.987848 0.922469 0.970845 2.746047 0.952256 0.958302 0.425954 1.055291 0.994650 1.009475 0.873354 0.899694 1.009085
 1.069597 1.047028 1.127589 0.781296 0.985175 0.969084 0.805540 0.924556 -5.272071 0.878668 0.897080 -2.306513 1.122185 0.985802 1.018704 0.685653 0.747660 1.016260
 1.058764 1.043954 1.101788 0.864102 0.996584 0.986649 0.884092 0.960913 8.421385 0.931455 0.939829 2.787203 1.098394 0.997281 1.022707 0.804026 0.847650 1.022618
 1.064454 1.046631 1.111747 0.838829 0.996070 0.983804 0.859051 0.950556 -7.326454 0.915416 0.928368 -1.249018 1.107517 0.996648 1.023396 0.764774 0.814594 1.022079
 1.075132 1.054759 1.129928 0.812758 0.996041 0.981882 0.836680 0.943387 -8.618956 0.902482 0.917395 -1.667819 1.125098 0.996754 1.027979 0.725773 0.784517 1.026412
 1.118625 1.090079 1.199420 0.732904 1.001413 0.981364 0.771658 0.927847 -1.320076 0.868489 0.887810 -0.417960 1.192609 1.002638 1.049937 0.602604 0.694593 1.048634
 1.102371 1.078698 1.170271 0.784369 1.004113 0.987842 0.817422 0.944870 7.974321 0.896486 0.911174 1.831487 1.164634 1.005154 1.045091 0.678191 0.754835 1.044430
 1.078978 1.061327 1.130128 0.843845 1.005221 0.993326 0.868899 0.962245 11.316848 0.926856 0.936978 2.850588 1.125928 1.006022 1.036091 0.766171 0.823251 1.035850
 1.046598 1.034700 1.077252 0.897475 1.001417 0.993549 0.911549 0.972130 -6.478861 0.949034 0.957227 -0.657069 1.074539 1.001847 1.019378 0.846665 0.881525 1.018663
 1.090289 1.068115 1.153001 0.799354 1.000499 0.985200 0.827851 0.944533 2.222817 0.899979 0.914557 0.845649 1.147637 1.001405 1.037426 0.703763 0.770972 1.036358
 1.029953 1.021552 1.048258 0.928292 0.999292 0.993984 0.937802 0.979331 -8.098211 0.963610 0.969489 -1.194871 1.046583 0.999565 1.010262 0.892987 0.916886 1.009741
 1.087621 1.069379 1.142469 0.846994 1.009493 0.997590 0.873982 0.967375 25.374643 0.931851 0.940593 6.245959 1.138214 1.010450 1.042601 0.770126 0.828884 1.042850
 1.087098 1.064445 1.148557 0.784636 0.997118 0.981135 0.813774 0.937690 -11.695095 0.890597 0.907115 -2.681257 1.143123 0.997950 1.033946 0.681163 0.752274 1.032479
 1.078898 1.058177 1.133537 0.812435 1.000042 0.985447 0.835986 0.945536 -1.825623 0.903569 0.919605 -0.489925 1.128674 1.000686 1.031645 0.722457 0.782039 1.029790
 1.080965 1.059520 1.137888 0.802104 0.998682 0.983472 0.826913 0.941735 0.938303 0.897769 0.914520 0.102471 1.132772 0.999379 1.031791 0.707791 0.770306 1.029855
 1.072225 1.051966 1.125766 0.797465 0.993439 0.978643 0.822296 0.937478 -0.424506 0.893783 0.910765 0.053156 1.120982 0.994124 1.025370 0.699795 0.764196 1.023451
 1.051766 1.037338 1.089771 0.856351 0.995713 0.985191 0.874024 0.956117 -0.425788 0.924999 0.936973 0.514546 1.086354 0.996191 1.018451 0.786541 0.832555 1.017188
 1.032849 1.023791 1.056193 0.913581 0.998430 0.992054 0.924398 0.974383 0.474744 0.955465 0.962689 1.166298 1.054161 0.998720 1.012378 0.871285 0.899101 1.011633
 1.026481 1.020921 1.041601 0.955529 1.005444 1.001774 0.962208 0.991690 -0.795172 0.980513 0.984510 1.378365 1.040351 1.005633 1.014043 0.930527 0.947351 1.013817
 1.076704 1.056342 1.130703 0.809423 0.998195 0.983729 0.833315 0.943864 -1.066429 0.901650 0.917684 -0.154858 1.125900 0.998909 1.029957 0.718100 0.778629 1.028140
 1.013184 1.008814 1.022872 0.964036 0.998732 0.996078 0.968278 0.988732 0.856828 0.980862 0.983959 1.205012 1.021923 0.998850 1.004383 0.947108 0.958091 1.004070
 1.036432 1.027036 1.060974 0.911583 1.000242 0.993650 0.923086 0.975423 -0.328860 0.955649 0.962991 0.919809 1.058841 1.000597 1.014990 0.867325 0.896742 1.014310
 1.066495 1.047508 1.115749 0.811387 0.993731 0.979935 0.834557 0.941620 -4.725500 0.901034 0.916828 -1.207786 1.111268 0.994320 1.023146 0.719928 0.780311 1.021345
 1.087656 1.063260 1.152809 0.776475 0.993941 0.976947 0.804188 0.930711 0.637508 0.881981 0.900036 -0.218282 1.147007 0.994770 1.031669 0.675349 0.743153 1.029613
 1.083692 1.060558 1.145703 0.786841 0.994291 0.978226 0.813551 0.934291 5.769085 0.887873 0.904871 1.177301 1.140250 0.995125 1.030415 0.690241 0.755218 1.028593
 1.050663 1.038089 1.084688 0.877512 1.000277 0.991315 0.894239 0.966651 7.637094 0.939377 0.949152 2.907085 1.081807 1.000789 1.021056 0.815276 0.857261 1.020299
 1.045361 1.033516 1.076640 0.884117 0.998928 0.990473 0.899339 0.967064 2.668957 0.941529 0.950971 1.340908 1.073939 0.999343 1.017942 0.825751 0.864764 1.017085
 1.044936 1.032220 1.077456 0.875681 0.996668 0.987549 0.890650 0.961997 -4.568998 0.934960 0.945714 -0.944189 1.074560 0.997075 1.016027 0.814790 0.854493 1.014784
 1.067418 1.046145 1.122774 0.795156 0.987276 0.972088 0.818252 0.930259 -7.675783 0.887063 0.904096 -2.816391 1.117730 0.987927 1.019200 0.705607 0.764135 1.017006
 1.089043 1.063724 1.156038 0.763669 0.992427 0.974627 0.791989 0.925696 -1.756320 0.874347 0.894074 -0.980869 1.149960 0.993236 1.031278 0.655281 0.726600 1.028983
 1.024148 1.016567 1.042497 0.929540 0.996603 0.991413 0.937947 0.977216 -2.249133 0.962239 0.968020 0.111051 1.040843 0.996854 1.007221 0.897257 0.918622 1.006629
 1.060492 1.041550 1.109086 0.818466 0.989880 0.976379 0.838802 0.939175 -1.390138 0.900645 0.916157 -1.185838 1.104609 0.990410 1.017952 0.736809 0.789529 1.015986
 1.034442 1.027279 1.054280 0.933106 1.004957 0.999980 0.943821 0.986370 7.760796 0.970595 0.975663 3.411238 1.052723 1.005253 1.017350 0.895013 0.921451 1.017254
 1.065917 1.047029 1.116497 0.829330 0.994109 0.981124 0.850156 0.945870 0.344826 0.908950 0.922703 -0.264472 1.111990 0.994749 1.022911 0.752889 0.803938 1.021359
 1.071093 1.050671 1.126109 0.813396 0.992766 0.978671 0.835986 0.940240 3.486846 0.900007 0.915023 0.395668 1.121219 0.993466 1.024244 0.730687 0.785826 1.022561
 1.088262 1.062482 1.156945 0.748726 0.988025 0.969468 0.778823 0.918747 1.253927 0.865061 0.885444 -0.086950 1.150889 0.988885 1.028497 0.635615 0.710483 1.026181
 1.070959 1.050095 1.126474 0.793125 0.989675 0.974573 0.817983 0.933058 -0.823186 0.889063 0.905703 -0.226585 1.121592 0.990368 1.022576 0.699457 0.761500 1.020739
 1.059046 1.041708 1.104401 0.829054 0.992134 0.979736 0.849735 0.945358 -4.117959 0.908896 0.922777 -0.863674 1.100390 0.992718 1.019230 0.750201 0.802430 1.017708
 1.046283 1.033543 1.079996 0.885073 0.997845 0.989100 0.899547 0.965324 5.763668 0.940094 0.949389 1.237425 1.076967 0.998261 1.017291 0.831447 0.867483 1.016332
 1.079150 1.056108 1.140458 0.784660 0.990856 0.974785 0.810713 0.930787 -1.993284 0.884618 0.901967 -0.876754 1.134950 0.991611 1.026414 0.688042 0.752418 1.024422
 1.027338 1.020174 1.046219 0.932381 1.000017 0.994929 0.941109 0.980963 1.332012 0.965878 0.971604 0.742782 1.044548 1.000278 1.011084 0.898329 0.920957 1.010571
 1.057932 1.040530 1.103757 0.832795 0.991381 0.979047 0.852937 0.945336 -1.274761 0.909898 0.923289 -0.075370 1.099717 0.991904 1.018188 0.758289 0.808063 1.016691
 1.070811 1.049907 1.126218 0.796410 0.989919 0.974983 0.820583 0.933853 -0.287147 0.890455 0.907023 -0.474460 1.121249 0.990602 1.022553 0.704749 0.765246 1.020681
 1.045253 1.032056 1.080104 0.873127 0.994562 0.985281 0.888741 0.959861 -0.872892 0.932782 0.942894 0.002358 1.077093 0.995020 1.015194 0.814191 0.853509 1.014141
 1.049447 1.035039 1.087553 0.859784 0.993662 0.983478 0.877139 0.955584 1.759447 0.925732 0.936790 0.545720 1.084204 0.994153 1.016332 0.794763 0.838225 1.015234
 1.075291 1.054053 1.131747 0.784101 0.991609 0.976043 0.811044 0.932924 -0.807520 0.886770 0.904134 -0.051211 1.126774 0.992323 1.025710 0.681173 0.749782 1.023836
 1.057719 1.041668 1.100218 0.838310 0.994463 0.982820 0.858713 0.950600 -1.666801 0.915777 0.928843 0.174524 1.096440 0.995027 1.020307 0.760627 0.812498 1.019017
 1.036158 1.026321 1.061788 0.905373 0.997890 0.990991 0.917766 0.972214 -0.205326 0.951667 0.959062 0.909066 1.059591 0.998262 1.013564 0.859360 0.890407 1.013008
 1.013383 1.011029 1.019889 0.987525 1.004374 1.003274 0.990848 1.000847 5.093975 0.997129 0.997553 2.580484 1.019437 1.004471 1.008299 0.979050 0.986089 1.008665
 1.052124 1.036667 1.092769 0.849074 0.992447 0.981502 0.867451 0.951554 -0.212892 0.919494 0.931467 0.208680 1.089269 0.992978 1.016690 0.779738 0.825852 1.015499
 1.020195 1.014950 1.033017 0.955569 1.001052 0.997712 0.961938 0.988648 1.501076 0.978596 0.981979 1.165271 1.031955 1.001221 1.008696 0.932847 0.948554 1.008548
 1.028034 1.019926 1.049232 0.918931 0.996378 0.990626 0.929222 0.974883 -1.744332 0.957650 0.963905 0.580100 1.047470 0.996668 1.009355 0.880596 0.906254 1.008930
 1.070146 1.049514 1.123937 0.792989 0.990461 0.975491 0.818295 0.934106 -2.547028 0.890098 0.906942 -0.679631 1.119238 0.991115 1.022776 0.695827 0.760420 1.020855
 -0.811781 -0.863660 -0.668426 -1.487216 -1.017160 -1.053640 -1.425483 -1.152256 -27.502184 -1.257236 -1.219673 -8.741805 -0.680962 -1.015306 -0.933923 -1.707781 -1.558329 -0.937639
 -2.241425 2.385387
 -2.579559 1.525887
 -3.205147 3.059132
 1.971587 1.881486
 0.688958 3.480288
 0.287707 2.794300
 -0.878296 -0.677847
 -1.520418 0.272002
 40.472366 -39.988579
 -1.487755 -0.360795
 0.483130 1.852952
 9.443279 -10.897884
 -3.452374 2.651052
 0.527188 3.332093
 -1.458821 2.009585
 2.222018 1.141879
 -0.871108 -1.313987
 -2.351783 1.076268
 -9.364653 -1.165876
 1.062089 1.042992 1.111307 0.821910 0.991524 0.978017 0.841617 0.940690 -7.374161 0.902544 0.918171 -1.491488 1.106713 0.992032 1.019302 0.741235 0.793027 1.017170
 1.068317 1.047861 1.122168 0.805856 0.991219 0.976628 0.827853 0.936150 -8.063452 0.894521 0.911323 -1.438563 1.117226 0.991794 1.021811 0.717225 0.774507 1.019602
 1.086926 1.061100 1.156387 0.747194 0.986362 0.967840 0.776286 0.916795 -8.165117 0.862923 0.883769 -0.447412 1.150268 0.987229 1.026871 0.633350 0.707154 1.024613
 1.076659 1.052923 1.139766 0.767926 0.985458 0.968440 0.793874 0.921532 -5.328024 0.872471 0.891726 -0.485515 1.134030 0.986196 1.021987 0.665420 0.731449 1.019725
 1.061319 1.041102 1.113431 0.803747 0.985400 0.971053 0.824781 0.931302 -2.906199 0.890249 0.906779 -0.510611 1.108667 0.985991 1.015577 0.719190 0.773067 1.013470
 1.046708 1.029730 1.089757 0.837204 0.985167 0.973154 0.853698 0.939854 -2.358407 0.906410 0.920362 -1.302392 1.085637 0.985582 1.009223 0.769634 0.812522 1.007191
 1.076422 1.051889 1.140411 0.764230 0.984531 0.967060 0.789757 0.918568 -7.690907 0.868914 0.889119 -1.530769 1.134541 0.985199 1.020949 0.660870 0.726986 1.018196
 1.027036 1.018462 1.047845 0.919948 0.995936 0.990029 0.929120 0.973688 -6.626840 0.956622 0.963515 -1.109676 1.045974 0.996149 1.007992 0.882886 0.906915 1.007201
 1.065394 1.041761 1.126690 0.768750 0.977114 0.960356 0.792570 0.914160 2.905257 0.866888 0.885964 0.346900 1.121086 0.977791 1.012119 0.674913 0.734667 1.009574
 1.062680 1.045272 1.109800 0.831413 0.994334 0.981904 0.851943 0.947791 -10.249871 0.911251 0.925013 -0.250349 1.105662 0.994932 1.022011 0.752132 0.804109 1.020631
 1.052014 1.035318 1.095956 0.847519 0.989855 0.978346 0.863841 0.946782 2.097968 0.914453 0.927283 0.912684 1.091929 0.990350 1.014435 0.784005 0.824556 1.012798
 1.056075 1.037792 1.104680 0.830351 0.987378 0.974661 0.848326 0.939803 7.647521 0.904158 0.918219 2.084540 1.100239 0.987921 1.014612 0.761039 0.805322 1.012828
 1.082718 1.056284 1.152453 0.744695 0.982500 0.963630 0.772160 0.911334 4.761638 0.857645 0.879221 0.860781 1.146058 0.983268 1.022364 0.635005 0.704944 1.019590
 1.066086 1.044731 1.122299 0.794471 0.985396 0.970179 0.816336 0.928167 5.215413 0.884933 0.902394 1.147896 1.117101 0.986011 1.017479 0.706407 0.762258 1.015226
 1.049820 1.033827 1.091240 0.848576 0.990134 0.978881 0.865095 0.947929 1.446023 0.915982 0.928819 0.559542 1.087415 0.990610 1.013856 0.782586 0.824746 1.012233
 1.030270 1.021192 1.054789 0.922505 0.996001 0.990049 0.931496 0.974171 10.149055 0.957477 0.963524 2.712987 1.052557 0.996306 1.009718 0.890773 0.911679 1.009177
 1.069309 1.046714 1.128596 0.787552 0.984774 0.968916 0.810107 0.925262 -2.725000 0.880559 0.898491 -0.268055 1.123157 0.985430 1.018242 0.698016 0.755028 1.015895
 1.018903 1.014408 1.030714 0.961758 1.001835 0.998997 0.967453 0.991107 0.880377 0.982235 0.985194 1.108652 1.029769 1.002011 1.008908 0.941256 0.955427 1.008797
 1.061730 1.041419 1.115149 0.806926 0.985703 0.971297 0.826867 0.931545 -3.908751 0.890928 0.907570 -0.748690 1.110293 0.986242 1.015779 0.724828 0.776395 1.013588
 1.068949 1.046890 1.126581 0.787552 0.986100 0.970353 0.810460 0.926758 0.731530 0.881846 0.899968 -0.041495 1.121331 0.986709 1.019020 0.695509 0.754224 1.016655
 1.072524 1.050647 1.133785 0.799424 0.985604 0.970953 0.824834 0.932280 2.449773 0.890538 0.904099 0.197520 1.128507 0.986483 1.021099 0.717856 0.774948 1.020032
 1.075150 1.052669 1.138117 0.790407 0.985620 0.970274 0.816715 0.929569 5.037999 0.885817 0.900408 0.685179 1.132649 0.986463 1.022147 0.703863 0.763775 1.020897
 1.080313 1.057111 1.142491 0.771563 0.989494 0.972807 0.799075 0.926683 6.238470 0.877877 0.896386 0.874598 1.137042 0.990294 1.026250 0.667293 0.736272 1.024239
 1.066591 1.047384 1.117729 0.813101 0.992113 0.978281 0.835378 0.940338 2.877964 0.900166 0.915567 0.698541 1.113210 0.992739 1.022193 0.727412 0.783755 1.020504
 1.049314 1.035100 1.086595 0.864164 0.994663 0.984669 0.880496 0.957151 -1.195664 0.927835 0.938928 0.378542 1.083315 0.995166 1.016781 0.801813 0.842781 1.015575
 1.028931 1.019628 1.054835 0.917113 0.992821 0.986715 0.926772 0.970705 4.383184 0.953482 0.959179 2.102756 1.052593 0.993183 1.007484 0.885946 0.907057 1.007117
 1.078070 1.054851 1.142421 0.779090 0.985543 0.969550 0.806514 0.926413 1.591148 0.880102 0.896080 0.112459 1.136861 0.986451 1.023358 0.685722 0.749580 1.021974
 1.019905 1.013499 1.035579 0.942809 0.996794 0.992597 0.949339 0.980993 2.728285 0.968814 0.973512 1.230289 1.034197 0.996996 1.005872 0.917855 0.934130 1.005402
 1.053429 1.037409 1.095922 0.843687 0.991446 0.980044 0.861924 0.948664 -5.466854 0.915445 0.928100 -0.406035 1.092210 0.991968 1.016468 0.773860 0.819468 1.015105
 1.063820 1.045313 1.113047 0.821009 0.991898 0.978774 0.842999 0.942808 9.407176 0.904596 0.918788 1.415140 1.108734 0.992560 1.021134 0.739615 0.794117 1.019667
 1.062082 1.042569 1.114554 0.820354 0.987160 0.973906 0.841664 0.938128 5.010417 0.900641 0.914198 0.675706 1.109856 0.987817 1.017242 0.746012 0.796269 1.015823
 1.067913 1.047561 1.123839 0.811075 0.988051 0.974112 0.834388 0.936834 6.769825 0.897161 0.910963 1.170285 1.118947 0.988768 1.020400 0.731686 0.786054 1.019096
 1.086383 1.063104 1.152630 0.778870 0.990580 0.974528 0.808870 0.931825 9.412354 0.884584 0.899618 2.168739 1.147119 0.991612 1.030353 0.682105 0.750098 1.029442
 1.081807 1.059006 1.144804 0.785293 0.990361 0.974683 0.813362 0.932645 3.817397 0.886804 0.902149 0.611838 1.139481 0.991302 1.027917 0.691232 0.756216 1.026785
 1.069051 1.048654 1.123319 0.806575 0.989956 0.975723 0.830228 0.937055 -2.784818 0.895982 0.910936 -1.216826 1.118565 0.990674 1.021927 0.721391 0.778661 1.020399
 1.058924 1.039574 1.110971 0.814222 0.984114 0.970632 0.836109 0.934411 -0.603347 0.896271 0.909992 -1.767686 1.106273 0.984786 1.014283 0.738103 0.789893 1.012819
 1.077835 1.053739 1.142717 0.771902 0.984639 0.967864 0.798923 0.922419 1.617475 0.874689 0.892188 -0.437027 1.136912 0.985470 1.022193 0.674941 0.740108 1.020241
 1.032052 1.022238 1.057429 0.910954 0.994257 0.987849 0.922469 0.970845 2.745906 0.952256 0.958302 0.425879 1.055291 0.994650 1.009475 0.873354 0.899694 1.009085
 1.069597 1.047029 1.127590 0.781297 0.985175 0.969084 0.805540 0.924556 -5.272672 0.878668 0.897080 -2.306701 1.122185 0.985802 1.018704 0.685652 0.747660 1.016260
 1.058764 1.043954 1.101788 0.864102 0.996585 0.986649 0.884092 0.960913 8.420998 0.931455 0.939829 2.787049 1.098394 0.997281 1.022707 0.804026 0.847650 1.022618
 1.064454 1.046631 1.111747 0.838829 0.996070 0.983805 0.859051 0.950556 -7.326735 0.915416 0.928368 -1.249125 1.107517 0.996648 1.023396 0.764774 0.814594 1.022079
 1.075132 1.054759 1.129928 0.812759 0.996041 0.981882 0.836680 0.943387 -8.619284 0.902482 0.917395 -1.667943 1.125098 0.996754 1.027979 0.725773 0.784517 1.026413
 1.118626 1.090080 1.199420 0.732904 1.001413 0.981365 0.771658 0.927848 -1.320763 0.868489 0.887810 -0.418220 1.192609 1.002638 1.049938 0.602603 0.694593 1.048635
 1.102371 1.078698 1.170271 0.784369 1.004114 0.987843 0.817422 0.944870 7.973633 0.896486 0.911174 1.831220 1.164634 1.005154 1.045091 0.678190 0.754834 1.044431
 1.078979 1.061327 1.130129 0.843845 1.005221 0.993326 0.868899 0.962245 11.316256 0.926856 0.936978 2.850353 1.125928 1.006022 1.036092 0.766171 0.823251 1.035851
 1.046599 1.034700 1.077252 0.897475 1.001418 0.993549 0.911549 0.972130 -6.479099 0.949034 0.957227 -0.657167 1.074540 1.001848 1.019378 0.846664 0.881525 1.018663
 1.090289 1.068115 1.153001 0.799354 1.000499 0.985200 0.827851 0.944533 2.222259 0.899979 0.914557 0.845430 1.147637 1.001405 1.037426 0.703763 0.770972 1.036359
 1.029953 1.021553 1.048258 0.928292 0.999292 0.993984 0.937802 0.979331 -8.098306 0.963610 0.969489 -1.194906 1.046583 0.999565 1.010262 0.892987 0.916886 1.009741
 1.087621 1.069379 1.142469 0.846994 1.009494 0.997590 0.873982 0.967375 25.373835 0.931851 0.940594 6.245633 1.138215 1.010450 1.042601 0.770125 0.828884 1.042850
 1.087098 1.064445 1.148557 0.784636 0.997118 0.981135 0.813774 0.937691 -11.695473 0.890597 0.907115 -2.681392 1.143123 0.997951 1.033946 0.681162 0.752274 1.032479
 1.078898 1.058177 1.133537 0.812435 1.000042 0.985447 0.835986 0.945536 -1.825927 0.903570 0.919605 -0.490047 1.128674 1.000687 1.031646 0.722457 0.782039 1.029791
 1.080965 1.059521 1.137889 0.802104 0.998682 0.983472 0.826913 0.941736 0.937907 0.897770 0.914520 0.102312 1.132772 0.999379 1.031792 0.707791 0.770306 1.029855
 1.072225 1.051966 1.125767 0.797465 0.993439 0.978643 0.822296 0.937479 -0.425263 0.893783 0.910765 0.052861 1.120982 0.994124 1.025370 0.699794 0.764196 1.023451
 1.051766 1.037339 1.089771 0.856351 0.995713 0.985192 0.874025 0.956118 -0.426369 0.924999 0.936973 0.514315 1.086354 0.996191 1.018452 0.786541 0.832555 1.017189
 1.032849 1.023791 1.056193 0.913581 0.998430 0.992054 0.924398 0.974383 0.474390 0.955465 0.962689 1.166151 1.054161 0.998720 1.012379 0.871284 0.899101 1.011633
 1.026481 1.020921 1.041601 0.955529 1.005444 1.001774 0.962208 0.991690 -0.795247 0.980513 0.984510 1.378315 1.040351 1.005633 1.014043 0.930527 0.947351 1.013817
 1.076704 1.056342 1.130703 0.809423 0.998195 0.983729 0.833315 0.943864 -1.066819 0.901650 0.917684 -0.155008 1.125901 0.998910 1.029957 0.718100 0.778628 1.028141
 1.013184 1.008815 1.022872 0.964036 0.998732 0.996078 0.968278 0.988732 0.856639 0.980862 0.983959 1.204908 1.021924 0.998850 1.004383 0.947108 0.958091 1.004070
 1.036432 1.027036 1.060975 0.911583 1.000242 0.993651 0.923086 0.975423 -0.329130 0.955650 0.962992 0.919707 1.058842 1.000598 1.014990 0.867324 0.896742 1.014310
 1.066496 1.047508 1.115749 0.811387 0.993731 0.979936 0.834557 0.941620 -4.726126 0.901035 0.916829 -1.208017 1.111268 0.994320 1.023146 0.719927 0.780311 1.021345
 1.087656 1.063260 1.152809 0.776475 0.993941 0.976947 0.804188 0.930711 0.636941 0.881981 0.900036 -0.218489 1.147007 0.994771 1.031669 0.675349 0.743153 1.029613
 1.083693 1.060558 1.145703 0.786841 0.994291 0.978226 0.813551 0.934291 5.768512 0.887873 0.904872 1.177090 1.140250 0.995125 1.030416 0.690241 0.755218 1.028594
 1.050663 1.038089 1.084688 0.877512 1.000277 0.991315 0.894239 0.966652 7.636648 0.939377 0.949153 2.906898 1.081807 1.000789 1.021056 0.815275 0.857260 1.020300
 1.045361 1.033516 1.076640 0.884117 0.998928 0.990473 0.899339 0.967065 2.668611 0.941529 0.950971 1.340768 1.073939 0.999343 1.017942 0.825750 0.864764 1.017085
 1.044936 1.032220 1.077456 0.875681 0.996668 0.987549 0.890650 0.961997 -4.569203 0.934960 0.945714 -0.944271 1.074560 0.997075 1.016027 0.814790 0.854492 1.014784
 1.067418 1.046145 1.122774 0.795156 0.987276 0.972088 0.818252 0.930259 -7.676196 0.887063 0.904096 -2.816538 1.117730 0.987927 1.019200 0.705607 0.764135 1.017006
 1.089043 1.063725 1.156038 0.763669 0.992427 0.974627 0.791989 0.925696 -1.756977 0.874347 0.894075 -0.981110 1.149961 0.993237 1.031278 0.655280 0.726600 1.028984
 1.024148 1.016567 1.042497 0.929540 0.996603 0.991413 0.937947 0.977216 -2.249229 0.962239 0.968020 0.111010 1.040843 0.996854 1.007221 0.897257 0.918622 1.006629
 1.060493 1.041550 1.109086 0.818466 0.989880 0.976379 0.838802 0.939175 -1.390652 0.900645 0.916157 -1.186037 1.104609 0.990410 1.017952 0.736808 0.789529 1.015986
 1.034443 1.027279 1.054280 0.933106 1.004957 0.999981 0.943821 0.986370 7.760466 0.970595 0.975663 3.411093 1.052723 1.005253 1.017350 0.895013 0.921451 1.017254
 1.065917 1.047030 1.116497 0.829330 0.994109 0.981124 0.850156 0.945870 0.344517 0.908951 0.922703 -0.264601 1.111990 0.994749 1.022911 0.752889 0.803938 1.021359
 1.071094 1.050671 1.126109 0.813397 0.992766 0.978671 0.835986 0.940240 3.486442 0.900007 0.915024 0.395502 1.121219 0.993466 1.024244 0.730686 0.785826 1.022562
 1.088262 1.062482 1.156946 0.748726 0.988026 0.969469 0.778823 0.918747 1.253242 0.865062 0.885444 -0.087190 1.150889 0.988886 1.028498 0.635614 0.710483 1.026181
 1.070959 1.050095 1.126474 0.793125 0.989675 0.974573 0.817983 0.933058 -0.823716 0.889063 0.905703 -0.226768 1.121592 0.990368 1.022577 0.699457 0.761500 1.020739
 1.059046 1.041708 1.104401 0.829054 0.992134 0.979736 0.849735 0.945359 -4.118310 0.908897 0.922777 -0.863797 1.100390 0.992718 1.019231 0.750201 0.802430 1.017708
 1.046283 1.033543 1.079996 0.885073 0.997845 0.989100 0.899547 0.965324 5.763583 0.940094 0.949389 1.237364 1.076967 0.998261 1.017291 0.831447 0.867483 1.016332
 1.079150 1.056109 1.140458 0.784660 0.990856 0.974785 0.810713 0.930787 -1.993711 0.884618 0.901967 -0.876918 1.134950 0.991611 1.026414 0.688042 0.752418 1.024422
 1.027338 1.020174 1.046219 0.932381 1.000017 0.994929 0.941109 0.980963 1.331909 0.965878 0.971604 0.742750 1.044547 1.000278 1.011084 0.898329 0.920958 1.010571
 1.057932 1.040530 1.103757 0.832795 0.991382 0.979047 0.852937 0.945336 -1.275085 0.909898 0.923289 -0.075489 1.099717 0.991904 1.018188 0.758289 0.808063 1.016691
 1.070812 1.049908 1.126218 0.796410 0.989920 0.974984 0.820583 0.933853 -0.287701 0.890455 0.907023 -0.474648 1.121249 0.990602 1.022553 0.704749 0.765246 1.020681
 1.045253 1.032057 1.080104 0.873127 0.994562 0.985282 0.888742 0.959861 -0.873235 0.932782 0.942895 0.002205 1.077093 0.995020 1.015194 0.814191 0.853509 1.014142
 1.049447 1.035039 1.087553 0.859784 0.993662 0.983479 0.877139 0.955584 1.759023 0.925732 0.936790 0.545540 1.084204 0.994154 1.016333 0.794763 0.838225 1.015234
 1.075291 1.054053 1.131747 0.784101 0.991610 0.976043 0.811044 0.932924 -0.808177 0.886771 0.904134 -0.051429 1.126774 0.992323 1.025711 0.681173 0.749782 1.023836
 1.057719 1.041668 1.100218 0.838310 0.994464 0.982820 0.858713 0.950600 -1.667269 0.915777 0.928843 0.174374 1.096440 0.995027 1.020307 0.760627 0.812498 1.019017
 1.036158 1.026321 1.061788 0.905373 0.997890 0.990991 0.917766 0.972214 -0.205602 0.951667 0.959062 0.908971 1.059591 0.998262 1.013564 0.859360 0.890406 1.013008
 1.013384 1.011029 1.019889 0.987525 1.004374 1.003274 0.990848 1.000847 5.093885 0.997129 0.997553 2.580417 1.019437 1.004471 1.008299 0.979050 0.986089 1.008665
 1.052124 1.036667 1.092769 0.849074 0.992447 0.981503 0.867451 0.951554 -0.213313 0.919494 0.931467 0.208502 1.089269 0.992978 1.016691 0.779738 0.825852 1.015499
 1.020195 1.014950 1.033017 0.955569 1.001052 0.997712 0.961939 0.988648 1.500956 0.978596 0.981979 1.165227 1.031955 1.001222 1.008696 0.932847 0.948554 1.008548
 1.028034 1.019927 1.049232 0.918931 0.996379 0.990626 0.929222 0.974883 -1.744576 0.957650 0.963906 0.579996 1.047470 0.996668 1.009355 0.880596 0.906254 1.008930
 1.070146 1.049514 1.123937 0.792989 0.990461 0.975491 0.818295 0.934106 -2.547622 0.890098 0.906942 -0.679826 1.119238 0.991115 1.022776 0.695827 0.760420 1.020855
 -0.811781 -0.863659 -0.668426 -1.487216 -1.017160 -1.053640 -1.425483 -1.152255 -27.502951 -1.257236 -1.219673 -8.742099 -0.680961 -1.015306 -0.933923 -1.707782 -1.558329 -0.937639
 -2.241976 2.385938
 -2.580110 1.526438
 -3.205698 3.059684
 1.971038 1.882035
 0.688407 3.480839
 0.287156 2.794851
 -0.878846 -0.677297
 -1.520969 0.272552
 40.471889 -39.988106
 -1.488305 -0.360244
 0.482579 1.853502
 9.442874 -10.897482
 -3.452926 2.651604
 0.526637 3.332644
 -1.459372 2.010136
 2.221471 1.142427
 -0.871657 -1.313438
 -2.352334 1.076819
 -9.365204 -1.165325
