# Supplementary material for: AMS 3.0: prediction of post-translational modifications
Source: BMC Bioinformatics. 2010 Apr 28;11:210. doi: 10.1186/1471-2105-11-210 (PMC2874555; doi:10.1186/1471-2105-11-210)
Supplement: Additional file 2 — PTM predictor software with training data. PTM_Archive.tar.gz includes the predictor software binaries together with all trained ANNs in tar.gz compressed form. [file 1471-2105-11-210-S2.GZ › PTM_Archive/4-hydroxyproline/P/Pnet2.dat]

 2
 90 2 2
 0.966722 -6.557975
 0.980103 -7.391837
 0.994732 -8.072234
 0.954535 -5.961720
 0.920036 -3.558271
 0.889190 -2.186972
 0.921630 -7.542296
 0.998259 -6.166247
 0.839970 1.358348
 1.052198 -10.029442
 0.958350 1.732680
 0.946918 7.011240
 0.929039 4.524419
 0.946873 5.302342
 0.972723 2.311726
 1.013129 9.632006
 0.924726 -1.873290
 1.050130 1.376788
 0.925468 -2.102165
 0.931169 -0.052984
 0.923295 2.185418
 0.934939 4.372091
 0.982405 5.680510
 0.991441 2.683983
 0.998668 -0.828113
 0.981959 4.464372
 0.932063 1.208181
 0.999568 3.075160
 0.963337 -5.140615
 0.987008 8.828281
 0.940147 4.539359
 0.959671 6.231105
 1.017316 9.037628
 0.983185 3.556789
 0.945574 -2.829242
 0.877780 -1.548718
 0.920707 1.925791
 0.977723 1.780087
 0.884921 -5.048607
 1.063285 9.303992
 0.996987 -7.091118
 1.001226 -8.346155
 1.078402 -1.010380
 1.101402 7.889688
 1.100742 11.270098
 1.032799 -5.533875
 1.061970 2.442523
 1.001767 -7.259471
 1.162539 24.663939
 1.010484 -10.872355
 1.011650 -1.736582
 1.010160 0.860866
 1.003275 -0.554846
 1.015771 -0.460722
 1.026333 0.549994
 1.074025 0.071196
 1.009385 -0.895338
 1.010731 1.310080
 1.031053 0.456580
 0.991422 -5.477437
 0.965185 0.697540
 0.983368 5.435046
 1.085984 7.803555
 1.051825 2.577003
 1.001627 -4.408907
 0.890988 -7.966184
 0.960996 -1.661197
 0.993400 -2.517697
 0.931808 -1.749499
 1.108434 8.347815
 0.990805 0.479735
 0.989011 2.898210
 0.966032 0.582792
 0.968065 -0.825159
 0.972059 -3.656031
 1.013068 5.269233
 0.969751 -1.927285
 1.023834 1.337971
 0.967950 -1.023020
 0.961065 -1.426143
 0.998562 -0.561448
 0.999641 1.453677
 0.995082 -1.174830
 1.009773 -1.230641
 1.028190 0.513321
 1.085312 6.387101
 0.987337 0.051704
 1.035129 1.778733
 1.009488 -0.336653
 0.966518 -3.021631
 -1.052083 -25.643286
 -5.392427 10.401611
 38.799286 -38.557766
 -11.998569 6.592158
 0.966724 -6.558213
 0.980106 -7.392097
 0.994736 -8.072546
 0.954538 -5.961945
 0.920037 -3.558436
 0.889191 -2.187164
 0.921632 -7.542575
 0.998260 -6.166337
 0.839972 1.358157
 1.052201 -10.029675
 0.958351 1.732539
 0.946920 7.011061
 0.929042 4.524049
 0.946876 5.302003
 0.972725 2.311463
 1.013131 9.631831
 0.924727 -1.873484
 1.050132 1.376658
 0.925469 -2.102387
 0.931171 -0.053233
 0.923297 2.185231
 0.934941 4.371867
 0.982408 5.680105
 0.991444 2.683662
 0.998670 -0.828333
 0.981961 4.464258
 0.932065 1.207932
 0.999569 3.075072
 0.963339 -5.140827
 0.987010 8.827967
 0.940149 4.539147
 0.959673 6.230884
 1.017319 9.037321
 0.983188 3.556531
 0.945575 -2.829447
 0.877781 -1.548892
 0.920709 1.925568
 0.977724 1.779934
 0.884923 -5.048773
 1.063287 9.303782
 0.996989 -7.091290
 1.001228 -8.346358
 1.078406 -1.010801
 1.101406 7.889274
 1.100745 11.269748
 1.032800 -5.534010
 1.061973 2.442189
 1.001767 -7.259530
 1.162543 24.663469
 1.010486 -10.872598
 1.011651 -1.736774
 1.010162 0.860625
 1.003279 -0.555246
 1.015774 -0.461023
 1.026335 0.549797
 1.074027 0.071108
 1.009387 -0.895568
 1.010733 1.309964
 1.031054 0.456430
 0.991425 -5.477782
 0.965187 0.697376
 0.983370 5.434831
 1.085987 7.803169
 1.051828 2.576681
 1.001629 -4.409148
 0.890989 -7.966284
 0.960998 -1.661429
 0.993401 -2.517829
 0.931810 -1.749681
 1.108437 8.347529
 0.990807 0.479571
 0.989013 2.898001
 0.966035 0.582397
 0.968068 -0.825520
 0.972061 -3.656316
 1.013069 5.269100
 0.969754 -1.927559
 1.023834 1.337891
 0.967953 -1.023356
 0.961067 -1.426409
 0.998564 -0.561617
 0.999643 1.453458
 0.995085 -1.175234
 1.009776 -1.230964
 1.028192 0.513114
 1.085313 6.387021
 0.987339 0.051469
 1.035130 1.778650
 1.009490 -0.336842
 0.966521 -3.021984
 -1.052079 -25.643755
 -5.393624 10.402752
 38.798134 -38.556664
 -11.999767 6.593301
