# Supplementary material for: AMS 3.0: prediction of post-translational modifications
Source: BMC Bioinformatics. 2010 Apr 28;11:210. doi: 10.1186/1471-2105-11-210 (PMC2874555; doi:10.1186/1471-2105-11-210)
Supplement: Additional file 2 — PTM predictor software with training data. PTM_Archive.tar.gz includes the predictor software binaries together with all trained ANNs in tar.gz compressed form. [file 1471-2105-11-210-S2.GZ › PTM_Archive/4-hydroxyproline/P/Pnet20.dat]

 2
 90 20 2
 0.866066 0.394443 -0.171423 1.027340 1.132896 1.143969 1.004907 0.826573 1.050051 1.087913 1.071733 1.067359 1.083413 0.567616 1.039532 0.935171 -6.031670 1.139304 0.833972 -6.838850
 0.855223 0.341133 -0.131476 1.031894 1.147004 1.159139 1.007399 0.811760 1.056947 1.097859 1.080245 1.075388 1.092938 0.524974 1.045386 0.931081 -6.197207 1.153999 0.819908 -7.406584
 0.811839 0.196280 0.383866 1.041858 1.189610 1.204974 1.010039 0.754761 1.074203 1.126512 1.103570 1.097584 1.120321 0.389663 1.058882 0.911177 -4.772156 1.198365 0.765764 -7.940287
 0.825238 0.253862 0.170749 1.034500 1.168594 1.182566 1.005406 0.773746 1.063537 1.111126 1.090201 1.085332 1.105864 0.445246 1.049519 0.915473 -4.081429 1.176376 0.783778 -6.914035
 0.847889 0.405089 0.405753 1.022564 1.134417 1.146082 0.998051 0.805505 1.046609 1.086312 1.069020 1.065191 1.082269 0.548062 1.034703 0.923001 -0.703543 1.140735 0.813948 -1.846685
 0.868786 0.503628 0.052649 1.010571 1.103557 1.113101 0.990503 0.835465 1.030341 1.063389 1.049116 1.045751 1.059858 0.636282 1.020736 0.928874 -1.491732 1.108792 0.841947 -0.724226
 0.817905 0.265864 0.027981 1.028740 1.165916 1.180246 0.999098 0.766907 1.058491 1.107095 1.085851 1.080626 1.101518 0.450695 1.044229 0.908074 -5.156084 1.173989 0.776758 -5.466070
 0.940133 0.697111 0.124670 1.012289 1.057928 1.062690 1.002430 0.921869 1.021641 1.038731 1.031947 1.030271 1.037012 0.795465 1.017066 0.971549 -5.603318 1.060662 0.925427 -7.173868
 0.814500 0.339579 0.481566 1.015718 1.147125 1.160849 0.987035 0.767115 1.043918 1.090340 1.069966 1.065757 1.085788 0.492586 1.029763 0.900087 1.560217 1.154456 0.776539 2.440755
 0.877815 0.464664 0.746881 1.034280 1.134308 1.144724 1.012788 0.838336 1.056177 1.091759 1.076239 1.071844 1.087179 0.581974 1.046130 0.945749 -5.012417 1.140446 0.845758 -8.462917
 0.882234 0.563362 0.815385 1.020770 1.116089 1.126015 1.001184 0.849980 1.041265 1.075473 1.060911 1.056508 1.070919 0.658120 1.032269 0.940216 2.730402 1.121986 0.855725 2.254757
 0.867945 0.547585 1.303095 1.021449 1.126510 1.137595 0.999645 0.832390 1.044147 1.081634 1.065390 1.060650 1.076757 0.628453 1.033981 0.932229 8.395236 1.133059 0.838809 9.086778
 0.807085 0.213833 0.695217 1.035780 1.183904 1.199391 1.003631 0.751487 1.067894 1.120273 1.097147 1.091654 1.114406 0.407587 1.052257 0.905281 3.404114 1.192596 0.762634 6.226174
 0.844966 0.366342 0.808526 1.028309 1.146882 1.159300 1.002496 0.800244 1.053822 1.095721 1.077270 1.072975 1.091248 0.522323 1.041160 0.923882 3.605594 1.153787 0.809346 6.710065
 0.887736 0.499275 0.561746 1.023038 1.110280 1.119319 1.003945 0.854361 1.041579 1.072504 1.059035 1.055904 1.069246 0.637953 1.032451 0.946108 -0.187887 1.115219 0.861131 2.239544
 0.945560 0.756451 1.122656 1.017101 1.068221 1.073712 1.007002 0.928608 1.027699 1.046393 1.038703 1.035999 1.043617 0.819158 1.023408 0.975456 7.109027 1.071707 0.931717 9.199612
 0.834461 0.376760 0.516570 1.026326 1.154666 1.168206 0.998921 0.789248 1.054026 1.099560 1.079621 1.074571 1.094219 0.519408 1.040842 0.915575 -1.212408 1.162318 0.797779 -1.588997
 0.980695 0.806937 0.667972 1.017255 1.040055 1.042372 1.012713 0.970315 1.021896 1.030672 1.027143 1.025676 1.029176 0.882344 1.020250 0.997215 -1.741803 1.041599 0.972219 -0.586417
 0.849691 0.403047 0.217966 1.022940 1.137646 1.149759 0.997943 0.808360 1.047268 1.087609 1.069503 1.065761 1.083542 0.555834 1.034890 0.923416 -3.220941 1.144106 0.816744 -3.095011
 0.839726 0.332269 0.446362 1.030091 1.152362 1.164948 1.003385 0.793353 1.056526 1.099720 1.080795 1.076481 1.095177 0.505746 1.043525 0.921663 -0.302021 1.159250 0.802621 1.961010
 0.847098 0.384452 0.186317 1.036952 1.176236 1.190889 1.010781 0.804813 1.068175 1.119411 1.098807 1.088968 1.109345 0.538302 1.057965 0.923584 1.413847 1.186479 0.810069 1.889896
 0.840813 0.354569 0.339979 1.038367 1.180437 1.195321 1.011204 0.796059 1.070354 1.122239 1.101036 1.091499 1.112438 0.513254 1.059305 0.921269 3.857349 1.190623 0.802073 5.096184
 0.834043 0.196352 0.211633 1.045232 1.178774 1.192320 1.016596 0.781396 1.075019 1.122915 1.102326 1.096096 1.116410 0.423388 1.061923 0.925080 4.892929 1.186853 0.790648 5.959211
 0.864726 0.357467 0.501057 1.037933 1.147412 1.158647 1.014403 0.821561 1.062289 1.101531 1.084665 1.079685 1.096279 0.531456 1.051598 0.939449 2.858883 1.154155 0.829192 3.317488
 0.902038 0.550869 0.739439 1.028340 1.108785 1.117077 1.011283 0.870660 1.045968 1.075282 1.062862 1.059023 1.071267 0.664096 1.038435 0.956495 -0.350316 1.113868 0.876126 -0.168853
 0.935021 0.848654 1.797690 1.012114 1.069929 1.076036 1.001380 0.918259 1.024613 1.045868 1.037051 1.033256 1.041876 0.836791 1.020366 0.966076 5.329534 1.074094 0.920614 6.116191
 0.832684 0.318169 0.312132 1.040007 1.184318 1.199342 1.011585 0.784798 1.072550 1.125110 1.103268 1.094305 1.115837 0.482948 1.060671 0.918266 1.282725 1.194313 0.791732 1.824578
 0.958123 0.828892 1.112664 1.010005 1.043651 1.047081 1.002873 0.945340 1.016668 1.029418 1.024486 1.023087 1.027884 0.865682 1.013651 0.980447 2.911344 1.045701 0.947679 3.245335
 0.883754 0.508243 0.576916 1.027690 1.120578 1.130211 1.008067 0.848656 1.048281 1.081885 1.067516 1.063033 1.077130 0.625196 1.039513 0.945276 -3.500743 1.126465 0.854638 -4.629018
 0.869549 0.365225 0.398611 1.036008 1.142235 1.153079 1.013392 0.828406 1.059616 1.097785 1.081506 1.076402 1.092518 0.547951 1.049461 0.941114 7.865868 1.148811 0.835598 9.091455
 0.862945 0.455773 0.452927 1.027945 1.142526 1.154553 1.004772 0.824857 1.052853 1.094213 1.076994 1.071090 1.088200 0.588033 1.042530 0.931424 5.364919 1.150002 0.830935 6.169014
 0.859262 0.410243 0.532976 1.035238 1.157637 1.170468 1.010809 0.818329 1.062296 1.106607 1.088124 1.081209 1.099448 0.555949 1.051802 0.932243 6.770830 1.165916 0.824619 7.530530
 0.844477 0.291524 1.043169 1.057494 1.204765 1.220024 1.029106 0.794088 1.091463 1.145455 1.123564 1.112983 1.134651 0.456950 1.080374 0.932785 7.056418 1.215601 0.800603 9.625698
 0.846319 0.316957 0.690283 1.051279 1.191900 1.206448 1.023897 0.797877 1.083387 1.135028 1.114060 1.104398 1.125251 0.480662 1.072490 0.931477 2.813548 1.201864 0.804482 5.061172
 0.858399 0.357600 0.003694 1.038539 1.158577 1.170897 1.014199 0.815337 1.065450 1.109346 1.091361 1.084353 1.102180 0.532926 1.055115 0.934174 -4.079378 1.166535 0.822034 -2.827438
 0.853666 0.408897 -0.326561 1.022399 1.138161 1.150244 0.998806 0.815209 1.047850 1.089557 1.072145 1.066270 1.083476 0.577443 1.037446 0.923493 -2.121727 1.145532 0.821259 -0.043528
 0.827422 0.281103 0.053747 1.036047 1.177515 1.192284 1.007195 0.778493 1.067496 1.118616 1.097155 1.089562 1.110798 0.466917 1.054783 0.914565 1.725466 1.186745 0.786204 2.453049
 0.933907 0.702083 0.598806 1.017880 1.075982 1.082005 1.006661 0.914274 1.030361 1.052427 1.044194 1.040522 1.048885 0.785615 1.025812 0.968812 1.097424 1.080027 0.917043 3.572567
 0.831994 0.302350 -0.299980 1.027362 1.152582 1.165358 1.000378 0.785032 1.054812 1.099838 1.080728 1.075452 1.094345 0.490131 1.042317 0.915367 -4.366996 1.159898 0.793482 -4.626708
 0.909951 0.537242 1.197310 1.045288 1.141587 1.151595 1.027655 0.877799 1.067732 1.103507 1.089456 1.081423 1.095353 0.650302 1.061640 0.965513 4.647589 1.149116 0.881257 7.222082
 0.884133 0.414144 -0.277522 1.039776 1.145964 1.157017 1.018929 0.846895 1.063497 1.102762 1.087048 1.080344 1.095824 0.588794 1.055069 0.949197 -6.167897 1.153495 0.852068 -7.354087
 0.866131 0.311515 -0.504489 1.047723 1.170533 1.183215 1.023516 0.822433 1.075350 1.120593 1.102313 1.094474 1.112439 0.518032 1.065579 0.942261 -7.313549 1.179007 0.828507 -8.696754
 0.820811 -0.081398 -0.940351 1.091399 1.273023 1.291727 1.056449 0.754232 1.133948 1.200828 1.173951 1.160249 1.186957 0.258270 1.120668 0.934385 -1.570601 1.286437 0.762473 -1.906867
 0.860902 0.092007 -0.303557 1.085422 1.238900 1.254765 1.056718 0.805568 1.121739 1.178509 1.155939 1.143456 1.165763 0.379965 1.111392 0.954549 5.919056 1.250760 0.811679 7.064918
 0.903099 0.316651 0.209165 1.070011 1.186108 1.198135 1.048900 0.861967 1.097315 1.140712 1.123885 1.113712 1.130406 0.536029 1.090325 0.972385 8.874034 1.195411 0.866039 10.518902
 0.930179 0.578259 -0.019014 1.033487 1.102918 1.110116 1.019928 0.904616 1.048704 1.075076 1.065128 1.060661 1.070440 0.714818 1.043428 0.973918 -5.244069 1.107908 0.908006 -6.726841
 0.865339 0.201414 -0.269935 1.069147 1.210202 1.224830 1.042688 0.816010 1.101928 1.154048 1.133341 1.122274 1.142907 0.447803 1.092246 0.949949 1.582958 1.220935 0.821599 1.894521
 0.948778 0.717768 0.138456 1.016972 1.061604 1.066018 1.008372 0.931590 1.026544 1.044489 1.038730 1.036883 1.042627 0.809869 1.022277 0.978421 -6.508109 1.064414 0.934373 -8.113775
 0.913079 0.283554 0.749249 1.086617 1.212551 1.225616 1.065334 0.870592 1.117056 1.164665 1.146652 1.133774 1.151494 0.513233 1.111072 0.983840 20.419350 1.223588 0.873340 24.352230
 0.848551 0.173644 -0.912069 1.058325 1.195757 1.209682 1.030661 0.796941 1.089702 1.140019 1.119547 1.110712 1.131165 0.430479 1.078436 0.937470 -9.842645 1.205119 0.804339 -11.828058
 0.872583 0.288810 -0.288235 1.055187 1.172551 1.184603 1.030701 0.827151 1.081354 1.123776 1.106099 1.099873 1.117448 0.505169 1.070735 0.950738 -1.173900 1.179994 0.834391 -1.566197
 0.864352 0.264012 -0.071028 1.055909 1.177966 1.190418 1.030225 0.816526 1.083309 1.127344 1.108843 1.102388 1.120896 0.479797 1.072077 0.946571 1.731797 1.185609 0.824187 1.628393
 0.856241 0.234217 0.074231 1.044683 1.159045 1.170536 1.019920 0.807628 1.070709 1.111884 1.094297 1.088678 1.106144 0.459097 1.059657 0.938573 1.528397 1.165963 0.815844 0.306174
 0.898763 0.451640 0.442395 1.032860 1.114188 1.122249 1.015344 0.863978 1.051285 1.080846 1.068437 1.064185 1.076541 0.612062 1.043760 0.957406 0.773435 1.119175 0.869785 -0.335211
 0.940127 0.685157 0.953831 1.022117 1.072353 1.077335 1.011472 0.918826 1.033250 1.051843 1.044310 1.041577 1.049037 0.766461 1.028890 0.976024 1.525343 1.075496 0.922227 0.649588
 0.977421 0.817938 1.017531 1.025322 1.056000 1.059065 1.019297 0.964399 1.032064 1.043533 1.039019 1.036648 1.041100 0.864542 1.030070 0.998472 -0.623819 1.058262 0.966220 -1.583174
 0.869059 0.293360 -0.002865 1.052631 1.168439 1.180198 1.028132 0.822894 1.078766 1.120520 1.102988 1.096887 1.114511 0.498222 1.067994 0.948113 -0.131797 1.175667 0.830318 -0.475617
 0.973854 0.881236 1.074839 1.007015 1.027949 1.030046 1.002677 0.965322 1.011052 1.019461 1.016496 1.015072 1.018183 0.907650 1.009562 0.988354 1.567467 1.029361 0.966834 0.855763
 0.941595 0.666990 0.830712 1.027340 1.079964 1.085177 1.016255 0.919208 1.039061 1.058389 1.050567 1.047568 1.055409 0.756570 1.034532 0.979081 0.213554 1.083272 0.922680 -0.121865
 0.866224 0.243564 -0.508874 1.040787 1.145987 1.156615 1.017814 0.821093 1.064674 1.102490 1.086387 1.081309 1.097483 0.489105 1.054315 0.942673 -3.768917 1.152392 0.828734 -5.296788
 0.844081 0.229113 -0.224969 1.053839 1.192073 1.206293 1.025101 0.793358 1.084314 1.134132 1.113149 1.106382 1.127105 0.450454 1.071380 0.933065 0.654615 1.200612 0.801559 1.042137
 0.853114 0.267837 0.217588 1.053746 1.185045 1.198636 1.026448 0.804093 1.082912 1.130174 1.110107 1.103525 1.123346 0.470515 1.070764 0.938452 5.209138 1.193383 0.812004 6.023982
 0.925552 0.514754 1.175734 1.043227 1.113467 1.120503 1.028295 0.893560 1.059438 1.084924 1.074172 1.070139 1.080708 0.647907 1.053047 0.977850 6.953845 1.118085 0.898724 7.145257
 0.925214 0.547706 0.820957 1.034593 1.099937 1.106361 1.020585 0.895964 1.049452 1.073327 1.063320 1.059732 1.069599 0.676182 1.043582 0.973610 3.534642 1.103963 0.900605 3.093082
 0.912754 0.519402 0.129710 1.028060 1.097337 1.104393 1.012869 0.882799 1.043281 1.068523 1.058179 1.054964 1.065345 0.667694 1.036637 0.963396 -3.422845 1.101458 0.887965 -4.116275
 0.846824 0.326950 -0.572804 1.030021 1.147909 1.160031 1.004603 0.803023 1.055711 1.097687 1.079765 1.075370 1.092888 0.522341 1.043736 0.924848 -6.007760 1.154613 0.810684 -5.354758
 0.834452 0.149427 -0.499528 1.054644 1.195868 1.210366 1.024561 0.779992 1.085945 1.136462 1.114920 1.108461 1.129721 0.406108 1.072192 0.928992 -3.251518 1.204466 0.789466 -3.043766
 0.949418 0.769672 0.744400 1.013054 1.052671 1.056709 1.004663 0.933475 1.021138 1.036150 1.030548 1.028890 1.034650 0.827036 1.017413 0.977110 -0.780690 1.054995 0.936141 -0.765614
 0.866304 0.366366 -0.155618 1.030007 1.132774 1.143130 1.007660 0.825836 1.052570 1.089481 1.073713 1.069565 1.085089 0.556491 1.042087 0.936926 -2.512170 1.138627 0.833174 -1.660723
 0.969152 0.677627 1.248611 1.037763 1.077545 1.081579 1.029575 0.949111 1.047019 1.061839 1.055773 1.052975 1.058905 0.775154 1.043987 1.000333 6.466754 1.080346 0.952096 5.857412
 0.883915 0.375425 -0.240047 1.042665 1.148631 1.159792 1.020606 0.845251 1.065516 1.103398 1.087101 1.082302 1.098395 0.572506 1.055412 0.951316 -1.432629 1.155214 0.851764 -1.622322
 0.870415 0.348457 0.046337 1.044671 1.161007 1.173200 1.020583 0.828179 1.070193 1.111798 1.094002 1.088298 1.105994 0.538782 1.059270 0.944230 1.546936 1.168256 0.835156 1.991638
 0.812463 0.175407 0.245500 1.046448 1.195879 1.211195 1.014860 0.755022 1.080122 1.133982 1.111066 1.103470 1.126082 0.380382 1.066043 0.912538 1.174531 1.205363 0.764545 1.703290
 0.843739 0.327857 0.400497 1.035284 1.155957 1.168168 1.009481 0.796475 1.062466 1.105991 1.087585 1.081487 1.099787 0.490158 1.051056 0.926009 -0.225682 1.163463 0.804346 0.088875
 0.872424 0.418777 0.180513 1.030240 1.128547 1.138337 1.009072 0.833110 1.052242 1.087812 1.072802 1.068017 1.082936 0.571766 1.042782 0.940533 -3.811957 1.134453 0.839720 -3.985127
 0.924354 0.565736 0.526351 1.034597 1.106366 1.113791 1.019658 0.896769 1.050264 1.076452 1.065607 1.061799 1.072612 0.696960 1.043884 0.971509 3.677054 1.110967 0.901264 4.585925
 0.847487 0.245649 -0.311035 1.047056 1.177495 1.190947 1.019678 0.798745 1.075988 1.122625 1.102748 1.096388 1.116247 0.466113 1.063395 0.932387 -3.211653 1.185519 0.806745 -3.298091
 0.954185 0.735694 0.708462 1.019532 1.059890 1.064067 1.010954 0.937093 1.028170 1.043064 1.036910 1.034709 1.040867 0.812255 1.024697 0.982870 1.031472 1.062531 0.940048 0.801849
 0.876362 0.459627 0.493902 1.031325 1.130038 1.139979 1.010336 0.838564 1.053463 1.089150 1.074162 1.068972 1.083864 0.592260 1.044346 0.942434 -1.144551 1.136163 0.844584 -0.288487
 0.847615 0.315780 0.088001 1.036029 1.156354 1.168604 1.010512 0.801376 1.062841 1.106241 1.087796 1.081934 1.100139 0.497872 1.051381 0.928279 -0.522605 1.163719 0.809243 -0.994359
 0.913085 0.517362 0.110345 1.028207 1.099947 1.107415 1.012631 0.883688 1.043642 1.069523 1.058408 1.055654 1.066575 0.670378 1.036399 0.963368 -1.206524 1.104164 0.888970 -2.289850
 0.902721 0.475368 0.260981 1.030762 1.109993 1.118185 1.013532 0.869951 1.048085 1.076626 1.064347 1.060891 1.073129 0.634879 1.040172 0.958608 1.208234 1.114699 0.875746 0.566867
 0.846121 0.190114 0.049590 1.046606 1.168181 1.180384 1.019981 0.794583 1.074063 1.117614 1.098987 1.093367 1.111927 0.427791 1.061958 0.933757 0.581494 1.175416 0.803488 -0.134773
 0.886434 0.382259 0.264154 1.037448 1.129083 1.138334 1.017506 0.847369 1.058077 1.091061 1.077002 1.072652 1.086709 0.566012 1.049051 0.952594 -1.186988 1.134557 0.854056 -1.641560
 0.936335 0.635285 0.717107 1.026114 1.081098 1.086732 1.014253 0.912860 1.038096 1.058195 1.049883 1.047221 1.055522 0.741008 1.033012 0.975619 -0.297759 1.084425 0.916836 -0.369394
 1.001713 0.919525 1.336899 1.018854 1.030885 1.032347 1.016839 0.996264 1.021221 1.026119 1.024196 1.022863 1.024884 0.940819 1.020955 1.009351 4.164587 1.032097 0.996894 3.977020
 0.892801 0.469398 0.426291 1.030160 1.115277 1.124027 1.011587 0.857961 1.048894 1.079487 1.066346 1.062660 1.075710 0.617312 1.040431 0.952494 0.670790 1.120273 0.864117 0.344868
 0.973737 0.801645 0.776973 1.018025 1.045646 1.048542 1.012222 0.961787 1.023412 1.034077 1.029997 1.028577 1.032807 0.866846 1.021200 0.993311 1.044457 1.047393 0.963722 0.398969
 0.942310 0.717195 0.922797 1.017381 1.062576 1.067045 1.007662 0.922760 1.027406 1.044019 1.037194 1.034838 1.041682 0.786229 1.023365 0.975281 -1.091097 1.065348 0.925963 -0.592249
 0.850282 0.235186 -0.166225 1.040097 1.156022 1.167676 1.014607 0.802018 1.066028 1.107453 1.089611 1.084696 1.102475 0.463982 1.054222 0.932960 -0.831645 1.162674 0.810513 -2.314420
 -1.346647 -2.779309 -5.216475 -0.886112 -0.573135 -0.540474 -0.948764 -1.456956 -0.816201 -0.702956 -0.750306 -0.768230 -0.721502 -2.224520 -0.843139 -1.153517 -26.952858 -0.552179 -1.440383 -31.784214
 -0.236023 1.696352
 1.336363 -2.305861
 5.772602 -4.181199
 -1.251074 3.756357
 -3.628784 4.551734
 -3.703890 4.893637
 -1.709256 2.784176
 -0.385325 0.964947
 -2.571596 3.032279
 -4.262815 2.420258
 -4.221541 1.981241
 -2.326440 3.727884
 -2.382651 4.136020
 1.638641 -0.208660
 -3.742254 1.602076
 0.156832 3.230886
 28.224621 -26.717730
 -4.555853 3.875946
 0.487977 1.931808
 32.883629 -34.576794
 -8.410239 -3.284610
 0.866067 0.394400 -0.171664 1.027341 1.132896 1.143970 1.004907 0.826574 1.050052 1.087914 1.071734 1.067359 1.083413 0.567609 1.039533 0.935171 -6.032903 1.139305 0.833973 -6.839818
 0.855224 0.341081 -0.131763 1.031894 1.147004 1.159140 1.007400 0.811761 1.056948 1.097860 1.080246 1.075389 1.092939 0.524965 1.045387 0.931082 -6.198661 1.153999 0.819909 -7.407735
 0.811841 0.196197 0.383423 1.041859 1.189611 1.204974 1.010040 0.754762 1.074204 1.126513 1.103571 1.097585 1.120322 0.389650 1.058883 0.911178 -4.774174 1.198366 0.765765 -7.942023
 0.825239 0.253797 0.170399 1.034501 1.168594 1.182567 1.005407 0.773747 1.063538 1.111126 1.090202 1.085333 1.105865 0.445235 1.049520 0.915475 -4.082953 1.176376 0.783779 -6.915365
 0.847890 0.405038 0.405485 1.022564 1.134417 1.146082 0.998052 0.805505 1.046610 1.086313 1.069021 1.065192 1.082270 0.548054 1.034704 0.923002 -0.704697 1.140735 0.813949 -1.847689
 0.868787 0.503591 0.052450 1.010571 1.103557 1.113101 0.990503 0.835466 1.030341 1.063390 1.049117 1.045752 1.059859 0.636276 1.020736 0.928874 -1.492547 1.108793 0.841948 -0.724882
 0.817906 0.265810 0.027684 1.028741 1.165917 1.180247 0.999099 0.766908 1.058492 1.107095 1.085852 1.080627 1.101518 0.450686 1.044230 0.908075 -5.157583 1.173990 0.776759 -5.467278
 0.940133 0.697083 0.124525 1.012289 1.057928 1.062690 1.002430 0.921870 1.021642 1.038731 1.031947 1.030271 1.037012 0.795461 1.017066 0.971549 -5.603900 1.060662 0.925427 -7.174396
 0.814501 0.339537 0.481333 1.015718 1.147125 1.160849 0.987035 0.767116 1.043918 1.090341 1.069966 1.065758 1.085789 0.492580 1.029763 0.900088 1.559129 1.154456 0.776540 2.439886
 0.877816 0.464593 0.746504 1.034281 1.134309 1.144724 1.012789 0.838337 1.056178 1.091760 1.076240 1.071845 1.087180 0.581962 1.046131 0.945750 -5.014141 1.140447 0.845759 -8.464422
 0.882234 0.563332 0.815218 1.020770 1.116089 1.126016 1.001184 0.849981 1.041266 1.075474 1.060912 1.056508 1.070920 0.658115 1.032270 0.940216 2.729641 1.121986 0.855725 2.254120
 0.867946 0.547543 1.302871 1.021449 1.126511 1.137595 0.999646 0.832391 1.044147 1.081634 1.065390 1.060651 1.076757 0.628446 1.033981 0.932230 8.394204 1.133060 0.838810 9.085918
 0.807087 0.213750 0.694767 1.035781 1.183905 1.199392 1.003632 0.751488 1.067895 1.120274 1.097148 1.091655 1.114407 0.407573 1.052258 0.905282 3.402024 1.192597 0.762635 6.224421
 0.844967 0.366265 0.808111 1.028310 1.146883 1.159301 1.002497 0.800245 1.053823 1.095721 1.077271 1.072976 1.091249 0.522310 1.041161 0.923884 3.603669 1.153788 0.809347 6.708441
 0.887737 0.499217 0.561432 1.023039 1.110281 1.119320 1.003945 0.854362 1.041580 1.072505 1.059035 1.055905 1.069247 0.637943 1.032452 0.946109 -0.189347 1.115220 0.861132 2.238311
 0.945561 0.756415 1.122468 1.017101 1.068222 1.073713 1.007003 0.928609 1.027700 1.046394 1.038704 1.035999 1.043617 0.819152 1.023409 0.975456 7.108234 1.071708 0.931718 9.198915
 0.834462 0.376714 0.516314 1.026327 1.154667 1.168206 0.998922 0.789249 1.054027 1.099560 1.079621 1.074572 1.094220 0.519401 1.040843 0.915575 -1.213666 1.162319 0.797780 -1.590032
 0.980696 0.806913 0.667848 1.017255 1.040055 1.042372 1.012714 0.970316 1.021896 1.030672 1.027143 1.025676 1.029176 0.882340 1.020250 0.997215 -1.742330 1.041599 0.972219 -0.586859
 0.849692 0.402986 0.217631 1.022941 1.137646 1.149760 0.997944 0.808361 1.047269 1.087610 1.069504 1.065762 1.083542 0.555824 1.034890 0.923417 -3.222564 1.144107 0.816745 -3.096378
 0.839727 0.332211 0.446048 1.030092 1.152363 1.164949 1.003386 0.793354 1.056527 1.099721 1.080796 1.076481 1.095178 0.505737 1.043525 0.921664 -0.303512 1.159250 0.802622 1.959773
 0.847098 0.384410 0.186089 1.036953 1.176237 1.190889 1.010781 0.804814 1.068176 1.119411 1.098808 1.088968 1.109345 0.538295 1.057965 0.923585 1.412756 1.186480 0.810070 1.888994
 0.840814 0.354513 0.339676 1.038368 1.180437 1.195322 1.011205 0.796060 1.070355 1.122240 1.101037 1.091500 1.112439 0.513245 1.059306 0.921270 3.855894 1.190623 0.802074 5.094984
 0.834044 0.196265 0.211160 1.045233 1.178774 1.192321 1.016598 0.781398 1.075020 1.122916 1.102327 1.096097 1.116411 0.423374 1.061924 0.925081 4.890777 1.186854 0.790650 5.957387
 0.864727 0.357403 0.500712 1.037934 1.147413 1.158648 1.014404 0.821562 1.062290 1.101532 1.084665 1.079685 1.096280 0.531446 1.051599 0.939450 2.857337 1.154156 0.829193 3.316172
 0.902039 0.550827 0.739214 1.028341 1.108786 1.117077 1.011284 0.870661 1.045969 1.075282 1.062862 1.059023 1.071267 0.664089 1.038436 0.956496 -0.351339 1.113868 0.876126 -0.169711
 0.935021 0.848645 1.797642 1.012115 1.069930 1.076036 1.001380 0.918259 1.024614 1.045868 1.037051 1.033256 1.041876 0.836789 1.020366 0.966076 5.329309 1.074095 0.920614 6.116017
 0.832685 0.318114 0.311833 1.040007 1.184319 1.199343 1.011585 0.784799 1.072551 1.125111 1.103269 1.094305 1.115838 0.482939 1.060672 0.918266 1.281311 1.194313 0.791733 1.823407
 0.958124 0.828876 1.112578 1.010005 1.043651 1.047081 1.002874 0.945341 1.016669 1.029418 1.024487 1.023087 1.027884 0.865679 1.013652 0.980447 2.910958 1.045701 0.947680 3.245010
 0.883755 0.508213 0.576758 1.027690 1.120578 1.130211 1.008067 0.848656 1.048281 1.081885 1.067517 1.063034 1.077130 0.625191 1.039513 0.945276 -3.501423 1.126466 0.854638 -4.629609
 0.869550 0.365151 0.398210 1.036009 1.142236 1.153080 1.013393 0.828408 1.059617 1.097786 1.081507 1.076403 1.092519 0.547939 1.049462 0.941115 7.864046 1.148812 0.835600 9.089906
 0.862945 0.455739 0.452743 1.027946 1.142527 1.154554 1.004773 0.824857 1.052853 1.094214 1.076995 1.071090 1.088200 0.588028 1.042530 0.931425 5.364126 1.150002 0.830935 6.168374
 0.859263 0.410201 0.532752 1.035238 1.157637 1.170469 1.010809 0.818329 1.062297 1.106607 1.088125 1.081210 1.099449 0.555942 1.051803 0.932243 6.769891 1.165916 0.824620 7.529769
 0.844478 0.291443 1.042732 1.057495 1.204766 1.220024 1.029107 0.794090 1.091464 1.145456 1.123565 1.112984 1.134651 0.456936 1.080375 0.932786 7.054339 1.215601 0.800604 9.623981
 0.846321 0.316887 0.689903 1.051280 1.191901 1.206449 1.023898 0.797879 1.083387 1.135028 1.114061 1.104399 1.125252 0.480651 1.072491 0.931478 2.811667 1.201864 0.804483 5.059627
 0.858400 0.357545 0.003390 1.038540 1.158578 1.170897 1.014200 0.815338 1.065451 1.109346 1.091362 1.084354 1.102181 0.532917 1.055116 0.934175 -4.080917 1.166535 0.822035 -2.828694
 0.853667 0.408865 -0.326742 1.022400 1.138162 1.150245 0.998806 0.815209 1.047850 1.089557 1.072145 1.066270 1.083477 0.577438 1.037447 0.923494 -2.122671 1.145532 0.821260 -0.044333
 0.827423 0.281051 0.053466 1.036048 1.177516 1.192285 1.007196 0.778494 1.067496 1.118617 1.097156 1.089562 1.110799 0.466909 1.054784 0.914566 1.724200 1.186745 0.786205 2.452042
 0.933908 0.702062 0.598694 1.017881 1.075983 1.082005 1.006662 0.914275 1.030361 1.052427 1.044194 1.040522 1.048885 0.785612 1.025812 0.968813 1.096876 1.080027 0.917044 3.572092
 0.831995 0.302300 -0.300256 1.027363 1.152582 1.165359 1.000378 0.785033 1.054813 1.099838 1.080729 1.075452 1.094346 0.490123 1.042318 0.915368 -4.368388 1.159898 0.793483 -4.627787
 0.909952 0.537188 1.197020 1.045288 1.141587 1.151596 1.027656 0.877800 1.067732 1.103507 1.089457 1.081424 1.095354 0.650293 1.061641 0.965514 4.646298 1.149117 0.881258 7.221001
 0.884133 0.414107 -0.277725 1.039777 1.145964 1.157018 1.018929 0.846896 1.063497 1.102762 1.087049 1.080344 1.095824 0.588788 1.055070 0.949198 -6.168837 1.153495 0.852069 -7.354871
 0.866132 0.311471 -0.504728 1.047723 1.170533 1.183215 1.023517 0.822434 1.075350 1.120594 1.102314 1.094475 1.112440 0.518025 1.065580 0.942262 -7.314659 1.179007 0.828508 -8.697680
 0.820812 -0.081489 -0.940847 1.091400 1.273024 1.291728 1.056450 0.754233 1.133950 1.200829 1.173952 1.160251 1.186959 0.258255 1.120669 0.934387 -1.572906 1.286438 0.762475 -1.908788
 0.860904 0.091917 -0.304044 1.085423 1.238901 1.254766 1.056719 0.805569 1.121740 1.178511 1.155941 1.143458 1.165764 0.379951 1.111393 0.954550 5.916794 1.250761 0.811681 7.063032
 0.903100 0.316575 0.208754 1.070013 1.186109 1.198136 1.048901 0.861968 1.097316 1.140713 1.123886 1.113713 1.130407 0.536017 1.090326 0.972386 8.872123 1.195412 0.866041 10.517309
 0.930180 0.578230 -0.019173 1.033487 1.102918 1.110116 1.019929 0.904616 1.048704 1.075076 1.065128 1.060662 1.070440 0.714813 1.043429 0.973919 -5.244807 1.107908 0.908006 -6.727457
 0.865341 0.201342 -0.270327 1.069148 1.210203 1.224830 1.042689 0.816011 1.101929 1.154049 1.133342 1.122275 1.142908 0.447791 1.092247 0.949950 1.581135 1.220936 0.821600 1.893002
 0.948778 0.717756 0.138387 1.016972 1.061604 1.066019 1.008372 0.931591 1.026544 1.044490 1.038730 1.036883 1.042627 0.809867 1.022277 0.978421 -6.508429 1.064414 0.934373 -8.114042
 0.913080 0.283452 0.748697 1.086618 1.212552 1.225617 1.065335 0.870594 1.117057 1.164666 1.146653 1.133775 1.151495 0.513216 1.111074 0.983841 20.416784 1.223588 0.873342 24.350092
 0.848552 0.173592 -0.912354 1.058325 1.195758 1.209682 1.030662 0.796942 1.089703 1.140020 1.119548 1.110713 1.131166 0.430470 1.078437 0.937471 -9.843969 1.205120 0.804340 -11.829163
 0.872584 0.288771 -0.288446 1.055188 1.172552 1.184603 1.030702 0.827152 1.081354 1.123776 1.106100 1.099873 1.117449 0.505162 1.070736 0.950738 -1.174868 1.179995 0.834392 -1.567003
 0.864353 0.263962 -0.071299 1.055910 1.177966 1.190418 1.030225 0.816527 1.083309 1.127344 1.108843 1.102388 1.120896 0.479788 1.072078 0.946572 1.730559 1.185610 0.824188 1.627358
 0.856242 0.234124 0.073725 1.044684 1.159046 1.170537 1.019921 0.807629 1.070710 1.111885 1.094299 1.088679 1.106145 0.459082 1.059658 0.938574 1.526013 1.165964 0.815845 0.304184
 0.898765 0.451565 0.441988 1.032861 1.114189 1.122250 1.015345 0.863979 1.051286 1.080847 1.068438 1.064186 1.076542 0.612049 1.043761 0.957407 0.771489 1.119176 0.869787 -0.336817
 0.940128 0.685108 0.953563 1.022117 1.072353 1.077336 1.011473 0.918827 1.033251 1.051843 1.044311 1.041578 1.049038 0.766453 1.028890 0.976025 1.524028 1.075496 0.922228 0.648523
 0.977421 0.817926 1.017469 1.025323 1.056000 1.059066 1.019297 0.964399 1.032064 1.043534 1.039020 1.036648 1.041100 0.864540 1.030070 0.998473 -0.624111 1.058262 0.966220 -1.583393
 0.869060 0.293303 -0.003175 1.052631 1.168440 1.180199 1.028132 0.822895 1.078766 1.120520 1.102988 1.096888 1.114512 0.498213 1.067995 0.948114 -0.133264 1.175668 0.830319 -0.476818
 0.973854 0.881221 1.074755 1.007015 1.027949 1.030046 1.002678 0.965322 1.011052 1.019461 1.016496 1.015072 1.018183 0.907648 1.009562 0.988355 1.567086 1.029361 0.966834 0.855442
 0.941596 0.666939 0.830430 1.027341 1.079964 1.085177 1.016256 0.919209 1.039062 1.058389 1.050568 1.047569 1.055409 0.756561 1.034533 0.979082 0.212151 1.083273 0.922681 -0.122972
 0.866225 0.243489 -0.509284 1.040789 1.145988 1.156616 1.017815 0.821094 1.064675 1.102491 1.086388 1.081310 1.097484 0.489093 1.054316 0.942674 -3.770800 1.152393 0.828735 -5.298385
 0.844083 0.229045 -0.225341 1.053840 1.192074 1.206294 1.025102 0.793359 1.084314 1.134133 1.113150 1.106383 1.127106 0.450443 1.071381 0.933066 0.652710 1.200613 0.801560 1.040568
 0.853115 0.267764 0.217183 1.053747 1.185045 1.198636 1.026449 0.804095 1.082913 1.130175 1.110108 1.103526 1.123347 0.470503 1.070765 0.938454 5.207123 1.193383 0.812005 6.022323
 0.925553 0.514692 1.175405 1.043228 1.113467 1.120503 1.028296 0.893561 1.059439 1.084925 1.074173 1.070140 1.080709 0.647897 1.053048 0.977851 6.952413 1.118086 0.898725 7.144063
 0.925215 0.547666 0.820748 1.034593 1.099938 1.106361 1.020585 0.895965 1.049453 1.073328 1.063320 1.059732 1.069599 0.676175 1.043583 0.973611 3.533815 1.103963 0.900605 3.092396
 0.912755 0.519373 0.129557 1.028060 1.097337 1.104394 1.012869 0.882800 1.043282 1.068523 1.058180 1.054964 1.065346 0.667689 1.036637 0.963396 -3.423462 1.101458 0.887965 -4.116768
 0.846825 0.326904 -0.573062 1.030021 1.147910 1.160031 1.004604 0.803024 1.055711 1.097688 1.079765 1.075370 1.092888 0.522334 1.043736 0.924849 -6.009119 1.154613 0.810685 -5.355896
 0.834453 0.149354 -0.499931 1.054645 1.195868 1.210366 1.024562 0.779993 1.085946 1.136463 1.114921 1.108462 1.129722 0.406096 1.072193 0.928993 -3.253549 1.204467 0.789467 -3.045440
 0.949418 0.769654 0.744300 1.013054 1.052672 1.056709 1.004664 0.933476 1.021139 1.036150 1.030548 1.028890 1.034651 0.827033 1.017414 0.977110 -0.781145 1.054995 0.936142 -0.766008
 0.866305 0.366314 -0.155903 1.030008 1.132775 1.143130 1.007661 0.825837 1.052571 1.089481 1.073713 1.069566 1.085090 0.556482 1.042087 0.936927 -2.513572 1.138628 0.833175 -1.661876
 0.969153 0.677574 1.248333 1.037764 1.077545 1.081579 1.029576 0.949112 1.047019 1.061839 1.055773 1.052976 1.058905 0.775146 1.043988 1.000334 6.465535 1.080347 0.952097 5.856378
 0.883916 0.375396 -0.240202 1.042665 1.148631 1.159792 1.020606 0.845252 1.065516 1.103399 1.087102 1.082302 1.098396 0.572501 1.055412 0.951317 -1.433322 1.155215 0.851764 -1.622883
 0.870416 0.348424 0.046156 1.044671 1.161007 1.173201 1.020584 0.828179 1.070194 1.111798 1.094002 1.088298 1.105995 0.538777 1.059271 0.944230 1.546116 1.168257 0.835156 1.990967
 0.812464 0.175330 0.245083 1.046449 1.195880 1.211196 1.014861 0.755023 1.080123 1.133983 1.111067 1.103471 1.126083 0.380370 1.066044 0.912539 1.172672 1.205364 0.764546 1.701721
 0.843740 0.327786 0.400118 1.035285 1.155958 1.168169 1.009482 0.796476 1.062467 1.105991 1.087586 1.081488 1.099787 0.490146 1.051057 0.926011 -0.227359 1.163463 0.804347 0.087449
 0.872425 0.418720 0.180208 1.030241 1.128548 1.138338 1.009073 0.833111 1.052243 1.087813 1.072802 1.068018 1.082937 0.571757 1.042783 0.940534 -3.813258 1.134454 0.839721 -3.986241
 0.924355 0.565695 0.526127 1.034598 1.106367 1.113792 1.019659 0.896770 1.050265 1.076452 1.065608 1.061799 1.072612 0.696953 1.043885 0.971509 3.676037 1.110967 0.901264 4.585087
 0.847487 0.245605 -0.311267 1.047056 1.177495 1.190948 1.019679 0.798746 1.075989 1.122625 1.102748 1.096389 1.116247 0.466106 1.063396 0.932388 -3.212602 1.185519 0.806746 -3.298862
 0.954186 0.735648 0.708211 1.019532 1.059891 1.064067 1.010955 0.937094 1.028171 1.043064 1.036910 1.034709 1.040868 0.812248 1.024697 0.982871 1.030218 1.062531 0.940049 0.800767
 0.876362 0.459586 0.493693 1.031326 1.130038 1.139980 1.010336 0.838564 1.053464 1.089151 1.074162 1.068973 1.083865 0.592253 1.044346 0.942435 -1.145293 1.136163 0.844585 -0.289126
 0.847616 0.315717 0.087653 1.036029 1.156355 1.168605 1.010512 0.801377 1.062842 1.106241 1.087797 1.081935 1.100140 0.497862 1.051381 0.928280 -0.524214 1.163720 0.809244 -0.995672
 0.913086 0.517323 0.110137 1.028207 1.099947 1.107416 1.012632 0.883688 1.043642 1.069524 1.058409 1.055655 1.066575 0.670372 1.036399 0.963369 -1.207458 1.104165 0.888970 -2.290632
 0.902721 0.475319 0.260716 1.030763 1.109994 1.118185 1.013533 0.869952 1.048086 1.076627 1.064348 1.060892 1.073130 0.634871 1.040173 0.958609 1.207035 1.114699 0.875747 0.565858
 0.846123 0.190026 0.049118 1.046607 1.168181 1.180384 1.019982 0.794584 1.074064 1.117615 1.098988 1.093369 1.111928 0.427776 1.061960 0.933758 0.579323 1.175416 0.803490 -0.136610
 0.886435 0.382193 0.263795 1.037449 1.129084 1.138335 1.017506 0.847370 1.058078 1.091062 1.077003 1.072653 1.086710 0.566001 1.049052 0.952595 -1.188650 1.134557 0.854057 -1.642961
 0.936335 0.635246 0.716894 1.026115 1.081098 1.086733 1.014253 0.912861 1.038097 1.058195 1.049884 1.047221 1.055523 0.741001 1.033013 0.975620 -0.298744 1.084425 0.916836 -0.370220
 1.001714 0.919511 1.336827 1.018854 1.030885 1.032347 1.016839 0.996264 1.021222 1.026119 1.024196 1.022863 1.024884 0.940817 1.020955 1.009351 4.164231 1.032098 0.996894 3.976755
 0.892802 0.469346 0.426011 1.030160 1.115278 1.124028 1.011588 0.857962 1.048895 1.079488 1.066346 1.062660 1.075711 0.617303 1.040431 0.952495 0.669524 1.120273 0.864118 0.343812
 0.973737 0.801628 0.776879 1.018025 1.045646 1.048542 1.012222 0.961787 1.023412 1.034077 1.029998 1.028577 1.032807 0.866843 1.021200 0.993311 1.044004 1.047393 0.963722 0.398597
 0.942310 0.717163 0.922627 1.017382 1.062576 1.067046 1.007663 0.922760 1.027406 1.044019 1.037195 1.034838 1.041682 0.786223 1.023365 0.975282 -1.091825 1.065348 0.925963 -0.592867
 0.850284 0.235103 -0.166675 1.040098 1.156022 1.167677 1.014609 0.802019 1.066029 1.107454 1.089612 1.084697 1.102476 0.463968 1.054223 0.932961 -0.833768 1.162675 0.810514 -2.316193
 -1.346645 -2.779410 -5.217026 -0.886111 -0.573134 -0.540473 -0.948763 -1.456954 -0.816200 -0.702955 -0.750305 -0.768228 -0.721501 -2.224537 -0.843137 -1.153516 -26.955423 -0.552178 -1.440382 -31.786352
 -0.237976 1.698267
 1.334620 -2.304151
 5.771156 -4.179778
 -1.253031 3.758277
 -3.630743 4.553655
 -3.705848 4.895558
 -1.711213 2.786096
 -0.387276 0.966860
 -2.573554 3.034198
 -4.264773 2.422178
 -4.223499 1.983161
 -2.328398 3.729804
 -2.384609 4.137940
 1.636747 -0.206802
 -3.744211 1.603996
 0.154877 3.232803
 28.223114 -26.716244
 -4.557811 3.877866
 0.486026 1.933721
 32.881931 -34.575123
 -8.412198 -3.282688
