# Supplementary material for: AMS 3.0: prediction of post-translational modifications
Source: BMC Bioinformatics. 2010 Apr 28;11:210. doi: 10.1186/1471-2105-11-210 (PMC2874555; doi:10.1186/1471-2105-11-210)
Supplement: Additional file 2 — PTM predictor software with training data. PTM_Archive.tar.gz includes the predictor software binaries together with all trained ANNs in tar.gz compressed form. [file 1471-2105-11-210-S2.GZ › PTM_Archive/4-hydroxyproline/P/Pnet4.dat]

 2
 90 4 2
 0.972436 1.105503 0.924431 -9.746918
 0.979608 1.121613 0.927727 -9.829614
 0.976650 1.163156 0.906793 -8.272878
 0.954509 1.134715 0.887166 -8.197115
 0.929743 1.093173 0.868652 -2.139957
 0.908410 1.052260 0.855562 -0.884604
 0.927893 1.117793 0.857455 -7.749959
 0.992171 1.048428 0.972701 -9.384826
 0.867573 1.076914 0.787808 2.473737
 1.017547 1.130543 0.974908 -8.935127
 0.963837 1.087785 0.918440 1.890482
 0.953143 1.093809 0.900132 11.789241
 0.940552 1.144033 0.863651 7.212992
 0.952898 1.115440 0.892268 7.241077
 0.975051 1.090089 0.932572 1.458069
 1.017223 1.068306 1.000825 11.300159
 0.929559 1.108405 0.862781 -2.697496
 1.052278 1.060481 1.050345 -0.779805
 0.925350 1.090681 0.865460 -5.380408
 0.948539 1.118795 0.883889 0.813079
 0.962519 1.133138 0.900631 1.249517
 0.968709 1.141622 0.905418 4.979061
 0.999684 1.162521 0.936649 7.214961
 1.000799 1.134530 0.948726 4.312045
 1.003330 1.101218 0.964664 -0.341447
 0.984713 1.058242 0.956069 7.882930
 0.963688 1.145786 0.895219 1.787641
 0.997765 1.040123 0.981125 4.652458
 0.974561 1.098516 0.925729 -5.089837
 1.002698 1.130116 0.954044 10.915230
 0.957967 1.107841 0.902791 7.413126
 0.979801 1.129930 0.924387 8.737751
 1.037277 1.195212 0.976729 12.010217
 1.010596 1.172297 0.949434 5.777033
 0.976499 1.129578 0.919017 -4.550094
 0.913053 1.081464 0.850312 -1.287172
 0.946547 1.134197 0.876247 2.307854
 0.989840 1.061683 0.962882 3.241457
 0.918831 1.102509 0.849112 -6.640887
 1.066006 1.151090 1.033912 8.057230
 1.012659 1.130181 0.970131 -9.878108
 1.019902 1.154832 0.970553 -11.552704
 1.119355 1.286298 1.057312 -2.272876
 1.141955 1.265036 1.096877 9.767161
 1.135395 1.216213 1.106486 13.779189
 1.043002 1.105901 1.021029 -9.417911
 1.091555 1.218084 1.045984 2.259317
 1.007192 1.056256 0.988891 -10.989781
 1.203215 1.265704 1.182244 32.037506
 1.034897 1.185038 0.978244 -15.244428
 1.044228 1.170511 0.999570 -2.591576
 1.042007 1.175068 0.993806 2.505634
 1.020394 1.151584 0.969147 1.158456
 1.023952 1.113985 0.988391 0.335157
 1.027075 1.078647 1.006292 1.644569
 1.066966 1.080653 1.062428 -1.563704
 1.039090 1.165765 0.992154 -0.375331
 1.005067 1.028494 0.995710 1.494246
 1.038534 1.088847 1.018785 0.431157
 1.011883 1.134677 0.964668 -7.286692
 1.006891 1.172741 0.947077 1.417545
 1.020995 1.173764 0.964910 8.468209
 1.091092 1.144647 1.068237 11.303891
 1.059600 1.118073 1.035308 4.474675
 1.015461 1.095623 0.984855 -6.879440
 0.929055 1.100877 0.865427 -7.425865
 1.001951 1.174920 0.939720 -3.143283
 0.999144 1.047935 0.979611 -1.387004
 0.960001 1.102430 0.907467 -1.793066
 1.113403 1.120857 1.108662 9.288815
 1.017545 1.136944 0.976458 -2.274716
 1.012347 1.147024 0.964745 2.507409
 0.974431 1.170543 0.897668 1.145751
 0.973482 1.135445 0.908232 -1.042498
 0.981525 1.112375 0.928957 -4.854610
 1.032825 1.107024 1.006904 6.944306
 0.999616 1.157987 0.941011 -3.983918
 1.022472 1.064849 1.006578 0.893712
 0.988266 1.115300 0.937035 -1.013291
 0.968319 1.130296 0.905782 -1.231065
 1.012690 1.094473 0.983297 -3.048940
 1.014646 1.105247 0.980900 0.652983
 1.018684 1.162604 0.961576 -0.508031
 1.026798 1.130860 0.985015 -2.211158
 1.036128 1.091188 1.013944 -0.973293
 1.080323 1.064324 1.087344 5.210565
 1.001945 1.105762 0.962585 0.364292
 1.039054 1.058010 1.032297 1.244249
 1.013381 1.064741 0.992044 -1.851436
 0.991847 1.138019 0.934821 -2.068469
 -0.985462 -0.626208 -1.114199 -41.878178
 -5.859995 4.716520
 -6.671578 8.123731
 -2.224302 7.032981
 46.576366 -46.620316
 -8.763715 3.685071
 0.972436 1.105503 0.924432 -9.748118
 0.979609 1.121613 0.927728 -9.830972
 0.976650 1.163155 0.906793 -8.274233
 0.954509 1.134714 0.887166 -8.198042
 0.929742 1.093173 0.868652 -2.140781
 0.908410 1.052260 0.855562 -0.885881
 0.927895 1.117794 0.857457 -7.751594
 0.992168 1.048426 0.972699 -9.385015
 0.867574 1.076915 0.787809 2.472247
 1.017548 1.130543 0.974909 -8.935990
 0.963838 1.087785 0.918441 1.889402
 0.953143 1.093810 0.900133 11.788015
 0.940551 1.144033 0.863651 7.211388
 0.952898 1.115440 0.892268 7.239902
 0.975051 1.090088 0.932572 1.457116
 1.017222 1.068305 1.000824 11.299876
 0.929561 1.108406 0.862784 -2.699132
 1.052278 1.060481 1.050345 -0.780144
 0.925350 1.090681 0.865461 -5.381414
 0.948539 1.118795 0.883889 0.811633
 0.962519 1.133138 0.900631 1.248846
 0.968708 1.141622 0.905418 4.978185
 0.999684 1.162520 0.936648 7.213500
 1.000798 1.134530 0.948726 4.310830
 1.003330 1.101218 0.964664 -0.342236
 0.984713 1.058243 0.956069 7.882500
 0.963688 1.145785 0.895219 1.786663
 0.997765 1.040123 0.981125 4.652092
 0.974561 1.098516 0.925730 -5.090735
 1.002697 1.130115 0.954043 10.914003
 0.957968 1.107842 0.902793 7.411603
 0.979802 1.129930 0.924389 8.736162
 1.037279 1.195212 0.976731 12.008591
 1.010597 1.172297 0.949436 5.775846
 0.976499 1.129579 0.919017 -4.551012
 0.913054 1.081464 0.850313 -1.288271
 0.946549 1.134198 0.876249 2.305994
 0.989840 1.061683 0.962882 3.241024
 0.918832 1.102510 0.849113 -6.642377
 1.066007 1.151091 1.033913 8.056203
 1.012658 1.130180 0.970131 -9.878804
 1.019901 1.154832 0.970553 -11.553525
 1.119354 1.286298 1.057312 -2.274582
 1.141955 1.265035 1.096877 9.765489
 1.135394 1.216212 1.106486 13.777775
 1.043002 1.105901 1.021029 -9.418456
 1.091555 1.218084 1.045983 2.257968
 1.007192 1.056256 0.988891 -10.990018
 1.203215 1.265704 1.182244 32.035606
 1.034897 1.185038 0.978244 -15.245407
 1.044229 1.170511 0.999572 -2.592905
 1.042008 1.175068 0.993807 2.504171
 1.020394 1.151583 0.969146 1.157065
 1.023951 1.113984 0.988390 0.334323
 1.027075 1.078646 1.006292 1.643923
 1.066967 1.080653 1.062428 -1.564306
 1.039091 1.165766 0.992155 -0.376827
 1.005066 1.028494 0.995710 1.494016
 1.038534 1.088847 1.018785 0.430355
 1.011883 1.134676 0.964667 -7.287818
 1.006890 1.172741 0.947077 1.416436
 1.020995 1.173764 0.964910 8.467068
 1.091091 1.144646 1.068237 11.302803
 1.059600 1.118073 1.035307 4.473627
 1.015461 1.095623 0.984855 -6.880164
 0.929055 1.100878 0.865427 -7.426987
 1.001951 1.174920 0.939720 -3.144634
 0.999144 1.047935 0.979611 -1.387327
 0.960001 1.102430 0.907468 -1.794173
 1.113402 1.120856 1.108661 9.288090
 1.017546 1.136944 0.976458 -2.275882
 1.012347 1.147024 0.964745 2.506099
 0.974430 1.170542 0.897667 1.144870
 0.973481 1.135444 0.908231 -1.043062
 0.981524 1.112374 0.928955 -4.855013
 1.032825 1.107024 1.006904 6.943259
 0.999616 1.157986 0.941010 -3.985128
 1.022472 1.064849 1.006578 0.893288
 0.988264 1.115298 0.937033 -1.014057
 0.968319 1.130296 0.905782 -1.231926
 1.012689 1.094472 0.983296 -3.049752
 1.014645 1.105246 0.980899 0.651955
 1.018685 1.162604 0.961577 -0.509737
 1.026799 1.130861 0.985017 -2.212593
 1.036129 1.091188 1.013945 -0.974082
 1.080322 1.064324 1.087343 5.210315
 1.001943 1.105761 0.962584 0.363225
 1.039055 1.058010 1.032297 1.243952
 1.013380 1.064741 0.992043 -1.852199
 0.991848 1.138019 0.934822 -2.070006
 -0.985463 -0.626209 -1.114199 -41.880077
 -5.860735 4.717261
 -6.672318 8.124472
 -2.225042 7.033721
 46.575714 -46.619663
 -8.764455 3.685811
