# Supplementary material for: AMS 3.0: prediction of post-translational modifications
Source: BMC Bioinformatics. 2010 Apr 28;11:210. doi: 10.1186/1471-2105-11-210 (PMC2874555; doi:10.1186/1471-2105-11-210)
Supplement: Additional file 2 — PTM predictor software with training data. PTM_Archive.tar.gz includes the predictor software binaries together with all trained ANNs in tar.gz compressed form. [file 1471-2105-11-210-S2.GZ › PTM_Archive/4-hydroxyproline/P/Pnet6.dat]

 2
 90 6 2
 1.010658 1.116527 -10.064732 -1.290094 0.908237 -0.394334
 1.026891 1.136322 -10.653497 -0.916342 0.918218 -0.237081
 1.048576 1.185929 -9.431374 0.935614 0.898942 0.593537
 1.009277 1.149851 -7.751991 -0.251654 0.860462 0.122533
 0.962471 1.099769 -1.266986 -0.260875 0.819157 0.121550
 0.914836 1.049146 -1.079472 -1.418231 0.787305 -0.575891
 0.973307 1.128649 -7.772727 -0.771291 0.815066 -0.254477
 1.006180 1.052374 -9.813434 -1.518652 0.961751 -0.270643
 0.888775 1.075302 4.717953 0.350309 0.699062 0.235162
 1.082411 1.153642 -10.332304 1.858421 0.998470 1.111025
 0.997082 1.098271 1.990568 0.740411 0.894093 0.505486
 0.988813 1.104467 12.355726 2.741395 0.867023 1.181576
 0.997260 1.159688 8.326269 1.163996 0.824781 0.433643
 0.999022 1.127641 8.763475 1.275922 0.864380 0.667197
 1.013033 1.101705 0.753111 -0.148646 0.922084 0.289430
 1.038497 1.077383 11.473293 2.170207 1.000874 1.232912
 0.975580 1.121725 -3.918036 -0.667633 0.826140 -0.109404
 1.075454 1.070579 -1.504521 1.049657 1.076961 0.926351
 0.970241 1.103294 -4.837748 -1.766052 0.840053 -0.347134
 0.990528 1.129550 0.865393 -0.062186 0.842978 -0.019075
 1.026300 1.165904 1.945294 -0.024471 0.897168 0.007408
 1.031080 1.172159 6.230349 0.606518 0.897243 0.212778
 1.066757 1.189636 7.624292 -0.161453 0.933428 -0.151994
 1.061193 1.158829 4.407854 0.230114 0.953104 0.193530
 1.053295 1.121489 -0.932156 0.393950 0.974057 0.442894
 1.015167 1.071473 7.745401 3.981375 0.947738 1.956053
 1.032224 1.177119 2.272391 0.126383 0.888722 0.005347
 1.015974 1.047059 4.027676 1.665882 0.978279 1.097596
 1.029241 1.119286 -5.669164 -0.274463 0.932284 0.120026
 1.050686 1.150581 11.969084 0.508753 0.944849 0.236884
 1.001848 1.124996 8.436902 0.345740 0.887717 0.122122
 1.036704 1.155706 9.909973 0.974915 0.924863 0.330330
 1.140464 1.250367 11.658986 2.575494 1.020598 1.137701
 1.097658 1.218285 6.266642 0.844932 0.968963 0.523335
 1.037273 1.159339 -4.662018 -2.187356 0.911195 -0.591243
 0.945583 1.095243 -1.998562 -3.380543 0.808720 -1.382504
 1.007360 1.161002 2.178547 -1.518693 0.856415 -0.653459
 1.016437 1.074828 4.074680 0.100121 0.961023 0.363363
 0.960380 1.117807 -6.318179 -3.790651 0.799350 -1.386449
 1.152683 1.199076 6.758712 3.131920 1.099268 1.512813
 1.072340 1.159621 -10.107327 -1.688385 0.989750 -0.459182
 1.090794 1.190394 -11.739302 -2.150995 0.994514 -0.707720
 1.250389 1.360964 -2.638768 -0.953582 1.137057 -0.607679
 1.263037 1.337445 9.587528 1.530520 1.187723 0.412678
 1.234169 1.277021 13.691267 2.640608 1.192104 0.998798
 1.090431 1.131329 -10.368793 -1.202570 1.055114 -0.106360
 1.195047 1.276331 2.081512 0.374994 1.118446 0.105401
 1.031572 1.068466 -11.648308 -1.537822 0.994052 -0.122824
 1.328082 1.345317 32.422451 6.170380 1.316656 2.232671
 1.121014 1.229616 -15.683888 -3.179128 1.008436 -1.180918
 1.121464 1.207938 -2.904462 -0.609289 1.039750 -0.208902
 1.120656 1.213263 2.304657 0.286336 1.029861 0.092090
 1.087461 1.182991 1.787634 -0.598994 0.982065 -0.134608
 1.076786 1.138557 0.298282 0.078182 1.004729 0.315457
 1.065518 1.096759 1.504801 1.529201 1.023565 1.032385
 1.112147 1.102937 -2.467926 2.438931 1.115178 1.482126
 1.113580 1.201636 -0.512296 -0.088756 1.023224 0.000460
 1.020668 1.035673 2.373845 1.878966 1.001207 1.267752
 1.085311 1.110790 -1.325102 0.901562 1.052028 0.787175
 1.069386 1.161886 -6.687284 -2.915050 0.971545 -1.018578
 1.086954 1.209946 1.938032 -0.396447 0.967233 -0.181054
 1.101648 1.211587 9.336768 1.549620 0.990806 0.565257
 1.161470 1.178973 10.368475 3.114870 1.126111 1.581030
 1.112286 1.142929 4.915905 1.163980 1.069072 0.823443
 1.055399 1.112894 -6.026394 -1.939426 0.992513 -0.409045
 0.967080 1.115525 -7.473373 -4.001265 0.823289 -1.540201
 1.083953 1.212399 -3.349488 -2.059004 0.956447 -0.769236
 1.016751 1.054879 -1.254408 0.077163 0.975682 0.456231
 1.001227 1.119337 -0.620181 -2.833363 0.881853 -0.904121
 1.175984 1.153405 7.909831 3.750756 1.182655 1.974085
 1.080052 1.166743 -1.828219 -0.787730 0.999031 -0.106335
 1.080118 1.178808 3.414154 0.397880 0.983006 0.260236
 1.054454 1.202632 1.512960 0.814179 0.888615 0.127135
 1.034874 1.158412 -0.706654 0.563258 0.892511 0.161976
 1.031436 1.130775 -5.733493 -0.517618 0.919866 -0.136119
 1.077419 1.129850 6.001397 1.399042 1.028476 0.851836
 1.069512 1.188819 -3.827770 -0.913557 0.948406 -0.330270
 1.055096 1.079055 0.327809 1.293067 1.028969 0.891334
 1.032607 1.133172 -1.798247 0.113074 0.918989 0.256149
 1.030103 1.154964 -0.449011 0.166236 0.893228 -0.011481
 1.051370 1.111402 -3.667181 -0.626589 0.991075 0.018640
 1.056762 1.123577 -0.003008 0.000707 0.986741 0.199115
 1.083112 1.189038 0.134250 -0.463250 0.963596 -0.128180
 1.078695 1.152379 -1.960821 -0.110835 0.992542 0.171927
 1.075059 1.108589 -0.734752 1.149915 1.031785 0.829496
 1.113312 1.081765 4.292032 3.647599 1.141559 2.030354
 1.046535 1.124551 -0.174135 0.185254 0.962156 0.272014
 1.064186 1.070456 1.598361 1.621160 1.056307 1.124092
 1.042558 1.077981 -1.233591 0.841293 0.994174 0.769488
 1.045609 1.159449 -2.067400 -1.390732 0.924589 -0.458096
 -0.816019 -0.544220 -42.928886 -11.199211 -1.071477 -6.111489
 -6.860402 8.677779
 -9.057083 9.939586
 44.555222 -45.125252
 10.381757 -10.279436
 -4.207851 7.921395
 5.459192 -3.160746
 -13.458467 6.076593
 1.010661 1.116529 -10.067829 -1.291292 0.908241 -0.394873
 1.026894 1.136324 -10.656839 -0.917566 0.918223 -0.237640
 1.048570 1.185925 -9.434196 0.935711 0.898933 0.593445
 1.009272 1.149847 -7.754691 -0.251549 0.860454 0.122445
 0.962465 1.099765 -1.268899 -0.260575 0.819149 0.121559
 0.914833 1.049144 -1.080640 -1.418237 0.787301 -0.575918
 0.973310 1.128651 -7.777304 -0.772644 0.815070 -0.255132
 1.006177 1.052372 -9.813362 -1.518344 0.961747 -0.270530
 0.888777 1.075303 4.712666 0.349082 0.699066 0.234507
 1.082409 1.153640 -10.334212 1.858276 0.998466 1.110891
 0.997081 1.098270 1.988790 0.740051 0.894092 0.505292
 0.988811 1.104467 12.353500 2.740924 0.867021 1.181331
 0.997254 1.159684 8.323476 1.163970 0.824772 0.433496
 0.999015 1.127636 8.761008 1.276072 0.864371 0.667119
 1.013027 1.101701 0.750821 -0.148546 0.922077 0.289356
 1.038496 1.077383 11.472034 2.169964 1.000873 1.232771
 0.975576 1.121722 -3.920802 -0.667837 0.826135 -0.109586
 1.075454 1.070579 -1.505044 1.049522 1.076961 0.926272
 0.970233 1.103289 -4.840224 -1.765602 0.840041 -0.347109
 0.990525 1.129548 0.863784 -0.062274 0.842973 -0.019189
 1.026298 1.165903 1.943840 -0.024750 0.897166 0.007233
 1.031077 1.172157 6.228489 0.606239 0.897239 0.212585
 1.066751 1.189632 7.620401 -0.161684 0.933421 -0.152220
 1.061190 1.158827 4.404624 0.229748 0.953100 0.193291
 1.053295 1.121488 -0.934611 0.393412 0.974056 0.442630
 1.015168 1.071475 7.744973 3.980889 0.947740 1.955852
 1.032223 1.177118 2.269660 0.125833 0.888720 0.005054
 1.015973 1.047059 4.027236 1.665814 0.978277 1.097545
 1.029242 1.119287 -5.672011 -0.275310 0.932286 0.119652
 1.050680 1.150576 11.966200 0.508852 0.944840 0.236800
 1.001848 1.124996 8.435109 0.345134 0.887717 0.121814
 1.036703 1.155706 9.907997 0.974346 0.924862 0.330028
 1.140461 1.250364 11.655350 2.575067 1.020594 1.137390
 1.097655 1.218283 6.263039 0.844564 0.968959 0.523054
 1.037271 1.159338 -4.665227 -2.187735 0.911193 -0.591511
 0.945582 1.095243 -1.999756 -3.380850 0.808719 -1.382670
 1.007359 1.161002 2.175141 -1.519516 0.856415 -0.653907
 1.016435 1.074826 4.074379 0.100168 0.961021 0.363366
 0.960382 1.117808 -6.323274 -3.791850 0.799353 -1.387106
 1.152677 1.199072 6.756999 3.132053 1.099260 1.512805
 1.072338 1.159620 -10.108770 -1.688558 0.989747 -0.459305
 1.090791 1.190392 -11.740972 -2.151191 0.994511 -0.707862
 1.250384 1.360960 -2.642296 -0.954003 1.137050 -0.607980
 1.263032 1.337442 9.583913 1.530072 1.187717 0.412370
 1.234165 1.277018 13.688086 2.640201 1.192099 0.998526
 1.090430 1.131328 -10.370119 -1.202750 1.055112 -0.106473
 1.195043 1.276328 2.078556 0.374624 1.118441 0.105149
 1.031571 1.068466 -11.648786 -1.537877 0.994051 -0.122864
 1.328077 1.345314 32.418041 6.169801 1.316650 2.232294
 1.121011 1.229614 -15.685721 -3.179326 1.008433 -1.181074
 1.121462 1.207937 -2.905875 -0.609404 1.039747 -0.209005
 1.120653 1.213261 2.302632 0.286155 1.029857 0.091943
 1.087455 1.182987 1.783882 -0.599159 0.982056 -0.134812
 1.076782 1.138554 0.295360 0.077953 1.004723 0.315265
 1.065516 1.096758 1.503051 1.529002 1.023562 1.032247
 1.112149 1.102938 -2.468474 2.438525 1.115180 1.481960
 1.113577 1.201634 -0.514308 -0.088986 1.023221 0.000293
 1.020668 1.035673 2.372918 1.878768 1.001207 1.267651
 1.085310 1.110790 -1.326547 0.901317 1.052027 0.787034
 1.069381 1.161883 -6.690716 -2.915263 0.971539 -1.018788
 1.086956 1.209947 1.936131 -0.397160 0.967236 -0.181398
 1.101651 1.211589 9.334249 1.548700 0.990810 0.564815
 1.161475 1.178976 10.363197 3.113093 1.126119 1.580162
 1.112291 1.142932 4.910911 1.162352 1.069080 0.822644
 1.055402 1.112896 -6.030270 -1.940638 0.992519 -0.409648
 0.967082 1.115526 -7.475373 -4.002043 0.823293 -1.540560
 1.083954 1.212399 -3.352246 -2.059733 0.956449 -0.769641
 1.016756 1.054882 -1.257439 0.075745 0.975690 0.455638
 1.001228 1.119338 -0.623766 -2.834149 0.881856 -0.904584
 1.175987 1.153407 7.906704 3.749692 1.182659 1.973552
 1.080052 1.166743 -1.829944 -0.788325 0.999031 -0.106641
 1.080118 1.178808 3.412037 0.397257 0.983006 0.259914
 1.054449 1.202628 1.509637 0.814033 0.888608 0.126947
 1.034869 1.158408 -0.709814 0.563236 0.892503 0.161839
 1.031434 1.130773 -5.736684 -0.517921 0.919863 -0.136350
 1.077411 1.129846 6.001955 1.399800 1.028465 0.852104
 1.069516 1.188821 -3.832112 -0.915053 0.948412 -0.331003
 1.055093 1.079053 0.327772 1.293240 1.028965 0.891393
 1.032607 1.133171 -1.802416 0.112389 0.918989 0.255698
 1.030099 1.154961 -0.450729 0.166258 0.893223 -0.011543
 1.051368 1.111401 -3.668433 -0.626704 0.991072 0.018534
 1.056759 1.123574 -0.004813 0.000528 0.986737 0.198965
 1.083105 1.189034 0.131087 -0.463245 0.963586 -0.128319
 1.078690 1.152376 -1.963161 -0.110874 0.992535 0.171808
 1.075057 1.108588 -0.736055 1.149775 1.031782 0.829378
 1.113314 1.081766 4.291562 3.647159 1.141562 2.030175
 1.046532 1.124549 -0.175766 0.185085 0.962152 0.271869
 1.064186 1.070456 1.597506 1.620974 1.056307 1.123996
 1.042556 1.077980 -1.234461 0.841187 0.994172 0.769401
 1.045603 1.159445 -2.070408 -1.390693 0.924581 -0.458202
 -0.816024 -0.544224 -42.932838 -11.199685 -1.071484 -6.111825
 -6.861613 8.679055
 -9.058292 9.940861
 44.554409 -45.124382
 10.381385 -10.279012
 -4.209064 7.922672
 5.458411 -3.159916
 -13.459675 6.077868
