# Supplementary material for: AMS 3.0: prediction of post-translational modifications
Source: BMC Bioinformatics. 2010 Apr 28;11:210. doi: 10.1186/1471-2105-11-210 (PMC2874555; doi:10.1186/1471-2105-11-210)
Supplement: Additional file 2 — PTM predictor software with training data. PTM_Archive.tar.gz includes the predictor software binaries together with all trained ANNs in tar.gz compressed form. [file 1471-2105-11-210-S2.GZ › PTM_Archive/4-hydroxyproline/P/Pnet8.dat]

 2
 90 8 2
 0.889691 0.842779 1.123929 0.909932 1.167788 0.751757 1.137197 -9.217067
 0.881289 0.828736 1.138410 0.903850 1.186106 0.726323 1.152833 -5.885320
 0.824731 0.753522 1.169833 0.855671 1.232656 0.617544 1.189421 -5.492542
 0.837962 0.775933 1.150333 0.865177 1.207628 0.657347 1.167971 -9.895253
 0.845073 0.794424 1.113421 0.867903 1.162213 0.699608 1.128303 2.753105
 0.868260 0.829981 1.084576 0.885584 1.125207 0.758161 1.096830 -2.056720
 0.819302 0.757233 1.140686 0.846736 1.200138 0.640664 1.158924 -7.251856
 0.955251 0.935177 1.054418 0.963962 1.073523 0.894460 1.059621 -8.535228
 0.784834 0.727252 1.107252 0.811088 1.166919 0.623451 1.125574 2.296276
 0.891044 0.840147 1.123265 0.912759 1.165340 0.742390 1.136278 -7.084631
 0.894087 0.855589 1.100425 0.911222 1.140769 0.783185 1.112626 1.867316
 0.876606 0.832379 1.110638 0.896238 1.155782 0.749437 1.124559 19.962429
 0.838403 0.770202 1.179574 0.868202 1.242115 0.636938 1.198952 12.222625
 0.873271 0.818605 1.145399 0.897091 1.195559 0.710662 1.160920 13.141305
 0.921899 0.882131 1.115068 0.939031 1.151311 0.801332 1.126114 -1.207592
 0.976035 0.956956 1.070953 0.984158 1.091093 0.916360 1.076875 11.040232
 0.836620 0.781904 1.130361 0.860940 1.185998 0.679681 1.147345 -4.519989
 1.022091 1.010006 1.058915 1.026555 1.065798 0.979752 1.060682 -3.649205
 0.855755 0.808079 1.116201 0.877142 1.165939 0.717417 1.131270 -8.978521
 0.859353 0.802466 1.145972 0.884234 1.197963 0.692822 1.161913 0.645450
 0.947677 0.889026 1.246168 0.972686 1.309873 0.776069 1.266013 -0.733605
 0.934969 0.874072 1.240757 0.960834 1.304249 0.755833 1.260595 9.742397
 0.929398 0.868383 1.208544 0.955019 1.259503 0.739140 1.224278 9.151337
 0.940248 0.889110 1.172092 0.961531 1.214034 0.781990 1.185087 7.542408
 0.956778 0.917396 1.132175 0.973131 1.163697 0.836413 1.141847 -2.453492
 0.942150 0.913174 1.083310 0.954730 1.110874 0.862253 1.091932 13.125271
 0.919849 0.855485 1.238787 0.947323 1.302352 0.730449 1.258783 2.788407
 0.972365 0.955812 1.047332 0.979424 1.061121 0.922676 1.051166 5.942012
 0.924250 0.878844 1.139026 0.943634 1.178272 0.790096 1.151239 -6.485093
 0.949130 0.902682 1.164699 0.968538 1.204982 0.803612 1.177090 14.287999
 0.918357 0.871332 1.162256 0.938555 1.211748 0.779872 1.177345 11.822853
 0.946634 0.894869 1.201716 0.968397 1.253866 0.790940 1.217949 12.486382
 1.001912 0.929060 1.317474 1.031470 1.379148 0.779304 1.336983 14.190146
 0.973014 0.904056 1.284783 1.001637 1.344821 0.765425 1.303671 12.658277
 0.939039 0.881906 1.211783 0.963356 1.263434 0.768837 1.227672 -6.322597
 0.900984 0.853593 1.159817 0.921897 1.211622 0.763683 1.175736 -1.437980
 0.897574 0.836379 1.207118 0.923961 1.267569 0.716521 1.225942 1.399791
 0.984503 0.957801 1.110297 0.995752 1.135999 0.904335 1.117893 3.279768
 0.860447 0.804619 1.151998 0.885247 1.205073 0.697358 1.168079 -9.214087
 1.044166 0.995007 1.238236 1.063350 1.277282 0.890995 1.250750 2.728861
 0.976659 0.930291 1.193601 0.995989 1.237086 0.835859 1.206824 -13.175621
 0.977245 0.922578 1.229216 0.999924 1.279063 0.811288 1.244623 -15.364864
 1.084541 0.999886 1.431679 1.117993 1.501145 0.815375 1.453870 -4.745318
 1.130947 1.060258 1.404349 1.158170 1.461161 0.899852 1.422383 11.825532
 1.139109 1.086421 1.331363 1.158904 1.373221 0.962776 1.344713 17.235613
 1.018403 0.987524 1.149742 1.030680 1.176659 0.921170 1.157681 -14.418002
 1.075055 1.012671 1.333195 1.099564 1.387074 0.874975 1.350215 2.334377
 0.981558 0.960501 1.077302 0.990377 1.096939 0.918651 1.082675 -16.822311
 1.241691 1.186484 1.417794 1.261075 1.460128 1.046547 1.431430 42.252937
 0.983834 0.918801 1.273032 1.010612 1.328159 0.785251 1.290212 -22.034391
 1.004517 0.952757 1.231103 1.025585 1.273329 0.841160 1.243944 -3.231691
 0.999278 0.943815 1.239892 1.021949 1.284210 0.823793 1.253345 7.073891
 0.973377 0.916213 1.212775 0.996653 1.254135 0.790743 1.225497 4.966883
 0.984066 0.942324 1.154477 1.001023 1.183658 0.850472 1.163459 1.840722
 0.993354 0.965888 1.100718 1.004448 1.118915 0.906200 1.106194 6.009643
 1.026018 1.007665 1.083743 1.032945 1.093578 0.967721 1.086691 -1.368555
 0.998962 0.944845 1.229883 1.020872 1.271561 0.827844 1.242577 1.589960
 0.985757 0.973534 1.035266 0.990826 1.043855 0.948378 1.037557 4.971049
 1.012366 0.984869 1.115886 1.023296 1.133754 0.923389 1.121206 -2.080000
 0.976627 0.925756 1.193331 0.997375 1.231001 0.812873 1.204874 -11.074969
 0.965121 0.904911 1.246301 0.990301 1.299911 0.780096 1.262668 2.560397
 0.979684 0.920767 1.245097 1.004066 1.295241 0.796436 1.260418 13.979853
 1.052951 1.012556 1.184387 1.068294 1.206453 0.916789 1.191233 14.279671
 1.021692 0.985709 1.150211 1.035622 1.172003 0.902999 1.156960 8.533321
 0.978733 0.944124 1.125793 0.992986 1.151215 0.868997 1.133419 -7.362928
 0.898678 0.847753 1.163627 0.921050 1.212780 0.747248 1.178616 -6.788506
 0.951735 0.888294 1.247354 0.978505 1.302139 0.755636 1.264077 -6.240394
 0.981920 0.961927 1.067672 0.990114 1.083349 0.919930 1.072062 -0.463700
 0.922388 0.875873 1.151851 0.942597 1.193229 0.780688 1.164179 -2.152104
 1.094824 1.069681 1.149888 1.103341 1.158707 1.003236 1.152567 7.250635
 0.992272 0.947215 1.197015 1.010771 1.237515 0.850432 1.209450 -7.525333
 0.973452 0.922395 1.206877 0.994702 1.251977 0.815328 1.220635 5.013522
 0.879184 0.805860 1.219262 0.910295 1.279853 0.660974 1.237991 4.065573
 0.887728 0.826724 1.170112 0.913625 1.219803 0.707087 1.185544 -1.694856
 0.911963 0.862334 1.140829 0.933057 1.180736 0.763831 1.153241 -11.061671
 1.010921 0.978872 1.145678 1.023758 1.171695 0.907096 1.153555 5.944035
 0.939799 0.879958 1.216039 0.964628 1.267856 0.757535 1.232072 -4.599809
 0.997146 0.976474 1.078897 1.005320 1.093267 0.931032 1.082944 2.112674
 0.917167 0.867748 1.144042 0.937802 1.184450 0.771241 1.156648 -0.069498
 0.900462 0.842804 1.174055 0.925148 1.222851 0.728368 1.189077 0.295930
 0.987415 0.954278 1.132133 1.001009 1.158747 0.880716 1.140210 -9.184902
 0.981980 0.944125 1.145169 0.997507 1.174373 0.860755 1.154130 -1.402456
 0.952753 0.890566 1.216008 0.978273 1.260918 0.757177 1.230044 3.591960
 0.970180 0.922296 1.168404 0.989763 1.201925 0.819286 1.178735 -4.196526
 0.999287 0.968930 1.116123 1.011490 1.135842 0.902201 1.122028 -1.783694
 1.073538 1.064331 1.077751 1.076081 1.078212 1.037464 1.077791 5.344118
 0.961106 0.918857 1.147111 0.978703 1.180227 0.829069 1.157251 4.003939
 1.030298 1.016110 1.077118 1.035663 1.085632 0.981088 1.079439 1.512415
 0.976432 0.949728 1.082295 0.987265 1.099701 0.894149 1.087589 0.320278
 0.938471 0.881765 1.191713 0.962078 1.235604 0.761733 1.205114 -1.185864
 -1.082200 -1.217572 -0.437010 -1.025685 -0.307469 -1.493508 -0.396830 -80.715988
 -2.675424 2.673520
 -1.462091 2.836261
 -4.205585 7.417507
 -2.894303 2.918328
 -6.451208 6.856510
 -0.169706 2.224228
 -5.533535 6.578155
 54.977100 -55.060349
 -8.913805 0.883224
 0.889691 0.842779 1.123929 0.909932 1.167788 0.751757 1.137197 -9.217238
 0.881290 0.828736 1.138410 0.903850 1.186107 0.726323 1.152833 -5.885545
 0.824732 0.753523 1.169834 0.855673 1.232656 0.617546 1.189422 -5.493193
 0.837963 0.775934 1.150334 0.865178 1.207628 0.657349 1.167971 -9.895869
 0.845074 0.794424 1.113421 0.867904 1.162213 0.699609 1.128303 2.752634
 0.868260 0.829982 1.084576 0.885584 1.125207 0.758162 1.096830 -2.056986
 0.819303 0.757234 1.140686 0.846736 1.200138 0.640665 1.158924 -7.252020
 0.955251 0.935178 1.054418 0.963963 1.073523 0.894461 1.059621 -8.535863
 0.784834 0.727252 1.107252 0.811088 1.166920 0.623452 1.125575 2.296057
 0.891045 0.840148 1.123266 0.912759 1.165341 0.742391 1.136279 -7.084999
 0.894088 0.855590 1.100426 0.911223 1.140770 0.783185 1.112626 1.866995
 0.876607 0.832380 1.110638 0.896239 1.155783 0.749438 1.124559 19.962042
 0.838404 0.770203 1.179574 0.868203 1.242115 0.636939 1.198952 12.222054
 0.873272 0.818606 1.145400 0.897092 1.195560 0.710663 1.160921 13.140872
 0.921899 0.882132 1.115068 0.939032 1.151311 0.801333 1.126115 -1.207918
 0.976036 0.956957 1.070954 0.984159 1.091093 0.916361 1.076875 11.039784
 0.836621 0.781904 1.130361 0.860940 1.185998 0.679682 1.147345 -4.520450
 1.022092 1.010006 1.058915 1.026555 1.065798 0.979753 1.060682 -3.649456
 0.855755 0.808080 1.116201 0.877143 1.165940 0.717418 1.131270 -8.978861
 0.859354 0.802467 1.145972 0.884235 1.197963 0.692823 1.161913 0.645069
 0.947677 0.889026 1.246168 0.972686 1.309873 0.776070 1.266013 -0.734122
 0.934970 0.874073 1.240757 0.960835 1.304249 0.755834 1.260595 9.741868
 0.929399 0.868384 1.208544 0.955020 1.259504 0.739141 1.224278 9.150867
 0.940249 0.889111 1.172092 0.961531 1.214034 0.781991 1.185087 7.542062
 0.956778 0.917396 1.132175 0.973131 1.163697 0.836414 1.141847 -2.453717
 0.942150 0.913174 1.083310 0.954730 1.110874 0.862254 1.091932 13.125146
 0.919850 0.855486 1.238787 0.947324 1.302352 0.730450 1.258784 2.787922
 0.972365 0.955812 1.047332 0.979424 1.061121 0.922676 1.051166 5.941926
 0.924250 0.878845 1.139026 0.943635 1.178272 0.790096 1.151239 -6.485311
 0.949131 0.902683 1.164699 0.968538 1.204982 0.803613 1.177090 14.287593
 0.918357 0.871333 1.162256 0.938556 1.211749 0.779872 1.177345 11.822605
 0.946634 0.894869 1.201716 0.968398 1.253866 0.790940 1.217949 12.486063
 1.001913 0.929061 1.317475 1.031472 1.379149 0.779305 1.336984 14.189470
 0.973015 0.904057 1.284784 1.001638 1.344821 0.765426 1.303671 12.657730
 0.939039 0.881907 1.211783 0.963357 1.263434 0.768838 1.227672 -6.322939
 0.900984 0.853593 1.159817 0.921898 1.211623 0.763684 1.175736 -1.438155
 0.897574 0.836379 1.207118 0.923961 1.267570 0.716522 1.225943 1.399474
 0.984504 0.957801 1.110297 0.995752 1.135999 0.904335 1.117893 3.279485
 0.860448 0.804619 1.151998 0.885247 1.205073 0.697358 1.168079 -9.214259
 1.044167 0.995008 1.238237 1.063352 1.277282 0.890996 1.250750 2.728212
 0.976660 0.930291 1.193601 0.995989 1.237086 0.835860 1.206824 -13.175924
 0.977246 0.922579 1.229217 0.999924 1.279063 0.811289 1.244624 -15.365222
 1.084543 0.999887 1.431679 1.117995 1.501146 0.815377 1.453870 -4.746062
 1.130948 1.060259 1.404350 1.158171 1.461161 0.899853 1.422383 11.824801
 1.139111 1.086422 1.331363 1.158905 1.373222 0.962777 1.344714 17.234997
 1.018403 0.987524 1.149743 1.030681 1.176659 0.921171 1.157682 -14.418241
 1.075056 1.012673 1.333196 1.099565 1.387074 0.874976 1.350215 2.333788
 0.981558 0.960502 1.077302 0.990377 1.096939 0.918651 1.082675 -16.822416
 1.241692 1.186486 1.417795 1.261077 1.460129 1.046549 1.431431 42.252110
 0.983835 0.918802 1.273032 1.010613 1.328159 0.785252 1.290213 -22.034817
 1.004517 0.952757 1.231103 1.025586 1.273330 0.841161 1.243945 -3.232010
 0.999278 0.943815 1.239892 1.021950 1.284210 0.823794 1.253346 7.073469
 0.973378 0.916215 1.212776 0.996654 1.254136 0.790744 1.225498 4.966092
 0.984067 0.942325 1.154477 1.001024 1.183658 0.850473 1.163459 1.840140
 0.993355 0.965888 1.100718 1.004449 1.118916 0.906201 1.106194 6.009312
 1.026018 1.007665 1.083743 1.032945 1.093578 0.967721 1.086691 -1.368572
 0.998962 0.944846 1.229883 1.020872 1.271561 0.827845 1.242578 1.589546
 0.985758 0.973534 1.035266 0.990827 1.043855 0.948379 1.037557 4.970917
 1.012366 0.984870 1.115886 1.023296 1.133755 0.923390 1.121206 -2.080256
 0.976628 0.925758 1.193332 0.997376 1.231002 0.812875 1.204875 -11.075672
 0.965122 0.904912 1.246301 0.990301 1.299912 0.780097 1.262669 2.560184
 0.979685 0.920768 1.245097 1.004066 1.295242 0.796437 1.260419 13.979561
 1.052953 1.012558 1.184388 1.068296 1.206453 0.916790 1.191234 14.279037
 1.021693 0.985710 1.150212 1.035623 1.172003 0.903000 1.156960 8.532771
 0.978734 0.944125 1.125793 0.992986 1.151215 0.868998 1.133419 -7.363341
 0.898678 0.847754 1.163628 0.921050 1.212780 0.747249 1.178616 -6.788830
 0.951736 0.888295 1.247354 0.978505 1.302139 0.755637 1.264077 -6.240661
 0.981920 0.961928 1.067672 0.990115 1.083349 0.919930 1.072062 -0.463934
 0.922388 0.875874 1.151851 0.942597 1.193229 0.780688 1.164179 -2.152185
 1.094825 1.069682 1.149889 1.103342 1.158707 1.003238 1.152567 7.250210
 0.992273 0.947216 1.197015 1.010771 1.237515 0.850432 1.209450 -7.525784
 0.973453 0.922396 1.206878 0.994703 1.251977 0.815329 1.220635 5.013098
 0.879185 0.805861 1.219263 0.910296 1.279853 0.660975 1.237991 4.065140
 0.887729 0.826724 1.170112 0.913626 1.219803 0.707088 1.185545 -1.695276
 0.911964 0.862335 1.140830 0.933057 1.180736 0.763832 1.153241 -11.062068
 1.010922 0.978872 1.145678 1.023759 1.171696 0.907097 1.153555 5.943718
 0.939800 0.879959 1.216040 0.964629 1.267856 0.757536 1.232072 -4.600310
 0.997147 0.976474 1.078897 1.005320 1.093267 0.931033 1.082944 2.112492
 0.917168 0.867749 1.144042 0.937802 1.184450 0.771241 1.156648 -0.069894
 0.900463 0.842804 1.174055 0.925149 1.222851 0.728369 1.189077 0.295611
 0.987415 0.954279 1.132133 1.001009 1.158747 0.880717 1.140210 -9.185173
 0.981981 0.944126 1.145170 0.997507 1.174374 0.860756 1.154130 -1.402786
 0.952754 0.890568 1.216008 0.978275 1.260918 0.757179 1.230044 3.591212
 0.970181 0.922298 1.168404 0.989764 1.201926 0.819287 1.178735 -4.197120
 0.999288 0.968931 1.116123 1.011491 1.135842 0.902202 1.122028 -1.784106
 1.073539 1.064331 1.077751 1.076081 1.078212 1.037464 1.077791 5.343898
 0.961107 0.918857 1.147111 0.978703 1.180227 0.829070 1.157251 4.003598
 1.030298 1.016110 1.077118 1.035664 1.085633 0.981088 1.079439 1.512226
 0.976433 0.949729 1.082295 0.987266 1.099701 0.894149 1.087589 0.320046
 0.938472 0.881766 1.191714 0.962079 1.235604 0.761734 1.205114 -1.186423
 -1.082199 -1.217570 -0.437009 -1.025684 -0.307468 -1.493506 -0.396829 -80.716812
 -2.676254 2.674346
 -1.462920 2.837087
 -4.206415 7.418334
 -2.895133 2.919154
 -6.452038 6.857337
 -0.170532 2.225051
 -5.534366 6.578982
 54.976322 -55.059574
 -8.914637 0.884052
