# Supplementary material for: AMS 3.0: prediction of post-translational modifications
Source: BMC Bioinformatics. 2010 Apr 28;11:210. doi: 10.1186/1471-2105-11-210 (PMC2874555; doi:10.1186/1471-2105-11-210)
Supplement: Additional file 2 — PTM predictor software with training data. PTM_Archive.tar.gz includes the predictor software binaries together with all trained ANNs in tar.gz compressed form. [file 1471-2105-11-210-S2.GZ › PTM_Archive/4-hydroxyproline/R/Rnet10.dat]

 2
 90 10 2
 0.754697 1.122280 1.067531 1.033871 1.125895 1.092817 1.032740 10.775300 -18.742559 -0.045039
 0.821731 1.178974 1.125333 1.092962 1.182862 1.149923 1.092049 18.289602 -0.129802 3.070168
 1.236312 1.461505 1.426101 1.405716 1.464976 1.441689 1.402249 22.036299 -9.618371 9.347601
 1.304536 1.442871 1.416159 1.400155 1.445222 1.427572 1.397457 -7.315508 -35.754429 -8.338647
 1.218963 1.354719 1.328702 1.312684 1.357048 1.340710 1.310735 17.092888 7.985348 8.777594
 0.950048 1.171304 1.130265 1.105148 1.173950 1.149684 1.105869 13.217285 -9.805681 2.752221
 0.847849 1.227235 1.166036 1.129010 1.231500 1.194230 1.127671 -6.179214 -39.135151 1.305100
 1.056626 1.127374 1.116328 1.109165 1.128567 1.121405 1.108167 12.594018 -31.307571 18.137074
 0.877605 1.207261 1.147872 1.111560 1.211278 1.175481 1.111294 14.320181 0.833612 -17.377121
 1.211374 1.338851 1.320950 1.311146 1.340419 1.328226 1.308051 27.318619 -43.598484 -3.817644
 0.864323 1.119428 1.075196 1.048809 1.122764 1.095112 1.047349 -12.068230 27.065605 -1.412049
 0.884433 1.158823 1.112440 1.084643 1.162411 1.133918 1.083640 -8.547498 16.125299 26.591797
 1.179278 1.432801 1.390444 1.365569 1.435771 1.409674 1.364101 -11.977173 45.209473 11.143379
 1.195904 1.369138 1.339202 1.322185 1.371433 1.352284 1.320903 -0.034374 26.110312 11.569034
 1.243627 1.311491 1.297049 1.289575 1.312826 1.303254 1.289365 -3.488517 11.047016 4.778184
 1.127923 1.173050 1.164673 1.160194 1.173900 1.167991 1.159528 -8.919843 62.616787 32.925434
 0.807835 1.165638 1.105305 1.068996 1.169940 1.133011 1.067642 19.466839 -27.197390 -1.899297
 1.277571 1.181303 1.195313 1.204420 1.180734 1.188591 1.203898 -18.974323 -17.226095 -0.038697
 1.053782 1.235850 1.197547 1.174406 1.238766 1.214357 1.172807 -20.642639 -22.720957 -18.956177
 1.171544 1.372494 1.338825 1.318941 1.374915 1.353807 1.318104 -31.049213 6.428356 11.014847
 1.187934 1.459761 1.411733 1.383857 1.462678 1.433505 1.384262 -19.375750 -15.262419 -7.727593
 1.149008 1.442426 1.392617 1.364022 1.445803 1.415531 1.364222 4.935717 -15.459817 23.641201
 1.211456 1.411189 1.377988 1.357778 1.413903 1.392681 1.356829 4.857243 -21.200729 32.068390
 1.247402 1.370448 1.349170 1.336119 1.372166 1.358806 1.335086 6.182034 -3.402131 3.784872
 1.198578 1.293616 1.278900 1.270625 1.294812 1.285327 1.269433 16.623611 19.372513 -7.313418
 0.949971 1.145886 1.116691 1.099344 1.147793 1.129720 1.098157 40.315365 34.328571 16.161512
 1.040685 1.401078 1.344997 1.311915 1.404836 1.370482 1.311550 11.394382 -2.056005 39.336414
 1.042118 1.097424 1.088711 1.083371 1.098101 1.092638 1.082889 31.036583 8.538956 10.469152
 0.981527 1.220892 1.185233 1.163537 1.223547 1.201625 1.161924 3.070721 -10.097482 -28.666471
 1.114875 1.285624 1.255878 1.238431 1.287741 1.269152 1.237933 -3.088419 -11.314788 29.871637
 1.045424 1.287837 1.244492 1.219135 1.290387 1.264255 1.219995 13.291564 38.675747 -12.605713
 1.173900 1.379473 1.341601 1.319792 1.382236 1.358967 1.320525 1.562493 -8.301067 -24.231255
 1.209587 1.501731 1.457559 1.433255 1.504917 1.477313 1.432571 39.601513 6.450754 -9.829220
 1.200745 1.472555 1.430235 1.406300 1.475362 1.449361 1.405458 7.889534 33.807632 -24.330875
 1.160926 1.380990 1.344384 1.322778 1.383458 1.361030 1.322105 3.848766 29.877684 -18.818974
 0.898862 1.203375 1.147538 1.113689 1.206776 1.174035 1.114790 3.597721 -6.051225 -9.201669
 1.076018 1.367805 1.316194 1.285236 1.371230 1.340009 1.285923 14.887750 32.976639 12.676680
 0.870803 1.082817 1.051050 1.031695 1.085195 1.065975 1.031368 13.890826 46.185959 -31.495333
 0.960075 1.241043 1.191150 1.160377 1.244284 1.213894 1.160248 -23.817879 -20.220783 -15.773166
 1.207670 1.368661 1.345688 1.333584 1.370118 1.355788 1.333025 9.768587 18.980965 -9.069836
 1.161104 1.342580 1.312296 1.295122 1.344922 1.325800 1.294134 -11.539535 -6.439985 -16.469746
 1.193066 1.405504 1.370660 1.350765 1.408354 1.386245 1.349971 -13.891112 -7.038502 -17.267359
 1.588003 1.793984 1.762109 1.745073 1.796185 1.775695 1.744326 -24.174406 10.243590 -3.948038
 1.641366 1.752096 1.734493 1.727112 1.753670 1.741775 1.726786 -18.717180 25.214125 10.342415
 1.580531 1.619090 1.612188 1.610890 1.619622 1.614587 1.611112 -13.064729 28.497517 16.244259
 1.174018 1.259510 1.245694 1.238441 1.260669 1.251173 1.237914 -8.266047 -5.649704 -5.788176
 1.477983 1.616038 1.592436 1.580466 1.617761 1.602350 1.580160 -15.150517 13.945913 -0.079910
 1.035802 1.125169 1.111175 1.102197 1.126460 1.117781 1.101773 -7.525048 -11.936207 -11.776126
 1.849422 1.797635 1.802775 1.810388 1.797286 1.799763 1.811284 -9.797199 55.900635 39.207340
 1.250253 1.485172 1.449529 1.428901 1.487846 1.465387 1.427875 -20.872873 -12.336905 -21.604713
 1.722751 1.645604 1.650411 1.654716 1.645917 1.647394 1.653265 -8.494552 3.110189 -1.339651
 1.641130 1.626633 1.625016 1.625440 1.627436 1.624934 1.623920 1.388912 1.341805 22.054699
 1.115125 1.367254 1.334900 1.314336 1.369818 1.349515 1.312956 7.656491 -3.726311 16.476698
 1.009808 1.230147 1.204158 1.187223 1.232237 1.216144 1.186031 9.597277 -14.046893 2.771928
 0.999657 1.146731 1.130745 1.120630 1.147800 1.137852 1.119409 18.859177 -20.050579 1.472533
 1.221951 1.192172 1.199394 1.204733 1.192120 1.195020 1.203190 8.059339 -9.879230 2.240147
 1.596417 1.588172 1.586234 1.586309 1.588634 1.586663 1.584807 11.512990 -8.980708 26.024788
 0.841042 0.990143 0.975656 0.965396 0.990919 0.982562 0.964901 15.475766 9.153490 29.761204
 1.282333 1.278657 1.280670 1.282380 1.278725 1.279239 1.281299 -0.952014 1.673078 -13.145615
 1.140557 1.336342 1.309130 1.292473 1.338543 1.321527 1.291345 -5.946100 -13.977599 -8.507967
 1.443206 1.586950 1.562727 1.549045 1.589000 1.573256 1.548214 -1.131653 -16.128042 -12.108392
 1.450395 1.578350 1.558151 1.546917 1.579961 1.567002 1.546199 3.423258 20.399622 12.231654
 1.455115 1.404923 1.415478 1.423532 1.404682 1.410041 1.422671 29.250322 21.615396 7.702818
 1.371918 1.335061 1.340693 1.344707 1.334972 1.337568 1.344381 -8.750116 -9.344832 4.296772
 1.232218 1.272603 1.265040 1.260633 1.273439 1.267857 1.259566 -19.827744 0.299337 -9.484985
 1.048359 1.301469 1.257825 1.230682 1.304294 1.278272 1.230384 37.354610 15.376206 -16.938431
 1.426884 1.575466 1.550003 1.535491 1.577505 1.561028 1.533425 10.852442 -1.816052 -17.570192
 0.999004 1.077499 1.064416 1.056581 1.078428 1.070243 1.056488 45.361095 -5.548580 -36.323212
 1.219714 1.336513 1.313650 1.299719 1.338602 1.323994 1.298626 0.342541 5.672992 -11.740846
 1.468602 1.335273 1.357617 1.373423 1.333634 1.346427 1.373006 21.355770 12.622216 5.681772
 1.664163 1.609258 1.611008 1.613171 1.609342 1.609814 1.612803 -21.930719 0.398912 -13.743519
 1.593176 1.611673 1.605158 1.602367 1.612280 1.607908 1.601894 -8.835494 55.200840 17.182428
 1.181007 1.462942 1.421678 1.396429 1.466062 1.440170 1.394929 1.005073 14.667793 23.996893
 1.048573 1.313985 1.275226 1.251644 1.316702 1.292754 1.250733 -3.005664 29.521593 -4.054684
 1.155668 1.301278 1.277984 1.263571 1.302794 1.288464 1.263051 -29.198486 -4.247839 -27.406385
 1.570224 1.467169 1.478158 1.486329 1.466719 1.472624 1.486246 -1.791577 37.197971 -5.781066
 1.634168 1.647603 1.638668 1.634735 1.648561 1.642091 1.634859 -7.831216 -10.551278 3.918766
 1.076675 1.130023 1.122950 1.119173 1.131008 1.126011 1.118213 10.658991 12.373948 9.474256
 1.355165 1.419027 1.406195 1.399118 1.419590 1.412317 1.400047 13.899026 -4.354930 -8.473207
 1.091830 1.333765 1.296620 1.274730 1.336436 1.313646 1.273304 -25.118662 -8.206244 0.769708
 1.194137 1.281647 1.268910 1.260784 1.282768 1.274796 1.259918 -2.288239 -21.674948 3.846680
 1.226782 1.323467 1.309958 1.302138 1.324675 1.316100 1.301453 3.178196 -23.087400 24.258385
 1.294526 1.456938 1.434105 1.420306 1.458862 1.444238 1.419495 10.414124 -24.191635 21.236010
 1.262917 1.354341 1.341930 1.333926 1.355312 1.347454 1.333186 1.104437 -11.982187 -1.108439
 1.199382 1.238691 1.234479 1.232671 1.239040 1.236177 1.232086 10.961773 -3.471957 -0.833518
 1.244080 1.173479 1.188017 1.198742 1.172598 1.180793 1.198010 -1.485554 -7.800510 3.885956
 1.115497 1.291168 1.268430 1.254386 1.293105 1.278756 1.253375 4.469052 -5.090732 -0.136013
 1.198854 1.168820 1.173083 1.176330 1.168717 1.170879 1.176119 8.850697 -1.675579 17.179115
 0.976907 1.122969 1.107344 1.096863 1.124139 1.114805 1.095843 8.855496 3.723802 -9.312730
 1.186884 1.373317 1.344752 1.327810 1.375293 1.357545 1.327230 3.374491 -27.948860 0.996536
 -0.333294 0.124096 0.039884 -0.007315 0.130389 0.077205 -0.009046 -43.884186 -89.757866 -78.632042
 -12.674197 14.483558
 -18.335537 18.562737
 -16.236963 18.938560
 -15.576227 18.650452
 -17.835676 19.207136
 -17.538137 18.381618
 -17.428604 16.726652
 40.578842 -40.682301
 62.408360 -61.742107
 67.247429 -67.463470
 -24.289711 14.660857
 0.754704 1.122283 1.067535 1.033874 1.125898 1.092820 1.032744 10.756721 -18.767557 -0.043822
 0.821739 1.178977 1.125336 1.092966 1.182865 1.149927 1.092054 18.267563 -0.159334 3.072725
 1.236327 1.461511 1.426108 1.405724 1.464982 1.441696 1.402257 21.990759 -9.679696 9.354613
 1.304551 1.442877 1.416167 1.400163 1.445228 1.427579 1.397465 -7.359781 -35.814598 -8.332377
 1.218976 1.354725 1.328709 1.312691 1.357053 1.340716 1.310742 17.055826 7.934541 8.781000
 0.950051 1.171305 1.130266 1.105149 1.173952 1.149686 1.105871 13.203207 -9.825329 2.760242
 0.847863 1.227241 1.166043 1.129017 1.231506 1.194236 1.127679 -6.214805 -39.183563 1.302133
 1.056628 1.127374 1.116328 1.109166 1.128568 1.121406 1.108167 12.587643 -31.316248 18.140944
 0.877624 1.207269 1.147882 1.111570 1.211286 1.175490 1.111304 14.270839 0.765530 -17.377716
 1.211382 1.338855 1.320954 1.311150 1.340423 1.328230 1.308056 27.291924 -43.633713 -3.812281
 0.864325 1.119429 1.075196 1.048810 1.122765 1.095112 1.047350 -12.078918 27.051441 -1.401874
 0.884438 1.158825 1.112442 1.084645 1.162413 1.133920 1.083642 -8.565683 16.100746 26.601051
 1.179291 1.432806 1.390450 1.365575 1.435777 1.409680 1.364108 -12.012831 45.161339 11.146546
 1.195915 1.369143 1.339207 1.322191 1.371438 1.352289 1.320909 -0.064403 26.069796 11.571115
 1.243634 1.311494 1.297053 1.289578 1.312829 1.303257 1.289369 -3.507622 11.021375 4.778630
 1.127925 1.173050 1.164674 1.160195 1.173900 1.167992 1.159528 -8.930054 62.603374 32.932800
 0.807839 1.165639 1.105307 1.068998 1.169942 1.133012 1.067644 19.449360 -27.221415 -1.888744
 1.277576 1.181305 1.195316 1.204423 1.180736 1.188594 1.203901 -18.988230 -17.243267 -0.038354
 1.053786 1.235852 1.197549 1.174408 1.238768 1.214359 1.172809 -20.658169 -22.742413 -18.949171
 1.171556 1.372499 1.338831 1.318947 1.374921 1.353813 1.318111 -31.082104 6.383024 11.016576
 1.187942 1.459764 1.411736 1.383861 1.462681 1.433508 1.384266 -19.395071 -15.288895 -7.726772
 1.149017 1.442430 1.392622 1.364027 1.445807 1.415536 1.364227 4.910040 -15.494820 23.642591
 1.211473 1.411197 1.377996 1.357787 1.413910 1.392689 1.356838 4.808840 -21.266676 32.073975
 1.247414 1.370453 1.349176 1.336125 1.372171 1.358812 1.335092 6.146622 -3.450201 3.790828
 1.198584 1.293618 1.278903 1.270628 1.294814 1.285330 1.269437 16.603819 19.345749 -7.308793
 0.949970 1.145886 1.116691 1.099344 1.147793 1.129720 1.098156 40.315014 34.328564 16.165018
 1.040695 1.401083 1.345002 1.311920 1.404840 1.370487 1.311556 11.369289 -2.090202 39.334679
 1.042117 1.097423 1.088710 1.083370 1.098100 1.092637 1.082889 31.028526 8.528294 10.481274
 0.981533 1.220895 1.185236 1.163541 1.223549 1.201628 1.161928 3.055531 -10.117959 -28.667194
 1.114891 1.285631 1.255886 1.238440 1.287748 1.269159 1.237942 -3.131841 -11.373865 29.872072
 1.045425 1.287838 1.244492 1.219135 1.290387 1.264255 1.219995 13.285823 38.668926 -12.601475
 1.173902 1.379474 1.341602 1.319793 1.382237 1.358968 1.320526 1.554897 -8.310217 -24.226311
 1.209599 1.501736 1.457564 1.433261 1.504922 1.477319 1.432577 39.563614 6.400016 -9.820837
 1.200756 1.472560 1.430240 1.406306 1.475367 1.449367 1.405464 7.853192 33.758312 -24.322603
 1.160935 1.380994 1.344388 1.322783 1.383462 1.361034 1.322110 3.820251 29.838694 -18.811827
 0.898870 1.203378 1.147542 1.113693 1.206779 1.174038 1.114794 3.576976 -6.079916 -9.199763
 1.076017 1.367805 1.316193 1.285236 1.371230 1.340009 1.285922 14.884968 32.974415 12.685576
 0.870822 1.082825 1.051059 1.031705 1.085202 1.065983 1.031378 13.843862 46.120445 -31.497704
 0.960073 1.241042 1.191149 1.160376 1.244283 1.213893 1.160247 -23.820971 -20.223974 -15.760626
 1.207679 1.368665 1.345692 1.333589 1.370122 1.355792 1.333029 9.741754 18.945337 -9.065406
 1.161111 1.342583 1.312299 1.295125 1.344925 1.325802 1.294137 -11.558073 -6.465010 -16.466593
 1.193073 1.405507 1.370664 1.350769 1.408357 1.386248 1.349975 -13.913007 -7.068058 -17.263638
 1.588019 1.793990 1.762117 1.745081 1.796191 1.775702 1.744334 -24.219852 10.182240 -3.940309
 1.641381 1.752103 1.734500 1.727120 1.753677 1.741782 1.726794 -18.761776 25.153921 10.350000
 1.580544 1.619096 1.612194 1.610897 1.619628 1.614592 1.611119 -13.102400 28.446663 16.250666
 1.174023 1.259512 1.245696 1.238443 1.260671 1.251175 1.237917 -8.280606 -5.669358 -5.785700
 1.477996 1.616043 1.592441 1.580473 1.617766 1.602356 1.580167 -15.186464 13.897387 -0.073796
 1.035804 1.125170 1.111176 1.102198 1.126461 1.117782 1.101774 -7.531367 -11.944738 -11.775051
 1.849439 1.797642 1.802783 1.810397 1.797293 1.799771 1.811293 -9.847758 55.832382 39.215939
 1.250262 1.485176 1.449534 1.428906 1.487850 1.465391 1.427880 -20.898993 -12.372163 -21.600269
 1.722757 1.645607 1.650414 1.654720 1.645920 1.647398 1.653268 -8.514837 3.083716 -1.336320
 1.641139 1.626637 1.625021 1.625444 1.627440 1.624938 1.623924 1.362390 1.306805 22.059103
 1.115141 1.367261 1.334907 1.314345 1.369825 1.349522 1.312964 7.608800 -3.792259 16.485016
 1.009820 1.230151 1.204164 1.187229 1.232241 1.216149 1.186037 9.562645 -14.094966 2.777992
 0.999663 1.146734 1.130749 1.120633 1.147803 1.137855 1.119412 18.839994 -20.077345 1.475910
 1.221952 1.192172 1.199394 1.204733 1.192121 1.195020 1.203190 8.058252 -9.879240 2.240138
 1.596426 1.588176 1.586238 1.586313 1.588638 1.586667 1.584812 11.487277 -9.014899 26.029093
 0.841044 0.990144 0.975657 0.965397 0.990920 0.982563 0.964903 15.467961 9.142824 29.762547
 1.282338 1.278660 1.280673 1.282382 1.278727 1.279241 1.281302 -0.967642 1.652600 -13.143039
 1.140571 1.336347 1.309137 1.292481 1.338549 1.321533 1.291352 -5.988845 -14.036674 -8.500515
 1.443214 1.586954 1.562730 1.549049 1.589003 1.573260 1.548218 -1.155608 -16.160551 -12.102869
 1.450406 1.578355 1.558157 1.546923 1.579966 1.567008 1.546205 3.390020 20.354389 12.236538
 1.455126 1.404927 1.415484 1.423537 1.404687 1.410046 1.422676 29.218023 21.572678 7.707866
 1.371926 1.335064 1.340697 1.344712 1.334975 1.337571 1.344386 -8.771628 -9.373018 4.298841
 1.232225 1.272606 1.265043 1.260637 1.273442 1.267860 1.259570 -19.847481 0.272868 -9.482363
 1.048360 1.301469 1.257825 1.230682 1.304294 1.278273 1.230384 37.345367 15.363362 -16.928919
 1.426894 1.575470 1.550008 1.535496 1.577509 1.561032 1.533430 10.821496 -1.857910 -17.561522
 0.999006 1.077500 1.064417 1.056582 1.078429 1.070244 1.056489 45.353958 -5.558328 -36.319809
 1.219714 1.336513 1.313650 1.299719 1.338602 1.323994 1.298626 0.335643 5.664622 -11.732114
 1.468611 1.335277 1.357621 1.373428 1.333638 1.346431 1.373011 21.331610 12.590505 5.683370
 1.664160 1.609257 1.611007 1.613169 1.609341 1.609813 1.612801 -21.931313 0.399070 -13.731563
 1.593174 1.611672 1.605156 1.602366 1.612279 1.607907 1.601893 -8.836177 55.201092 17.192539
 1.181027 1.462951 1.421688 1.396440 1.466071 1.440179 1.394940 0.954670 14.599423 23.992718
 1.048593 1.313994 1.275236 1.251655 1.316711 1.292764 1.250744 -3.056041 29.453176 -4.058857
 1.155689 1.301287 1.277993 1.263582 1.302802 1.288473 1.263062 -29.248693 -4.316456 -27.409805
 1.570237 1.467175 1.478164 1.486336 1.466724 1.472630 1.486252 -1.825633 37.151093 -5.780014
 1.634172 1.647604 1.638670 1.634737 1.648563 1.642093 1.634861 -7.846322 -10.570812 3.926264
 1.076691 1.130030 1.122958 1.119181 1.131014 1.126019 1.118222 10.618983 12.318148 9.470873
 1.355170 1.419029 1.406198 1.399121 1.419593 1.412320 1.400050 13.884224 -4.373284 -8.471916
 1.091850 1.333774 1.296630 1.274741 1.336445 1.313655 1.273314 -25.168480 -8.274801 0.765539
 1.194144 1.281650 1.268914 1.260788 1.282771 1.274799 1.259922 -2.308667 -21.701426 3.849041
 1.226792 1.323471 1.309962 1.302143 1.324679 1.316104 1.301458 3.151767 -23.122406 24.261116
 1.294543 1.456945 1.434113 1.420315 1.458869 1.444246 1.419504 10.366201 -24.257584 21.240307
 1.262929 1.354346 1.341936 1.333933 1.355317 1.347459 1.333192 1.069824 -12.030258 -1.104294
 1.199389 1.238693 1.234482 1.232674 1.239042 1.236180 1.232089 10.942445 -3.498721 -0.830644
 1.244079 1.173478 1.188016 1.198741 1.172598 1.180793 1.198009 -1.486640 -7.800513 3.890451
 1.115506 1.291172 1.268434 1.254391 1.293109 1.278760 1.253380 4.442989 -5.124929 -0.132363
 1.198857 1.168821 1.173084 1.176331 1.168718 1.170880 1.176120 8.842873 -1.686243 17.181259
 0.976913 1.122972 1.107347 1.096866 1.124142 1.114807 1.095846 8.839832 3.703324 -9.311699
 1.186898 1.373323 1.344759 1.327817 1.375299 1.357551 1.327238 3.331763 -28.007936 1.003386
 -0.333277 0.124104 0.039892 -0.007306 0.130396 0.077213 -0.009037 -43.934742 -89.826118 -78.623444
 -12.688838 14.498346
 -18.350182 18.577528
 -16.251608 18.953352
 -15.590870 18.665243
 -17.850321 19.221928
 -17.552782 18.396410
 -17.443249 16.741444
 40.571117 -40.674469
 62.399174 -61.732807
 67.231743 -67.447655
 -24.304358 14.675650
