# Supplementary material for: AMS 3.0: prediction of post-translational modifications
Source: BMC Bioinformatics. 2010 Apr 28;11:210. doi: 10.1186/1471-2105-11-210 (PMC2874555; doi:10.1186/1471-2105-11-210)
Supplement: Additional file 2 — PTM predictor software with training data. PTM_Archive.tar.gz includes the predictor software binaries together with all trained ANNs in tar.gz compressed form. [file 1471-2105-11-210-S2.GZ › PTM_Archive/4-hydroxyproline/R/Rnet12.dat]

 2
 90 12 2
 0.532200 0.913673 0.976570 0.714599 0.983793 0.826418 0.979283 -13.207723 0.772648 -27.517372 0.924896 0.724550
 0.532343 0.938381 0.999607 0.730328 1.007390 0.851122 1.002755 20.596619 0.790693 9.921092 0.948923 0.741046
 0.632612 1.067759 1.133267 0.836945 1.143462 0.970349 1.136195 35.630238 0.914741 2.410812 1.083466 0.859566
 0.993471 1.191943 1.230442 1.077060 1.237431 1.138407 1.231997 -48.112392 1.114589 -56.167793 1.202025 1.090513
 1.091922 1.185614 1.218528 1.114776 1.225594 1.147293 1.220148 13.076090 1.135706 10.932166 1.194302 1.123716
 0.857091 0.982659 1.019075 0.927329 1.024302 0.946056 1.021051 -13.435360 0.935440 3.101248 0.987868 0.929853
 0.542931 0.942446 1.003318 0.736913 1.011989 0.857180 1.006546 8.894257 0.803213 -55.646988 0.953771 0.750243
 0.925202 1.004845 1.024863 0.957189 1.029155 0.980274 1.025747 11.949079 0.971348 -25.229626 1.009611 0.962190
 0.749307 0.992181 1.051659 0.861159 1.059555 0.930704 1.054406 7.084698 0.902875 15.860195 1.001014 0.869424
 0.562421 0.972750 1.031364 0.759637 1.040887 0.887534 1.034079 37.208794 0.832446 -37.640488 0.986167 0.778838
 0.271221 0.743369 0.814706 0.491703 0.823306 0.636371 0.817619 -14.820368 0.567654 31.839748 0.757818 0.508129
 0.341768 0.798431 0.865931 0.556318 0.873453 0.696692 0.868445 50.492195 0.628852 -0.930797 0.811022 0.570658
 1.065961 1.255407 1.292815 1.146339 1.298162 1.205403 1.294349 6.977464 1.178336 42.086472 1.263030 1.154644
 1.142900 1.248825 1.274647 1.184331 1.279322 1.217673 1.276019 36.577030 1.203869 17.351990 1.254713 1.191008
 1.191358 1.223348 1.240109 1.197007 1.243066 1.207855 1.241160 -0.955243 1.203174 21.699266 1.226752 1.199826
 0.722395 0.931859 0.963492 0.825181 0.968604 0.886977 0.964803 1.486253 0.861245 57.780743 0.938982 0.835682
 0.193261 0.747271 0.826401 0.451309 0.835984 0.623564 0.829721 6.246384 0.541453 -6.261177 0.763276 0.470648
 1.141541 1.137558 1.144621 1.136035 1.146707 1.134380 1.145047 19.615694 1.137235 -28.530495 1.139972 1.137858
 0.570805 0.904666 0.956122 0.719200 0.964233 0.822855 0.958523 -17.728968 0.778786 -40.029034 0.917471 0.735970
 1.067372 1.212184 1.247127 1.120621 1.252635 1.165712 1.248732 13.119185 1.144154 -6.563849 1.219514 1.126513
 0.913465 1.270328 1.336937 1.063261 1.346252 1.175099 1.339958 -23.258984 1.122557 -34.195873 1.284361 1.077746
 0.861069 1.220894 1.288487 1.015118 1.297543 1.127121 1.291447 60.739555 1.074252 -48.987892 1.234629 1.029134
 0.991907 1.199419 1.237892 1.085207 1.242588 1.148940 1.239738 58.341858 1.117192 -56.090893 1.206843 1.091348
 0.953367 1.142683 1.178702 1.037334 1.183228 1.094689 1.180477 27.924770 1.065629 -14.010077 1.149833 1.042456
 0.949072 1.120305 1.156482 1.018401 1.161426 1.071567 1.157958 -23.254021 1.045654 8.869284 1.127568 1.023506
 0.547780 0.860766 0.906363 0.701266 0.913781 0.794430 0.908305 52.013081 0.753869 -11.032565 0.870780 0.715473
 0.743082 1.155202 1.227796 0.928003 1.236878 1.051108 1.230557 -2.666816 0.992618 30.010220 1.170479 0.944020
 0.921342 1.022259 1.049871 0.957495 1.053678 0.988939 1.051071 24.039019 0.972689 24.509363 1.027665 0.960985
 0.627007 0.982658 1.041318 0.791054 1.050746 0.900495 1.044054 -21.217379 0.851492 -1.675870 0.994753 0.806005
 0.985796 1.118721 1.151316 1.036917 1.155480 1.078059 1.152839 29.173367 1.056119 -22.125832 1.124315 1.039627
 0.484566 0.905251 0.976419 0.678795 0.984810 0.806039 0.979507 -7.630188 0.740896 60.686913 0.917725 0.689101
 0.569185 0.986079 1.057696 0.768404 1.066709 0.891462 1.060965 -54.222408 0.831265 -4.420018 0.998159 0.781021
 0.919135 1.322705 1.385434 1.109654 1.394246 1.231110 1.388643 8.138744 1.177451 6.095438 1.336175 1.127342
 1.222930 1.428368 1.468931 1.308770 1.476009 1.373270 1.470627 -23.583868 1.346767 56.182556 1.437672 1.320880
 1.320509 1.383211 1.413754 1.327203 1.419825 1.351759 1.415323 -52.011211 1.341366 34.263325 1.390696 1.332909
 1.013063 1.163149 1.207258 1.057746 1.212988 1.108695 1.209687 9.451678 1.079142 -13.269858 1.170676 1.059827
 0.531113 0.960198 1.034456 0.732120 1.043599 0.862766 1.037852 7.103074 0.798643 36.614338 0.972940 0.744543
 1.172517 1.237822 1.255541 1.192825 1.259046 1.216503 1.256588 -25.564709 1.206128 59.436897 1.241259 1.197088
 0.908406 1.073711 1.127553 0.970842 1.134547 1.004011 1.129753 3.135998 0.982868 -37.785187 1.084391 0.973962
 0.704595 1.125204 1.187252 0.909573 1.195908 1.033478 1.189934 16.351103 0.980052 28.300816 1.138828 0.928216
 0.949036 1.184672 1.238530 1.041922 1.245825 1.116481 1.240819 -33.673134 1.079250 -13.047014 1.195076 1.049960
 0.950247 1.215189 1.270603 1.058816 1.278357 1.142227 1.273180 -37.186890 1.101488 -13.799646 1.225842 1.068409
 0.985399 1.439263 1.508325 1.199766 1.517163 1.337163 1.511176 -36.747990 1.273620 9.378757 1.453093 1.216886
 0.992219 1.403909 1.464247 1.192565 1.471141 1.314631 1.466353 -14.979169 1.258927 31.042633 1.415799 1.208060
 0.993907 1.318044 1.364689 1.155420 1.370545 1.249822 1.366702 0.301574 1.206246 37.784801 1.327261 1.166789
 0.949342 1.145121 1.188723 1.023572 1.194863 1.086860 1.190746 -6.054947 1.056145 -3.145427 1.154081 1.030662
 0.975858 1.323161 1.378677 1.140442 1.386483 1.244246 1.381246 -22.019754 1.195750 17.242931 1.334247 1.152930
 0.996085 1.140806 1.166355 1.055325 1.169847 1.104197 1.167552 -15.183566 1.081310 -16.466600 1.145756 1.062186
 0.997082 1.411321 1.464394 1.211285 1.470822 1.330558 1.466735 23.446091 1.276595 81.690811 1.421827 1.226947
 0.970019 1.262342 1.319221 1.096171 1.327115 1.186891 1.321969 -47.599121 1.143076 -24.211973 1.273576 1.106923
 1.264613 1.375589 1.403184 1.299646 1.408026 1.337768 1.404543 -10.406223 1.320134 18.605413 1.382109 1.304653
 1.201008 1.341339 1.374973 1.254780 1.380488 1.298479 1.376659 45.071873 1.277902 14.186112 1.348813 1.260418
 0.902197 1.177681 1.217072 1.039246 1.222048 1.118945 1.218836 31.725359 1.081949 17.989359 1.185958 1.048686
 0.773676 1.051614 1.090455 0.915879 1.095994 0.994610 1.092404 16.815844 0.959654 8.842369 1.059862 0.926289
 0.739961 0.976729 1.012637 0.860723 1.018234 0.928151 1.014197 21.491152 0.897715 -3.742743 0.984459 0.869891
 0.575357 0.828250 0.861896 0.700996 0.867181 0.775828 0.863462 4.512985 0.743870 -10.702712 0.836403 0.713029
 1.333367 1.387982 1.408383 1.347699 1.411537 1.364489 1.409384 24.395237 1.355163 -6.453674 1.392369 1.349552
 0.500209 0.795998 0.836438 0.641206 0.842736 0.731353 0.838328 25.921574 0.690614 21.957056 0.804855 0.653702
 1.010801 1.130319 1.155518 1.059785 1.158928 1.097584 1.156328 -31.198353 1.079028 -8.210884 1.135434 1.064380
 1.127321 1.251549 1.274346 1.184840 1.277700 1.221206 1.275482 -16.733292 1.202577 -33.657394 1.255429 1.188133
 1.403620 1.493482 1.525365 1.431396 1.529431 1.458717 1.526480 17.876945 1.443013 -62.285534 1.499316 1.433124
 1.300247 1.429919 1.460784 1.354980 1.465126 1.393901 1.462192 12.881362 1.372474 55.977798 1.435364 1.357695
 1.061111 1.220844 1.239425 1.151008 1.241345 1.194058 1.240209 -3.942866 1.174467 52.716026 1.224083 1.155340
 1.152269 1.213223 1.223030 1.188103 1.224103 1.202749 1.223732 6.677482 1.193974 -21.428480 1.213991 1.187762
 1.164753 1.194275 1.212755 1.169270 1.216049 1.178151 1.213596 12.618547 1.173472 -37.538078 1.198507 1.170706
 1.323568 1.325765 1.348808 1.298079 1.351699 1.303614 1.349847 5.387908 1.295726 23.749552 1.329481 1.295178
 1.393945 1.471587 1.497004 1.418692 1.502999 1.443863 1.498375 -27.457644 1.434940 9.056966 1.478372 1.426092
 0.972420 1.040261 1.059197 0.991635 1.061560 1.015249 1.059986 -0.346585 0.999029 14.710855 1.043378 0.992044
 1.415550 1.372906 1.385814 1.371979 1.389274 1.363803 1.386182 -27.577620 1.368408 21.292389 1.376719 1.373831
 1.025083 1.156397 1.172683 1.100213 1.174682 1.133277 1.173330 18.321581 1.118148 40.531158 1.159295 1.103516
 1.490313 1.482005 1.494401 1.472049 1.496505 1.471940 1.495223 -30.490875 1.470388 -24.834702 1.484429 1.471700
 1.409437 1.444262 1.463774 1.412757 1.466891 1.424613 1.464867 -14.831625 1.417066 100.685516 1.448012 1.413554
 1.207491 1.348370 1.382808 1.264626 1.386265 1.308946 1.384504 -33.074402 1.283873 19.541445 1.353749 1.266520
 1.102464 1.236589 1.268535 1.157847 1.271454 1.199149 1.269814 5.350316 1.174638 43.540855 1.241270 1.158502
 1.144087 1.223075 1.248154 1.171867 1.250522 1.196791 1.249137 -32.862068 1.180782 -32.860214 1.226827 1.170638
 1.261267 1.304699 1.317806 1.273961 1.320869 1.288518 1.318534 -26.610889 1.282758 48.668037 1.308168 1.277029
 1.496644 1.491818 1.505919 1.482817 1.507407 1.481948 1.506665 13.355993 1.477940 -17.485010 1.493511 1.479016
 0.907550 1.014919 1.042812 0.952587 1.047871 0.982736 1.043928 20.936934 0.969487 23.534746 1.021840 0.957582
 1.317979 1.326790 1.344469 1.307788 1.344957 1.312294 1.345382 -12.683089 1.300436 9.246616 1.326673 1.299674
 1.121774 1.245751 1.280913 1.164534 1.285656 1.204184 1.282572 -12.314574 1.183621 -7.063471 1.252303 1.168597
 1.319084 1.306532 1.315452 1.301222 1.317401 1.299477 1.315915 -14.016256 1.298805 -20.669029 1.308496 1.300784
 1.336637 1.322218 1.332451 1.320932 1.334240 1.316200 1.333042 47.212147 1.316635 -40.927132 1.323967 1.319384
 1.274810 1.355711 1.373187 1.311907 1.374639 1.335191 1.374028 46.818878 1.320891 -37.302765 1.358364 1.311828
 1.118312 1.219433 1.240298 1.164815 1.242711 1.194304 1.241351 -11.443594 1.178115 -17.400444 1.222733 1.166508
 0.996446 1.111646 1.137535 1.044177 1.141174 1.079195 1.138700 10.590137 1.061773 -22.650309 1.116715 1.047153
 0.952911 1.030136 1.049563 0.984190 1.053688 1.003551 1.050605 59.498100 0.994788 -18.341265 1.035135 0.987700
 1.264572 1.284929 1.298733 1.266243 1.301034 1.272549 1.299354 17.788763 1.267250 -12.693447 1.287384 1.266000
 1.038818 1.116705 1.135882 1.066102 1.139274 1.091464 1.137009 34.563538 1.079518 -4.466936 1.120613 1.069715
 0.912644 1.041077 1.071279 0.964374 1.075178 0.999041 1.072459 -26.838789 0.981800 32.042706 1.047754 0.967750
 1.304535 1.327407 1.342903 1.305156 1.344924 1.312418 1.343873 18.655846 1.305366 -28.019060 1.328588 1.302565
 -0.911899 -0.294636 -0.181486 -0.647446 -0.167759 -0.453423 -0.176900 -80.378098 -0.546947 -140.568771 -0.271996 -0.624736
 -10.068337 7.785877
 -10.537459 11.627024
 -11.837265 11.657091
 -10.589890 8.557296
 -10.023555 13.630053
 -10.555513 10.050103
 -11.854118 11.699356
 78.491844 -78.687996
 -8.029055 11.772649
 65.081169 -64.178947
 -8.891409 13.501342
 -8.304246 10.949346
 -18.021528 6.915747
 0.532205 0.913674 0.976571 0.714602 0.983794 0.826420 0.979284 -13.207827 0.772650 -27.520803 0.924897 0.724553
 0.532349 0.938383 0.999608 0.730331 1.007391 0.851124 1.002756 20.596481 0.790695 9.917043 0.948924 0.741049
 0.632625 1.067762 1.133269 0.836951 1.143464 0.970354 1.136197 35.629955 0.914746 2.402514 1.083469 0.859573
 0.993482 1.191946 1.230444 1.077067 1.237433 1.138412 1.232000 -48.112659 1.114594 -56.175938 1.202028 1.090519
 1.091932 1.185617 1.218530 1.114782 1.225597 1.147296 1.220150 13.075887 1.135710 10.925277 1.194304 1.123721
 0.857095 0.982660 1.019076 0.927331 1.024303 0.946058 1.021052 -13.435517 0.935442 3.098630 0.987869 0.929855
 0.542939 0.942448 1.003320 0.736918 1.011991 0.857184 1.006548 8.894123 0.803217 -55.653679 0.953773 0.750247
 0.925204 1.004845 1.024863 0.957190 1.029156 0.980275 1.025747 11.949022 0.971349 -25.230572 1.009611 0.962191
 0.749320 0.992185 1.051662 0.861166 1.059557 0.930708 1.054409 7.084481 0.902881 15.850780 1.001017 0.869431
 0.562428 0.972752 1.031365 0.759641 1.040889 0.887537 1.034080 37.208614 0.832449 -37.645241 0.986169 0.778842
 0.271226 0.743371 0.814707 0.491705 0.823307 0.636373 0.817620 -14.820555 0.567656 31.836895 0.757819 0.508132
 0.341773 0.798432 0.865932 0.556321 0.873454 0.696694 0.868447 50.492001 0.628855 -0.934290 0.811024 0.570661
 1.065970 1.255410 1.292817 1.146343 1.298164 1.205407 1.294351 6.977283 1.178340 42.080544 1.263033 1.154649
 1.142907 1.248827 1.274648 1.184335 1.279323 1.217676 1.276020 36.576885 1.203872 17.346973 1.254714 1.191012
 1.191363 1.223350 1.240110 1.197010 1.243067 1.207857 1.241161 -0.955318 1.203176 21.696110 1.226754 1.199828
 0.722400 0.931861 0.963493 0.825184 0.968605 0.886979 0.964804 1.486092 0.861247 57.777481 0.938983 0.835684
 0.193267 0.747273 0.826402 0.451313 0.835985 0.623566 0.829723 6.246166 0.541456 -6.265250 0.763278 0.470652
 1.141544 1.137558 1.144621 1.136036 1.146708 1.134382 1.145048 19.615637 1.137236 -28.532534 1.139972 1.137860
 0.570808 0.904667 0.956123 0.719202 0.964233 0.822856 0.958523 -17.729082 0.778787 -40.030491 0.917472 0.735972
 1.067382 1.212187 1.247129 1.120627 1.252638 1.165716 1.248734 13.118985 1.144158 -6.571434 1.219517 1.126518
 0.913475 1.270331 1.336939 1.063266 1.346254 1.175103 1.339960 -23.259153 1.122561 -34.203320 1.284364 1.077751
 0.861080 1.220897 1.288489 1.015124 1.297545 1.127125 1.291450 60.739353 1.074257 -48.995960 1.234632 1.029140
 0.991914 1.199421 1.237894 1.085211 1.242590 1.148943 1.239739 58.341667 1.117195 -56.095325 1.206845 1.091352
 0.953371 1.142684 1.178703 1.037336 1.183229 1.094691 1.180478 27.924639 1.065631 -14.012318 1.149834 1.042458
 0.949076 1.120306 1.156483 1.018403 1.161427 1.071568 1.157959 -23.254124 1.045656 8.866788 1.127569 1.023508
 0.547786 0.860767 0.906364 0.701269 0.913782 0.794433 0.908307 52.012959 0.753871 -11.037198 0.870782 0.715477
 0.743093 1.155205 1.227799 0.928009 1.236880 1.051112 1.230559 -2.667011 0.992623 30.002563 1.170482 0.944025
 0.921344 1.022259 1.049871 0.957496 1.053678 0.988940 1.051071 24.038958 0.972690 24.508221 1.027665 0.960986
 0.627013 0.982660 1.041319 0.791057 1.050747 0.900497 1.044056 -21.217508 0.851495 -1.680447 0.994754 0.806009
 0.985801 1.118723 1.151317 1.036921 1.155481 1.078061 1.152840 29.173197 1.056122 -22.129402 1.124316 1.039630
 0.484570 0.905252 0.976419 0.678797 0.984811 0.806041 0.979508 -7.630314 0.740897 60.684967 0.917726 0.689103
 0.569191 0.986081 1.057697 0.768407 1.066710 0.891464 1.060966 -54.222572 0.831268 -4.423357 0.998161 0.781024
 0.919144 1.322707 1.385436 1.109659 1.394248 1.231114 1.388646 8.138529 1.177455 6.089033 1.336178 1.127347
 1.222938 1.428370 1.468933 1.308775 1.476010 1.373273 1.470629 -23.584066 1.346771 56.177223 1.437675 1.320884
 1.320514 1.383213 1.413755 1.327206 1.419826 1.351761 1.415324 -52.011318 1.341369 34.259991 1.390697 1.332912
 1.013066 1.163150 1.207259 1.057747 1.212989 1.108696 1.209687 9.451559 1.079144 -13.271690 1.170677 1.059829
 0.531118 0.960199 1.034457 0.732122 1.043600 0.862768 1.037853 7.102987 0.798645 36.611122 0.972941 0.744546
 1.172521 1.237823 1.255542 1.192827 1.259047 1.216504 1.256588 -25.564817 1.206130 59.434570 1.241260 1.197090
 0.908410 1.073713 1.127554 0.970845 1.134548 1.004012 1.129754 3.135926 0.982870 -37.787941 1.084392 0.973965
 0.704604 1.125206 1.187253 0.909577 1.195910 1.033481 1.189936 16.350918 0.980056 28.294720 1.138831 0.928221
 0.949041 1.184674 1.238531 1.041925 1.245826 1.116483 1.240820 -33.673252 1.079252 -13.050385 1.195077 1.049963
 0.950253 1.215191 1.270604 1.058819 1.278358 1.142229 1.273181 -37.187031 1.101490 -13.803626 1.225844 1.068412
 0.985411 1.439266 1.508327 1.199773 1.517165 1.337168 1.511179 -36.748283 1.273625 9.370497 1.453097 1.216892
 0.992231 1.403912 1.464250 1.192572 1.471144 1.314636 1.466356 -14.979457 1.258933 31.034527 1.415802 1.208066
 0.993917 1.318047 1.364691 1.155426 1.370547 1.249826 1.366705 0.301331 1.206251 37.777954 1.327264 1.166794
 0.949346 1.145122 1.188724 1.023575 1.194863 1.086862 1.190747 -6.055041 1.056146 -3.148074 1.154082 1.030664
 0.975867 1.323164 1.378679 1.140447 1.386485 1.244250 1.381248 -22.019987 1.195755 17.236397 1.334250 1.152935
 0.996086 1.140807 1.166355 1.055326 1.169847 1.104198 1.167553 -15.183606 1.081311 -16.467749 1.145756 1.062187
 0.997095 1.411325 1.464397 1.211292 1.470825 1.330563 1.466738 23.445766 1.276600 81.681618 1.421830 1.226954
 0.970026 1.262344 1.319222 1.096174 1.327116 1.186893 1.321970 -47.599289 1.143079 -24.216722 1.273578 1.106927
 1.264616 1.375590 1.403184 1.299648 1.408027 1.337769 1.404543 -10.406273 1.320135 18.603477 1.382110 1.304655
 1.201013 1.341341 1.374974 1.254782 1.380489 1.298480 1.376660 45.071793 1.277904 14.182796 1.348814 1.260420
 0.902206 1.177684 1.217075 1.039251 1.222050 1.118948 1.218838 31.725130 1.081953 17.982967 1.185961 1.048691
 0.773684 1.051616 1.090456 0.915883 1.095996 0.994613 1.092406 16.815634 0.959657 8.836992 1.059865 0.926293
 0.739966 0.976730 1.012638 0.860726 1.018235 0.928153 1.014198 21.490999 0.897718 -3.746163 0.984460 0.869893
 0.575360 0.828250 0.861897 0.700998 0.867182 0.775829 0.863462 4.512879 0.743871 -10.704612 0.836404 0.713031
 1.333371 1.387983 1.408384 1.347702 1.411538 1.364490 1.409385 24.395172 1.355165 -6.456939 1.392370 1.349554
 0.500214 0.795999 0.836439 0.641208 0.842737 0.731354 0.838329 25.921379 0.690616 21.954735 0.804856 0.653705
 1.010805 1.130320 1.155518 1.059787 1.158929 1.097585 1.156329 -31.198418 1.079030 -8.213803 1.135435 1.064382
 1.127330 1.251551 1.274348 1.184845 1.277702 1.221209 1.275484 -16.733479 1.202581 -33.663406 1.255431 1.188138
 1.403624 1.493483 1.525365 1.431398 1.529431 1.458719 1.526481 17.876766 1.443015 -62.287476 1.499317 1.433126
 1.300253 1.429920 1.460785 1.354983 1.465127 1.393903 1.462193 12.881135 1.372476 55.974464 1.435365 1.357698
 1.061120 1.220847 1.239427 1.151013 1.241347 1.194062 1.240211 -3.943065 1.174471 52.709614 1.224085 1.155345
 1.152277 1.213225 1.223032 1.188107 1.224105 1.202752 1.223734 6.677368 1.193977 -21.433823 1.213993 1.187766
 1.164758 1.194276 1.212756 1.169273 1.216050 1.178153 1.213597 12.618473 1.173474 -37.541416 1.198508 1.170709
 1.323572 1.325766 1.348809 1.298081 1.351700 1.303616 1.349848 5.387715 1.295728 23.747723 1.329482 1.295180
 1.393951 1.471588 1.497005 1.418695 1.503000 1.443865 1.498376 -27.457842 1.434942 9.053748 1.478373 1.426094
 0.972423 1.040262 1.059198 0.991637 1.061561 1.015251 1.059986 -0.346672 0.999031 14.708529 1.043378 0.992046
 1.415555 1.372907 1.385815 1.371982 1.389275 1.363805 1.386183 -27.577745 1.368410 21.289621 1.376720 1.373833
 1.025092 1.156399 1.172684 1.100217 1.174684 1.133280 1.173332 18.321432 1.118152 40.525063 1.159297 1.103520
 1.490319 1.482007 1.494402 1.472053 1.496506 1.471942 1.495225 -30.490992 1.470391 -24.839077 1.484431 1.471703
 1.409445 1.444265 1.463776 1.412762 1.466893 1.424616 1.464869 -14.831795 1.417069 100.679436 1.448014 1.413558
 1.207500 1.348373 1.382810 1.264631 1.386267 1.308949 1.384506 -33.074619 1.283877 19.535662 1.353751 1.266524
 1.102470 1.236591 1.268537 1.157850 1.271456 1.199151 1.269816 5.350153 1.174641 43.537006 1.241272 1.158505
 1.144093 1.223076 1.248155 1.171870 1.250523 1.196793 1.249138 -32.862194 1.180785 -32.863823 1.226829 1.170641
 1.261269 1.304700 1.317807 1.273963 1.320869 1.288519 1.318534 -26.610954 1.282759 48.666306 1.308169 1.277031
 1.496652 1.491820 1.505921 1.482821 1.507409 1.481951 1.506667 13.355831 1.477944 -17.490677 1.493513 1.479020
 0.907552 1.014919 1.042812 0.952588 1.047871 0.982736 1.043928 20.936871 0.969488 23.533455 1.021841 0.957584
 1.317982 1.326791 1.344469 1.307789 1.344957 1.312295 1.345383 -12.683163 1.300437 9.245375 1.326674 1.299675
 1.121780 1.245752 1.280914 1.164538 1.285657 1.204186 1.282573 -12.314755 1.183624 -7.067738 1.252304 1.168600
 1.319088 1.306533 1.315454 1.301225 1.317402 1.299479 1.315916 -14.016351 1.298807 -20.672394 1.308498 1.300787
 1.336643 1.322220 1.332453 1.320936 1.334242 1.316202 1.333043 47.212017 1.316638 -40.931091 1.323969 1.319387
 1.274822 1.355714 1.373190 1.311913 1.374641 1.335195 1.374030 46.818615 1.320897 -37.311012 1.358367 1.311834
 1.118324 1.219437 1.240300 1.164821 1.242713 1.194308 1.241354 -11.443839 1.178120 -17.408592 1.222736 1.166514
 0.996455 1.111649 1.137537 1.044182 1.141176 1.079199 1.138702 10.589946 1.061778 -22.657240 1.116717 1.047158
 0.952915 1.030137 1.049564 0.984193 1.053689 1.003552 1.050606 59.498013 0.994789 -18.343981 1.035136 0.987702
 1.264581 1.284932 1.298735 1.266248 1.301036 1.272553 1.299356 17.788584 1.267254 -12.700031 1.287386 1.266005
 1.038820 1.116706 1.135882 1.066103 1.139275 1.091465 1.137009 34.563477 1.079519 -4.468078 1.120613 1.069716
 0.912656 1.041080 1.071281 0.964381 1.075181 0.999046 1.072461 -26.839024 0.981806 32.033348 1.047757 0.967757
 1.304542 1.327409 1.342905 1.305160 1.344926 1.312421 1.343875 18.655663 1.305369 -28.023726 1.328590 1.302568
 -0.911886 -0.294632 -0.181483 -0.647439 -0.167756 -0.453418 -0.176897 -80.378418 -0.546941 -140.577957 -0.271992 -0.624729
 -10.070847 7.788347
 -10.539973 11.629497
 -11.839780 11.659564
 -10.592402 8.559768
 -10.026070 13.632525
 -10.558026 10.052576
 -11.856633 11.701829
 78.489342 -78.685539
 -8.031567 11.775122
 65.079346 -64.177147
 -8.893924 13.503815
 -8.306758 10.951818
 -18.024044 6.918221
