# Supplementary material for: AMS 3.0: prediction of post-translational modifications
Source: BMC Bioinformatics. 2010 Apr 28;11:210. doi: 10.1186/1471-2105-11-210 (PMC2874555; doi:10.1186/1471-2105-11-210)
Supplement: Additional file 2 — PTM predictor software with training data. PTM_Archive.tar.gz includes the predictor software binaries together with all trained ANNs in tar.gz compressed form. [file 1471-2105-11-210-S2.GZ › PTM_Archive/4-hydroxyproline/R/Rnet14.dat]

 2
 90 14 2
 1.044370 0.982232 -20.049814 1.051849 0.952488 0.918833 0.995709 0.999039 1.113665 -3.296754 1.138473 0.983842 1.195794 1.117929
 1.063088 0.996171 -21.690722 1.071433 0.962949 0.924888 1.008829 1.011599 1.137549 25.234104 1.164791 0.997982 1.226624 1.142338
 1.109317 1.015632 -8.535793 1.118993 0.975091 0.921670 1.035130 1.040915 1.201989 31.584173 1.235266 1.017788 1.312504 1.207958
 1.110345 1.030912 -28.500422 1.118426 1.000228 0.957140 1.047398 1.052649 1.191237 6.039283 1.220318 1.032719 1.289133 1.196767
 1.079103 1.013250 16.140175 1.085849 0.987597 0.953612 1.026626 1.031033 1.148383 -7.250856 1.173027 1.014782 1.230753 1.153076
 1.000423 0.943592 3.976459 1.000975 0.917656 0.889055 0.956000 0.959181 1.056881 -6.238417 1.079023 0.944946 1.132371 1.060890
 1.049856 0.968016 1.907407 1.059318 0.929732 0.885725 0.985821 0.990806 1.139947 -10.558210 1.171783 0.970110 1.246343 1.145804
 1.019285 0.993413 0.622667 1.022328 0.980402 0.963499 1.000104 1.000413 1.048150 -16.140772 1.058870 0.994175 1.083182 1.049950
 1.020627 0.937163 -6.092582 1.029122 0.901813 0.861593 0.954438 0.959417 1.107159 1.241845 1.138667 0.939107 1.211657 1.112895
 1.088532 1.025879 -1.191362 1.095282 0.999039 0.962112 1.039294 1.042972 1.150199 -14.875380 1.172922 1.027358 1.225378 1.154165
 1.012924 0.956932 -17.715635 1.019471 0.930121 0.898544 0.969953 0.973671 1.076620 5.150395 1.099936 0.958567 1.154118 1.080793
 1.027469 0.966923 15.676476 1.034752 0.937443 0.903505 0.980669 0.984302 1.096283 11.764393 1.121846 0.968536 1.180127 1.100695
 1.128570 1.047549 -12.968801 1.138040 1.013506 0.972737 1.064104 1.068295 1.214116 11.192467 1.246094 1.049508 1.319260 1.219774
 1.107552 1.044206 -2.040075 1.114737 1.018016 0.986926 1.056801 1.060526 1.174685 12.442130 1.200187 1.045675 1.258453 1.179185
 1.088074 1.042326 -2.497745 1.093403 1.023327 1.002858 1.051595 1.053995 1.136686 27.514145 1.155680 1.043544 1.198142 1.139802
 1.034819 1.010454 6.910073 1.037863 1.001105 0.986804 1.015031 1.016368 1.064878 45.494949 1.076528 1.011018 1.104646 1.066634
 1.012301 0.933296 -4.362311 1.021054 0.895668 0.850490 0.951597 0.956855 1.099663 9.671058 1.131253 0.935518 1.203841 1.105471
 1.051315 1.041008 -12.865172 1.052618 1.035222 1.027899 1.043322 1.043739 1.061817 40.279026 1.066815 1.041341 1.076956 1.062362
 1.038342 0.974886 0.227901 1.045336 0.946605 0.911343 0.989633 0.994654 1.110805 -21.987461 1.136283 0.976534 1.199152 1.115666
 1.094225 1.024136 -2.161845 1.102283 0.995861 0.959127 1.038036 1.041651 1.168470 15.729863 1.195868 1.025609 1.258014 1.173198
 1.280134 1.186822 -2.926869 1.289082 1.147648 1.098664 1.206315 1.212262 1.374870 -8.057914 1.409541 1.188980 1.496247 1.381471
 1.263330 1.170466 27.931850 1.272197 1.131019 1.081592 1.189938 1.195949 1.357238 1.536170 1.391596 1.172515 1.476173 1.363529
 1.193271 1.127069 15.782607 1.200608 1.096847 1.061121 1.140705 1.144187 1.260832 -8.637093 1.285898 1.128690 1.344337 1.265504
 1.145622 1.086234 10.820564 1.151619 1.059773 1.026929 1.098545 1.101954 1.204351 6.712016 1.225535 1.087833 1.275447 1.208190
 1.105384 1.054982 -9.318752 1.110427 1.032232 1.005312 1.065639 1.068570 1.153540 5.850227 1.171118 1.056300 1.211383 1.156778
 1.012949 0.977203 13.905448 1.017915 0.953406 0.921088 0.984719 0.986508 1.063572 26.163185 1.081715 0.978560 1.124196 1.066862
 1.231336 1.133119 9.787204 1.240928 1.090871 1.038030 1.153816 1.160066 1.328918 -2.673012 1.364197 1.135574 1.449772 1.335596
 1.032766 1.011490 17.090588 1.034759 1.003364 0.993755 1.015924 1.017390 1.052196 -5.288022 1.060269 1.011928 1.077948 1.053579
 1.084463 1.014778 -13.418910 1.091041 0.986139 0.945800 1.029604 1.034274 1.150266 -4.621135 1.172998 1.016445 1.226736 1.154497
 1.162212 1.114381 27.777407 1.167778 1.092753 1.068624 1.123880 1.126152 1.213292 1.465257 1.232291 1.115603 1.277067 1.216495
 1.121460 1.047097 15.730481 1.129939 1.015547 0.981511 1.062030 1.065629 1.198560 5.410313 1.227378 1.048948 1.293511 1.203241
 1.187393 1.109892 27.122213 1.195600 1.075088 1.034380 1.125604 1.129730 1.266629 3.380831 1.296355 1.111633 1.366439 1.272059
 1.413167 1.318912 37.702000 1.421955 1.277175 1.219034 1.339951 1.346542 1.502201 14.451226 1.534116 1.321153 1.613769 1.508355
 1.376361 1.287171 18.097130 1.383980 1.249135 1.195730 1.306690 1.313499 1.461951 15.481622 1.491650 1.289298 1.567817 1.468032
 1.264357 1.188833 -15.277689 1.270919 1.157946 1.116187 1.205087 1.210704 1.336742 -2.393697 1.361702 1.190552 1.424804 1.341810
 1.120491 1.044793 -4.363958 1.128617 1.016256 0.984148 1.059872 1.064237 1.199894 4.271286 1.228354 1.046601 1.297458 1.205166
 1.163128 1.068913 17.208321 1.173334 1.027074 0.981684 1.088583 1.093550 1.258238 5.110140 1.292721 1.071341 1.372622 1.264524
 1.145854 1.111126 1.595272 1.148847 1.096916 1.077914 1.118662 1.121135 1.180107 14.968225 1.193175 1.112051 1.225003 1.182578
 1.090843 1.009985 -32.282547 1.099361 0.975007 0.931530 1.025414 1.029900 1.173144 -14.558627 1.201867 1.011533 1.268261 1.178498
 1.326760 1.267025 1.087608 1.331935 1.239574 1.199646 1.280533 1.284831 1.382588 5.689493 1.402618 1.268652 1.454306 1.386217
 1.216282 1.149626 -12.674018 1.222677 1.120805 1.084404 1.163825 1.168304 1.281652 -15.619413 1.305317 1.151345 1.362974 1.286199
 1.257691 1.180682 -12.993234 1.264864 1.147508 1.104750 1.197113 1.202139 1.333113 -17.457661 1.360095 1.182502 1.426122 1.338205
 1.548512 1.445328 4.484890 1.559006 1.396164 1.331672 1.467558 1.473724 1.648457 -22.730627 1.686019 1.447743 1.776376 1.655325
 1.536048 1.454333 21.511658 1.544458 1.414646 1.361163 1.471991 1.476865 1.615707 -14.849244 1.646490 1.456456 1.721030 1.621308
 1.451057 1.393099 25.857746 1.456983 1.364237 1.324840 1.405971 1.409197 1.508540 -8.528235 1.531189 1.394537 1.587163 1.512258
 1.174533 1.131456 -12.771499 1.178571 1.112216 1.086666 1.140677 1.143276 1.216292 -10.601870 1.231873 1.132515 1.268669 1.218818
 1.426114 1.348162 9.280333 1.433786 1.312446 1.265019 1.365211 1.370107 1.503183 -14.671760 1.531894 1.350270 1.603778 1.508612
 1.081997 1.051299 -16.144821 1.084822 1.037823 1.020557 1.057753 1.059446 1.110517 -8.857679 1.123356 1.052033 1.147168 1.112581
 1.601267 1.545677 56.262409 1.607319 1.516384 1.474643 1.558091 1.561105 1.655413 -1.278028 1.678033 1.547330 1.735518 1.659287
 1.313606 1.227292 -18.598850 1.322170 1.188640 1.139531 1.245687 1.251232 1.397900 -22.580479 1.427903 1.229491 1.499961 1.403490
 1.277842 1.222076 -5.331367 1.283408 1.196352 1.164417 1.233734 1.237106 1.332789 0.012941 1.352759 1.223364 1.402275 1.336515
 1.288329 1.229804 24.371321 1.294384 1.202744 1.168030 1.242362 1.245680 1.345966 6.751351 1.366924 1.231218 1.417514 1.349601
 1.240650 1.184607 21.728714 1.247007 1.156766 1.122901 1.196466 1.199170 1.295532 4.781186 1.315921 1.186060 1.361971 1.298854
 1.160869 1.116856 1.841260 1.165696 1.094657 1.066732 1.126047 1.128114 1.202847 13.550999 1.218377 1.117963 1.253020 1.205195
 1.094024 1.062051 -11.874928 1.097619 1.045886 1.025659 1.069043 1.070519 1.124004 16.204439 1.134945 1.062907 1.159543 1.125622
 1.066699 1.043742 5.987124 1.068438 1.032183 1.014302 1.049166 1.051032 1.085231 5.131557 1.092098 1.044353 1.108765 1.086416
 1.272357 1.216593 6.927300 1.278248 1.190678 1.157049 1.228493 1.231532 1.327033 8.228673 1.347048 1.218078 1.395397 1.330767
 1.000282 0.980778 18.171148 1.002465 0.970230 0.956028 0.985636 0.986889 1.019987 18.352827 1.027274 0.981366 1.042796 1.021097
 1.137835 1.110748 -7.648606 1.140630 1.096991 1.077967 1.116905 1.118646 1.163347 -5.522916 1.172453 1.111529 1.193712 1.164945
 1.236200 1.190075 -15.061129 1.241644 1.167588 1.141461 1.199370 1.201734 1.282643 -14.102643 1.300076 1.191145 1.339595 1.285710
 1.322177 1.255370 -8.759356 1.329678 1.225016 1.187948 1.269263 1.272723 1.390040 -0.641120 1.415419 1.257053 1.474695 1.394565
 1.318262 1.255524 3.969617 1.324977 1.226064 1.190246 1.268569 1.271405 1.381402 16.692219 1.405294 1.257001 1.461032 1.385800
 1.236311 1.207121 -5.335875 1.239740 1.189953 1.166555 1.213884 1.215191 1.262468 15.760601 1.273018 1.207946 1.295883 1.263908
 1.172554 1.143247 3.035334 1.175989 1.126999 1.106627 1.149621 1.150606 1.200241 -0.278044 1.211711 1.144134 1.236588 1.201925
 1.120609 1.081918 -4.215937 1.124826 1.063887 1.041846 1.089960 1.092557 1.158070 -19.066397 1.171351 1.082997 1.202323 1.160403
 1.165267 1.100104 -10.567979 1.172645 1.072004 1.041341 1.113280 1.116644 1.232787 9.812499 1.257217 1.101707 1.314280 1.237080
 1.304470 1.231037 -16.260664 1.311608 1.199591 1.157546 1.246891 1.251715 1.376172 0.488094 1.401843 1.232893 1.463758 1.380971
 1.054766 1.031906 -19.233995 1.057834 1.020133 1.007526 1.036584 1.037496 1.077363 30.075294 1.086799 1.032436 1.105595 1.078643
 1.169143 1.111023 -2.355213 1.174573 1.086721 1.055927 1.123329 1.127621 1.225815 8.927026 1.245322 1.112451 1.292435 1.229751
 1.206872 1.196282 -7.732858 1.208455 1.187261 1.173311 1.199165 1.199308 1.214738 30.764593 1.219052 1.196875 1.227569 1.215044
 1.282053 1.239898 -4.009418 1.286494 1.220877 1.197232 1.248577 1.250952 1.326855 -21.065500 1.343966 1.240858 1.386665 1.329862
 1.277956 1.225951 38.534946 1.283692 1.202448 1.172728 1.236818 1.239783 1.331745 -22.717463 1.352229 1.227147 1.402319 1.335458
 1.226718 1.141520 36.548107 1.236298 1.101217 1.052923 1.159343 1.163616 1.310772 -34.072376 1.341716 1.143789 1.412124 1.316050
 1.163133 1.091755 5.338537 1.171282 1.057541 1.017333 1.106596 1.109713 1.232780 -16.037447 1.258919 1.093362 1.316376 1.237501
 1.137765 1.079320 -25.960005 1.144270 1.051505 1.019419 1.091642 1.094189 1.194880 -2.582031 1.215968 1.080941 1.262657 1.198384
 1.202205 1.170607 -3.386753 1.205259 1.155778 1.135614 1.177530 1.179491 1.232727 6.097840 1.244134 1.171435 1.272220 1.234812
 1.280025 1.218073 -4.908390 1.286896 1.189477 1.154971 1.231021 1.234109 1.343531 -7.181368 1.367771 1.219608 1.424681 1.347769
 1.080392 1.055969 15.011271 1.082530 1.044676 1.028891 1.061720 1.063397 1.101694 -2.069282 1.109460 1.056840 1.127678 1.102957
 1.166059 1.112536 -2.445984 1.173118 1.085661 1.056231 1.123557 1.125687 1.220631 8.061517 1.241188 1.113953 1.286085 1.224039
 1.173508 1.103128 16.846968 1.181045 1.071230 1.033225 1.117746 1.121553 1.242344 -22.377184 1.267662 1.104909 1.324936 1.246848
 1.159881 1.130689 -19.371983 1.163239 1.117324 1.100814 1.136782 1.138236 1.190482 1.566141 1.202160 1.131558 1.229819 1.192452
 1.168311 1.133460 -3.788481 1.172298 1.117326 1.097173 1.140813 1.142513 1.203387 4.042914 1.216660 1.134208 1.248244 1.205564
 1.258859 1.199448 -6.890216 1.265682 1.170331 1.135329 1.212054 1.214712 1.316381 23.699169 1.337518 1.201073 1.386092 1.320166
 1.207531 1.161971 -19.785959 1.212461 1.139945 1.112051 1.171738 1.174016 1.251048 7.076178 1.267176 1.163096 1.303555 1.254011
 1.149704 1.119447 -4.433675 1.152793 1.104291 1.084603 1.126138 1.127918 1.177436 6.850735 1.187249 1.120254 1.209945 1.179058
 1.121776 1.124206 -1.307667 1.121308 1.123909 1.119193 1.124295 1.124448 1.117167 18.578880 1.116021 1.124248 1.115908 1.116728
 1.164725 1.121800 0.259626 1.169284 1.101742 1.077336 1.130941 1.133119 1.207270 20.131954 1.223108 1.123010 1.259312 1.210155
 1.119273 1.108194 -4.932245 1.120318 1.101941 1.092986 1.110935 1.111621 1.128377 15.398225 1.132178 1.108534 1.141711 1.128974
 1.078932 1.049043 3.594881 1.082057 1.033940 1.014964 1.055592 1.057400 1.105940 -9.072219 1.115510 1.049752 1.136766 1.107352
 1.228249 1.172092 -5.534979 1.234470 1.146154 1.115730 1.183710 1.186398 1.284332 16.132887 1.304760 1.173501 1.351810 1.288115
 -0.347692 -0.531636 -111.085716 -0.329242 -0.611792 -0.712994 -0.493044 -0.481489 -0.163593 -47.608624 -0.096702 -0.527249 0.067003 -0.150960
 -5.446284 8.084761
 -6.579640 4.954530
 63.428078 -63.623035
 -6.784968 6.984895
 -4.931482 5.741173
 -5.451157 4.219157
 -6.034842 5.900519
 -4.886844 7.149318
 -6.224395 9.607152
 54.263592 -54.186741
 -8.746437 8.060984
 -6.579302 5.001621
 -8.953450 10.428805
 -5.841788 10.153124
 -15.542396 5.805036
 1.044370 0.982231 -20.041845 1.051849 0.952488 0.918832 0.995708 0.999039 1.113665 -3.297237 1.138472 0.983842 1.195794 1.117929
 1.063088 0.996171 -21.682810 1.071433 0.962949 0.924887 1.008828 1.011599 1.137548 25.233589 1.164791 0.997982 1.226624 1.142338
 1.109317 1.015632 -8.529990 1.118993 0.975091 0.921670 1.035130 1.040915 1.201989 31.583445 1.235266 1.017788 1.312504 1.207958
 1.110345 1.030912 -28.495667 1.118426 1.000228 0.957140 1.047398 1.052649 1.191237 6.039026 1.220318 1.032719 1.289132 1.196767
 1.079103 1.013250 16.142981 1.085849 0.987597 0.953612 1.026626 1.031033 1.148383 -7.251316 1.173027 1.014782 1.230753 1.153076
 1.000423 0.943592 3.982440 1.000975 0.917656 0.889054 0.956000 0.959181 1.056881 -6.239453 1.079023 0.944946 1.132371 1.060890
 1.049856 0.968016 1.916670 1.059318 0.929731 0.885725 0.985820 0.990806 1.139947 -10.559156 1.171783 0.970110 1.246343 1.145804
 1.019285 0.993413 0.623846 1.022328 0.980402 0.963499 1.000104 1.000413 1.048150 -16.141264 1.058870 0.994175 1.083182 1.049950
 1.020627 0.937163 -6.085154 1.029122 0.901813 0.861592 0.954438 0.959417 1.107159 1.241005 1.138667 0.939107 1.211657 1.112895
 1.088532 1.025879 -1.187385 1.095282 0.999039 0.962112 1.039294 1.042972 1.150198 -14.875625 1.172922 1.027357 1.225378 1.154165
 1.012925 0.956932 -17.713108 1.019471 0.930121 0.898544 0.969953 0.973671 1.076620 5.149073 1.099937 0.958567 1.154118 1.080794
 1.027470 0.966923 15.679243 1.034752 0.937443 0.903505 0.980669 0.984302 1.096283 11.762938 1.121846 0.968537 1.180127 1.100695
 1.128570 1.047549 -12.960077 1.138040 1.013505 0.972736 1.064103 1.068294 1.214116 11.192155 1.246094 1.049508 1.319260 1.219774
 1.107552 1.044205 -2.032657 1.114736 1.018015 0.986926 1.056801 1.060525 1.174685 12.442189 1.200186 1.045674 1.258452 1.179185
 1.088074 1.042325 -2.491923 1.093403 1.023326 1.002858 1.051595 1.053995 1.136686 27.514078 1.155679 1.043543 1.198142 1.139802
 1.034818 1.010453 6.914539 1.037862 1.001105 0.986804 1.015030 1.016368 1.064878 45.494427 1.076527 1.011018 1.104646 1.066634
 1.012302 0.933296 -4.359165 1.021055 0.895669 0.850490 0.951597 0.956855 1.099663 9.669722 1.131253 0.935518 1.203841 1.105472
 1.051315 1.041008 -12.862293 1.052617 1.035222 1.027899 1.043321 1.043739 1.061817 40.279018 1.066815 1.041341 1.076956 1.062362
 1.038342 0.974886 0.230147 1.045336 0.946605 0.911343 0.989633 0.994654 1.110805 -21.988220 1.136283 0.976534 1.199152 1.115666
 1.094225 1.024135 -2.156324 1.102283 0.995861 0.959127 1.038036 1.041650 1.168470 15.729465 1.195868 1.025609 1.258014 1.173198
 1.280134 1.186822 -2.922837 1.289082 1.147648 1.098664 1.206315 1.212262 1.374869 -8.058206 1.409541 1.188980 1.496247 1.381471
 1.263330 1.170466 27.937191 1.272197 1.131019 1.081592 1.189938 1.195949 1.357238 1.535844 1.391596 1.172515 1.476173 1.363529
 1.193271 1.127069 15.792654 1.200607 1.096846 1.061120 1.140705 1.144186 1.260832 -8.637590 1.285898 1.128690 1.344337 1.265504
 1.145622 1.086234 10.827844 1.151619 1.059773 1.026929 1.098545 1.101953 1.204351 6.711496 1.225534 1.087832 1.275447 1.208190
 1.105384 1.054982 -9.314749 1.110427 1.032232 1.005312 1.065639 1.068570 1.153540 5.849842 1.171118 1.056300 1.211383 1.156778
 1.012949 0.977204 13.905385 1.017915 0.953406 0.921089 0.984720 0.986509 1.063572 26.162521 1.081715 0.978561 1.124196 1.066862
 1.231336 1.133119 9.792366 1.240928 1.090871 1.038030 1.153816 1.160066 1.328917 -2.673486 1.364197 1.135574 1.449772 1.335596
 1.032766 1.011490 17.092211 1.034759 1.003364 0.993755 1.015923 1.017390 1.052196 -5.288313 1.060269 1.011928 1.077948 1.053579
 1.084463 1.014778 -13.415925 1.091041 0.986139 0.945800 1.029604 1.034274 1.150266 -4.621282 1.172998 1.016444 1.226736 1.154497
 1.162212 1.114381 27.786457 1.167778 1.092752 1.068624 1.123880 1.126151 1.213292 1.464394 1.232291 1.115603 1.277067 1.216495
 1.121460 1.047097 15.733967 1.129939 1.015547 0.981511 1.062030 1.065629 1.198560 5.408944 1.227378 1.048948 1.293511 1.203241
 1.187393 1.109892 27.126526 1.195600 1.075088 1.034380 1.125604 1.129730 1.266629 3.379632 1.296355 1.111633 1.366439 1.272059
 1.413167 1.318911 37.711285 1.421954 1.277175 1.219034 1.339951 1.346542 1.502201 14.451140 1.534116 1.321152 1.613768 1.508355
 1.376361 1.287170 18.106165 1.383979 1.249135 1.195729 1.306690 1.313498 1.461951 15.482097 1.491649 1.289297 1.567816 1.468032
 1.264357 1.188832 -15.270360 1.270919 1.157946 1.116186 1.205086 1.210703 1.336742 -2.393299 1.361702 1.190552 1.424803 1.341810
 1.120491 1.044792 -4.359905 1.128617 1.016255 0.984148 1.059872 1.064237 1.199894 4.270339 1.228354 1.046601 1.297458 1.205166
 1.163128 1.068913 17.214226 1.173334 1.027074 0.981683 1.088583 1.093549 1.258238 5.108887 1.292721 1.071341 1.372622 1.264523
 1.145854 1.111126 1.596799 1.148848 1.096916 1.077914 1.118662 1.121135 1.180107 14.968124 1.193175 1.112051 1.225003 1.182578
 1.090842 1.009985 -32.273460 1.099361 0.975006 0.931529 1.025413 1.029899 1.173144 -14.558976 1.201867 1.011532 1.268261 1.178497
 1.326760 1.267025 1.093168 1.331935 1.239573 1.199646 1.280533 1.284831 1.382588 5.689395 1.402618 1.268652 1.454306 1.386217
 1.216282 1.149626 -12.670214 1.222677 1.120805 1.084404 1.163825 1.168304 1.281652 -15.619823 1.305317 1.151345 1.362974 1.286198
 1.257691 1.180682 -12.988741 1.264864 1.147508 1.104750 1.197113 1.202139 1.333112 -17.458145 1.360095 1.182502 1.426122 1.338205
 1.548512 1.445328 4.494216 1.559005 1.396163 1.331671 1.467558 1.473724 1.648456 -22.731630 1.686018 1.447743 1.776375 1.655325
 1.536048 1.454333 21.520809 1.544458 1.414646 1.361162 1.471991 1.476865 1.615707 -14.850228 1.646490 1.456455 1.721030 1.621308
 1.451057 1.393098 25.865477 1.456983 1.364237 1.324840 1.405970 1.409197 1.508539 -8.529066 1.531189 1.394537 1.587163 1.512258
 1.174533 1.131456 -12.768511 1.178571 1.112216 1.086666 1.140677 1.143276 1.216292 -10.602191 1.231873 1.132515 1.268669 1.218818
 1.426114 1.348162 9.287709 1.433786 1.312446 1.265019 1.365211 1.370106 1.503183 -14.672553 1.531894 1.350270 1.603778 1.508612
 1.081997 1.051299 -16.143524 1.084822 1.037823 1.020557 1.057752 1.059446 1.110517 -8.857819 1.123356 1.052032 1.147168 1.112581
 1.601267 1.545676 56.272781 1.607318 1.516383 1.474642 1.558091 1.561104 1.655413 -1.279143 1.678033 1.547330 1.735518 1.659287
 1.313606 1.227292 -18.593491 1.322170 1.188640 1.139530 1.245687 1.251232 1.397900 -22.581055 1.427903 1.229491 1.499961 1.403490
 1.277842 1.222075 -5.327314 1.283408 1.196352 1.164416 1.233734 1.237106 1.332789 0.012853 1.352759 1.223364 1.402275 1.336515
 1.288329 1.229804 24.376667 1.294384 1.202743 1.168029 1.242362 1.245679 1.345966 6.751117 1.366924 1.231218 1.417514 1.349600
 1.240649 1.184606 21.738800 1.247006 1.156765 1.122901 1.196465 1.199170 1.295532 4.780473 1.315921 1.186060 1.361970 1.298854
 1.160869 1.116856 1.848597 1.165696 1.094657 1.066732 1.126047 1.128114 1.202847 13.550177 1.218377 1.117963 1.253020 1.205195
 1.094024 1.062051 -11.870852 1.097619 1.045886 1.025659 1.069043 1.070519 1.124004 16.203896 1.134945 1.062907 1.159543 1.125622
 1.066699 1.043743 5.987070 1.068438 1.032183 1.014302 1.049166 1.051032 1.085231 5.130803 1.092098 1.044353 1.108765 1.086417
 1.272357 1.216593 6.932525 1.278248 1.190677 1.157049 1.228493 1.231531 1.327033 8.228604 1.347048 1.218077 1.395397 1.330767
 1.000282 0.980778 18.172749 1.002465 0.970230 0.956028 0.985636 0.986889 1.019987 18.352333 1.027274 0.981366 1.042796 1.021097
 1.137835 1.110748 -7.645496 1.140630 1.096991 1.077966 1.116905 1.118645 1.163347 -5.522703 1.172453 1.111529 1.193712 1.164944
 1.236200 1.190074 -15.052096 1.241643 1.167588 1.141460 1.199369 1.201733 1.282643 -14.103023 1.300076 1.191145 1.339595 1.285710
 1.322177 1.255370 -8.754160 1.329678 1.225016 1.187948 1.269263 1.272723 1.390040 -0.642280 1.415419 1.257053 1.474695 1.394565
 1.318262 1.255523 3.975230 1.324977 1.226064 1.190246 1.268569 1.271405 1.381402 16.690956 1.405294 1.257001 1.461032 1.385800
 1.236311 1.207121 -5.327397 1.239739 1.189952 1.166555 1.213884 1.215191 1.262468 15.760731 1.273018 1.207945 1.295883 1.263908
 1.172554 1.143247 3.042981 1.175988 1.126998 1.106627 1.149621 1.150605 1.200241 -0.277659 1.211711 1.144133 1.236588 1.201925
 1.120608 1.081917 -4.209675 1.124825 1.063886 1.041845 1.089959 1.092556 1.158070 -19.065893 1.171351 1.082997 1.202323 1.160403
 1.165267 1.100103 -10.563845 1.172645 1.072004 1.041341 1.113280 1.116644 1.232787 9.811555 1.257217 1.101707 1.314280 1.237080
 1.304470 1.231036 -16.252504 1.311607 1.199591 1.157546 1.246891 1.251715 1.376172 0.487304 1.401843 1.232893 1.463758 1.380971
 1.054766 1.031905 -19.232672 1.057834 1.020133 1.007526 1.036583 1.037496 1.077363 30.075176 1.086799 1.032436 1.105595 1.078643
 1.169143 1.111022 -2.345289 1.174572 1.086721 1.055926 1.123328 1.127620 1.225815 8.926710 1.245322 1.112450 1.292435 1.229751
 1.206872 1.196281 -7.727590 1.208454 1.187260 1.173310 1.199164 1.199308 1.214738 30.764494 1.219052 1.196875 1.227569 1.215044
 1.282053 1.239898 -4.005527 1.286494 1.220877 1.197232 1.248577 1.250952 1.326855 -21.065912 1.343965 1.240858 1.386665 1.329862
 1.277956 1.225951 38.539486 1.283692 1.202448 1.172728 1.236818 1.239782 1.331745 -22.717955 1.352229 1.227147 1.402319 1.335458
 1.226718 1.141520 36.557465 1.236298 1.101217 1.052922 1.159343 1.163615 1.310772 -34.073364 1.341715 1.143788 1.412123 1.316050
 1.163132 1.091754 5.347768 1.171282 1.057540 1.017333 1.106595 1.109713 1.232780 -16.038406 1.258919 1.093362 1.316376 1.237501
 1.137765 1.079320 -25.952164 1.144270 1.051504 1.019419 1.091642 1.094189 1.194880 -2.582843 1.215968 1.080941 1.262657 1.198384
 1.202205 1.170607 -3.383914 1.205259 1.155778 1.135614 1.177530 1.179491 1.232727 6.097524 1.244134 1.171435 1.272220 1.234812
 1.280025 1.218072 -4.900672 1.286896 1.189476 1.154971 1.231021 1.234108 1.343531 -7.182154 1.367771 1.219608 1.424681 1.347768
 1.080392 1.055969 15.012459 1.082530 1.044676 1.028891 1.061720 1.063397 1.101694 -2.069423 1.109460 1.056840 1.127678 1.102957
 1.166059 1.112535 -2.435130 1.173118 1.085660 1.056230 1.123557 1.125687 1.220631 8.060448 1.241188 1.113953 1.286085 1.224039
 1.173508 1.103127 16.852293 1.181045 1.071230 1.033225 1.117746 1.121553 1.242344 -22.377758 1.267662 1.104909 1.324936 1.246848
 1.159881 1.130689 -19.367939 1.163239 1.117324 1.100814 1.136782 1.138236 1.190482 1.564802 1.202161 1.131558 1.229819 1.192452
 1.168311 1.133460 -3.783141 1.172298 1.117326 1.097173 1.140812 1.142513 1.203387 4.041783 1.216660 1.134208 1.248243 1.205564
 1.258859 1.199447 -6.880127 1.265682 1.170330 1.135329 1.212053 1.214712 1.316381 23.699137 1.337517 1.201073 1.386091 1.320166
 1.207530 1.161971 -19.778616 1.212461 1.139944 1.112050 1.171737 1.174016 1.251048 7.076520 1.267176 1.163095 1.303555 1.254010
 1.149703 1.119446 -4.429596 1.152792 1.104290 1.084603 1.126138 1.127918 1.177435 6.850875 1.187248 1.120253 1.209944 1.179058
 1.121776 1.124207 -1.307724 1.121309 1.123910 1.119193 1.124295 1.124448 1.117167 18.577686 1.116022 1.124249 1.115908 1.116728
 1.164725 1.121800 0.264840 1.169284 1.101742 1.077336 1.130941 1.133119 1.207270 20.130590 1.223108 1.123010 1.259312 1.210155
 1.119273 1.108193 -4.930643 1.120318 1.101941 1.092986 1.110935 1.111621 1.128376 15.398131 1.132178 1.108534 1.141711 1.128974
 1.078932 1.049043 3.597983 1.082057 1.033940 1.014964 1.055592 1.057400 1.105940 -9.073068 1.115510 1.049752 1.136766 1.107352
 1.228249 1.172092 -5.525942 1.234470 1.146154 1.115729 1.183709 1.186397 1.284332 16.133060 1.304760 1.173500 1.351810 1.288114
 -0.347692 -0.531636 -111.075340 -0.329242 -0.611793 -0.712995 -0.493044 -0.481490 -0.163593 -47.609741 -0.096702 -0.527249 0.067003 -0.150961
 -5.444798 8.083282
 -6.578154 4.953053
 63.428589 -63.623547
 -6.783482 6.983418
 -4.929996 5.739696
 -5.449670 4.217680
 -6.033356 5.899042
 -4.885357 7.147840
 -6.222909 9.605674
 54.265209 -54.188347
 -8.744950 8.059505
 -6.577816 5.000144
 -8.951963 10.427327
 -5.840302 10.151646
 -15.540910 5.803558
