# Supplementary material for: AMS 3.0: prediction of post-translational modifications
Source: BMC Bioinformatics. 2010 Apr 28;11:210. doi: 10.1186/1471-2105-11-210 (PMC2874555; doi:10.1186/1471-2105-11-210)
Supplement: Additional file 2 — PTM predictor software with training data. PTM_Archive.tar.gz includes the predictor software binaries together with all trained ANNs in tar.gz compressed form. [file 1471-2105-11-210-S2.GZ › PTM_Archive/4-hydroxyproline/R/Rnet16.dat]

 2
 90 16 2
 1.062991 0.888798 -0.771635 0.842560 0.993685 1.198505 0.946871 0.903966 1.047664 1.130600 1.060643 1.088845 -15.882936 0.990515 1.026134 1.061598
 1.080289 0.889318 8.647720 0.837559 1.004210 1.225277 0.952760 0.905900 1.063404 1.152051 1.077907 1.108140 -6.282269 1.000506 1.040755 1.078828
 1.136072 0.896845 11.086901 0.829637 1.041737 1.313342 0.977985 0.918622 1.115785 1.224277 1.133037 1.170587 -1.065068 1.037879 1.087620 1.134139
 1.142925 0.947276 -9.811015 0.894151 1.063818 1.295434 1.012991 0.965043 1.126367 1.218759 1.140357 1.172505 -18.934053 1.061656 1.102062 1.141342
 1.111839 0.953842 -1.986984 0.912378 1.045928 1.240652 1.006701 0.968218 1.098675 1.176531 1.109546 1.136447 -0.557069 1.045978 1.077825 1.110616
 1.045291 0.908181 3.271391 0.874046 0.990472 1.161081 0.954439 0.920508 1.033513 1.103870 1.043194 1.067421 2.683042 0.990531 1.014991 1.044200
 1.080589 0.860458 -3.811891 0.803545 0.991768 1.252502 0.933040 0.879567 1.061480 1.166420 1.077707 1.113772 -21.246407 0.988565 1.034003 1.078907
 1.042886 0.971809 -0.230560 0.951639 1.014211 1.097166 0.996242 0.978589 1.037320 1.070440 1.041985 1.053025 -17.121971 1.014313 1.028258 1.042404
 1.064919 0.863010 -8.014252 0.813969 0.981055 1.229707 0.928779 0.880386 1.047614 1.148332 1.062029 1.096821 11.646608 0.980198 1.020940 1.063333
 1.096698 0.927485 5.280768 0.878251 1.032221 1.218240 0.984897 0.942828 1.082077 1.156316 1.094776 1.120173 -24.232302 1.027122 1.063340 1.095373
 1.036217 0.881386 6.271899 0.842191 0.973085 1.160422 0.931805 0.894784 1.022325 1.097645 1.034111 1.059513 -4.853874 0.970719 1.002894 1.035009
 1.049137 0.880558 21.088768 0.837881 0.981033 1.184086 0.935427 0.894857 1.033853 1.115904 1.046862 1.074792 5.131230 0.977694 1.012925 1.047693
 1.163416 0.947657 13.143968 0.889483 1.075961 1.332739 1.019076 0.966722 1.144581 1.247232 1.160645 1.196202 8.594787 1.072611 1.118253 1.161806
 1.141190 0.972231 17.120739 0.926053 1.072474 1.274906 1.028397 0.987484 1.126370 1.206944 1.138985 1.166735 5.494050 1.070143 1.105623 1.139893
 1.122640 1.004554 7.794286 0.971129 1.075083 1.217630 1.043761 1.015049 1.112309 1.168665 1.121129 1.140214 2.915103 1.072666 1.097927 1.121740
 1.046533 0.972617 23.532820 0.951595 1.015403 1.110408 0.997831 0.979447 1.039347 1.077309 1.045499 1.057933 32.189480 1.014407 1.030226 1.045803
 1.052954 0.840262 5.112758 0.785650 0.967038 1.218922 0.910230 0.858900 1.034476 1.135831 1.050174 1.085019 -8.945727 0.964038 1.008019 1.051333
 1.089157 1.073176 -0.518062 1.065047 1.084116 1.103158 1.078920 1.074709 1.087361 1.094568 1.089155 1.090853 -14.507339 1.082349 1.086273 1.089000
 1.065426 0.889785 -13.974133 0.844903 0.992845 1.209234 0.948076 0.905521 1.050511 1.137094 1.063041 1.092851 -13.720348 0.992231 1.027640 1.064100
 1.136535 0.959483 9.741606 0.911873 1.064180 1.277408 1.018250 0.975348 1.121334 1.206253 1.134262 1.163371 -3.361353 1.062152 1.099310 1.135161
 1.247081 1.033208 -8.072526 0.977841 1.157702 1.433136 1.102813 1.051921 1.228207 1.336522 1.244221 1.281222 -7.301418 1.155802 1.200665 1.245419
 1.232246 1.011804 18.808802 0.953002 1.141277 1.418719 1.084142 1.031142 1.213066 1.322630 1.229251 1.266838 -3.565888 1.138699 1.185213 1.230535
 1.193476 1.000857 19.277845 0.945198 1.117462 1.337302 1.065993 1.018304 1.177199 1.264569 1.190984 1.221166 -11.536050 1.114352 1.154271 1.192042
 1.160566 0.998361 5.848438 0.951078 1.097203 1.279666 1.053928 1.013278 1.147322 1.220017 1.158429 1.183650 -1.324587 1.094217 1.128137 1.159257
 1.128188 1.002121 4.390182 0.964036 1.079646 1.219715 1.045980 1.013938 1.117908 1.173798 1.126583 1.145897 7.146882 1.077432 1.103422 1.127224
 1.070942 0.968666 20.818287 0.937893 1.028212 1.154288 1.001978 0.978816 1.062071 1.111482 1.069557 1.086028 9.752476 1.027535 1.049089 1.070194
 1.211068 0.972464 14.951546 0.906680 1.114329 1.401711 1.052363 0.994322 1.190702 1.304517 1.207739 1.246861 7.247404 1.111970 1.161131 1.209111
 1.048702 0.998187 5.015723 0.983264 1.028924 1.088061 1.015648 1.002749 1.044911 1.068135 1.048187 1.055802 12.053208 1.028359 1.038669 1.048450
 1.108549 0.945284 -16.435223 0.898198 1.044009 1.228123 1.001507 0.960474 1.095374 1.168614 1.106533 1.131707 -7.641649 1.041970 1.075520 1.107332
 1.140278 0.990300 30.275146 0.948060 1.079936 1.257427 1.040022 1.003734 1.127440 1.198516 1.138376 1.162748 -8.433050 1.077273 1.109135 1.139170
 1.101287 0.912721 -4.034297 0.863445 1.023877 1.255207 0.974452 0.928779 1.084299 1.176865 1.098843 1.130181 19.504311 1.019538 1.061045 1.099696
 1.158994 0.966044 -15.098967 0.913523 1.080547 1.317293 1.029047 0.983069 1.141929 1.235978 1.156521 1.188665 10.758497 1.076866 1.118201 1.157483
 1.332571 1.099858 -7.113221 1.028269 1.241896 1.511849 1.181851 1.122587 1.313761 1.419739 1.329740 1.366309 20.968626 1.239749 1.285995 1.330864
 1.315549 1.102248 -11.241676 1.037921 1.230821 1.484173 1.177210 1.123103 1.298639 1.397860 1.312875 1.346970 23.165417 1.230448 1.272186 1.314173
 1.231644 1.054029 -18.356304 1.003555 1.159370 1.374300 1.115095 1.070898 1.217447 1.302094 1.229107 1.258324 18.250479 1.159879 1.194703 1.230442
 1.132582 0.962775 -3.113948 0.919964 1.058493 1.281522 1.015714 0.977782 1.117970 1.206327 1.130155 1.160428 -2.706100 1.058500 1.094586 1.131393
 1.145339 0.912071 4.329403 0.848811 1.050813 1.328702 0.990048 0.932749 1.125211 1.235832 1.142275 1.180300 17.724552 1.047115 1.096816 1.143513
 1.129058 1.045658 -16.296240 1.022696 1.094843 1.199442 1.074487 1.053622 1.122463 1.163605 1.127867 1.141531 16.595055 1.095612 1.111719 1.128517
 1.110736 0.917736 0.059415 0.867351 1.030495 1.263188 0.982772 0.935169 1.094794 1.188038 1.107971 1.140523 -23.045519 1.030128 1.069332 1.109318
 1.238244 1.074341 3.938640 1.019695 1.176649 1.360433 1.133692 1.091047 1.225029 1.297030 1.236372 1.261116 13.545563 1.173899 1.206720 1.236961
 1.183922 1.020265 -11.699942 0.974711 1.118207 1.315110 1.074948 1.034893 1.169797 1.248093 1.181886 1.208256 -6.888250 1.115769 1.149905 1.182625
 1.218205 1.028075 -13.546756 0.974121 1.142453 1.368432 1.092343 1.045199 1.202080 1.291774 1.215853 1.246127 -8.254934 1.139351 1.179038 1.216864
 1.434883 1.155043 -11.635970 1.068404 1.327286 1.646476 1.253169 1.181738 1.411629 1.537350 1.431406 1.474551 2.631421 1.322207 1.379353 1.432643
 1.414222 1.182378 -1.166785 1.107237 1.326497 1.590547 1.264378 1.204787 1.394745 1.498414 1.411670 1.446995 17.899334 1.321325 1.368791 1.412553
 1.343892 1.172774 3.941996 1.115084 1.279971 1.475549 1.233692 1.189545 1.329493 1.405898 1.341870 1.367853 22.036922 1.275620 1.310788 1.342564
 1.147760 1.039873 -8.448078 1.008870 1.105208 1.232602 1.076652 1.049926 1.138557 1.189178 1.146484 1.163209 -8.695446 1.103070 1.125579 1.146951
 1.335684 1.123573 -5.154741 1.058013 1.253777 1.500623 1.197330 1.143488 1.317483 1.414623 1.333088 1.366020 10.883526 1.249196 1.293203 1.334009
 1.078561 1.005408 -10.099669 0.984756 1.050228 1.134435 1.031263 1.012705 1.072908 1.107470 1.077749 1.088849 -15.434936 1.049402 1.064337 1.078116
 1.440763 1.260783 17.171669 1.196246 1.375201 1.580313 1.325865 1.278879 1.425379 1.504886 1.439040 1.465744 51.360161 1.369025 1.406683 1.439426
 1.266082 1.050764 -19.255354 0.988382 1.181374 1.430457 1.124950 1.071041 1.248475 1.346726 1.263352 1.296868 -18.774740 1.178563 1.222339 1.264446
 1.247060 1.091707 -3.435573 1.045141 1.185983 1.366719 1.144961 1.106068 1.234059 1.305694 1.244982 1.269426 1.615287 1.183540 1.215648 1.245818
 1.248660 1.081407 18.116081 1.030585 1.183622 1.374845 1.139131 1.097191 1.234996 1.310812 1.246611 1.272744 3.868828 1.181017 1.215466 1.247460
 1.194942 1.020345 12.999095 0.966698 1.128465 1.316192 1.081597 1.036761 1.181047 1.255899 1.192929 1.218719 -1.776796 1.125444 1.160868 1.193697
 1.133691 1.001667 4.242727 0.959985 1.083940 1.222817 1.048671 1.014521 1.123318 1.178480 1.132116 1.151122 -0.921082 1.081435 1.108431 1.132621
 1.081342 0.992515 5.167202 0.963368 1.048711 1.140485 1.024441 1.001136 1.074376 1.110837 1.080363 1.092786 -4.978017 1.046587 1.064638 1.080747
 1.068064 1.009514 2.812731 0.990860 1.047657 1.105535 1.031939 1.015854 1.063462 1.086101 1.067571 1.074933 -8.302727 1.046093 1.057892 1.067697
 1.244174 1.087164 7.884817 1.038264 1.183817 1.360373 1.141685 1.101943 1.231392 1.301537 1.242259 1.266335 -7.332974 1.180681 1.213217 1.243082
 0.991105 0.931935 17.506496 0.914087 0.968108 1.030868 0.953491 0.937927 0.986537 1.011984 0.990384 0.998916 9.329038 0.968213 0.979430 0.990612
 1.122677 1.044305 -7.159537 1.017587 1.094226 1.175040 1.072648 1.051856 1.116485 1.148317 1.121780 1.132505 -3.141091 1.091994 1.108316 1.122081
 1.197585 1.055198 -3.668848 1.012383 1.142263 1.301904 1.104356 1.068344 1.185857 1.249856 1.195837 1.217744 -21.175444 1.139763 1.169190 1.196549
 1.290092 1.118385 -6.359835 1.069014 1.221243 1.429533 1.175854 1.134091 1.275339 1.357944 1.287903 1.316104 -10.238511 1.218192 1.254406 1.288840
 1.282262 1.114258 5.413373 1.063299 1.216349 1.413455 1.171491 1.129600 1.267753 1.345849 1.280304 1.306629 12.504867 1.212628 1.247806 1.281028
 1.188448 1.082556 7.061332 1.043075 1.152698 1.252976 1.122070 1.093435 1.180086 1.219459 1.187582 1.201002 18.280441 1.147844 1.170152 1.187782
 1.153200 1.058641 4.743157 1.026150 1.119920 1.215192 1.092638 1.067631 1.145133 1.183311 1.152154 1.164904 -3.240064 1.115662 1.136005 1.152447
 1.125930 1.028923 -1.505305 0.999994 1.088293 1.198357 1.062403 1.038096 1.118167 1.162214 1.124556 1.139549 -14.366268 1.086981 1.106519 1.125212
 1.162393 1.004036 -12.253520 0.961708 1.095655 1.292954 1.054633 1.017222 1.149074 1.228117 1.160167 1.187363 16.361458 1.095340 1.128088 1.161312
 1.279245 1.098878 -12.013322 1.044942 1.207139 1.423118 1.161430 1.116202 1.264850 1.350358 1.276683 1.306556 -0.098270 1.206629 1.242268 1.277814
 1.058624 0.998805 -14.597034 0.981046 1.035407 1.103642 1.018307 1.003535 1.053813 1.081419 1.058046 1.067046 2.420331 1.033589 1.046849 1.058276
 1.169848 1.040045 -6.281564 1.005305 1.115162 1.277587 1.083643 1.051909 1.159742 1.224463 1.167933 1.190490 5.891674 1.116572 1.142138 1.169006
 1.151059 1.088511 5.005294 1.060410 1.132833 1.182355 1.113453 1.095515 1.145750 1.165044 1.150707 1.156780 19.868122 1.127985 1.141692 1.150537
 1.251235 1.132453 -11.578645 1.097463 1.203995 1.351319 1.171756 1.143143 1.240504 1.298549 1.249586 1.269186 3.930979 1.200795 1.226339 1.250115
 1.248368 1.102018 -1.265279 1.058439 1.190500 1.365226 1.151107 1.115165 1.235332 1.304505 1.246698 1.269813 32.877922 1.186674 1.218023 1.247275
 1.212084 0.979797 -2.049616 0.912737 1.121563 1.382012 1.058154 1.000661 1.192107 1.296468 1.209201 1.245059 14.858403 1.115576 1.165114 1.210186
 1.153812 0.957974 -6.442907 0.901492 1.078076 1.294104 1.024345 0.975407 1.137268 1.223534 1.151382 1.181077 12.311063 1.072783 1.114538 1.152279
 1.135573 0.982791 -18.552425 0.938622 1.076361 1.246404 1.034441 0.996584 1.122419 1.191105 1.133766 1.157188 -1.122719 1.072514 1.104853 1.134457
 1.184495 1.097582 -0.374251 1.068864 1.151286 1.252206 1.128673 1.106187 1.177648 1.217237 1.183312 1.196911 26.483908 1.150147 1.167303 1.183757
 1.260774 1.095260 -3.534202 1.047091 1.195567 1.391523 1.150473 1.109837 1.246192 1.324295 1.258882 1.285270 -5.199915 1.191120 1.226906 1.259591
 1.077474 1.011477 1.117357 0.990645 1.052639 1.122815 1.035271 1.018071 1.072178 1.099530 1.076788 1.086070 8.263373 1.051521 1.064884 1.077007
 1.166388 1.026449 -7.219303 0.986970 1.112041 1.270867 1.072303 1.038169 1.154086 1.217845 1.164890 1.186523 -1.829758 1.106849 1.138040 1.165357
 1.165001 0.982989 5.000736 0.930903 1.092376 1.303362 1.043757 0.999479 1.149414 1.233762 1.162696 1.191706 -7.684321 1.089128 1.127741 1.163662
 1.157217 1.071203 1.500993 1.045592 1.123406 1.225470 1.100295 1.078830 1.149928 1.190505 1.156089 1.169597 -16.309891 1.121457 1.139627 1.156536
 1.169698 1.070827 17.930769 1.040564 1.131330 1.246264 1.104532 1.079793 1.161475 1.207188 1.168548 1.184051 -13.632474 1.128943 1.149813 1.169039
 1.217121 1.039710 20.348467 0.985218 1.149993 1.341539 1.101390 1.055978 1.203073 1.279523 1.215055 1.241518 -13.962758 1.146023 1.182844 1.215848
 1.160418 1.019384 2.137852 0.975296 1.107571 1.256636 1.068971 1.032785 1.148982 1.208547 1.158710 1.179624 -7.743083 1.104085 1.133218 1.159311
 1.109039 1.020257 3.287925 0.990363 1.077033 1.168419 1.052327 1.029042 1.101998 1.138446 1.108016 1.120395 -5.701891 1.074434 1.092412 1.108451
 1.095207 1.086141 9.364629 1.076280 1.095144 1.097333 1.092041 1.088298 1.094639 1.094836 1.095180 1.094874 -4.307781 1.093788 1.095244 1.095013
 1.162284 1.044476 11.123390 1.008558 1.116734 1.248893 1.084898 1.055426 1.152237 1.204970 1.160711 1.178839 -3.005732 1.114238 1.138597 1.161380
 1.082739 1.042977 18.886553 1.027615 1.068601 1.109596 1.057987 1.047164 1.079883 1.095442 1.082359 1.087052 -4.847984 1.067814 1.075405 1.082564
 1.078947 0.997663 -8.911771 0.970241 1.048846 1.130614 1.026251 1.005236 1.072386 1.105158 1.078146 1.089269 8.077323 1.046755 1.063773 1.078510
 1.189041 1.027079 6.411255 0.980436 1.125229 1.309235 1.081972 1.041789 1.175629 1.249497 1.187042 1.212500 -14.723561 1.122576 1.156408 1.187873
 -0.443664 -0.907807 -59.756901 -1.037180 -0.630208 -0.070203 -0.752392 -0.866068 -0.483713 -0.261759 -0.449664 -0.373868 -70.789093 -0.637456 -0.540389 -0.447275
 -6.963182 5.199487
 -3.530681 4.259712
 56.320992 -56.470901
 -3.416082 3.333013
 -6.648167 3.617459
 -7.898755 9.291293
 -2.518755 6.587362
 -2.869177 5.260669
 -4.620756 7.093888
 -5.578399 8.763142
 -7.286036 4.813406
 -7.138080 5.819479
 51.748020 -51.672672
 -2.179510 7.975653
 -6.034765 5.105059
 -6.730278 5.391614
 -11.490530 2.475895
 1.062991 0.888798 -0.771520 0.842559 0.993685 1.198505 0.946870 0.903966 1.047664 1.130600 1.060643 1.088845 -15.880389 0.990514 1.026134 1.061598
 1.080289 0.889317 8.647889 0.837558 1.004209 1.225277 0.952759 0.905900 1.063404 1.152051 1.077907 1.108140 -6.278574 1.000506 1.040755 1.078828
 1.136071 0.896843 11.087370 0.829634 1.041735 1.313341 0.977983 0.918620 1.115784 1.224276 1.133036 1.170586 -1.054939 1.037877 1.087619 1.134138
 1.142924 0.947274 -9.810576 0.894148 1.063817 1.295434 1.012989 0.965041 1.126366 1.218758 1.140356 1.172504 -18.924662 1.061654 1.102061 1.141341
 1.111838 0.953840 -1.986673 0.912376 1.045927 1.240651 1.006699 0.968216 1.098674 1.176530 1.109545 1.136446 -0.550444 1.045977 1.077824 1.110615
 1.045290 0.908180 3.271570 0.874044 0.990471 1.161081 0.954439 0.920507 1.033512 1.103869 1.043193 1.067421 2.686773 0.990531 1.014991 1.044200
 1.080589 0.860458 -3.811886 0.803545 0.991768 1.252502 0.933040 0.879568 1.061480 1.166420 1.077707 1.113772 -21.246092 0.988565 1.034003 1.078907
 1.042885 0.971805 -0.229909 0.951635 1.014209 1.097165 0.996239 0.978585 1.037318 1.070439 1.041984 1.053024 -17.108362 1.014310 1.028256 1.042402
 1.064919 0.863010 -8.014234 0.813969 0.981055 1.229707 0.928779 0.880386 1.047614 1.148332 1.062029 1.096820 11.647127 0.980198 1.020940 1.063333
 1.096697 0.927484 5.280955 0.878250 1.032221 1.218240 0.984897 0.942827 1.082076 1.156316 1.094776 1.120172 -24.228100 1.027122 1.063339 1.095372
 1.036217 0.881385 6.272132 0.842189 0.973084 1.160422 0.931804 0.894783 1.022324 1.097645 1.034110 1.059512 -4.848929 0.970719 1.002894 1.035008
 1.049136 0.880556 21.089043 0.837880 0.981032 1.184086 0.935426 0.894856 1.033852 1.115904 1.046862 1.074792 5.137069 0.977693 1.012925 1.047692
 1.163414 0.947654 13.144537 0.889480 1.075960 1.332738 1.019074 0.966720 1.144579 1.247231 1.160644 1.196201 8.606923 1.072609 1.118251 1.161805
 1.141188 0.972228 17.121300 0.926049 1.072472 1.274905 1.028394 0.987481 1.126369 1.206943 1.138983 1.166734 5.505969 1.070141 1.105621 1.139892
 1.122639 1.004551 7.794762 0.971126 1.075082 1.217630 1.043759 1.015047 1.112308 1.168664 1.121128 1.140213 2.925176 1.072664 1.097926 1.121738
 1.046533 0.972616 23.532997 0.951594 1.015402 1.110408 0.997830 0.979446 1.039347 1.077309 1.045499 1.057933 32.193363 1.014407 1.030226 1.045803
 1.052953 0.840259 5.113218 0.785647 0.967037 1.218921 0.910228 0.858898 1.034475 1.135830 1.050173 1.085018 -8.936114 0.964036 1.008018 1.051332
 1.089157 1.073176 -0.517995 1.065046 1.084115 1.103158 1.078920 1.074709 1.087361 1.094567 1.089155 1.090853 -14.505675 1.082349 1.086273 1.089000
 1.065425 0.889782 -13.973484 0.844899 0.992843 1.209233 0.948073 0.905517 1.050509 1.137093 1.063040 1.092849 -13.706806 0.992228 1.027638 1.064098
 1.136534 0.959482 9.741934 0.911870 1.064179 1.277408 1.018249 0.975347 1.121333 1.206252 1.134261 1.163370 -3.354382 1.062150 1.099309 1.135160
 1.247081 1.033206 -8.072281 0.977840 1.157701 1.433135 1.102812 1.051920 1.228206 1.336522 1.244220 1.281222 -7.296169 1.155801 1.200664 1.245418
 1.232246 1.011802 18.809128 0.953000 1.141276 1.418718 1.084140 1.031140 1.213065 1.322629 1.229250 1.266837 -3.558957 1.138698 1.185212 1.230535
 1.193475 1.000854 19.278458 0.945194 1.117460 1.337302 1.065991 1.018301 1.177198 1.264568 1.190982 1.221164 -11.522985 1.114350 1.154269 1.192041
 1.160565 0.998358 5.848880 0.951075 1.097201 1.279665 1.053927 1.013275 1.147321 1.220016 1.158428 1.183649 -1.315073 1.094215 1.128136 1.159256
 1.128188 1.002120 4.390425 0.964034 1.079645 1.219714 1.045979 1.013937 1.117908 1.173798 1.126582 1.145897 7.152171 1.077431 1.103421 1.127223
 1.070942 0.968666 20.818281 0.937893 1.028212 1.154288 1.001978 0.978816 1.062071 1.111482 1.069558 1.086029 9.752446 1.027535 1.049089 1.070194
 1.211068 0.972463 14.951860 0.906678 1.114328 1.401710 1.052362 0.994321 1.190701 1.304517 1.207738 1.246860 7.254177 1.111969 1.161130 1.209110
 1.048702 0.998187 5.015820 0.983264 1.028923 1.088061 1.015648 1.002748 1.044911 1.068135 1.048187 1.055802 12.055305 1.028358 1.038669 1.048450
 1.108549 0.945283 -16.435043 0.898197 1.044008 1.228123 1.001506 0.960473 1.095373 1.168614 1.106533 1.131707 -7.637606 1.041969 1.075519 1.107332
 1.140277 0.990297 30.275700 0.948056 1.079934 1.257426 1.040019 1.003731 1.127439 1.198515 1.138375 1.162746 -8.421346 1.077271 1.109133 1.139169
 1.101286 0.912720 -4.034067 0.863443 1.023876 1.255207 0.974452 0.928778 1.084298 1.176865 1.098843 1.130181 19.509243 1.019537 1.061044 1.099695
 1.158994 0.966042 -15.098695 0.913521 1.080546 1.317293 1.029045 0.983068 1.141928 1.235978 1.156521 1.188664 10.764318 1.076865 1.118200 1.157482
 1.332569 1.099855 -7.112655 1.028265 1.241894 1.511848 1.181849 1.122585 1.313759 1.419738 1.329739 1.366308 20.980757 1.239747 1.285993 1.330863
 1.315547 1.102245 -11.241117 1.037917 1.230819 1.484172 1.177207 1.123100 1.298637 1.397859 1.312874 1.346969 23.177353 1.230446 1.272184 1.314171
 1.231643 1.054027 -18.355825 1.003552 1.159369 1.374299 1.115093 1.070895 1.217446 1.302093 1.229106 1.258323 18.260584 1.159877 1.194702 1.230441
 1.132582 0.962774 -3.113760 0.919963 1.058492 1.281522 1.015713 0.977781 1.117970 1.206327 1.130155 1.160428 -2.702191 1.058500 1.094585 1.131392
 1.145338 0.912068 4.329856 0.848808 1.050811 1.328701 0.990046 0.932747 1.125210 1.235831 1.142274 1.180299 17.734167 1.047113 1.096814 1.143512
 1.129058 1.045657 -16.296162 1.022696 1.094843 1.199442 1.074487 1.053622 1.122463 1.163605 1.127867 1.141531 16.596737 1.095612 1.111719 1.128517
 1.110735 0.917732 0.060062 0.867347 1.030493 1.263188 0.982769 0.935166 1.094792 1.188037 1.107970 1.140522 -23.031933 1.030126 1.069330 1.109316
 1.238243 1.074339 3.938958 1.019693 1.176648 1.360433 1.133691 1.091046 1.225028 1.297030 1.236372 1.261116 13.552493 1.173898 1.206720 1.236960
 1.183922 1.020264 -11.699711 0.974710 1.118206 1.315110 1.074947 1.034892 1.169796 1.248093 1.181886 1.208255 -6.883305 1.115769 1.149904 1.182625
 1.218204 1.028073 -13.546483 0.974120 1.142452 1.368432 1.092342 1.045198 1.202079 1.291773 1.215852 1.246126 -8.249093 1.139350 1.179037 1.216863
 1.434881 1.155040 -11.635405 1.068401 1.327285 1.646475 1.253167 1.181736 1.411627 1.537349 1.431404 1.474550 2.643546 1.322206 1.379352 1.432642
 1.414221 1.182375 -1.166229 1.107234 1.326495 1.590546 1.264376 1.204785 1.394744 1.498413 1.411669 1.446994 17.911232 1.321323 1.368790 1.412552
 1.343891 1.172771 3.942465 1.115081 1.279970 1.475548 1.233690 1.189543 1.329492 1.405898 1.341869 1.367852 22.046972 1.275618 1.310787 1.342563
 1.147759 1.039872 -8.447897 1.008869 1.105208 1.232602 1.076651 1.049925 1.138557 1.189178 1.146484 1.163209 -8.691562 1.103070 1.125578 1.146951
 1.335683 1.123571 -5.154293 1.058010 1.253775 1.500623 1.197328 1.143486 1.317481 1.414623 1.333087 1.366019 10.893116 1.249194 1.293201 1.334008
 1.078560 1.005408 -10.099590 0.984756 1.050228 1.134435 1.031263 1.012705 1.072908 1.107470 1.077749 1.088849 -15.433249 1.049401 1.064336 1.078116
 1.440761 1.260780 17.172298 1.196242 1.375199 1.580312 1.325862 1.278876 1.425377 1.504885 1.439039 1.465742 51.373650 1.369023 1.406682 1.439424
 1.266082 1.050763 -19.255028 0.988380 1.181373 1.430457 1.124949 1.071039 1.248474 1.346725 1.263351 1.296867 -18.767771 1.178562 1.222338 1.264445
 1.247059 1.091706 -3.435327 1.045140 1.185983 1.366719 1.144960 1.106067 1.234059 1.305694 1.244982 1.269425 1.620480 1.183539 1.215647 1.245818
 1.248659 1.081405 18.116405 1.030583 1.183621 1.374845 1.139130 1.097189 1.234995 1.310811 1.246611 1.272743 3.875721 1.181015 1.215465 1.247459
 1.194940 1.020341 12.999710 0.966693 1.128463 1.316191 1.081594 1.036758 1.181046 1.255898 1.192927 1.218717 -1.763713 1.125441 1.160866 1.193695
 1.133690 1.001664 4.243172 0.959982 1.083938 1.222817 1.048669 1.014519 1.123317 1.178479 1.132115 1.151121 -0.911549 1.081434 1.108429 1.132620
 1.081342 0.992514 5.167448 0.963367 1.048711 1.140485 1.024440 1.001135 1.074375 1.110836 1.080363 1.092786 -4.972713 1.046586 1.064638 1.080747
 1.068064 1.009514 2.812725 0.990861 1.047658 1.105535 1.031940 1.015855 1.063462 1.086101 1.067571 1.074933 -8.302793 1.046093 1.057892 1.067697
 1.244174 1.087162 7.885132 1.038262 1.183816 1.360373 1.141684 1.101942 1.231391 1.301536 1.242259 1.266334 -7.326257 1.180680 1.213216 1.243082
 0.991105 0.931935 17.506594 0.914086 0.968108 1.030868 0.953491 0.937926 0.986537 1.011983 0.990384 0.998916 9.331149 0.968212 0.979430 0.990612
 1.122676 1.044304 -7.159354 1.017586 1.094226 1.175040 1.072648 1.051855 1.116485 1.148317 1.121779 1.132505 -3.137086 1.091994 1.108316 1.122081
 1.197584 1.055195 -3.668296 1.012379 1.142261 1.301903 1.104354 1.068341 1.185856 1.249854 1.195836 1.217743 -21.163713 1.139761 1.169189 1.196548
 1.290091 1.118383 -6.359532 1.069012 1.221242 1.429533 1.175853 1.134089 1.275338 1.357944 1.287902 1.316103 -10.232081 1.218191 1.254405 1.288839
 1.282261 1.114255 5.413793 1.063297 1.216348 1.413455 1.171489 1.129598 1.267752 1.345848 1.280303 1.306628 12.513803 1.212626 1.247805 1.281027
 1.188447 1.082554 7.061720 1.043072 1.152697 1.252975 1.122069 1.093433 1.180085 1.219458 1.187581 1.201002 18.288881 1.147843 1.170151 1.187781
 1.153200 1.058640 4.743414 1.026148 1.119919 1.215192 1.092637 1.067630 1.145132 1.183311 1.152153 1.164903 -3.234461 1.115661 1.136004 1.152447
 1.125930 1.028922 -1.505059 0.999992 1.088292 1.198357 1.062402 1.038095 1.118166 1.162214 1.124556 1.139548 -14.360978 1.086980 1.106518 1.125212
 1.162393 1.004035 -12.253397 0.961708 1.095655 1.292954 1.054632 1.017222 1.149074 1.228116 1.160167 1.187363 16.364031 1.095339 1.128087 1.161312
 1.279244 1.098876 -12.012932 1.044939 1.207138 1.423117 1.161429 1.116200 1.264850 1.350357 1.276682 1.306555 -0.089943 1.206628 1.242267 1.277813
 1.058624 0.998805 -14.596947 0.981045 1.035407 1.103642 1.018306 1.003535 1.053813 1.081419 1.058046 1.067046 2.422225 1.033589 1.046849 1.058276
 1.169847 1.040045 -6.281485 1.005305 1.115162 1.277586 1.083643 1.051909 1.159742 1.224463 1.167933 1.190490 5.893464 1.116571 1.142138 1.169006
 1.151058 1.088510 5.005578 1.060408 1.132833 1.182355 1.113452 1.095513 1.145749 1.165043 1.150706 1.156780 19.874340 1.127984 1.141691 1.150536
 1.251235 1.132452 -11.578415 1.097461 1.203994 1.351319 1.171755 1.143142 1.240503 1.298549 1.249586 1.269185 3.935911 1.200794 1.226339 1.250115
 1.248368 1.102017 -1.265007 1.058437 1.190499 1.365225 1.151106 1.115164 1.235331 1.304504 1.246697 1.269812 32.883739 1.186673 1.218022 1.247275
 1.212083 0.979794 -2.049048 0.912733 1.121561 1.382012 1.058151 1.000658 1.192106 1.296467 1.209199 1.245058 14.870560 1.115574 1.165112 1.210185
 1.153810 0.957971 -6.442348 0.901488 1.078074 1.294103 1.024343 0.975404 1.137267 1.223533 1.151381 1.181076 12.323013 1.072781 1.114536 1.152278
 1.135572 0.982789 -18.551952 0.938618 1.076360 1.246403 1.034439 0.996582 1.122417 1.191104 1.133765 1.157187 -1.112627 1.072512 1.104851 1.134456
 1.184494 1.097581 -0.374071 1.068863 1.151286 1.252206 1.128672 1.106186 1.177647 1.217237 1.183311 1.196911 26.487797 1.150146 1.167302 1.183757
 1.260773 1.095258 -3.533754 1.047088 1.195565 1.391522 1.150471 1.109835 1.246191 1.324294 1.258881 1.285269 -5.190311 1.191119 1.226905 1.259590
 1.077474 1.011477 1.117435 0.990645 1.052639 1.122815 1.035271 1.018071 1.072178 1.099530 1.076788 1.086070 8.265051 1.051521 1.064884 1.077007
 1.166386 1.026445 -7.218668 0.986965 1.112039 1.270866 1.072301 1.038165 1.154084 1.217844 1.164888 1.186522 -1.816178 1.106847 1.138038 1.165356
 1.165000 0.982987 5.001062 0.930901 1.092375 1.303362 1.043756 0.999478 1.149413 1.233761 1.162695 1.191706 -7.677345 1.089127 1.127740 1.163661
 1.157217 1.071201 1.501238 1.045590 1.123406 1.225470 1.100294 1.078829 1.149928 1.190504 1.156088 1.169596 -16.304646 1.121457 1.139627 1.156535
 1.169697 1.070825 17.931093 1.040562 1.131329 1.246263 1.104530 1.079791 1.161474 1.207188 1.168547 1.184051 -13.625544 1.128942 1.149812 1.169039
 1.217120 1.039707 20.349079 0.985214 1.149991 1.341538 1.101388 1.055975 1.203071 1.279522 1.215054 1.241516 -13.949708 1.146021 1.182842 1.215847
 1.160417 1.019382 2.138294 0.975293 1.107569 1.256635 1.068969 1.032783 1.148980 1.208546 1.158709 1.179623 -7.733587 1.104084 1.133217 1.159310
 1.109038 1.020256 3.288166 0.990361 1.077033 1.168418 1.052326 1.029041 1.101997 1.138446 1.108016 1.120395 -5.696615 1.074433 1.092412 1.108450
 1.095208 1.086142 9.364620 1.076281 1.095144 1.097333 1.092041 1.088298 1.094640 1.094836 1.095180 1.094875 -4.307852 1.093788 1.095244 1.095014
 1.162283 1.044474 11.123704 1.008556 1.116733 1.248892 1.084896 1.055425 1.152237 1.204970 1.160711 1.178839 -2.998935 1.114236 1.138596 1.161379
 1.082739 1.042976 18.886652 1.027614 1.068600 1.109596 1.057987 1.047163 1.079883 1.095442 1.082359 1.087052 -4.845892 1.067814 1.075405 1.082564
 1.078946 0.997662 -8.911592 0.970240 1.048845 1.130614 1.026250 1.005235 1.072385 1.105157 1.078146 1.089269 8.081361 1.046754 1.063773 1.078510
 1.189039 1.027076 6.411809 0.980432 1.125227 1.309235 1.081970 1.041786 1.175627 1.249496 1.187041 1.212499 -14.711853 1.122575 1.156406 1.187871
 -0.443666 -0.907811 -59.756268 -1.037184 -0.630210 -0.070204 -0.752394 -0.866071 -0.483715 -0.261760 -0.449666 -0.373869 -70.775604 -0.637458 -0.540391 -0.447277
 -6.959994 5.196297
 -3.527495 4.256523
 56.324142 -56.474056
 -3.412897 3.329825
 -6.644979 3.614269
 -7.895566 9.288102
 -2.515568 6.584173
 -2.865990 5.257480
 -4.617568 7.090698
 -5.575210 8.759951
 -7.282847 4.810216
 -7.134892 5.816289
 51.749741 -51.674397
 -2.176322 7.972463
 -6.031577 5.101869
 -6.727090 5.388424
 -11.487342 2.472703
