# Supplementary material for: AMS 3.0: prediction of post-translational modifications
Source: BMC Bioinformatics. 2010 Apr 28;11:210. doi: 10.1186/1471-2105-11-210 (PMC2874555; doi:10.1186/1471-2105-11-210)
Supplement: Additional file 2 — PTM predictor software with training data. PTM_Archive.tar.gz includes the predictor software binaries together with all trained ANNs in tar.gz compressed form. [file 1471-2105-11-210-S2.GZ › PTM_Archive/4-hydroxyproline/R/Rnet18.dat]

 2
 90 18 2
 0.998760 0.992781 1.021791 0.734522 0.948160 0.934456 0.755734 0.894171 -13.409490 0.845800 0.869942 6.578198 1.016906 0.948616 0.974202 21.200382 0.661275 0.971392
 1.000185 0.995984 1.051509 0.731073 0.965291 0.950521 0.756503 0.908611 -33.192352 0.856201 0.882098 29.653629 1.046463 0.965701 0.989500 3.797265 0.648728 0.987337
 1.122104 1.097963 1.183855 0.764116 1.032517 1.013444 0.797122 0.991731 9.339865 0.928596 0.962576 66.176453 1.177955 1.033134 1.067538 -1.645789 0.635696 1.063694
 1.208661 1.193046 1.250018 1.012379 1.153007 1.141538 1.023283 1.107960 -48.112965 1.075609 1.091663 -0.439091 1.245870 1.153202 1.173800 0.341959 0.954864 1.171979
 1.209943 1.199924 1.236284 1.114280 1.176728 1.170514 1.117410 1.153397 15.696942 1.138062 1.145390 -19.976721 1.233443 1.176732 1.188954 -12.342648 1.095159 1.187485
 1.061866 1.050211 1.092029 0.996707 1.023849 1.021451 1.005319 1.026585 -8.674253 1.020944 1.023434 -26.036602 1.089131 1.024089 1.037392 -6.089597 0.980002 1.035921
 1.021947 1.000204 1.080337 0.748914 0.983134 0.968320 0.769784 0.924179 0.994098 0.869089 0.896928 -7.951581 1.074741 0.983494 0.995234 -2.761194 0.666880 0.995110
 1.046792 1.040430 1.062203 1.009712 1.026167 1.021990 1.015209 1.022596 24.698732 1.024758 1.024113 -47.042904 1.060870 1.026164 1.033328 33.217854 0.989671 1.032642
 1.051805 1.033505 1.098817 0.870757 1.000192 1.000213 0.885572 0.991486 8.941270 0.952215 0.971013 -0.261998 1.094073 1.000193 1.011634 -27.730522 0.822574 1.009153
 1.000084 0.990903 1.048782 0.718528 0.962520 0.951212 0.744430 0.910815 -11.554496 0.855324 0.883754 13.137728 1.044025 0.962943 0.978442 -3.432925 0.608348 0.976562
 0.882364 0.860437 0.935480 0.574050 0.805446 0.789605 0.589317 0.740585 7.907711 0.686917 0.714837 -44.136124 0.930793 0.806015 0.834539 4.372537 0.495482 0.830873
 0.947825 0.927564 0.985363 0.654101 0.875396 0.860642 0.671436 0.815558 37.438175 0.764269 0.790228 -25.661375 0.983524 0.875593 0.902889 -11.449327 0.580007 0.899745
 1.321384 1.307361 1.358863 1.120453 1.270447 1.259754 1.139479 1.229409 17.718439 1.197844 1.212980 -15.872045 1.355229 1.270768 1.290248 -12.549686 1.056641 1.288076
 1.254805 1.243387 1.283848 1.087848 1.215192 1.207624 1.105549 1.183648 45.587841 1.157647 1.170961 -20.321178 1.281027 1.215309 1.230353 -11.820792 1.025097 1.228819
 1.237431 1.233076 1.251282 1.183003 1.223099 1.220350 1.192213 1.213103 8.982063 1.206092 1.209049 28.941322 1.249936 1.223302 1.228403 -12.706647 1.162914 1.228024
 0.963929 0.953946 0.983901 0.818844 0.930446 0.923401 0.821942 0.902054 -0.690771 0.874657 0.890381 48.945858 0.982017 0.930561 0.942779 11.459594 0.767611 0.940832
 0.883393 0.854431 0.946577 0.442868 0.779880 0.758397 0.473392 0.690367 29.109045 0.614782 0.652679 15.223058 0.941149 0.780350 0.819743 5.421624 0.318799 0.815229
 1.100328 1.102597 1.095792 1.154753 1.111236 1.114544 1.149942 1.122512 11.823572 1.131626 1.127411 42.712719 1.095930 1.111168 1.106437 -16.286055 1.167118 1.107209
 0.912242 0.890969 0.961260 0.519623 0.830538 0.812031 0.553658 0.756551 -30.573547 0.688651 0.724287 -18.830408 0.956603 0.831059 0.863684 -1.658092 0.380326 0.859962
 1.279328 1.269349 1.306873 1.155577 1.244031 1.237034 1.165565 1.216758 4.895145 1.197696 1.206937 -2.307761 1.304043 1.244252 1.257489 -14.962369 1.124223 1.255936
 1.200746 1.176959 1.264798 0.907064 1.111637 1.094566 0.933726 1.045460 -31.698278 1.001472 1.016804 -10.052777 1.258787 1.112373 1.146473 -2.414958 0.816444 1.143623
 1.181858 1.157403 1.246746 0.856466 1.090265 1.072354 0.887189 1.019651 55.545013 0.996676 1.001460 21.519947 1.240496 1.090948 1.126376 7.176587 0.752030 1.123149
 1.313243 1.301716 1.343652 1.151741 1.270132 1.262174 1.169818 1.239725 22.321442 1.214898 1.225022 11.034570 1.340700 1.270547 1.287268 -16.891188 1.116213 1.286459
 1.228426 1.218496 1.253960 1.091193 1.192132 1.184927 1.105978 1.165465 19.666353 1.143861 1.152947 33.564255 1.251759 1.192377 1.206111 -7.186746 1.062257 1.205122
 1.154930 1.147033 1.176775 1.050879 1.125603 1.120623 1.062015 1.105766 6.670074 1.089907 1.095589 -5.695061 1.174634 1.125895 1.137034 2.761921 1.033120 1.136405
 0.852948 0.835295 0.898125 0.562618 0.789952 0.776854 0.584343 0.736282 32.275166 0.687238 0.713871 41.633865 0.894064 0.790276 0.814070 26.256525 0.468469 0.811669
 1.152834 1.127066 1.220803 0.799210 1.055692 1.036416 0.833618 0.997909 2.568341 0.955581 0.983189 -20.599981 1.214229 1.056257 1.094188 4.902577 0.685512 1.090694
 0.998800 0.997999 1.007718 0.999206 0.996972 0.997158 0.999996 0.998757 2.015593 0.999937 0.999855 -2.240677 1.006176 0.997076 0.997314 3.578483 0.988362 0.997260
 0.973505 0.960467 1.008473 0.657188 0.917269 0.901742 0.688884 0.854680 -14.275793 0.802019 0.828635 -22.915392 1.003353 0.917709 0.942997 -3.416098 0.552418 0.940576
 1.235630 1.227026 1.256773 1.130799 1.207076 1.201576 1.142596 1.186708 20.680487 1.171242 1.177984 -15.414972 1.254863 1.207335 1.218226 -20.424097 1.106979 1.217426
 1.009354 0.997390 1.064099 0.774540 0.975064 0.963682 0.796429 0.923646 50.063419 0.881820 0.903492 -11.512660 1.059483 0.975400 0.989450 2.212308 0.713855 0.988467
 1.099139 1.079517 1.152298 0.872654 1.025634 1.011421 0.892588 1.000565 -5.727170 0.970514 0.988874 -11.624037 1.147308 1.026006 1.054444 -0.021029 0.810358 1.051949
 1.273726 1.248075 1.341393 0.854080 1.173698 1.153429 0.900795 1.094509 4.831070 1.024634 1.057085 30.335918 1.335059 1.174419 1.213541 20.575686 0.699238 1.210865
 1.316198 1.294671 1.371572 0.980869 1.235897 1.220129 1.011989 1.174465 38.534142 1.121788 1.145801 -21.756453 1.366497 1.236710 1.267819 6.527070 0.883209 1.265908
 1.291433 1.278055 1.328870 1.092225 1.240485 1.231063 1.116252 1.203758 15.680221 1.173588 1.186147 -28.522083 1.325441 1.240875 1.260463 -12.514820 1.039664 1.259126
 1.124545 1.109570 1.166585 1.011864 1.068354 1.058554 1.022567 1.033522 -3.549457 1.039432 1.035107 -29.705914 1.162588 1.068878 1.090430 8.492532 1.003233 1.088865
 1.087080 1.063264 1.150473 0.784354 0.999555 0.990956 0.814084 0.960992 39.812443 0.920471 0.937877 2.991585 1.144340 0.999959 1.033011 -23.873766 0.701600 1.029963
 1.108550 1.099139 1.132871 1.015248 1.075401 1.069523 1.018147 1.054011 25.861326 1.034911 1.042485 -48.621845 1.130604 1.075558 1.088070 15.379189 1.003750 1.087469
 1.009894 0.991717 1.065771 0.721127 0.948166 0.935815 0.755699 0.896687 -34.182411 0.855886 0.874590 -8.541044 1.060274 0.948521 0.972213 -17.731936 0.626409 0.969634
 1.072930 1.050758 1.131048 0.704240 0.991637 0.979284 0.748067 0.938064 10.394214 0.883562 0.911835 -10.676370 1.125571 0.992163 1.021170 13.952540 0.552981 1.018516
 1.164239 1.148197 1.206434 0.982271 1.106063 1.094681 1.000768 1.061841 -16.096216 1.027621 1.043520 -7.867728 1.202315 1.106656 1.128793 0.399880 0.923255 1.126826
 1.211425 1.192725 1.258737 0.986885 1.144334 1.131169 1.001479 1.093632 -16.421728 1.052911 1.071327 -8.740069 1.254174 1.144646 1.170239 0.201045 0.915774 1.168055
 1.500910 1.476776 1.566871 1.089428 1.405830 1.387269 1.134417 1.332299 -7.374141 1.267513 1.296728 -2.211227 1.560865 1.406579 1.444194 0.331672 0.977949 1.441336
 1.458033 1.437904 1.513030 1.103906 1.379149 1.363977 1.144130 1.317250 28.119001 1.261695 1.287167 8.678295 1.508214 1.379871 1.410483 1.387440 1.000649 1.408304
 1.361594 1.346806 1.401602 1.101096 1.304227 1.293579 1.131029 1.260136 28.066393 1.219528 1.238622 10.075068 1.398255 1.304594 1.327385 1.889596 1.016790 1.325941
 1.118594 1.108419 1.144971 1.000816 1.082730 1.076296 1.000565 1.056960 -44.715408 1.036432 1.046039 -9.324372 1.142319 1.082973 1.096154 1.019363 0.993758 1.094807
 1.361652 1.342462 1.412401 1.052749 1.288875 1.274809 1.085264 1.233264 5.112679 1.184972 1.207043 -3.285032 1.407532 1.289341 1.317991 1.008006 0.976840 1.315518
 1.050720 1.040640 1.074171 0.990346 1.017094 1.010851 0.997470 0.998924 -48.058929 0.996220 0.997272 -7.483700 1.071842 1.017358 1.028421 0.415331 0.973410 1.027559
 1.468899 1.453562 1.512818 1.165540 1.406740 1.394465 1.202012 1.357162 83.905052 1.310925 1.332730 16.396475 1.509188 1.407388 1.431509 2.947153 1.043946 1.430246
 1.287843 1.268781 1.337619 1.011536 1.215661 1.201762 1.027815 1.160514 -42.375080 1.114196 1.134573 -8.052193 1.333439 1.216105 1.243816 -0.472375 0.946771 1.241504
 1.427754 1.422382 1.443901 1.381341 1.410937 1.407994 1.387779 1.400544 -1.848414 1.394140 1.396237 7.956845 1.442618 1.411058 1.416767 9.688038 1.383597 1.416175
 1.400928 1.392691 1.422574 1.297348 1.373384 1.368755 1.309423 1.353738 1.019624 1.338261 1.344494 29.272821 1.420137 1.373683 1.383673 6.576503 1.277238 1.382825
 1.108994 1.089252 1.158058 0.767890 1.034224 1.017537 0.810271 0.978101 8.144181 0.929021 0.954310 23.252224 1.153501 1.034788 1.064125 -4.425644 0.632198 1.061182
 0.974019 0.960208 1.006231 0.640822 0.918119 0.904504 0.680039 0.860037 -1.101427 0.804554 0.833071 18.909163 1.001771 0.918562 0.941607 3.200985 0.503221 0.939129
 0.942860 0.932970 0.967050 0.703259 0.902588 0.892847 0.730755 0.860098 -9.703390 0.820591 0.840254 1.462039 0.964877 0.902848 0.919359 17.425364 0.601914 0.917746
 0.923438 0.914584 0.943444 0.779942 0.892489 0.886112 0.791527 0.865177 -7.495203 0.842883 0.855581 -1.505126 0.941903 0.892552 0.904341 15.430078 0.714605 0.902951
 1.453142 1.449697 1.463529 1.423347 1.441315 1.440276 1.434559 1.437701 -0.567416 1.435070 1.433746 11.615589 1.462255 1.441738 1.445721 14.921846 1.431113 1.445665
 0.805002 0.790972 0.835755 0.577653 0.757123 0.746490 0.591994 0.712687 18.064074 0.672967 0.695021 37.483356 0.832606 0.757358 0.775519 8.701391 0.494681 0.773101
 1.120407 1.116285 1.132199 1.055107 1.104468 1.101659 1.064355 1.093935 8.271184 1.084598 1.088285 -41.412537 1.131300 1.104551 1.110944 3.959529 1.046649 1.110480
 1.174345 1.161569 1.206377 0.967647 1.126446 1.116344 0.985386 1.085808 -16.343502 1.050373 1.067088 -20.140444 1.203601 1.126756 1.145578 -15.647445 0.891801 1.143922
 1.571431 1.567542 1.586865 1.556267 1.555620 1.555138 1.567346 1.554533 -22.378910 1.556315 1.550220 46.992378 1.585263 1.555833 1.562174 1.701263 1.590365 1.562708
 1.570780 1.568797 1.583191 1.562772 1.559603 1.559426 1.575491 1.560637 37.942352 1.563763 1.557485 46.473534 1.581656 1.559760 1.564259 5.882466 1.595194 1.565126
 1.322240 1.320310 1.327542 1.242752 1.314674 1.312881 1.267872 1.308074 29.071421 1.298622 1.301167 19.073406 1.327206 1.315006 1.318046 5.711895 1.199619 1.318448
 1.223005 1.220196 1.232520 1.125823 1.208065 1.206000 1.151234 1.197447 23.138487 1.185052 1.189251 44.351597 1.231678 1.208182 1.214706 -4.936242 1.082763 1.214618
 1.172811 1.168214 1.186296 1.086366 1.155247 1.151505 1.101895 1.140841 -17.231833 1.129307 1.134041 -13.385773 1.185113 1.155375 1.162221 0.463982 1.055913 1.161625
 1.247173 1.236158 1.277794 1.124899 1.206241 1.199537 1.141183 1.181886 17.568510 1.165086 1.169602 -20.506922 1.274757 1.206558 1.221665 -17.452290 1.120907 1.220966
 1.531934 1.525655 1.550658 1.476597 1.511436 1.508124 1.488390 1.500601 -6.242640 1.495217 1.495341 -41.214417 1.548788 1.511554 1.518987 3.596165 1.479520 1.518996
 1.030907 1.026710 1.043548 1.000917 1.015743 1.013327 1.000322 1.007274 -3.098956 1.000945 1.002009 14.738791 1.042380 1.015951 1.021424 1.849340 1.008185 1.021063
 1.253822 1.245790 1.275464 1.142330 1.225622 1.219778 1.160465 1.205710 -7.406092 1.190433 1.196743 -10.684347 1.273346 1.225708 1.236455 -16.665779 1.108935 1.235496
 1.236231 1.239198 1.231915 1.236718 1.244559 1.246629 1.249483 1.251421 -19.246346 1.253810 1.251023 17.111135 1.232344 1.244520 1.242059 9.895379 1.222608 1.242618
 1.396442 1.392410 1.409849 1.368162 1.383624 1.382503 1.378159 1.379668 -1.727892 1.378191 1.376209 -26.073269 1.408544 1.383821 1.387954 -22.678028 1.371485 1.388012
 1.459910 1.456746 1.471419 1.444126 1.449112 1.448486 1.453068 1.447888 50.893875 1.448689 1.445253 -23.583361 1.470495 1.449318 1.453348 -10.336943 1.453791 1.453760
 1.651909 1.651426 1.657694 1.669995 1.647879 1.648252 1.682107 1.654079 23.168161 1.661532 1.652961 -48.034241 1.657033 1.648032 1.649596 -5.680461 1.703372 1.650919
 1.475837 1.475035 1.483186 1.475740 1.468773 1.468919 1.489263 1.472037 17.718102 1.475904 1.469097 -9.550322 1.482572 1.468881 1.472241 0.524612 1.502216 1.473318
 1.358075 1.355527 1.366443 1.336866 1.347335 1.346620 1.350820 1.346538 -16.398701 1.346743 1.341491 -18.727669 1.365995 1.347635 1.352227 -5.703914 1.351776 1.353341
 1.280404 1.278351 1.288382 1.225981 1.270159 1.269789 1.243472 1.265651 2.398088 1.260537 1.260888 10.863542 1.287447 1.270374 1.274294 -11.541715 1.201025 1.274528
 1.505253 1.500721 1.519560 1.454797 1.488434 1.486338 1.472400 1.482883 -21.146021 1.479265 1.476837 9.543371 1.517915 1.488560 1.495460 16.337023 1.453807 1.495681
 1.083540 1.080370 1.094705 1.040103 1.070724 1.068486 1.047221 1.062732 12.664262 1.056526 1.058105 15.526479 1.093773 1.071023 1.075804 9.077336 1.037649 1.075579
 1.406534 1.406565 1.410224 1.424703 1.404141 1.404904 1.435573 1.411671 10.184467 1.419024 1.410245 -13.647909 1.409732 1.404352 1.405662 0.668771 1.453937 1.406797
 1.445116 1.441207 1.457819 1.403383 1.430441 1.428861 1.417710 1.424367 5.292285 1.421582 1.418971 -54.800468 1.456747 1.430616 1.436368 9.324407 1.405870 1.436535
 1.261885 1.262630 1.263797 1.293537 1.263616 1.265174 1.296463 1.271112 -53.322365 1.278989 1.272748 40.066647 1.263747 1.263806 1.262839 2.083388 1.316558 1.263524
 1.292481 1.292773 1.295564 1.309345 1.292271 1.293474 1.316621 1.298301 -2.394093 1.303593 1.298083 41.057590 1.295194 1.292338 1.292524 5.060886 1.329990 1.293269
 1.389587 1.383935 1.406936 1.292286 1.363547 1.359292 1.316697 1.350155 -12.779488 1.338528 1.338940 53.020813 1.405563 1.363848 1.375039 19.430464 1.288161 1.375590
 1.240661 1.235471 1.256203 1.154417 1.217102 1.213323 1.169707 1.203732 -36.411354 1.191570 1.193777 3.079999 1.255040 1.217413 1.226791 17.358904 1.144428 1.226971
 1.100684 1.096359 1.114867 1.039456 1.080955 1.077939 1.050536 1.068650 -5.519366 1.057596 1.060568 -19.066963 1.113705 1.081027 1.089219 21.053453 1.028084 1.089467
 0.998308 0.998936 0.997284 1.000058 0.999748 0.999773 1.000002 0.999836 0.089548 0.999866 0.999867 38.527790 0.997397 0.999748 0.999654 1.004928 1.015357 0.999675
 1.295463 1.294163 1.301412 1.297682 1.289101 1.289543 1.304819 1.291818 0.578464 1.295169 1.290041 -4.664940 1.300970 1.289314 1.292410 1.335128 1.320071 1.292711
 1.055149 1.051246 1.064607 1.016476 1.042562 1.041098 1.023824 1.036752 -1.934281 1.031752 1.032763 36.362831 1.063721 1.042693 1.047415 13.826800 1.022618 1.047529
 1.114147 1.113511 1.119589 1.123202 1.108360 1.108556 1.124539 1.109425 32.280155 1.110724 1.107936 -26.149817 1.119384 1.108447 1.111226 -5.255121 1.137508 1.111664
 1.315260 1.309236 1.334319 1.227854 1.289046 1.285203 1.246708 1.274533 -10.685011 1.263368 1.264532 10.043430 1.332882 1.289329 1.300601 8.389155 1.232463 1.300727
 -0.216456 -0.261945 -0.092488 -0.900433 -0.392249 -0.426524 -0.828495 -0.524212 -235.354416 -0.628622 -0.582166 -34.106586 -0.103592 -0.390947 -0.321600 -16.157513 -1.068050 -0.326736
 -9.711466 10.054756
 -10.009469 9.138851
 -10.774491 10.828279
 -4.278360 8.316669
 -6.575763 10.955816
 -6.934648 10.228539
 -7.369885 5.992353
 -8.612773 7.550932
 88.301895 -88.576500
 -8.402589 6.737932
 -6.499596 9.028276
 62.837273 -63.014072
 -11.014363 10.413214
 -6.739005 10.809494
 -8.811034 9.565572
 45.217014 -45.320271
 -6.741256 4.713530
 -9.712906 8.617463
 -17.321188 6.971195
 0.998759 0.992779 1.021790 0.734519 0.948158 0.934455 0.755731 0.894169 -13.402119 0.845798 0.869940 6.578122 1.016905 0.948614 0.974201 21.204779 0.661271 0.971390
 1.000184 0.995983 1.051508 0.731071 0.965289 0.950519 0.756500 0.908609 -33.185047 0.856199 0.882096 29.653545 1.046462 0.965700 0.989499 3.801599 0.648725 0.987336
 1.122105 1.097965 1.183856 0.764120 1.032519 1.013446 0.797125 0.991733 9.344145 0.928599 0.962579 66.176254 1.177956 1.033136 1.067540 -1.642899 0.635701 1.063695
 1.208663 1.193048 1.250019 1.012384 1.153010 1.141541 1.023288 1.107963 -48.111637 1.075612 1.091666 -0.439293 1.245872 1.153205 1.173802 0.343262 0.954870 1.171982
 1.209945 1.199926 1.236285 1.114285 1.176730 1.170517 1.117414 1.153400 15.697565 1.138065 1.145393 -19.976902 1.233444 1.176734 1.188956 -12.341766 1.095165 1.187487
 1.061866 1.050211 1.092028 0.996707 1.023848 1.021451 1.005318 1.026585 -8.668797 1.020944 1.023433 -26.036676 1.089131 1.024089 1.037392 -6.086401 0.980001 1.035921
 1.021946 1.000203 1.080336 0.748912 0.983132 0.968318 0.769782 0.924177 1.001839 0.869087 0.896926 -7.951743 1.074740 0.983493 0.995233 -2.756358 0.666877 0.995108
 1.046793 1.040430 1.062203 1.009713 1.026167 1.021991 1.015210 1.022596 24.700348 1.024759 1.024113 -47.042931 1.060870 1.026164 1.033328 33.218727 0.989672 1.032642
 1.051805 1.033505 1.098817 0.870758 1.000193 1.000213 0.885573 0.991486 8.945313 0.952215 0.971013 -0.262231 1.094073 1.000193 1.011635 -27.727430 0.822575 1.009153
 1.000084 0.990904 1.048782 0.718530 0.962521 0.951212 0.744432 0.910816 -11.550870 0.855326 0.883755 13.137612 1.044026 0.962944 0.978443 -3.430765 0.608350 0.976563
 0.882364 0.860438 0.935481 0.574051 0.805447 0.789605 0.589318 0.740586 7.909895 0.686917 0.714837 -44.136204 0.930793 0.806016 0.834540 4.373826 0.495483 0.830873
 0.947825 0.927564 0.985363 0.654101 0.875397 0.860643 0.671436 0.815558 37.441822 0.764269 0.790228 -25.661465 0.983524 0.875594 0.902889 -11.447218 0.580008 0.899745
 1.321385 1.307361 1.358863 1.120454 1.270448 1.259754 1.139480 1.229410 17.726572 1.197844 1.212980 -15.872244 1.355229 1.270769 1.290248 -12.544749 1.056642 1.288076
 1.254806 1.243388 1.283848 1.087849 1.215192 1.207624 1.105550 1.183649 45.595100 1.157647 1.170962 -20.321381 1.281027 1.215310 1.230353 -11.816327 1.025098 1.228820
 1.237432 1.233076 1.251283 1.183005 1.223100 1.220351 1.192215 1.213104 8.986672 1.206093 1.209050 28.941147 1.249936 1.223302 1.228404 -12.703744 1.162917 1.228025
 0.963928 0.953945 0.983900 0.818842 0.930444 0.923400 0.821940 0.902052 -0.684630 0.874655 0.890380 48.945789 0.982016 0.930560 0.942778 11.463165 0.767609 0.940831
 0.883394 0.854432 0.946578 0.442871 0.779882 0.758399 0.473395 0.690369 29.110258 0.614784 0.652681 15.222895 0.941150 0.780352 0.819744 5.422168 0.318803 0.815230
 1.100329 1.102598 1.095792 1.154755 1.111237 1.114545 1.149943 1.122513 11.825552 1.131627 1.127412 42.712696 1.095930 1.111168 1.106438 -16.284098 1.167120 1.107210
 0.912244 0.890970 0.961261 0.519626 0.830539 0.812032 0.553660 0.756553 -30.570297 0.688653 0.724289 -18.830656 0.956604 0.831061 0.863686 -1.656343 0.380330 0.859964
 1.279328 1.269348 1.306872 1.155577 1.244031 1.237034 1.165564 1.216758 4.901896 1.197696 1.206936 -2.307863 1.304042 1.244252 1.257488 -14.958640 1.124222 1.255936
 1.200746 1.176959 1.264798 0.907064 1.111637 1.094566 0.933726 1.045461 -31.694351 1.001473 1.016804 -10.052853 1.258787 1.112373 1.146474 -2.412593 0.816444 1.143623
 1.181858 1.157403 1.246746 0.856466 1.090265 1.072354 0.887189 1.019651 55.550205 0.996676 1.001460 21.519850 1.240496 1.090948 1.126376 7.179707 0.752031 1.123149
 1.313243 1.301716 1.343652 1.151741 1.270132 1.262174 1.169818 1.239725 22.331244 1.214898 1.225022 11.034375 1.340700 1.270547 1.287268 -16.885199 1.116214 1.286459
 1.228427 1.218497 1.253960 1.091194 1.192132 1.184927 1.105979 1.165465 19.673483 1.143862 1.152948 33.564106 1.251760 1.192377 1.206112 -7.182383 1.062260 1.205123
 1.154931 1.147034 1.176776 1.050881 1.125604 1.120624 1.062017 1.105767 6.674020 1.089909 1.095590 -5.695147 1.174635 1.125896 1.137035 2.764305 1.033123 1.136406
 0.852949 0.835296 0.898125 0.562619 0.789953 0.776854 0.584344 0.736283 32.275139 0.687239 0.713872 41.633858 0.894064 0.790277 0.814070 26.256464 0.468470 0.811670
 1.152834 1.127067 1.220803 0.799211 1.055693 1.036417 0.833619 0.997910 2.573400 0.955582 0.983190 -20.600077 1.214229 1.056257 1.094189 4.905629 0.685514 1.090695
 0.998800 0.997999 1.007718 0.999207 0.996972 0.997158 0.999996 0.998757 2.017174 0.999938 0.999855 -2.240727 1.006176 0.997076 0.997314 3.579415 0.988362 0.997260
 0.973506 0.960468 1.008474 0.657192 0.917271 0.901744 0.688887 0.854682 -14.272796 0.802022 0.828637 -22.915449 1.003355 0.917711 0.942998 -3.414236 0.552422 0.940577
 1.235629 1.227025 1.256772 1.130798 1.207075 1.201575 1.142595 1.186707 20.689289 1.171242 1.177984 -15.415144 1.254863 1.207334 1.218226 -20.418699 1.106978 1.217425
 1.009355 0.997391 1.064100 0.774543 0.975065 0.963683 0.796431 0.923647 50.065163 0.881821 0.903494 -11.512755 1.059484 0.975401 0.989451 2.213488 0.713858 0.988468
 1.099140 1.079518 1.152300 0.872658 1.025636 1.011423 0.892591 1.000567 -5.725114 0.970517 0.988876 -11.624142 1.147309 1.026007 1.054445 -0.019649 0.810362 1.051950
 1.273726 1.248075 1.341393 0.854081 1.173699 1.153429 0.900796 1.094509 4.838467 1.024634 1.057086 30.335732 1.335059 1.174419 1.213541 20.580416 0.699239 1.210865
 1.316197 1.294671 1.371572 0.980868 1.235896 1.220128 1.011989 1.174464 38.540867 1.121787 1.145800 -21.756636 1.366496 1.236710 1.267818 6.531268 0.883208 1.265908
 1.291433 1.278055 1.328869 1.092224 1.240484 1.231063 1.116251 1.203757 15.685839 1.173587 1.186146 -28.522245 1.325441 1.240874 1.260463 -12.511396 1.039663 1.259126
 1.124544 1.109569 1.166584 1.011862 1.068352 1.058553 1.022564 1.033521 -3.544172 1.039430 1.035105 -29.705978 1.162587 1.068877 1.090429 8.495459 1.003230 1.088864
 1.087082 1.063265 1.150473 0.784357 0.999556 0.990957 0.814087 0.960993 39.814861 0.920473 0.937879 2.991411 1.144341 0.999961 1.033013 -23.872150 0.701603 1.029964
 1.108549 1.099138 1.132871 1.015247 1.075401 1.069522 1.018145 1.054011 25.864567 1.034910 1.042485 -48.621864 1.130604 1.075558 1.088069 15.381066 1.003749 1.087469
 1.009895 0.991717 1.065771 0.721128 0.948166 0.935815 0.755699 0.896687 -34.180298 0.855886 0.874590 -8.541279 1.060274 0.948521 0.972213 -17.730612 0.626410 0.969635
 1.072931 1.050758 1.131049 0.704241 0.991637 0.979284 0.748068 0.938065 10.398676 0.883563 0.911836 -10.676466 1.125571 0.992163 1.021171 13.955502 0.552983 1.018517
 1.164239 1.148197 1.206434 0.982271 1.106063 1.094682 1.000768 1.061841 -16.092505 1.027621 1.043520 -7.867804 1.202315 1.106656 1.128794 0.402123 0.923255 1.126826
 1.211426 1.192725 1.258737 0.986886 1.144334 1.131169 1.001479 1.093632 -16.417341 1.052911 1.071327 -8.740160 1.254174 1.144646 1.170239 0.203694 0.915775 1.168055
 1.500910 1.476777 1.566872 1.089429 1.405831 1.387270 1.134418 1.332300 -7.365038 1.267514 1.296729 -2.211414 1.560865 1.406580 1.444194 0.337170 0.977950 1.441336
 1.458033 1.437904 1.513030 1.103907 1.379149 1.363977 1.144131 1.317250 28.127934 1.261695 1.287168 8.678112 1.508214 1.379871 1.410483 1.392835 1.000650 1.408304
 1.361594 1.346807 1.401602 1.101097 1.304227 1.293579 1.131030 1.260136 28.073938 1.219529 1.238622 10.074912 1.398256 1.304594 1.327386 1.894153 1.016792 1.325941
 1.118594 1.108419 1.144971 1.000816 1.082730 1.076296 1.000565 1.056960 -44.712490 1.036432 1.046039 -9.324432 1.142319 1.082973 1.096154 1.021124 0.993758 1.094807
 1.361653 1.342462 1.412401 1.052749 1.288876 1.274809 1.085264 1.233265 5.119879 1.184972 1.207043 -3.285180 1.407532 1.289341 1.317991 1.012355 0.976842 1.315518
 1.050720 1.040640 1.074171 0.990346 1.017095 1.010851 0.997470 0.998924 -48.057663 0.996220 0.997272 -7.483726 1.071842 1.017358 1.028421 0.416095 0.973410 1.027559
 1.468899 1.453562 1.512818 1.165541 1.406741 1.394466 1.202013 1.357163 83.915176 1.310926 1.332731 16.396267 1.509188 1.407389 1.431509 2.953270 1.043948 1.430246
 1.287843 1.268781 1.337619 1.011536 1.215661 1.201762 1.027815 1.160515 -42.369846 1.114196 1.134574 -8.052300 1.333439 1.216105 1.243817 -0.469215 0.946772 1.241504
 1.427754 1.422381 1.443901 1.381340 1.410936 1.407994 1.387778 1.400544 -1.844468 1.394140 1.396237 7.956768 1.442618 1.411057 1.416766 9.690457 1.383596 1.416175
 1.400928 1.392691 1.422573 1.297347 1.373384 1.368754 1.309422 1.353737 1.024835 1.338260 1.344494 29.272720 1.420136 1.373683 1.383673 6.579685 1.277237 1.382824
 1.108994 1.089252 1.158058 0.767890 1.034224 1.017537 0.810271 0.978101 8.153985 0.929020 0.954310 23.252024 1.153500 1.034788 1.064125 -4.419694 0.632198 1.061182
 0.974019 0.960208 1.006232 0.640823 0.918119 0.904504 0.680040 0.860037 -1.094296 0.804555 0.833072 18.909014 1.001772 0.918562 0.941607 3.205281 0.503222 0.939130
 0.942860 0.932971 0.967051 0.703260 0.902588 0.892848 0.730756 0.860098 -9.699426 0.820591 0.840255 1.461955 0.964877 0.902848 0.919360 17.427736 0.601915 0.917746
 0.923439 0.914585 0.943445 0.779945 0.892491 0.886113 0.791529 0.865178 -7.495250 0.842885 0.855582 -1.505143 0.941904 0.892554 0.904342 15.429911 0.714608 0.902952
 1.453142 1.449697 1.463528 1.423346 1.441314 1.440275 1.434558 1.437700 -0.562311 1.435069 1.433745 11.615496 1.462255 1.441737 1.445720 14.925027 1.431112 1.445665
 0.805003 0.790972 0.835756 0.577654 0.757123 0.746491 0.591995 0.712687 18.065638 0.672968 0.695022 37.483318 0.832607 0.757359 0.775519 8.702301 0.494682 0.773102
 1.120407 1.116284 1.132199 1.055106 1.104467 1.101658 1.064354 1.093934 8.274242 1.084597 1.088285 -41.412601 1.131300 1.104551 1.110943 3.961374 1.046647 1.110479
 1.174345 1.161568 1.206377 0.967646 1.126446 1.116343 0.985385 1.085807 -16.334705 1.050373 1.067087 -20.140619 1.203601 1.126755 1.145578 -15.642077 0.891800 1.143921
 1.571432 1.567543 1.586865 1.556268 1.555621 1.555139 1.567346 1.554533 -22.376415 1.556315 1.550220 46.992336 1.585264 1.555834 1.562175 1.702741 1.590366 1.562708
 1.570780 1.568797 1.583191 1.562773 1.559604 1.559426 1.575492 1.560637 37.946182 1.563763 1.557486 46.473454 1.581656 1.559761 1.564259 5.884742 1.595195 1.565126
 1.322240 1.320310 1.327543 1.242753 1.314675 1.312882 1.267873 1.308074 29.078959 1.298622 1.301167 19.073267 1.327207 1.315006 1.318047 5.716527 1.199620 1.318448
 1.223006 1.220196 1.232521 1.125824 1.208066 1.206000 1.151235 1.197448 23.145084 1.185052 1.189252 44.351482 1.231678 1.208182 1.214706 -4.932113 1.082765 1.214619
 1.172811 1.168214 1.186296 1.086367 1.155248 1.151506 1.101896 1.140841 -17.227253 1.129308 1.134041 -13.385839 1.185113 1.155376 1.162221 0.466871 1.055915 1.161625
 1.247173 1.236158 1.277794 1.124899 1.206241 1.199537 1.141183 1.181886 17.570724 1.165086 1.169603 -20.506958 1.274757 1.206558 1.221665 -17.451014 1.120907 1.220966
 1.531935 1.525656 1.550659 1.476599 1.511436 1.508125 1.488391 1.500602 -6.238260 1.495217 1.495342 -41.214489 1.548788 1.511554 1.518988 3.598807 1.479522 1.518997
 1.030907 1.026710 1.043548 1.000917 1.015743 1.013327 1.000322 1.007274 -3.096692 1.000945 1.002009 14.738750 1.042380 1.015951 1.021423 1.850699 1.008185 1.021063
 1.253823 1.245790 1.275465 1.142332 1.225623 1.219779 1.160467 1.205711 -7.401412 1.190435 1.196745 -10.684402 1.273347 1.225709 1.236456 -16.662825 1.108938 1.235497
 1.236231 1.239198 1.231915 1.236718 1.244559 1.246629 1.249483 1.251421 -19.239964 1.253810 1.251023 17.110992 1.232344 1.244520 1.242059 9.899251 1.222609 1.242619
 1.396442 1.392411 1.409849 1.368163 1.383624 1.382503 1.378160 1.379668 -1.722287 1.378192 1.376209 -26.073359 1.408544 1.383821 1.387954 -22.674425 1.371486 1.388012
 1.459911 1.456746 1.471420 1.444127 1.449113 1.448487 1.453068 1.447888 50.899773 1.448690 1.445254 -23.583466 1.470495 1.449319 1.453348 -10.332962 1.453793 1.453761
 1.651910 1.651427 1.657694 1.669996 1.647880 1.648253 1.682108 1.654080 23.173027 1.661533 1.652962 -48.034420 1.657033 1.648032 1.649597 -5.677655 1.703374 1.650919
 1.475837 1.475035 1.483187 1.475741 1.468773 1.468920 1.489264 1.472038 17.722092 1.475905 1.469098 -9.550496 1.482572 1.468881 1.472241 0.526748 1.502217 1.473318
 1.358076 1.355528 1.366444 1.336867 1.347336 1.346620 1.350821 1.346539 -16.395567 1.346744 1.341492 -18.727808 1.365995 1.347635 1.352228 -5.702314 1.351777 1.353342
 1.280403 1.278351 1.288382 1.225980 1.270158 1.269788 1.243471 1.265650 2.405671 1.260537 1.260888 10.863494 1.287447 1.270374 1.274294 -11.537674 1.201024 1.274527
 1.505254 1.500722 1.519560 1.454799 1.488435 1.486339 1.472402 1.482884 -21.140133 1.479267 1.476838 9.543213 1.517916 1.488561 1.495461 16.340759 1.453809 1.495682
 1.083540 1.080370 1.094705 1.040103 1.070724 1.068486 1.047221 1.062731 12.667954 1.056526 1.058105 15.526480 1.093772 1.071022 1.075804 9.079055 1.037649 1.075579
 1.406534 1.406564 1.410224 1.424704 1.404141 1.404904 1.435573 1.411671 10.189850 1.419024 1.410245 -13.648132 1.409732 1.404352 1.405662 0.671825 1.453937 1.406797
 1.445117 1.441207 1.457819 1.403384 1.430442 1.428861 1.417710 1.424367 5.297420 1.421583 1.418971 -54.800552 1.456747 1.430616 1.436368 9.327198 1.405871 1.436535
 1.261886 1.262632 1.263798 1.293540 1.263618 1.265175 1.296466 1.271113 -53.318474 1.278991 1.272749 40.066563 1.263748 1.263807 1.262840 2.085758 1.316562 1.263526
 1.292481 1.292774 1.295565 1.309347 1.292271 1.293475 1.316622 1.298302 -2.388919 1.303594 1.298084 41.057480 1.295195 1.292339 1.292524 5.064052 1.329992 1.293270
 1.389586 1.383934 1.406935 1.292285 1.363546 1.359291 1.316696 1.350154 -12.769653 1.338527 1.338939 53.020622 1.405562 1.363847 1.375037 19.436445 1.288159 1.375589
 1.240660 1.235470 1.256203 1.154415 1.217100 1.213322 1.169705 1.203731 -36.404175 1.191568 1.193776 3.079859 1.255039 1.217411 1.226789 17.363251 1.144425 1.226970
 1.100683 1.096359 1.114866 1.039455 1.080954 1.077938 1.050535 1.068649 -5.515375 1.057595 1.060568 -19.067043 1.113705 1.081026 1.089218 21.055832 1.028082 1.089467
 0.998309 0.998938 0.997285 1.000061 0.999750 0.999775 1.000005 0.999838 0.089485 0.999868 0.999869 38.527782 0.997399 0.999750 0.999655 1.004785 1.015361 0.999677
 1.295464 1.294164 1.301413 1.297684 1.289103 1.289544 1.304822 1.291819 0.583507 1.295170 1.290043 -4.665048 1.300970 1.289315 1.292411 1.338204 1.320074 1.292712
 1.055149 1.051246 1.064607 1.016476 1.042562 1.041098 1.023824 1.036752 -1.932698 1.031752 1.032763 36.362797 1.063721 1.042693 1.047415 13.827732 1.022618 1.047529
 1.114148 1.113512 1.119590 1.123204 1.108361 1.108557 1.124540 1.109426 32.283173 1.110725 1.107937 -26.149876 1.119385 1.108448 1.111227 -5.253282 1.137510 1.111665
 1.315259 1.309235 1.334318 1.227852 1.289045 1.285202 1.246706 1.274532 -10.676188 1.263367 1.264530 10.043261 1.332881 1.289328 1.300600 8.394573 1.232460 1.300726
 -0.216456 -0.261945 -0.092488 -0.900432 -0.392249 -0.426523 -0.828494 -0.524212 -235.344284 -0.628621 -0.582165 -34.106796 -0.103592 -0.390947 -0.321600 -16.151396 -1.068048 -0.326736
 -9.712908 10.056168
 -10.010912 9.140263
 -10.775934 10.829692
 -4.279802 8.318079
 -6.577206 10.957228
 -6.936091 10.229950
 -7.371328 5.993764
 -8.614217 7.552344
 88.299934 -88.574577
 -8.404032 6.739344
 -6.501039 9.029688
 62.835644 -63.012474
 -11.015806 10.414626
 -6.740448 10.810905
 -8.812476 9.566983
 45.217770 -45.321022
 -6.742698 4.714941
 -9.714348 8.618875
 -17.322632 6.972607
