# Supplementary material for: AMS 3.0: prediction of post-translational modifications
Source: BMC Bioinformatics. 2010 Apr 28;11:210. doi: 10.1186/1471-2105-11-210 (PMC2874555; doi:10.1186/1471-2105-11-210)
Supplement: Additional file 2 — PTM predictor software with training data. PTM_Archive.tar.gz includes the predictor software binaries together with all trained ANNs in tar.gz compressed form. [file 1471-2105-11-210-S2.GZ › PTM_Archive/4-hydroxyproline/R/Rnet2.dat]

 2
 90 2 2
 1.035363 -8.851792
 1.058421 -10.197422
 1.093995 -10.255917
 1.039693 -8.019425
 0.981590 -3.097642
 0.930774 -1.281793
 0.999009 -8.567751
 1.028495 -8.199948
 0.897768 2.610378
 1.125329 -11.135837
 1.017974 1.867037
 1.010913 10.339235
 1.026942 6.599509
 1.024980 7.071404
 1.035067 1.354349
 1.058118 10.499101
 1.001374 -2.678432
 1.085003 -0.941561
 0.993227 -4.135761
 1.011011 1.077026
 1.017129 1.483985
 1.034526 4.542526
 1.095903 6.600834
 1.084127 3.530973
 1.067588 -1.234419
 1.018232 6.832841
 1.034112 1.085581
 1.026590 4.144770
 1.029490 -6.178988
 1.079253 10.448833
 1.016656 6.303218
 1.050513 7.438030
 1.148967 9.321349
 1.101583 3.929440
 1.037746 -4.027539
 0.943379 -1.581887
 1.017688 2.030891
 1.020887 2.378438
 0.964948 -6.871315
 1.161108 7.955755
 1.082151 -9.362097
 1.102922 -11.084651
 1.262820 -3.023151
 1.271870 8.074901
 1.239797 12.330132
 1.098687 -8.102105
 1.202636 2.080240
 1.036784 -9.901139
 1.331435 29.549055
 1.129383 -14.587733
 1.125244 -2.789432
 1.126839 1.317639
 1.101546 0.363660
 1.087933 -0.212228
 1.074695 0.625347
 1.121129 -1.287181
 1.119888 -1.076830
 1.026952 1.509218
 1.085787 -0.026231
 1.079895 -6.517302
 1.080210 1.121397
 1.098824 7.501833
 1.177801 9.530621
 1.127842 3.630430
 1.065208 -5.253410
 0.964259 -7.689384
 1.079458 -2.996863
 1.024952 -1.894080
 1.006259 -2.337956
 1.182763 8.672314
 1.083681 -1.343653
 1.088742 2.566320
 1.081736 0.796982
 1.059948 -1.331248
 1.049230 -5.147857
 1.086791 5.703815
 1.076322 -3.182357
 1.067403 0.721078
 1.044626 -1.284268
 1.050825 -1.451411
 1.061374 -2.245238
 1.069295 0.977431
 1.099984 -0.438001
 1.093107 -1.659557
 1.085469 -0.395245
 1.124266 5.440918
 1.058494 -0.622948
 1.071600 1.313897
 1.051940 -1.579461
 1.057606 -3.214178
 -0.802915 -37.009071
 -7.671991 12.846158
 43.591690 -43.488880
 -14.371660 9.130693
 1.035371 -8.858765
 1.058429 -10.204838
 1.094001 -10.261166
 1.039695 -8.020267
 0.981589 -3.094194
 0.930774 -1.277806
 0.999014 -8.570647
 1.028496 -8.199003
 0.897767 2.615952
 1.125336 -11.144650
 1.017980 1.857735
 1.010920 10.330325
 1.026950 6.594121
 1.024985 7.068696
 1.035072 1.353059
 1.058119 10.500241
 1.001385 -2.691217
 1.085000 -0.934659
 0.993239 -4.149946
 1.011013 1.079357
 1.017130 1.485512
 1.034528 4.543879
 1.095910 6.594906
 1.084135 3.522242
 1.067594 -1.240153
 1.018238 6.826058
 1.034115 1.085801
 1.026594 4.140643
 1.029493 -6.184007
 1.079258 10.445791
 1.016660 6.298014
 1.050517 7.431554
 1.148974 9.315995
 1.101586 3.929072
 1.037747 -4.022952
 0.943379 -1.578272
 1.017690 2.029735
 1.020887 2.382527
 0.964945 -6.866188
 1.161114 7.952937
 1.082154 -9.364821
 1.102926 -11.087869
 1.262828 -3.029830
 1.271878 8.068346
 1.239803 12.324595
 1.098690 -8.104245
 1.202643 2.074957
 1.036786 -9.902068
 1.331444 29.541626
 1.129388 -14.591572
 1.125248 -2.795032
 1.126844 1.310939
 1.101550 0.362344
 1.087936 -0.212429
 1.074698 0.622838
 1.121133 -1.292569
 1.119893 -1.082912
 1.026954 1.508068
 1.085788 -0.028068
 1.079898 -6.517096
 1.080217 1.114178
 1.098833 7.493319
 1.177809 9.522704
 1.127846 3.625069
 1.065210 -5.255729
 0.964258 -7.684286
 1.079465 -3.001584
 1.024951 -1.892341
 1.006261 -2.337483
 1.182770 8.663036
 1.083680 -1.341588
 1.088741 2.569255
 1.081744 0.789814
 1.059957 -1.340683
 1.049240 -5.159534
 1.086799 5.694095
 1.076325 -3.183924
 1.067411 0.711741
 1.044631 -1.288504
 1.050831 -1.457857
 1.061375 -2.246665
 1.069298 0.975070
 1.099992 -0.444335
 1.093116 -1.665599
 1.085475 -0.399354
 1.124269 5.436192
 1.058496 -0.623455
 1.071602 1.311522
 1.051945 -1.581956
 1.057611 -3.218827
 -0.802907 -37.016468
 -7.675771 12.849942
 43.588524 -43.485706
 -14.375443 9.134479
