# Supplementary material for: AMS 3.0: prediction of post-translational modifications
Source: BMC Bioinformatics. 2010 Apr 28;11:210. doi: 10.1186/1471-2105-11-210 (PMC2874555; doi:10.1186/1471-2105-11-210)
Supplement: Additional file 2 — PTM predictor software with training data. PTM_Archive.tar.gz includes the predictor software binaries together with all trained ANNs in tar.gz compressed form. [file 1471-2105-11-210-S2.GZ › PTM_Archive/4-hydroxyproline/R/Rnet20.dat]

 2
 90 20 2
 0.824191 5.274490 4.643551 1.006012 1.115229 1.126159 0.985007 0.766947 1.029528 1.068980 1.051857 1.047711 1.064639 -6.890340 1.018330 0.911910 -4.987718 1.121661 0.778355 -10.192696
 0.854179 2.896621 5.782856 1.041525 1.154242 1.165906 1.016913 0.796213 1.066363 1.106606 1.089200 1.084644 1.102136 0.173724 1.055101 0.943484 4.553657 1.160812 0.807408 0.537475
 1.043491 7.826493 17.962278 1.207382 1.314995 1.326460 1.184517 1.000570 1.230465 1.267959 1.250628 1.246984 1.263730 10.503184 1.218892 1.115101 5.253527 1.321289 1.009327 -10.705861
 1.119779 -10.136965 -2.258962 1.227209 1.308608 1.317843 1.210101 1.096726 1.243370 1.271706 1.258504 1.256429 1.269046 3.708052 1.234788 1.163210 -12.108859 1.313474 1.101331 -25.264851
 1.070462 -4.010946 5.975088 1.166626 1.237225 1.245267 1.151850 1.048869 1.181206 1.205472 1.194535 1.193028 1.203463 10.304258 1.173074 1.111041 -0.518173 1.241250 1.054087 -3.894686
 0.941426 7.841048 17.389832 1.046900 1.122456 1.130460 1.030957 0.911376 1.062382 1.089040 1.077482 1.075363 1.086783 -20.046484 1.054411 0.993483 1.299446 1.126609 0.917905 -1.735259
 0.845652 -7.027860 0.083364 1.053922 1.182902 1.196078 1.025517 0.785038 1.081750 1.127982 1.107760 1.103140 1.123098 -2.696495 1.068325 0.942615 -2.074966 1.190177 0.797023 -22.701128
 1.041082 19.244438 -3.636314 1.064430 1.087744 1.090372 1.059750 1.036207 1.067881 1.076733 1.072974 1.072795 1.076400 -10.941824 1.065464 1.049571 5.183032 1.089015 1.038061 -12.820214
 0.847221 -7.797144 13.619120 1.039781 1.161124 1.173829 1.013538 0.792394 1.066223 1.108999 1.090348 1.086284 1.104709 9.414894 1.053265 0.936913 -10.630333 1.167713 0.802854 4.571692
 1.064435 -2.392943 13.472364 1.160629 1.226712 1.233714 1.146880 1.040058 1.174523 1.197356 1.187266 1.184772 1.194453 2.540333 1.167658 1.105696 1.678759 1.230637 1.044395 -29.798380
 0.858550 -3.388459 -4.390203 0.999016 1.092270 1.101853 0.984460 0.817495 1.018384 1.052150 1.037712 1.033558 1.047926 -11.325332 1.009207 0.925585 -1.856449 1.098071 0.825099 10.497845
 0.853025 -1.441137 -6.508943 1.011835 1.114792 1.125257 0.992953 0.806598 1.034506 1.071215 1.055597 1.050900 1.066514 -2.160518 1.024446 0.927973 26.734442 1.120865 0.814860 16.672636
 1.022522 -5.384223 -4.424071 1.192191 1.302739 1.314644 1.168430 0.976799 1.215553 1.253620 1.236423 1.233110 1.249939 3.456656 1.202963 1.097203 12.086786 1.308985 0.987204 23.277077
 1.042671 -6.854376 -1.747164 1.169176 1.252135 1.260891 1.151111 1.008069 1.186403 1.215031 1.201923 1.199784 1.212609 4.450311 1.176726 1.098569 13.560683 1.256726 1.016182 11.728410
 1.070540 -3.690554 8.848692 1.148794 1.201446 1.207201 1.137522 1.048816 1.159276 1.177745 1.169335 1.167870 1.175993 4.096133 1.153349 1.105062 3.677773 1.204306 1.053716 4.922997
 1.016650 7.761948 3.903340 1.055471 1.088379 1.092045 1.049091 1.007594 1.061439 1.073254 1.068238 1.066967 1.071878 -18.575186 1.058493 1.032035 28.721672 1.090620 1.010144 46.753963
 0.802444 -4.363753 15.367318 1.009662 1.138412 1.151905 0.986044 0.740635 1.038324 1.084147 1.063990 1.059157 1.078952 -2.658038 1.024575 0.900153 1.696255 1.146004 0.752315 -13.888222
 1.136870 -4.871991 -2.987133 1.110172 1.101419 1.100973 1.113474 1.145247 1.107388 1.104275 1.105594 1.105874 1.104478 -0.768513 1.108785 1.124283 -4.990740 1.101359 1.144018 -7.992505
 0.911614 -9.309793 -15.890285 1.059467 1.158213 1.168837 1.037514 0.868551 1.079787 1.114299 1.098549 1.096101 1.111548 -8.139413 1.068735 0.981970 -11.211001 1.163457 0.878394 -6.634129
 1.042088 -10.820088 -5.306183 1.168730 1.254255 1.263501 1.150436 1.010297 1.186612 1.216339 1.202623 1.200360 1.213589 8.891745 1.177167 1.096780 5.396622 1.259141 1.017197 10.737871
 1.005382 0.928243 -15.203058 1.176963 1.300220 1.313951 1.152949 0.963230 1.203135 1.247530 1.228900 1.222683 1.240643 -2.817716 1.192139 1.078115 -4.091705 1.308756 0.972201 -8.160176
 0.999716 4.939414 -8.895800 1.177253 1.302314 1.315841 1.152266 0.949999 1.204396 1.248853 1.229739 1.223462 1.241957 -2.447269 1.193060 1.074360 26.395481 1.310762 0.959389 -7.103653
 1.077947 -9.001222 -6.241080 1.226699 1.321190 1.331154 1.206915 1.036439 1.247632 1.281261 1.266566 1.262080 1.276738 -9.057621 1.238789 1.143201 32.074593 1.326930 1.043080 -10.028204
 1.104878 -7.034023 0.316536 1.207984 1.277447 1.284728 1.194098 1.078124 1.223534 1.247815 1.237293 1.234125 1.244475 -5.963608 1.216888 1.149332 8.102674 1.281924 1.081927 0.016388
 1.094291 0.822566 10.607485 1.162965 1.210321 1.215319 1.153753 1.076702 1.172998 1.189885 1.182811 1.180488 1.187680 2.090659 1.168639 1.123881 -1.232373 1.213497 1.079235 8.055000
 0.970440 14.313681 18.768286 1.033150 1.091315 1.097543 1.021835 0.947051 1.045058 1.065702 1.056582 1.054054 1.062770 7.599399 1.039840 0.999724 23.802643 1.094884 0.952254 13.124734
 0.959425 5.825284 -7.975885 1.158984 1.290320 1.304367 1.131762 0.901337 1.187732 1.234558 1.214265 1.207832 1.227751 3.486346 1.175390 1.045529 18.885256 1.298850 0.912599 0.674626
 1.026423 1.644173 14.943490 1.047005 1.065881 1.068074 1.043363 1.021437 1.050096 1.057341 1.054818 1.053931 1.056506 -1.599654 1.048769 1.034305 8.978934 1.067392 1.022248 7.040759
 0.976826 -2.413891 0.625460 1.095805 1.173113 1.181180 1.079406 0.940116 1.112359 1.139921 1.128111 1.125040 1.136512 2.261193 1.104748 1.026921 -25.284227 1.177669 0.947183 -7.987278
 1.016363 -9.688972 -4.795939 1.146744 1.227617 1.235785 1.129834 0.980514 1.164808 1.193803 1.181586 1.177721 1.189583 -7.588670 1.157343 1.074378 31.300858 1.232760 0.986728 -4.863507
 0.886959 4.357255 11.600760 1.058078 1.169502 1.181134 1.034904 0.835801 1.082083 1.122470 1.105641 1.100156 1.117221 8.924780 1.071587 0.967124 -5.303900 1.176504 0.844773 26.401838
 0.972672 1.048316 8.101403 1.131538 1.239004 1.250610 1.109694 0.926553 1.155049 1.193372 1.177042 1.171819 1.187913 4.498013 1.144978 1.039961 -13.889533 1.246251 0.934761 3.601116
 1.106817 7.509850 29.027273 1.287788 1.406053 1.418983 1.263493 1.054932 1.313796 1.356021 1.337699 1.331341 1.348977 9.693397 1.302850 1.187339 -5.497696 1.414334 1.065266 14.018566
 1.127088 3.641091 16.965466 1.279686 1.385237 1.397159 1.258771 1.086556 1.302359 1.339801 1.323377 1.318445 1.334409 4.038799 1.292575 1.193207 -9.145937 1.392650 1.095032 27.236458
 1.113651 -4.307749 6.790477 1.225643 1.307985 1.317116 1.209091 1.086559 1.242438 1.271859 1.259226 1.255965 1.268370 -6.126736 1.234412 1.160387 -16.371475 1.313343 1.092887 10.814487
 0.904081 -15.122666 11.124284 1.059796 1.168759 1.180399 1.037207 0.859451 1.082545 1.121633 1.104780 1.100800 1.117211 -1.759907 1.072205 0.978204 -7.845911 1.175371 0.868041 6.515479
 0.927057 -7.903625 7.345844 1.123344 1.251452 1.264728 1.096898 0.871459 1.151647 1.197514 1.177839 1.171684 1.191038 9.052902 1.139383 1.011114 8.977995 1.259218 0.880705 11.659701
 0.976743 -0.002426 -7.286352 1.053727 1.107454 1.113409 1.042956 0.950460 1.064896 1.084592 1.076951 1.074803 1.082583 1.765703 1.059229 1.008109 -13.526305 1.110870 0.956925 30.446865
 0.943091 -33.922523 -11.470644 1.100329 1.204229 1.215006 1.077731 0.900489 1.122778 1.159720 1.143906 1.139954 1.155485 12.230639 1.111988 1.011328 -8.963386 1.210261 0.908297 -8.994683
 1.087931 6.683285 14.457631 1.205784 1.282504 1.290742 1.190860 1.052236 1.222447 1.250141 1.238678 1.234057 1.245216 5.497108 1.216442 1.141210 -9.050095 1.287907 1.059144 12.979135
 1.050243 2.080978 -4.984713 1.167531 1.249547 1.258636 1.151608 1.020058 1.184892 1.214774 1.202509 1.198390 1.210242 -1.430044 1.177724 1.100300 -12.793772 1.255363 1.025464 -5.580474
 1.064182 2.224061 -6.161569 1.203138 1.298344 1.308587 1.184126 1.027114 1.223479 1.257730 1.243298 1.238576 1.252617 -1.879859 1.215062 1.123963 -14.947425 1.304596 1.033666 -6.398216
 1.216415 5.781975 -11.932689 1.419384 1.554446 1.569042 1.392937 1.158119 1.449268 1.497438 1.476758 1.469088 1.489339 -3.668981 1.437517 1.306262 -6.817840 1.563745 1.168690 8.010705
 1.235398 7.206110 -10.125916 1.398105 1.507839 1.520241 1.377540 1.186409 1.422731 1.461794 1.445112 1.438226 1.454756 -2.784750 1.413713 1.308110 7.689575 1.516199 1.195338 20.689354
 1.210725 7.201876 -7.493788 1.327041 1.406536 1.415359 1.312374 1.174188 1.344368 1.373191 1.361147 1.355592 1.367317 -1.676916 1.338536 1.262984 14.325371 1.412930 1.180758 23.643425
 1.047962 3.009006 -3.240115 1.121961 1.173021 1.178652 1.112256 1.027088 1.132275 1.151356 1.143991 1.141580 1.148602 -0.192963 1.127910 1.080474 -6.205034 1.176598 1.030817 -5.288231
 1.171918 5.560325 -8.151986 1.321876 1.425660 1.436886 1.302142 1.129051 1.344392 1.381559 1.366046 1.359628 1.375071 -2.319872 1.336494 1.237650 -0.328214 1.433196 1.136196 10.831781
 1.000929 0.940533 -2.044390 1.043447 1.080824 1.085057 1.036932 0.992320 1.050498 1.065793 1.060964 1.060053 1.064726 0.015459 1.046688 1.015256 -10.588901 1.083390 0.995272 -9.875839
 1.314428 10.751226 -8.328929 1.427448 1.508651 1.517452 1.413944 1.276599 1.445414 1.474526 1.462809 1.456044 1.467654 -1.866013 1.440346 1.365421 32.628979 1.515470 1.282830 45.453625
 1.090301 1.856147 -8.573208 1.250733 1.355705 1.367051 1.229388 1.046113 1.273688 1.310969 1.295074 1.289930 1.305799 -2.676860 1.263679 1.160506 -20.795086 1.362784 1.054485 -10.521688
 1.234565 10.596001 -4.587166 1.304688 1.361537 1.368222 1.293655 1.219082 1.315723 1.335404 1.326598 1.324818 1.333385 -10.537823 1.309864 1.263218 3.318138 1.365264 1.222618 1.769926
 1.220603 10.678102 -6.436428 1.308490 1.372359 1.379769 1.295505 1.198521 1.321431 1.343689 1.333548 1.331327 1.341280 -8.824828 1.314963 1.258174 21.341629 1.376529 1.202931 -2.624985
 1.048684 -5.667084 -7.275451 1.206173 1.292645 1.301472 1.187029 0.999487 1.225936 1.256908 1.243677 1.239617 1.252535 3.890350 1.217669 1.122290 17.404684 1.297734 1.007655 -12.353431
 1.004482 -3.840967 2.690845 1.127783 1.192794 1.198928 1.112979 0.962854 1.142979 1.166570 1.156480 1.153125 1.163042 5.274301 1.136504 1.062026 3.196108 1.196499 0.970135 -11.547170
 1.000359 5.523976 5.532681 1.072618 1.112008 1.115855 1.063811 0.972523 1.081721 1.095972 1.090672 1.088515 1.094025 6.166873 1.078100 1.032825 5.869468 1.114419 0.977408 -10.881975
 1.077806 11.259319 6.282025 1.085049 1.096090 1.097846 1.083298 1.076860 1.086693 1.090378 1.088624 1.088179 1.089587 -2.630370 1.085995 1.080433 -5.778227 1.097122 1.077276 -9.637306
 1.219369 14.545076 -5.366063 1.301581 1.360633 1.367228 1.289603 1.197356 1.313738 1.334131 1.325142 1.322685 1.331797 -8.657853 1.307895 1.254539 20.853971 1.364275 1.201382 -7.361064
 0.915598 5.276529 11.032534 0.973965 0.995515 0.997183 0.967716 0.894248 0.978978 0.987609 0.984381 0.983166 0.986598 6.235262 0.976973 0.945643 24.961237 0.996570 0.898903 0.023221
 1.117689 4.155928 -0.840666 1.150097 1.171770 1.174069 1.146061 1.106807 1.154555 1.161825 1.158743 1.157754 1.160703 -6.908341 1.152828 1.132524 -14.830421 1.173111 1.108544 -0.555528
 1.076342 -13.942298 -6.672371 1.204491 1.277127 1.284713 1.188823 1.036856 1.221166 1.247291 1.236177 1.232579 1.243773 -0.231642 1.213987 1.135154 0.673554 1.281641 1.043348 -19.193136
 1.166445 -2.443389 -1.629412 1.294252 1.382843 1.392682 1.276103 1.132274 1.312510 1.343674 1.330275 1.326998 1.340286 8.166731 1.303394 1.221795 -14.311753 1.388320 1.138852 -9.624120
 1.176693 1.900238 -5.369771 1.298910 1.380827 1.389654 1.282242 1.142009 1.316311 1.345061 1.332330 1.329111 1.341560 9.608830 1.308093 1.230158 4.567790 1.386168 1.148511 16.174492
 1.176903 6.671319 17.658464 1.232996 1.263228 1.266329 1.227128 1.155608 1.240185 1.250728 1.246100 1.244248 1.248857 -3.095460 1.237608 1.204566 -0.242676 1.265428 1.158795 20.047731
 1.133167 -1.753472 2.614915 1.184314 1.214302 1.217611 1.178841 1.116095 1.191133 1.202141 1.197362 1.195547 1.199812 -10.932153 1.188930 1.156955 2.833847 1.216373 1.117765 -4.554039
 1.080990 -2.120184 -8.674951 1.142676 1.181063 1.185153 1.134419 1.063673 1.150708 1.164435 1.158785 1.157389 1.163041 -9.769931 1.146795 1.108852 -0.205626 1.183140 1.067111 -8.793377
 1.003403 -1.890155 17.946711 1.138887 1.230543 1.240086 1.118859 0.964109 1.158036 1.190172 1.176316 1.173843 1.187125 -0.485746 1.148270 1.058668 -14.730571 1.235489 0.972220 12.453134
 1.189667 -5.153963 3.067531 1.312034 1.397233 1.406649 1.293877 1.157716 1.329630 1.358485 1.344937 1.343265 1.355893 3.901450 1.319713 1.243100 -14.757902 1.402134 1.166202 -2.204997
 0.951114 3.194596 25.233103 1.010484 1.046683 1.050454 1.002525 0.926584 1.017915 1.031861 1.026880 1.025198 1.030392 4.428409 1.014546 0.982302 -26.914839 1.048898 0.930451 0.097589
 1.097111 -7.058849 5.804011 1.185997 1.248193 1.255147 1.172324 1.074923 1.198410 1.219864 1.210134 1.208922 1.218353 -7.216808 1.191010 1.135078 -6.228673 1.251478 1.080915 14.748586
 1.193882 -2.902442 20.475172 1.200753 1.202346 1.202754 1.200878 1.187104 1.201201 1.202134 1.201907 1.200667 1.201020 -2.831431 1.202124 1.199068 -5.021754 1.202903 1.187357 20.975475
 1.279172 -2.535179 -12.175757 1.321393 1.363457 1.368853 1.314020 1.270600 1.328560 1.342588 1.335721 1.335223 1.341661 2.253686 1.324064 1.295091 -10.005732 1.366147 1.272822 8.858510
 1.225406 6.500160 -8.542303 1.305822 1.365475 1.372467 1.294038 1.204490 1.317898 1.338088 1.328593 1.326812 1.335956 5.397020 1.311256 1.259924 9.084195 1.369130 1.209064 37.006973
 1.036643 10.850717 -10.235813 1.219053 1.332700 1.344835 1.195326 0.986842 1.244400 1.285010 1.267561 1.261997 1.279298 4.797513 1.233365 1.117397 9.594382 1.340156 0.995791 19.186287
 0.996580 10.175930 -2.761618 1.149133 1.243774 1.253651 1.129297 0.951930 1.170586 1.204717 1.190240 1.185343 1.199460 2.423666 1.161776 1.062193 -2.112367 1.250025 0.959030 19.168789
 1.060230 -5.710240 -6.174851 1.156655 1.221059 1.227646 1.143343 1.035963 1.170982 1.194115 1.184166 1.180797 1.190913 -2.823807 1.165040 1.100505 -22.218611 1.225253 1.039030 -2.616495
 1.231940 -7.563579 7.227154 1.243947 1.262693 1.265293 1.240620 1.231290 1.246303 1.252826 1.249863 1.249414 1.252549 0.530065 1.244632 1.235384 -7.673447 1.264198 1.231904 30.380915
 1.275170 0.278976 -8.515944 1.347143 1.408848 1.415854 1.335733 1.260736 1.359644 1.380381 1.371074 1.368833 1.378037 2.324956 1.353481 1.303213 -2.379684 1.412843 1.262816 -1.803520
 1.002472 11.905047 9.057712 1.051383 1.079691 1.082929 1.045318 0.989970 1.057175 1.067069 1.062811 1.061887 1.065970 14.654828 1.054511 1.025241 -5.967368 1.081564 0.994230 1.898006
 1.150046 2.649833 -4.169919 1.216729 1.268507 1.274279 1.207247 1.136704 1.228094 1.246449 1.239012 1.235701 1.243253 6.376707 1.224212 1.176007 -13.898582 1.272181 1.136825 -6.836923
 1.050899 -5.685939 -25.605364 1.179169 1.264498 1.273734 1.161521 1.017595 1.197764 1.228031 1.214782 1.211126 1.224011 -6.785999 1.189210 1.105916 9.491488 1.269920 1.023698 -5.039314
 1.109078 3.635301 -0.831318 1.169547 1.207387 1.211553 1.161516 1.089625 1.177009 1.190355 1.184342 1.183438 1.189318 0.445005 1.173174 1.136859 -0.434833 1.209558 1.093470 -21.152645
 1.121186 5.742893 2.489504 1.192499 1.235367 1.240049 1.183283 1.098911 1.201495 1.216273 1.209571 1.208196 1.214834 1.634019 1.197380 1.154730 19.927925 1.237926 1.102966 -19.359541
 1.138354 -2.353531 12.287216 1.267432 1.344141 1.352153 1.250986 1.100151 1.284472 1.312118 1.300207 1.296472 1.308448 1.856136 1.277550 1.196557 16.392403 1.348771 1.105666 -16.629583
 1.127607 -4.292847 2.769969 1.212162 1.264200 1.269449 1.201404 1.103669 1.223824 1.242359 1.234380 1.231798 1.239909 -1.974395 1.219158 1.165214 -3.295172 1.267224 1.106801 -8.377442
 1.109876 -0.435853 5.543720 1.147916 1.172091 1.174829 1.143180 1.098541 1.152973 1.161687 1.158094 1.156929 1.160667 -0.635972 1.150735 1.127213 -0.279792 1.173830 1.099737 -6.555949
 1.140379 10.429259 0.714553 1.116251 1.106068 1.105612 1.119628 1.144657 1.113108 1.109242 1.110717 1.110800 1.109662 6.339438 1.114249 1.130737 0.112361 1.105856 1.144417 -16.020031
 1.079213 2.596656 12.493184 1.174063 1.228509 1.234296 1.162213 1.049615 1.185874 1.204938 1.196778 1.194589 1.202960 0.507176 1.180227 1.123263 -1.567964 1.231805 1.054938 -4.914696
 1.088711 4.050635 0.049644 1.092820 1.099589 1.100751 1.091748 1.086679 1.092826 1.095543 1.094802 1.094628 1.095728 2.193391 1.092791 1.090574 15.666960 1.100289 1.087339 -1.072737
 1.009249 -1.833304 -1.509397 1.073098 1.105850 1.108889 1.066349 0.991108 1.080470 1.092335 1.087694 1.085769 1.090623 0.158582 1.077898 1.040389 -4.636311 1.107681 0.995158 4.713832
 1.075299 -5.034675 16.004675 1.210018 1.290022 1.298180 1.192774 1.035643 1.227982 1.256269 1.244247 1.240815 1.252938 2.124907 1.219913 1.135652 -0.016884 1.294531 1.041834 -19.489229
 -0.803965 -4.595431 -19.445984 -0.450477 -0.201032 -0.173680 -0.500331 -0.894451 -0.397730 -0.309539 -0.348065 -0.359045 -0.321445 -12.137585 -0.421419 -0.653522 -72.750801 -0.184844 -0.878348 -68.960526
 -8.320069 9.855450
 29.372208 -29.267241
 42.267204 -42.175076
 -9.703819 12.293508
 -12.204496 13.216402
 -12.289309 13.568688
 -10.129171 11.287227
 -8.313724 8.963928
 -11.057082 11.603339
 -12.793084 11.038672
 -12.734282 10.581120
 -10.833799 12.320679
 -10.908021 12.748082
 26.500078 -26.446640
 -12.216017 10.160711
 -8.121888 11.589542
 68.592575 -68.628517
 -13.137153 12.546996
 -7.468574 9.961350
 61.432934 -61.446026
 -17.193186 5.591251
 0.824190 5.275020 4.644510 1.006012 1.115228 1.126159 0.985006 0.766946 1.029528 1.068979 1.051857 1.047711 1.064639 -6.889878 1.018330 0.911909 -4.987739 1.121660 0.778354 -10.192225
 0.854178 2.897486 5.784433 1.041524 1.154241 1.165906 1.016912 0.796211 1.066362 1.106605 1.089199 1.084643 1.102136 0.174482 1.055100 0.943482 4.553626 1.160811 0.807406 0.538226
 1.043486 7.829438 17.966280 1.207380 1.314993 1.326459 1.184514 1.000564 1.230462 1.267957 1.250626 1.246982 1.263727 10.505901 1.218889 1.115097 5.253494 1.321287 1.009321 -10.702565
 1.119774 -10.134132 -2.255158 1.227206 1.308606 1.317842 1.210098 1.096721 1.243368 1.271704 1.258502 1.256427 1.269044 3.710701 1.234786 1.163206 -12.108884 1.313472 1.101326 -25.261578
 1.070458 -4.008851 5.977546 1.166625 1.237224 1.245266 1.151848 1.048866 1.181204 1.205471 1.194533 1.193027 1.203462 10.306212 1.173072 1.111038 -0.518181 1.241248 1.054084 -3.892167
 0.941423 7.842753 17.392029 1.046899 1.122455 1.130459 1.030956 0.911373 1.062381 1.089039 1.077481 1.075362 1.086782 -20.044819 1.054410 0.993481 1.299448 1.126608 0.917901 -1.733102
 0.845651 -7.026991 0.084609 1.053921 1.182902 1.196077 1.025517 0.785036 1.081750 1.127981 1.107759 1.103139 1.123097 -2.695762 1.068324 0.942614 -2.074992 1.190176 0.797021 -22.700350
 1.041080 19.246012 -3.634751 1.064429 1.087744 1.090371 1.059749 1.036204 1.067880 1.076732 1.072973 1.072794 1.076399 -10.940374 1.065463 1.049569 5.183035 1.089015 1.038059 -12.818241
 0.847221 -7.796943 13.619091 1.039781 1.161124 1.173829 1.013538 0.792394 1.066223 1.108999 1.090348 1.086284 1.104709 9.414907 1.053265 0.936913 -10.630362 1.167713 0.802854 4.571619
 1.064431 -2.390594 13.475305 1.160627 1.226711 1.233713 1.146878 1.040054 1.174521 1.197354 1.187265 1.184770 1.194451 2.542446 1.167656 1.105694 1.678736 1.230636 1.044391 -29.795855
 0.858548 -3.387189 -4.389016 0.999015 1.092270 1.101852 0.984459 0.817494 1.018383 1.052149 1.037712 1.033558 1.047925 -11.324227 1.009206 0.925584 -1.856454 1.098070 0.825097 10.499226
 0.853023 -1.439659 -6.507328 1.011834 1.114792 1.125256 0.992951 0.806595 1.034505 1.071214 1.055596 1.050899 1.066513 -2.159215 1.024445 0.927972 26.734430 1.120864 0.814857 16.674219
 1.022517 -5.381847 -4.420531 1.192189 1.302737 1.314642 1.168427 0.976794 1.215551 1.253618 1.236421 1.233108 1.249937 3.458708 1.202961 1.097199 12.086729 1.308983 0.987200 23.279331
 1.042668 -6.852262 -1.743935 1.169174 1.252133 1.260890 1.151109 1.008064 1.186401 1.215029 1.201921 1.199782 1.212607 4.452104 1.176724 1.098566 13.560624 1.256725 1.016178 11.730312
 1.070538 -3.689172 8.850821 1.148793 1.201445 1.207200 1.137521 1.048814 1.159275 1.177744 1.169333 1.167869 1.175992 4.097217 1.153347 1.105060 3.677720 1.204305 1.053713 4.924046
 1.016648 7.763233 3.904725 1.055470 1.088378 1.092045 1.049090 1.007592 1.061438 1.073253 1.068237 1.066966 1.071877 -18.574026 1.058492 1.032033 28.721666 1.090619 1.010142 46.755463
 0.802444 -4.362915 15.367510 1.009662 1.138412 1.151905 0.986044 0.740635 1.038324 1.084147 1.063990 1.059157 1.078952 -2.657593 1.024575 0.900153 1.696227 1.146004 0.752315 -13.887812
 1.136863 -4.869130 -2.981885 1.110168 1.101416 1.100970 1.113470 1.145240 1.107385 1.104272 1.105590 1.105871 1.104475 -0.765467 1.108782 1.124278 -4.990748 1.101357 1.144010 -7.988775
 0.911614 -9.309216 -15.890233 1.059467 1.158213 1.168837 1.037515 0.868551 1.079787 1.114299 1.098550 1.096101 1.111549 -8.139361 1.068736 0.981970 -11.211059 1.163457 0.878395 -6.634442
 1.042087 -10.818980 -5.304727 1.168729 1.254254 1.263500 1.150435 1.010295 1.186611 1.216338 1.202622 1.200359 1.213589 8.892637 1.177166 1.096779 5.396590 1.259141 1.017195 10.738834
 1.005380 0.929614 -15.201121 1.176962 1.300219 1.313950 1.152948 0.963227 1.203133 1.247529 1.228899 1.222682 1.240641 -2.816466 1.192138 1.078113 -4.091725 1.308755 0.972199 -8.158697
 0.999713 4.941231 -8.893220 1.177251 1.302312 1.315840 1.152264 0.949995 1.204394 1.248851 1.229738 1.223460 1.241955 -2.445584 1.193059 1.074358 26.395460 1.310761 0.959386 -7.101628
 1.077941 -8.997810 -6.236248 1.226696 1.321188 1.331152 1.206912 1.036433 1.247628 1.281259 1.266563 1.262077 1.276735 -9.054499 1.238786 1.143196 32.074551 1.326927 1.043074 -10.024499
 1.104874 -7.031567 0.319975 1.207981 1.277446 1.284727 1.194095 1.078120 1.223532 1.247813 1.237291 1.234123 1.244473 -5.961472 1.216886 1.149329 8.102630 1.281923 1.081923 0.018788
 1.094289 0.823901 10.609307 1.162964 1.210320 1.215318 1.153752 1.076699 1.172997 1.189884 1.182810 1.180487 1.187679 2.091692 1.168638 1.123880 -1.232413 1.213496 1.079233 8.056001
 0.970440 14.313641 18.768181 1.033150 1.091315 1.097543 1.021835 0.947051 1.045058 1.065702 1.056583 1.054055 1.062770 7.599219 1.039840 0.999724 23.802624 1.094884 0.952254 13.124352
 0.959422 5.827028 -7.973470 1.158983 1.290318 1.304366 1.131760 0.901333 1.187731 1.234557 1.214264 1.207831 1.227749 3.487818 1.175389 1.045527 18.885218 1.298849 0.912595 0.676223
 1.026422 1.644714 14.944278 1.047004 1.065880 1.068074 1.043363 1.021436 1.050096 1.057341 1.054817 1.053930 1.056505 -1.599146 1.048768 1.034304 8.978928 1.067391 1.022247 7.041385
 0.976825 -2.412919 0.626697 1.095804 1.173113 1.181180 1.079405 0.940115 1.112359 1.139920 1.128111 1.125039 1.136512 2.261723 1.104748 1.026920 -25.284285 1.177669 0.947182 -7.987082
 1.016358 -9.685876 -4.791506 1.146741 1.227614 1.235783 1.129831 0.980507 1.164805 1.193800 1.181583 1.177719 1.189580 -7.585691 1.157340 1.074373 31.300835 1.232758 0.986722 -4.859806
 0.886955 4.359245 11.603408 1.058077 1.169501 1.181132 1.034902 0.835797 1.082081 1.122469 1.105640 1.100154 1.117219 8.926633 1.071585 0.967122 -5.303912 1.176503 0.844769 26.404055
 0.972668 1.050856 8.104952 1.131536 1.239002 1.250608 1.109691 0.926548 1.155046 1.193370 1.177040 1.171817 1.187911 4.500362 1.144976 1.039958 -13.889555 1.246250 0.934757 3.603873
 1.106813 7.511923 29.030228 1.287785 1.406052 1.418982 1.263491 1.054928 1.313794 1.356020 1.337697 1.331340 1.348975 9.695236 1.302848 1.187336 -5.497740 1.414333 1.065262 14.020735
 1.127086 3.642387 16.967283 1.279685 1.385237 1.397158 1.258770 1.086553 1.302358 1.339800 1.323376 1.318444 1.334408 4.039915 1.292574 1.193205 -9.145974 1.392649 1.095029 27.237797
 1.113649 -4.306485 6.792311 1.225641 1.307985 1.317115 1.209090 1.086557 1.242437 1.271858 1.259225 1.255964 1.268369 -6.125620 1.234411 1.160385 -16.371506 1.313342 1.092884 10.815793
 0.904080 -15.121757 11.125084 1.059795 1.168758 1.180398 1.037206 0.859450 1.082544 1.121633 1.104779 1.100800 1.117211 -1.759109 1.072204 0.978204 -7.845914 1.175371 0.868040 6.516582
 0.927053 -7.901225 7.349319 1.123342 1.251450 1.264727 1.096895 0.871454 1.151645 1.197512 1.177837 1.171682 1.191036 9.055143 1.139381 1.011111 8.977970 1.259216 0.880700 11.662291
 0.976743 -0.001959 -7.285765 1.053727 1.107454 1.113409 1.042956 0.950460 1.064896 1.084592 1.076951 1.074803 1.082582 1.766108 1.059229 1.008108 -13.526314 1.110870 0.956924 30.447369
 0.943090 -33.921730 -11.469894 1.100328 1.204229 1.215006 1.077731 0.900488 1.122778 1.159719 1.143906 1.139954 1.155485 12.231346 1.111988 1.011328 -8.963398 1.210261 0.908296 -8.993713
 1.087928 6.684851 14.459849 1.205782 1.282503 1.290741 1.190858 1.052233 1.222446 1.250140 1.238676 1.234056 1.245215 5.498509 1.216441 1.141208 -9.050124 1.287906 1.059141 12.980787
 1.050241 2.082268 -4.982890 1.167530 1.249547 1.258635 1.151607 1.020055 1.184891 1.214773 1.202508 1.198389 1.210241 -1.428876 1.177723 1.100298 -12.793791 1.255362 1.025462 -5.579102
 1.064179 2.225584 -6.159415 1.203137 1.298343 1.308586 1.184124 1.027111 1.223477 1.257728 1.243297 1.238574 1.252616 -1.878479 1.215061 1.123960 -14.947448 1.304595 1.033663 -6.396596
 1.216410 5.785137 -11.928218 1.419381 1.554444 1.569040 1.392934 1.158112 1.449265 1.497435 1.476755 1.469085 1.489337 -3.666117 1.437514 1.306258 -6.817887 1.563743 1.168684 8.014068
 1.235393 7.209213 -10.121530 1.398102 1.507836 1.520239 1.377537 1.186403 1.422729 1.461792 1.445109 1.438224 1.454754 -2.781940 1.413711 1.308106 7.689529 1.516196 1.195332 20.692654
 1.210720 7.204497 -7.490082 1.327038 1.406534 1.415357 1.312371 1.174183 1.344366 1.373189 1.361145 1.355590 1.367315 -1.674542 1.338533 1.262980 14.325332 1.412929 1.180753 23.646214
 1.047960 3.010019 -3.238683 1.121960 1.173020 1.178651 1.112255 1.027086 1.132274 1.151356 1.143990 1.141580 1.148601 -0.192046 1.127910 1.080472 -6.205049 1.176598 1.030815 -5.287154
 1.171913 5.562826 -8.148450 1.321873 1.425658 1.436884 1.302140 1.129046 1.344389 1.381557 1.366044 1.359626 1.375069 -2.317606 1.336492 1.237646 -0.328251 1.433194 1.136192 10.834441
 1.000928 0.940973 -2.043768 1.043446 1.080824 1.085056 1.036932 0.992319 1.050497 1.065793 1.060963 1.060053 1.064726 0.015857 1.046688 1.015256 -10.588906 1.083390 0.995271 -9.875372
 1.314422 10.754744 -8.323956 1.427445 1.508649 1.517450 1.413941 1.276592 1.445411 1.474524 1.462806 1.456041 1.467651 -1.862827 1.440343 1.365417 32.628925 1.515468 1.282823 45.457367
 1.090297 1.857964 -8.570639 1.250732 1.355703 1.367050 1.229386 1.046110 1.273686 1.310967 1.295073 1.289928 1.305798 -2.675214 1.263677 1.160503 -20.795113 1.362783 1.054482 -10.519756
 1.234563 10.597371 -4.585227 1.304687 1.361536 1.368221 1.293654 1.219079 1.315722 1.335402 1.326597 1.324817 1.333383 -10.536570 1.309863 1.263216 3.318120 1.365263 1.222616 1.771405
 1.220600 10.679918 -6.433847 1.308489 1.372358 1.379768 1.295503 1.198518 1.321430 1.343687 1.333546 1.331325 1.341279 -8.823143 1.314962 1.258171 21.341608 1.376528 1.202927 -2.622961
 1.048678 -5.663674 -7.270618 1.206170 1.292643 1.301470 1.187025 0.999480 1.225933 1.256905 1.243675 1.239614 1.252533 3.893475 1.217666 1.122285 17.404640 1.297731 1.007649 -12.349726
 1.004478 -3.838507 2.694287 1.127780 1.192792 1.198926 1.112976 0.962849 1.142977 1.166568 1.156478 1.153123 1.163040 5.276443 1.136502 1.062023 3.196062 1.196498 0.970131 -11.544768
 1.000357 5.525318 5.534508 1.072617 1.112007 1.115854 1.063809 0.972521 1.081720 1.095971 1.090671 1.088513 1.094024 6.167916 1.078099 1.032823 5.869429 1.114418 0.977406 -10.880975
 1.077806 11.259283 6.281919 1.085049 1.096090 1.097846 1.083298 1.076860 1.086693 1.090378 1.088624 1.088180 1.089587 -2.630549 1.085995 1.080433 -5.778246 1.097122 1.077276 -9.637689
 1.219366 14.546821 -5.363641 1.301580 1.360631 1.367226 1.289601 1.197353 1.313737 1.334130 1.325141 1.322684 1.331796 -8.656371 1.307894 1.254536 20.853937 1.364274 1.201378 -7.359467
 0.915597 5.277079 11.033319 0.973965 0.995515 0.997183 0.967716 0.894246 0.978978 0.987609 0.984381 0.983166 0.986597 6.235774 0.976973 0.945642 24.961229 0.996570 0.898902 0.023847
 1.117687 4.156913 -0.839414 1.150096 1.171769 1.174069 1.146061 1.106806 1.154554 1.161824 1.158743 1.157753 1.160702 -6.907784 1.152827 1.132524 -14.830473 1.173110 1.108542 -0.555332
 1.076336 -13.939211 -6.667939 1.204488 1.277125 1.284711 1.188819 1.036849 1.221163 1.247288 1.236175 1.232576 1.243770 -0.228671 1.213983 1.135150 0.673530 1.281639 1.043342 -19.189434
 1.166442 -2.441333 -1.626806 1.294250 1.382841 1.392681 1.276101 1.132271 1.312508 1.343672 1.330273 1.326996 1.340285 8.168713 1.303392 1.221793 -14.311751 1.388319 1.138848 -9.621599
 1.176689 1.902769 -5.366297 1.298908 1.380826 1.389652 1.282240 1.142003 1.316309 1.345059 1.332328 1.329109 1.341558 9.611284 1.308091 1.230154 4.567782 1.386167 1.148506 16.177580
 1.176899 6.673384 17.661514 1.232994 1.263226 1.266327 1.227125 1.155604 1.240183 1.250727 1.246098 1.244246 1.248856 -3.093616 1.237606 1.204563 -0.242718 1.265427 1.158791 20.049852
 1.133165 -1.752083 2.616916 1.184312 1.214301 1.217610 1.178840 1.116093 1.191132 1.202140 1.197361 1.195546 1.199811 -10.930972 1.188929 1.156954 2.833811 1.216372 1.117763 -4.552740
 1.080988 -2.119023 -8.673094 1.142675 1.181062 1.185153 1.134418 1.063671 1.150707 1.164433 1.158784 1.157388 1.163040 -9.768876 1.146794 1.108850 -0.205651 1.183139 1.067109 -8.792171
 1.003402 -1.889090 17.947798 1.138886 1.230543 1.240086 1.118858 0.964108 1.158036 1.190172 1.176315 1.173842 1.187124 -0.484827 1.148270 1.058667 -14.730576 1.235488 0.972219 12.454228
 1.189663 -5.151474 3.070807 1.312032 1.397232 1.406648 1.293874 1.157711 1.329628 1.358483 1.344935 1.343263 1.355891 3.903820 1.319710 1.243097 -14.757911 1.402132 1.166198 -2.202034
 0.951113 3.195053 25.233757 1.010484 1.046683 1.050454 1.002524 0.926584 1.017915 1.031860 1.026880 1.025198 1.030391 4.428777 1.014545 0.982302 -26.914852 1.048898 0.930451 0.097968
 1.097110 -7.057920 5.804895 1.185996 1.248193 1.255147 1.172323 1.074921 1.198409 1.219863 1.210133 1.208922 1.218352 -7.215957 1.191009 1.135077 -6.228672 1.251478 1.080914 14.749717
 1.193880 -2.900954 20.477304 1.200752 1.202345 1.202753 1.200877 1.187101 1.201199 1.202133 1.201906 1.200665 1.201018 -2.830272 1.202123 1.199066 -5.021806 1.202902 1.187354 20.976593
 1.279169 -2.533569 -12.173298 1.321392 1.363456 1.368851 1.314018 1.270596 1.328558 1.342587 1.335720 1.335221 1.341660 2.255270 1.324062 1.295089 -10.005743 1.366146 1.272818 8.860492
 1.225402 6.502328 -8.538898 1.305820 1.365473 1.372465 1.294035 1.204485 1.317896 1.338086 1.328591 1.326810 1.335954 5.399135 1.311254 1.259921 9.084176 1.369129 1.209059 37.009541
 1.036639 10.853152 -10.232727 1.219051 1.332699 1.344834 1.195323 0.986838 1.244398 1.285008 1.267560 1.261995 1.279296 4.799675 1.233363 1.117394 9.594347 1.340155 0.995786 19.188898
 0.996577 10.177777 -2.759628 1.149132 1.243773 1.253650 1.129296 0.951927 1.170585 1.204716 1.190238 1.185342 1.199459 2.425237 1.161775 1.062191 -2.112396 1.250024 0.959027 19.170738
 1.060228 -5.708554 -6.172915 1.156654 1.221058 1.227645 1.143342 1.035961 1.170980 1.194114 1.184165 1.180796 1.190912 -2.822284 1.165038 1.100503 -22.218628 1.225253 1.039028 -2.614539
 1.231939 -7.562838 7.228077 1.243947 1.262693 1.265293 1.240620 1.231289 1.246303 1.252826 1.249862 1.249413 1.252548 0.530718 1.244631 1.235384 -7.673459 1.264197 1.231902 30.381735
 1.275166 0.281255 -8.512800 1.347140 1.408846 1.415852 1.335731 1.260731 1.359642 1.380379 1.371073 1.368831 1.378035 2.327137 1.353479 1.303210 -2.379702 1.412842 1.262812 -1.800750
 1.002471 11.905514 9.058373 1.051383 1.079691 1.082929 1.045318 0.989970 1.057175 1.067069 1.062811 1.061887 1.065970 14.655198 1.054511 1.025240 -5.967381 1.081564 0.994229 1.898367
 1.150045 2.651021 -4.169379 1.216728 1.268507 1.274279 1.207246 1.136703 1.228094 1.246449 1.239012 1.235700 1.243252 6.377651 1.224212 1.176007 -13.898595 1.272181 1.136824 -6.835527
 1.050896 -5.684282 -25.603125 1.179167 1.264497 1.273733 1.161519 1.017591 1.197762 1.228030 1.214781 1.211124 1.224009 -6.784593 1.189209 1.105914 9.491455 1.269919 1.023695 -5.037765
 1.109076 3.636611 -0.829563 1.169546 1.207386 1.211552 1.161515 1.089623 1.177008 1.190354 1.184341 1.183437 1.189317 0.445953 1.173173 1.136857 -0.434879 1.209557 1.093467 -21.151827
 1.121183 5.744661 2.491936 1.192498 1.235366 1.240048 1.183281 1.098907 1.201494 1.216272 1.209570 1.208195 1.214832 1.635457 1.197379 1.154728 19.927881 1.237925 1.102963 -19.358059
 1.138348 -2.350068 12.292202 1.267429 1.344138 1.352150 1.250982 1.100144 1.284469 1.312115 1.300204 1.296469 1.308445 1.859517 1.277547 1.196552 16.392382 1.348769 1.105659 -16.625320
 1.127603 -4.290324 2.773603 1.212159 1.264199 1.269447 1.201401 1.103663 1.223822 1.242356 1.234378 1.231796 1.239907 -1.971934 1.219155 1.165210 -3.295189 1.267222 1.106796 -8.374346
 1.109873 -0.434446 5.545757 1.147914 1.172090 1.174828 1.143178 1.098538 1.152971 1.161686 1.158093 1.156928 1.160666 -0.634582 1.150734 1.127211 -0.279801 1.173829 1.099734 -6.554170
 1.140380 10.429177 0.714318 1.116251 1.106068 1.105612 1.119628 1.144657 1.113108 1.109242 1.110717 1.110800 1.109662 6.339044 1.114249 1.130737 0.112323 1.105856 1.144418 -16.020882
 1.079210 2.598366 12.495517 1.174062 1.228508 1.234295 1.162212 1.049611 1.185873 1.204937 1.196777 1.194588 1.202958 0.508505 1.180225 1.123261 -1.568015 1.231804 1.054935 -4.913406
 1.088710 4.051189 0.050437 1.092819 1.099589 1.100751 1.091747 1.086678 1.092826 1.095543 1.094802 1.094628 1.095727 2.193916 1.092790 1.090573 15.666954 1.100288 1.087338 -1.072090
 1.009247 -1.832291 -1.508032 1.073097 1.105850 1.108888 1.066348 0.991106 1.080469 1.092334 1.087694 1.085768 1.090622 0.159323 1.077897 1.040388 -4.636348 1.107680 0.995157 4.714489
 1.075294 -5.031565 16.009171 1.210015 1.290020 1.298178 1.192771 1.035637 1.227979 1.256266 1.244244 1.240812 1.252936 2.127983 1.219910 1.135648 -0.016897 1.294528 1.041827 -19.485310
 -0.803971 -4.591913 -19.441010 -0.450481 -0.201035 -0.173682 -0.500335 -0.894458 -0.397733 -0.309541 -0.348068 -0.359048 -0.321448 -12.134398 -0.421422 -0.653526 -72.750847 -0.184846 -0.878355 -68.956787
 -8.318481 9.853866
 29.373051 -29.268076
 42.268105 -42.175976
 -9.702230 12.291924
 -12.202907 13.214818
 -12.287719 13.567104
 -10.127584 11.285643
 -8.312136 8.962346
 -11.055493 11.601755
 -12.791494 11.037088
 -12.732693 10.579536
 -10.832211 12.319095
 -10.906432 12.746498
 26.500668 -26.447229
 -12.214428 10.159127
 -8.120300 11.587958
 68.594170 -68.630104
 -13.135563 12.545412
 -7.466986 9.959767
 61.434292 -61.447380
 -17.191595 5.589666
