# Supplementary material for: AMS 3.0: prediction of post-translational modifications
Source: BMC Bioinformatics. 2010 Apr 28;11:210. doi: 10.1186/1471-2105-11-210 (PMC2874555; doi:10.1186/1471-2105-11-210)
Supplement: Additional file 2 — PTM predictor software with training data. PTM_Archive.tar.gz includes the predictor software binaries together with all trained ANNs in tar.gz compressed form. [file 1471-2105-11-210-S2.GZ › PTM_Archive/4-hydroxyproline/R/Rnet4.dat]

 2
 90 4 2
 1.042694 1.155959 1.002889 -5.656868
 1.072449 1.192627 1.029538 7.814722
 1.122472 1.273946 1.066727 4.087056
 1.183569 1.306791 1.140534 -38.603485
 1.154542 1.262866 1.117497 29.458384
 1.053679 1.150372 1.029193 -18.650196
 1.029898 1.190329 0.982020 -16.834667
 1.066204 1.106469 1.054837 -7.847758
 1.018657 1.176051 0.966976 6.615992
 1.042851 1.150771 1.002688 -2.371594
 0.903942 1.022959 0.866036 -9.371284
 0.950876 1.075639 0.911483 41.835171
 1.322468 1.435027 1.281913 31.847000
 1.296139 1.379490 1.268168 26.059710
 1.279408 1.326611 1.264922 -4.561508
 0.981053 1.034375 0.967263 11.549877
 0.924249 1.075057 0.867016 -6.114948
 1.144804 1.136099 1.149964 -1.180150
 1.009123 1.140518 0.984818 -15.543748
 1.226537 1.331520 1.189133 -1.653692
 1.139166 1.301821 1.081138 -15.690600
 1.146945 1.303254 1.090201 41.164940
 1.501727 1.551873 1.483324 10.859492
 1.434629 1.474340 1.419587 30.456171
 1.324076 1.361296 1.309457 -6.194339
 0.868184 0.958302 0.832121 38.333012
 1.166751 1.324858 1.108528 3.448919
 1.094158 1.124741 1.082484 1.760238
 1.081317 1.190705 1.039592 -16.796057
 1.380870 1.416466 1.370053 15.153759
 1.076487 1.201493 1.031469 37.249313
 1.170515 1.288228 1.128900 7.966311
 1.372316 1.495246 1.323442 32.959534
 1.375638 1.491394 1.331053 38.269680
 1.299645 1.399224 1.263156 -19.555222
 1.153633 1.270461 1.113693 5.354242
 1.115386 1.268013 1.060005 0.026540
 1.169398 1.223982 1.150283 -1.100497
 1.085761 1.221332 1.037440 -29.158890
 1.227912 1.311193 1.195479 2.063541
 1.254252 1.339205 1.224788 -21.417334
 1.307811 1.402407 1.274034 -26.324177
 1.703788 1.786001 1.672683 -5.049183
 1.701535 1.744765 1.685362 25.117598
 1.597634 1.613504 1.592497 33.787292
 1.239603 1.277299 1.227916 -39.326889
 1.542565 1.604396 1.520931 3.951239
 1.132409 1.184271 1.114475 -39.995235
 1.807673 1.788422 1.815965 79.774612
 1.388434 1.486839 1.352105 -41.704590
 1.465452 1.508443 1.455197 4.652700
 1.487510 1.529347 1.474507 22.574387
 1.389644 1.443875 1.367537 2.604956
 1.216656 1.269023 1.194855 22.728216
 1.119382 1.158840 1.103269 13.297215
 0.952958 0.983909 0.942424 -11.146431
 1.550468 1.571340 1.545046 18.281460
 0.907374 0.960035 0.888237 13.964497
 1.218446 1.235735 1.212188 -26.084946
 1.411663 1.447335 1.400092 -25.371891
 1.509918 1.585057 1.484685 6.075338
 1.532080 1.594070 1.510225 45.436695
 1.473825 1.456314 1.476702 18.067194
 1.383393 1.376159 1.384535 11.303243
 1.278485 1.301237 1.270930 -6.663806
 1.252237 1.351224 1.219217 -4.044803
 1.477865 1.559709 1.450925 -32.097507
 1.134012 1.161548 1.123678 5.297721
 1.250933 1.325856 1.226745 1.500634
 1.411818 1.366924 1.425585 8.692298
 1.416043 1.464700 1.401755 -46.598034
 1.409883 1.472483 1.389179 18.370296
 1.359933 1.473031 1.314621 -6.459938
 1.267641 1.362047 1.227916 -6.065906
 1.223401 1.299635 1.192471 -17.273952
 1.315307 1.338511 1.310571 15.254517
 1.409672 1.489915 1.380645 0.600944
 1.101988 1.124093 1.095332 -5.698187
 1.244656 1.318837 1.213026 -6.822959
 1.280387 1.374473 1.244723 -8.954465
 1.387588 1.397757 1.387176 -9.336516
 1.436644 1.440782 1.436321 9.180246
 1.586915 1.610732 1.576157 8.837234
 1.412512 1.434669 1.402264 -22.029753
 1.247815 1.264732 1.239762 15.726085
 1.165847 1.139706 1.176100 9.633262
 1.399512 1.423377 1.390799 13.508636
 1.198501 1.197928 1.198964 14.733589
 1.176223 1.202319 1.165397 -5.645787
 1.485293 1.521075 1.473166 1.860531
 -0.207615 0.026632 -0.287720 -218.138901
 -9.820551 8.681520
 -10.772799 12.232218
 -6.107395 10.926522
 61.647079 -61.731499
 -13.112378 8.037390
 1.042695 1.155959 1.002890 -5.660329
 1.072450 1.192628 1.029539 7.811294
 1.122472 1.273947 1.066728 4.084003
 1.183569 1.306792 1.140535 -38.605633
 1.154542 1.262867 1.117498 29.457443
 1.053679 1.150373 1.029193 -18.652321
 1.029899 1.190329 0.982021 -16.838488
 1.066204 1.106469 1.054837 -7.848338
 1.018658 1.176051 0.966976 6.613212
 1.042851 1.150772 1.002689 -2.374124
 0.903943 1.022959 0.866037 -9.373667
 0.950877 1.075639 0.911484 41.832100
 1.322469 1.435028 1.281914 31.844023
 1.296139 1.379490 1.268168 26.057577
 1.279408 1.326611 1.264922 -4.563352
 0.981053 1.034375 0.967263 11.548670
 0.924249 1.075057 0.867017 -6.118028
 1.144804 1.136099 1.149964 -1.180802
 1.009123 1.140518 0.984819 -15.545023
 1.226537 1.331521 1.189134 -1.655868
 1.139167 1.301822 1.081138 -15.691808
 1.146945 1.303254 1.090201 41.163185
 1.501728 1.551873 1.483325 10.856181
 1.434630 1.474341 1.419588 30.453056
 1.324077 1.361297 1.309458 -6.196715
 0.868185 0.958302 0.832121 38.331604
 1.166752 1.324858 1.108529 3.446655
 1.094159 1.124742 1.082484 1.759228
 1.081318 1.190705 1.039592 -16.798882
 1.380871 1.416467 1.370054 15.151207
 1.076488 1.201493 1.031469 37.247730
 1.170515 1.288228 1.128900 7.964320
 1.372317 1.495247 1.323443 32.955288
 1.375639 1.491395 1.331054 38.266026
 1.299646 1.399225 1.263157 -19.557861
 1.153633 1.270461 1.113693 5.353392
 1.115387 1.268013 1.060006 0.024106
 1.169398 1.223983 1.150283 -1.101721
 1.085762 1.221333 1.037441 -29.161472
 1.227913 1.311193 1.195480 2.060394
 1.254253 1.339205 1.224788 -21.419052
 1.307811 1.402407 1.274034 -26.326206
 1.703789 1.786002 1.672684 -5.053395
 1.701536 1.744766 1.685362 25.113464
 1.597635 1.613504 1.592497 33.783802
 1.239603 1.277299 1.227916 -39.328239
 1.542565 1.604396 1.520931 3.947907
 1.132409 1.184271 1.114475 -39.995819
 1.807674 1.788423 1.815966 79.769928
 1.388435 1.486839 1.352106 -41.707012
 1.465453 1.508443 1.455197 4.650497
 1.487511 1.529347 1.474508 22.571604
 1.389645 1.443876 1.367538 2.602010
 1.216657 1.269023 1.194855 22.725784
 1.119382 1.158840 1.103270 13.294991
 0.952958 0.983910 0.942424 -11.148049
 1.550468 1.571340 1.545047 18.278316
 0.907374 0.960035 0.888238 13.963727
 1.218446 1.235736 1.212188 -26.087067
 1.411663 1.447336 1.400092 -25.373838
 1.509919 1.585057 1.484685 6.074229
 1.532080 1.594070 1.510225 45.435440
 1.473826 1.456315 1.476703 18.062971
 1.383393 1.376160 1.384536 11.299643
 1.278486 1.301238 1.270931 -6.666300
 1.252238 1.351224 1.219218 -4.046537
 1.477865 1.559709 1.450925 -32.098850
 1.134013 1.161548 1.123678 5.296403
 1.250933 1.325856 1.226745 1.499555
 1.411819 1.366925 1.425586 8.689336
 1.416044 1.464700 1.401755 -46.601219
 1.409884 1.472484 1.389180 18.366831
 1.359933 1.473031 1.314622 -6.462716
 1.267641 1.362047 1.227916 -6.067869
 1.223401 1.299635 1.192471 -17.275579
 1.315308 1.338511 1.310571 15.252311
 1.409673 1.489916 1.380646 0.597262
 1.101988 1.124093 1.095332 -5.698803
 1.244656 1.318838 1.213026 -6.826037
 1.280387 1.374473 1.244723 -8.956503
 1.387589 1.397757 1.387177 -9.338356
 1.436645 1.440783 1.436322 9.178141
 1.586916 1.610733 1.576158 8.833290
 1.412512 1.434669 1.402265 -22.033903
 1.247816 1.264732 1.239763 15.722528
 1.165848 1.139706 1.176100 9.631424
 1.399513 1.423377 1.390800 13.505459
 1.198501 1.197929 1.198964 14.732830
 1.176224 1.202320 1.165398 -5.650616
 1.485293 1.521076 1.473166 1.858526
 -0.207614 0.026633 -0.287718 -218.143585
 -9.823275 8.684229
 -10.775522 12.234926
 -6.110119 10.929232
 61.645489 -61.729916
 -13.115103 8.040099
