# Supplementary material for: AMS 3.0: prediction of post-translational modifications
Source: BMC Bioinformatics. 2010 Apr 28;11:210. doi: 10.1186/1471-2105-11-210 (PMC2874555; doi:10.1186/1471-2105-11-210)
Supplement: Additional file 2 — PTM predictor software with training data. PTM_Archive.tar.gz includes the predictor software binaries together with all trained ANNs in tar.gz compressed form. [file 1471-2105-11-210-S2.GZ › PTM_Archive/4-hydroxyproline/R/Rnet6.dat]

 2
 90 6 2
 0.893126 1.025999 -23.273870 -6.046671 0.718966 -16.078144
 0.946095 1.081289 -1.385298 29.833330 0.778377 17.978104
 1.230876 1.338626 2.054927 28.386089 1.098387 30.096193
 1.291641 1.368206 -29.852451 -10.837667 1.214629 1.440924
 1.198373 1.277179 16.329422 -0.335355 1.125768 13.069577
 0.913746 1.035075 4.071430 9.939892 0.751071 -3.190262
 0.889023 1.063509 -5.241406 -13.549903 0.663759 2.560534
 1.012355 1.051133 -1.221919 18.423830 0.994720 -25.559397
 0.880056 1.056235 -0.961388 -12.028247 0.656689 -2.987363
 1.183580 1.236782 -1.508917 -12.288939 1.107112 -11.697641
 0.867053 0.987616 0.138374 -18.295588 0.700355 -21.039377
 0.910592 1.034670 34.038738 -9.495464 0.738508 0.741057
 1.238438 1.350888 1.016810 4.617482 1.110788 2.129781
 1.178425 1.267187 29.420328 -11.250043 1.077169 9.891542
 1.152665 1.203472 5.428531 -23.212650 1.097578 27.361330
 1.012636 1.058976 19.995459 11.959835 0.961635 2.975011
 0.768958 0.956130 14.049448 3.482572 0.524809 -4.897877
 1.242422 1.196071 -3.478749 -8.285631 1.290902 4.092428
 0.805602 0.963715 -13.550817 -18.050163 0.605945 -12.592146
 1.212103 1.299974 7.168462 -12.153694 1.116833 -17.422222
 1.211545 1.359310 -14.580242 -1.933739 1.041371 -26.846109
 1.216263 1.362589 23.192602 5.311169 1.044979 -21.150845
 1.422803 1.485136 18.344137 0.627612 1.346864 -20.393005
 1.415223 1.442733 12.806898 0.783187 1.382089 -10.614213
 1.347931 1.354257 -0.025245 -0.503285 1.339382 11.308743
 0.947578 1.019748 20.354853 9.198241 0.840091 17.972031
 1.194991 1.348150 24.275351 12.921745 1.009420 -2.026089
 1.068733 1.083104 14.084983 1.880637 1.050304 -8.139769
 1.188428 1.254905 -11.061812 -11.592646 1.104932 -14.585711
 1.228920 1.300632 11.144131 2.125368 1.141522 -19.272833
 0.948915 1.102015 22.737988 19.409115 0.765549 -1.197107
 1.114894 1.250920 11.856461 11.422035 0.955776 -23.113323
 1.618748 1.681647 20.062681 7.487768 1.526481 16.903896
 1.611478 1.662461 30.148037 19.303312 1.548070 10.108235
 1.441684 1.496947 -19.957390 -5.401796 1.385343 -0.992600
 1.018902 1.174550 -4.479606 -1.286325 0.875452 -0.528495
 1.006245 1.193938 2.330531 6.114052 0.791353 26.529844
 1.199208 1.230283 5.864659 2.633640 1.170206 20.521364
 0.930330 1.094787 -11.794016 -34.316715 0.732022 -14.039429
 1.469111 1.489222 -6.707184 -0.031601 1.422487 19.063221
 1.279540 1.344316 -13.521458 -1.426250 1.207547 -9.085108
 1.346302 1.420358 -16.789747 -1.658024 1.261494 -12.113984
 1.781671 1.854757 -1.714093 2.989648 1.671955 -18.724974
 1.765275 1.806696 17.103172 7.073493 1.688822 -14.654808
 1.639704 1.655639 24.066246 7.858109 1.594144 -9.191476
 1.235263 1.259023 -17.478497 -2.534515 1.207533 -7.828158
 1.598080 1.649068 5.786820 3.956138 1.523548 -12.241110
 1.082700 1.111434 -20.952744 -3.811967 1.052500 -6.350399
 1.858475 1.848282 54.663895 15.661169 1.833744 -8.113915
 1.440127 1.518544 -25.869257 -3.275680 1.341093 -16.876652
 1.535083 1.544886 4.446493 17.646423 1.534992 -1.654845
 1.526746 1.550270 18.639084 13.919212 1.502823 -11.562618
 1.377788 1.443883 -8.272975 -6.181995 1.279507 -12.061612
 1.247982 1.295925 20.115726 -3.927184 1.167963 -1.448211
 1.146144 1.170460 0.831066 2.580467 1.096314 2.787443
 1.196652 1.169571 -12.281402 18.659012 1.215143 -18.494514
 1.541606 1.550902 7.560961 8.558921 1.534783 -4.620373
 0.923242 0.963940 21.743481 12.748670 0.852568 -4.012537
 1.320520 1.297260 -15.672878 2.204960 1.340387 -8.471105
 1.378437 1.427175 2.806185 -27.684546 1.312034 -12.709201
 1.675903 1.686648 -5.323928 -16.526114 1.683506 3.847522
 1.691636 1.695053 27.136282 22.273132 1.697659 9.095208
 1.668839 1.598075 19.212252 16.637205 1.726402 21.040546
 1.503585 1.461757 12.279877 -6.915070 1.538025 -1.371236
 1.326467 1.330217 3.226489 11.014960 1.321532 -8.313492
 1.280255 1.364569 -6.730379 -31.364931 1.208327 36.116489
 1.679352 1.696357 -3.416555 -4.894582 1.678395 -8.465983
 1.114190 1.128185 -21.190830 3.598109 1.099094 36.349770
 1.380936 1.418336 -16.211576 -18.789953 1.355877 23.159622
 1.591233 1.491274 -4.046599 -16.860226 1.680843 -3.634967
 1.594048 1.580752 -20.743347 -10.651174 1.626573 -6.245862
 1.596783 1.597996 4.870167 36.403084 1.608851 34.615204
 1.594025 1.632701 -27.350151 35.130318 1.557476 36.461002
 1.434858 1.471478 -3.210113 9.163862 1.396593 19.320299
 1.365037 1.389731 -11.482838 -3.470714 1.342946 6.171674
 1.469063 1.444424 -1.126954 -1.570809 1.506541 16.236414
 1.638306 1.647296 -8.487823 6.049797 1.644920 9.048556
 1.190709 1.180309 1.099449 9.065044 1.204140 10.213338
 1.382691 1.410702 7.276587 -18.364985 1.351432 -5.939416
 1.495274 1.521541 2.669309 -14.182510 1.477713 -5.309426
 1.445989 1.420946 -21.770737 6.051118 1.489172 15.664093
 1.491998 1.468450 0.909108 12.070302 1.530524 18.640085
 1.651274 1.649761 6.089852 -4.859175 1.656461 23.431026
 1.501638 1.490322 -10.946186 -6.440494 1.514070 11.468974
 1.352803 1.326681 -4.324247 -1.293558 1.378260 7.312160
 1.338938 1.259115 -2.635549 21.719551 1.425156 5.453294
 1.472392 1.462988 17.155306 -1.283382 1.493131 13.414764
 1.242542 1.206749 4.949054 7.182223 1.286777 7.928533
 1.285321 1.265263 -6.715654 7.160462 1.305156 3.464620
 1.497060 1.523583 8.850558 -29.290442 1.475600 16.281740
 -0.008561 0.179366 -153.046967 -34.540974 -0.202680 -39.474575
 -27.985270 29.872717
 -30.240580 31.195168
 84.136772 -83.835037
 52.126583 -51.760880
 -25.249996 29.032131
 48.887634 -48.474926
 -34.827061 27.513437
 0.893125 1.025998 -23.259998 -6.045449 0.718963 -16.076792
 0.946093 1.081288 -1.369535 29.834753 0.778374 17.979424
 1.230873 1.338624 2.083743 28.389030 1.098383 30.097132
 1.291639 1.368204 -29.824827 -10.834751 1.214626 1.441492
 1.198371 1.277177 16.352640 -0.332858 1.125765 13.069994
 0.913745 1.035074 4.082143 9.940884 0.751069 -3.189150
 0.889020 1.063507 -5.216973 -13.547514 0.663755 2.562070
 1.012354 1.051132 -1.217639 18.424227 0.994719 -25.559109
 0.880053 1.056233 -0.928913 -12.024839 0.656684 -2.986045
 1.183579 1.236781 -1.492019 -12.287302 1.107109 -11.696938
 0.867052 0.987615 0.150862 -18.294355 0.700353 -21.038784
 0.910590 1.034669 34.053368 -9.494021 0.738506 0.741756
 1.238435 1.350886 1.047014 4.620412 1.110783 2.131249
 1.178422 1.267185 29.450035 -11.247168 1.077164 9.892987
 1.152662 1.203470 5.453821 -23.210215 1.097574 27.362556
 1.012635 1.058976 20.004557 11.960794 0.961634 2.975464
 0.768956 0.956128 14.074203 3.484933 0.524804 -4.896703
 1.242422 1.196071 -3.474851 -8.285234 1.290902 4.092624
 0.805599 0.963713 -13.516346 -18.046854 0.605939 -12.590493
 1.212101 1.299973 7.185671 -12.152023 1.116830 -17.421385
 1.211544 1.359309 -14.567698 -1.932531 1.041369 -26.845484
 1.216262 1.362588 23.207445 5.312589 1.044976 -21.150043
 1.422800 1.485134 18.374149 0.630593 1.346859 -20.391439
 1.415220 1.442731 12.835994 0.786143 1.382084 -10.612948
 1.347929 1.354256 -0.000812 -0.500755 1.339378 11.309592
 0.947577 1.019747 20.364637 9.199192 0.840089 17.972157
 1.194988 1.348148 24.299112 12.924131 1.009416 -2.025147
 1.068732 1.083103 14.089266 1.881029 1.050304 -8.139542
 1.188425 1.254903 -11.029008 -11.589185 1.104927 -14.584795
 1.228919 1.300631 11.161547 2.126987 1.141519 -19.271631
 0.948913 1.102014 22.750082 19.410315 0.765547 -1.196580
 1.114892 1.250919 11.870751 11.423455 0.955774 -23.112686
 1.618745 1.681646 20.092243 7.490712 1.526477 16.905058
 1.611475 1.662459 30.176838 19.306192 1.548065 10.109278
 1.441682 1.496946 -19.933292 -5.399377 1.385339 -0.991856
 1.018901 1.174549 -4.469696 -1.285393 0.875450 -0.527947
 1.006243 1.193936 2.353595 6.116369 0.791350 26.530687
 1.199207 1.230283 5.869130 2.634052 1.170205 20.521679
 0.930327 1.094785 -11.762583 -34.313477 0.732018 -14.038778
 1.469109 1.489220 -6.689296 -0.029887 1.422484 19.064415
 1.279539 1.344315 -13.509172 -1.425049 1.207545 -9.084515
 1.346301 1.420357 -16.775238 -1.656606 1.261492 -12.113283
 1.781668 1.854754 -1.683975 2.992592 1.671950 -18.723518
 1.765272 1.806694 17.132727 7.076382 1.688818 -14.653379
 1.639702 1.655637 24.091213 7.860549 1.594140 -9.190269
 1.235262 1.259023 -17.468849 -2.533572 1.207531 -7.827692
 1.598078 1.649066 5.810643 3.958467 1.523544 -12.239958
 1.082700 1.111434 -20.948555 -3.811558 1.052499 -6.350197
 1.858472 1.848279 54.697395 15.664444 1.833739 -8.112296
 1.440125 1.518543 -25.851950 -3.273988 1.341090 -16.875814
 1.535082 1.544885 4.462564 17.648003 1.534989 -1.654158
 1.526743 1.550268 18.661297 13.921413 1.502820 -11.561689
 1.377786 1.443882 -8.251695 -6.180015 1.279503 -12.060252
 1.247981 1.295924 20.129822 -3.925883 1.167961 -1.447248
 1.146143 1.170460 0.844079 2.581749 1.096312 2.788069
 1.196651 1.169571 -12.274812 18.659674 1.215142 -18.494410
 1.541604 1.550900 7.581650 8.560965 1.534780 -4.619489
 0.923242 0.963940 21.748268 12.749125 0.852567 -4.012303
 1.320519 1.297259 -15.668070 2.205358 1.340386 -8.470718
 1.378435 1.427174 2.821934 -27.683117 1.312031 -12.708043
 1.675902 1.686647 -5.315815 -16.525423 1.683504 3.848543
 1.691634 1.695052 27.149298 22.274321 1.697657 9.096392
 1.668838 1.598074 19.234291 16.639458 1.726399 21.041124
 1.503584 1.461756 12.297938 -6.913177 1.538023 -1.370874
 1.326466 1.330216 3.237543 11.016158 1.321531 -8.313347
 1.280254 1.364569 -6.722922 -31.364246 1.208325 36.117371
 1.679350 1.696357 -3.404358 -4.893402 1.678393 -8.464974
 1.114189 1.128185 -21.182775 3.598889 1.099092 36.349995
 1.380935 1.418336 -16.201418 -18.788898 1.355876 23.160437
 1.591232 1.491272 -4.025443 -16.858074 1.680840 -3.634399
 1.594047 1.580752 -20.731421 -10.650022 1.626572 -6.245471
 1.596782 1.597996 4.884172 36.404438 1.608849 34.615608
 1.594022 1.632699 -27.320217 35.133236 1.557471 36.462337
 1.434856 1.471476 -3.180866 9.166779 1.396589 19.321558
 1.365034 1.389730 -11.458113 -3.468219 1.342942 6.172773
 1.469062 1.444423 -1.116762 -1.569842 1.506539 16.237228
 1.638304 1.647295 -8.464946 6.052117 1.644917 9.049191
 1.190709 1.180309 1.104020 9.065441 1.204139 10.213754
 1.382688 1.410700 7.308482 -18.361610 1.351427 -5.938655
 1.495273 1.521539 2.686435 -14.180899 1.477710 -5.308737
 1.445988 1.420945 -21.758326 6.052348 1.489170 15.664736
 1.491996 1.468449 0.923758 12.071744 1.530522 18.640900
 1.651271 1.649759 6.119883 -4.856207 1.656456 23.432579
 1.501635 1.490320 -10.917029 -6.437569 1.514065 11.470223
 1.352801 1.326679 -4.299722 -1.291066 1.378256 7.312995
 1.338937 1.259114 -2.625861 21.720501 1.425155 5.453423
 1.472389 1.462987 17.179083 -1.280934 1.493127 13.415770
 1.242541 1.206749 4.953326 7.182485 1.286776 7.928658
 1.285318 1.265261 -6.682748 7.163916 1.305151 3.465563
 1.497059 1.523582 8.868011 -29.288723 1.475597 16.283005
 -0.008564 0.179364 -153.013458 -34.537701 -0.202685 -39.472954
 -27.978214 29.865625
 -30.233524 31.188076
 84.142105 -83.840393
 52.126835 -51.761135
 -25.242941 29.025040
 48.894520 -48.481846
 -34.820004 27.506344
