# Supplementary material for: AMS 3.0: prediction of post-translational modifications
Source: BMC Bioinformatics. 2010 Apr 28;11:210. doi: 10.1186/1471-2105-11-210 (PMC2874555; doi:10.1186/1471-2105-11-210)
Supplement: Additional file 2 — PTM predictor software with training data. PTM_Archive.tar.gz includes the predictor software binaries together with all trained ANNs in tar.gz compressed form. [file 1471-2105-11-210-S2.GZ › PTM_Archive/4-hydroxyproline/R/Rnet8.dat]

 2
 90 8 2
 0.920280 0.874316 1.137712 0.939685 1.179450 0.775290 1.150304 -5.750491
 0.918746 0.865936 1.160240 0.940723 1.205538 0.750088 1.173913 0.950723
 0.885502 0.812162 1.214659 0.916312 1.273542 0.648918 1.232955 1.451274
 0.946042 0.888321 1.217765 0.970323 1.267371 0.755831 1.232818 -22.480244
 0.954538 0.910576 1.176341 0.973979 1.217945 0.810885 1.188782 20.030924
 0.955327 0.926078 1.118867 0.968504 1.153838 0.861059 1.129171 -4.956642
 0.861250 0.800712 1.161974 0.887666 1.217953 0.674068 1.179168 -8.581465
 1.005857 0.992921 1.078654 1.010680 1.095502 0.953623 1.083087 -9.096831
 0.855734 0.803920 1.138846 0.878984 1.193458 0.698381 1.155540 -0.134015
 0.894698 0.837341 1.134027 0.918252 1.175567 0.712427 1.146919 -7.295622
 0.897925 0.862185 1.087819 0.913945 1.127971 0.791516 1.099949 -2.422097
 0.901735 0.860227 1.114228 0.919819 1.157324 0.775145 1.127569 27.414791
 0.984824 0.922430 1.271714 1.010975 1.324520 0.772125 1.288098 16.298178
 0.999050 0.948847 1.225595 1.020106 1.267215 0.824088 1.238320 21.101980
 1.030380 0.994430 1.183948 1.044973 1.213208 0.899878 1.192750 -0.561324
 0.980061 0.961313 1.064283 0.987788 1.084280 0.916948 1.070091 9.664561
 0.849455 0.796542 1.125353 0.872721 1.178795 0.690706 1.141684 -0.254870
 1.045363 1.032666 1.075251 1.049572 1.080513 0.995139 1.076502 -4.094237
 0.907064 0.864362 1.134065 0.926192 1.179631 0.771821 1.147709 -17.282425
 0.966098 0.913097 1.211055 0.988322 1.256076 0.789814 1.224737 0.677763
 0.993537 0.937147 1.270645 1.014628 1.331695 0.818031 1.289569 -9.099462
 0.990325 0.931464 1.272279 1.013553 1.331877 0.804796 1.290807 22.510048
 1.155325 1.106518 1.352868 1.174119 1.389934 0.966919 1.364085 10.328580
 1.120322 1.076847 1.290585 1.137153 1.321199 0.955490 1.299858 14.412024
 1.068843 1.031200 1.211012 1.083409 1.236108 0.930912 1.218532 -1.219485
 0.867445 0.827170 1.028144 0.884408 1.060525 0.752476 1.038259 26.165796
 0.976493 0.913088 1.274932 1.003034 1.334150 0.775494 1.293402 3.841183
 1.011358 0.998966 1.076304 1.016964 1.089083 0.957151 1.079679 3.068016
 0.950957 0.903965 1.154368 0.970402 1.192723 0.801100 1.166263 -14.310226
 1.140480 1.107127 1.279148 1.153457 1.307106 1.008113 1.287573 15.729739
 0.969939 0.927498 1.186116 0.987813 1.232357 0.835872 1.200173 18.660482
 1.018113 0.971342 1.242986 1.037419 1.290918 0.862801 1.257644 11.848942
 1.074351 0.996703 1.379149 1.104582 1.436321 0.811849 1.397068 26.182272
 1.062478 0.992196 1.352716 1.090874 1.406993 0.825769 1.369676 28.986279
 1.042866 0.990332 1.278184 1.064298 1.323221 0.864160 1.291734 -17.844969
 1.001921 0.966593 1.200501 1.014577 1.245919 0.889746 1.214164 1.655808
 0.962447 0.905111 1.242366 0.986767 1.298663 0.779858 1.259975 3.699297
 1.037709 1.017386 1.143736 1.046390 1.167392 0.964316 1.150632 0.819893
 0.937305 0.887329 1.189090 0.959123 1.237401 0.778972 1.203519 -19.342562
 1.050979 0.992562 1.258166 1.073019 1.297091 0.855204 1.270694 -0.618445
 1.054338 1.011951 1.245086 1.071614 1.284290 0.909455 1.256795 -17.117931
 1.069597 1.019404 1.290446 1.090055 1.335090 0.898321 1.304123 -19.107887
 1.274578 1.196424 1.561544 1.304239 1.619596 0.990989 1.580075 -4.416247
 1.313523 1.248515 1.529499 1.336711 1.575123 1.066949 1.543924 19.043562
 1.291708 1.244136 1.435633 1.308187 1.468189 1.102672 1.445926 23.687893
 1.084132 1.056551 1.193487 1.094661 1.217152 0.985951 1.200264 -30.072081
 1.223289 1.166329 1.434076 1.244708 1.478674 1.012320 1.448086 2.268388
 1.013954 0.994522 1.108543 1.021468 1.129377 0.950760 1.114161 -29.602985
 1.441075 1.392034 1.555890 1.456574 1.586218 1.227486 1.565558 59.052795
 1.097761 1.037576 1.348694 1.121950 1.396996 0.892619 1.363708 -29.366423
 1.153191 1.109342 1.324580 1.169765 1.358510 0.990511 1.334669 0.035971
 1.162234 1.114137 1.344511 1.180413 1.378538 0.982838 1.354693 16.624699
 1.157577 1.109225 1.333311 1.175867 1.362899 0.971976 1.342259 4.368712
 1.087534 1.048130 1.224830 1.102244 1.247288 0.942533 1.231534 8.480535
 1.037837 1.009014 1.134566 1.048788 1.150163 0.933604 1.139292 7.257074
 0.968937 0.945079 1.040004 0.977276 1.053282 0.884777 1.044181 -5.241204
 1.182583 1.135842 1.350418 1.200179 1.380409 1.002976 1.359339 5.978567
 0.949595 0.933558 1.014037 0.956126 1.026271 0.900723 1.017507 10.832682
 1.074781 1.047617 1.158656 1.084663 1.173543 0.971411 1.162960 -11.665163
 1.176182 1.137360 1.317617 1.190783 1.343029 1.020195 1.325158 -16.451294
 1.138555 1.085185 1.364106 1.159777 1.407947 0.946349 1.377479 6.967103
 1.158783 1.104834 1.370145 1.179923 1.410188 0.960145 1.382173 25.045639
 1.199678 1.157439 1.296651 1.214373 1.310321 1.025137 1.300895 13.582883
 1.158452 1.124338 1.246611 1.170255 1.259938 1.018189 1.250742 12.239758
 1.098392 1.069466 1.202710 1.109452 1.220597 0.985126 1.207833 -6.503556
 1.040545 1.004735 1.240922 1.055982 1.281446 0.908613 1.253213 -8.008372
 1.126409 1.069059 1.365725 1.149464 1.410268 0.918999 1.379265 -17.377588
 1.039388 1.024352 1.104693 1.045268 1.118058 0.981604 1.108247 0.407195
 1.049601 1.012192 1.227832 1.065277 1.261121 0.912036 1.237661 -3.187325
 1.204061 1.174838 1.238156 1.212571 1.240845 1.073392 1.238729 6.747632
 1.141254 1.101658 1.297139 1.156065 1.329220 0.991792 1.306900 -29.420408
 1.113012 1.065177 1.303446 1.131762 1.340356 0.938690 1.314573 10.205219
 1.025794 0.953065 1.322186 1.054690 1.373775 0.777247 1.338032 2.204310
 1.005883 0.944811 1.253131 1.030565 1.295288 0.797461 1.266216 -7.503545
 1.013772 0.964912 1.210606 1.033273 1.244169 0.844205 1.221089 -21.288687
 1.117598 1.088007 1.218487 1.128424 1.238441 1.001089 1.224323 11.533702
 1.090863 1.033089 1.320813 1.113492 1.362929 0.886159 1.333773 -4.809761
 1.036292 1.016230 1.105082 1.043691 1.117394 0.962629 1.108382 -1.891222
 1.017099 0.967962 1.211678 1.035768 1.246147 0.847473 1.222294 2.133388
 1.026198 0.971585 1.257674 1.048151 1.298434 0.836881 1.269937 0.207128
 1.145217 1.119411 1.234642 1.154752 1.252410 1.036137 1.239661 -14.381122
 1.158657 1.128103 1.261297 1.169729 1.279520 1.031655 1.266783 3.759894
 1.191801 1.140855 1.372244 1.211127 1.402538 0.991330 1.381714 13.257426
 1.125999 1.083098 1.271885 1.141934 1.295613 0.962743 1.279187 -13.423816
 1.068351 1.036492 1.168397 1.080157 1.183740 0.948628 1.172691 5.422559
 1.086605 1.071364 1.091745 1.090518 1.091246 1.017591 1.091553 10.902279
 1.122077 1.085167 1.255410 1.136363 1.278317 0.978381 1.262277 13.653927
 1.082218 1.068276 1.118775 1.087095 1.125706 1.022985 1.120541 5.673229
 1.032467 1.005162 1.125503 1.043293 1.140466 0.928442 1.129833 -8.066274
 1.157814 1.114998 1.326306 1.174638 1.356301 0.991386 1.335479 1.201682
 -0.818559 -0.942459 -0.261724 -0.768706 -0.147628 -1.238189 -0.226589 -155.709686
 -3.758880 3.754568
 -2.448540 3.820899
 -5.500699 8.713231
 -4.009882 4.031689
 -7.764489 8.170153
 -0.804535 2.856566
 -6.834332 7.878983
 62.200356 -62.290375
 -10.300619 2.272747
 0.920280 0.874316 1.137713 0.939685 1.179450 0.775290 1.150304 -5.742927
 0.918746 0.865937 1.160240 0.940723 1.205538 0.750088 1.173913 0.959081
 0.885502 0.812162 1.214659 0.916313 1.273542 0.648919 1.232955 1.459508
 0.946043 0.888322 1.217766 0.970323 1.267371 0.755831 1.232819 -22.474634
 0.954538 0.910577 1.176341 0.973979 1.217945 0.810885 1.188782 20.035851
 0.955327 0.926079 1.118868 0.968504 1.153839 0.861059 1.129171 -4.951917
 0.861251 0.800712 1.161974 0.887667 1.217953 0.674068 1.179169 -8.573112
 1.005857 0.992921 1.078654 1.010680 1.095502 0.953623 1.083087 -9.094062
 0.855735 0.803921 1.138847 0.878984 1.193458 0.698382 1.155540 -0.128873
 0.894698 0.837341 1.134028 0.918253 1.175567 0.712427 1.146920 -7.288652
 0.897925 0.862185 1.087819 0.913945 1.127971 0.791516 1.099949 -2.415464
 0.901735 0.860227 1.114228 0.919820 1.157324 0.775146 1.127570 27.421856
 0.984824 0.922430 1.271714 1.010974 1.324520 0.772125 1.288098 16.310030
 0.999050 0.948847 1.225595 1.020106 1.267215 0.824088 1.238320 21.110603
 1.030381 0.994430 1.183949 1.044974 1.213208 0.899878 1.192751 -0.557484
 0.980061 0.961313 1.064283 0.987788 1.084280 0.916949 1.070091 9.666165
 0.849455 0.796542 1.125353 0.872721 1.178795 0.690707 1.141685 -0.247682
 1.045363 1.032667 1.075251 1.049572 1.080513 0.995139 1.076502 -4.092443
 0.907063 0.864361 1.134065 0.926191 1.179631 0.771820 1.147709 -17.275883
 0.966098 0.913097 1.211055 0.988322 1.256076 0.789813 1.224737 0.688933
 0.993537 0.937146 1.270645 1.014628 1.331695 0.818031 1.289569 -9.093807
 0.990325 0.931464 1.272279 1.013553 1.331876 0.804795 1.290807 22.517756
 1.155325 1.106517 1.352868 1.174118 1.389934 0.966917 1.364084 10.343127
 1.120322 1.076846 1.290585 1.137153 1.321199 0.955490 1.299858 14.421881
 1.068843 1.031200 1.211012 1.083409 1.236108 0.930912 1.218532 -1.214511
 0.867447 0.827172 1.028145 0.884410 1.060526 0.752479 1.038260 26.162653
 0.976492 0.913087 1.274932 1.003034 1.334150 0.775494 1.293402 3.848330
 1.011358 0.998967 1.076305 1.016965 1.089083 0.957152 1.079679 3.068439
 0.950956 0.903964 1.154368 0.970401 1.192723 0.801099 1.166263 -14.305205
 1.140480 1.107127 1.279148 1.153457 1.307106 1.008113 1.287573 15.741213
 0.969939 0.927498 1.186117 0.987813 1.232357 0.835872 1.200173 18.661343
 1.018113 0.971342 1.242986 1.037420 1.290918 0.862802 1.257644 11.849582
 1.074351 0.996704 1.379149 1.104583 1.436321 0.811850 1.397069 26.193504
 1.062479 0.992197 1.352717 1.090875 1.406994 0.825770 1.369676 28.996792
 1.042866 0.990332 1.278184 1.064298 1.323221 0.864160 1.291734 -17.833330
 1.001920 0.966592 1.200500 1.014576 1.245918 0.889744 1.214163 1.666282
 0.962448 0.905111 1.242367 0.986767 1.298664 0.779859 1.259976 3.702489
 1.037707 1.017385 1.143736 1.046389 1.167392 0.964313 1.150632 0.831728
 0.937307 0.887331 1.189091 0.959124 1.237402 0.778974 1.203520 -19.342096
 1.050978 0.992562 1.258166 1.073019 1.297091 0.855204 1.270694 -0.605697
 1.054338 1.011951 1.245086 1.071614 1.284290 0.909455 1.256795 -17.113420
 1.069597 1.019404 1.290446 1.090055 1.335090 0.898321 1.304123 -19.102560
 1.274579 1.196424 1.561544 1.304240 1.619596 0.990990 1.580075 -4.405189
 1.313524 1.248515 1.529499 1.336711 1.575124 1.066949 1.543925 19.054413
 1.291709 1.244137 1.435633 1.308187 1.468190 1.102673 1.445926 23.697060
 1.084132 1.056551 1.193487 1.094661 1.217152 0.985951 1.200264 -30.068537
 1.223290 1.166329 1.434077 1.244709 1.478675 1.012321 1.448086 2.277134
 1.013954 0.994522 1.108543 1.021468 1.129377 0.950760 1.114161 -29.601446
 1.441075 1.392035 1.555890 1.456574 1.586219 1.227487 1.565558 59.065098
 1.097761 1.037576 1.348694 1.121950 1.396996 0.892619 1.363708 -29.360067
 1.153191 1.109342 1.324580 1.169765 1.358511 0.990511 1.334669 0.040755
 1.162234 1.114137 1.344511 1.180413 1.378538 0.982838 1.354693 16.630562
 1.157577 1.109225 1.333311 1.175867 1.362900 0.971976 1.342260 4.380473
 1.087535 1.048131 1.224830 1.102245 1.247288 0.942533 1.231534 8.490741
 1.037837 1.009014 1.134566 1.048788 1.150163 0.933604 1.139293 7.264606
 0.968938 0.945080 1.040004 0.977276 1.053282 0.884777 1.044181 -5.239178
 1.182584 1.135842 1.350419 1.200179 1.380409 1.002977 1.359339 5.986351
 0.949596 0.933558 1.014038 0.956127 1.026271 0.900723 1.017507 10.834249
 1.074781 1.047618 1.158657 1.084664 1.173544 0.971412 1.162960 -11.656277
 1.176182 1.137360 1.317617 1.190783 1.343029 1.020194 1.325158 -16.442997
 1.138556 1.085186 1.364107 1.159778 1.407947 0.946350 1.377480 6.966609
 1.158785 1.104836 1.370145 1.179924 1.410189 0.960147 1.382174 25.044085
 1.199678 1.157439 1.296652 1.214373 1.310321 1.025137 1.300895 13.595535
 1.158452 1.124337 1.246611 1.170255 1.259938 1.018188 1.250742 12.253095
 1.098392 1.069465 1.202710 1.109451 1.220597 0.985124 1.207833 -6.490194
 1.040543 1.004734 1.240921 1.055980 1.281445 0.908611 1.253213 -7.996809
 1.126410 1.069060 1.365726 1.149465 1.410269 0.919000 1.379265 -17.375149
 1.039386 1.024350 1.104692 1.045267 1.118058 0.981602 1.108247 0.419601
 1.049601 1.012192 1.227833 1.065277 1.261121 0.912037 1.237662 -3.183612
 1.204061 1.174838 1.238156 1.212571 1.240845 1.073391 1.238729 6.761264
 1.141255 1.101659 1.297139 1.156065 1.329220 0.991793 1.306900 -29.417055
 1.113013 1.065178 1.303446 1.131763 1.340356 0.938691 1.314574 10.208792
 1.025793 0.953064 1.322186 1.054690 1.373775 0.777246 1.338032 2.217975
 1.005882 0.944810 1.253130 1.030564 1.295288 0.797459 1.266216 -7.489224
 1.013771 0.964912 1.210606 1.033272 1.244169 0.844203 1.221089 -21.277628
 1.117599 1.088008 1.218487 1.128424 1.238442 1.001089 1.224323 11.536535
 1.090863 1.033089 1.320813 1.113492 1.362929 0.886159 1.333773 -4.801300
 1.036292 1.016231 1.105082 1.043691 1.117394 0.962629 1.108382 -1.889743
 1.017097 0.967960 1.211678 1.035766 1.246146 0.847470 1.222294 2.149939
 1.026198 0.971585 1.257674 1.048151 1.298434 0.836881 1.269937 0.215316
 1.145216 1.119410 1.234642 1.154752 1.252410 1.036136 1.239661 -14.371445
 1.158657 1.128102 1.261297 1.169729 1.279520 1.031654 1.266783 3.769464
 1.191802 1.140855 1.372245 1.211127 1.402538 0.991330 1.381715 13.264810
 1.126000 1.083099 1.271886 1.141935 1.295613 0.962745 1.279188 -13.421404
 1.068352 1.036492 1.168397 1.080157 1.183740 0.948629 1.172691 5.426513
 1.086604 1.071363 1.091745 1.090517 1.091246 1.017590 1.091552 10.913651
 1.122076 1.085166 1.255410 1.136362 1.278317 0.978380 1.262277 13.667201
 1.082217 1.068275 1.118775 1.087095 1.125706 1.022985 1.120541 5.677190
 1.032467 1.005162 1.125503 1.043292 1.140465 0.928440 1.129833 -8.054382
 1.157816 1.115000 1.326306 1.174639 1.356302 0.991389 1.335479 1.202574
 -0.818558 -0.942458 -0.261724 -0.768705 -0.147628 -1.238189 -0.226589 -155.697372
 -3.755727 3.751416
 -2.445388 3.817746
 -5.497547 8.710078
 -4.006731 4.028536
 -7.761337 8.167000
 -0.801383 2.853413
 -6.831180 7.875831
 62.202477 -62.292500
 -10.297467 2.269595
