# Supplementary material for: AMS 3.0: prediction of post-translational modifications
Source: BMC Bioinformatics. 2010 Apr 28;11:210. doi: 10.1186/1471-2105-11-210 (PMC2874555; doi:10.1186/1471-2105-11-210)
Supplement: Additional file 2 — PTM predictor software with training data. PTM_Archive.tar.gz includes the predictor software binaries together with all trained ANNs in tar.gz compressed form. [file 1471-2105-11-210-S2.GZ › PTM_Archive/5-hydroxylysine/A/Anet10.dat]

 2
 90 10 2
 1.058985 1.074280 1.055667 3.162595 -19.611839 1.058759 1.063258 1.100838 -12.503661 1.104631
 1.030085 1.066772 1.019568 5.887997 -15.956862 1.028388 1.042338 1.114228 -9.706242 1.120500
 0.946530 1.079895 0.905095 -9.881540 -19.799452 0.939335 0.992744 1.240341 -17.092495 1.261137
 0.945890 1.059299 0.909839 -8.215560 -3.708016 0.940000 0.985370 1.195832 -10.058722 1.213477
 0.957693 1.039501 0.930449 -8.540800 15.925787 0.954178 0.986272 1.138957 -10.358348 1.151665
 0.904587 0.963599 0.882852 -3.424032 -8.692796 0.901304 0.926281 1.011123 -2.957397 1.017256
 1.088576 1.111132 1.085293 -2.738595 -10.659586 1.088089 1.094932 1.154941 -5.575362 1.161635
 0.852299 0.940289 0.819844 3.555932 19.908575 0.847736 0.884738 1.014549 7.731753 1.024097
 1.109350 1.114405 1.110670 -4.560781 -8.861603 1.112059 1.107752 1.143285 28.175537 1.147850
 0.873418 1.013410 0.829257 -10.019644 -10.914453 0.862511 0.925027 1.169067 -9.425847 1.188822
 1.024738 1.029772 1.025020 2.583313 15.424785 1.023651 1.026542 1.040970 0.207005 1.043087
 0.973488 1.005568 0.963710 6.180946 35.634109 0.970801 0.985760 1.035031 6.903666 1.039616
 0.925299 1.051988 0.884147 0.180293 5.782677 0.917515 0.970407 1.194958 2.335966 1.213230
 0.951821 1.054180 0.918324 -0.501580 1.993359 0.945084 0.988901 1.169989 10.191370 1.184880
 1.028572 1.086001 1.011774 -6.550106 -9.031989 1.024804 1.048740 1.159074 -18.482916 1.168754
 1.039172 1.047406 1.035059 -6.041154 -8.463528 1.039231 1.042003 1.056307 0.509484 1.057646
 1.073672 1.083278 1.075897 2.174947 16.320978 1.071309 1.076570 1.108208 -15.857268 1.112089
 0.914949 0.983665 0.887905 -2.022100 15.594939 0.912557 0.939978 1.041114 9.789838 1.048739
 1.122925 1.111989 1.133670 1.378895 0.893343 1.119671 1.119953 1.113926 24.761517 1.115505
 0.868330 1.003101 0.821672 -0.159271 30.730543 0.861349 0.917094 1.149134 -21.754070 1.167218
 0.981626 1.002828 0.971719 4.120252 7.599713 0.979994 0.991797 1.021225 12.948833 1.023643
 0.952374 0.994327 0.936133 6.515293 14.103200 0.949527 0.968943 1.029642 23.544168 1.033723
 0.947181 1.067047 0.909057 -1.563944 2.837626 0.940164 0.989381 1.206052 15.898675 1.224028
 0.947614 1.049124 0.915173 -0.085197 3.395409 0.941810 0.983760 1.166363 14.933555 1.181186
 0.973886 1.039143 0.952537 0.541424 2.034268 0.970005 0.997949 1.117387 5.135991 1.127550
 0.942818 0.968629 0.933247 7.885097 11.276985 0.941387 0.952326 0.985157 19.931252 0.986933
 1.009213 1.040174 0.999339 0.821891 0.890849 1.006773 1.020167 1.074962 -0.684771 1.079201
 0.969880 1.014255 0.954027 0.856225 4.591697 0.967037 0.987365 1.067059 0.318268 1.074549
 1.011108 1.028995 1.004938 0.331291 -3.973012 1.009779 1.017623 1.049928 1.022442 1.052639
 0.976856 1.081315 0.944759 -5.292990 -5.695966 0.970759 1.012707 1.207667 3.640713 1.223795
 0.997481 1.010333 0.992152 -2.059605 -9.667787 0.998612 1.001578 1.032758 13.131233 1.035883
 0.943536 0.984111 0.929136 2.468972 7.160854 0.943379 0.956837 1.022885 31.259836 1.028036
 0.862001 0.985566 0.820347 4.493513 7.265056 0.855020 0.906530 1.114618 11.450404 1.130808
 0.886062 0.993429 0.850090 1.482732 -4.249380 0.879411 0.924927 1.104933 -4.817604 1.118584
 0.922123 1.001786 0.894862 1.744499 0.617913 0.916944 0.951972 1.087787 -7.193741 1.098913
 0.963102 0.995683 0.954212 -4.233176 -21.907118 0.961188 0.973893 1.028271 -5.450938 1.033402
 1.010308 1.034663 1.001915 -0.434734 3.685507 1.011744 1.016376 1.071665 13.306174 1.076408
 0.822344 0.917312 0.790244 -3.335133 0.476271 0.813008 0.859720 0.995967 29.720484 1.003796
 0.989497 1.017041 0.978487 -2.963684 -6.830547 0.990460 0.999155 1.057934 -2.438481 1.063366
 0.885504 0.985825 0.851170 1.884233 3.664140 0.879786 0.921696 1.085799 21.572563 1.098331
 1.092322 1.178158 1.066723 -5.016381 -23.367535 1.087495 1.122564 1.273249 -30.393045 1.281622
 1.081922 1.186917 1.051829 -6.973249 -31.343637 1.076363 1.118641 1.301287 -42.569729 1.312342
 0.967772 1.037650 0.944618 0.378280 -2.605350 0.964257 0.992526 1.113838 -5.855728 1.123310
 0.982156 1.027339 0.966194 2.985445 7.211676 0.979887 0.999362 1.072008 7.161049 1.077157
 0.968098 0.992752 0.957586 7.424189 25.616484 0.966820 0.978283 1.004990 32.264164 1.005747
 0.992454 0.992766 0.990028 7.289406 19.520683 0.992261 0.993487 0.983289 24.779045 0.981734
 0.935525 0.994340 0.916398 -0.529674 -2.762102 0.932276 0.956377 1.051852 -2.041053 1.058989
 1.022184 1.015582 1.021432 4.979665 20.074177 1.022182 1.020593 1.000390 19.477407 0.998474
 0.993998 1.012135 0.986227 0.038255 -4.408020 0.992699 1.000265 1.037890 -3.970044 1.040603
 0.935503 0.995044 0.914210 4.918301 15.372106 0.932427 0.957439 1.050645 19.911530 1.057106
 0.972261 1.002871 0.962279 -2.292372 -7.295047 0.970548 0.983678 1.038889 -6.095950 1.043616
 0.959810 1.010381 0.943540 -2.434362 -9.413900 0.956779 0.978078 1.070624 -9.319399 1.078472
 0.886129 1.021268 0.842834 -2.002050 -12.001140 0.877754 0.933813 1.174691 -12.742492 1.194363
 0.941118 1.034793 0.910919 -0.452392 -7.960184 0.935490 0.974749 1.141845 -10.887661 1.155537
 0.961269 1.006478 0.944784 3.456491 3.853756 0.958102 0.978962 1.056530 -0.802698 1.062564
 0.974441 0.952768 0.980695 5.022356 14.742646 0.976044 0.966658 0.922962 6.173513 0.918377
 0.944392 0.994567 0.928696 -1.042791 -3.122982 0.941624 0.961928 1.047892 -1.907449 1.054716
 1.000360 1.005415 0.999953 1.576624 -0.254266 1.000162 1.002403 1.011908 -7.517714 1.012993
 0.967223 0.994050 0.958548 1.111995 3.700155 0.965590 0.976474 1.014703 0.210161 1.018051
 0.904226 1.027352 0.865399 -3.037859 -12.572889 0.896904 0.947844 1.168885 -12.691363 1.186943
 0.892796 0.950717 0.871854 -7.840063 -16.818861 0.890149 0.913636 0.999598 -15.166001 1.004600
 0.852403 0.932826 0.822767 -8.310214 -9.091663 0.848582 0.881778 1.002756 1.264760 1.011521
 0.972579 1.035578 0.953984 -3.806239 -19.970432 0.969165 0.993929 1.114145 -19.069796 1.124685
 0.938764 1.005699 0.918133 -2.400918 -1.591063 0.934792 0.962638 1.085154 -2.562502 1.095557
 0.925601 0.972602 0.910473 3.772138 13.284798 0.922380 0.942557 1.017917 15.584883 1.023663
 0.920772 0.967050 0.906052 1.595295 6.254221 0.917383 0.937905 1.005938 -7.269775 1.011282
 0.856983 0.903065 0.838410 7.751675 -0.225636 0.855543 0.874125 0.940349 -6.915053 0.943834
 1.049247 1.078424 1.044925 -4.586280 17.405725 1.045960 1.059201 1.123302 -16.543425 1.130026
 0.857560 0.896703 0.842468 8.983875 13.020259 0.856145 0.871902 0.930554 -12.617845 0.933969
 0.983975 1.023055 0.971716 5.202562 -22.758169 0.981491 0.998426 1.071722 2.453665 1.078380
 0.867302 0.913069 0.849216 5.566155 3.757111 0.866989 0.883121 0.955067 -9.389194 0.959584
 0.832809 0.898547 0.807540 7.652045 17.524061 0.831887 0.855619 0.961904 -6.401139 0.968396
 0.868671 0.996401 0.827983 0.657697 4.631186 0.859514 0.915309 1.135060 -7.927790 1.152624
 0.895990 1.013829 0.858181 -1.441151 7.227004 0.886498 0.939931 1.142765 1.884781 1.159205
 0.939587 1.018897 0.914879 0.409309 13.898445 0.931281 0.971023 1.105318 4.981755 1.116562
 0.796235 0.890211 0.764185 -2.925252 -29.640087 0.788886 0.832030 0.977578 -0.764543 0.986791
 0.920072 0.956872 0.906325 -0.155303 8.782501 0.919091 0.933126 0.987530 8.448835 0.990528
 0.975898 0.997671 0.969104 6.992485 18.933397 0.970372 0.986835 1.018646 -4.800430 1.021762
 0.895376 0.973307 0.867761 -3.505535 -4.710398 0.891704 0.923177 1.048583 -3.007429 1.058328
 0.895323 0.995729 0.863901 -2.409937 8.836101 0.886193 0.933163 1.096760 22.256041 1.109492
 0.964920 1.000063 0.952451 1.119354 0.624597 0.962413 0.978526 1.033894 -1.423782 1.038562
 0.937059 0.999602 0.916754 0.690758 0.384487 0.933064 0.959651 1.063221 -3.159852 1.071555
 0.849852 1.005779 0.801389 -4.680397 -11.676724 0.840702 0.904263 1.188532 -15.231040 1.212143
 0.891421 1.000790 0.857300 -1.183599 -4.252288 0.885022 0.929636 1.125249 -6.045142 1.141126
 0.940908 0.990423 0.924408 3.879204 6.886107 0.937796 0.958751 1.036542 5.563701 1.043007
 0.946706 0.912369 0.956453 11.911953 23.557114 0.948454 0.935598 0.846436 26.998411 0.835817
 0.941163 0.998962 0.922380 1.423211 1.790584 0.937461 0.962091 1.056817 -1.275078 1.064103
 0.990254 0.989898 0.989556 4.761904 8.281869 0.990167 0.990591 0.985907 8.392298 0.985323
 0.983609 1.000432 0.975987 1.421180 -0.197208 0.981866 0.991836 1.020827 0.687116 1.023599
 0.859921 1.008593 0.814193 -6.428910 -15.274064 0.851317 0.911974 1.186226 -18.296303 1.208588
 -1.127299 -0.979234 -1.174844 -5.209311 -18.248039 -1.135261 -1.075003 -0.808372 -26.514338 -0.787002
 -9.663004 10.760010
 -11.352985 10.911052
 -10.649215 9.285546
 23.737556 -23.738733
 51.884525 -52.225163
 -7.677956 12.648953
 -11.384271 9.631112
 -11.994360 13.364795
 61.735176 -62.157230
 -12.433320 13.434580
 -13.365065 9.064065
 1.058986 1.074280 1.055667 3.162591 -19.611565 1.058759 1.063258 1.100838 -12.504237 1.104631
 1.030085 1.066772 1.019568 5.887997 -15.956521 1.028388 1.042337 1.114228 -9.706790 1.120500
 0.946528 1.079895 0.905094 -9.881521 -19.798643 0.939333 0.992743 1.240340 -17.092762 1.261137
 0.945888 1.059299 0.909838 -8.215530 -3.707196 0.939998 0.985369 1.195832 -10.058797 1.213476
 0.957691 1.039501 0.930448 -8.540779 15.926483 0.954177 0.986271 1.138956 -10.358368 1.151665
 0.904588 0.963599 0.882853 -3.424037 -8.692581 0.901304 0.926281 1.011124 -2.957860 1.017256
 1.088575 1.111132 1.085293 -2.738597 -10.658987 1.088089 1.094932 1.154941 -5.575939 1.161635
 0.852299 0.940289 0.819844 3.555946 19.908676 0.847736 0.884738 1.014549 7.731640 1.024097
 1.109349 1.114404 1.110668 -4.560774 -8.860711 1.112058 1.107751 1.143285 28.175165 1.147850
 0.873418 1.013410 0.829257 -10.019645 -10.914002 0.862510 0.925026 1.169067 -9.426109 1.188822
 1.024738 1.029772 1.025020 2.583296 15.424913 1.023651 1.026542 1.040970 0.206544 1.043087
 0.973488 1.005568 0.963710 6.180932 35.634228 0.970801 0.985760 1.035031 6.903166 1.039616
 0.925298 1.051987 0.884145 0.180334 5.783403 0.917513 0.970406 1.194958 2.335688 1.213229
 0.951820 1.054179 0.918323 -0.501535 1.994026 0.945083 0.988900 1.169988 10.191227 1.184879
 1.028571 1.086000 1.011773 -6.550075 -9.031425 1.024803 1.048739 1.159073 -18.483072 1.168753
 1.039172 1.047405 1.035059 -6.041165 -8.463048 1.039230 1.042003 1.056307 0.509199 1.057646
 1.073672 1.083278 1.075898 2.174947 16.321157 1.071310 1.076570 1.108208 -15.857745 1.112089
 0.914949 0.983664 0.887904 -2.022095 15.595222 0.912556 0.939977 1.041114 9.789767 1.048739
 1.122924 1.111989 1.133670 1.378917 0.893506 1.119671 1.119953 1.113926 24.761227 1.115505
 0.868329 1.003101 0.821671 -0.159247 30.730923 0.861348 0.917094 1.149134 -21.754295 1.167218
 0.981626 1.002827 0.971718 4.120257 7.600042 0.979994 0.991797 1.021225 12.948562 1.023643
 0.952373 0.994327 0.936133 6.515300 14.103633 0.949526 0.968943 1.029642 23.543793 1.033723
 0.947179 1.067046 0.909055 -1.563915 2.838498 0.940163 0.989380 1.206052 15.898314 1.224027
 0.947613 1.049124 0.915172 -0.085175 3.396049 0.941809 0.983759 1.166363 14.933315 1.181186
 0.973886 1.039142 0.952536 0.541432 2.034610 0.970005 0.997949 1.117387 5.135767 1.127549
 0.942818 0.968629 0.933248 7.885091 11.276967 0.941387 0.952326 0.985157 19.931145 0.986933
 1.009213 1.040174 0.999338 0.821899 0.891274 1.006772 1.020166 1.074962 -0.685122 1.079201
 0.969879 1.014255 0.954027 0.856228 4.591834 0.967037 0.987365 1.067059 0.318187 1.074549
 1.011108 1.028995 1.004937 0.331301 -3.972736 1.009778 1.017622 1.049928 1.022365 1.052639
 0.976854 1.081314 0.944758 -5.292962 -5.695175 0.970757 1.012706 1.207667 3.640446 1.223795
 0.997480 1.010332 0.992151 -2.059573 -9.667033 0.998611 1.001577 1.032757 13.131118 1.035882
 0.943535 0.984110 0.929134 2.469007 7.161674 0.943377 0.956836 1.022884 31.259722 1.028035
 0.862001 0.985566 0.820347 4.493516 7.265458 0.855019 0.906530 1.114618 11.449947 1.130808
 0.886062 0.993429 0.850090 1.482729 -4.249201 0.879411 0.924927 1.104933 -4.818013 1.118584
 0.922123 1.001785 0.894862 1.744504 0.618120 0.916943 0.951972 1.087787 -7.194087 1.098913
 0.963102 0.995683 0.954212 -4.233160 -21.906696 0.961188 0.973892 1.028270 -5.451249 1.033402
 1.010306 1.034662 1.001914 -0.434697 3.686279 1.011743 1.016374 1.071664 13.306033 1.076407
 0.822344 0.917312 0.790244 -3.335124 0.476362 0.813008 0.859720 0.995967 29.720310 1.003796
 0.989496 1.017040 0.978486 -2.963663 -6.830090 0.990459 0.999154 1.057934 -2.438593 1.063366
 0.885504 0.985824 0.851170 1.884253 3.664485 0.879786 0.921696 1.085799 21.572323 1.098331
 1.092321 1.178158 1.066723 -5.016370 -23.367531 1.087495 1.122563 1.273249 -30.393040 1.281622
 1.081922 1.186916 1.051829 -6.973236 -31.343634 1.076362 1.118641 1.301287 -42.569721 1.312342
 0.967771 1.037650 0.944617 0.378300 -2.604479 0.964256 0.992525 1.113837 -5.856299 1.123310
 0.982155 1.027338 0.966193 2.985458 7.212546 0.979887 0.999362 1.072008 7.160474 1.077156
 0.968098 0.992751 0.957585 7.424194 25.617353 0.966819 0.978283 1.004990 32.263584 1.005746
 0.992453 0.992766 0.990028 7.289403 19.521280 0.992260 0.993486 0.983289 24.778643 0.981734
 0.935524 0.994340 0.916397 -0.529663 -2.761856 0.932276 0.956377 1.051852 -2.041212 1.058988
 1.022183 1.015582 1.021431 4.979665 20.074884 1.022182 1.020593 1.000390 19.476934 0.998474
 0.993998 1.012135 0.986227 0.038261 -4.407785 0.992698 1.000265 1.037890 -3.970197 1.040603
 0.935502 0.995043 0.914209 4.918318 15.372976 0.932426 0.957439 1.050644 19.910959 1.057106
 0.972261 1.002871 0.962278 -2.292371 -7.294709 0.970547 0.983678 1.038889 -6.096175 1.043616
 0.959810 1.010381 0.943539 -2.434361 -9.413453 0.956779 0.978078 1.070624 -9.319696 1.078472
 0.886128 1.021267 0.842833 -2.002036 -12.000299 0.877753 0.933812 1.174690 -12.743046 1.194363
 0.941117 1.034793 0.910918 -0.452377 -7.959571 0.935489 0.974748 1.141845 -10.888062 1.155537
 0.961268 1.006478 0.944784 3.456504 3.854098 0.958102 0.978962 1.056530 -0.802919 1.062564
 0.974441 0.952768 0.980695 5.022367 14.742645 0.976044 0.966658 0.922962 6.173519 0.918377
 0.944392 0.994567 0.928695 -1.042793 -3.122546 0.941623 0.961928 1.047892 -1.907741 1.054716
 1.000359 1.005414 0.999953 1.576648 -0.254130 1.000162 1.002403 1.011908 -7.517792 1.012993
 0.967222 0.994050 0.958547 1.111994 3.700417 0.965590 0.976474 1.014703 0.209987 1.018051
 0.904225 1.027351 0.865398 -3.037849 -12.572136 0.896903 0.947844 1.168885 -12.691862 1.186943
 0.892796 0.950717 0.871855 -7.840075 -16.818838 0.890149 0.913636 0.999598 -15.166576 1.004601
 0.852404 0.932826 0.822767 -8.310215 -9.091602 0.848582 0.881779 1.002756 1.264212 1.011522
 0.972578 1.035577 0.953983 -3.806219 -19.969767 0.969164 0.993928 1.114145 -19.070063 1.124685
 0.938763 1.005698 0.918131 -2.400885 -1.590387 0.934791 0.962637 1.085154 -2.562580 1.095557
 0.925600 0.972601 0.910472 3.772160 13.285334 0.922379 0.942556 1.017917 15.584864 1.023662
 0.920772 0.967050 0.906051 1.595285 6.254561 0.917383 0.937905 1.005938 -7.270234 1.011282
 0.856984 0.903066 0.838411 7.751647 -0.225685 0.855543 0.874125 0.940350 -6.915627 0.943834
 1.049246 1.078423 1.044923 -4.586267 17.406609 1.045959 1.059200 1.123302 -16.543539 1.130026
 0.857560 0.896703 0.842468 8.983851 13.020253 0.856146 0.871903 0.930555 -12.618222 0.933969
 0.983974 1.023055 0.971715 5.202572 -22.757713 0.981490 0.998425 1.071722 2.453409 1.078380
 0.867302 0.913069 0.849215 5.566167 3.757309 0.866988 0.883120 0.955067 -9.389252 0.959584
 0.832808 0.898546 0.807539 7.652064 17.524378 0.831887 0.855619 0.961904 -6.401214 0.968396
 0.868670 0.996400 0.827982 0.657726 4.631929 0.859513 0.915308 1.135059 -7.928208 1.152624
 0.895989 1.013828 0.858180 -1.441130 7.227687 0.886497 0.939931 1.142764 1.884373 1.159205
 0.939586 1.018897 0.914879 0.409316 13.898884 0.931281 0.971022 1.105318 4.981429 1.116562
 0.796234 0.890211 0.764184 -2.925237 -29.639429 0.788885 0.832030 0.977578 -0.764787 0.986791
 0.920072 0.956872 0.906325 -0.155299 8.782496 0.919091 0.933125 0.987530 8.448812 0.990528
 0.975899 0.997671 0.969105 6.992457 18.933640 0.970372 0.986836 1.018646 -4.800983 1.021762
 0.895375 0.973307 0.867761 -3.505519 -4.710134 0.891704 0.923176 1.048583 -3.007458 1.058328
 0.895323 0.995728 0.863900 -2.409913 8.836619 0.886193 0.933163 1.096759 22.255747 1.109492
 0.964920 1.000063 0.952450 1.119360 0.624951 0.962412 0.978526 1.033894 -1.423909 1.038562
 0.937059 0.999602 0.916754 0.690763 0.384947 0.933063 0.959651 1.063221 -3.160066 1.071555
 0.849851 1.005779 0.801388 -4.680388 -11.675858 0.840701 0.904263 1.188532 -15.231452 1.212143
 0.891421 1.000789 0.857299 -1.183597 -4.251664 0.885022 0.929636 1.125249 -6.045486 1.141125
 0.940908 0.990423 0.924407 3.879203 6.886450 0.937795 0.958751 1.036542 5.563483 1.043007
 0.946706 0.912369 0.956453 11.911942 23.557096 0.948454 0.935598 0.846437 26.998291 0.835817
 0.941162 0.998962 0.922380 1.423215 1.791033 0.937460 0.962091 1.056817 -1.275288 1.064103
 0.990254 0.989898 0.989556 4.761898 8.281996 0.990167 0.990590 0.985907 8.392152 0.985323
 0.983609 1.000432 0.975987 1.421178 -0.196949 0.981866 0.991836 1.020827 0.686931 1.023599
 0.859920 1.008592 0.814192 -6.428904 -15.273292 0.851316 0.911973 1.186226 -18.296688 1.208588
 -1.127301 -0.979235 -1.174846 -5.209291 -18.247169 -1.135262 -1.075004 -0.808372 -26.514908 -0.787002
 -9.662849 10.759857
 -11.352831 10.910899
 -10.649060 9.285394
 23.737442 -23.738619
 51.884521 -52.225163
 -7.677802 12.648801
 -11.384116 9.630960
 -11.994205 13.364641
 61.735367 -62.157417
 -12.433166 13.434426
 -13.364910 9.063910
