# Supplementary material for: AMS 3.0: prediction of post-translational modifications
Source: BMC Bioinformatics. 2010 Apr 28;11:210. doi: 10.1186/1471-2105-11-210 (PMC2874555; doi:10.1186/1471-2105-11-210)
Supplement: Additional file 2 — PTM predictor software with training data. PTM_Archive.tar.gz includes the predictor software binaries together with all trained ANNs in tar.gz compressed form. [file 1471-2105-11-210-S2.GZ › PTM_Archive/5-hydroxylysine/A/Anet12.dat]

 2
 90 12 2
 1.059251 1.080213 0.326188 0.940981 3.756362 1.037950 -20.218016 0.976556 1.025546 0.982244 1.001152 -10.455050
 1.077459 1.106287 0.641591 0.911431 4.776904 1.047605 -15.135481 0.961090 1.029963 0.968880 0.996795 -10.391730
 1.240243 1.316011 -4.409545 0.898204 -7.665795 1.167083 -17.300257 0.980774 1.126721 0.995303 1.050620 -19.241442
 1.207924 1.270286 -5.273263 0.935745 -9.642480 1.148247 -2.024396 0.998218 1.115675 1.009726 1.053765 -11.709232
 1.150507 1.195437 -3.482944 0.955529 -7.318847 1.107542 17.045794 0.999107 1.085340 1.007468 1.039825 -12.802117
 1.025742 1.045249 -0.336455 0.911150 -2.305223 1.005728 -10.412210 0.947321 0.998441 0.952969 0.973668 -3.055570
 1.096957 1.130690 -0.695473 0.930561 2.075346 1.063282 -12.396271 0.973121 1.043937 0.980602 1.007488 -2.320045
 1.026541 1.059521 7.391977 0.817695 5.144547 0.998282 17.644140 0.888433 0.980927 0.899115 0.936273 12.577395
 1.112565 1.135675 -8.005901 1.044916 -8.251534 1.092295 -3.686960 1.049129 1.082680 1.051612 1.063043 30.362267
 1.168963 1.240188 1.662459 0.798333 -1.175810 1.097702 -10.123394 0.902153 1.056174 0.918697 0.978521 -11.829745
 1.016551 1.027312 -1.662022 0.965221 -4.193560 1.005773 18.367992 0.981246 1.001184 0.983765 0.993554 2.704467
 1.011917 1.031204 -0.126434 0.891839 -1.886006 0.994834 36.434471 0.930359 0.983515 0.936301 0.957295 6.741960
 1.185002 1.252648 0.090300 0.839264 1.607337 1.117723 7.082112 0.933417 1.078668 0.948844 1.005041 2.124297
 1.166518 1.220540 1.221887 0.893345 3.595834 1.113060 1.981189 0.967329 1.081934 0.979457 1.023651 10.266545
 1.161801 1.196866 -3.829456 1.025003 -3.576160 1.128378 -8.984517 1.051962 1.110055 1.057475 1.078794 -22.185719
 1.051869 1.055910 -0.049167 1.037016 -0.189230 1.048247 -10.524242 1.039641 1.046482 1.040555 1.042928 2.456208
 1.078038 1.097901 -4.098038 1.006502 -7.204726 1.058807 19.834909 1.018920 1.047733 1.021402 1.031875 -15.129513
 1.038226 1.065155 3.562690 0.862970 6.313139 1.010868 18.254736 0.923124 0.998397 0.932261 0.964054 11.493251
 1.099487 1.107556 -3.604596 1.109898 -4.467284 1.093181 1.272806 1.097034 1.088770 1.095164 1.090614 28.942678
 1.133406 1.201498 4.251713 0.738436 6.755691 1.064006 29.474403 0.856035 1.023366 0.874756 0.940391 -21.101068
 1.026978 1.033473 2.051509 0.978022 2.503777 1.019815 4.827205 0.996174 1.015573 0.998890 1.007066 12.684698
 1.036805 1.049781 2.876819 0.942882 3.780845 1.021555 10.343154 0.974292 1.012268 0.979011 0.995044 22.826691
 1.198392 1.264691 -0.595688 0.881346 -0.888404 1.133825 1.414566 0.962083 1.097302 0.975981 1.027641 13.640454
 1.154006 1.210226 0.294441 0.870382 0.406866 1.098088 3.801623 0.945920 1.066183 0.958540 1.005006 13.213272
 1.099222 1.139256 0.725593 0.892842 0.934475 1.059492 4.879537 0.950561 1.036840 0.960059 0.994503 4.411726
 0.959872 0.968656 4.720826 0.864686 6.654778 0.950996 15.431422 0.902162 0.943218 0.907337 0.924434 20.728214
 1.074731 1.090291 0.232603 0.999041 -0.132041 1.058212 -0.289872 1.018962 1.048914 1.021852 1.033063 -0.805623
 1.046976 1.077288 1.434429 0.889463 1.785689 1.017078 7.601977 0.938452 1.002598 0.946295 0.974308 -0.002643
 1.049322 1.059251 0.548945 0.999780 0.402548 1.038383 -3.793612 1.013718 1.032986 1.015845 1.023595 1.138517
 1.202109 1.263019 -2.199904 0.924460 -3.281707 1.142726 -5.954372 0.990491 1.109812 1.002351 1.047557 1.286523
 1.020982 1.034375 -4.348228 0.965109 -2.768193 1.007856 -6.587982 0.976599 1.003679 0.979136 0.989291 12.641126
 1.015733 1.035626 -1.509751 0.902153 -0.117233 0.997246 9.482808 0.934053 0.985251 0.939675 0.959335 29.532438
 1.107902 1.166912 4.139362 0.769983 4.110325 1.046910 7.818902 0.870607 1.012757 0.886355 0.942030 7.595359
 1.101915 1.153065 5.074449 0.808671 4.145586 1.049194 -2.656248 0.896072 1.018105 0.909671 0.958123 -6.042470
 1.095510 1.133921 2.783732 0.888260 1.474786 1.056635 -0.269136 0.947670 1.034158 0.957248 0.991667 -9.336841
 1.024778 1.043709 -4.941986 0.942995 -5.002955 1.005086 -23.159220 0.962391 0.997525 0.965555 0.978948 -5.622456
 1.057569 1.077741 -3.286547 0.965197 -0.096959 1.037337 6.668274 0.986353 1.026724 0.990590 1.006381 12.881275
 1.019637 1.050857 6.091665 0.822110 3.747785 0.993115 -3.509856 0.889486 0.971250 0.898990 0.932148 31.659687
 1.042193 1.065010 1.874968 0.917352 5.399943 1.019353 -7.512548 0.953299 1.006577 0.959348 0.981328 -1.120833
 1.079438 1.125917 3.560519 0.802418 3.017665 1.030892 5.637417 0.887459 1.003978 0.900488 0.946676 24.595173
 1.271200 1.303875 -1.863980 1.013334 -3.128189 1.222278 -20.865063 1.082675 1.196289 1.094752 1.138960 -30.949059
 1.296378 1.339417 -2.923507 0.989520 -4.603687 1.238462 -27.864223 1.066944 1.206930 1.081702 1.136503 -43.160450
 1.103087 1.139409 0.873745 0.916110 1.039501 1.066305 -0.916648 0.968454 1.043548 0.976783 1.006759 -6.119505
 1.064487 1.084744 2.096803 0.951378 2.855113 1.042772 7.973955 0.985205 1.028918 0.990510 1.008572 7.100756
 1.003148 1.006304 4.402126 0.959699 6.146988 0.998569 24.013985 0.979472 0.994425 0.981874 0.988777 32.218670
 0.982052 0.975787 3.755211 0.995352 5.351165 0.987101 19.115038 0.997371 0.989110 0.997157 0.994693 25.912479
 1.049921 1.078462 0.642166 0.888635 0.466300 1.019053 -2.734908 0.936070 1.002472 0.943751 0.971041 -3.412621
 0.999420 0.990139 3.180292 1.035463 4.311636 1.008147 19.108641 1.028777 1.011310 1.027020 1.021149 20.004696
 1.035528 1.047029 0.529743 0.968815 0.507077 1.021231 -3.235757 0.988354 1.014392 0.991523 1.002578 -4.861200
 1.046776 1.070709 3.263372 0.901580 4.321677 1.021085 14.402002 0.947325 1.005375 0.954323 0.977783 19.572020
 1.032180 1.051468 -0.294232 0.932157 -0.506475 1.012621 -4.499486 0.960061 1.001843 0.964602 0.981248 -6.335523
 1.064723 1.094301 -0.589354 0.912943 -0.907250 1.034291 -6.950426 0.953545 1.016528 0.960225 0.984595 -9.210839
 1.177701 1.249311 -0.758682 0.824273 -1.309043 1.106615 -13.109792 0.917614 1.066033 0.932974 0.989900 -12.484081
 1.139287 1.189545 0.167280 0.887321 -0.098218 1.089201 -7.882726 0.954780 1.060215 0.965793 1.006729 -10.246730
 1.053981 1.077490 1.973403 0.924011 2.449958 1.030110 3.980942 0.963245 1.015725 0.969394 0.991041 -0.760383
 0.903608 0.888632 3.355313 0.945168 4.419236 0.916432 19.582371 0.939084 0.919649 0.937477 0.930448 6.484289
 1.043072 1.069610 0.242351 0.900342 0.277251 1.014582 -0.959095 0.939906 0.999143 0.946339 0.969312 -3.023394
 1.006407 1.010827 1.579685 0.985335 1.644812 1.002336 1.294298 0.996971 1.000054 0.998496 1.000258 -6.865494
 1.009653 1.022973 1.254259 0.934207 1.620204 0.999391 6.301509 0.958423 0.992225 0.962140 0.975544 0.378428
 1.174733 1.240401 -1.253492 0.855406 -2.030823 1.109631 -13.491870 0.937090 1.072788 0.951046 1.002494 -12.648894
 0.997594 1.018646 4.268732 0.840916 2.835391 0.974515 -15.880388 0.893166 0.958990 0.900827 0.927433 -13.475393
 1.002441 1.033752 5.271625 0.791308 5.256808 0.971783 -13.934557 0.862297 0.951156 0.872675 0.908720 3.239635
 1.106215 1.145893 -3.528789 0.929150 -4.752542 1.067280 -18.317177 0.970744 1.044215 0.978250 1.006076 -17.957405
 1.082820 1.121136 -1.063104 0.893958 -2.675792 1.044288 -1.160063 0.943035 1.021339 0.951297 0.981509 -0.373187
 1.022844 1.044086 1.163678 0.903449 0.982035 1.000922 10.729865 0.937877 0.988488 0.943427 0.963171 16.429672
 1.009654 1.028566 3.710848 0.900374 1.041261 0.993137 2.213372 0.933911 0.981567 0.939251 0.957982 -6.268458
 0.945984 0.957543 4.007005 0.835945 2.997209 0.930823 2.133433 0.877006 0.920056 0.882501 0.900541 -8.572150
 1.111314 1.137593 -0.908778 1.020589 -0.646707 1.087526 20.844521 1.034520 1.074774 1.038104 1.052187 -16.563015
 0.933284 0.946199 5.908886 0.819023 2.999690 0.917689 13.341610 0.861362 0.906490 0.867124 0.885842 -13.831243
 1.074604 1.097805 -5.390620 0.977915 -6.574182 1.051739 -15.575678 1.000092 1.038695 1.003973 1.018762 1.163580
 0.950057 0.967280 3.428241 0.800126 2.418431 0.928651 0.508011 0.852087 0.914916 0.859828 0.885732 -10.069965
 0.952796 0.979982 6.123590 0.739299 5.394398 0.921588 11.922860 0.811379 0.901550 0.822078 0.858785 -4.120098
 1.142540 1.205645 -1.206086 0.822905 -0.164682 1.079817 3.083562 0.910510 1.042476 0.924740 0.975981 -5.197750
 1.151729 1.209330 -2.115585 0.863209 -0.083783 1.094135 5.770740 0.941714 1.060738 0.954362 1.000652 2.657694
 1.117025 1.154749 -1.822106 0.933306 -0.789739 1.078552 13.981078 0.983089 1.056085 0.990945 1.019640 7.643487
 0.997915 1.029518 -0.126927 0.781316 0.488346 0.961263 -33.550270 0.849158 0.937820 0.859162 0.894551 -3.782489
 0.987827 0.999849 -0.272307 0.880551 -1.429401 0.972107 6.665014 0.917277 0.961499 0.922703 0.940793 10.699503
 1.029081 1.038110 2.453311 0.996279 3.036257 1.020364 16.421984 1.006377 1.014192 1.007321 1.011044 -7.162508
 1.056006 1.090902 -3.218112 0.857266 -4.208083 1.020392 -5.321524 0.917262 1.000826 0.926740 0.960773 -8.694088
 1.108893 1.153725 2.700333 0.873316 3.799533 1.063478 4.015461 0.940840 1.035959 0.951337 0.988495 22.626486
 1.029382 1.046285 1.293521 0.928118 1.653764 1.012009 1.876123 0.960449 1.002167 0.965549 0.982805 -1.516428
 1.058029 1.088169 1.018866 0.885066 1.378706 1.025982 2.058151 0.935536 1.006759 0.943394 0.972062 -3.510247
 1.178690 1.266241 -1.798826 0.745633 -2.279350 1.092110 -9.715734 0.859353 1.041833 0.878372 0.948103 -14.954704
 1.117800 1.177114 -0.336245 0.815969 -0.306725 1.058326 -3.138674 0.896983 1.023525 0.910457 0.959213 -5.304927
 1.033390 1.056398 1.826904 0.901636 2.599711 1.009141 6.285749 0.941764 0.998222 0.947959 0.970113 6.295135
 0.847208 0.806851 5.534889 0.968925 7.632412 0.889017 22.541544 0.944359 0.899334 0.940099 0.923878 28.586174
 1.051821 1.079337 1.202439 0.892973 1.664339 1.022422 2.606668 0.940076 1.005297 0.947533 0.973764 -1.139686
 0.982512 0.980188 2.664050 0.978917 3.556893 0.983716 7.510115 0.984945 0.984250 0.985274 0.985601 9.136196
 1.019021 1.028594 1.141768 0.961336 1.436348 1.008347 -0.047993 0.980619 1.002082 0.983695 0.994322 1.061879
 1.179981 1.264132 -2.588029 0.765680 -3.488123 1.096082 -13.743028 0.872102 1.047821 0.890403 0.956861 -17.659628
 -0.825265 -0.745009 -3.045711 -1.246046 -3.510549 -0.906843 -14.985527 -1.131187 -0.954049 -1.112251 -1.045000 -26.913363
 -13.263756 14.119641
 -14.213540 15.124604
 14.607132 -14.712485
 -11.081233 10.480728
 18.125109 -18.255079
 -11.715828 14.095471
 51.782230 -52.045380
 -12.360867 10.422073
 -9.748262 15.280241
 -12.266510 10.727694
 -11.656074 12.144095
 64.878670 -65.189781
 -15.454791 9.924714
 1.059252 1.080213 0.325900 0.940984 3.756215 1.037951 -20.218071 0.976558 1.025547 0.982246 1.001153 -10.455207
 1.077460 1.106288 0.641252 0.911434 4.776730 1.047606 -15.135545 0.961092 1.029964 0.968882 0.996797 -10.391914
 1.240246 1.316013 -4.410417 0.898212 -7.666409 1.167087 -17.300375 0.980780 1.126724 0.995309 1.050625 -19.241945
 1.207926 1.270288 -5.274117 0.935753 -9.643082 1.148250 -2.024508 0.998224 1.115679 1.009732 1.053770 -11.709726
 1.150509 1.195438 -3.483691 0.955536 -7.319394 1.107544 17.045706 0.999112 1.085343 1.007473 1.039829 -12.802552
 1.025743 1.045249 -0.336810 0.911154 -2.305524 1.005730 -10.412271 0.947324 0.998442 0.952972 0.973670 -3.055784
 1.096959 1.130692 -0.696067 0.930567 2.075002 1.063284 -12.396354 0.973125 1.043939 0.980606 1.007491 -2.320377
 1.026542 1.059522 7.391728 0.817697 5.144280 0.998283 17.644115 0.888435 0.980928 0.899117 0.936274 12.577240
 1.112567 1.135677 -8.006699 1.044923 -8.251974 1.092298 -3.687073 1.049134 1.082684 1.051617 1.063047 30.361820
 1.168964 1.240189 1.661883 0.798339 -1.176270 1.097704 -10.123467 0.902157 1.056176 0.918701 0.978524 -11.830087
 1.016552 1.027314 -1.662635 0.965227 -4.193837 1.005776 18.367962 0.981250 1.001186 0.983770 0.993558 2.704165
 1.011919 1.031205 -0.127056 0.891845 -1.886311 0.994836 36.434429 0.930363 0.983517 0.936305 0.957298 6.741655
 1.185004 1.252649 0.089685 0.839270 1.606807 1.117725 7.081995 0.933421 1.078671 0.948848 1.005044 2.123912
 1.166520 1.220541 1.221342 0.893350 3.595327 1.113062 1.981080 0.967333 1.081937 0.979461 1.023653 10.266196
 1.161803 1.196867 -3.829825 1.025006 -3.576559 1.128379 -8.984595 1.051964 1.110057 1.057477 1.078795 -22.185989
 1.051871 1.055911 -0.049721 1.037021 -0.189568 1.048249 -10.524332 1.039645 1.046485 1.040559 1.042931 2.455898
 1.078040 1.097903 -4.098779 1.006509 -7.205125 1.058810 19.834892 1.018925 1.047736 1.021406 1.031879 -15.129918
 1.038227 1.065156 3.562506 0.862971 6.312963 1.010869 18.254683 0.923125 0.998398 0.932262 0.964054 11.493103
 1.099489 1.107557 -3.605237 1.109904 -4.467739 1.093184 1.272766 1.097038 1.088773 1.095168 1.090617 28.942318
 1.133407 1.201499 4.251266 0.738440 6.755313 1.064007 29.474323 0.856038 1.023368 0.874759 0.940394 -21.101364
 1.026979 1.033474 2.051136 0.978026 2.503520 1.019816 4.827149 0.996177 1.015575 0.998892 1.007068 12.684485
 1.036807 1.049783 2.876327 0.942887 3.780505 1.021557 10.343081 0.974295 1.012270 0.979014 0.995046 22.826410
 1.198395 1.264694 -0.596615 0.881354 -0.889044 1.133828 1.414432 0.962089 1.097306 0.975987 1.027646 13.639922
 1.154008 1.210228 0.293765 0.870388 0.406400 1.098090 3.801526 0.945925 1.066186 0.958544 1.005010 13.212884
 1.099223 1.139257 0.725217 0.892845 0.934215 1.059494 4.879481 0.950564 1.036842 0.960061 0.994505 4.411510
 0.959872 0.968656 4.720825 0.864687 6.654777 0.950996 15.431420 0.902163 0.943218 0.907337 0.924434 20.728216
 1.074732 1.090292 0.232122 0.999046 -0.132373 1.058214 -0.289944 1.018965 1.048916 1.021855 1.033065 -0.805899
 1.046976 1.077288 1.434279 0.889464 1.785586 1.017078 7.601954 0.938453 1.002599 0.946296 0.974309 -0.002729
 1.049323 1.059252 0.548657 0.999783 0.402349 1.038384 -3.793653 1.013720 1.032987 1.015846 1.023597 1.138352
 1.202111 1.263022 -2.200735 0.924468 -3.282281 1.142729 -5.954492 0.990496 1.109816 1.002356 1.047561 1.286047
 1.020983 1.034375 -4.348454 0.965111 -2.768363 1.007856 -6.588007 0.976601 1.003680 0.979138 0.989292 12.640991
 1.015733 1.035627 -1.510081 0.902156 -0.117461 0.997247 9.482779 0.934055 0.985252 0.939677 0.959337 29.532246
 1.107905 1.166914 4.138570 0.769991 4.109784 1.046913 7.818800 0.870612 1.012761 0.886360 0.942034 7.594903
 1.101917 1.153067 5.073713 0.808678 4.145076 1.049197 -2.656344 0.896077 1.018108 0.909676 0.958127 -6.042896
 1.095511 1.133922 2.783221 0.888265 1.474408 1.056637 -0.269212 0.947673 1.034160 0.957251 0.991670 -9.337143
 1.024780 1.043710 -4.942557 0.943000 -5.003257 1.005088 -23.159281 0.962395 0.997527 0.965559 0.978951 -5.622742
 1.057570 1.077741 -3.286660 0.965198 -0.097131 1.037337 6.668254 0.986354 1.026725 0.990591 1.006382 12.881183
 1.019639 1.050858 6.091278 0.822114 3.747482 0.993117 -3.509975 0.889489 0.971252 0.898992 0.932150 31.659449
 1.042194 1.065011 1.874641 0.917355 5.399654 1.019354 -7.512568 0.953301 1.006578 0.959351 0.981330 -1.121040
 1.079440 1.125918 3.559991 0.802423 3.017327 1.030894 5.637347 0.887462 1.003980 0.900492 0.946679 24.594889
 1.271200 1.303875 -1.863980 1.013334 -3.128188 1.222278 -20.865059 1.082674 1.196288 1.094752 1.138960 -30.949055
 1.296378 1.339417 -2.923506 0.989520 -4.603686 1.238462 -27.864220 1.066944 1.206930 1.081702 1.136503 -43.160442
 1.103090 1.139411 0.872786 0.916119 1.038838 1.066309 -0.916790 0.968461 1.043552 0.976789 1.006764 -6.120056
 1.064490 1.084746 2.095844 0.951387 2.854450 1.042776 7.973814 0.985212 1.028922 0.990516 1.008578 7.100205
 1.003151 1.006307 4.401166 0.959708 6.146326 0.998573 24.013844 0.979479 0.994429 0.981880 0.988782 32.218124
 0.982054 0.975788 3.754552 0.995358 5.350709 0.987103 19.114941 0.997375 0.989113 0.997161 0.994696 25.912100
 1.049921 1.078463 0.641894 0.888638 0.466112 1.019054 -2.734948 0.936072 1.002473 0.943753 0.971042 -3.412777
 0.999422 0.990141 3.179512 1.035471 4.311098 1.008150 19.108526 1.028782 1.011313 1.027025 1.021153 20.004248
 1.035529 1.047029 0.529485 0.968818 0.506899 1.021232 -3.235795 0.988355 1.014393 0.991525 1.002579 -4.861348
 1.046779 1.070711 3.262413 0.901590 4.321014 1.021089 14.401860 0.947331 1.005379 0.954329 0.977788 19.571470
 1.032181 1.051469 -0.294604 0.932161 -0.506732 1.012622 -4.499545 0.960064 1.001844 0.964605 0.981250 -6.335736
 1.064725 1.094303 -0.589846 0.912948 -0.907590 1.034293 -6.950502 0.953549 1.016530 0.960229 0.984598 -9.211122
 1.177704 1.249314 -0.759609 0.824282 -1.309683 1.106618 -13.109924 0.917620 1.066037 0.932980 0.989905 -12.484613
 1.139289 1.189547 0.166605 0.887327 -0.098685 1.089203 -7.882821 0.954785 1.060218 0.965797 1.006732 -10.247118
 1.053982 1.077491 1.973027 0.924015 2.449698 1.030111 3.980888 0.963248 1.015727 0.969397 0.991043 -0.760598
 0.903608 0.888632 3.355313 0.945168 4.419235 0.916432 19.582365 0.939084 0.919649 0.937477 0.930448 6.484288
 1.043073 1.069611 0.241871 0.900346 0.276919 1.014584 -0.959169 0.939909 0.999145 0.946342 0.969315 -3.023670
 1.006408 1.010827 1.579535 0.985336 1.644709 1.002336 1.294276 0.996972 1.000055 0.998497 1.000259 -6.865580
 1.009654 1.022973 1.253971 0.934210 1.620005 0.999392 6.301465 0.958425 0.992226 0.962142 0.975545 0.378263
 1.174736 1.240403 -1.254322 0.855414 -2.031396 1.109634 -13.491987 0.937096 1.072791 0.951051 1.002499 -12.649371
 0.997594 1.018647 4.268605 0.840917 2.835283 0.974515 -15.880432 0.893167 0.958991 0.900828 0.927434 -13.475468
 1.002441 1.033753 5.271451 0.791310 5.256655 0.971784 -13.934607 0.862298 0.951157 0.872677 0.908721 3.239530
 1.106217 1.145895 -3.529513 0.929157 -4.753052 1.067282 -18.317280 0.970749 1.044218 0.978255 1.006080 -17.957819
 1.082822 1.121138 -1.063794 0.893965 -2.676269 1.044290 -1.160150 0.943040 1.021342 0.951301 0.981512 -0.373583
 1.022846 1.044087 1.163151 0.903454 0.981686 1.000924 10.729793 0.937881 0.988491 0.943431 0.963174 16.429377
 1.009655 1.028567 3.710438 0.900378 1.040977 0.993139 2.213306 0.933914 0.981569 0.939254 0.957984 -6.268685
 0.945984 0.957543 4.006904 0.835947 2.997097 0.930823 2.133382 0.877006 0.920056 0.882502 0.900542 -8.572206
 1.111316 1.137595 -0.909520 1.020596 -0.647094 1.087529 20.844477 1.034525 1.074777 1.038109 1.052191 -16.563448
 0.933284 0.946199 5.908829 0.819024 2.999649 0.917689 13.341581 0.861362 0.906490 0.867125 0.885843 -13.831270
 1.074606 1.097807 -5.391137 0.977920 -6.574546 1.051741 -15.575740 1.000095 1.038698 1.003977 1.018765 1.163284
 0.950058 0.967281 3.427930 0.800129 2.418254 0.928652 0.507998 0.852089 0.914917 0.859830 0.885733 -10.070149
 0.952798 0.979983 6.123209 0.739302 5.394165 0.921589 11.922847 0.811382 0.901552 0.822080 0.858787 -4.120328
 1.142543 1.205647 -1.206924 0.822913 -0.165242 1.079820 3.083432 0.910516 1.042479 0.924746 0.975985 -5.198222
 1.151731 1.209332 -2.116392 0.863217 -0.084309 1.094138 5.770610 0.941720 1.060741 0.954367 1.000657 2.657243
 1.117027 1.154750 -1.822783 0.933313 -0.790174 1.078554 13.980951 0.983093 1.056087 0.990949 1.019644 7.643119
 0.997916 1.029519 -0.127207 0.781319 0.488146 0.961265 -33.550362 0.849160 0.937821 0.859164 0.894552 -3.782637
 0.987828 0.999850 -0.272921 0.880556 -1.429762 0.972109 6.664968 0.917281 0.961502 0.922707 0.940796 10.699153
 1.029082 1.038110 2.453133 0.996280 3.036083 1.020365 16.421885 1.006379 1.014193 1.007323 1.011045 -7.162592
 1.056009 1.090904 -3.218954 0.857274 -4.208549 1.020395 -5.321567 0.917268 1.000829 0.926746 0.960778 -8.694561
 1.108895 1.153726 2.699786 0.873321 3.799112 1.063480 4.015336 0.940844 1.035961 0.951340 0.988498 22.626183
 1.029383 1.046286 1.293149 0.928122 1.653507 1.012011 1.876070 0.960451 1.002168 0.965552 0.982807 -1.516641
 1.058031 1.088170 1.018374 0.885071 1.378366 1.025984 2.058080 0.935540 1.006761 0.943397 0.972064 -3.510529
 1.178693 1.266244 -1.799753 0.745642 -2.279990 1.092113 -9.715869 0.859359 1.041837 0.878378 0.948108 -14.955236
 1.117802 1.177116 -0.336921 0.815975 -0.307192 1.058328 -3.138774 0.896988 1.023528 0.910461 0.959217 -5.305315
 1.033391 1.056399 1.826528 0.901639 2.599451 1.009142 6.285693 0.941767 0.998224 0.947961 0.970115 6.294919
 0.847208 0.806851 5.534888 0.968925 7.632411 0.889018 22.541540 0.944359 0.899335 0.940099 0.923878 28.586170
 1.051823 1.079338 1.201959 0.892978 1.664007 1.022424 2.606600 0.940079 1.005299 0.947536 0.973767 -1.139962
 0.982513 0.980189 2.663900 0.978918 3.556789 0.983717 7.510091 0.984946 0.984250 0.985275 0.985602 9.136110
 1.019022 1.028595 1.141480 0.961339 1.436149 1.008348 -0.048033 0.980621 1.002083 0.983697 0.994324 1.061714
 1.179983 1.264135 -2.588860 0.765688 -3.488696 1.096085 -13.743148 0.872108 1.047825 0.890409 0.956866 -17.660103
 -0.825262 -0.745007 -3.046670 -1.246037 -3.511212 -0.906840 -14.985669 -1.131181 -0.954045 -1.112245 -1.044995 -26.913912
 -13.265032 14.120893
 -14.214816 15.125856
 14.606658 -14.712025
 -11.082506 10.481977
 18.124863 -18.254843
 -11.717102 14.096723
 51.780964 -52.044140
 -12.362140 10.423324
 -9.749537 15.281492
 -12.267783 10.728944
 -11.657348 12.145347
 64.877426 -65.188560
 -15.456067 9.925966
