# Supplementary material for: AMS 3.0: prediction of post-translational modifications
Source: BMC Bioinformatics. 2010 Apr 28;11:210. doi: 10.1186/1471-2105-11-210 (PMC2874555; doi:10.1186/1471-2105-11-210)
Supplement: Additional file 2 — PTM predictor software with training data. PTM_Archive.tar.gz includes the predictor software binaries together with all trained ANNs in tar.gz compressed form. [file 1471-2105-11-210-S2.GZ › PTM_Archive/5-hydroxylysine/A/Anet14.dat]

 2
 90 14 2
 1.022339 1.011850 0.894338 0.997972 0.910387 0.946137 1.000480 0.999534 0.987700 1.003417 0.970922 -19.424221 1.019727 -1.101354
 1.029687 1.016030 0.864435 0.998039 0.884647 0.929119 1.001226 0.999646 0.983355 1.004676 0.961798 -17.907385 1.026153 -1.501572
 1.084455 1.049769 0.704485 1.002488 0.744973 0.833459 1.012940 1.003668 0.965733 1.019369 0.915930 -26.283669 1.074956 -1.857372
 1.073544 1.044754 0.761234 1.005856 0.794048 0.865720 1.014567 1.006689 0.975553 1.019799 0.934327 -11.057635 1.065607 -1.771085
 1.055425 1.035058 0.835042 1.008633 0.858055 0.908894 1.014696 1.009418 0.987047 1.018304 0.957528 0.031339 1.049679 -0.613708
 0.997393 0.991909 0.892740 0.978653 0.904769 0.931773 0.981603 0.979518 0.968074 0.983757 0.953945 -23.292330 0.996181 4.252255
 1.047172 1.031676 0.871222 1.011471 0.891454 0.936189 1.015487 1.013004 0.995515 1.018790 0.972217 -6.949835 1.043171 -4.390229
 0.992965 0.981013 0.835096 0.961040 0.852519 0.890803 0.965478 0.961720 0.945853 0.968362 0.925012 14.508654 0.990205 10.731745
 1.056902 1.045416 0.936451 1.030577 0.949286 0.979542 1.033553 1.032087 1.018270 1.036198 1.002555 39.460606 1.053973 -6.394702
 1.046076 1.015231 0.699588 0.973345 0.736943 0.816286 0.983065 0.972781 0.941454 0.988467 0.896175 -27.859324 1.037295 2.362840
 0.986472 0.980737 0.903850 0.970304 0.913506 0.932368 0.972587 0.969452 0.963818 0.973365 0.953273 8.102725 0.984889 3.430549
 0.980171 0.971428 0.865695 0.957359 0.878714 0.905337 0.960398 0.956796 0.947425 0.961963 0.932678 15.637927 0.977848 4.746683
 1.062577 1.032416 0.723574 0.991842 0.760724 0.842882 1.001291 0.994000 0.958306 1.007472 0.913971 19.237886 1.054356 -0.352061
 1.070300 1.045791 0.795049 1.012383 0.825420 0.892487 1.019323 1.014185 0.985664 1.024514 0.949684 15.076343 1.063728 -3.477668
 1.070251 1.052288 0.869377 1.027206 0.891916 0.941405 1.032597 1.028611 1.009613 1.036594 0.983726 -11.804745 1.065476 -5.526706
 1.030837 1.026934 0.982625 1.021297 0.989323 1.003532 1.022315 1.021471 1.017647 1.023238 1.013099 2.170552 1.029975 -0.692406
 1.001678 0.992220 0.861172 0.977587 0.878023 0.911891 0.981337 0.976779 0.965208 0.983317 0.946611 -5.863573 0.998559 1.331589
 1.020155 1.009284 0.896886 0.999550 0.911181 0.945215 1.001415 1.001088 0.985515 1.002218 0.968394 10.376354 1.017598 1.762280
 1.025759 1.017850 0.928526 1.006090 0.941451 0.964427 1.008347 1.004337 1.001323 1.008948 0.991331 8.060719 1.023378 -4.496310
 1.046874 1.018638 0.728691 0.982349 0.763952 0.843368 0.991037 0.985544 0.949493 0.997714 0.907607 -21.013617 1.039531 2.525638
 1.005272 1.000933 0.946407 0.998938 0.954700 0.971778 1.000247 0.999253 0.993130 1.000266 0.985106 14.151741 1.004206 2.581708
 1.008449 1.001323 0.919306 0.995043 0.930607 0.955090 0.997447 0.995777 0.986041 0.999182 0.974172 27.986519 1.006675 3.091425
 1.081315 1.051572 0.750000 1.011032 0.786203 0.866246 1.019788 1.013095 0.978495 1.025981 0.935190 15.048802 1.073265 -1.441062
 1.057915 1.033050 0.777038 0.998937 0.807698 0.875200 1.006418 1.000684 0.971047 1.011445 0.934209 14.121465 1.051278 -0.080859
 1.029499 1.011858 0.827517 0.989659 0.849967 0.898588 0.995307 0.990382 0.970026 0.999058 0.943154 7.191916 1.024611 1.359849
 0.965102 0.960936 0.902942 0.953735 0.910162 0.924982 0.955354 0.953218 0.948690 0.955974 0.940601 15.059711 0.964085 5.911577
 1.027285 1.018370 0.917776 1.006137 0.931262 0.959553 1.008268 1.006255 0.998280 1.009954 0.983977 1.243601 1.024987 1.562755
 1.003071 0.995937 0.855984 0.976376 0.872339 0.908011 0.980599 0.976878 0.961876 0.983369 0.941765 7.200341 1.000066 2.470685
 1.017807 1.011907 0.944690 1.002969 0.954031 0.973238 1.004736 1.003000 1.000463 1.005779 0.990780 -6.413018 1.016146 1.049310
 1.086954 1.059183 0.781001 1.021535 0.814127 0.887806 1.029582 1.023500 0.991653 1.035255 0.951422 -1.716515 1.079333 -2.960341
 0.981856 0.975644 0.894253 0.965010 0.903987 0.926928 0.967348 0.966183 0.955599 0.969338 0.943850 2.703555 0.980351 -2.636636
 0.970435 0.961382 0.851515 0.947195 0.864914 0.896402 0.950407 0.949031 0.934504 0.953091 0.918837 31.779306 0.968314 0.647934
 1.015301 0.992147 0.722541 0.955338 0.755120 0.826138 0.963447 0.956707 0.927490 0.968830 0.889136 24.748644 1.008443 4.369764
 1.026159 1.004305 0.774366 0.975282 0.802451 0.862938 0.982228 0.975964 0.951335 0.986643 0.918273 8.232284 1.020083 2.914273
 1.031794 1.014902 0.838550 0.994355 0.860416 0.907352 0.999818 0.994807 0.975919 1.001318 0.950537 -2.030300 1.027137 0.784780
 0.984973 0.977471 0.882160 0.963809 0.893123 0.915781 0.966746 0.963050 0.954666 0.968006 0.941128 -1.820501 0.982795 -2.723754
 1.002128 0.996318 0.882654 0.981440 0.896754 0.929682 0.984728 0.983883 0.967875 0.988039 0.951733 -0.279035 0.999874 -5.417285
 0.995039 0.984292 0.854224 0.965616 0.869447 0.898747 0.969455 0.963118 0.954492 0.970712 0.936289 7.487629 0.992324 6.325633
 1.003610 0.995037 0.886812 0.984821 0.901007 0.933862 0.988092 0.987074 0.971812 0.991251 0.955852 -9.814763 1.001304 -3.984199
 1.000223 0.983372 0.766278 0.953791 0.792236 0.849124 0.960179 0.954725 0.931170 0.964513 0.900336 13.869907 0.995642 4.788656
 1.150389 1.130485 0.935972 1.097175 0.951547 0.986322 1.104799 1.098667 1.070684 1.109759 1.034364 -42.692120 1.145181 -1.043382
 1.160340 1.136227 0.900517 1.094354 0.920784 0.965931 1.103948 1.096078 1.060467 1.110416 1.014540 -57.934650 1.154052 -1.871508
 1.015789 0.997978 0.794422 0.973411 0.821133 0.877397 0.979082 0.974093 0.952885 0.982845 0.924785 -7.828113 1.010757 0.093313
 1.001039 0.990488 0.850845 0.974767 0.870231 0.910289 0.978408 0.975045 0.961196 0.980793 0.942381 10.936469 0.997887 0.946195
 0.976083 0.972741 0.908531 0.967432 0.919208 0.940215 0.968613 0.967372 0.962086 0.969309 0.954316 46.244919 0.975181 2.792805
 0.978059 0.979650 0.971797 0.980522 0.975075 0.980324 0.980514 0.980555 0.981055 0.980386 0.980704 35.748138 0.978726 1.702002
 1.000730 0.993049 0.857092 0.974913 0.873493 0.909127 0.979058 0.975602 0.960533 0.981843 0.941128 -4.177540 0.998753 1.034671
 0.983375 0.984583 0.972168 0.985702 0.976745 0.983459 0.985447 0.985332 0.986058 0.985319 0.985527 30.745897 0.983822 2.275800
 0.999936 0.996912 0.922846 0.988956 0.932464 0.953150 0.991182 0.989303 0.981206 0.992720 0.970480 -6.327714 0.999267 0.489120
 0.991594 0.980327 0.834263 0.963203 0.854235 0.895745 0.967077 0.963690 0.948853 0.969646 0.929198 26.924753 0.988415 1.897880
 0.990345 0.983140 0.878903 0.969614 0.892159 0.919545 0.972637 0.969565 0.959565 0.974362 0.945010 -7.917000 0.988361 -0.328087
 1.005591 0.994075 0.847368 0.975787 0.865719 0.904864 0.980177 0.976177 0.960886 0.982929 0.939994 -14.696454 1.002091 -1.026262
 1.065223 1.034485 0.721240 0.992624 0.758913 0.841485 1.002289 0.994379 0.959072 1.008319 0.914172 -21.999384 1.056873 -3.321299
 1.053662 1.031423 0.801211 1.001242 0.829200 0.890027 1.007542 1.002220 0.976700 1.011566 0.943744 -17.498453 1.047674 -1.371206
 1.013014 1.002799 0.888118 0.990889 0.902830 0.934143 0.994405 0.991144 0.978844 0.996569 0.962179 0.362857 1.010186 1.666412
 0.923742 0.929505 0.965313 0.934827 0.962451 0.952200 0.933300 0.933011 0.941085 0.931558 0.947017 20.756977 0.926094 5.701014
 0.994078 0.984689 0.851839 0.967377 0.868488 0.903769 0.971355 0.967809 0.953985 0.973716 0.935306 -1.398123 0.991425 -0.420467
 0.992966 0.990574 0.948208 0.985794 0.954076 0.964942 0.986861 0.985055 0.982705 0.987190 0.976983 -5.947185 0.992268 2.848822
 0.991085 0.986993 0.914389 0.977359 0.923649 0.942570 0.979541 0.977261 0.970544 0.980638 0.960411 1.605468 0.990151 0.554129
 1.069412 1.040945 0.755923 1.003085 0.789994 0.865191 1.011425 1.004775 0.972113 1.016948 0.930894 -19.146664 1.061643 -3.948401
 0.979557 0.970458 0.861839 0.955819 0.875314 0.902199 0.959025 0.954898 0.946089 0.960398 0.930895 -33.858391 0.976985 3.701201
 0.974125 0.961952 0.820045 0.942948 0.837525 0.873952 0.947093 0.942632 0.929556 0.949390 0.909573 -6.549953 0.970796 5.775477
 1.015214 0.997025 0.802135 0.972240 0.826399 0.877407 0.978037 0.972312 0.952620 0.981630 0.924720 -26.691149 1.010256 -1.633418
 1.009921 0.994991 0.818128 0.971209 0.839651 0.885768 0.976539 0.971705 0.952918 0.979951 0.927772 -20.849209 1.005376 -1.580173
 0.986581 0.978621 0.874566 0.964554 0.887566 0.914504 0.967561 0.964552 0.954210 0.969467 0.939673 20.804121 0.984512 1.767813
 0.994112 0.987649 0.894906 0.974910 0.906100 0.929213 0.977666 0.974334 0.966186 0.978997 0.953166 -11.413281 0.992400 1.398208
 0.938810 0.934561 0.869339 0.926220 0.877843 0.892700 0.927998 0.924062 0.922389 0.927929 0.913826 8.242846 0.937300 10.360002
 1.051885 1.038912 0.909684 1.021206 0.925593 0.961817 1.024962 1.023031 1.007072 1.028164 0.989038 2.429713 1.048557 -7.899675
 0.932229 0.928916 0.874536 0.921853 0.881622 0.893186 0.923303 0.919723 0.918903 0.923133 0.911593 2.707916 0.931267 9.126619
 1.008883 0.999461 0.871940 0.983148 0.887715 0.919528 0.986996 0.982211 0.971233 0.988757 0.953281 -1.862320 1.005603 0.199786
 0.949750 0.944320 0.871131 0.934957 0.880388 0.899816 0.937043 0.934799 0.927971 0.938251 0.917732 -10.453606 0.948215 2.896724
 0.950652 0.941693 0.835506 0.927726 0.848322 0.877085 0.930918 0.928346 0.916567 0.932964 0.901545 -7.724558 0.948287 2.783697
 1.036469 1.009187 0.727101 0.972227 0.761314 0.835952 0.980716 0.973569 0.942249 0.986556 0.902012 2.530743 1.029053 -1.131172
 1.055360 1.029998 0.769797 0.995380 0.801224 0.870061 1.002499 0.996888 0.967458 1.007309 0.930230 4.008127 1.048439 -1.052132
 1.044260 1.026852 0.845580 1.002847 0.868127 0.915121 1.007342 1.002490 0.986402 1.010326 0.960424 3.129111 1.039424 -0.345050
 0.964941 0.952747 0.804650 0.932788 0.822825 0.860998 0.937099 0.932606 0.918246 0.939591 0.897381 -20.643921 0.961625 -0.243534
 0.969381 0.964004 0.886645 0.953796 0.896521 0.915058 0.955921 0.952308 0.947752 0.956432 0.937186 6.703828 0.967478 3.153063
 0.998340 0.994191 0.928330 0.989364 0.937683 0.954386 0.991325 0.987756 0.984132 0.991735 0.974724 3.880190 0.997063 -1.628242
 0.997716 0.986703 0.827549 0.965480 0.846723 0.888677 0.970290 0.966272 0.948667 0.973575 0.925882 -6.283084 0.994942 6.072854
 1.035057 1.015336 0.813116 0.990037 0.837983 0.890045 0.996185 0.989935 0.969528 0.999807 0.940510 12.179763 1.029461 -1.851525
 0.998282 0.992752 0.896443 0.980814 0.908822 0.935119 0.983440 0.980777 0.971403 0.985204 0.957954 0.380350 0.996787 1.091353
 1.005527 0.994487 0.843675 0.975320 0.862417 0.902613 0.979651 0.975850 0.959750 0.982538 0.938329 -0.168263 1.001845 0.452093
 1.048425 1.011938 0.643727 0.961870 0.687352 0.783682 0.973176 0.963980 0.922120 0.980973 0.869129 -18.108038 1.038439 -4.061673
 1.029354 1.004434 0.749452 0.970086 0.779836 0.846661 0.977874 0.971468 0.942693 0.983137 0.905936 -7.203905 1.022612 -2.016534
 0.998995 0.992725 0.881323 0.977574 0.895026 0.924569 0.980958 0.978078 0.966098 0.983023 0.950343 7.939568 0.997288 1.128641
 0.928287 0.936875 1.021312 0.948360 1.007214 0.985842 0.945817 0.947625 0.957175 0.943832 0.968432 32.770241 0.931978 6.496574
 1.003159 0.993495 0.852650 0.975286 0.870272 0.907885 0.979459 0.975711 0.961078 0.982018 0.941338 2.167960 1.000049 0.695367
 0.983153 0.984356 0.980063 0.984665 0.981418 0.983263 0.984631 0.984244 0.985057 0.984371 0.984791 10.540184 0.983637 2.767108
 0.996303 0.993030 0.926699 0.984879 0.935236 0.953182 0.986759 0.984801 0.978690 0.987890 0.969404 1.505071 0.995382 1.072731
 1.051505 1.016126 0.662735 0.967972 0.704338 0.796249 0.978961 0.970155 0.929769 0.986530 0.878429 -21.514835 1.041770 -4.577211
 -0.963653 -0.998385 -1.374292 -1.050568 -1.329056 -1.230431 -1.039426 -1.048917 -1.089756 -1.032125 -1.142812 -34.677345 -0.972723 -3.402976
 -5.368105 4.320913
 -4.990321 4.175219
 -2.440945 3.144815
 -3.940202 4.555346
 -2.615529 3.292707
 -1.119568 5.544454
 -4.054597 4.579578
 -1.807460 6.696996
 -5.472969 2.576830
 -3.007849 5.714071
 -5.025737 2.465150
 65.022087 -65.508507
 -4.857285 4.680941
 19.587177 -19.635675
 -9.095032 2.169014
 1.022339 1.011851 0.894340 0.997973 0.910389 0.946139 1.000481 0.999535 0.987701 1.003417 0.970923 -19.426453 1.019727 -1.101253
 1.029689 1.016032 0.864440 0.998041 0.884651 0.929122 1.001229 0.999649 0.983357 1.004679 0.961801 -17.911303 1.026155 -1.501627
 1.084462 1.049777 0.704502 1.002496 0.744988 0.833471 1.012949 1.003677 0.965742 1.019377 0.915940 -26.291529 1.074963 -1.858377
 1.073550 1.044761 0.761248 1.005864 0.794061 0.865731 1.014575 1.006697 0.975562 1.019806 0.934336 -11.064205 1.065614 -1.772059
 1.055428 1.035061 0.835050 1.008638 0.858063 0.908900 1.014700 1.009422 0.987051 1.018308 0.957533 0.027364 1.049682 -0.614117
 0.997394 0.991910 0.892743 0.978655 0.904772 0.931775 0.981605 0.979520 0.968076 0.983759 0.953947 -23.294271 0.996182 4.252053
 1.047174 1.031679 0.871228 1.011474 0.891460 0.936193 1.015490 1.013007 0.995518 1.018793 0.972221 -6.953871 1.043173 -4.390353
 0.992968 0.981016 0.835103 0.961044 0.852525 0.890808 0.965481 0.961724 0.945857 0.968365 0.925016 14.505751 0.990208 10.731243
 1.056906 1.045420 0.936461 1.030582 0.949295 0.979549 1.033558 1.032092 1.018275 1.036202 1.002561 39.456493 1.053978 -6.395517
 1.046083 1.015240 0.699605 0.973354 0.736958 0.816298 0.983074 0.972789 0.941463 0.988476 0.896186 -27.866718 1.037303 2.361776
 0.986474 0.980739 0.903854 0.970305 0.913509 0.932371 0.972588 0.969454 0.963820 0.973367 0.953276 8.100259 0.984891 3.430414
 0.980174 0.971432 0.865703 0.957364 0.878721 0.905343 0.960402 0.956800 0.947429 0.961967 0.932683 15.633458 0.977852 4.746150
 1.062582 1.032422 0.723586 0.991849 0.760735 0.842891 1.001298 0.994006 0.958313 1.007479 0.913979 19.230719 1.054361 -0.352502
 1.070304 1.045795 0.795057 1.012388 0.825427 0.892493 1.019327 1.014189 0.985669 1.024518 0.949690 15.070756 1.063732 -3.477748
 1.070252 1.052289 0.869379 1.027207 0.891918 0.941406 1.032598 1.028612 1.009614 1.036595 0.983728 -11.807508 1.065477 -5.526277
 1.030838 1.026935 0.982627 1.021298 0.989325 1.003533 1.022316 1.021472 1.017648 1.023239 1.013101 2.169079 1.029976 -0.692290
 1.001679 0.992222 0.861176 0.977589 0.878026 0.911894 0.981339 0.976780 0.965210 0.983319 0.946614 -5.867154 0.998561 1.331665
 1.020157 1.009287 0.896892 0.999553 0.911186 0.945219 1.001418 1.001091 0.985519 1.002221 0.968398 10.374108 1.017601 1.762021
 1.025758 1.017849 0.928524 1.006089 0.941450 0.964426 1.008346 1.004336 1.001322 1.008947 0.991330 8.058152 1.023377 -4.495630
 1.046881 1.018646 0.728707 0.982357 0.763967 0.843380 0.991045 0.985552 0.949502 0.997722 0.907618 -21.020775 1.039538 2.524723
 1.005276 1.000937 0.946415 0.998943 0.954708 0.971784 1.000252 0.999257 0.993135 1.000270 0.985112 14.147392 1.004210 2.581209
 1.008454 1.001328 0.919317 0.995049 0.930618 0.955099 0.997453 0.995783 0.986047 0.999187 0.974180 27.980770 1.006681 3.090765
 1.081324 1.051582 0.750022 1.011043 0.786223 0.866261 1.019799 1.013106 0.978507 1.025992 0.935204 15.037971 1.073275 -1.442305
 1.057922 1.033058 0.777054 0.998945 0.807712 0.875211 1.006426 1.000692 0.971056 1.011452 0.934219 14.113570 1.051285 -0.081766
 1.029503 1.011862 0.827525 0.989664 0.849976 0.898595 0.995312 0.990386 0.970031 0.999063 0.943159 7.187520 1.024615 1.359344
 0.965102 0.960936 0.902942 0.953735 0.910162 0.924982 0.955354 0.953218 0.948690 0.955974 0.940601 15.059709 0.964085 5.911575
 1.027290 1.018376 0.917787 1.006142 0.931273 0.959561 1.008273 1.006261 0.998286 1.009960 0.983984 1.237986 1.024992 1.562110
 1.003073 0.995939 0.855988 0.976378 0.872343 0.908013 0.980601 0.976880 0.961878 0.983371 0.941767 7.198588 1.000067 2.470481
 1.017810 1.011911 0.944697 1.002973 0.954037 0.973243 1.004740 1.003003 1.000467 1.005783 0.990784 -6.416380 1.016149 1.048924
 1.086963 1.059192 0.781021 1.021545 0.814145 0.887820 1.029591 1.023509 0.991664 1.035265 0.951434 -1.726217 1.079342 -2.961453
 0.981857 0.975645 0.894256 0.965012 0.903989 0.926930 0.967350 0.966184 0.955601 0.969340 0.943852 2.699953 0.980353 -2.636478
 0.970437 0.961384 0.851519 0.947197 0.864919 0.896405 0.950410 0.949033 0.934507 0.953093 0.918840 31.774862 0.968316 0.647982
 1.015313 0.992160 0.722567 0.955352 0.755143 0.826157 0.963461 0.956720 0.927504 0.968843 0.889153 24.737585 1.008455 4.367826
 1.026172 1.004319 0.774394 0.975297 0.802476 0.862958 0.982242 0.975979 0.951351 0.986658 0.918291 8.221060 1.020097 2.911987
 1.031805 1.014913 0.838573 0.994368 0.860437 0.907370 0.999830 0.994819 0.975933 1.001330 0.950552 -2.039850 1.027148 0.782906
 0.984975 0.977472 0.882163 0.963810 0.893126 0.915784 0.966748 0.963051 0.954668 0.968007 0.941130 -1.823064 0.982796 -2.723684
 1.002136 0.996326 0.882670 0.981448 0.896768 0.929694 0.984736 0.983891 0.967884 0.988047 0.951743 -0.287612 0.999882 -5.418316
 0.995039 0.984292 0.854225 0.965617 0.869448 0.898748 0.969455 0.963119 0.954493 0.970712 0.936289 7.487330 0.992324 6.325884
 1.003624 0.995052 0.886843 0.984837 0.901035 0.933884 0.988108 0.987090 0.971830 0.991267 0.955872 -9.828092 1.001318 -3.986800
 1.000229 0.983378 0.766291 0.953798 0.792248 0.849134 0.960186 0.954731 0.931178 0.964520 0.900345 13.863869 0.995648 4.787782
 1.150388 1.130484 0.935972 1.097174 0.951547 0.986322 1.104799 1.098667 1.070684 1.109759 1.034364 -42.692112 1.145180 -1.043382
 1.160339 1.136227 0.900517 1.094354 0.920783 0.965931 1.103948 1.096077 1.060467 1.110416 1.014540 -57.934643 1.154051 -1.871508
 1.015800 0.997989 0.794445 0.973423 0.821154 0.877413 0.979093 0.974104 0.952898 0.982856 0.924799 -7.839322 1.010767 0.092025
 1.001049 0.990499 0.850867 0.974779 0.870251 0.910305 0.978420 0.975057 0.961209 0.980805 0.942396 10.925260 0.997897 0.944908
 0.976093 0.972752 0.908553 0.967443 0.919229 0.940231 0.968625 0.967384 0.962099 0.969320 0.954331 46.233711 0.975191 2.791518
 0.978066 0.979658 0.971812 0.980530 0.975089 0.980335 0.980521 0.980563 0.981064 0.980394 0.980714 35.740437 0.978733 1.701117
 1.000733 0.993052 0.857098 0.974917 0.873499 0.909131 0.979062 0.975605 0.960537 0.981846 0.941132 -4.180712 0.998756 1.034307
 0.983383 0.984592 0.972186 0.985712 0.976762 0.983472 0.985456 0.985341 0.986068 0.985328 0.985539 30.736790 0.983831 2.274754
 0.999939 0.996915 0.922852 0.988959 0.932470 0.953155 0.991185 0.989307 0.981209 0.992723 0.970483 -6.330729 0.999270 0.488774
 0.991604 0.980338 0.834285 0.963214 0.854255 0.895761 0.967088 0.963701 0.948866 0.969657 0.929212 26.913544 0.988425 1.896592
 0.990349 0.983144 0.878911 0.969619 0.892167 0.919552 0.972641 0.969569 0.959570 0.974367 0.945015 -7.921348 0.988365 -0.328586
 1.005596 0.994081 0.847379 0.975793 0.865729 0.904872 0.980183 0.976183 0.960892 0.982935 0.940001 -14.702202 1.002096 -1.026922
 1.065233 1.034496 0.721262 0.992636 0.758932 0.841501 1.002300 0.994390 0.959084 1.008330 0.914186 -22.010214 1.056883 -3.322542
 1.053669 1.031430 0.801227 1.001251 0.829214 0.890038 1.007551 1.002228 0.976709 1.011574 0.943754 -17.506348 1.047681 -1.372114
 1.013018 1.002803 0.888127 0.990893 0.902838 0.934149 0.994409 0.991148 0.978849 0.996574 0.962185 0.358461 1.010190 1.665906
 0.923742 0.929505 0.965313 0.934827 0.962451 0.952200 0.933300 0.933011 0.941085 0.931558 0.947017 20.756975 0.926094 5.701013
 0.994084 0.984695 0.851850 0.967383 0.868498 0.903777 0.971361 0.967815 0.953992 0.973721 0.935313 -1.403739 0.991430 -0.421113
 0.992968 0.990576 0.948211 0.985796 0.954080 0.964944 0.986863 0.985057 0.982707 0.987192 0.976985 -5.948936 0.992270 2.848621
 0.991089 0.986997 0.914396 0.977362 0.923655 0.942575 0.979545 0.977265 0.970548 0.980641 0.960415 1.602104 0.990154 0.553741
 1.069421 1.040954 0.755942 1.003095 0.790012 0.865205 1.011435 1.004785 0.972124 1.016958 0.930907 -19.156366 1.061652 -3.949515
 0.979558 0.970458 0.861840 0.955819 0.875315 0.902200 0.959026 0.954899 0.946090 0.960399 0.930896 -33.859535 0.976986 3.701208
 0.974125 0.961952 0.820045 0.942949 0.837526 0.873953 0.947093 0.942632 0.929557 0.949390 0.909573 -6.551340 0.970796 5.775622
 1.015222 0.997033 0.802152 0.972249 0.826415 0.877419 0.978046 0.972321 0.952630 0.981638 0.924731 -26.699564 1.010264 -1.634452
 1.009929 0.994999 0.818145 0.971218 0.839667 0.885781 0.976548 0.971714 0.952928 0.979959 0.927783 -20.857466 1.005385 -1.581319
 0.986588 0.978629 0.874581 0.964562 0.887579 0.914514 0.967569 0.964559 0.954219 0.969474 0.939683 20.797443 0.984519 1.766750
 0.994117 0.987655 0.894918 0.974916 0.906111 0.929222 0.977672 0.974340 0.966193 0.979003 0.953173 -11.418288 0.992406 1.397316
 0.938809 0.934560 0.869337 0.926219 0.877841 0.892698 0.927997 0.924060 0.922388 0.927928 0.913824 8.242527 0.937299 10.360375
 1.051899 1.038927 0.909713 1.021221 0.925619 0.961838 1.024977 1.023046 1.007089 1.028178 0.989056 2.418440 1.048571 -7.901932
 0.932228 0.928915 0.874534 0.921852 0.881620 0.893185 0.923302 0.919722 0.918903 0.923132 0.911592 2.707300 0.931266 9.126864
 1.008888 0.999466 0.871950 0.983153 0.887725 0.919535 0.987001 0.982216 0.971239 0.988762 0.953287 -1.867953 1.005608 0.199346
 0.949752 0.944322 0.871135 0.934959 0.880392 0.899819 0.937045 0.934801 0.927973 0.938253 0.917735 -10.455980 0.948217 2.896443
 0.950653 0.941695 0.835509 0.927727 0.848325 0.877087 0.930919 0.928348 0.916568 0.932965 0.901547 -7.726605 0.948288 2.783700
 1.036477 1.009197 0.727120 0.972237 0.761332 0.835966 0.980726 0.973579 0.942260 0.986566 0.902024 2.521588 1.029062 -1.132384
 1.055368 1.030006 0.769815 0.995389 0.801240 0.870073 1.002508 0.996897 0.967468 1.007318 0.930242 3.999929 1.048447 -1.053268
 1.044268 1.026860 0.845597 1.002856 0.868142 0.915133 1.007350 1.002499 0.986411 1.010334 0.960434 3.121802 1.039432 -0.346281
 0.964948 0.952755 0.804667 0.932797 0.822841 0.861010 0.937108 0.932614 0.918255 0.939600 0.897392 -20.650860 0.961633 -0.244916
 0.969383 0.964006 0.886650 0.953799 0.896526 0.915062 0.955923 0.952311 0.947755 0.956434 0.937189 6.700689 0.967480 3.152739
 0.998343 0.994194 0.928336 0.989367 0.937689 0.954391 0.991328 0.987759 0.984135 0.991738 0.974728 3.877598 0.997066 -1.628373
 0.997718 0.986705 0.827552 0.965482 0.846727 0.888679 0.970292 0.966273 0.948669 0.973577 0.925884 -6.285530 0.994943 6.072638
 1.035060 1.015340 0.813124 0.990041 0.837990 0.890050 0.996188 0.989939 0.969532 0.999811 0.940515 12.175040 1.029465 -1.851785
 0.998286 0.992756 0.896452 0.980819 0.908830 0.935125 0.983444 0.980782 0.971408 0.985209 0.957959 0.376002 0.996791 1.090852
 1.005532 0.994493 0.843687 0.975326 0.862427 0.902621 0.979657 0.975856 0.959757 0.982544 0.938336 -0.174012 1.001850 0.451431
 1.048435 1.011948 0.643748 0.961881 0.687372 0.783697 0.973187 0.963991 0.922133 0.980984 0.869143 -18.118868 1.038449 -4.062912
 1.029361 1.004442 0.749467 0.970094 0.779851 0.846672 0.977882 0.971476 0.942702 0.983145 0.905946 -7.211800 1.022619 -2.017437
 0.998999 0.992729 0.881332 0.977578 0.895034 0.924576 0.980962 0.978083 0.966103 0.983028 0.950348 7.935171 0.997292 1.128135
 0.928287 0.936875 1.021312 0.948360 1.007214 0.985842 0.945817 0.947625 0.957175 0.943832 0.968432 32.770233 0.931978 6.496570
 1.003164 0.993500 0.852661 0.975292 0.870283 0.907893 0.979465 0.975717 0.961085 0.982024 0.941345 2.162344 1.000054 0.694719
 0.983154 0.984357 0.980067 0.984667 0.981421 0.983265 0.984633 0.984246 0.985059 0.984373 0.984794 10.538432 0.983638 2.766907
 0.996306 0.993033 0.926706 0.984882 0.935243 0.953186 0.986763 0.984804 0.978693 0.987893 0.969408 1.501707 0.995385 1.072345
 1.051514 1.016135 0.662754 0.967982 0.704355 0.796263 0.978971 0.970165 0.929780 0.986540 0.878441 -21.524538 1.041779 -4.578319
 -0.963643 -0.998374 -1.374269 -1.050557 -1.329036 -1.230415 -1.039414 -1.048906 -1.089743 -1.032114 -1.142798 -34.688553 -0.972713 -3.404264
 -5.372382 4.324820
 -4.994598 4.179124
 -2.445202 3.148703
 -3.944477 4.559249
 -2.619790 3.296598
 -1.123836 5.548351
 -4.058872 4.583483
 -1.811735 6.700900
 -5.477242 2.580733
 -3.012125 5.717975
 -5.030008 2.469051
 65.018478 -65.505219
 -4.861562 4.684846
 19.586847 -19.635386
 -9.099316 2.172927
