# Supplementary material for: AMS 3.0: prediction of post-translational modifications
Source: BMC Bioinformatics. 2010 Apr 28;11:210. doi: 10.1186/1471-2105-11-210 (PMC2874555; doi:10.1186/1471-2105-11-210)
Supplement: Additional file 2 — PTM predictor software with training data. PTM_Archive.tar.gz includes the predictor software binaries together with all trained ANNs in tar.gz compressed form. [file 1471-2105-11-210-S2.GZ › PTM_Archive/5-hydroxylysine/A/Anet16.dat]

 2
 90 16 2
 1.047338 1.050948 0.944374 1.080868 0.984320 0.991458 1.054444 1.057103 1.026083 1.037485 1.049986 1.027464 -20.788225 1.010978 -13.827295 1.081968
 1.044054 1.048591 0.871487 1.091956 0.942252 0.951946 1.052579 1.057499 1.011737 1.030748 1.046745 1.013947 -16.433567 0.986518 -4.057357 1.093337
 1.102570 1.113206 0.717976 1.225723 0.855186 0.870460 1.121666 1.136850 1.011802 1.066949 1.107570 1.017045 -25.115536 0.951722 -21.560009 1.228693
 1.071118 1.079769 0.723835 1.177453 0.851972 0.865981 1.087321 1.100538 0.992445 1.040162 1.075245 0.997072 -6.642225 0.938847 -10.058550 1.180048
 1.044544 1.050952 0.782480 1.124461 0.880142 0.891789 1.056381 1.065630 0.986854 1.022479 1.047853 0.990272 19.987659 0.946580 -11.730089 1.126366
 0.979529 0.981175 0.802100 1.006251 0.882436 0.891201 0.982740 0.985064 0.948580 0.967570 0.980357 0.950729 -12.658729 0.925378 -2.078726 1.007131
 1.077188 1.082099 0.962039 1.127119 0.994025 1.000796 1.086110 1.091227 1.045841 1.063783 1.080602 1.047969 -8.047509 1.025026 -8.726764 1.128647
 0.979746 0.984723 0.750414 1.027253 0.849017 0.859190 0.987856 0.992343 0.936653 0.962186 0.982146 0.939348 22.181307 0.905279 6.345554 1.028397
 1.067700 1.071880 0.984293 1.109065 1.005154 1.012399 1.075701 1.078871 1.042200 1.056729 1.070843 1.043659 -17.142160 1.027574 36.804291 1.110438
 1.057966 1.066308 0.666242 1.170105 0.815016 0.827549 1.073492 1.088324 0.970917 1.022765 1.061179 0.976164 -7.462447 0.911900 -8.910179 1.172626
 1.008879 1.010761 0.952644 1.024873 0.968225 0.968577 1.011361 1.013801 0.992864 1.001247 1.009010 0.993727 22.197950 0.982777 0.259322 1.025206
 0.996786 0.999201 0.893407 1.024401 0.929112 0.931892 1.000671 1.004335 0.972237 0.986438 0.997294 0.973621 46.510834 0.955495 9.800364 1.024968
 1.039105 1.049107 0.619575 1.151378 0.790160 0.808703 1.057287 1.070940 0.956039 1.006365 1.044182 0.961399 3.335366 0.895086 -0.528614 1.154066
 1.042098 1.050199 0.700516 1.133310 0.842456 0.857486 1.056803 1.067763 0.977132 1.013685 1.046097 0.981368 -2.342711 0.927692 9.533299 1.135435
 1.046732 1.052937 0.816407 1.113300 0.911931 0.921888 1.057186 1.065359 1.000361 1.027120 1.049857 1.003242 -9.255376 0.970607 -23.016577 1.114814
 0.995816 0.997464 0.879465 1.014847 0.945286 0.952428 0.998749 1.000299 0.984363 0.990928 0.996679 0.984849 -5.358754 0.974670 0.624959 1.015034
 1.033207 1.035167 0.963070 1.066791 0.981260 0.980547 1.036216 1.041415 1.012964 1.025439 1.033098 1.014271 22.948002 1.000430 -17.937395 1.067398
 0.972950 0.976133 0.719390 1.008991 0.839577 0.854929 0.979088 0.982061 0.932839 0.958320 0.975108 0.935391 23.149448 0.901216 13.706246 1.010356
 1.071390 1.071961 1.084130 1.087822 1.062676 1.055612 1.070891 1.075069 1.062955 1.066714 1.069447 1.063213 1.102693 1.059860 32.088249 1.087757
 1.005781 1.016338 0.564001 1.117104 0.751741 0.773956 1.025126 1.037354 0.925015 0.977004 1.011937 0.930234 41.177387 0.862579 -23.717527 1.119899
 1.008413 1.008472 0.926071 1.023742 0.966705 0.970645 1.009939 1.011570 0.998050 1.006319 1.008323 0.998856 6.896543 0.987224 17.629972 1.024084
 1.010041 1.010155 0.881336 1.032752 0.940455 0.946465 1.010256 1.013068 0.988805 1.001904 1.009828 0.990360 11.903771 0.971872 30.869753 1.033432
 1.089060 1.098323 0.738398 1.194344 0.871217 0.885742 1.105962 1.118724 1.011308 1.058093 1.093556 1.016085 4.984693 0.958364 18.634424 1.196838
 1.063084 1.070708 0.760070 1.152725 0.874899 0.887868 1.076953 1.087813 0.996347 1.036981 1.066831 1.000221 6.554240 0.950401 17.301445 1.154767
 1.036923 1.042033 0.816065 1.101300 0.899100 0.908657 1.046582 1.054128 0.989119 1.019689 1.039403 0.992140 7.402655 0.955146 6.081669 1.103056
 0.957569 0.959667 0.848062 0.972603 0.898375 0.904189 0.961904 0.963160 0.939523 0.950515 0.958898 0.940655 17.626583 0.925186 24.846653 0.973100
 1.037984 1.040372 0.923179 1.068915 0.971841 0.976085 1.041687 1.045718 1.017462 1.029204 1.038644 1.019065 2.052941 0.999982 1.424194 1.069301
 1.017377 1.020845 0.843482 1.063614 0.906813 0.914662 1.021272 1.026460 0.975719 0.997914 1.019578 0.978091 10.192352 0.950013 -1.093089 1.065078
 1.030387 1.032143 0.951126 1.052813 0.984434 0.987362 1.033209 1.035710 1.017733 1.024150 1.030849 1.018476 -2.565006 1.004041 2.272808 1.053188
 1.097202 1.105992 0.793465 1.194930 0.904477 0.916914 1.112364 1.124457 1.027967 1.068245 1.101329 1.032041 -3.247732 0.981478 1.846063 1.197130
 0.968372 0.971755 0.860812 0.991374 0.901563 0.911153 0.974268 0.975099 0.945972 0.959318 0.971334 0.947296 -9.798009 0.930116 14.884143 0.992085
 0.944662 0.949093 0.767701 0.979847 0.841957 0.855397 0.953397 0.955357 0.911435 0.931461 0.948390 0.913423 12.676195 0.887362 44.186470 0.981070
 1.000960 1.011189 0.635684 1.093601 0.783815 0.800133 1.014571 1.025810 0.926644 0.970380 1.006287 0.931046 7.250439 0.874301 8.237638 1.095795
 1.009867 1.013690 0.692113 1.088561 0.821738 0.834772 1.019256 1.029387 0.945515 0.983870 1.010515 0.949558 -1.982130 0.900156 -6.176576 1.090429
 1.011869 1.016922 0.769588 1.076149 0.870733 0.880250 1.020996 1.028892 0.967752 0.997348 1.013675 0.970858 -0.122531 0.932029 -11.207303 1.077553
 0.984278 0.987019 0.896818 1.009068 0.921643 0.925416 0.988644 0.990602 0.960173 0.974003 0.985581 0.961473 -35.613770 0.944871 -18.118759 1.009742
 0.980034 0.983692 0.804404 1.018624 0.878057 0.891714 0.987083 0.988455 0.946240 0.966652 0.983374 0.948259 6.626379 0.922416 13.994638 1.020203
 0.998050 1.000548 0.836407 1.031271 0.898755 0.899837 1.001688 1.006238 0.962390 0.982843 0.997872 0.964548 2.746949 0.937802 41.908489 1.031893
 0.976540 0.979322 0.793526 1.015155 0.873420 0.885738 0.983150 0.985561 0.943248 0.963635 0.979013 0.945236 -6.030433 0.918907 3.852987 1.016629
 0.998004 1.005629 0.701866 1.071133 0.822874 0.836261 1.010674 1.017148 0.938518 0.973661 1.002063 0.941986 12.491578 0.896337 26.223782 1.072940
 1.289292 1.297045 0.995561 1.364658 1.097180 1.111397 1.303208 1.312416 1.221778 1.262246 1.293755 1.226049 -20.281099 1.174674 -42.216686 1.365972
 1.296961 1.306460 0.958278 1.387609 1.054844 1.072793 1.313870 1.324640 1.212183 1.263108 1.302345 1.217363 -27.202446 1.152470 -56.616886 1.389384
 0.992771 0.998036 0.711907 1.057424 0.834929 0.847466 1.001763 1.011468 0.941132 0.972259 0.995383 0.944326 -2.038419 0.903264 -7.680433 1.058757
 0.981261 0.985097 0.774579 1.020687 0.872108 0.881492 0.987586 0.991623 0.947412 0.968031 0.982944 0.949586 5.720172 0.921512 8.762312 1.021340
 0.953931 0.955234 0.823441 0.965136 0.896703 0.902797 0.956015 0.957486 0.939501 0.948385 0.954161 0.940451 20.305922 0.926432 40.364609 0.965001
 0.959920 0.959728 0.911885 0.955763 0.945958 0.948523 0.959644 0.958632 0.958350 0.959549 0.959706 0.958512 16.257799 0.955243 34.017952 0.955426
 0.993964 0.996595 0.805740 1.041360 0.881059 0.889839 0.999591 1.003253 0.955634 0.978214 0.995828 0.957850 -3.286269 0.928404 -5.075130 1.042628
 0.976324 0.975847 0.938247 0.968648 0.970373 0.971988 0.975045 0.974092 0.977407 0.977032 0.975913 0.977503 17.340384 0.976842 23.876888 0.968206
 0.999950 1.002506 0.898640 1.025214 0.942282 0.947357 1.002838 1.004453 0.982248 0.994021 1.001432 0.983436 -4.872900 0.968062 -7.020386 1.025702
 0.961972 0.966323 0.730020 1.005803 0.839044 0.849610 0.969165 0.974274 0.923674 0.946978 0.963964 0.926171 12.468085 0.894610 25.250782 1.006635
 0.963472 0.966453 0.819806 0.993886 0.878514 0.885494 0.968864 0.971553 0.935176 0.952209 0.965185 0.936833 -3.011503 0.914467 -6.587109 0.994976
 0.979909 0.983837 0.784580 1.027106 0.862717 0.871780 0.986915 0.991353 0.939842 0.963607 0.981979 0.942545 -6.963849 0.911290 -10.332351 1.028278
 1.039393 1.049601 0.637218 1.152750 0.794473 0.811118 1.057283 1.071440 0.954294 1.005062 1.044117 0.959501 -15.956766 0.894514 -15.559919 1.155374
 1.045492 1.052323 0.756055 1.126999 0.870445 0.882126 1.057814 1.067919 0.984896 1.021934 1.048272 0.988724 -10.863744 0.942218 -14.023383 1.128652
 1.008596 1.009438 0.845705 1.046493 0.913463 0.920208 1.011954 1.016878 0.977014 0.996210 1.009336 0.979156 3.115597 0.953699 -2.482549 1.047487
 0.898451 0.897881 0.896085 0.880103 0.905541 0.906888 0.896913 0.894186 0.903137 0.900149 0.898045 0.902970 26.776506 0.905429 9.175426 0.879558
 0.962477 0.966166 0.781328 1.003905 0.854102 0.862466 0.969550 0.973470 0.925492 0.947178 0.964543 0.927873 -0.183563 0.899307 -3.921391 1.005007
 0.988729 0.989328 0.916183 0.998140 0.952470 0.955431 0.989855 0.990901 0.979036 0.985762 0.988811 0.979798 4.741918 0.969977 -7.799409 0.998310
 0.970283 0.971990 0.866374 0.989727 0.909104 0.914078 0.973390 0.975053 0.949780 0.961977 0.971272 0.950951 6.543674 0.935089 -0.359809 0.990176
 1.053242 1.062616 0.700235 1.157109 0.835825 0.850116 1.069469 1.082042 0.978200 1.022426 1.057606 0.982718 -17.185955 0.924499 -16.574379 1.159502
 0.960866 0.964367 0.783760 0.994209 0.860246 0.869331 0.966611 0.969806 0.928095 0.947522 0.962660 0.930101 -14.707688 0.904414 -16.661301 0.994910
 0.958337 0.963143 0.733471 1.006389 0.830952 0.842173 0.966662 0.971304 0.917027 0.941763 0.961006 0.919554 -9.263702 0.886645 5.245678 1.007448
 1.005231 1.009373 0.790327 1.068800 0.869081 0.877786 1.013260 1.022021 0.955869 0.984800 1.007438 0.958983 -15.567235 0.922849 -24.889626 1.070298
 0.986714 0.991682 0.764045 1.045755 0.849420 0.858785 0.995221 1.000844 0.938209 0.966387 0.989207 0.941109 0.898323 0.904954 -0.154372 1.047309
 0.957902 0.961063 0.808945 0.990474 0.869013 0.875020 0.963245 0.966956 0.927657 0.945371 0.959216 0.929701 8.334618 0.906304 25.250555 0.991289
 0.959956 0.963082 0.804299 0.988237 0.869522 0.875683 0.965011 0.967698 0.929876 0.947538 0.961228 0.931704 5.873162 0.908094 -6.201246 0.988711
 0.894402 0.896709 0.738235 0.916500 0.812675 0.821235 0.898562 0.900390 0.870642 0.885284 0.895763 0.872102 0.270057 0.851294 -13.074591 0.917034
 1.061549 1.064459 0.991966 1.101163 1.006639 1.007113 1.066310 1.072367 1.035089 1.049877 1.062284 1.036552 21.331703 1.021969 -23.990210 1.101714
 0.873198 0.875681 0.715438 0.895038 0.790800 0.799372 0.877554 0.878935 0.849227 0.863821 0.874793 0.850760 18.493553 0.829668 -13.976358 0.895522
 0.986987 0.990321 0.802654 1.031432 0.879509 0.886589 0.992652 0.997197 0.951267 0.972811 0.988221 0.953635 -21.854021 0.924910 2.788296 1.032259
 0.909915 0.912526 0.777610 0.933506 0.835080 0.844326 0.915034 0.916515 0.886482 0.900743 0.912023 0.887985 5.591320 0.869033 -11.997170 0.934268
 0.893332 0.897994 0.691473 0.932540 0.778283 0.792407 0.902030 0.905012 0.857166 0.879071 0.897052 0.859358 21.674963 0.830058 -5.899649 0.933642
 0.988883 0.995763 0.569083 1.093280 0.742279 0.759001 1.003903 1.017004 0.904731 0.954636 0.991373 0.910022 5.551002 0.845293 -9.521079 1.095554
 1.008742 1.017233 0.610518 1.108469 0.779145 0.793760 1.023336 1.036383 0.932477 0.978993 1.012031 0.937391 10.466487 0.876199 4.065423 1.110505
 1.010277 1.015640 0.735965 1.078282 0.854342 0.861775 1.019030 1.028781 0.961128 0.993490 1.011654 0.964556 23.533531 0.921680 4.807190 1.079611
 0.902164 0.907319 0.628923 0.955207 0.748411 0.759969 0.911003 0.917026 0.852469 0.882133 0.904488 0.855587 -32.938915 0.815639 -3.798057 0.956423
 0.945415 0.947178 0.843782 0.964205 0.884835 0.889759 0.948432 0.950487 0.925062 0.937228 0.946214 0.926311 14.398516 0.910647 9.011851 0.964525
 0.985864 0.986464 0.877772 1.001475 0.927511 0.927831 0.986352 0.987933 0.967100 0.978481 0.985064 0.968369 20.648722 0.952774 -0.319118 1.001552
 0.974421 0.978106 0.738078 1.029472 0.837116 0.848305 0.981921 0.987806 0.929212 0.957059 0.976335 0.932095 -18.149469 0.895995 -0.443378 1.030966
 1.013548 1.018101 0.728585 1.086698 0.845173 0.853455 1.021985 1.032459 0.956820 0.991252 1.013793 0.960432 1.515715 0.915506 25.917227 1.088010
 0.980604 0.982802 0.839199 1.008744 0.900980 0.907407 0.984507 0.987404 0.955146 0.970573 0.981647 0.956716 1.194277 0.935898 -2.179351 1.009196
 0.983688 0.987152 0.771481 1.031946 0.858960 0.868570 0.990312 0.994773 0.941707 0.966462 0.985301 0.944239 1.087562 0.911531 -4.147329 1.032916
 1.011276 1.020882 0.549441 1.143645 0.721474 0.741710 1.030702 1.046804 0.908107 0.968470 1.015299 0.914377 -12.960984 0.837683 -24.137533 1.147126
 1.002646 1.008689 0.678672 1.093108 0.801243 0.815581 1.014389 1.025492 0.931258 0.973069 1.006667 0.935539 -5.855157 0.882378 -10.392600 1.095143
 0.983715 0.986910 0.823310 1.019055 0.889272 0.896282 0.988777 0.992266 0.951702 0.970553 0.985407 0.953699 5.303612 0.928860 8.455474 1.020076
 0.856225 0.854339 0.933284 0.803496 0.910200 0.906923 0.852165 0.847549 0.876008 0.864059 0.854836 0.874799 23.099398 0.889727 44.244469 0.801908
 0.980380 0.983679 0.778930 1.024259 0.863072 0.872126 0.986342 0.990527 0.941197 0.964300 0.981735 0.943645 2.049142 0.912795 -1.057801 1.025160
 0.976039 0.976083 0.950765 0.975702 0.966984 0.968422 0.975974 0.975636 0.974448 0.975568 0.975990 0.974602 6.970210 0.972591 12.132730 0.975532
 0.985943 0.987373 0.892716 1.003793 0.933090 0.937405 0.988557 0.989706 0.969055 0.979636 0.986718 0.970234 -0.467366 0.956138 -1.553402 1.004328
 1.017652 1.028157 0.585897 1.146946 0.744422 0.763292 1.037531 1.052664 0.920998 0.978606 1.022337 0.926774 -16.521587 0.854293 -27.698746 1.149980
 -1.002178 -0.988526 -1.499191 -0.870458 -1.305912 -1.282889 -0.979521 -0.965771 -1.106767 -1.045657 -0.994596 -1.100637 -15.001183 -1.180699 -32.655193 -0.867294
 -7.384743 5.954377
 -6.468958 7.035671
 -5.142376 3.672789
 -6.941136 8.645062
 -5.785624 4.444317
 -3.388289 6.997605
 -4.673140 8.958518
 -6.771388 7.120459
 -6.305936 5.741828
 -6.563187 6.204032
 -5.216839 8.195081
 -6.381207 5.736917
 55.319160 -55.562569
 -5.661985 5.638837
 74.720459 -75.047615
 -6.340298 9.303171
 -11.463788 1.269784
 1.047348 1.050958 0.944408 1.080876 0.984341 0.991477 1.054455 1.057113 1.026096 1.037496 1.049996 1.027477 -20.800894 1.010994 -13.827426 1.081976
 1.044066 1.048603 0.871526 1.091965 0.942276 0.951969 1.052590 1.057511 1.011753 1.030762 1.046757 1.013963 -16.448336 0.986536 -4.057507 1.093347
 1.102595 1.113231 0.718056 1.225743 0.855235 0.870507 1.121690 1.136874 1.011834 1.066977 1.107595 1.017076 -25.145485 0.951759 -21.560291 1.228712
 1.071142 1.079793 0.723913 1.177472 0.852020 0.866027 1.087345 1.100562 0.992475 1.040189 1.075269 0.997102 -6.671381 0.938883 -10.058820 1.180067
 1.044565 1.050972 0.782546 1.124477 0.880182 0.891828 1.056401 1.065649 0.986880 1.022502 1.047873 0.990298 19.963108 0.946610 -11.730315 1.126382
 0.979537 0.981183 0.802127 1.006258 0.882453 0.891217 0.982748 0.985072 0.948591 0.967579 0.980366 0.950740 -12.669032 0.925391 -2.078832 1.007137
 1.077208 1.082118 0.962102 1.127134 0.994064 1.000833 1.086129 1.091246 1.045865 1.063804 1.080622 1.047994 -8.071299 1.025055 -8.726997 1.128663
 0.979750 0.984726 0.750426 1.027256 0.849024 0.859196 0.987860 0.992347 0.936658 0.962190 0.982149 0.939352 22.176884 0.905284 6.345510 1.028400
 1.067727 1.071907 0.984381 1.109087 1.005208 1.012450 1.075728 1.078897 1.042235 1.056759 1.070870 1.043693 -17.174925 1.027615 36.803982 1.110459
 1.057980 1.066322 0.666288 1.170117 0.815045 0.827576 1.073506 1.088338 0.970935 1.022781 1.061193 0.976182 -7.479730 0.911922 -8.910345 1.172637
 1.008885 1.010767 0.952663 1.024878 0.968236 0.968588 1.011367 1.013807 0.992872 1.001253 1.009016 0.993734 22.190859 0.982786 0.259251 1.025211
 0.996792 0.999207 0.893426 1.024406 0.929124 0.931904 1.000677 1.004340 0.972245 0.986444 0.997300 0.973629 46.503693 0.955504 9.800291 1.024973
 1.039127 1.049129 0.619647 1.151396 0.790205 0.808745 1.057309 1.070961 0.956068 1.006390 1.044204 0.961427 3.308299 0.895120 -0.528875 1.154084
 1.042119 1.050219 0.700581 1.133325 0.842496 0.857524 1.056823 1.067782 0.977158 1.013707 1.046117 0.981393 -2.366916 0.927722 9.533066 1.135451
 1.046749 1.052954 0.816462 1.113313 0.911965 0.921920 1.057202 1.065375 1.000383 1.027139 1.049874 1.003263 -9.275921 0.970632 -23.016773 1.114827
 0.995832 0.997480 0.879515 1.014859 0.945317 0.952457 0.998764 1.000314 0.984382 0.990945 0.996694 0.984869 -5.377443 0.974693 0.624783 1.015046
 1.033215 1.035173 0.963093 1.066797 0.981274 0.980560 1.036223 1.041421 1.012973 1.025447 1.033105 1.014280 22.939407 1.000441 -17.937483 1.067403
 0.972959 0.976141 0.719418 1.008998 0.839595 0.854946 0.979097 0.982069 0.932850 0.958329 0.975116 0.935402 23.139004 0.901229 13.706148 1.010363
 1.071396 1.071967 1.084149 1.087827 1.062687 1.055623 1.070897 1.075074 1.062963 1.066720 1.069453 1.063220 1.095593 1.059869 32.088173 1.087761
 1.005794 1.016351 0.564041 1.117113 0.751766 0.773979 1.025138 1.037366 0.925031 0.977018 1.011949 0.930249 41.162640 0.862598 -23.717672 1.119908
 1.008424 1.008482 0.926106 1.023751 0.966727 0.970665 1.009949 1.011580 0.998063 1.006331 1.008334 0.998870 6.883441 0.987240 17.629848 1.024093
 1.010055 1.010169 0.881382 1.032763 0.940483 0.946492 1.010270 1.013081 0.988823 1.001920 1.009843 0.990378 11.886451 0.971893 30.869587 1.033443
 1.089088 1.098350 0.738485 1.194365 0.871270 0.885793 1.105988 1.118750 1.011342 1.058123 1.093583 1.016119 4.952051 0.958405 18.634111 1.196860
 1.063104 1.070728 0.760134 1.152741 0.874938 0.887905 1.076972 1.087832 0.996372 1.037003 1.066851 1.000245 6.530445 0.950431 17.301216 1.154782
 1.036935 1.042044 0.816100 1.101309 0.899122 0.908678 1.046593 1.054138 0.989133 1.019701 1.039414 0.992154 7.389406 0.955162 6.081541 1.103065
 0.957569 0.959667 0.848062 0.972603 0.898376 0.904189 0.961904 0.963160 0.939524 0.950516 0.958898 0.940655 17.626577 0.925186 24.846649 0.973100
 1.037998 1.040385 0.923224 1.068926 0.971869 0.976111 1.041700 1.045731 1.017479 1.029219 1.038658 1.019083 2.036020 1.000003 1.424033 1.069312
 1.017382 1.020849 0.843496 1.063618 0.906822 0.914670 1.021276 1.026464 0.975724 0.997919 1.019582 0.978096 10.187068 0.950020 -1.093143 1.065081
 1.030396 1.032151 0.951153 1.052820 0.984451 0.987378 1.033217 1.035718 1.017744 1.024159 1.030858 1.018487 -2.575139 1.004053 2.272711 1.053194
 1.097227 1.106016 0.793543 1.194949 0.904525 0.916959 1.112388 1.124480 1.027998 1.068272 1.101354 1.032071 -3.276971 0.981514 1.845783 1.197149
 0.968397 0.971779 0.860891 0.991394 0.901612 0.911200 0.974292 0.975122 0.946003 0.959345 0.971359 0.947327 -9.827615 0.930152 14.883866 0.992105
 0.944685 0.949115 0.767775 0.979865 0.842003 0.855441 0.953419 0.955378 0.911464 0.931486 0.948413 0.913452 12.648572 0.887396 44.186214 0.981088
 1.000971 1.011200 0.635721 1.093610 0.783838 0.800155 1.014582 1.025821 0.926658 0.970392 1.006298 0.931060 7.236475 0.874318 8.237496 1.095804
 1.009870 1.013692 0.692122 1.088563 0.821744 0.834778 1.019259 1.029390 0.945518 0.983873 1.010518 0.949562 -1.985846 0.900161 -6.176623 1.090431
 1.011871 1.016925 0.769596 1.076150 0.870738 0.880254 1.020998 1.028894 0.967755 0.997350 1.013677 0.970861 -0.125647 0.932033 -11.207343 1.077554
 0.984296 0.987036 0.896875 1.009082 0.921679 0.925449 0.988661 0.990619 0.960195 0.974022 0.985599 0.961495 -35.635201 0.944898 -18.118959 1.009756
 0.980060 0.983718 0.804488 1.018645 0.878110 0.891763 0.987108 0.988480 0.946274 0.966681 0.983400 0.948291 6.594725 0.922455 13.994339 1.020224
 0.998053 1.000551 0.836417 1.031273 0.898761 0.899843 1.001691 1.006241 0.962394 0.982846 0.997875 0.964551 2.743231 0.937806 41.908455 1.031895
 0.976556 0.979338 0.793578 1.015168 0.873452 0.885769 0.983166 0.985576 0.943268 0.963653 0.979029 0.945256 -6.050109 0.918931 3.852792 1.016642
 0.998011 1.005637 0.701889 1.071139 0.822888 0.836274 1.010682 1.017155 0.938527 0.973669 1.002070 0.941995 12.482810 0.896348 26.223692 1.072946
 1.289292 1.297045 0.995560 1.364658 1.097180 1.111397 1.303208 1.312415 1.221778 1.262246 1.293755 1.226049 -20.281096 1.174674 -42.216679 1.365971
 1.296960 1.306460 0.958277 1.387608 1.054844 1.072793 1.313869 1.324640 1.212183 1.263108 1.302344 1.217363 -27.202442 1.152470 -56.616879 1.389384
 0.992799 0.998064 0.711997 1.057446 0.834985 0.847518 1.001791 1.011494 0.941167 0.972290 0.995411 0.944361 -2.072202 0.903306 -7.680759 1.058779
 0.981290 0.985125 0.774669 1.020710 0.872164 0.881545 0.987613 0.991650 0.947448 0.968062 0.982972 0.949621 5.686390 0.921553 8.761987 1.021362
 0.953960 0.955262 0.823531 0.965158 0.896759 0.902850 0.956043 0.957513 0.939536 0.948416 0.954189 0.940486 20.272139 0.926474 40.364285 0.965023
 0.959940 0.959747 0.911947 0.955778 0.945997 0.948559 0.959663 0.958650 0.958374 0.959570 0.959726 0.958536 16.234581 0.955271 34.017727 0.955441
 0.993972 0.996603 0.805766 1.041367 0.881075 0.889854 0.999599 1.003260 0.955644 0.978223 0.995836 0.957860 -3.295829 0.928416 -5.075222 1.042635
 0.976347 0.975870 0.938320 0.968666 0.970418 0.972031 0.975067 0.974113 0.977436 0.977058 0.975936 0.977531 17.312935 0.976876 23.876623 0.968224
 0.999958 1.002514 0.898664 1.025220 0.942297 0.947372 1.002845 1.004460 0.982257 0.994030 1.001440 0.983445 -4.881987 0.968073 -7.020474 1.025708
 0.962001 0.966350 0.730110 1.005825 0.839100 0.849662 0.969192 0.974301 0.923710 0.947009 0.963992 0.926206 12.434302 0.894652 25.250458 1.006657
 0.963483 0.966464 0.819841 0.993895 0.878535 0.885515 0.968875 0.971563 0.935190 0.952221 0.965196 0.936846 -3.024603 0.914483 -6.587234 0.994984
 0.979924 0.983851 0.784626 1.027117 0.862745 0.871807 0.986929 0.991367 0.939860 0.963623 0.981993 0.942563 -6.981169 0.911311 -10.332516 1.028289
 1.039421 1.049628 0.637305 1.152771 0.794527 0.811169 1.057309 1.071465 0.954328 1.005092 1.044144 0.959535 -15.989409 0.894555 -15.560234 1.155396
 1.045512 1.052343 0.756119 1.127015 0.870484 0.882163 1.057833 1.067937 0.984921 1.021956 1.048292 0.988749 -10.887541 0.942247 -14.023614 1.128667
 1.008607 1.009449 0.845740 1.046502 0.913485 0.920228 1.011965 1.016888 0.977028 0.996222 1.009347 0.979170 3.102344 0.953716 -2.482680 1.047496
 0.898451 0.897881 0.896085 0.880103 0.905541 0.906888 0.896913 0.894186 0.903137 0.900150 0.898045 0.902970 26.776499 0.905429 9.175423 0.879558
 0.962492 0.966180 0.781374 1.003916 0.854130 0.862493 0.969564 0.973483 0.925510 0.947193 0.964557 0.927890 -0.200486 0.899328 -3.921553 1.005018
 0.988734 0.989332 0.916198 0.998144 0.952479 0.955439 0.989859 0.990905 0.979042 0.985767 0.988816 0.979804 4.736634 0.969983 -7.799462 0.998314
 0.970292 0.971998 0.866401 0.989734 0.909121 0.914094 0.973398 0.975061 0.949790 0.961986 0.971281 0.950961 6.533539 0.935101 -0.359906 0.990183
 1.053267 1.062640 0.700313 1.157128 0.835873 0.850162 1.069493 1.082065 0.978231 1.022453 1.057631 0.982748 -17.215199 0.924535 -16.574661 1.159521
 0.960869 0.964370 0.783770 0.994212 0.860252 0.869336 0.966614 0.969809 0.928099 0.947525 0.962663 0.930105 -14.711509 0.904418 -16.661343 0.994912
 0.958341 0.963147 0.733484 1.006392 0.830960 0.842181 0.966667 0.971308 0.917033 0.941768 0.961010 0.919559 -9.268795 0.886652 5.245624 1.007452
 1.005252 1.009394 0.790394 1.068816 0.869123 0.877825 1.013281 1.022041 0.955895 0.984823 1.007459 0.959009 -15.592313 0.922880 -24.889868 1.070314
 0.986734 0.991702 0.764109 1.045771 0.849460 0.858823 0.995241 1.000863 0.938234 0.966409 0.989227 0.941134 0.874161 0.904984 -0.154605 1.047324
 0.957918 0.961079 0.808995 0.990486 0.869044 0.875050 0.963261 0.966971 0.927677 0.945388 0.959232 0.929720 8.315556 0.906327 25.250370 0.991301
 0.959968 0.963094 0.804337 0.988246 0.869546 0.875705 0.965022 0.967709 0.929891 0.947551 0.961240 0.931718 5.859082 0.908111 -6.201381 0.988720
 0.894404 0.896711 0.738240 0.916501 0.812678 0.821238 0.898563 0.900392 0.870644 0.885286 0.895765 0.872104 0.268055 0.851296 -13.074622 0.917036
 1.061575 1.064485 0.992049 1.101184 1.006690 1.007162 1.066335 1.072392 1.035122 1.049906 1.062310 1.036584 21.300463 1.022008 -23.990496 1.101734
 0.873200 0.875683 0.715444 0.895039 0.790803 0.799375 0.877555 0.878937 0.849230 0.863823 0.874795 0.850762 18.491087 0.829671 -13.976397 0.895523
 0.987001 0.990335 0.802701 1.031443 0.879538 0.886617 0.992666 0.997211 0.951285 0.972827 0.988236 0.953653 -21.871584 0.924931 2.788128 1.032271
 0.909921 0.912532 0.777628 0.933510 0.835091 0.844337 0.915040 0.916520 0.886489 0.900749 0.912028 0.887992 5.584377 0.869041 -11.997243 0.934272
 0.893342 0.898003 0.691503 0.932547 0.778301 0.792425 0.902039 0.905021 0.857178 0.879082 0.897062 0.859370 21.663731 0.830072 -5.899760 0.933650
 0.988905 0.995784 0.569153 1.093297 0.742322 0.759042 1.003924 1.017024 0.904758 0.954660 0.991395 0.910049 5.524731 0.845326 -9.521333 1.095571
 1.008763 1.017253 0.610584 1.108485 0.779186 0.793799 1.023356 1.036403 0.932502 0.979016 1.012052 0.937417 10.441826 0.876229 4.065185 1.110521
 1.010290 1.015653 0.736006 1.078292 0.854367 0.861799 1.019042 1.028793 0.961144 0.993504 1.011667 0.964572 23.518162 0.921699 4.807039 1.079621
 0.902175 0.907331 0.628959 0.955216 0.748434 0.759991 0.911014 0.917037 0.852484 0.882146 0.904500 0.855601 -32.952724 0.815656 -3.798190 0.956432
 0.945421 0.947184 0.843804 0.964210 0.884848 0.889771 0.948439 0.950494 0.925071 0.937235 0.946221 0.926319 14.390531 0.910657 9.011765 0.964530
 0.985873 0.986473 0.877802 1.001482 0.927529 0.927848 0.986361 0.987941 0.967111 0.978491 0.985073 0.968380 20.637730 0.952788 -0.319221 1.001559
 0.974422 0.978107 0.738080 1.029473 0.837117 0.848306 0.981922 0.987807 0.929212 0.957059 0.976335 0.932095 -18.150234 0.895995 -0.443400 1.030967
 1.013564 1.018116 0.728635 1.086710 0.845204 0.853484 1.022000 1.032474 0.956840 0.991269 1.013808 0.960451 1.496969 0.915529 25.917049 1.088023
 0.980615 0.982813 0.839234 1.008752 0.901002 0.907427 0.984517 0.987414 0.955160 0.970585 0.981658 0.956730 1.181172 0.935914 -2.179478 1.009204
 0.983702 0.987166 0.771527 1.031957 0.858988 0.868598 0.990326 0.994787 0.941725 0.966478 0.985315 0.944257 1.070237 0.911552 -4.147497 1.032927
 1.011304 1.020909 0.549528 1.143666 0.721528 0.741761 1.030728 1.046830 0.908142 0.968500 1.015326 0.914411 -12.993625 0.837724 -24.137846 1.147147
 1.002666 1.008709 0.678735 1.093124 0.801282 0.815618 1.014408 1.025511 0.931283 0.973091 1.006686 0.935563 -5.878949 0.882408 -10.392828 1.095159
 0.983726 0.986921 0.823346 1.019064 0.889294 0.896303 0.988787 0.992276 0.951716 0.970565 0.985418 0.953713 5.290364 0.928876 8.455346 1.020085
 0.856225 0.854340 0.933285 0.803496 0.910200 0.906923 0.852165 0.847549 0.876008 0.864060 0.854837 0.874799 23.099394 0.889727 44.244461 0.801908
 0.980394 0.983693 0.778975 1.024270 0.863099 0.872153 0.986356 0.990540 0.941215 0.964316 0.981749 0.943663 2.032216 0.912816 -1.057965 1.025171
 0.976044 0.976087 0.950779 0.975705 0.966993 0.968430 0.975978 0.975641 0.974453 0.975572 0.975995 0.974607 6.964931 0.972598 12.132678 0.975535
 0.985951 0.987381 0.892743 1.003799 0.933107 0.937420 0.988565 0.989714 0.969066 0.979645 0.986726 0.970244 -0.477500 0.956151 -1.553499 1.004335
 1.017677 1.028181 0.585975 1.146965 0.744470 0.763337 1.037554 1.052687 0.921028 0.978633 1.022362 0.926804 -16.550825 0.854329 -27.699026 1.149999
 -1.002149 -0.988498 -1.499101 -0.870436 -1.305857 -1.282837 -0.979494 -0.965745 -1.106732 -1.045626 -0.994568 -1.100602 -15.034966 -1.180657 -32.655518 -0.867272
 -7.393929 5.963562
 -6.478145 7.044857
 -5.151509 3.681920
 -6.950327 8.654251
 -5.794788 4.453480
 -3.397456 7.006771
 -4.682327 8.967703
 -6.780576 7.129645
 -6.315117 5.751008
 -6.572371 6.213214
 -5.226026 8.204266
 -6.390388 5.746097
 55.315994 -55.559406
 -5.671161 5.648012
 74.711266 -75.038422
 -6.349490 9.312361
 -11.472989 1.278983
