# Supplementary material for: AMS 3.0: prediction of post-translational modifications
Source: BMC Bioinformatics. 2010 Apr 28;11:210. doi: 10.1186/1471-2105-11-210 (PMC2874555; doi:10.1186/1471-2105-11-210)
Supplement: Additional file 2 — PTM predictor software with training data. PTM_Archive.tar.gz includes the predictor software binaries together with all trained ANNs in tar.gz compressed form. [file 1471-2105-11-210-S2.GZ › PTM_Archive/5-hydroxylysine/A/Anet18.dat]

 2
 90 18 2
 0.940969 0.939787 1.055681 0.980475 0.856147 1.023616 0.772175 0.772474 1.033879 -9.026565 0.990501 1.002456 1.015231 -2.094065 1.051330 0.947662 0.979116 0.913517
 0.922513 0.920991 1.071750 0.973052 0.816487 1.029418 0.714050 0.714116 1.043068 -9.550740 0.986042 1.001728 1.018716 -2.217808 1.065896 0.931054 0.971379 0.887879
 0.795452 0.791949 1.172195 0.918141 0.557352 1.060727 0.349808 0.349295 1.096504 -11.164018 0.950281 0.990181 1.035501 -3.181993 1.156572 0.815837 0.914221 0.714841
 0.826693 0.823721 1.144549 0.929844 0.627613 1.050287 0.456634 0.456200 1.080372 -7.319597 0.956955 0.990463 1.028503 -2.208326 1.131376 0.843779 0.926418 0.758944
 0.870322 0.868095 1.104155 0.946082 0.725252 1.035275 0.604737 0.604751 1.057051 0.095536 0.966103 0.990394 1.017979 -0.325514 1.094360 0.882811 0.943452 0.820697
 0.944724 0.943758 1.041527 0.977223 0.879919 1.013760 0.822549 0.822461 1.022521 -0.328011 0.985624 0.995772 1.006158 -0.215684 1.037765 0.950159 0.976101 0.923054
 0.904414 0.902719 1.080397 0.963245 0.785405 1.029954 0.676671 0.676645 1.046123 -2.719248 0.978458 0.997098 1.017445 -1.200501 1.073486 0.914285 0.961355 0.864830
 0.924581 0.923262 1.060361 0.968822 0.838580 1.020241 0.766455 0.766609 1.032728 -1.529165 0.980472 0.994700 1.009998 0.258633 1.054580 0.931874 0.967257 0.895348
 0.918859 0.917383 1.064985 0.966560 0.825314 1.022155 0.746558 0.747229 1.035564 6.400966 0.979135 0.994293 1.010967 0.614958 1.058891 0.926736 0.964782 0.887147
 0.820237 0.817255 1.148936 0.927305 0.614387 1.052190 0.434160 0.432364 1.083115 -12.666945 0.955250 0.990712 1.029899 -3.104524 1.135390 0.837940 0.924058 0.750341
 0.959964 0.959266 1.029631 0.983913 0.910731 1.009906 0.866552 0.866718 1.016173 2.156379 0.989961 0.997446 1.004461 1.210526 1.026897 0.964020 0.983098 0.943703
 0.944255 0.943315 1.039610 0.976356 0.879651 1.012250 0.825247 0.825669 1.021132 6.235188 0.984681 0.994845 1.005137 2.200180 1.035851 0.949612 0.975243 0.922585
 0.825933 0.822953 1.145211 0.930442 0.623645 1.051269 0.448191 0.446828 1.081566 1.929674 0.957735 0.991662 1.029820 -0.424203 1.132190 0.843324 0.927093 0.757328
 0.856830 0.854471 1.120342 0.942900 0.691663 1.043010 0.547355 0.545288 1.067753 4.495738 0.965303 0.993796 1.024960 0.327756 1.109621 0.871110 0.940306 0.800738
 0.890771 0.888983 1.093399 0.956827 0.764446 1.034461 0.651517 0.649202 1.053122 1.785526 0.974074 0.996303 1.019820 -0.202712 1.085106 0.901657 0.955028 0.847833
 0.970371 0.969843 1.025946 0.989749 0.929171 1.010624 0.887003 0.886305 1.015670 3.978593 0.994554 1.001100 1.006067 0.986191 1.023909 0.973660 0.989266 0.957044
 0.929373 0.928215 1.056520 0.971811 0.845354 1.020311 0.768919 0.767798 1.032040 0.515583 0.982793 0.996712 1.011103 0.475865 1.051489 0.936426 0.970641 0.901221
 0.932485 0.931313 1.054298 0.972621 0.854173 1.018553 0.787443 0.787321 1.029889 6.026828 0.983097 0.996223 1.009835 1.309823 1.049373 0.939156 0.971339 0.905988
 0.951712 0.951053 1.042758 0.981872 0.894544 1.017128 0.837079 0.833623 1.025334 1.642117 0.989621 1.000753 1.010405 0.847847 1.039213 0.956671 0.981438 0.932529
 0.840207 0.837300 1.135176 0.936981 0.650744 1.048205 0.487338 0.487366 1.076005 -4.171889 0.962289 0.992800 1.027928 -1.692665 1.122957 0.856336 0.933536 0.776022
 0.971076 0.970616 1.022416 0.989306 0.932738 1.008682 0.895536 0.894967 1.013253 5.433008 0.993738 0.999735 1.004283 1.883564 1.020643 0.974189 0.988851 0.958662
 0.956073 0.955382 1.033828 0.982685 0.901979 1.012282 0.851888 0.851010 1.019386 8.659431 0.989441 0.998295 1.006289 2.488316 1.030892 0.960485 0.981996 0.938131
 0.824379 0.821384 1.144906 0.928992 0.622807 1.050568 0.447961 0.446433 1.080857 5.565529 0.956306 0.990685 1.029024 0.317428 1.131716 0.841641 0.925742 0.755904
 0.851145 0.848598 1.121172 0.939331 0.680420 1.041749 0.534180 0.533601 1.067249 4.593400 0.962377 0.990934 1.023018 0.447923 1.109925 0.865744 0.936467 0.793140
 0.893171 0.891353 1.086988 0.956751 0.768785 1.030824 0.661833 0.661792 1.048452 0.483923 0.973443 0.993701 1.016075 0.028770 1.078842 0.903758 0.954627 0.851124
 0.971241 0.970614 1.015624 0.988005 0.933588 1.003042 0.902309 0.903577 1.006786 4.414489 0.992074 0.996445 0.999806 1.943013 1.013926 0.974137 0.987134 0.959116
 0.945755 0.944877 1.047483 0.979907 0.876953 1.018924 0.810947 0.809799 1.028136 1.435959 0.988579 1.000164 1.011119 0.758111 1.043464 0.951485 0.979070 0.922979
 0.919728 0.918318 1.061422 0.966670 0.826776 1.020609 0.749427 0.750143 1.033259 0.627662 0.978970 0.993412 1.009302 0.268817 1.055567 0.927565 0.964879 0.888279
 0.961833 0.961163 1.033387 0.985926 0.913040 1.013336 0.866704 0.866061 1.019571 0.333040 0.992097 1.000041 1.007100 0.692466 1.030588 0.965829 0.985278 0.945712
 0.835088 0.832280 1.138876 0.933775 0.645962 1.049094 0.481331 0.479655 1.077744 1.445616 0.959550 0.992198 1.028434 -0.698483 1.126262 0.851361 0.930687 0.770687
 0.945469 0.944488 1.040346 0.977861 0.877479 1.013144 0.817352 0.818948 1.021900 3.610205 0.986091 0.995859 1.006140 0.790573 1.036484 0.951008 0.976631 0.923156
 0.933416 0.932146 1.048086 0.972326 0.852654 1.015283 0.783351 0.785032 1.025966 7.384666 0.982319 0.994237 1.006998 1.711251 1.043631 0.939926 0.970891 0.906667
 0.851259 0.848778 1.115852 0.938314 0.682147 1.038769 0.538408 0.537820 1.063659 8.226757 0.961006 0.989333 1.020781 1.755688 1.105242 0.865765 0.935572 0.793936
 0.871277 0.869196 1.101815 0.946910 0.725548 1.034786 0.600450 0.599186 1.056268 5.011357 0.966607 0.991543 1.018556 1.076021 1.092390 0.883784 0.944609 0.821712
 0.899656 0.898025 1.082155 0.959347 0.784604 1.029222 0.684632 0.683510 1.045799 0.878787 0.974968 0.994599 1.015613 0.193474 1.074699 0.909505 0.957526 0.860609
 0.937836 0.936854 1.049270 0.974827 0.864423 1.017173 0.798115 0.797901 1.027241 -1.568918 0.984377 0.996555 1.008642 -0.624206 1.044853 0.943968 0.973721 0.913297
 0.929208 0.927824 1.056470 0.972258 0.838988 1.019885 0.759232 0.761434 1.031984 3.395575 0.983377 0.996254 1.010726 0.646885 1.051513 0.936468 0.970638 0.899558
 0.924155 0.923144 1.055499 0.966415 0.848073 1.017197 0.784282 0.781178 1.029001 6.797646 0.977563 0.992933 1.007593 1.743059 1.050090 0.930974 0.965574 0.897641
 0.934003 0.932716 1.055461 0.974424 0.851093 1.020299 0.776750 0.777940 1.031408 -2.100772 0.984976 0.997538 1.011020 -0.512681 1.050420 0.940813 0.972912 0.906525
 0.881324 0.879260 1.092443 0.951070 0.744905 1.030988 0.629590 0.629576 1.050669 4.893786 0.969184 0.991495 1.016199 1.335917 1.083899 0.892910 0.948716 0.835065
 0.920159 0.918757 1.087514 0.968245 0.823567 1.043568 0.739590 0.739677 1.057316 -15.431472 0.980882 0.995396 1.022871 -3.506366 1.081233 0.928155 0.966347 0.887561
 0.896127 0.894281 1.109004 0.959203 0.770549 1.050886 0.660966 0.661067 1.069222 -20.770126 0.975734 0.995000 1.027691 -4.953803 1.100681 0.906631 0.956743 0.853653
 0.893076 0.891126 1.098546 0.962989 0.746948 1.040580 0.603714 0.603073 1.059596 -3.730779 0.980732 1.003096 1.027217 -0.672453 1.090697 0.904885 0.960983 0.845388
 0.930035 0.928783 1.064965 0.977168 0.828218 1.028303 0.723584 0.722821 1.040460 3.891959 0.988823 1.004094 1.019491 1.446245 1.060145 0.938084 0.975959 0.897379
 0.973225 0.972663 1.022697 0.992582 0.925925 1.011848 0.871280 0.870608 1.015766 16.221750 0.996935 1.003505 1.008327 4.656975 1.021525 0.976622 0.992342 0.958856
 1.000363 1.000305 0.997986 1.001991 0.990154 1.001651 0.971191 0.970481 1.000727 15.145078 1.001881 1.002838 1.000878 4.573400 0.998775 1.000723 1.002283 0.998157
 0.923778 0.922412 1.064614 0.970218 0.831976 1.025437 0.751545 0.751679 1.037581 -4.970919 0.982329 0.996558 1.012535 -1.023727 1.058907 0.931512 0.968600 0.892890
 1.001970 1.001922 1.001454 1.004602 0.987583 1.005097 0.960724 0.960049 1.004142 13.020590 1.004756 1.005998 1.004389 4.173798 1.002236 1.002574 1.004980 0.998748
 0.958769 0.957994 1.037213 0.985053 0.904817 1.016896 0.853879 0.853619 1.023009 -2.797086 0.991846 0.999740 1.007997 -0.121829 1.034002 0.963162 0.984219 0.940896
 0.925777 0.924388 1.064910 0.973980 0.822973 1.026610 0.721410 0.720976 1.039209 8.179142 0.985970 1.001517 1.017386 2.279713 1.059708 0.933944 0.972629 0.892480
 0.940400 0.939349 1.054267 0.978607 0.862284 1.022346 0.787142 0.786528 1.032255 -5.199454 0.988445 1.000934 1.013404 -0.860071 1.049844 0.946820 0.977532 0.914694
 0.915650 0.914200 1.076362 0.968976 0.808366 1.030483 0.707051 0.706177 1.045079 -6.708046 0.982774 1.000408 1.018725 -1.409387 1.069997 0.924514 0.967535 0.880054
 0.818734 0.815690 1.157597 0.929226 0.603983 1.058079 0.410184 0.408276 1.090106 -7.671088 0.958051 0.994954 1.035470 -2.504380 1.143709 0.837058 0.926059 0.746347
 0.868983 0.866776 1.114107 0.949008 0.712869 1.042561 0.571491 0.570177 1.065422 -4.422861 0.969844 0.996604 1.025511 -1.197952 1.104065 0.882236 0.946767 0.816436
 0.936006 0.934908 1.054924 0.975273 0.857846 1.021200 0.786021 0.785496 1.031668 1.317271 0.985450 0.998562 1.011630 0.850024 1.050084 0.942510 0.974160 0.909966
 1.029786 1.030195 0.971963 1.012718 1.055443 0.990348 1.073123 1.073873 0.985274 4.640121 1.008174 1.004640 0.993846 2.627810 0.974718 1.026959 1.013211 1.039938
 0.922641 0.921282 1.067978 0.970939 0.825800 1.026495 0.735274 0.734602 1.039750 -1.951920 0.983385 0.999225 1.015787 -0.277295 1.062102 0.930688 0.969586 0.890505
 0.982047 0.981666 1.017846 0.994920 0.952400 1.008213 0.921101 0.921262 1.011351 -2.451628 0.998117 1.002064 1.004824 0.427923 1.016545 0.984291 0.994542 0.972845
 0.956929 0.956195 1.035749 0.983329 0.903437 1.013732 0.854065 0.853883 1.020546 2.906874 0.990182 0.998668 1.006884 1.217603 1.032704 0.961313 0.982521 0.939217
 0.832703 0.829900 1.145993 0.934378 0.636742 1.053439 0.461206 0.459296 1.083143 -7.863129 0.960957 0.994922 1.032307 -2.619754 1.133020 0.849451 0.931385 0.766369
 0.940671 0.939615 1.047018 0.976546 0.866111 1.016729 0.797478 0.798605 1.026329 -6.387063 0.985777 0.997096 1.008647 -1.057387 1.042817 0.946725 0.975314 0.916273
 0.925329 0.923969 1.059467 0.970101 0.834111 1.020918 0.752817 0.754100 1.033127 -3.571499 0.981597 0.995841 1.010996 -0.488925 1.054136 0.932855 0.968553 0.895128
 0.884983 0.883004 1.098659 0.955210 0.746634 1.036563 0.621273 0.620568 1.056418 -2.038571 0.973421 0.996657 1.021716 -0.548356 1.090019 0.896622 0.953162 0.838636
 0.894096 0.892347 1.090336 0.958352 0.768701 1.033254 0.656222 0.655201 1.051322 -2.578655 0.975078 0.996385 1.019286 -0.682978 1.082404 0.904771 0.956457 0.851859
 0.937925 0.936890 1.049751 0.974668 0.866797 1.017910 0.804561 0.803805 1.027804 5.915968 0.984209 0.996476 1.008705 1.685188 1.045151 0.944028 0.973651 0.913843
 0.943529 0.942572 1.042972 0.976839 0.876751 1.014892 0.815739 0.815290 1.023654 -3.013050 0.985379 0.996256 1.006861 -0.620346 1.039068 0.949040 0.975868 0.921283
 0.967629 0.967028 1.020788 0.986702 0.924280 1.006438 0.885071 0.886965 1.011374 4.678719 0.991361 0.996915 1.002091 2.015603 1.018797 0.970930 0.985919 0.953834
 0.916907 0.915712 1.069198 0.965757 0.827740 1.024047 0.749109 0.746046 1.038216 4.819648 0.978479 0.995788 1.013426 0.559977 1.062917 0.924902 0.964583 0.886152
 0.969776 0.969161 1.021209 0.987972 0.928911 1.006933 0.891300 0.892768 1.011730 -0.459978 0.992541 0.997954 1.002374 0.743417 1.019225 0.972956 0.987240 0.956763
 0.925704 0.924369 1.064920 0.971995 0.832568 1.024880 0.746313 0.745927 1.037654 -3.275127 0.983900 0.999060 1.014763 -0.467624 1.059242 0.933379 0.970597 0.894697
 0.958172 0.957311 1.033054 0.984409 0.900025 1.012033 0.845125 0.846765 1.018986 -3.274356 0.991003 0.998594 1.006382 -0.088888 1.030132 0.962744 0.983341 0.939533
 0.937836 0.936548 1.049749 0.975940 0.856717 1.017727 0.783000 0.784810 1.028222 -2.891906 0.985734 0.997190 1.009591 -0.182104 1.045293 0.944298 0.974504 0.911298
 0.839444 0.836815 1.136720 0.936301 0.653250 1.049885 0.486753 0.484183 1.077546 -2.285865 0.961495 0.994377 1.029665 -0.905057 1.124618 0.855407 0.933681 0.776408
 0.852449 0.850073 1.125738 0.940909 0.685094 1.045673 0.536975 0.533913 1.071174 1.070281 0.963952 0.994446 1.026768 -0.045913 1.114479 0.866968 0.938629 0.795361
 0.895928 0.894341 1.089010 0.958449 0.778637 1.033321 0.672669 0.669196 1.050771 2.625057 0.974753 0.996857 1.019145 0.674250 1.081191 0.906130 0.957051 0.855914
 0.915970 0.914637 1.068852 0.966471 0.817453 1.025327 0.726528 0.724823 1.039059 -5.759372 0.979466 0.996728 1.013970 -0.997950 1.062846 0.924309 0.965162 0.882875
 0.954644 0.953819 1.036888 0.983130 0.893613 1.013936 0.834929 0.835368 1.021657 2.975047 0.990336 0.999294 1.007918 1.249411 1.033890 0.959487 0.982279 0.934839
 0.962051 0.961645 1.031188 0.984815 0.919761 1.012088 0.877405 0.874535 1.017855 3.579115 0.990638 0.999671 1.006537 1.600531 1.028485 0.965767 0.984669 0.947786
 0.911176 0.909648 1.077206 0.965718 0.803866 1.028663 0.708764 0.708763 1.044088 -1.591209 0.979923 0.997581 1.016545 -0.080991 1.070302 0.920284 0.963939 0.875165
 0.882827 0.881016 1.097587 0.952658 0.750856 1.035234 0.633065 0.630049 1.054737 1.783304 0.970826 0.995124 1.020085 0.314477 1.088881 0.894279 0.950987 0.837864
 0.947498 0.946567 1.043632 0.980184 0.880514 1.017101 0.816504 0.815733 1.025526 0.727010 0.988430 0.999446 1.009852 0.676996 1.039987 0.952931 0.979358 0.925455
 0.914625 0.913247 1.071534 0.966950 0.810607 1.026957 0.714536 0.713533 1.041191 -0.789742 0.980316 0.997821 1.015702 0.008424 1.065371 0.923373 0.965528 0.880045
 0.781397 0.777759 1.186339 0.912908 0.528288 1.066591 0.304920 0.303040 1.105062 -8.646252 0.947375 0.991104 1.039757 -3.076989 1.169716 0.803184 0.909083 0.695592
 0.848772 0.846264 1.127850 0.939387 0.674467 1.045690 0.520920 0.519652 1.071959 -2.822215 0.963044 0.993398 1.026611 -1.018208 1.116346 0.863734 0.936728 0.789730
 0.936054 0.935038 1.052100 0.974056 0.862053 1.019038 0.796273 0.795720 1.029295 4.384590 0.983949 0.996785 1.009624 1.572713 1.047450 0.942358 0.973056 0.911145
 1.079713 1.081151 0.922578 1.030443 1.171411 0.971209 1.247328 1.247332 0.957030 16.935341 1.017187 1.005168 0.982343 6.127262 0.929691 1.071654 1.032349 1.111257
 0.921177 0.919818 1.065720 0.969431 0.824660 1.024882 0.735220 0.734392 1.038057 0.907084 0.981884 0.998072 1.014429 0.539415 1.060190 0.929190 0.968189 0.889115
 1.000409 1.000385 0.997258 1.000296 0.997853 0.999459 0.992896 0.992711 0.998659 6.339086 1.000127 1.000288 0.998175 2.557645 0.997726 1.000344 1.000421 0.999917
 0.963727 0.963140 1.030083 0.986202 0.918103 1.011840 0.874692 0.874097 1.017552 3.130076 0.991928 0.999582 1.006124 1.541880 1.027535 0.967475 0.985691 0.948702
 0.788586 0.785026 1.181168 0.915752 0.544543 1.064621 0.330460 0.328780 1.101906 -10.893456 0.949100 0.991183 1.038440 -3.709971 1.164809 0.809575 0.911852 0.705691
 -1.209711 -1.213460 -0.819310 -1.080038 -1.469680 -0.933013 -1.706070 -1.706566 -0.895941 -16.726707 -1.046526 -1.005202 -0.960022 -6.177767 -0.835003 -1.187988 -1.084286 -1.296450
 0.709008 2.798182
 0.497500 2.562757
 -4.160955 2.904091
 0.017190 3.251791
 -1.184790 -0.657522
 -3.421269 1.681396
 0.156053 -0.426956
 1.555844 0.944879
 -3.445133 2.223324
 43.924149 -43.375641
 -0.102148 3.485103
 -2.759460 1.365226
 -3.239577 1.503781
 10.281256 -11.823646
 -4.182506 2.575080
 0.750413 3.006969
 -0.740587 2.470716
 0.104826 1.598815
 -7.827899 -3.594541
 0.940970 0.939788 1.055682 0.980476 0.856147 1.023617 0.772174 0.772473 1.033880 -9.028905 0.990502 1.002457 1.015232 -2.094929 1.051331 0.947663 0.979116 0.913518
 0.922514 0.920992 1.071752 0.973053 0.816488 1.029419 0.714049 0.714114 1.043070 -9.554008 0.986044 1.001729 1.018717 -2.219039 1.065898 0.931056 0.971380 0.887881
 0.795456 0.791952 1.172198 0.918144 0.557353 1.060730 0.349804 0.349291 1.096507 -11.170463 0.950285 0.990184 1.035504 -3.184559 1.156575 0.815840 0.914225 0.714844
 0.826696 0.823724 1.144552 0.929847 0.627615 1.050290 0.456631 0.456196 1.080375 -7.325264 0.956958 0.990466 1.028506 -2.210605 1.131379 0.843782 0.926421 0.758947
 0.870324 0.868097 1.104158 0.946084 0.725254 1.035277 0.604735 0.604747 1.057054 0.091126 0.966105 0.990397 1.017981 -0.327278 1.094363 0.882813 0.943454 0.820699
 0.944725 0.943759 1.041528 0.977224 0.879920 1.013762 0.822547 0.822460 1.022522 -0.330702 0.985625 0.995774 1.006160 -0.216719 1.037766 0.950161 0.976102 0.923055
 0.904415 0.902720 1.080397 0.963246 0.785405 1.029955 0.676670 0.676644 1.046124 -2.721879 0.978458 0.997099 1.017446 -1.201468 1.073487 0.914286 0.961356 0.864831
 0.924584 0.923265 1.060364 0.968825 0.838582 1.020244 0.766451 0.766606 1.032731 -1.534300 0.980475 0.994703 1.010001 0.256559 1.054583 0.931877 0.967260 0.895351
 0.918860 0.917384 1.064986 0.966560 0.825314 1.022155 0.746558 0.747228 1.035565 6.399905 0.979135 0.994293 1.010967 0.614571 1.058891 0.926736 0.964783 0.887147
 0.820239 0.817257 1.148938 0.927307 0.614388 1.052193 0.434157 0.432361 1.083118 -12.671752 0.955253 0.990714 1.029902 -3.106445 1.135392 0.837942 0.924061 0.750343
 0.959966 0.959268 1.029633 0.983915 0.910732 1.009908 0.866550 0.866716 1.016175 2.152868 0.989963 0.997448 1.004463 1.209116 1.026899 0.964022 0.983100 0.943704
 0.944258 0.943317 1.039612 0.976358 0.879652 1.012252 0.825244 0.825666 1.021134 6.231011 0.984683 0.994848 1.005139 2.198493 1.035853 0.949615 0.975245 0.922587
 0.825936 0.822956 1.145214 0.930445 0.623647 1.051273 0.448187 0.446824 1.081570 1.923292 0.957739 0.991665 1.029824 -0.426698 1.132193 0.843328 0.927096 0.757331
 0.856832 0.854474 1.120344 0.942903 0.691665 1.043012 0.547352 0.545285 1.067756 4.490301 0.965306 0.993799 1.024963 0.325627 1.109624 0.871113 0.940309 0.800740
 0.890773 0.888985 1.093401 0.956829 0.764447 1.034464 0.651514 0.649199 1.053124 1.780875 0.974076 0.996306 1.019822 -0.204497 1.085109 0.901659 0.955030 0.847835
 0.970373 0.969844 1.025947 0.989751 0.929172 1.010626 0.887001 0.886303 1.015671 3.974885 0.994555 1.001101 1.006069 0.984804 1.023910 0.973662 0.989268 0.957046
 0.929375 0.928217 1.056522 0.971813 0.845355 1.020312 0.768916 0.767795 1.032042 0.511577 0.982795 0.996714 1.011105 0.474261 1.051491 0.936428 0.970643 0.901223
 0.932487 0.931316 1.054301 0.972624 0.854175 1.018556 0.787440 0.787318 1.029892 6.021829 0.983100 0.996225 1.009837 1.307900 1.049375 0.939158 0.971342 0.905990
 0.951713 0.951054 1.042759 0.981873 0.894545 1.017130 0.837077 0.833621 1.025335 1.639017 0.989623 1.000754 1.010407 0.846559 1.039214 0.956673 0.981439 0.932530
 0.840209 0.837303 1.135178 0.936983 0.650745 1.048207 0.487335 0.487363 1.076007 -4.176661 0.962291 0.992802 1.027930 -1.694481 1.122959 0.856338 0.933538 0.776024
 0.971077 0.970618 1.022418 0.989308 0.932739 1.008684 0.895534 0.894965 1.013255 5.429610 0.993740 0.999737 1.004285 1.882236 1.020645 0.974191 0.988853 0.958663
 0.956075 0.955384 1.033830 0.982687 0.901980 1.012284 0.851885 0.851007 1.019388 8.654956 0.989444 0.998298 1.006292 2.486569 1.030895 0.960487 0.981999 0.938134
 0.824383 0.821388 1.144910 0.928997 0.622810 1.050573 0.447956 0.446428 1.080861 5.557030 0.956311 0.990689 1.029029 0.314109 1.131720 0.841645 0.925746 0.755908
 0.851149 0.848601 1.121175 0.939334 0.680422 1.041752 0.534176 0.533597 1.067253 4.587061 0.962381 0.990938 1.023021 0.445435 1.109928 0.865747 0.936470 0.793143
 0.893173 0.891355 1.086990 0.956753 0.768786 1.030826 0.661831 0.661789 1.048454 0.480259 0.973445 0.993703 1.016077 0.027319 1.078844 0.903759 0.954629 0.851125
 0.971241 0.970615 1.015625 0.988005 0.933588 1.003042 0.902309 0.903577 1.006787 4.414249 0.992074 0.996445 0.999806 1.942888 1.013926 0.974137 0.987134 0.959116
 0.945757 0.944880 1.047485 0.979909 0.876954 1.018926 0.810944 0.809796 1.028139 1.431472 0.988581 1.000166 1.011121 0.756354 1.043466 0.951487 0.979073 0.922981
 0.919729 0.918319 1.061423 0.966670 0.826776 1.020610 0.749426 0.750142 1.033260 0.626218 0.978971 0.993413 1.009303 0.268235 1.055568 0.927566 0.964880 0.888279
 0.961835 0.961164 1.033388 0.985928 0.913040 1.013337 0.866702 0.866060 1.019572 0.330111 0.992098 1.000042 1.007102 0.691299 1.030589 0.965831 0.985280 0.945713
 0.835092 0.832284 1.138880 0.933779 0.645964 1.049098 0.481327 0.479650 1.077748 1.438166 0.959554 0.992202 1.028438 -0.701374 1.126265 0.851365 0.930691 0.770691
 0.945469 0.944488 1.040346 0.977861 0.877480 1.013145 0.817352 0.818948 1.021900 3.609339 0.986091 0.995860 1.006141 0.790225 1.036485 0.951009 0.976631 0.923156
 0.933417 0.932146 1.048086 0.972327 0.852654 1.015284 0.783350 0.785031 1.025967 7.382865 0.982320 0.994238 1.006999 1.710539 1.043632 0.939927 0.970892 0.906667
 0.851263 0.848782 1.115856 0.938317 0.682149 1.038773 0.538403 0.537815 1.063663 8.219460 0.961009 0.989336 1.020785 1.752850 1.105245 0.865769 0.935575 0.793939
 0.871280 0.869199 1.101818 0.946913 0.725549 1.034790 0.600446 0.599182 1.056271 5.004728 0.966610 0.991546 1.018559 1.073445 1.092393 0.883787 0.944613 0.821715
 0.899658 0.898028 1.082158 0.959349 0.784605 1.029225 0.684629 0.683507 1.045801 0.873559 0.974971 0.994602 1.015615 0.191461 1.074702 0.909508 0.957529 0.860611
 0.937837 0.936854 1.049271 0.974827 0.864424 1.017174 0.798113 0.797899 1.027242 -1.570760 0.984378 0.996556 1.008643 -0.624935 1.044854 0.943969 0.973722 0.913298
 0.929208 0.927824 1.056469 0.972258 0.838988 1.019885 0.759232 0.761434 1.031984 3.395292 0.983377 0.996254 1.010726 0.646805 1.051513 0.936468 0.970638 0.899558
 0.924159 0.923148 1.055504 0.966420 0.848075 1.017202 0.784276 0.781172 1.029005 6.789601 0.977567 0.992938 1.007597 1.739889 1.050094 0.930979 0.965578 0.897645
 0.934003 0.932716 1.055461 0.974424 0.851093 1.020299 0.776751 0.777940 1.031408 -2.100593 0.984976 0.997538 1.011020 -0.512617 1.050420 0.940813 0.972911 0.906525
 0.881326 0.879262 1.092445 0.951072 0.744906 1.030989 0.629588 0.629574 1.050671 4.889611 0.969186 0.991497 1.016201 1.334291 1.083901 0.892912 0.948718 0.835067
 0.920159 0.918756 1.087514 0.968245 0.823567 1.043568 0.739590 0.739678 1.057316 -15.431470 0.980882 0.995396 1.022871 -3.506366 1.081233 0.928155 0.966347 0.887561
 0.896127 0.894281 1.109004 0.959203 0.770549 1.050886 0.660966 0.661067 1.069222 -20.770123 0.975734 0.995000 1.027690 -4.953802 1.100681 0.906631 0.956743 0.853652
 0.893080 0.891130 1.098550 0.962994 0.746951 1.040585 0.603708 0.603067 1.059600 -3.739671 0.980737 1.003101 1.027222 -0.675944 1.090701 0.904889 0.960987 0.845392
 0.930040 0.928787 1.064969 0.977173 0.828221 1.028308 0.723579 0.722815 1.040465 3.883066 0.988828 1.004099 1.019496 1.442754 1.060150 0.938089 0.975963 0.897383
 0.973230 0.972667 1.022701 0.992587 0.925928 1.011853 0.871275 0.870602 1.015770 16.212858 0.996940 1.003510 1.008332 4.653484 1.021529 0.976627 0.992347 0.958860
 1.000366 1.000308 0.997989 1.001994 0.990156 1.001654 0.971188 0.970477 1.000730 15.138966 1.001884 1.002842 1.000882 4.571001 0.998778 1.000726 1.002286 0.998160
 0.923779 0.922414 1.064615 0.970219 0.831977 1.025438 0.751544 0.751677 1.037582 -4.973435 0.982330 0.996560 1.012537 -1.024715 1.058908 0.931514 0.968602 0.892891
 1.001974 1.001926 1.001458 1.004606 0.987585 1.005100 0.960719 0.960044 1.004146 13.013365 1.004760 1.006002 1.004393 4.170961 1.002240 1.002577 1.004984 0.998752
 0.958771 0.957996 1.037214 0.985055 0.904818 1.016897 0.853878 0.853617 1.023010 -2.799478 0.991847 0.999742 1.007998 -0.122768 1.034003 0.963163 0.984220 0.940897
 0.925782 0.924393 1.064915 0.973985 0.822975 1.026615 0.721405 0.720970 1.039214 8.170249 0.985975 1.001522 1.017391 2.276222 1.059712 0.933948 0.972634 0.892485
 0.940402 0.939351 1.054268 0.978609 0.862285 1.022348 0.787139 0.786526 1.032256 -5.203082 0.988447 1.000936 1.013406 -0.861501 1.049846 0.946822 0.977533 0.914696
 0.915652 0.914203 1.076364 0.968978 0.808367 1.030485 0.707048 0.706174 1.045081 -6.712747 0.982776 1.000410 1.018727 -1.411233 1.069999 0.924516 0.967537 0.880056
 0.818738 0.815694 1.157601 0.929230 0.603985 1.058083 0.410179 0.408270 1.090110 -7.679427 0.958055 0.994959 1.035474 -2.507627 1.143713 0.837063 0.926063 0.746351
 0.868986 0.866780 1.114110 0.949011 0.712871 1.042564 0.571487 0.570173 1.065426 -4.428937 0.969847 0.996607 1.025514 -1.200322 1.104068 0.882240 0.946770 0.816439
 0.936008 0.934910 1.054925 0.975275 0.857848 1.021202 0.786019 0.785494 1.031670 1.313755 0.985451 0.998564 1.011632 0.848636 1.050086 0.942512 0.974162 0.909968
 1.029786 1.030196 0.971963 1.012718 1.055444 0.990348 1.073123 1.073873 0.985274 4.639797 1.008174 1.004640 0.993847 2.627645 0.974718 1.026959 1.013211 1.039938
 0.922644 0.921285 1.067980 0.970942 0.825801 1.026497 0.735272 0.734599 1.039752 -1.956559 0.983387 0.999227 1.015790 -0.279122 1.062104 0.930690 0.969588 0.890507
 0.982048 0.981667 1.017847 0.994920 0.952401 1.008214 0.921100 0.921262 1.011352 -2.453027 0.998118 1.002064 1.004825 0.427360 1.016546 0.984292 0.994543 0.972846
 0.956931 0.956196 1.035750 0.983330 0.903437 1.013733 0.854064 0.853881 1.020547 2.904009 0.990184 0.998669 1.006885 1.216469 1.032705 0.961314 0.982522 0.939218
 0.832707 0.829903 1.145997 0.934382 0.636744 1.053443 0.461202 0.459291 1.083147 -7.870529 0.960961 0.994926 1.032311 -2.622632 1.133023 0.849455 0.931389 0.766372
 0.940671 0.939615 1.047018 0.976546 0.866111 1.016730 0.797477 0.798604 1.026330 -6.387850 0.985777 0.997097 1.008647 -1.057757 1.042817 0.946726 0.975314 0.916273
 0.925329 0.923970 1.059468 0.970102 0.834112 1.020919 0.752817 0.754099 1.033128 -3.572731 0.981598 0.995842 1.010997 -0.489477 1.054137 0.932856 0.968554 0.895129
 0.884986 0.883007 1.098662 0.955213 0.746636 1.036566 0.621269 0.620564 1.056421 -2.045361 0.973424 0.996661 1.021720 -0.551020 1.090022 0.896625 0.953166 0.838639
 0.894100 0.892350 1.090339 0.958355 0.768703 1.033257 0.656218 0.655197 1.051325 -2.584922 0.975081 0.996389 1.019289 -0.685433 1.082407 0.904775 0.956460 0.851862
 0.937928 0.936892 1.049753 0.974670 0.866799 1.017913 0.804558 0.803802 1.027807 5.910991 0.984212 0.996478 1.008707 1.683262 1.045153 0.944031 0.973653 0.913846
 0.943530 0.942573 1.042974 0.976840 0.876752 1.014894 0.815737 0.815288 1.023656 -3.016272 0.985380 0.996257 1.006863 -0.621620 1.039070 0.949041 0.975870 0.921285
 0.967630 0.967029 1.020789 0.986703 0.924280 1.006439 0.885070 0.886964 1.011375 4.677551 0.991362 0.996915 1.002092 2.015096 1.018798 0.970931 0.985919 0.953835
 0.916911 0.915715 1.069201 0.965760 0.827742 1.024050 0.749105 0.746041 1.038219 4.812521 0.978483 0.995791 1.013430 0.557298 1.062921 0.924906 0.964586 0.886156
 0.969776 0.969162 1.021210 0.987972 0.928912 1.006934 0.891299 0.892767 1.011731 -0.461064 0.992542 0.997954 1.002375 0.742962 1.019225 0.972956 0.987240 0.956764
 0.925707 0.924372 1.064922 0.971998 0.832570 1.024883 0.746309 0.745923 1.037657 -3.280546 0.983902 0.999063 1.014766 -0.469790 1.059245 0.933382 0.970600 0.894700
 0.958175 0.957314 1.033057 0.984412 0.900026 1.012036 0.845121 0.846761 1.018989 -3.279711 0.991006 0.998597 1.006384 -0.091021 1.030135 0.962747 0.983344 0.939536
 0.937839 0.936551 1.049752 0.975944 0.856719 1.017730 0.782996 0.784806 1.028225 -2.897657 0.985738 0.997193 1.009594 -0.184397 1.045296 0.944301 0.974508 0.911301
 0.839447 0.836817 1.136723 0.936303 0.653252 1.049888 0.486750 0.484179 1.077548 -2.291914 0.961498 0.994380 1.029667 -0.907386 1.124621 0.855410 0.933684 0.776410
 0.852451 0.850075 1.125740 0.940911 0.685095 1.045675 0.536973 0.533910 1.071176 1.065623 0.963954 0.994448 1.026770 -0.047667 1.114481 0.866970 0.938631 0.795363
 0.895930 0.894343 1.089012 0.958451 0.778638 1.033323 0.672667 0.669194 1.050772 2.620892 0.974755 0.996859 1.019146 0.672696 1.081193 0.906132 0.957053 0.855916
 0.915972 0.914639 1.068854 0.966473 0.817454 1.025328 0.726526 0.724821 1.039061 -5.762441 0.979468 0.996730 1.013971 -0.999221 1.062847 0.924311 0.965164 0.882877
 0.954648 0.953823 1.036892 0.983134 0.893615 1.013940 0.834924 0.835363 1.021661 2.967103 0.990340 0.999298 1.007922 1.246328 1.033894 0.959491 0.982283 0.934842
 0.962052 0.961645 1.031188 0.984816 0.919761 1.012088 0.877405 0.874535 1.017855 3.578247 0.990638 0.999672 1.006538 1.600164 1.028485 0.965768 0.984670 0.947787
 0.911179 0.909651 1.077209 0.965722 0.803868 1.028666 0.708760 0.708758 1.044091 -1.598517 0.979927 0.997585 1.016549 -0.083781 1.070305 0.920287 0.963942 0.875168
 0.882829 0.881018 1.097588 0.952659 0.750857 1.035236 0.633063 0.630047 1.054739 1.779641 0.970828 0.995126 1.020087 0.313036 1.088883 0.894280 0.950989 0.837865
 0.947500 0.946569 1.043633 0.980186 0.880515 1.017103 0.816502 0.815731 1.025527 0.723578 0.988432 0.999448 1.009854 0.675647 1.039989 0.952932 0.979360 0.925457
 0.914627 0.913250 1.071536 0.966952 0.810609 1.026959 0.714534 0.713530 1.041193 -0.794245 0.980318 0.997824 1.015704 0.006660 1.065373 0.923376 0.965531 0.880047
 0.781402 0.777764 1.186343 0.912913 0.528290 1.066596 0.304915 0.303035 1.105067 -8.654785 0.947380 0.991109 1.039761 -3.080322 1.169720 0.803188 0.909087 0.695596
 0.848775 0.846267 1.127853 0.939390 0.674469 1.045693 0.520916 0.519648 1.071962 -2.828584 0.963047 0.993401 1.026614 -1.020706 1.116349 0.863737 0.936731 0.789733
 0.936056 0.935040 1.052101 0.974058 0.862054 1.019040 0.796271 0.795718 1.029296 4.380879 0.983951 0.996787 1.009626 1.571245 1.047452 0.942360 0.973058 0.911147
 1.079713 1.081151 0.922578 1.030444 1.171411 0.971209 1.247328 1.247331 0.957030 16.935137 1.017188 1.005169 0.982343 6.127150 0.929691 1.071654 1.032350 1.111257
 0.921179 0.919820 1.065722 0.969434 0.824661 1.024884 0.735217 0.734389 1.038059 0.902498 0.981886 0.998074 1.014431 0.537606 1.060192 0.929193 0.968191 0.889117
 1.000410 1.000386 0.997259 1.000296 0.997853 0.999460 0.992895 0.992710 0.998660 6.337711 1.000128 1.000289 0.998176 2.557103 0.997727 1.000345 1.000422 0.999917
 0.963729 0.963141 1.030084 0.986204 0.918103 1.011842 0.874690 0.874095 1.017553 3.126968 0.991929 0.999583 1.006126 1.540629 1.027537 0.967477 0.985693 0.948704
 0.788589 0.785030 1.181172 0.915756 0.544545 1.064625 0.330455 0.328775 1.101910 -10.900927 0.949104 0.991187 1.038444 -3.712879 1.164812 0.809578 0.911856 0.705694
 -1.209706 -1.213456 -0.819305 -1.080033 -1.469677 -0.933008 -1.706075 -1.706572 -0.895937 -16.735600 -1.046521 -1.005198 -0.960017 -6.181255 -0.834998 -1.187984 -1.084282 -1.296445
 0.704728 2.802475
 0.493221 2.567050
 -4.165245 2.908395
 0.012906 3.256089
 -1.189051 -0.653246
 -3.425557 1.685697
 0.151826 -0.422715
 1.551617 0.949120
 -3.449421 2.227626
 43.920555 -43.372044
 -0.106433 3.489402
 -2.763746 1.369526
 -3.243864 1.508082
 10.278993 -11.821388
 -4.186795 2.579383
 0.746132 3.011263
 -0.744871 2.475015
 0.100551 1.603104
 -7.832192 -3.590233
