# Supplementary material for: AMS 3.0: prediction of post-translational modifications
Source: BMC Bioinformatics. 2010 Apr 28;11:210. doi: 10.1186/1471-2105-11-210 (PMC2874555; doi:10.1186/1471-2105-11-210)
Supplement: Additional file 2 — PTM predictor software with training data. PTM_Archive.tar.gz includes the predictor software binaries together with all trained ANNs in tar.gz compressed form. [file 1471-2105-11-210-S2.GZ › PTM_Archive/5-hydroxylysine/A/Anet2.dat]

 2
 90 2 2
 -18.220726 1.142719
 -12.960307 1.163794
 -25.349991 1.216914
 -12.061241 1.171854
 2.098253 1.116960
 -25.144648 0.984109
 -14.858362 1.190919
 19.149319 0.951244
 45.112072 1.186064
 -29.637751 1.077368
 8.355265 0.979701
 15.622813 0.938736
 19.355213 1.158872
 14.449212 1.218113
 -15.770010 1.257467
 2.830727 1.175444
 -5.778940 1.075029
 12.386922 1.067005
 9.484550 1.217442
 -21.568253 1.117315
 14.742309 1.091248
 29.946795 1.098081
 16.110954 1.272797
 14.685179 1.168999
 7.284548 1.074830
 14.927579 0.904093
 0.258151 1.172182
 8.528875 0.966863
 -8.758352 1.122962
 -2.304077 1.297286
 2.359801 0.788369
 36.492123 0.729672
 29.853954 0.996092
 5.766336 1.086039
 -0.208247 1.134394
 0.255489 0.799913
 -6.321150 0.919053
 7.628682 0.949854
 -12.105400 0.980459
 15.515160 0.934716
 -47.240623 1.137474
 -64.608902 1.149710
 -8.847947 1.049791
 11.431900 1.040013
 51.208794 0.978016
 35.495632 0.999195
 -1.296785 0.945273
 33.818592 1.048902
 -6.390157 1.005083
 30.189053 0.976253
 -8.395530 0.883131
 -17.112780 0.951084
 -25.517899 1.164052
 -20.365891 1.177459
 1.116096 1.061398
 23.574478 0.761275
 -0.086494 0.884847
 -6.794027 0.997704
 3.781595 0.914165
 -22.919727 1.194482
 -41.633461 0.840171
 -4.366978 0.789332
 -26.086380 0.970115
 -28.293720 0.952027
 25.873920 0.881071
 -14.156925 0.921217
 13.805041 0.656482
 0.396978 1.244310
 0.975728 0.611464
 -0.882460 0.980635
 -11.696939 0.667331
 -7.860466 0.626985
 4.220454 1.034804
 4.486184 1.163791
 1.982310 1.173939
 -20.566483 0.700148
 8.827346 0.768985
 0.203039 1.053754
 -5.209579 0.871467
 15.170783 1.102123
 -0.047008 0.969665
 -0.092172 0.961992
 -20.674181 0.966445
 -9.230781 0.967924
 7.423428 0.961413
 33.860004 0.940627
 1.922367 0.958167
 10.581652 0.969505
 0.890820 0.976508
 -24.143509 0.978037
 -38.381199 -1.037774
 66.659210 -67.098312
 -15.130353 22.026239
 -22.566593 15.913056
 -18.225691 1.142731
 -12.967021 1.163810
 -25.368256 1.216958
 -12.077012 1.171891
 2.086042 1.116990
 -25.153852 0.984133
 -14.865544 1.190936
 19.142473 0.951260
 45.106449 1.186077
 -29.650679 1.077397
 8.349598 0.979714
 15.613525 0.938758
 19.338556 1.158912
 14.435516 1.218146
 -15.778683 1.257488
 2.825690 1.175456
 -5.787827 1.075050
 12.380892 1.067019
 9.477039 1.217460
 -21.583900 1.117352
 14.732938 1.091270
 29.934406 1.098111
 16.087610 1.272852
 14.668162 1.169039
 7.275074 1.074852
 14.927577 0.904093
 0.246047 1.172211
 8.525100 0.966872
 -8.765599 1.122979
 -2.324989 1.297335
 2.344424 0.788408
 36.476963 0.729710
 29.838890 0.996125
 5.755558 1.086061
 -0.217266 1.134412
 0.243676 0.799942
 -6.340708 0.919100
 7.625010 0.949862
 -12.123129 0.980499
 15.506228 0.934736
 -47.240616 1.137473
 -64.608887 1.149710
 -8.872107 1.049849
 11.407741 1.040071
 51.184631 0.978074
 35.479031 0.999235
 -1.303623 0.945289
 33.798962 1.048949
 -6.396655 1.005099
 30.164892 0.976311
 -8.404902 0.883154
 -17.125168 0.951114
 -25.541245 1.164108
 -20.382908 1.177500
 1.106622 1.061421
 23.574474 0.761275
 -0.098597 0.884876
 -6.797802 0.997713
 3.774346 0.914182
 -22.940639 1.194531
 -41.641628 0.840192
 -4.378512 0.789361
 -26.102957 0.970154
 -28.306818 0.952057
 25.863209 0.881096
 -14.162389 0.921230
 13.796421 0.656505
 0.384218 1.244336
 0.973495 0.611470
 -0.892256 0.980659
 -11.702183 0.667344
 -7.866922 0.627000
 4.200669 1.034851
 4.468216 1.163833
 1.968432 1.173972
 -20.581194 0.700182
 8.823181 0.768996
 0.195361 1.053773
 -5.215831 0.871482
 15.158804 1.102151
 -0.056379 0.969687
 -0.104562 0.962021
 -20.697527 0.966501
 -9.247797 0.967965
 7.413953 0.961436
 33.859997 0.940627
 1.910264 0.958195
 10.577876 0.969514
 0.883573 0.976525
 -24.164421 0.978087
 -38.405361 -1.037716
 66.657272 -67.096413
 -15.136607 22.032396
 -22.572857 15.919222
