# Supplementary material for: AMS 3.0: prediction of post-translational modifications
Source: BMC Bioinformatics. 2010 Apr 28;11:210. doi: 10.1186/1471-2105-11-210 (PMC2874555; doi:10.1186/1471-2105-11-210)
Supplement: Additional file 2 — PTM predictor software with training data. PTM_Archive.tar.gz includes the predictor software binaries together with all trained ANNs in tar.gz compressed form. [file 1471-2105-11-210-S2.GZ › PTM_Archive/5-hydroxylysine/A/Anet20.dat]

 2
 90 20 2
 -4.649939 1.028906 1.012919 1.051522 0.649630 0.993674 1.072009 1.002292 0.907801 0.803178 0.930798 0.943292 -0.793143 1.056450 1.028312 -10.559412 1.022998 -8.014822 1.063587 1.036063
 -5.014374 1.034960 1.013650 1.064581 0.569024 0.987644 1.091558 0.999800 0.877771 0.749553 0.906902 0.923015 -0.519025 1.071030 1.033813 -10.498577 1.026603 -10.486910 1.080511 1.044048
 -4.492505 1.069994 1.012773 1.145647 0.148019 0.946001 1.218421 0.976120 0.689302 0.434703 0.754036 0.791162 -2.317664 1.162922 1.066481 -6.728158 1.046384 -15.333471 1.188036 1.090418
 -1.967393 1.056841 1.008624 1.121065 0.297248 0.952372 1.182632 0.977680 0.736840 0.526358 0.790957 0.821881 -1.728554 1.135679 1.053823 -0.305927 1.037055 -10.884351 1.156992 1.074552
 1.616062 1.039673 1.004847 1.087601 0.500142 0.963609 1.133000 0.982298 0.806277 0.655791 0.845437 0.867628 -0.976906 1.098412 1.037621 6.070490 1.025385 -3.855808 1.114242 1.053922
 -1.706924 1.009565 0.997745 1.029835 0.737685 0.979858 1.048114 0.987955 0.908483 0.832277 0.926960 0.937181 -1.072750 1.034263 1.008765 -5.539330 1.004323 -0.011500 1.040650 1.016049
 -1.662204 1.037206 1.011750 1.072332 0.549281 0.981237 1.104686 0.995387 0.856928 0.722775 0.889102 0.906990 -1.103695 1.080113 1.035908 -3.866749 1.027155 -0.305410 1.091495 1.047424
 5.461827 1.012686 0.994490 1.041155 0.673605 0.969515 1.068178 0.980862 0.871711 0.772930 0.896608 0.910490 1.384171 1.047675 1.011585 7.560451 1.004602 1.664506 1.057172 1.021409
 0.940988 1.029207 1.008497 1.058974 0.674121 0.983399 1.087081 0.994884 0.885523 0.786731 0.909991 0.923154 -0.544951 1.065629 1.028567 6.693842 1.021139 13.113874 1.075563 1.038855
 -1.396580 1.052403 1.002929 1.118942 0.246142 0.944002 1.182489 0.970532 0.715825 0.492939 0.773596 0.807558 -1.465639 1.134139 1.048443 -5.363648 1.031185 -14.984262 1.155780 1.070869
 3.590466 1.003879 0.997315 1.018203 0.811732 0.984616 1.030720 0.990316 0.932220 0.876597 0.946014 0.954069 0.772786 1.021039 1.003170 6.197117 1.000427 2.040299 1.025512 1.008334
 7.699703 1.002924 0.991249 1.023021 0.749586 0.973148 1.040572 0.981304 0.900543 0.826391 0.919452 0.930341 1.859004 1.027322 1.001805 13.179330 0.998621 7.747524 1.033186 1.009082
 -0.551515 1.063976 1.015412 1.127838 0.253455 0.958322 1.189268 0.983984 0.736502 0.512198 0.792794 0.824963 -0.213351 1.142663 1.060841 1.024054 1.044119 6.254194 1.163765 1.081222
 -1.568012 1.058432 1.019224 1.111466 0.385283 0.972524 1.161578 0.993586 0.791421 0.606946 0.837381 0.863741 0.019209 1.123322 1.055794 0.224509 1.042120 9.212008 1.140451 1.072929
 -4.681406 1.053159 1.023942 1.093345 0.534670 0.989400 1.131209 1.005109 0.854338 0.715876 0.888605 0.908354 -1.555873 1.102226 1.050887 -5.501468 1.040825 -1.400941 1.115248 1.064853
 -2.730834 1.020730 1.014868 1.031073 0.837945 1.006758 1.039992 1.010403 0.968925 0.919568 0.979287 0.984897 -1.054541 1.033261 1.020187 -5.909587 1.018524 3.730043 1.036280 1.024091
 1.920817 1.023382 1.006202 1.048926 0.681172 0.984418 1.071644 0.994621 0.894646 0.801484 0.917899 0.931559 -0.080980 1.054398 1.021641 5.531310 1.015683 -4.469708 1.062065 1.030770
 2.979844 1.019397 1.003002 1.044261 0.706604 0.982315 1.067767 0.992276 0.896351 0.806279 0.918295 0.930242 1.106528 1.049945 1.018640 4.633859 1.012829 6.976897 1.058076 1.026668
 -1.869107 1.028268 1.017179 1.045649 0.766116 1.002410 1.061463 1.008708 0.940712 0.873408 0.957023 0.967219 0.247995 1.049413 1.026232 2.604973 1.022649 7.482549 1.054427 1.033282
 1.471609 1.054996 1.009546 1.114906 0.298199 0.956580 1.172407 0.980610 0.748608 0.536103 0.801462 0.831082 -0.146619 1.128718 1.052590 1.884016 1.036770 -5.066374 1.148707 1.071824
 2.943020 1.009935 1.004014 1.020253 0.831676 0.995890 1.028524 1.000101 0.954437 0.903074 0.965647 0.971894 1.242490 1.022349 1.009291 4.262515 1.007446 7.917574 1.025032 1.013496
 4.975286 1.012421 1.002255 1.028253 0.763805 0.988161 1.041989 0.994798 0.927074 0.855858 0.943412 0.952397 1.825926 1.031608 1.011571 7.973773 1.008183 14.312388 1.036184 1.017426
 2.217422 1.063335 1.014720 1.128008 0.247644 0.957503 1.189656 0.983357 0.735969 0.511606 0.792105 0.823972 -0.594123 1.142652 1.060552 3.731504 1.043728 9.065601 1.164090 1.081086
 2.707927 1.048776 1.007964 1.103401 0.371631 0.959844 1.155463 0.981626 0.772634 0.584789 0.820105 0.846973 0.157992 1.115912 1.046392 4.273989 1.032130 8.207626 1.133853 1.064350
 1.680247 1.031805 1.003690 1.071356 0.549651 0.969502 1.108298 0.985152 0.835007 0.700167 0.869121 0.888519 0.508633 1.080196 1.030028 2.146575 1.019873 2.674814 1.092902 1.044352
 5.638064 0.990034 0.985590 0.995240 0.858386 0.976914 1.000341 0.980850 0.937742 0.894429 0.948354 0.954229 3.113717 0.996631 0.990011 7.870533 0.989591 9.860825 0.998302 0.991443
 0.119632 1.026137 1.012414 1.046533 0.722722 0.995299 1.064247 1.003081 0.922424 0.839240 0.941522 0.952369 -0.074766 1.050605 1.024827 -0.506806 1.020057 0.457045 1.056619 1.032453
 2.297224 1.015067 0.997014 1.043764 0.680438 0.971740 1.070507 0.983144 0.873176 0.777163 0.898132 0.912310 1.029168 1.050148 1.013830 3.127306 1.006445 1.482430 1.059461 1.024645
 -0.155837 1.018184 1.009066 1.032849 0.807629 0.998278 1.045592 1.003230 0.947301 0.888591 0.960789 0.968308 0.146191 1.035846 1.017266 -1.467708 1.014167 -0.967552 1.040276 1.023732
 -0.765920 1.064240 1.018420 1.125473 0.304121 0.964382 1.184027 0.988671 0.757985 0.550652 0.810042 0.839754 -1.640096 1.139453 1.061511 -1.351631 1.045588 1.985550 1.159663 1.080963
 -2.474953 1.002599 0.991217 1.021091 0.736990 0.974460 1.037567 0.982104 0.906000 0.830212 0.923910 0.933450 -0.031033 1.025035 1.002195 -2.088509 0.998542 9.482760 1.030765 1.008353
 2.968939 1.000185 0.984915 1.023319 0.679033 0.964067 1.043785 0.973604 0.878286 0.784535 0.900632 0.912730 1.492617 1.028295 0.999610 6.637779 0.994715 16.395548 1.035446 1.007245
 6.060741 1.036360 0.996417 1.089862 0.367329 0.948492 1.140410 0.970097 0.760634 0.572167 0.808432 0.835551 1.470450 1.102038 1.033949 6.766437 1.019953 9.755651 1.119524 1.051473
 3.100318 1.037950 1.003387 1.084673 0.462200 0.962219 1.128623 0.980844 0.801238 0.641102 0.842014 0.865416 0.427373 1.095230 1.035652 0.324913 1.023804 -0.734998 1.110466 1.051217
 1.734492 1.033764 1.007164 1.070933 0.574459 0.974916 1.105920 0.989682 0.848360 0.721257 0.880433 0.898756 0.084159 1.079296 1.031956 -0.604747 1.022668 -2.966790 1.091376 1.045198
 -6.722149 1.007590 0.994204 1.029772 0.726242 0.974603 1.049891 0.983412 0.898291 0.821391 0.917768 0.929302 -1.334264 1.034595 1.006070 -10.152991 1.001236 5.527585 1.041437 1.014601
 0.472551 1.014434 0.997095 1.039794 0.648954 0.974596 1.062603 0.984979 0.881969 0.777638 0.906156 0.918968 0.491518 1.045288 1.014057 2.465712 1.007694 9.690852 1.053418 1.022016
 4.891078 1.007254 0.990025 1.034372 0.696155 0.965525 1.060150 0.976421 0.872027 0.785612 0.895644 0.910115 1.369153 1.040554 1.004999 3.940340 0.999518 11.062866 1.049126 1.015083
 -1.397013 1.017760 1.001131 1.042215 0.679036 0.980649 1.064856 0.990328 0.895450 0.801300 0.917388 0.929291 -0.546368 1.047555 1.017204 -3.831590 1.011312 -4.107845 1.055627 1.025696
 5.353663 1.024937 0.994011 1.067949 0.498764 0.955633 1.108010 0.972958 0.805099 0.654759 0.843594 0.865354 1.527561 1.077469 1.023007 5.590119 1.012093 9.752176 1.091329 1.037491
 -7.446235 1.077247 1.036150 1.114466 0.694447 0.996280 1.142757 1.013021 0.898478 0.803596 0.922898 0.936746 -1.996001 1.121041 1.073128 -14.039830 1.057791 -20.306009 1.130914 1.093890
 -10.337358 1.086534 1.039064 1.132606 0.600345 0.991291 1.170105 1.010221 0.863496 0.740385 0.895363 0.913472 -3.010105 1.141446 1.082439 -19.184917 1.064919 -27.469048 1.154585 1.105270
 -1.553797 1.045594 1.016358 1.083955 0.399659 0.980689 1.119292 0.996913 0.831301 0.654169 0.871198 0.893405 -0.688740 1.092382 1.043512 -2.553513 1.033623 -4.875085 1.104696 1.055840
 2.328919 1.030800 1.012516 1.055176 0.543762 0.989092 1.076602 0.999749 0.885838 0.752064 0.914309 0.929958 0.695167 1.060396 1.029167 4.441163 1.023295 4.817375 1.067720 1.037414
 8.896881 1.007194 1.001991 1.015067 0.720472 0.993028 1.019852 0.997100 0.944388 0.864181 0.959200 0.967013 3.031428 1.016213 1.006236 16.252510 1.004941 21.681961 1.017717 1.009663
 8.162972 0.996014 0.998887 0.994823 0.880111 0.998897 0.990897 0.998940 0.989279 0.955923 0.993542 0.995564 3.104433 0.993987 0.995646 14.814669 0.997015 19.438354 0.992383 0.996339
 -1.617135 1.019842 1.000216 1.049154 0.663264 0.975903 1.075176 0.987244 0.877670 0.777428 0.902774 0.916904 -0.185311 1.055273 1.018428 -3.214200 1.010490 -4.533721 1.064259 1.031454
 6.846377 1.005011 1.008004 1.003107 0.853808 1.008386 0.998388 1.008304 0.997906 0.956697 1.002550 1.004877 2.386161 1.001984 1.004813 11.909393 1.006144 14.991457 1.000348 1.005311
 -0.960571 1.014896 1.004381 1.031590 0.790422 0.992519 1.044591 0.998684 0.936773 0.874112 0.951366 0.959531 0.078502 1.034364 1.013884 -1.923612 1.009247 -3.355851 1.039031 1.023189
 4.738078 1.023891 1.004681 1.049556 0.540209 0.979957 1.072256 0.991249 0.872631 0.738314 0.901919 0.918083 1.581123 1.055052 1.022200 8.700646 1.015907 11.730466 1.062776 1.030859
 -2.408537 1.016377 1.001300 1.037953 0.696559 0.982680 1.057512 0.991410 0.903686 0.816012 0.924293 0.936270 -0.646131 1.042658 1.014895 -4.071111 1.009705 -5.036446 1.049263 1.023609
 -3.442912 1.027917 1.005599 1.059049 0.586471 0.978116 1.087792 0.990708 0.866893 0.746464 0.895814 0.912276 -1.126142 1.065892 1.026147 -5.860969 1.018360 -7.464760 1.075732 1.037315
 -4.817179 1.064405 1.013462 1.132074 0.180285 0.952973 1.196732 0.980057 0.718903 0.478067 0.778576 0.813052 -2.005666 1.147537 1.060675 -7.981269 1.043098 -10.932878 1.169722 1.082498
 -2.673110 1.050077 1.013760 1.099245 0.403087 0.970172 1.146016 0.989743 0.800269 0.623838 0.843765 0.868737 -0.917835 1.110191 1.047033 -4.837200 1.034469 -8.346132 1.126431 1.063888
 1.687246 1.020984 1.004496 1.045215 0.690218 0.983674 1.067154 0.993312 0.898782 0.807146 0.920781 0.933636 1.110356 1.050411 1.019349 2.392694 1.013614 0.436109 1.057733 1.029287
 5.786928 0.972292 0.985399 0.960576 1.065226 0.991815 0.945945 0.988470 1.023240 1.046523 1.015742 1.011275 3.084313 0.957228 0.973129 9.028497 0.978192 7.437704 0.951973 0.969493
 -1.013443 1.019123 0.999343 1.047502 0.620528 0.974400 1.073159 0.985695 0.873149 0.763894 0.899428 0.914515 -0.275658 1.053579 1.017356 -1.351818 1.010324 -1.088397 1.062235 1.027681
 0.157341 1.006819 1.003768 1.013778 0.879408 0.999649 1.019132 1.000534 0.972204 0.935495 0.979985 0.984251 0.864495 1.015034 1.006139 -1.184700 1.005193 -4.102629 1.016811 1.009362
 1.915093 1.005716 0.997173 1.021369 0.785566 0.983412 1.034979 0.989703 0.927551 0.866134 0.942193 0.950588 0.953542 1.024807 1.004590 3.138832 1.001020 1.776578 1.029267 1.011580
 -5.061895 1.061332 1.014039 1.124303 0.257042 0.957946 1.184708 0.983116 0.743194 0.524671 0.797732 0.829171 -2.109854 1.138724 1.057849 -8.200825 1.041517 -10.492271 1.159328 1.078455
 -2.927095 1.005734 0.993098 1.026877 0.713440 0.974005 1.045713 0.982520 0.897533 0.817038 0.917477 0.929170 -1.330037 1.031330 1.004351 -10.285871 0.999623 -11.357246 1.037810 1.012426
 -0.668377 1.008555 0.990726 1.035655 0.643786 0.966234 1.060336 0.977166 0.868804 0.766826 0.893977 0.908698 -0.476043 1.041563 1.006775 -6.769603 1.000368 -4.894995 1.050061 1.016702
 -3.739527 1.035412 1.005150 1.076947 0.472213 0.967994 1.115899 0.984754 0.822773 0.669948 0.859988 0.881446 -1.185512 1.086225 1.033097 -6.308864 1.022556 -11.567573 1.099468 1.047115
 -1.016041 1.026565 0.998497 1.065505 0.511372 0.963920 1.101717 0.979437 0.828269 0.686708 0.863147 0.882980 -0.351855 1.074127 1.024262 -1.022186 1.014722 -3.787609 1.086492 1.037763
 4.775423 1.004700 0.990150 1.027284 0.710288 0.970051 1.047461 0.979060 0.890448 0.807243 0.910964 0.922794 2.065585 1.032181 1.003182 9.697667 0.998315 8.565955 1.039002 1.012383
 -1.546670 1.005512 0.993980 1.025679 0.738477 0.976075 1.043281 0.984144 0.904400 0.830623 0.922876 0.934045 -0.700720 1.029901 1.003940 -3.867966 0.999858 -3.029769 1.035821 1.012170
 6.096621 0.985369 0.980172 0.994928 0.823248 0.970379 1.001833 0.974821 0.927983 0.880821 0.939462 0.946429 1.755839 0.996663 0.984440 4.167682 0.983156 0.769662 0.998804 0.988485
 -1.004912 1.031837 1.010510 1.062180 0.653750 0.984678 1.091070 0.996659 0.883874 0.782148 0.909146 0.923857 -0.139976 1.069043 1.030306 5.913888 1.023275 -1.147317 1.079168 1.039995
 6.960225 0.981206 0.976346 0.990854 0.826842 0.966768 0.998126 0.971026 0.925949 0.880626 0.936926 0.943472 1.673603 0.992669 0.980371 6.769898 0.979011 -4.647646 0.995130 0.984582
 -5.252538 1.024890 1.005994 1.051600 0.646989 0.982330 1.076165 0.993215 0.886782 0.784302 0.911623 0.926004 -0.947653 1.057387 1.022927 -9.839334 1.016538 -4.522815 1.065758 1.032909
 0.090117 0.991365 0.982490 1.005027 0.762211 0.968843 1.017396 0.975056 0.910859 0.843711 0.926320 0.934897 0.165580 1.008011 0.990760 -2.019811 0.987833 -4.206092 1.012352 0.995534
 1.657930 0.993999 0.979069 1.015814 0.673530 0.958547 1.035785 0.967952 0.873931 0.780060 0.896164 0.908425 0.509904 1.020674 0.993151 1.253105 0.988281 -0.332719 1.027594 1.000438
 -0.711848 1.052780 1.008745 1.112250 0.288064 0.955523 1.168438 0.979377 0.749543 0.539793 0.802067 0.832663 -0.199222 1.125482 1.049104 0.354631 1.033845 -2.777485 1.144822 1.068837
 0.886919 1.053622 1.012796 1.108890 0.359543 0.964028 1.161256 0.985979 0.775135 0.585300 0.823010 0.851157 0.563647 1.121387 1.050072 3.763271 1.036086 3.662261 1.139288 1.068924
 0.684565 1.042770 1.014961 1.081416 0.550059 0.981165 1.117682 0.996516 0.849725 0.717824 0.883150 0.903229 0.348021 1.089946 1.039610 3.085727 1.030055 2.335146 1.102227 1.054334
 -7.270515 1.007750 0.987654 1.038002 0.604120 0.959971 1.065742 0.972275 0.851847 0.741698 0.879782 0.896545 -1.199239 1.044620 1.005215 -12.968404 0.998364 -7.229795 1.053962 1.016855
 2.452087 1.002065 0.993324 1.017662 0.759090 0.979281 1.030652 0.985687 0.919437 0.851384 0.935312 0.944484 0.167607 1.020930 1.001016 2.290320 0.998246 1.081044 1.025265 1.006580
 2.920985 1.009259 1.001571 1.022802 0.813371 0.990937 1.034695 0.996355 0.942157 0.890207 0.954914 0.963492 1.904536 1.025501 1.007234 5.565809 1.004855 2.892197 1.029363 1.013158
 -0.828637 1.026886 1.003309 1.060304 0.600020 0.974829 1.091704 0.988090 0.860078 0.741767 0.889380 0.906036 -0.661701 1.067767 1.025275 -2.262407 1.017125 0.786533 1.078750 1.037125
 1.374969 1.036927 1.005566 1.080057 0.489121 0.966811 1.120812 0.984174 0.816717 0.666319 0.854947 0.877883 0.843351 1.089898 1.033668 3.043450 1.023102 5.531253 1.103642 1.049237
 0.692365 1.014673 1.002175 1.033119 0.730134 0.986202 1.049268 0.993855 0.915898 0.836292 0.934600 0.945337 0.541407 1.036915 1.013350 1.085727 1.009190 -0.400576 1.042350 1.020456
 0.167994 1.023986 1.002069 1.054664 0.592548 0.974619 1.083167 0.987126 0.863068 0.743438 0.892089 0.908678 0.145814 1.061598 1.022157 0.565000 1.014540 -1.914272 1.071259 1.033206
 -4.604344 1.063218 1.001739 1.144085 0.050329 0.929514 1.222004 0.961995 0.652223 0.375300 0.722293 0.762909 -2.200917 1.162674 1.058777 -6.484253 1.037503 -9.660151 1.189496 1.084661
 -1.536894 1.041229 0.999838 1.097377 0.340172 0.949989 1.150894 0.972433 0.758232 0.566044 0.806739 0.834859 -0.687211 1.110062 1.037942 -1.778985 1.023694 -2.833556 1.128540 1.056908
 2.514140 1.012924 0.997850 1.036556 0.705668 0.976938 1.058150 0.986355 0.895156 0.809677 0.916120 0.928313 1.281212 1.041563 1.011356 4.418898 1.005787 5.378370 1.048818 1.020969
 9.026743 0.957053 0.982756 0.924616 1.279708 0.997358 0.889973 0.989996 1.097583 1.185803 1.073230 1.058965 4.482455 0.916498 0.959098 14.572617 0.972344 19.528950 0.904222 0.947779
 0.762850 1.021865 1.001851 1.050242 0.619486 0.976770 1.075806 0.988307 0.873491 0.761715 0.900413 0.915940 0.429403 1.056309 1.020018 1.473705 1.013066 -0.159967 1.065109 1.030190
 3.571463 0.996008 0.997777 0.995847 0.968678 0.998126 0.993803 0.997983 0.996940 0.988428 0.997816 0.998081 1.976586 0.995382 0.995670 5.594598 0.996628 7.128410 0.994602 0.996956
 1.188669 1.009102 1.001482 1.021922 0.815288 0.991385 1.033098 0.996568 0.943873 0.889471 0.956525 0.963763 0.870480 1.024685 1.008036 1.598038 1.005537 2.303411 1.028454 1.013478
 -5.865263 1.062426 1.002694 1.141203 0.095502 0.932765 1.217165 0.964143 0.665408 0.401560 0.732806 0.771646 -2.665789 1.159309 1.058361 -8.844379 1.037686 -12.731805 1.185429 1.083485
 -9.052695 -0.933724 -0.990296 -0.856157 -1.974747 -1.059434 -0.784213 -1.028254 -1.332942 -1.620691 -1.262400 -1.222536 -4.696849 -0.839012 -0.937424 -13.950948 -0.957588 -20.073805 -0.814066 -0.912443
 18.423460 -17.515755
 -5.071529 4.509558
 -5.261787 3.555731
 -5.480967 5.274487
 -1.399822 1.159103
 -3.981110 4.072331
 -5.559241 6.575801
 -4.243878 4.139919
 -2.175047 3.686048
 -2.941623 1.292813
 -2.536416 3.801438
 -3.914076 2.716145
 6.029360 -6.221464
 -5.379695 5.680974
 -2.971600 6.557635
 29.755693 -30.861937
 -3.243822 6.007957
 48.467403 -48.378227
 -4.762657 6.765573
 -4.640425 5.228920
 -7.355309 -0.023436
 -4.645307 1.028901 1.012914 1.051519 0.649594 0.993668 1.072006 1.002287 0.907792 0.803159 0.930789 0.943284 -0.791805 1.056446 1.028308 -10.552313 1.022994 -8.012992 1.063584 1.036059
 -5.009949 1.034956 1.013646 1.064577 0.568989 0.987639 1.091555 0.999795 0.877762 0.749535 0.906894 0.923007 -0.517755 1.071027 1.033808 -10.491795 1.026599 -10.485173 1.080508 1.044044
 -4.490447 1.069992 1.012771 1.145646 0.148004 0.945999 1.218420 0.976119 0.689299 0.434695 0.754033 0.791159 -2.317113 1.162920 1.066480 -6.724958 1.046382 -15.332670 1.188035 1.090416
 -1.966864 1.056841 1.008624 1.121065 0.297246 0.952371 1.182632 0.977680 0.736840 0.526357 0.790956 0.821881 -1.728438 1.135679 1.053822 -0.305083 1.037055 -10.884130 1.156991 1.074552
 1.616165 1.039673 1.004847 1.087601 0.500142 0.963609 1.133000 0.982298 0.806278 0.655791 0.845437 0.867629 -0.976897 1.098412 1.037621 6.070662 1.025385 -3.855731 1.114242 1.053922
 -1.703315 1.009562 0.997741 1.029832 0.737657 0.979853 1.048111 0.987951 0.908475 0.832262 0.926953 0.937175 -1.071696 1.034260 1.008761 -5.533741 1.004319 -0.010023 1.040647 1.016046
 -1.657528 1.037201 1.011745 1.072328 0.549244 0.981232 1.104683 0.995382 0.856918 0.722756 0.889093 0.906982 -1.102347 1.080109 1.035903 -3.859637 1.027151 -0.303539 1.091492 1.047420
 5.462547 1.012686 0.994490 1.041155 0.673600 0.969514 1.068178 0.980861 0.871710 0.772928 0.896607 0.910489 1.384364 1.047675 1.011585 7.561722 1.004601 1.664795 1.057172 1.021409
 0.944096 1.029204 1.008494 1.058971 0.674096 0.983395 1.087079 0.994880 0.885517 0.786718 0.909986 0.923149 -0.544052 1.065627 1.028564 6.698506 1.021136 13.115165 1.075561 1.038852
 -1.394604 1.052401 1.002928 1.118940 0.246128 0.944000 1.182488 0.970531 0.715822 0.492932 0.773593 0.807555 -1.465105 1.134137 1.048441 -5.360569 1.031184 -14.983506 1.155778 1.070868
 3.592156 1.003877 0.997313 1.018202 0.811719 0.984614 1.030719 0.990315 0.932216 0.876590 0.946011 0.954066 0.773266 1.021037 1.003169 6.199690 1.000426 2.040992 1.025511 1.008333
 7.701684 1.002922 0.991247 1.023020 0.749571 0.973145 1.040571 0.981302 0.900539 0.826383 0.919449 0.930338 1.859563 1.027320 1.001803 13.182351 0.998620 7.748339 1.033184 1.009080
 -0.547524 1.063972 1.015408 1.127835 0.253424 0.958318 1.189266 0.983980 0.736494 0.512183 0.792787 0.824957 -0.212224 1.142660 1.060837 1.030288 1.044115 6.255770 1.163763 1.081219
 -1.564102 1.058428 1.019220 1.111463 0.385253 0.972519 1.161576 0.993582 0.791413 0.606930 0.837374 0.863734 0.020318 1.123319 1.055791 0.230637 1.042117 9.213542 1.140449 1.072926
 -4.678060 1.053156 1.023939 1.093343 0.534644 0.989396 1.131207 1.005105 0.854331 0.715862 0.888599 0.908348 -1.554917 1.102224 1.050884 -5.496260 1.040822 -1.399613 1.115245 1.064850
 -2.729661 1.020729 1.014867 1.031073 0.837937 1.006757 1.039992 1.010402 0.968923 0.919563 0.979285 0.984895 -1.054212 1.033260 1.020186 -5.907667 1.018523 3.730533 1.036279 1.024090
 1.924158 1.023379 1.006199 1.048924 0.681145 0.984414 1.071642 0.994618 0.894639 0.801470 0.917893 0.931553 -0.080025 1.054396 1.021638 5.536368 1.015679 -4.468390 1.062063 1.030767
 2.980345 1.019396 1.003002 1.044261 0.706600 0.982314 1.067766 0.992276 0.896350 0.806277 0.918294 0.930242 1.106660 1.049944 1.018640 4.634679 1.012828 6.977093 1.058076 1.026668
 -1.864549 1.028263 1.017175 1.045645 0.766080 1.002405 1.061460 1.008703 0.940703 0.873389 0.957015 0.967212 0.249308 1.049410 1.026228 2.612038 1.022645 7.484328 1.054423 1.033278
 1.473878 1.054994 1.009544 1.114904 0.298182 0.956577 1.172406 0.980608 0.748603 0.536095 0.801458 0.831079 -0.145995 1.128716 1.052588 1.887568 1.036767 -5.065507 1.148706 1.071822
 2.944748 1.009934 1.004013 1.020252 0.831663 0.995888 1.028523 1.000099 0.954434 0.903068 0.965644 0.971892 1.242976 1.022348 1.009290 4.265202 1.007445 7.918268 1.025031 1.013494
 4.977572 1.012419 1.002252 1.028251 0.763787 0.988159 1.041988 0.994796 0.927070 0.855849 0.943408 0.952393 1.826571 1.031606 1.011569 7.977327 1.008180 14.313312 1.036183 1.017424
 2.221735 1.063331 1.014716 1.128005 0.247611 0.957499 1.189653 0.983353 0.735960 0.511590 0.792098 0.823965 -0.592897 1.142649 1.060548 3.738207 1.043724 9.067354 1.164087 1.081082
 2.711068 1.048773 1.007961 1.103398 0.371607 0.959840 1.155460 0.981622 0.772628 0.584776 0.820099 0.846968 0.158880 1.115910 1.046390 4.278870 1.032127 8.208890 1.133851 1.064347
 1.681994 1.031804 1.003688 1.071355 0.549638 0.969500 1.108297 0.985151 0.835003 0.700160 0.869118 0.888516 0.509122 1.080194 1.030027 2.149290 1.019872 2.675508 1.092901 1.044350
 5.638047 0.990035 0.985591 0.995240 0.858387 0.976914 1.000341 0.980850 0.937743 0.894430 0.948354 0.954229 3.113686 0.996631 0.990012 7.870512 0.989591 9.860761 0.998303 0.991443
 0.121863 1.026135 1.012412 1.046532 0.722705 0.995296 1.064246 1.003079 0.922419 0.839232 0.941518 0.952366 -0.074142 1.050603 1.024825 -0.503338 1.020055 0.457932 1.056618 1.032451
 2.297916 1.015066 0.997013 1.043764 0.680433 0.971739 1.070507 0.983144 0.873175 0.777160 0.898131 0.912309 1.029358 1.050147 1.013830 3.128384 1.006444 1.482694 1.059461 1.024645
 -0.154498 1.018183 1.009064 1.032848 0.807619 0.998277 1.045591 1.003229 0.947298 0.888586 0.960787 0.968306 0.146565 1.035845 1.017265 -1.465628 1.014166 -0.967011 1.040275 1.023731
 -0.762063 1.064237 1.018417 1.125471 0.304091 0.964378 1.184024 0.988667 0.757977 0.550637 0.810035 0.839748 -1.639009 1.139450 1.061508 -1.345638 1.045584 1.987084 1.159660 1.080960
 -2.473443 1.002598 0.991216 1.021090 0.736979 0.974458 1.037567 0.982103 0.905998 0.830206 0.923907 0.933447 -0.030613 1.025034 1.002194 -2.086059 0.998540 9.483397 1.030764 1.008352
 2.970762 1.000184 0.984914 1.023318 0.679020 0.964065 1.043784 0.973602 0.878283 0.784528 0.900629 0.912727 1.493122 1.028294 0.999609 6.640699 0.994713 16.396294 1.035445 1.007244
 6.064832 1.036357 0.996413 1.089859 0.367298 0.948487 1.140407 0.970093 0.760626 0.572151 0.808425 0.835544 1.471597 1.102035 1.033946 6.772723 1.019949 9.757240 1.119521 1.051470
 3.104369 1.037946 1.003383 1.084670 0.462169 0.962215 1.128620 0.980840 0.801230 0.641086 0.842007 0.865409 0.428521 1.095227 1.035649 0.331113 1.023800 -0.733404 1.110463 1.051213
 1.737957 1.033761 1.007160 1.070930 0.574432 0.974912 1.105917 0.989678 0.848353 0.721243 0.880427 0.898750 0.085152 1.079294 1.031953 -0.599476 1.022665 -2.965406 1.091373 1.045195
 -6.720941 1.007589 0.994203 1.029771 0.726232 0.974602 1.049890 0.983411 0.898288 0.821386 0.917766 0.929300 -1.333917 1.034594 1.006069 -10.151046 1.001235 5.528109 1.041436 1.014599
 0.475663 1.014431 0.997092 1.039791 0.648930 0.974593 1.062601 0.984976 0.881963 0.777626 0.906151 0.918963 0.492403 1.045286 1.014054 2.470598 1.007691 9.692144 1.053416 1.022014
 4.891638 1.007254 0.990024 1.034371 0.696151 0.965525 1.060150 0.976420 0.872025 0.785610 0.895643 0.910115 1.369305 1.040554 1.004998 3.941212 0.999517 11.063069 1.049125 1.015082
 -1.392458 1.017756 1.001126 1.042211 0.679000 0.980643 1.064853 0.990323 0.895441 0.801281 0.917380 0.929283 -0.545046 1.047552 1.017200 -3.824580 1.011307 -4.105938 1.055623 1.025692
 5.355983 1.024935 0.994009 1.067947 0.498746 0.955631 1.108009 0.972955 0.805095 0.654750 0.843590 0.865350 1.528193 1.077468 1.023005 5.593704 1.012091 9.753041 1.091327 1.037490
 -7.446234 1.077246 1.036150 1.114465 0.694447 0.996280 1.142757 1.013021 0.898478 0.803596 0.922898 0.936746 -1.996001 1.121041 1.073127 -14.039828 1.057791 -20.306005 1.130914 1.093890
 -10.337356 1.086534 1.039064 1.132606 0.600345 0.991291 1.170105 1.010221 0.863496 0.740385 0.895363 0.913472 -3.010104 1.141446 1.082439 -19.184914 1.064919 -27.469044 1.154585 1.105270
 -1.549346 1.045590 1.016354 1.083951 0.399625 0.980684 1.119289 0.996909 0.831292 0.654152 0.871191 0.893398 -0.687495 1.092378 1.043509 -2.546594 1.033619 -4.873328 1.104693 1.055836
 2.333369 1.030796 1.012512 1.055173 0.543729 0.989087 1.076599 0.999745 0.885830 0.752047 0.914302 0.929951 0.696412 1.060393 1.029163 4.448081 1.023291 4.819132 1.067717 1.037410
 8.901331 1.007190 1.001987 1.015063 0.720438 0.993023 1.019849 0.997095 0.944379 0.864164 0.959192 0.967006 3.032672 1.016210 1.006232 16.259430 1.004937 21.683718 1.017714 1.009660
 8.166032 0.996012 0.998884 0.994821 0.880088 0.998894 0.990895 0.998937 0.989273 0.955911 0.993537 0.995559 3.105289 0.993985 0.995643 14.819425 0.997013 19.439562 0.992381 0.996336
 -1.615875 1.019840 1.000214 1.049153 0.663254 0.975902 1.075175 0.987243 0.877667 0.777423 0.902772 0.916902 -0.184959 1.055272 1.018427 -3.212242 1.010489 -4.533225 1.064258 1.031453
 6.849993 1.005008 1.008000 1.003104 0.853781 1.008382 0.998385 1.008300 0.997899 0.956684 1.002543 1.004872 2.387172 1.001981 1.004810 11.915015 1.006140 14.992884 1.000345 1.005308
 -0.959374 1.014895 1.004380 1.031589 0.790413 0.992517 1.044590 0.998682 0.936771 0.874108 0.951364 0.959529 0.078837 1.034363 1.013883 -1.921751 1.009246 -3.355378 1.039030 1.023188
 4.742529 1.023888 1.004676 1.049553 0.540175 0.979952 1.072253 0.991244 0.872623 0.738297 0.901911 0.918077 1.582367 1.055049 1.022196 8.707565 1.015903 11.732222 1.062773 1.030856
 -2.406831 1.016376 1.001298 1.037952 0.696546 0.982679 1.057511 0.991409 0.903683 0.816006 0.924290 0.936268 -0.645678 1.042657 1.014894 -4.068452 1.009704 -5.035834 1.049262 1.023608
 -3.440644 1.027915 1.005597 1.059047 0.586455 0.978113 1.087790 0.990705 0.866889 0.746456 0.895811 0.912272 -1.125523 1.065891 1.026145 -5.857439 1.018358 -7.463908 1.075731 1.037313
 -4.812860 1.064401 1.013458 1.132071 0.180251 0.952969 1.196729 0.980053 0.718894 0.478050 0.778568 0.813045 -2.004433 1.147534 1.060671 -7.974561 1.043094 -10.931119 1.169719 1.082495
 -2.669955 1.050074 1.013757 1.099242 0.403063 0.970168 1.146013 0.989739 0.800262 0.623825 0.843759 0.868732 -0.916928 1.110189 1.047030 -4.832302 1.034466 -8.344828 1.126429 1.063885
 1.689003 1.020982 1.004495 1.045214 0.690204 0.983672 1.067153 0.993310 0.898778 0.807139 0.920778 0.933633 1.110860 1.050410 1.019348 2.395421 1.013613 0.436838 1.057731 1.029285
 5.786897 0.972293 0.985399 0.960577 1.065227 0.991815 0.945946 0.988470 1.023241 1.046524 1.015742 1.011275 3.084263 0.957228 0.973130 9.028461 0.978193 7.437605 0.951973 0.969493
 -1.011229 1.019121 0.999341 1.047500 0.620512 0.974398 1.073158 0.985693 0.873145 0.763886 0.899425 0.914512 -0.275057 1.053577 1.017354 -1.348372 1.010323 -1.087572 1.062234 1.027679
 0.158032 1.006819 1.003767 1.013777 0.879403 0.999649 1.019132 1.000533 0.972202 0.935492 0.979984 0.984250 0.864682 1.015033 1.006139 -1.183622 1.005192 -4.102363 1.016810 1.009362
 1.916417 1.005715 0.997172 1.021368 0.785556 0.983411 1.034978 0.989702 0.927548 0.866129 0.942191 0.950586 0.953898 1.024806 1.004589 3.140893 1.001019 1.777065 1.029266 1.011579
 -5.058026 1.061329 1.014035 1.124300 0.257012 0.957941 1.184705 0.983112 0.743186 0.524656 0.797725 0.829165 -2.108747 1.138721 1.057846 -8.194817 1.041514 -10.490696 1.159325 1.078452
 -2.924948 1.005732 0.993096 1.026875 0.713424 0.974002 1.045712 0.982517 0.897529 0.817030 0.917473 0.929167 -1.329450 1.031328 1.004349 -10.282543 0.999621 -11.356487 1.037808 1.012425
 -0.665392 1.008552 0.990723 1.035653 0.643763 0.966231 1.060334 0.977163 0.868798 0.766814 0.893971 0.908693 -0.475213 1.041561 1.006772 -6.764973 1.000365 -4.893903 1.050059 1.016700
 -3.736750 1.035410 1.005148 1.076945 0.472192 0.967991 1.115898 0.984751 0.822767 0.669938 0.859984 0.881442 -1.184734 1.086223 1.033094 -6.304530 1.022553 -11.566454 1.099466 1.047113
 -1.014231 1.026563 0.998496 1.065504 0.511358 0.963918 1.101716 0.979435 0.828265 0.686702 0.863145 0.882977 -0.351359 1.074126 1.024261 -1.019344 1.014720 -3.786875 1.086491 1.037762
 4.777159 1.004698 0.990149 1.027283 0.710275 0.970049 1.047459 0.979058 0.890445 0.807237 0.910961 0.922791 2.066078 1.032179 1.003181 9.700371 0.998313 8.566681 1.039001 1.012381
 -1.545840 1.005512 0.993979 1.025679 0.738471 0.976074 1.043281 0.984144 0.904399 0.830620 0.922875 0.934043 -0.700510 1.029901 1.003939 -3.866687 0.999857 -3.029476 1.035821 1.012169
 6.099455 0.985366 0.980169 0.994925 0.823226 0.970376 1.001831 0.974818 0.927977 0.880809 0.939457 0.946424 1.756641 0.996661 0.984438 4.172046 0.983154 0.770710 0.998802 0.988482
 -1.004419 1.031837 1.010510 1.062180 0.653747 0.984677 1.091070 0.996659 0.883874 0.782147 0.909145 0.923856 -0.139844 1.069043 1.030305 5.914718 1.023275 -1.147014 1.079168 1.039995
 6.960819 0.981205 0.976346 0.990854 0.826838 0.966767 0.998126 0.971026 0.925948 0.880624 0.936925 0.943471 1.673754 0.992668 0.980371 6.770832 0.979011 -4.647470 0.995130 0.984581
 -5.250428 1.024888 1.005992 1.051599 0.646973 0.982328 1.076164 0.993213 0.886777 0.784293 0.911620 0.926001 -0.947060 1.057385 1.022925 -9.836088 1.016537 -4.521980 1.065757 1.032907
 0.091002 0.991364 0.982490 1.005027 0.762205 0.968842 1.017396 0.975055 0.910858 0.843708 0.926319 0.934896 0.165787 1.008011 0.990759 -2.018446 0.987832 -4.205841 1.012351 0.995534
 1.659387 0.993998 0.979068 1.015813 0.673520 0.958545 1.035784 0.967950 0.873928 0.780055 0.896162 0.908423 0.510285 1.020673 0.993150 1.255366 0.988280 -0.332210 1.027593 1.000437
 -0.708372 1.052777 1.008741 1.112247 0.288036 0.955519 1.168436 0.979373 0.749536 0.539779 0.802061 0.832657 -0.198214 1.125479 1.049101 0.360023 1.033841 -2.776003 1.144819 1.068833
 0.890194 1.053619 1.012793 1.108887 0.359517 0.964024 1.161254 0.985975 0.775128 0.585287 0.823004 0.851151 0.564602 1.121384 1.050069 3.768344 1.036083 3.663674 1.139285 1.068921
 0.686602 1.042768 1.014959 1.081415 0.550043 0.981163 1.117681 0.996513 0.849721 0.717815 0.883146 0.903225 0.348612 1.089944 1.039608 3.088862 1.030053 2.336038 1.102226 1.054332
 -7.268805 1.007748 0.987652 1.038001 0.604108 0.959969 1.065740 0.972273 0.851843 0.741692 0.879779 0.896542 -1.198764 1.044618 1.005213 -12.965666 0.998362 -7.229121 1.053961 1.016854
 2.453213 1.002064 0.993323 1.017661 0.759082 0.979280 1.030651 0.985686 0.919435 0.851380 0.935310 0.944483 0.167893 1.020930 1.001015 2.291970 0.998245 1.081433 1.025265 1.006579
 2.922442 1.009257 1.001569 1.022801 0.813360 0.990936 1.034694 0.996353 0.942154 0.890201 0.954911 0.963489 1.904959 1.025499 1.007233 5.568091 1.004854 2.892795 1.029362 1.013157
 -0.828623 1.026886 1.003309 1.060304 0.600020 0.974829 1.091704 0.988090 0.860078 0.741767 0.889380 0.906036 -0.661717 1.067767 1.025275 -2.262455 1.017126 0.786588 1.078750 1.037125
 1.377439 1.036925 1.005563 1.080055 0.489102 0.966808 1.120810 0.984171 0.816712 0.666310 0.854943 0.877879 0.844066 1.089896 1.033666 3.047296 1.023099 5.532290 1.103640 1.049235
 0.694099 1.014672 1.002174 1.033118 0.730120 0.986200 1.049267 0.993853 0.915894 0.836285 0.934597 0.945334 0.541900 1.036914 1.013348 1.088421 1.009189 -0.399863 1.042348 1.020454
 0.170284 1.023984 1.002066 1.054663 0.592531 0.974617 1.083166 0.987123 0.863063 0.743429 0.892085 0.908674 0.146465 1.061597 1.022155 0.568558 1.014538 -1.913333 1.071257 1.033204
 -4.600036 1.063215 1.001735 1.144082 0.050296 0.929509 1.222001 0.961990 0.652214 0.375283 0.722285 0.762902 -2.199700 1.162670 1.058773 -6.477558 1.037499 -9.658421 1.189493 1.084657
 -1.533760 1.041226 0.999836 1.097374 0.340149 0.949986 1.150892 0.972430 0.758226 0.566032 0.806734 0.834854 -0.686336 1.110060 1.037939 -1.774113 1.023691 -2.832322 1.128538 1.056906
 2.515883 1.012923 0.997848 1.036555 0.705655 0.976937 1.058149 0.986353 0.895152 0.809670 0.916117 0.928311 1.281692 1.041562 1.011354 4.421606 1.005786 5.379039 1.048817 1.020968
 9.026727 0.957053 0.982756 0.924617 1.279709 0.997359 0.889974 0.989997 1.097583 1.185803 1.073231 1.058966 4.482424 0.916498 0.959098 14.572595 0.972345 19.528870 0.904222 0.947779
 0.765090 1.021864 1.001849 1.050240 0.619469 0.976767 1.075805 0.988305 0.873486 0.761706 0.900409 0.915936 0.430040 1.056308 1.020016 1.477184 1.013064 -0.159045 1.065107 1.030188
 3.572152 0.996008 0.997776 0.995847 0.968674 0.998125 0.993803 0.997982 0.996938 0.988426 0.997815 0.998080 1.976771 0.995382 0.995669 5.595671 0.996627 7.128657 0.994602 0.996956
 1.190014 1.009101 1.001481 1.021921 0.815277 0.991383 1.033097 0.996567 0.943870 0.889466 0.956522 0.963761 0.870862 1.024684 1.008035 1.600126 1.005536 2.303973 1.028453 1.013476
 -5.861398 1.062422 1.002690 1.141200 0.095472 0.932761 1.217162 0.964139 0.665400 0.401544 0.732800 0.771640 -2.664686 1.159306 1.058357 -8.838373 1.037682 -12.730221 1.185427 1.083482
 -9.048244 -0.933728 -0.990301 -0.856161 -1.974780 -1.059439 -0.784216 -1.028258 -1.332951 -1.620708 -1.262407 -1.222543 -4.695604 -0.839015 -0.937427 -13.944029 -0.957592 -20.072046 -0.814069 -0.912447
 18.425076 -17.517347
 -5.068330 4.506404
 -5.258589 3.552578
 -5.477767 5.271333
 -1.396714 1.156040
 -3.977913 4.069179
 -5.556041 6.572647
 -4.240680 4.136766
 -2.171856 3.682902
 -2.938449 1.289684
 -2.533222 3.798290
 -3.910882 2.712995
 6.030312 -6.222404
 -5.376495 5.677820
 -2.968401 6.554481
 29.756664 -30.862907
 -3.240624 6.004803
 48.470467 -48.381248
 -4.759457 6.762418
 -4.637226 5.225765
 -7.352108 -0.026592
