# Supplementary material for: AMS 3.0: prediction of post-translational modifications
Source: BMC Bioinformatics. 2010 Apr 28;11:210. doi: 10.1186/1471-2105-11-210 (PMC2874555; doi:10.1186/1471-2105-11-210)
Supplement: Additional file 2 — PTM predictor software with training data. PTM_Archive.tar.gz includes the predictor software binaries together with all trained ANNs in tar.gz compressed form. [file 1471-2105-11-210-S2.GZ › PTM_Archive/5-hydroxylysine/A/Anet4.dat]

 2
 90 4 2
 1.081612 1.065921 0.810142 -20.011335
 1.106150 1.078303 0.656700 -11.182819
 1.268419 1.176331 0.472719 -29.156218
 1.242620 1.170468 0.832287 -14.640460
 1.182731 1.134279 1.051441 5.301336
 0.982018 0.949415 0.644171 -32.684975
 1.196694 1.180903 1.335358 -21.056747
 0.953830 0.890835 -0.171617 26.868813
 1.263410 1.281624 2.452196 58.299294
 1.120306 1.014020 -0.139769 -35.295689
 0.951305 0.917747 0.305149 9.129531
 0.914186 0.858973 -0.086077 19.834383
 1.191426 1.103161 0.241387 23.470308
 1.241860 1.186774 0.705146 17.434912
 1.264292 1.244456 1.277883 -22.008057
 1.106062 1.115396 0.999509 2.791280
 1.037752 1.004187 0.455250 -5.360544
 1.045082 1.011577 0.427636 16.490944
 1.186932 1.200362 1.441394 13.734297
 1.109458 1.014998 -0.131572 -24.576830
 1.026283 1.017979 0.591582 18.250586
 1.045815 1.027068 0.540187 37.125797
 1.315781 1.260313 1.136603 20.491287
 1.210858 1.149773 0.703607 18.032858
 1.092432 1.034693 0.312448 9.831094
 0.849209 0.801440 -0.660933 16.756985
 1.113179 1.099486 0.719553 1.855231
 0.975901 0.930382 0.063314 10.398010
 1.065491 1.054031 0.596640 -11.484429
 1.360416 1.324944 1.764956 -2.102174
 0.723908 0.666551 0.042811 4.117670
 0.666423 0.588510 -0.308014 48.855095
 0.966708 0.865831 -0.499260 39.049316
 1.068620 0.998830 0.168427 3.659039
 1.113659 1.071871 0.619767 2.187072
 0.759185 0.695513 0.024177 0.714121
 0.851565 0.804507 0.458289 -13.389288
 0.954937 0.907324 0.077918 8.437211
 0.900370 0.867366 0.554206 -11.520728
 0.918628 0.826011 -0.449256 16.717379
 1.392698 1.329242 1.157481 -61.729416
 1.418934 1.342600 1.154256 -88.500992
 0.807944 0.733396 -0.672129 -11.068393
 0.775151 0.720743 -0.648982 12.701410
 0.704614 0.667051 -0.725364 61.452774
 0.796010 0.785782 -0.113065 39.338669
 0.929106 0.876706 0.332998 0.981260
 0.780918 0.772161 -0.250436 40.504089
 0.946095 0.924617 0.529375 -8.588767
 0.735629 0.669624 -0.788919 37.830864
 0.783997 0.736664 0.314193 -9.215106
 0.854948 0.803587 0.408132 -20.837210
 1.129443 1.046960 0.492287 -31.333588
 1.141353 1.081404 0.355897 -26.284445
 0.995084 0.951509 -0.057379 0.136651
 0.567991 0.528829 -1.180739 30.975569
 0.792291 0.734719 0.271805 1.487765
 0.895482 0.865751 -0.281022 -9.256258
 0.840302 0.802001 0.216941 5.890365
 1.203790 1.143785 1.101239 -28.890726
 0.762159 0.682830 -0.811961 -54.937160
 0.710420 0.605653 -1.284000 -2.004306
 0.843870 0.769925 -0.165534 -30.605705
 0.867319 0.806726 0.360615 -39.623486
 0.811756 0.763371 0.285143 33.534958
 0.902419 0.860906 0.438572 -17.202702
 0.507446 0.402920 -1.891964 18.706860
 1.297660 1.325736 2.688075 0.984295
 0.465598 0.373510 -1.319605 -0.066272
 0.888679 0.835411 -0.021664 -1.337001
 0.543884 0.454459 -1.088965 -14.623523
 0.500458 0.391805 -1.318008 -9.792044
 0.979960 0.884662 -0.146827 5.963184
 1.153170 1.086276 0.488642 3.880867
 1.159093 1.126302 0.929515 -0.183907
 0.612283 0.511647 -0.729352 -24.621061
 0.652356 0.582649 -0.531499 11.062798
 0.961172 0.944412 0.312967 1.264036
 0.810966 0.726564 -0.295660 -6.325458
 1.082843 1.029975 0.545407 19.601652
 0.877584 0.832818 -0.149171 -0.568678
 0.883154 0.822008 -0.121178 -0.397668
 0.964589 0.849496 0.411308 -24.434406
 0.952639 0.868577 0.396873 -11.744809
 0.907400 0.859611 0.096800 7.253839
 0.743817 0.741322 -1.021912 41.974178
 0.871708 0.808800 -0.288302 1.420925
 0.882434 0.865902 0.072310 10.875963
 0.892596 0.856738 -0.114378 -0.147440
 1.010230 0.908253 0.842053 -28.550203
 -1.158443 -1.301869 -2.913976 -45.770561
 -14.138703 15.793376
 -12.460671 14.995646
 -9.306143 13.559553
 77.499092 -77.717041
 -18.238310 11.168856
 1.081612 1.065921 0.810130 -20.010485
 1.106150 1.078303 0.656692 -11.181899
 1.268420 1.176333 0.472792 -29.155989
 1.242621 1.170469 0.832346 -14.640381
 1.182732 1.134280 1.051496 5.301285
 0.982018 0.949415 0.644141 -32.684265
 1.196695 1.180903 1.335365 -21.055988
 0.953830 0.890835 -0.171593 26.868900
 1.263410 1.281624 2.452176 58.299931
 1.120307 1.014021 -0.139714 -35.295452
 0.951306 0.917748 0.305217 9.129862
 0.914187 0.858974 -0.086015 19.834782
 1.191426 1.103161 0.241371 23.471264
 1.241859 1.186773 0.705098 17.435873
 1.264292 1.244455 1.277841 -22.007250
 1.106063 1.115397 0.999557 2.791553
 1.037752 1.004188 0.455292 -5.359831
 1.045082 1.011577 0.427646 16.491070
 1.186932 1.200362 1.441373 13.735365
 1.109458 1.014998 -0.131566 -24.576292
 1.026283 1.017979 0.591598 18.250980
 1.045816 1.027069 0.540202 37.126320
 1.315782 1.260313 1.136607 20.492273
 1.210858 1.149773 0.703621 18.033577
 1.092432 1.034694 0.312471 9.831492
 0.849209 0.801440 -0.660891 16.756981
 1.113180 1.099487 0.719573 1.855741
 0.975901 0.930382 0.063338 10.398170
 1.065491 1.054032 0.596669 -11.484123
 1.360416 1.324944 1.764943 -2.101290
 0.723909 0.666551 0.042817 4.118045
 0.666423 0.588510 -0.308006 48.855549
 0.966708 0.865831 -0.499247 39.050270
 1.068620 0.998830 0.168420 3.659989
 1.113658 1.071871 0.619743 2.187878
 0.759185 0.695513 0.024186 0.714385
 0.851565 0.804507 0.458253 -13.388508
 0.954938 0.907325 0.077988 8.437258
 0.900369 0.867365 0.554116 -11.519597
 0.918628 0.826011 -0.449228 16.717916
 1.392698 1.329242 1.157480 -61.729408
 1.418934 1.342600 1.154256 -88.500977
 0.807944 0.733397 -0.672096 -11.067374
 0.775152 0.720744 -0.648949 12.702429
 0.704615 0.667052 -0.725331 61.453793
 0.796010 0.785782 -0.113042 39.339367
 0.929106 0.876706 0.333008 0.981549
 0.780918 0.772161 -0.250409 40.504917
 0.946096 0.924618 0.529383 -8.588492
 0.735629 0.669625 -0.788886 37.831882
 0.783997 0.736665 0.314197 -9.214711
 0.854948 0.803587 0.408135 -20.836687
 1.129443 1.046960 0.492299 -31.332602
 1.141353 1.081405 0.355918 -26.283726
 0.995085 0.951510 -0.057345 0.137050
 0.567992 0.528830 -1.180673 30.975565
 0.792292 0.734719 0.271813 1.488275
 0.895482 0.865752 -0.280976 -9.256099
 0.840302 0.802001 0.216955 5.890670
 1.203790 1.143785 1.101235 -28.889843
 0.762159 0.682830 -0.811979 -54.936512
 0.710420 0.605652 -1.284017 -2.003557
 0.843871 0.769926 -0.165496 -30.605093
 0.867319 0.806727 0.360629 -39.622845
 0.811756 0.763371 0.285168 33.535225
 0.902419 0.860906 0.438554 -17.202126
 0.507447 0.402921 -1.891921 18.707043
 1.297660 1.325736 2.688087 0.984650
 0.465598 0.373510 -1.319580 -0.066135
 0.888680 0.835411 -0.021628 -1.336531
 0.543884 0.454459 -1.088947 -14.623322
 0.500459 0.391805 -1.317996 -9.791706
 0.979960 0.884662 -0.146813 5.964040
 1.153170 1.086277 0.488656 3.881654
 1.159093 1.126302 0.929538 -0.183408
 0.612282 0.511647 -0.729386 -24.620283
 0.652357 0.582650 -0.531443 11.062728
 0.961173 0.944412 0.313006 1.264408
 0.810966 0.726565 -0.295630 -6.325241
 1.082843 1.029976 0.545411 19.602261
 0.877584 0.832819 -0.149159 -0.568283
 0.883154 0.822009 -0.121167 -0.397146
 0.964589 0.849496 0.411319 -24.433422
 0.952640 0.868578 0.396889 -11.744091
 0.907400 0.859612 0.096822 7.254239
 0.743817 0.741323 -1.021875 41.974171
 0.871708 0.808800 -0.288286 1.421435
 0.882434 0.865902 0.072329 10.876122
 0.892596 0.856738 -0.114365 -0.147134
 1.010231 0.908253 0.842067 -28.549322
 -1.158442 -1.301868 -2.913943 -45.769543
 -14.138721 15.793392
 -12.460690 14.995661
 -9.306133 13.559546
 77.499001 -77.716957
 -18.238327 11.168872
