# Supplementary material for: AMS 3.0: prediction of post-translational modifications
Source: BMC Bioinformatics. 2010 Apr 28;11:210. doi: 10.1186/1471-2105-11-210 (PMC2874555; doi:10.1186/1471-2105-11-210)
Supplement: Additional file 2 — PTM predictor software with training data. PTM_Archive.tar.gz includes the predictor software binaries together with all trained ANNs in tar.gz compressed form. [file 1471-2105-11-210-S2.GZ › PTM_Archive/5-hydroxylysine/A/Anet6.dat]

 2
 90 6 2
 1.112816 1.115560 1.111741 -19.916487 -13.022216 1.112050
 1.108761 1.082433 1.099523 -14.399972 -3.777566 1.106905
 1.269647 1.162081 1.235053 -20.659462 -19.003607 1.263905
 1.212919 1.113558 1.181908 -5.264912 -9.868074 1.207635
 1.143396 1.067285 1.119828 22.825834 -11.893875 1.139455
 0.971149 0.914426 0.958092 -9.658150 -4.555915 0.968528
 1.194205 1.202153 1.192966 -9.716341 -8.467183 1.193188
 0.968322 0.859861 0.938790 23.112099 6.625601 0.963413
 1.210220 1.242829 1.216584 -19.046707 35.233654 1.210355
 1.148850 1.006838 1.104990 -6.272620 -9.873383 1.142663
 1.016542 1.002329 1.012621 23.777975 -0.901053 1.017010
 0.997460 0.940477 0.981444 49.873188 6.515347 0.995200
 1.136370 1.003073 1.096493 9.756655 -2.250415 1.129993
 1.151564 1.057697 1.123333 1.576295 8.464241 1.146920
 1.172296 1.143463 1.160706 -12.561823 -24.193430 1.170389
 1.046584 1.044134 1.046059 -9.315787 -0.217179 1.046284
 1.104915 1.102401 1.101341 21.940184 -16.838547 1.104778
 0.979538 0.886720 0.956968 18.617403 14.334673 0.975283
 1.206402 1.269736 1.219348 -0.441230 33.172100 1.209945
 1.047121 0.890780 1.001387 47.779953 -24.053709 1.039261
 1.025467 1.008176 1.020910 4.961108 18.064919 1.024720
 1.022799 0.990085 1.013404 10.012422 31.525063 1.021510
 1.250010 1.169657 1.223491 -5.878058 17.532637 1.245300
 1.176388 1.091343 1.150087 -3.003855 16.877161 1.172157
 1.098577 1.029488 1.077680 -0.274031 6.799753 1.095086
 0.904740 0.838643 0.889014 14.228767 25.592152 0.902172
 1.101799 1.091189 1.097902 -2.654886 3.392618 1.101265
 1.032643 0.965145 1.015087 4.044394 -1.151539 1.029886
 1.079687 1.075054 1.077721 -6.996607 2.827533 1.079023
 1.277758 1.227761 1.258710 -14.819634 1.656812 1.274401
 0.985266 0.959797 0.978229 -9.880276 15.475451 0.983311
 0.931097 0.860458 0.912721 11.928679 46.092285 0.927081
 1.041298 0.901693 1.003914 4.206345 9.981612 1.035174
 1.055803 0.944562 1.023801 -1.165572 -6.831052 1.050395
 1.062249 0.989734 1.038620 0.475910 -12.366131 1.058742
 1.001137 0.981903 0.997138 -34.291725 -16.837740 1.000442
 1.020352 0.992200 1.013788 4.660751 13.908387 1.018384
 1.000563 0.914619 0.974948 1.300056 42.024708 0.998082
 1.013002 0.986764 1.007701 -5.427065 1.957341 1.011845
 1.025440 0.903230 0.994047 4.747806 26.864336 1.020527
 1.346797 1.242313 1.315468 -21.390774 -44.036758 1.341647
 1.365811 1.241548 1.328157 -28.545834 -58.924232 1.359651
 1.080719 1.042629 1.067779 -1.382367 -7.213796 1.078038
 1.055478 1.046347 1.051945 6.948476 9.662370 1.054522
 0.995656 1.000335 0.997596 22.388651 42.340904 0.995381
 0.983789 1.003339 0.990900 17.519279 34.654549 0.984819
 1.000508 0.931978 0.982091 -2.061867 -3.471179 0.998133
 1.036366 1.092672 1.052508 17.101318 23.394430 1.038972
 1.015475 1.002447 1.008354 -2.964910 -5.514965 1.014143
 1.008013 0.969003 0.997764 13.649500 27.114912 1.005908
 0.994245 0.967501 0.985610 -6.095423 -6.180287 0.992536
 1.023883 0.986943 1.013082 -7.688240 -10.080297 1.022061
 1.153190 1.045559 1.118813 -12.186436 -16.306452 1.147486
 1.135445 1.058170 1.110649 -7.610502 -13.368768 1.131316
 1.024168 0.976235 1.009336 5.272695 -2.056289 1.021813
 0.806088 0.803411 0.807202 19.654879 9.280965 0.806128
 1.008536 0.971061 0.997251 -4.731026 -4.987615 1.006362
 0.978116 0.957544 0.972823 2.714823 -7.953441 0.977218
 0.992834 0.968347 0.985514 2.884104 -0.873329 0.991602
 1.182768 1.098251 1.153772 -14.280911 -17.145359 1.178203
 0.911951 0.824358 0.887829 -17.536301 -16.293097 0.907925
 0.914816 0.803755 0.884841 -14.172478 4.326193 0.909868
 1.108494 1.081467 1.096343 -26.403618 -23.870972 1.106064
 1.055501 1.009816 1.040445 0.153583 0.066549 1.052798
 0.970259 0.922004 0.955684 12.853878 25.131508 0.968176
 0.938929 0.877147 0.920500 12.939523 -10.052613 0.936065
 0.777668 0.671465 0.750624 -2.716683 -11.699763 0.773118
 1.227688 1.266870 1.232726 21.959232 -23.849077 1.228725
 0.748936 0.643971 0.721410 21.032597 -14.232759 0.744452
 1.024855 0.990888 1.015497 -21.714735 3.147906 1.023476
 0.817324 0.736146 0.796184 9.370445 -13.545545 0.813176
 0.785439 0.669120 0.754560 27.567738 -5.687861 0.779650
 1.050967 0.916179 1.010772 6.371985 -11.453844 1.044885
 1.080795 0.951652 1.040802 14.245876 3.481944 1.074966
 1.093792 1.024394 1.071136 25.934191 4.376154 1.091263
 0.838209 0.709189 0.801503 -32.019619 -5.394915 0.832743
 0.943902 0.911594 0.934772 15.393060 7.556281 0.941990
 0.999077 0.975804 0.994796 22.759098 -0.149038 0.998661
 1.002696 0.936067 0.987060 -19.359640 0.358262 0.999753
 1.068926 0.977260 1.040595 8.129635 28.009966 1.065398
 0.992142 0.950077 0.980867 0.525605 -2.017181 0.990515
 1.010604 0.949099 0.994872 0.216661 -3.975586 1.008711
 1.129008 0.994150 1.085280 -11.347737 -24.534704 1.121390
 1.077808 0.978570 1.046478 -3.282780 -10.620705 1.072617
 0.999087 0.940612 0.982354 7.767504 8.312112 0.996423
 0.781797 0.810573 0.791941 26.747883 45.525272 0.783207
 1.002638 0.939290 0.984930 1.659994 -0.886029 1.000462
 0.951590 0.937901 0.949093 9.436672 12.228175 0.951222
 0.996623 0.970118 0.989753 -0.372600 -2.025471 0.995789
 1.140265 1.017390 1.099824 -15.447006 -27.387548 1.133269
 -0.913516 -1.069499 -0.961337 -14.985662 -33.112152 -0.921788
 -19.369038 19.229549
 -15.480113 20.161043
 -16.513365 21.096630
 55.572292 -55.849689
 72.777748 -73.134140
 -20.119957 18.310930
 -22.807209 15.956951
 1.112810 1.115552 1.111735 -19.911699 -13.022194 1.112044
 1.108754 1.082424 1.099515 -14.394328 -3.777541 1.106898
 1.269632 1.162061 1.235037 -20.647764 -19.003550 1.263890
 1.212904 1.113538 1.181893 -5.253428 -9.868016 1.207621
 1.143384 1.067268 1.119815 22.835556 -11.893826 1.139442
 0.971144 0.914420 0.958087 -9.654466 -4.555900 0.968523
 1.194193 1.202137 1.192953 -9.706997 -8.467134 1.193176
 0.968320 0.859859 0.938788 23.113695 6.625602 0.963411
 1.210203 1.242807 1.216566 -19.033604 35.233734 1.210338
 1.148842 1.006826 1.104981 -6.265913 -9.873352 1.142654
 1.016539 1.002325 1.012617 23.780653 -0.901043 1.017006
 0.997457 0.940472 0.981441 49.875820 6.515355 0.995197
 1.136357 1.003055 1.096478 9.767029 -2.250370 1.129980
 1.151552 1.057681 1.123320 1.585538 8.464281 1.146909
 1.172286 1.143449 1.160695 -12.553919 -24.193396 1.170379
 1.046576 1.044122 1.046049 -9.308575 -0.217142 1.046275
 1.104910 1.102395 1.101336 21.943447 -16.838535 1.104774
 0.979533 0.886713 0.956962 18.621468 14.334688 0.975278
 1.206399 1.269732 1.219344 -0.438764 33.172108 1.209942
 1.047114 0.890770 1.001379 47.785545 -24.053684 1.039253
 1.025460 1.008168 1.020903 4.966152 18.064941 1.024714
 1.022791 0.990074 1.013394 10.019091 31.525093 1.021502
 1.249995 1.169636 1.223474 -5.865493 17.532694 1.245284
 1.176377 1.091327 1.150075 -2.994696 16.877201 1.172145
 1.098571 1.029479 1.077673 -0.268932 6.799775 1.095079
 0.904740 0.838643 0.889014 14.228767 25.592148 0.902172
 1.101791 1.091178 1.097893 -2.648372 3.392647 1.101257
 1.032640 0.965141 1.015084 4.046425 -1.151530 1.029883
 1.079682 1.075047 1.077716 -6.992706 2.827550 1.079018
 1.277744 1.227742 1.258695 -14.808378 1.656862 1.274386
 0.985252 0.959778 0.978214 -9.869776 15.475509 0.983298
 0.931083 0.860438 0.912705 11.940080 46.092350 0.927066
 1.041291 0.901682 1.003905 4.212739 9.981633 1.035166
 1.055799 0.944557 1.023797 -1.162317 -6.831049 1.050392
 1.062245 0.989728 1.038616 0.479438 -12.366123 1.058738
 1.001129 0.981892 0.997129 -34.285324 -16.837708 1.000434
 1.020339 0.992181 1.013772 4.671587 13.908444 1.018370
 1.000561 0.914617 0.974946 1.301566 42.024708 0.998081
 1.012993 0.986753 1.007692 -5.420592 1.957368 1.011836
 1.025433 0.903221 0.994040 4.752997 26.864359 1.020521
 1.346797 1.242312 1.315468 -21.390770 -44.036751 1.341647
 1.365811 1.241547 1.328157 -28.545830 -58.924225 1.359651
 1.080703 1.042607 1.067762 -1.369363 -7.213738 1.078021
 1.055462 1.046324 1.051928 6.961480 9.662427 1.054506
 0.995640 1.000313 0.997579 22.401655 42.340961 0.995365
 0.983778 1.003324 0.990888 17.528217 34.654587 0.984808
 1.000503 0.931971 0.982086 -2.058187 -3.471162 0.998128
 1.036353 1.092654 1.052494 17.111883 23.394476 1.038959
 1.015470 1.002441 1.008350 -2.961413 -5.514949 1.014138
 1.007997 0.968981 0.997746 13.662503 27.114969 1.005892
 0.994239 0.967492 0.985603 -6.090379 -6.180264 0.992530
 1.023875 0.986932 1.013073 -7.681571 -10.080267 1.022053
 1.153174 1.045538 1.118796 -12.173870 -16.306395 1.147470
 1.135433 1.058154 1.110636 -7.601343 -13.368727 1.131304
 1.024161 0.976226 1.009329 5.277794 -2.056266 1.021806
 0.806088 0.803411 0.807202 19.654877 9.280963 0.806128
 1.008528 0.971050 0.997242 -4.724511 -4.987586 1.006354
 0.978114 0.957541 0.972820 2.716855 -7.953432 0.977215
 0.992830 0.968340 0.985508 2.888005 -0.873312 0.991597
 1.182754 1.098231 1.153756 -14.269655 -17.145308 1.178188
 0.911949 0.824356 0.887828 -17.534975 -16.293104 0.907923
 0.914814 0.803752 0.884839 -14.170735 4.326189 0.909866
 1.108482 1.081451 1.096329 -26.393959 -23.870926 1.106052
 1.055489 1.009800 1.040432 0.162952 0.066599 1.052786
 0.970250 0.921991 0.955673 12.861297 25.131548 0.968167
 0.938922 0.877137 0.920492 12.945097 -10.052592 0.936058
 0.777668 0.671464 0.750623 -2.716204 -11.699775 0.773117
 1.227672 1.266848 1.232709 21.971741 -23.849010 1.228709
 0.748935 0.643970 0.721409 21.033302 -14.232763 0.744451
 1.024847 0.990877 1.015488 -21.707987 3.147937 1.023468
 0.817321 0.736141 0.796180 9.373273 -13.545534 0.813172
 0.785434 0.669113 0.754554 27.572231 -5.687839 0.779645
 1.050953 0.916161 1.010757 6.382921 -11.453794 1.044872
 1.080782 0.951634 1.040788 14.255971 3.481991 1.074954
 1.093784 1.024383 1.071128 25.940750 4.376179 1.091255
 0.838198 0.709173 0.801491 -32.010231 -5.394872 0.832732
 0.943902 0.911594 0.934772 15.393020 7.556270 0.941991
 0.999071 0.975797 0.994790 22.763502 -0.149023 0.998656
 1.002692 0.936061 0.987055 -19.356005 0.358276 0.999749
 1.068917 0.977247 1.040584 8.137237 28.009996 1.065388
 0.992136 0.950068 0.980860 0.530649 -2.017159 0.990508
 1.010596 0.949088 0.994863 0.223330 -3.975556 1.008703
 1.128992 0.994129 1.085263 -11.335172 -24.534647 1.121375
 1.077797 0.978554 1.046466 -3.273621 -10.620664 1.072605
 0.999081 0.940604 0.982347 7.772603 8.312135 0.996416
 0.781797 0.810573 0.791942 26.747879 45.525265 0.783207
 1.002630 0.939279 0.984921 1.666508 -0.886000 1.000454
 0.951587 0.937897 0.949090 9.438704 12.228184 0.951220
 0.996618 0.970111 0.989748 -0.368698 -2.025454 0.995784
 1.140251 1.017371 1.099809 -15.435750 -27.387497 1.133254
 -0.913532 -1.069521 -0.961355 -14.972659 -33.112095 -0.921805
 -19.365820 19.226328
 -15.476897 20.157824
 -16.510147 21.093410
 55.573521 -55.850922
 72.780960 -73.137360
 -20.116739 18.307709
 -22.803989 15.953726
