# Supplementary material for: AMS 3.0: prediction of post-translational modifications
Source: BMC Bioinformatics. 2010 Apr 28;11:210. doi: 10.1186/1471-2105-11-210 (PMC2874555; doi:10.1186/1471-2105-11-210)
Supplement: Additional file 2 — PTM predictor software with training data. PTM_Archive.tar.gz includes the predictor software binaries together with all trained ANNs in tar.gz compressed form. [file 1471-2105-11-210-S2.GZ › PTM_Archive/5-hydroxylysine/A/Anet8.dat]

 2
 90 8 2
 -12.141265 1.086904 1.077054 1.063268 1.068968 1.056767 -21.450731 1.072565
 -2.240551 1.091289 1.072894 1.047977 1.056661 1.023943 -16.793922 1.066750
 -17.208158 1.247158 1.197777 1.135239 1.153772 1.065919 -23.707418 1.185185
 -9.817795 1.203292 1.160874 1.106616 1.122620 1.046610 -7.616224 1.149614
 -11.709270 1.139745 1.107682 1.066759 1.079187 1.023129 22.505861 1.098828
 -3.413754 0.969762 0.952551 0.916188 0.929306 0.866439 -9.298845 0.945472
 -8.664887 1.153630 1.141836 1.130722 1.134322 1.132528 -8.573542 1.138149
 6.695940 0.985155 0.953298 0.898978 0.917759 0.823273 24.703161 0.942476
 34.734093 1.169182 1.166004 1.166234 1.167205 1.190642 -17.465942 1.163338
 -9.788885 1.155276 1.099665 1.032057 1.050370 0.936345 -6.705977 1.088587
 -2.873887 1.011062 1.007294 1.000325 1.001809 0.988416 23.376570 1.005923
 3.290091 1.001756 0.989336 0.964262 0.971757 0.927074 50.142406 0.985094
 -4.025467 1.133042 1.079871 1.007204 1.029435 0.917765 8.625197 1.065726
 7.557276 1.134430 1.094440 1.040229 1.056536 0.976406 2.176541 1.084190
 -23.119637 1.141489 1.118053 1.092612 1.099212 1.067522 -13.540389 1.113294
 -0.598568 1.029323 1.024557 1.016814 1.020084 1.008225 -10.182105 1.022340
 -15.888644 1.077238 1.066667 1.060147 1.059599 1.055820 22.133154 1.067051
 13.698179 0.993582 0.974076 0.928937 0.946595 0.865078 20.864941 0.966169
 32.608856 1.144515 1.149166 1.171150 1.158501 1.203748 1.523397 1.156207
 -24.486490 1.065990 1.007769 0.930243 0.960009 0.815829 47.652935 0.992042
 17.596149 1.022354 1.015194 1.004254 1.007710 0.995800 6.268212 1.012733
 30.863462 1.022800 1.009639 0.998231 1.000915 0.966982 12.177493 1.005951
 17.457626 1.219739 1.179293 1.127760 1.142931 1.071209 -3.320808 1.169156
 16.806150 1.162431 1.124609 1.075191 1.090319 1.018396 -1.138711 1.114496
 6.489447 1.097292 1.067718 1.030420 1.042045 0.987211 0.480777 1.059459
 25.025713 0.925565 0.912665 0.886578 0.895912 0.844490 14.314872 0.907271
 2.968278 1.081348 1.071692 1.061370 1.064410 1.048916 -1.501550 1.069851
 -2.006769 1.045972 1.023559 0.988676 1.000617 0.943090 4.603587 1.017336
 3.409901 1.063643 1.057317 1.049427 1.051620 1.041193 -6.924117 1.055811
 1.603531 1.239311 1.203945 1.164561 1.175031 1.127340 -13.084111 1.196168
 15.509821 0.983092 0.973206 0.951558 0.960990 0.932655 -11.491492 0.966546
 46.002274 0.948431 0.926632 0.886076 0.902719 0.837555 10.937732 0.916187
 10.975039 1.055616 1.010686 0.940089 0.964685 0.841082 6.854973 0.999895
 -6.424444 1.062023 1.021978 0.966787 0.986302 0.884645 0.204733 1.011606
 -12.994655 1.062927 1.031834 0.996878 1.006493 0.939360 1.864757 1.023999
 -17.794733 0.998952 0.990787 0.973059 0.978286 0.955974 -30.940390 0.986779
 13.541098 1.011176 1.003140 0.975486 0.988800 0.947785 3.208882 0.996171
 41.518520 1.011084 0.988940 0.953533 0.961048 0.896118 -2.145607 0.985334
 2.144160 1.010636 0.999592 0.973254 0.984967 0.946477 -8.962020 0.993659
 27.547752 1.039038 1.005861 0.945699 0.965825 0.861486 4.516203 0.995071
 -42.385273 1.369940 1.332573 1.275082 1.293110 1.207656 -24.637278 1.320989
 -56.940292 1.390739 1.345453 1.275531 1.297422 1.194053 -32.589516 1.331622
 -6.856182 1.067751 1.045597 1.013198 1.025073 0.975840 -2.217781 1.037714
 9.506769 1.038396 1.028842 1.012363 1.019354 0.993544 7.347353 1.024438
 41.168209 0.986067 0.985689 0.977998 0.982776 0.967757 25.130747 0.982904
 33.500374 0.973664 0.980582 0.985757 0.985817 0.990325 19.636349 0.981006
 -2.948841 1.014550 0.991687 0.953991 0.966365 0.907094 -2.685414 0.983536
 22.365955 1.008134 1.017934 1.034129 1.029985 1.057964 19.377357 1.020098
 -4.696972 1.022305 1.011305 1.000968 1.005232 0.985467 -3.834911 1.007040
 26.129795 1.006194 0.991878 0.960091 0.972488 0.920921 15.021180 0.984262
 -5.484401 0.999304 0.987193 0.967709 0.974584 0.947143 -6.999468 0.983057
 -9.057150 1.023972 1.009014 0.981889 0.991449 0.950236 -9.042901 1.003825
 -15.786291 1.140588 1.090055 1.025125 1.044263 0.946215 -13.694004 1.076966
 -12.915742 1.120449 1.084375 1.037520 1.051379 0.981901 -8.870741 1.075307
 -2.213736 1.027241 1.005986 0.984969 0.994360 0.944154 4.951761 1.004100
 7.742814 0.833945 0.837719 0.838246 0.839588 0.836081 20.719254 0.837144
 -4.810424 1.010362 0.995613 0.968862 0.977623 0.940040 -4.775889 0.989666
 -8.337379 0.986813 0.980751 0.969464 0.973583 0.951557 1.796100 0.978747
 -1.154443 0.993980 0.985005 0.969330 0.974573 0.950983 3.868237 0.981695
 -16.447443 1.160116 1.115338 1.060315 1.075444 0.998554 -15.150136 1.104824
 -15.816016 0.936634 0.910444 0.865038 0.881368 0.802892 -18.651062 0.900791
 4.136063 0.941609 0.908554 0.852128 0.872441 0.774012 -13.687446 0.896690
 -22.432631 1.088865 1.067353 1.042575 1.050025 1.020849 -27.363405 1.061977
 -0.054252 1.053211 1.031391 1.002189 1.011001 0.967115 -1.476386 1.025423
 25.406780 0.982406 0.965113 0.938906 0.947263 0.905582 15.168073 0.960023
 -8.808774 0.958129 0.938481 0.906687 0.916553 0.862956 13.359405 0.932691
 -11.222205 0.828625 0.803050 0.753702 0.772669 0.679947 -1.401210 0.792811
 -24.472334 1.182137 1.179618 1.190563 1.182675 1.218933 21.359037 1.182604
 -14.867667 0.811790 0.786897 0.739409 0.757346 0.670675 21.185200 0.776666
 2.253330 1.026579 1.013487 0.988981 0.997713 0.956477 -23.293791 1.009042
 -13.119910 0.863185 0.842143 0.800639 0.817591 0.747259 10.038016 0.831913
 -6.492744 0.846555 0.815439 0.756638 0.779911 0.681247 30.171505 0.800989
 -11.767610 1.070632 1.019749 0.954901 0.976372 0.858584 6.800656 1.008896
 3.257593 1.093692 1.045496 0.985876 1.000263 0.893619 14.638214 1.034970
 3.494288 1.085354 1.054349 1.018221 1.025978 0.970237 27.169600 1.050182
 -4.937951 0.883861 0.844604 0.782402 0.802219 0.692708 -32.784218 0.833284
 7.363276 0.954782 0.944450 0.924495 0.932712 0.901224 15.114316 0.939468
 0.041661 0.994780 0.985084 0.972079 0.973642 0.941730 23.778717 0.985639
 1.099466 1.017088 0.995733 0.956716 0.970844 0.905882 -19.409815 0.988208
 27.677483 1.074723 1.037647 0.997299 1.008067 0.927187 7.461939 1.033014
 -1.641140 0.999915 0.986534 0.963738 0.971646 0.932482 0.310112 0.982541
 -3.660962 1.016465 1.000112 0.963581 0.975306 0.916914 0.087942 0.992764
 -24.471735 1.130801 1.071508 0.995209 1.018452 0.899724 -12.002263 1.055759
 -10.733271 1.081698 1.039841 0.985644 1.002887 0.915539 -3.632435 1.028645
 8.490596 1.001676 0.988349 0.957821 0.967589 0.917084 8.150143 0.982425
 45.795692 0.793154 0.806461 0.826181 0.820669 0.840707 27.948900 0.810070
 -0.602728 1.006807 0.992839 0.957681 0.968996 0.911535 1.607298 0.985753
 12.111557 0.961168 0.959295 0.954283 0.956521 0.942901 9.715583 0.958676
 -2.370609 1.000443 0.993192 0.979284 0.984405 0.959427 -0.658591 0.990759
 -27.670301 1.140427 1.081671 1.010478 1.032342 0.925061 -16.191488 1.068306
 -32.123623 -0.893339 -0.955775 -1.050086 -1.020410 -1.155708 -17.330339 -0.976765
 74.542091 -74.928947
 -14.132493 15.166659
 -11.790624 16.264771
 -14.251323 12.355659
 -10.778535 16.247656
 -10.752395 14.319269
 56.230328 -56.517391
 -15.300922 12.452846
 -19.368458 10.077367
 -12.142916 1.086906 1.077056 1.063271 1.068970 1.056770 -21.450695 1.072567
 -2.242323 1.091291 1.072896 1.047980 1.056664 1.023947 -16.793879 1.066752
 -17.210720 1.247161 1.197780 1.135242 1.153775 1.065924 -23.707329 1.185188
 -9.819946 1.203294 1.160877 1.106619 1.122622 1.046614 -7.616135 1.149616
 -11.711012 1.139747 1.107684 1.066762 1.079190 1.023132 22.505936 1.098830
 -3.415205 0.969763 0.952553 0.916190 0.929308 0.866442 -9.298819 0.945474
 -8.667169 1.153633 1.141838 1.130725 1.134325 1.132532 -8.573470 1.138152
 6.694981 0.985156 0.953299 0.898980 0.917760 0.823276 24.703173 0.942477
 34.731747 1.169184 1.166007 1.166237 1.167208 1.190647 -17.465839 1.163341
 -9.790540 1.155277 1.099667 1.032060 1.050372 0.936349 -6.705925 1.088589
 -2.875041 1.011064 1.007296 1.000327 1.001811 0.988418 23.376589 1.005924
 3.288601 1.001758 0.989338 0.964264 0.971759 0.927077 50.142426 0.985096
 -4.027970 1.133045 1.079874 1.007208 1.029439 0.917770 8.625276 1.065729
 7.555223 1.134432 1.094443 1.040232 1.056539 0.976410 2.176611 1.084193
 -23.121244 1.141491 1.118055 1.092614 1.099214 1.067526 -13.540330 1.113297
 -0.599822 1.029324 1.024559 1.016816 1.020085 1.008228 -10.182049 1.022342
 -15.890280 1.077240 1.066669 1.060150 1.059602 1.055823 22.133179 1.067053
 13.697282 0.993583 0.974077 0.928938 0.946597 0.865080 20.864971 0.966170
 32.608204 1.144515 1.149167 1.171151 1.158502 1.203749 1.523416 1.156208
 -24.488859 1.065992 1.007771 0.930247 0.960012 0.815834 47.652973 0.992045
 17.594748 1.022355 1.015195 1.004257 1.007712 0.995803 6.268250 1.012735
 30.861607 1.022802 1.009641 0.998234 1.000918 0.966985 12.177544 1.005954
 17.454134 1.219743 1.179297 1.127766 1.142936 1.071216 -3.320712 1.169160
 16.803604 1.162434 1.124612 1.075195 1.090323 1.018401 -1.138641 1.114500
 6.488029 1.097294 1.067720 1.030422 1.042047 0.987214 0.480816 1.059461
 25.025715 0.925565 0.912665 0.886579 0.895912 0.844490 14.314872 0.907271
 2.966466 1.081350 1.071695 1.061372 1.064413 1.048919 -1.501501 1.069854
 -2.007333 1.045972 1.023560 0.988677 1.000618 0.943091 4.603603 1.017336
 3.408817 1.063645 1.057318 1.049429 1.051621 1.041195 -6.924087 1.055812
 1.600401 1.239315 1.203949 1.164566 1.175036 1.127346 -13.084025 1.196172
 15.508689 0.983093 0.973207 0.951560 0.960992 0.932657 -11.491399 0.966547
 46.000919 0.948432 0.926634 0.886078 0.902721 0.837557 10.937818 0.916188
 10.971914 1.055619 1.010690 0.940094 0.964690 0.841088 6.855011 0.999899
 -6.427496 1.062027 1.021982 0.966792 0.986307 0.884651 0.204737 1.011610
 -12.997190 1.062930 1.031838 0.996882 1.006497 0.939365 1.864761 1.024002
 -17.795853 0.998953 0.990788 0.973060 0.978287 0.955976 -30.940325 0.986780
 13.539074 1.011178 1.003143 0.975489 0.988803 0.947788 3.208981 0.996173
 41.517384 1.011086 0.988942 0.953535 0.961050 0.896121 -2.145601 0.985336
 2.141316 1.010639 0.999595 0.973258 0.984971 0.946483 -8.961962 0.993663
 27.545927 1.039041 1.005863 0.945701 0.965828 0.861490 4.516227 0.995073
 -42.385265 1.369940 1.332572 1.275082 1.293110 1.207656 -24.637274 1.320989
 -56.940285 1.390739 1.345453 1.275531 1.297422 1.194052 -32.589508 1.331622
 -6.859798 1.067755 1.045601 1.013204 1.025078 0.975847 -2.217682 1.037719
 9.503153 1.038400 1.028846 1.012369 1.019359 0.993551 7.347451 1.024443
 41.164593 0.986071 0.985694 0.978003 0.982781 0.967764 25.130844 0.982909
 33.497890 0.973666 0.980585 0.985760 0.985821 0.990330 19.636415 0.981009
 -2.949864 1.014551 0.991688 0.953993 0.966366 0.907096 -2.685386 0.983537
 22.363018 1.008137 1.017938 1.034133 1.029989 1.057969 19.377438 1.020102
 -4.697945 1.022307 1.011306 1.000970 1.005234 0.985469 -3.834885 1.007041
 26.126177 1.006198 0.991882 0.960097 0.972493 0.920928 15.021277 0.984267
 -5.485804 0.999305 0.987194 0.967711 0.974586 0.947145 -6.999429 0.983059
 -9.059004 1.023974 1.009017 0.981892 0.991452 0.950240 -9.042850 1.003828
 -15.789786 1.140592 1.090060 1.025130 1.044268 0.946222 -13.693910 1.076971
 -12.918291 1.120452 1.084378 1.037524 1.051383 0.981906 -8.870672 1.075310
 -2.215155 1.027242 1.005987 0.984971 0.994362 0.944157 4.951799 1.004102
 7.742815 0.833945 0.837719 0.838246 0.839588 0.836081 20.719252 0.837144
 -4.812235 1.010364 0.995615 0.968865 0.977626 0.940044 -4.775839 0.989669
 -8.337945 0.986814 0.980752 0.969465 0.973584 0.951558 1.796116 0.978748
 -1.155528 0.993982 0.985006 0.969332 0.974574 0.950985 3.868267 0.981696
 -16.450575 1.160120 1.115342 1.060319 1.075448 0.998560 -15.150052 1.104828
 -15.816451 0.936635 0.910445 0.865039 0.881368 0.802892 -18.651051 0.900792
 4.135477 0.941610 0.908555 0.852129 0.872442 0.774014 -13.687432 0.896691
 -22.435318 1.088868 1.067356 1.042579 1.050028 1.020854 -27.363333 1.061981
 -0.056833 1.053214 1.031394 1.002193 1.011005 0.967120 -1.476315 1.025426
 25.404770 0.982408 0.965116 0.938909 0.947266 0.905586 15.168129 0.960025
 -8.810225 0.958131 0.938483 0.906689 0.916555 0.862959 13.359447 0.932693
 -11.222351 0.828625 0.803051 0.753702 0.772669 0.679948 -1.401205 0.792811
 -24.475809 1.182141 1.179622 1.190568 1.182680 1.218939 21.359129 1.182608
 -14.867858 0.811790 0.786897 0.739409 0.757346 0.670675 21.185205 0.776666
 2.251577 1.026581 1.013489 0.988984 0.997715 0.956480 -23.293739 1.009045
 -13.121064 0.863186 0.842144 0.800641 0.817593 0.747261 10.038037 0.831915
 -6.494348 0.846556 0.815441 0.756641 0.779913 0.681250 30.171539 0.800991
 -11.770215 1.070635 1.019753 0.954905 0.976376 0.858590 6.800724 1.008899
 3.255450 1.093695 1.045499 0.985880 1.000266 0.893624 14.638269 1.034973
 3.492605 1.085356 1.054351 1.018224 1.025980 0.970240 27.169634 1.050185
 -4.939200 0.883862 0.844605 0.782404 0.802221 0.692710 -32.784199 0.833286
 7.362183 0.954783 0.944452 0.924496 0.932714 0.901226 15.114353 0.939469
 0.040064 0.994782 0.985086 0.972081 0.973645 0.941734 23.778738 0.985641
 1.098966 1.017088 0.995733 0.956717 0.970845 0.905883 -19.409782 0.988208
 27.675896 1.074725 1.037649 0.997302 1.008070 0.927190 7.462005 1.033016
 -1.642542 0.999917 0.986536 0.963741 0.971648 0.932484 0.310150 0.982543
 -3.662817 1.016467 1.000115 0.963584 0.975309 0.916918 0.087993 0.992767
 -24.475227 1.130805 1.071513 0.995215 1.018457 0.899731 -12.002169 1.055763
 -10.735818 1.081701 1.039844 0.985647 1.002891 0.915544 -3.632365 1.028648
 8.489178 1.001678 0.988351 0.957824 0.967591 0.917087 8.150181 0.982426
 45.795685 0.793154 0.806461 0.826181 0.820669 0.840707 27.948896 0.810070
 -0.604540 1.006809 0.992841 0.957684 0.968999 0.911539 1.607348 0.985756
 12.110992 0.961169 0.959296 0.954284 0.956522 0.942903 9.715598 0.958676
 -2.371693 1.000445 0.993193 0.979285 0.984407 0.959429 -0.658561 0.990760
 -27.673431 1.140431 1.081675 1.010483 1.032346 0.925067 -16.191402 1.068310
 -32.127239 -0.893335 -0.955770 -1.050081 -1.020405 -1.155701 -17.330242 -0.976760
 74.541412 -74.928291
 -14.133380 15.167525
 -11.791511 16.265635
 -14.252209 12.356524
 -10.779421 16.248520
 -10.753281 14.320133
 56.229427 -56.516514
 -15.301809 12.453711
 -19.369345 10.078233
