# Supplementary material for: AMS 3.0: prediction of post-translational modifications
Source: BMC Bioinformatics. 2010 Apr 28;11:210. doi: 10.1186/1471-2105-11-210 (PMC2874555; doi:10.1186/1471-2105-11-210)
Supplement: Additional file 2 — PTM predictor software with training data. PTM_Archive.tar.gz includes the predictor software binaries together with all trained ANNs in tar.gz compressed form. [file 1471-2105-11-210-S2.GZ › PTM_Archive/5-hydroxylysine/P/Pnet10.dat]

 2
 90 10 2
 0.910399 0.964096 0.894259 0.557980 -0.122676 0.905762 0.930336 1.020500 -0.295246 1.027487
 0.883891 0.953325 0.863154 0.443907 -0.337771 0.877867 0.909624 1.027773 -0.526501 1.037059
 0.704865 0.881218 0.652698 -0.340413 -2.647570 0.690628 0.769054 1.078650 -3.042217 1.103616
 0.750200 0.899172 0.706011 -0.121370 -2.023892 0.738486 0.804274 1.066791 -2.331552 1.087900
 0.814699 0.925183 0.781743 0.168655 -1.278015 0.806305 0.854642 1.049593 -1.495021 1.065189
 0.921450 0.968107 0.907476 0.633261 0.110323 0.917558 0.938634 1.018318 0.016169 1.024599
 0.860596 0.944103 0.835694 0.333281 -0.834126 0.853589 0.891401 1.034635 -1.080588 1.045869
 0.892587 0.956541 0.873495 0.514200 -0.098238 0.887659 0.915778 1.027795 -0.140019 1.036915
 0.882926 0.952207 0.862072 0.486296 -0.108157 0.878075 0.907887 1.029451 -0.215695 1.039121
 0.742376 0.897109 0.697064 -0.197910 -2.768530 0.729178 0.799095 1.069725 -3.231988 1.091559
 0.944257 0.977742 0.934587 0.719551 0.718226 0.940723 0.957126 1.011983 0.756752 1.016306
 0.923392 0.969254 0.909988 0.626986 0.567580 0.918937 0.940653 1.017313 0.607430 1.023299
 0.749758 0.898802 0.705614 -0.124391 -1.324885 0.737730 0.804130 1.064391 -1.436533 1.085185
 0.794199 0.916402 0.758121 0.100393 -0.271611 0.784476 0.838715 1.052558 -0.203444 1.069729
 0.842218 0.935779 0.814676 0.318793 0.290012 0.834727 0.876390 1.040127 0.414698 1.053262
 0.955901 0.981826 0.948139 0.804154 2.041058 0.953440 0.965757 1.007812 2.402248 1.011100
 0.900150 0.959861 0.883020 0.527355 0.266118 0.894236 0.922694 1.023731 0.272785 1.031565
 0.902902 0.960656 0.885245 0.562581 0.899044 0.898651 0.923817 1.023697 1.113867 1.031797
 0.931617 0.971736 0.920669 0.725967 1.630159 0.927253 0.946920 1.015110 1.896861 1.020749
 0.768256 0.906859 0.726892 -0.070547 -2.155664 0.757390 0.818636 1.061087 -2.502096 1.080433
 0.959658 0.983400 0.952607 0.817957 1.621180 0.957268 0.968767 1.006680 1.844522 1.009492
 0.938791 0.974627 0.928214 0.740280 1.732052 0.935440 0.952289 1.011643 2.005433 1.016217
 0.747938 0.897438 0.703643 -0.095974 -0.727425 0.736112 0.802340 1.063972 -0.713859 1.084930
 0.786658 0.913694 0.748814 0.044447 -0.783825 0.776621 0.832959 1.054857 -0.806589 1.072466
 0.846370 0.938471 0.818886 0.277244 -0.629054 0.839014 0.880056 1.040360 -0.680730 1.053000
 0.960888 0.985847 0.952969 0.715959 0.449461 0.958277 0.970679 1.007816 0.552351 1.010804
 0.921708 0.967893 0.908279 0.660779 1.309039 0.917411 0.938902 1.017569 1.503272 1.023780
 0.885250 0.955023 0.864138 0.408924 -0.857802 0.879517 0.910874 1.030394 -0.964110 1.039719
 0.944718 0.977414 0.935136 0.754149 1.197765 0.941722 0.956901 1.012601 1.341938 1.017088
 0.762120 0.903204 0.720317 -0.027041 -1.104984 0.751104 0.813292 1.061618 -1.236034 1.081574
 0.921544 0.968643 0.907287 0.616090 0.346417 0.917572 0.939033 1.017924 0.287811 1.023920
 0.905093 0.961992 0.887767 0.542513 0.431892 0.900372 0.926140 1.021813 0.439590 1.029178
 0.789124 0.914957 0.751526 0.035898 -0.272657 0.779038 0.835167 1.052635 -0.126854 1.069713
 0.816857 0.925977 0.784382 0.173783 -0.222182 0.808054 0.856808 1.046216 -0.129710 1.061102
 0.856363 0.941798 0.831074 0.359169 -0.268803 0.849507 0.887505 1.036719 -0.296507 1.048602
 0.910865 0.964017 0.895445 0.583697 -0.408013 0.905938 0.930718 1.021869 -0.640222 1.029181
 0.896702 0.958397 0.877865 0.508341 0.149980 0.891895 0.919294 1.024561 0.074955 1.032576
 0.896731 0.957796 0.879406 0.563431 0.348602 0.891011 0.919417 1.025185 0.389261 1.033997
 0.902351 0.960417 0.884711 0.559206 0.058559 0.898033 0.923360 1.024163 -0.060023 1.032188
 0.832078 0.932697 0.802002 0.206076 -0.356792 0.823893 0.869015 1.042335 -0.299655 1.055932
 0.880189 0.950487 0.859298 0.421289 -2.285947 0.874588 0.905655 1.044676 -2.816625 1.054318
 0.844391 0.936547 0.817050 0.244563 -3.290431 0.837062 0.877791 1.054907 -3.988694 1.067732
 0.841426 0.934589 0.814198 0.319612 0.952582 0.833020 0.876080 1.034327 1.042188 1.046798
 0.896455 0.956148 0.879059 0.589712 2.483215 0.890660 0.918950 1.018045 2.819702 1.025611
 0.962022 0.981961 0.956442 0.912543 4.381833 0.959521 0.970157 0.998456 5.049240 1.000243
 1.001796 0.998639 1.002899 1.070947 4.075081 1.001389 1.001316 0.990499 4.663473 0.989285
 0.889441 0.955711 0.869866 0.482833 -0.789618 0.883922 0.913682 1.029697 -1.019648 1.038454
 1.002191 0.998369 1.003616 1.090688 4.603156 1.001680 1.001530 0.989124 5.259478 0.987724
 0.939331 0.975344 0.928750 0.725688 0.426281 0.936185 0.952604 1.015247 0.359835 1.019556
 0.891912 0.954317 0.873733 0.572083 2.464948 0.885976 0.915410 1.019250 2.826279 1.027357
 0.911268 0.964131 0.895872 0.601959 0.372380 0.906452 0.930929 1.021188 0.315856 1.028389
 0.875150 0.949320 0.853458 0.449331 0.026824 0.868618 0.902585 1.030697 -0.074443 1.041000
 0.737354 0.892925 0.691769 -0.128784 -1.324545 0.724484 0.794148 1.067418 -1.597199 1.089450
 0.810555 0.922812 0.777761 0.178643 -0.515285 0.801197 0.851669 1.048342 -0.656932 1.064286
 0.908252 0.962666 0.892455 0.592855 0.710855 0.903301 0.928360 1.022405 0.765433 1.029864
 1.045489 1.019262 1.053430 1.142819 2.353963 1.046476 1.036893 0.984410 2.671101 0.979916
 0.886305 0.953729 0.866589 0.502707 0.394228 0.880323 0.911143 1.027649 0.378470 1.036759
 0.973400 0.989432 0.968971 0.860228 1.149674 0.971312 0.979807 1.005014 1.214902 1.006967
 0.937694 0.974665 0.926786 0.720073 0.953339 0.934277 0.951430 1.014621 1.035530 1.019568
 0.757513 0.901019 0.715494 -0.029835 -1.402697 0.745981 0.809641 1.062966 -1.730208 1.083618
 0.914226 0.966073 0.899036 0.557547 -0.324839 0.909318 0.933744 1.020799 -0.522337 1.027743
 0.892756 0.957168 0.873836 0.471685 -0.364100 0.886901 0.916817 1.026507 -0.547828 1.035288
 0.833656 0.932023 0.804814 0.285890 0.514791 0.825395 0.869730 1.041155 0.620098 1.055041
 0.847213 0.937473 0.820823 0.355106 0.366260 0.839818 0.880195 1.038263 0.399714 1.051062
 0.912240 0.963832 0.897187 0.644439 1.188796 0.907878 0.931165 1.020977 1.348650 1.028069
 0.919344 0.967640 0.905206 0.622061 -0.011691 0.914813 0.937484 1.019145 -0.168837 1.025541
 0.955679 0.982692 0.947667 0.726941 0.646352 0.952643 0.966343 1.008696 0.669558 1.011704
 0.880392 0.950259 0.860220 0.578284 1.464924 0.874928 0.905694 1.029599 1.700536 1.039983
 0.957602 0.983448 0.950012 0.748868 0.227881 0.954920 0.967586 1.009053 0.131508 1.012321
 0.892339 0.956182 0.873649 0.516788 0.740010 0.886733 0.915928 1.026142 0.829436 1.034985
 0.938539 0.975474 0.927373 0.684711 0.505910 0.935160 0.952467 1.013278 0.483205 1.017930
 0.909409 0.963637 0.893091 0.558728 0.150881 0.904838 0.929603 1.021085 0.078381 1.028270
 0.769278 0.906420 0.729414 -0.007701 -0.957927 0.757493 0.819618 1.059615 -1.094489 1.078886
 0.788640 0.914140 0.752293 0.093920 -0.661413 0.777898 0.834579 1.055290 -0.759934 1.073218
 0.851113 0.939429 0.825824 0.376156 0.292854 0.843170 0.883671 1.038368 0.337964 1.050989
 0.879337 0.951478 0.858679 0.462006 0.130331 0.872518 0.906293 1.030054 0.087057 1.040078
 0.933652 0.973137 0.921906 0.686112 1.073968 0.929939 0.948577 1.013970 1.206203 1.018856
 0.948274 0.978688 0.940220 0.793990 1.712609 0.944614 0.960055 1.011163 1.967353 1.015428
 0.870002 0.947432 0.847131 0.418103 -0.325295 0.863732 0.898247 1.033647 -0.460151 1.044581
 0.833844 0.932580 0.805403 0.283971 -0.272085 0.825114 0.870230 1.042659 -0.329154 1.056685
 0.923825 0.969568 0.910504 0.636525 0.870374 0.919280 0.941118 1.017254 0.971618 1.023209
 0.876207 0.950259 0.854526 0.431257 0.263391 0.869513 0.903762 1.030319 0.284427 1.040236
 0.682629 0.871580 0.627112 -0.385306 -2.312020 0.667207 0.751417 1.084054 -2.657260 1.110953
 0.781270 0.911287 0.743171 0.054161 -0.828845 0.770626 0.828581 1.057394 -0.952949 1.075896
 0.908967 0.962777 0.893305 0.613143 1.130986 0.904294 0.928778 1.022292 1.309978 1.029876
 1.124678 1.050539 1.146905 1.523545 4.862751 1.129344 1.098902 0.960468 5.665353 0.948955
 0.885830 0.954067 0.865927 0.476349 0.576715 0.879509 0.911361 1.027574 0.663980 1.036655
 1.002062 1.000816 1.002695 1.002237 2.152007 1.001622 1.002119 0.996564 2.452080 0.995999
 0.948197 0.979050 0.939312 0.767842 1.479257 0.944997 0.959868 1.011387 1.683236 1.015447
 0.692266 0.875597 0.638377 -0.344006 -2.773236 0.677623 0.758889 1.082628 -3.250134 1.108814
 -1.306514 -1.123265 -1.360931 -2.420172 -4.421134 -1.321921 -1.239100 -0.922598 -4.761132 -0.897610
 0.335389 0.420011
 -1.235072 0.446355
 -0.701847 -1.000689
 2.004624 -2.292896
 11.810311 -9.866669
 2.311032 2.321100
 -1.335270 -0.761890
 -1.800681 2.817689
 13.790272 -12.063354
 -2.231564 2.880896
 -3.080543 -1.577580
 0.910398 0.964090 0.894262 0.558414 -0.118795 0.905763 0.930333 1.020491 -0.290560 1.027478
 0.883891 0.953317 0.863157 0.444491 -0.332516 0.877867 0.909620 1.027762 -0.520162 1.037047
 0.704864 0.881205 0.652703 -0.339418 -2.638825 0.690629 0.769047 1.078630 -3.031680 1.103595
 0.750199 0.899163 0.706014 -0.120693 -2.018046 0.738487 0.804269 1.066777 -2.324499 1.087885
 0.814699 0.925178 0.781744 0.168962 -1.275508 0.806306 0.854639 1.049586 -1.491985 1.065182
 0.921450 0.968109 0.907476 0.633100 0.108589 0.917558 0.938635 1.018321 0.014104 1.024602
 0.860596 0.944095 0.835697 0.333880 -0.828701 0.853590 0.891397 1.034623 -1.074058 1.045856
 0.892587 0.956540 0.873496 0.514230 -0.098159 0.887659 0.915778 1.027794 -0.139882 1.036914
 0.882926 0.952202 0.862074 0.486662 -0.104852 0.878075 0.907885 1.029444 -0.211725 1.039113
 0.742375 0.897096 0.697068 -0.196927 -2.759705 0.729179 0.799089 1.069705 -3.221362 1.091539
 0.944257 0.977743 0.934587 0.719429 0.716963 0.940723 0.957126 1.011985 0.755284 1.016308
 0.923393 0.969256 0.909987 0.626818 0.565813 0.918937 0.940654 1.017316 0.605365 1.023302
 0.749758 0.898805 0.705612 -0.124692 -1.328114 0.737730 0.804132 1.064396 -1.440337 1.085190
 0.794199 0.916405 0.758120 0.100139 -0.274345 0.784476 0.838717 1.052562 -0.206668 1.069734
 0.842218 0.935781 0.814676 0.318606 0.288017 0.834727 0.876391 1.040130 0.412356 1.053265
 0.955901 0.981828 0.948138 0.804032 2.039778 0.953440 0.965757 1.007814 2.400750 1.011103
 0.900150 0.959863 0.883020 0.527160 0.264078 0.894236 0.922695 1.023734 0.270402 1.031568
 0.902902 0.960657 0.885244 0.562510 0.898246 0.898651 0.923818 1.023698 1.112923 1.031798
 0.931617 0.971738 0.920668 0.725806 1.628438 0.927253 0.946921 1.015113 1.894836 1.020752
 0.768257 0.906862 0.726891 -0.070808 -2.158475 0.757390 0.818638 1.061091 -2.505420 1.080438
 0.959658 0.983395 0.952609 0.818336 1.624489 0.957268 0.968764 1.006672 1.848517 1.009483
 0.938791 0.974621 0.928217 0.740781 1.736428 0.935440 0.952285 1.011633 2.010714 1.016206
 0.747937 0.897425 0.703648 -0.095031 -0.719251 0.736113 0.802334 1.063952 -0.704002 1.084909
 0.786658 0.913684 0.748817 0.045119 -0.778036 0.776622 0.832955 1.054843 -0.799600 1.072451
 0.846370 0.938466 0.818888 0.277603 -0.625997 0.839015 0.880053 1.040353 -0.677025 1.052992
 0.960889 0.985848 0.952968 0.715896 0.448820 0.958277 0.970679 1.007817 0.551624 1.010805
 0.921708 0.967886 0.908282 0.661273 1.313373 0.917411 0.938899 1.017559 1.508510 1.023769
 0.885250 0.955022 0.864139 0.409042 -0.856853 0.879517 0.910873 1.030391 -0.962943 1.039717
 0.944718 0.977410 0.935137 0.754421 1.200104 0.941722 0.956899 1.012596 1.344783 1.017082
 0.762119 0.903193 0.720321 -0.026181 -1.097492 0.751105 0.813286 1.061600 -1.227008 1.081555
 0.921544 0.968644 0.907287 0.615970 0.344865 0.917572 0.939033 1.017926 0.285969 1.023922
 0.905093 0.961992 0.887767 0.542445 0.430826 0.900373 0.926141 1.021813 0.438334 1.029179
 0.789123 0.914946 0.751530 0.036665 -0.265863 0.779039 0.835162 1.052619 -0.118628 1.069696
 0.816856 0.925966 0.784387 0.174615 -0.214623 0.808055 0.856802 1.046199 -0.120575 1.061085
 0.856363 0.941789 0.831077 0.359830 -0.262781 0.849508 0.887500 1.036706 -0.289230 1.048588
 0.910865 0.964013 0.895447 0.584032 -0.405235 0.905939 0.930716 1.021861 -0.636851 1.029174
 0.896703 0.958400 0.877865 0.508111 0.147368 0.891895 0.919295 1.024565 0.071855 1.032580
 0.896730 0.957781 0.879412 0.564600 0.359325 0.891012 0.919410 1.025162 0.402158 1.033973
 0.902351 0.960418 0.884711 0.559091 0.057198 0.898033 0.923360 1.024165 -0.061629 1.032189
 0.832078 0.932689 0.802005 0.206609 -0.352074 0.823894 0.869012 1.042324 -0.293932 1.055921
 0.880189 0.950487 0.859298 0.421289 -2.285947 0.874587 0.905655 1.044676 -2.816624 1.054318
 0.844391 0.936547 0.817050 0.244563 -3.290431 0.837062 0.877791 1.054907 -3.988693 1.067732
 0.841426 0.934576 0.814203 0.320556 0.960751 0.833021 0.876074 1.034307 1.052069 1.046778
 0.896454 0.956134 0.879064 0.590656 2.491384 0.890661 0.918944 1.018025 2.829582 1.025591
 0.962021 0.981948 0.956447 0.913487 4.390001 0.959523 0.970150 0.998437 5.059121 1.000223
 1.001796 0.998630 1.002902 1.071596 4.080695 1.001390 1.001312 0.990485 4.670264 0.989271
 0.889441 0.955707 0.869868 0.483100 -0.787307 0.883922 0.913680 1.029692 -1.016852 1.038448
 1.002191 0.998358 1.003620 1.091454 4.609793 1.001681 1.001524 0.989108 5.267506 0.987708
 0.939331 0.975341 0.928751 0.725942 0.428478 0.936186 0.952603 1.015242 0.362492 1.019550
 0.891911 0.954303 0.873738 0.573027 2.473117 0.885978 0.915404 1.019230 2.836159 1.027336
 0.911268 0.964126 0.895874 0.602321 0.375510 0.906453 0.930927 1.021181 0.319648 1.028382
 0.875149 0.949314 0.853460 0.449814 0.031007 0.868618 0.902582 1.030687 -0.069383 1.040989
 0.737353 0.892912 0.691774 -0.127836 -1.316294 0.724485 0.794142 1.067398 -1.587249 1.089429
 0.810555 0.922803 0.777764 0.179330 -0.509316 0.801197 0.851664 1.048328 -0.649730 1.064271
 0.908252 0.962661 0.892457 0.593226 0.714055 0.903302 0.928357 1.022398 0.769300 1.029856
 1.045489 1.019262 1.053429 1.142779 2.353571 1.046476 1.036893 0.984411 2.670666 0.979916
 0.886305 0.953722 0.866592 0.503192 0.398437 0.880323 0.911140 1.027639 0.383549 1.036748
 0.973400 0.989430 0.968971 0.860328 1.150486 0.971312 0.979806 1.005011 1.215931 1.006965
 0.937693 0.974661 0.926787 0.720367 0.955908 0.934277 0.951428 1.014615 1.038632 1.019562
 0.757512 0.901007 0.715498 -0.028962 -1.395058 0.745982 0.809636 1.062948 -1.721016 1.083599
 0.914226 0.966072 0.899036 0.557629 -0.324337 0.909319 0.933743 1.020797 -0.521693 1.027741
 0.892756 0.957166 0.873836 0.471825 -0.363160 0.886902 0.916816 1.026504 -0.546654 1.035284
 0.833655 0.932013 0.804817 0.286622 0.521178 0.825396 0.869725 1.041139 0.627826 1.055025
 0.847213 0.937463 0.820827 0.355842 0.372794 0.839819 0.880191 1.038248 0.407598 1.051047
 0.912240 0.963825 0.897190 0.644936 1.193168 0.907878 0.931162 1.020966 1.353925 1.028058
 0.919344 0.967637 0.905207 0.622322 -0.009402 0.914814 0.937482 1.019140 -0.166060 1.025536
 0.955679 0.982694 0.947666 0.726767 0.644436 0.952643 0.966344 1.008699 0.667314 1.011707
 0.880391 0.950242 0.860226 0.579535 1.476385 0.874929 0.905686 1.029574 1.714296 1.039957
 0.957602 0.983449 0.950012 0.748835 0.227477 0.954920 0.967586 1.009053 0.131066 1.012322
 0.892339 0.956178 0.873651 0.517005 0.741738 0.886734 0.915927 1.026137 0.831567 1.034980
 0.938539 0.975468 0.927375 0.685120 0.509604 0.935160 0.952464 1.013270 0.487667 1.017921
 0.909409 0.963630 0.893093 0.559219 0.155305 0.904839 0.929600 1.021075 0.083720 1.028260
 0.769277 0.906408 0.729419 -0.006809 -0.950125 0.757495 0.819612 1.059597 -1.085074 1.078866
 0.788639 0.914128 0.752297 0.094822 -0.653478 0.777899 0.834573 1.055271 -0.750369 1.073199
 0.851112 0.939419 0.825828 0.376940 0.299782 0.843170 0.883666 1.038352 0.346306 1.050973
 0.879337 0.951475 0.858680 0.462150 0.131349 0.872518 0.906292 1.030050 0.088334 1.040074
 0.933651 0.973125 0.921910 0.686991 1.082009 0.929940 0.948571 1.013953 1.215874 1.018838
 0.948274 0.978687 0.940220 0.794017 1.712656 0.944614 0.960054 1.011162 1.967444 1.015427
 0.870001 0.947415 0.847137 0.419357 -0.313787 0.863733 0.898239 1.033623 -0.446326 1.044556
 0.833843 0.932573 0.805405 0.284452 -0.267925 0.825115 0.870227 1.042649 -0.324106 1.056675
 0.923825 0.969563 0.910506 0.636900 0.873624 0.919281 0.941116 1.017246 0.975539 1.023201
 0.876206 0.950252 0.854528 0.431754 0.267702 0.869513 0.903759 1.030309 0.289625 1.040225
 0.682628 0.871567 0.627117 -0.384363 -2.303821 0.667208 0.751411 1.084035 -2.647369 1.110932
 0.781270 0.911278 0.743174 0.054834 -0.823013 0.770627 0.828576 1.057380 -0.945900 1.075882
 0.908967 0.962772 0.893307 0.613489 1.133947 0.904295 0.928776 1.022285 1.313582 1.029868
 1.124678 1.050540 1.146905 1.523493 4.862247 1.129344 1.098902 0.960469 5.664795 0.948956
 0.885829 0.954061 0.865929 0.476824 0.580807 0.879509 0.911357 1.027564 0.668923 1.036644
 1.002062 1.000814 1.002696 1.002355 2.153014 1.001623 1.002118 0.996562 2.453333 0.995997
 0.948197 0.979046 0.939313 0.768114 1.481584 0.944997 0.959867 1.011381 1.686060 1.015441
 0.692265 0.875585 0.638382 -0.343149 -2.765769 0.677624 0.758883 1.082610 -3.241133 1.108796
 -1.306515 -1.123278 -1.360926 -2.419227 -4.412963 -1.321920 -1.239106 -0.922618 -4.751250 -0.897630
 0.344743 0.411075
 -1.225679 0.437381
 -0.692509 -1.009608
 2.012283 -2.300179
 11.815065 -9.871089
 2.320381 2.312169
 -1.325899 -0.770842
 -1.791264 2.808691
 13.794893 -12.067636
 -2.222144 2.871896
 -3.071095 -1.586606
