# Supplementary material for: AMS 3.0: prediction of post-translational modifications
Source: BMC Bioinformatics. 2010 Apr 28;11:210. doi: 10.1186/1471-2105-11-210 (PMC2874555; doi:10.1186/1471-2105-11-210)
Supplement: Additional file 2 — PTM predictor software with training data. PTM_Archive.tar.gz includes the predictor software binaries together with all trained ANNs in tar.gz compressed form. [file 1471-2105-11-210-S2.GZ › PTM_Archive/5-hydroxylysine/P/Pnet12.dat]

 2
 90 12 2
 1.022653 1.048623 0.648810 0.867386 0.609031 0.995351 -0.505605 0.913332 0.978879 0.920600 0.946462 -0.972170
 1.029865 1.064205 0.558353 0.829777 0.509928 0.993989 -0.756149 0.888164 0.972421 0.897488 0.930573 -1.264138
 1.079446 1.171516 -0.039409 0.575172 -0.141112 0.985320 -2.866591 0.717359 0.929512 0.740286 0.822971 -3.591445
 1.067171 1.145171 0.131883 0.640770 0.049618 0.987228 -2.017544 0.760372 0.940152 0.779820 0.849809 -2.495425
 1.049403 1.107200 0.361447 0.733479 0.302720 0.990078 -1.065897 0.821978 0.955402 0.836401 0.888285 -1.301462
 1.018923 1.041990 0.715757 0.885700 0.687801 0.994804 0.196206 0.924320 0.980429 0.930493 0.952561 0.107357
 1.036272 1.077677 0.480582 0.795982 0.426272 0.992647 -1.036705 0.865584 0.966736 0.876686 0.916394 -1.551934
 1.027801 1.061319 0.624779 0.845731 0.588844 0.993916 -0.032197 0.897110 0.974002 0.905405 0.935414 -0.007618
 1.030321 1.066302 0.596331 0.829912 0.561034 0.993193 0.156197 0.886346 0.971498 0.895611 0.928788 0.075161
 1.070101 1.150248 0.077323 0.629304 -0.017048 0.987823 -3.232390 0.754239 0.938856 0.774227 0.846270 -4.177967
 1.012761 1.028412 0.785635 0.918969 0.762113 0.996226 0.711946 0.947116 0.986160 0.951526 0.966998 0.782648
 1.018259 1.040103 0.713116 0.888873 0.682944 0.995061 0.558781 0.927088 0.981111 0.933086 0.954435 0.643319
 1.066473 1.143702 0.118733 0.638192 0.034999 0.986914 -1.340559 0.759373 0.939602 0.778916 0.849239 -1.437766
 1.054094 1.117756 0.288342 0.702747 0.224484 0.988512 -0.038683 0.801797 0.949452 0.817806 0.875453 0.242220
 1.041350 1.090210 0.458931 0.772003 0.412007 0.990753 0.609480 0.847888 0.960822 0.860138 0.904234 1.004005
 1.008537 1.020362 0.843556 0.934554 0.832754 0.995771 2.629325 0.956810 0.987868 0.960369 0.972733 3.458717
 1.025210 1.054655 0.631029 0.854902 0.592986 0.993982 0.210035 0.904576 0.975200 0.912397 0.940190 0.229457
 1.024378 1.053979 0.658260 0.858337 0.628823 0.994297 1.278225 0.905874 0.976371 0.913529 0.941198 1.828184
 1.015991 1.036734 0.773077 0.902044 0.755463 0.994377 1.969939 0.934706 0.980880 0.939791 0.957965 2.542134
 1.063281 1.135280 0.166535 0.663430 0.083053 0.989379 -2.532735 0.776626 0.945710 0.795010 0.860897 -3.143569
 1.007605 1.017882 0.845475 0.939532 0.832147 0.995893 1.856382 0.960670 0.988662 0.963959 0.975203 2.298647
 1.012603 1.029251 0.780560 0.909842 0.763121 0.994347 2.083861 0.940627 0.983130 0.945403 0.962372 2.656556
 1.065301 1.142938 0.135248 0.636556 0.058619 0.985404 -0.277644 0.757265 0.937780 0.776862 0.847239 -0.040187
 1.055835 1.121396 0.256109 0.691744 0.187528 0.988231 -0.486152 0.794649 0.948220 0.811266 0.871237 -0.362757
 1.040803 1.087922 0.448849 0.777417 0.394587 0.991964 -0.505020 0.852361 0.963461 0.864429 0.907813 -0.501455
 1.008164 1.017935 0.803839 0.939024 0.776960 0.998516 0.438838 0.962276 0.991775 0.965745 0.977736 0.616159
 1.018506 1.041278 0.720575 0.885690 0.696089 0.993960 1.571934 0.924357 0.979194 0.930502 0.952148 1.984159
 1.030336 1.064806 0.566597 0.832592 0.519988 0.994631 -0.839089 0.889908 0.973675 0.899130 0.931952 -0.964363
 1.013587 1.029809 0.797182 0.919052 0.777906 0.996019 1.266117 0.946599 0.985820 0.950961 0.966400 1.526964
 1.062730 1.136977 0.190048 0.657536 0.118259 0.986620 -0.775034 0.770952 0.941459 0.789309 0.855738 -0.819535
 1.018536 1.040666 0.699918 0.885158 0.668006 0.995241 0.218373 0.924797 0.981331 0.931103 0.953404 0.032211
 1.022602 1.049244 0.641647 0.861166 0.604812 0.994286 0.374844 0.908890 0.977296 0.916530 0.943442 0.326484
 1.054154 1.117489 0.246415 0.694824 0.174605 0.988377 -0.134766 0.797659 0.949099 0.814310 0.873579 0.206387
 1.047528 1.102921 0.352159 0.735451 0.291182 0.989948 -0.084121 0.824412 0.955651 0.838727 0.890063 0.180169
 1.038042 1.082167 0.494586 0.792700 0.446676 0.992225 -0.266509 0.862199 0.965243 0.873374 0.913660 -0.257541
 1.022448 1.049172 0.672471 0.871888 0.637366 0.994767 -0.687357 0.915589 0.978144 0.922433 0.947074 -1.169949
 1.025633 1.055339 0.615150 0.849059 0.576025 0.994107 0.088874 0.900516 0.975499 0.908836 0.938268 -0.090345
 1.026496 1.058802 0.645637 0.852326 0.612963 0.993656 0.249683 0.901684 0.973640 0.909532 0.937730 0.336258
 1.024597 1.053937 0.653445 0.858944 0.619985 0.994511 0.076203 0.906234 0.976861 0.913904 0.941429 -0.133276
 1.043661 1.094073 0.387717 0.756311 0.326702 0.991346 -0.307869 0.838976 0.960149 0.852218 0.899723 -0.143806
 1.046205 1.082410 0.566281 0.827725 0.517708 0.992943 -2.810162 0.884685 0.970477 0.893934 0.927200 -3.828984
 1.056574 1.104591 0.433698 0.775842 0.370085 0.992173 -3.979524 0.850448 0.962776 0.862495 0.906139 -5.312365
 1.037066 1.082684 0.435843 0.770588 0.383212 0.988792 0.960400 0.848070 0.959065 0.860352 0.904125 1.009000
 1.020712 1.048395 0.638492 0.850082 0.608679 0.990301 2.743691 0.900662 0.971109 0.908598 0.936635 3.260596
 1.000777 1.007059 0.881703 0.945035 0.879859 0.991991 5.006290 0.963481 0.985486 0.966213 0.975453 6.174427
 0.992162 0.987258 1.016821 1.002114 1.025878 0.995283 4.603822 1.001637 0.996274 1.001354 0.999753 5.634664
 1.030689 1.064094 0.600198 0.839930 0.559310 0.994157 -0.979683 0.893990 0.974026 0.902693 0.933907 -1.428625
 0.990754 0.985396 1.025579 1.003187 1.037442 0.994365 5.223239 1.001928 0.995400 1.001508 0.999577 6.373382
 1.016325 1.033588 0.780775 0.911998 0.759010 0.995619 0.356336 0.941755 0.985128 0.946491 0.963522 0.188049
 1.021718 1.050908 0.626214 0.843919 0.596079 0.989966 2.790910 0.896489 0.970006 0.904719 0.933973 3.386438
 1.022491 1.048946 0.679783 0.871449 0.648256 0.994682 0.273696 0.915117 0.978144 0.922066 0.946888 0.117552
 1.032493 1.070231 0.556698 0.819586 0.513965 0.992880 -0.116322 0.880393 0.969327 0.890150 0.925014 -0.361111
 1.069990 1.151873 0.092888 0.622666 0.007723 0.985813 -1.598528 0.748246 0.935623 0.768546 0.841582 -2.138311
 1.050141 1.109185 0.341564 0.727763 0.279166 0.989585 -0.683864 0.818578 0.953467 0.833168 0.885821 -0.973036
 1.023472 1.051356 0.673899 0.867712 0.642585 0.994256 0.711455 0.912255 0.976982 0.919337 0.944751 0.805659
 0.984910 0.967610 1.117383 1.062940 1.123752 1.002554 2.469425 1.044195 1.010512 1.040891 1.028443 3.010391
 1.029029 1.063069 0.600276 0.835752 0.563296 0.992867 0.426327 0.891066 0.971569 0.899861 0.931403 0.381249
 1.005928 1.013203 0.886199 0.961199 0.871619 0.998213 1.027904 0.975201 0.993568 0.977370 0.984737 1.129575
 1.015188 1.033522 0.778957 0.909612 0.759043 0.995396 1.123226 0.940127 0.983927 0.945017 0.962214 1.299364
 1.065186 1.141567 0.171763 0.652001 0.094995 0.986982 -1.667852 0.767299 0.940590 0.786021 0.853437 -2.309030
 1.021014 1.045920 0.668962 0.875241 0.632190 0.995028 -0.421996 0.918440 0.979391 0.925240 0.949248 -0.833358
 1.026890 1.058468 0.599377 0.844562 0.557260 0.993836 -0.391252 0.897751 0.974046 0.906163 0.936228 -0.753655
 1.042145 1.092804 0.430179 0.761692 0.379038 0.989674 0.668284 0.840950 0.958200 0.853746 0.899636 0.872046
 1.039409 1.086441 0.481699 0.781174 0.435682 0.990807 0.440253 0.853798 0.961837 0.865512 0.907703 0.514575
 1.021561 1.047927 0.709300 0.874548 0.685961 0.993678 1.413243 0.915963 0.977326 0.922689 0.946670 1.783221
 1.019753 1.043018 0.702438 0.883602 0.671213 0.994842 -0.252451 0.923505 0.980084 0.929742 0.952104 -0.602938
 1.008614 1.019170 0.805840 0.934174 0.782212 0.996240 0.791373 0.958030 0.988794 0.961596 0.974045 0.842999
 1.029431 1.067148 0.640137 0.832529 0.617010 0.991382 1.723396 0.886421 0.968522 0.895196 0.927139 2.236476
 1.009480 1.020779 0.817322 0.937012 0.794375 0.997420 0.182398 0.959668 0.990007 0.963167 0.975262 0.005808
 1.026783 1.059266 0.616734 0.844926 0.579298 0.993190 0.687678 0.897178 0.972969 0.905469 0.935224 0.778181
 1.014180 1.031011 0.753284 0.909274 0.725399 0.996196 0.412893 0.941213 0.985281 0.946170 0.963700 0.341222
 1.022219 1.048231 0.653654 0.867491 0.616410 0.994881 0.029296 0.913215 0.978463 0.920453 0.946181 -0.124942
 1.061156 1.132890 0.197534 0.668454 0.122031 0.987427 -1.076405 0.779375 0.943326 0.797154 0.861149 -1.352639
 1.056594 1.122778 0.277384 0.697105 0.211874 0.988377 -0.675126 0.797887 0.947737 0.814059 0.872508 -0.859825
 1.039288 1.085639 0.497467 0.787021 0.454220 0.990977 0.417452 0.857825 0.962284 0.869125 0.909860 0.497535
 1.031202 1.067537 0.573312 0.826415 0.532636 0.993071 0.093440 0.885195 0.970135 0.894475 0.927759 -0.046766
 1.014912 1.032935 0.746372 0.902607 0.721000 0.995055 1.171303 0.936391 0.983008 0.941687 0.960231 1.409773
 1.011630 1.027105 0.824652 0.926372 0.810608 0.995400 1.839090 0.951291 0.985272 0.955105 0.968519 2.268004
 1.034921 1.075304 0.543121 0.811988 0.500149 0.993293 -0.294366 0.874941 0.968732 0.885152 0.921717 -0.537801
 1.043707 1.095404 0.424961 0.761793 0.371343 0.990595 -0.379248 0.841447 0.958647 0.854247 0.899997 -0.505782
 1.018028 1.039639 0.714223 0.888847 0.685910 0.994952 0.947906 0.927302 0.980916 0.933356 0.954567 1.092020
 1.031125 1.067723 0.553231 0.820726 0.510157 0.992678 0.315191 0.881683 0.969471 0.891383 0.925905 0.321243
 1.084862 1.183987 -0.089503 0.545245 -0.190779 0.983304 -2.427275 0.696499 0.922905 0.720925 0.809154 -3.072697
 1.057861 1.125931 0.253869 0.687139 0.185739 0.987886 -0.793868 0.791001 0.946373 0.807824 0.868336 -1.016028
 1.022517 1.049927 0.690253 0.869933 0.663544 0.993637 1.331312 0.913223 0.976659 0.920154 0.945027 1.664023
 0.960658 0.917351 1.403506 1.176949 1.442402 1.006814 5.422147 1.120076 1.027623 1.110421 1.075214 6.878655
 1.028531 1.061979 0.586669 0.834599 0.547036 0.993076 0.653878 0.890921 0.971711 0.899934 0.931682 0.765716
 0.996497 0.993989 0.998954 1.002626 0.999772 0.998077 2.400353 1.002478 0.999116 1.002312 1.001343 2.950856
 1.012005 1.026752 0.812227 0.924923 0.795258 0.996098 1.641865 0.950615 0.986688 0.954650 0.968943 1.983057
 1.083378 1.180226 -0.054666 0.559311 -0.153494 0.984455 -3.020581 0.705661 0.925878 0.729377 0.815020 -3.912037
 -0.919734 -0.827373 -2.111799 -1.444821 -2.223788 -1.016147 -4.777421 -1.294183 -1.073284 -1.270025 -1.183509 -5.473202
 -2.160808 2.591962
 -3.088826 3.576127
 2.080392 -0.936439
 -0.305734 -0.706599
 2.341236 -1.041823
 -0.641373 2.598106
 12.451551 -12.003528
 -1.438178 -0.919844
 1.303969 3.807107
 -1.324587 -0.634175
 -0.660710 0.725622
 16.663605 -15.782952
 -4.269704 -1.683012
 1.022654 1.048625 0.648778 0.867386 0.608983 0.995353 -0.506662 0.913332 0.978881 0.920600 0.946463 -0.973447
 1.029867 1.064207 0.558310 0.829776 0.509863 0.993991 -0.757538 0.888165 0.972422 0.897489 0.930574 -1.265833
 1.079449 1.171519 -0.039482 0.575171 -0.141222 0.985323 -2.868965 0.717360 0.929515 0.740287 0.822973 -3.594382
 1.067174 1.145174 0.131824 0.640770 0.049528 0.987231 -2.019491 0.760373 0.940154 0.779822 0.849811 -2.497858
 1.049405 1.107202 0.361407 0.733478 0.302660 0.990080 -1.067236 0.821978 0.955404 0.836402 0.888286 -1.303152
 1.018924 1.041991 0.715735 0.885700 0.687768 0.994805 0.195452 0.924320 0.980430 0.930494 0.952561 0.106422
 1.036274 1.077679 0.480536 0.795981 0.426203 0.992649 -1.038229 0.865585 0.966737 0.876687 0.916395 -1.553812
 1.027802 1.061320 0.624756 0.845731 0.588810 0.993917 -0.032928 0.897110 0.974003 0.905406 0.935414 -0.008519
 1.030323 1.066303 0.596292 0.829912 0.560975 0.993194 0.154841 0.886347 0.971499 0.895612 0.928789 0.073447
 1.070104 1.150251 0.077260 0.629303 -0.017141 0.987826 -3.234369 0.754240 0.938858 0.774228 0.846272 -4.180395
 1.012762 1.028413 0.785607 0.918969 0.762071 0.996227 0.711076 0.947117 0.986161 0.951527 0.966998 0.781584
 1.018261 1.040105 0.713079 0.888873 0.682890 0.995063 0.557650 0.927088 0.981112 0.933087 0.954436 0.641921
 1.066476 1.143705 0.118666 0.638191 0.034898 0.986917 -1.342764 0.759374 0.939605 0.778918 0.849241 -1.440483
 1.054097 1.117758 0.288283 0.702746 0.224395 0.988514 -0.040606 0.801798 0.949455 0.817807 0.875455 0.239859
 1.041352 1.090212 0.458887 0.772002 0.411942 0.990754 0.608066 0.847888 0.960824 0.860139 0.904236 1.002284
 1.008539 1.020364 0.843521 0.934553 0.832702 0.995772 2.628201 0.956811 0.987870 0.960369 0.972734 3.457351
 1.025212 1.054657 0.630988 0.854901 0.592925 0.993984 0.208736 0.904576 0.975201 0.912398 0.940192 0.227865
 1.024379 1.053981 0.658228 0.858336 0.628775 0.994299 1.277162 0.905874 0.976372 0.913530 0.941199 1.826893
 1.015993 1.036736 0.773046 0.902044 0.755415 0.994378 1.968955 0.934707 0.980881 0.939792 0.957966 2.540946
 1.063284 1.135283 0.166472 0.663429 0.082958 0.989382 -2.534841 0.776627 0.945712 0.795011 0.860899 -3.146197
 1.007606 1.017884 0.845441 0.939531 0.832097 0.995894 1.855294 0.960671 0.988663 0.963960 0.975204 2.297289
 1.012605 1.029253 0.780516 0.909841 0.763055 0.994348 2.082438 0.940628 0.983132 0.945404 0.962373 2.654775
 1.065305 1.142942 0.135162 0.636555 0.058491 0.985408 -0.280441 0.757266 0.937784 0.776864 0.847241 -0.043670
 1.055838 1.121399 0.256042 0.691743 0.187427 0.988234 -0.488344 0.794651 0.948222 0.811267 0.871239 -0.365460
 1.040805 1.087924 0.448804 0.777416 0.394518 0.991966 -0.506478 0.852362 0.963463 0.864430 0.907815 -0.503218
 1.008165 1.017936 0.803826 0.939023 0.776940 0.998517 0.438436 0.962276 0.991776 0.965746 0.977736 0.615716
 1.018508 1.041281 0.720527 0.885689 0.696016 0.993962 1.570402 0.924358 0.979196 0.930503 0.952149 1.982274
 1.030337 1.064807 0.566576 0.832591 0.519955 0.994632 -0.839807 0.889908 0.973676 0.899131 0.931953 -0.965236
 1.013589 1.029811 0.797147 0.919051 0.777854 0.996021 1.265054 0.946600 0.985821 0.950962 0.966401 1.525698
 1.062733 1.136980 0.189974 0.657535 0.118149 0.986623 -0.777454 0.770953 0.941462 0.789311 0.855741 -0.822565
 1.018538 1.040667 0.699883 0.885157 0.667953 0.995243 0.217233 0.924798 0.981332 0.931104 0.953405 0.030788
 1.022604 1.049246 0.641604 0.861166 0.604748 0.994288 0.373476 0.908891 0.977297 0.916531 0.943443 0.324785
 1.054158 1.117493 0.246333 0.694823 0.174482 0.988381 -0.137410 0.797660 0.949102 0.814312 0.873582 0.203113
 1.047531 1.102924 0.352085 0.735449 0.291072 0.989951 -0.086516 0.824413 0.955654 0.838728 0.890066 0.177179
 1.038044 1.082169 0.494530 0.792699 0.446592 0.992228 -0.268349 0.862200 0.965245 0.873375 0.913661 -0.259862
 1.022449 1.049174 0.672447 0.871888 0.637330 0.994768 -0.688160 0.915589 0.978145 0.922434 0.947074 -1.170971
 1.025635 1.055342 0.615095 0.849058 0.575943 0.994109 0.087089 0.900517 0.975501 0.908837 0.938269 -0.092607
 1.026498 1.058803 0.645614 0.852325 0.612928 0.993656 0.248916 0.901684 0.973641 0.909533 0.937731 0.335340
 1.024599 1.053940 0.653383 0.858943 0.619891 0.994514 0.074106 0.906235 0.976863 0.913905 0.941431 -0.135983
 1.043663 1.094075 0.387663 0.756310 0.326621 0.991348 -0.309591 0.838977 0.960151 0.852219 0.899724 -0.145910
 1.046205 1.082409 0.566281 0.827725 0.517708 0.992943 -2.810161 0.884685 0.970477 0.893934 0.927200 -3.828984
 1.056573 1.104591 0.433698 0.775842 0.370085 0.992173 -3.979524 0.850448 0.962776 0.862495 0.906139 -5.312364
 1.037071 1.082688 0.435748 0.770587 0.383069 0.988796 0.957319 0.848072 0.959069 0.860353 0.904128 1.005183
 1.020716 1.048399 0.638397 0.850081 0.608536 0.990305 2.740609 0.900664 0.971113 0.908600 0.936638 3.256779
 1.000781 1.007063 0.881608 0.945033 0.879717 0.991995 5.003210 0.963483 0.985490 0.966215 0.975456 6.170610
 0.992165 0.987261 1.016755 1.002113 1.025780 0.995286 4.601704 1.001638 0.996277 1.001355 0.999755 5.632041
 1.030690 1.064095 0.600171 0.839929 0.559270 0.994158 -0.980555 0.893990 0.974027 0.902694 0.933907 -1.429705
 0.990757 0.985400 1.025502 1.003186 1.037326 0.994368 5.220736 1.001929 0.995403 1.001510 0.999580 6.370281
 1.016327 1.033589 0.780750 0.911997 0.758972 0.995620 0.355507 0.941755 0.985129 0.946492 0.963523 0.187023
 1.021723 1.050912 0.626119 0.843918 0.595937 0.989970 2.787828 0.896490 0.970010 0.904720 0.933976 3.382621
 1.022493 1.048948 0.679747 0.871448 0.648201 0.994684 0.272512 0.915118 0.978146 0.922067 0.946889 0.116086
 1.032495 1.070234 0.556652 0.819585 0.513895 0.992882 -0.117847 0.880394 0.969329 0.890151 0.925016 -0.363003
 1.069993 1.151876 0.092803 0.622664 0.007596 0.985817 -1.601293 0.748247 0.935626 0.768547 0.841584 -2.141768
 1.050144 1.109188 0.341498 0.727762 0.279067 0.989588 -0.686001 0.818579 0.953470 0.833169 0.885823 -0.975692
 1.023474 1.051358 0.673856 0.867712 0.642520 0.994258 0.710080 0.912256 0.976984 0.919338 0.944752 0.803972
 0.984911 0.967611 1.117370 1.062939 1.123733 1.002554 2.469075 1.044195 1.010512 1.040891 1.028444 3.010001
 1.029031 1.063071 0.600228 0.835751 0.563224 0.992869 0.424773 0.891067 0.971570 0.899862 0.931405 0.379323
 1.005929 1.013204 0.886176 0.961199 0.871585 0.998214 1.027215 0.975201 0.993569 0.977371 0.984738 1.128757
 1.015190 1.033524 0.778920 0.909611 0.758988 0.995398 1.122094 0.940127 0.983929 0.945018 0.962215 1.297986
 1.065189 1.141570 0.171696 0.652000 0.094895 0.986985 -1.670083 0.767300 0.940592 0.786023 0.853439 -2.311854
 1.021015 1.045922 0.668936 0.875241 0.632151 0.995029 -0.422826 0.918441 0.979392 0.925240 0.949249 -0.834333
 1.026892 1.058470 0.599345 0.844562 0.557212 0.993838 -0.392254 0.897752 0.974047 0.906164 0.936229 -0.754831
 1.042148 1.092807 0.430108 0.761691 0.378931 0.989677 0.666020 0.840951 0.958203 0.853748 0.899638 0.869248
 1.039412 1.086444 0.481638 0.781173 0.435591 0.990809 0.438293 0.853799 0.961839 0.865514 0.907705 0.512125
 1.021562 1.047929 0.709256 0.874547 0.685896 0.993680 1.411816 0.915963 0.977328 0.922690 0.946671 1.781417
 1.019755 1.043020 0.702406 0.883601 0.671164 0.994843 -0.253560 0.923505 0.980086 0.929743 0.952105 -0.604349
 1.008615 1.019172 0.805815 0.934173 0.782175 0.996241 0.790607 0.958031 0.988795 0.961597 0.974046 0.842120
 1.029433 1.067151 0.640076 0.832528 0.616918 0.991384 1.721318 0.886422 0.968524 0.895197 0.927140 2.233787
 1.009481 1.020780 0.817304 0.937012 0.794348 0.997421 0.181847 0.959668 0.990008 0.963167 0.975263 0.005167
 1.026786 1.059269 0.616680 0.844925 0.579216 0.993192 0.685966 0.897179 0.972972 0.905470 0.935225 0.776088
 1.014181 1.031013 0.753254 0.909274 0.725355 0.996197 0.411921 0.941214 0.985283 0.946171 0.963701 0.340026
 1.022221 1.048233 0.653621 0.867490 0.616361 0.994882 0.028176 0.913216 0.978464 0.920453 0.946182 -0.126331
 1.061159 1.132893 0.197463 0.668452 0.121925 0.987430 -1.078687 0.779376 0.943328 0.797155 0.861151 -1.355471
 1.056597 1.122781 0.277323 0.697104 0.211783 0.988379 -0.677065 0.797888 0.947739 0.814060 0.872510 -0.862225
 1.039290 1.085642 0.497417 0.787020 0.454145 0.990979 0.415844 0.857826 0.962286 0.869126 0.909862 0.495535
 1.031204 1.067539 0.573267 0.826414 0.532568 0.993073 0.092008 0.885196 0.970136 0.894476 0.927760 -0.048521
 1.014914 1.032936 0.746337 0.902607 0.720947 0.995057 1.170117 0.936391 0.983009 0.941688 0.960232 1.408301
 1.011632 1.027107 0.824616 0.926372 0.810554 0.995401 1.838004 0.951291 0.985273 0.955106 0.968520 2.266712
 1.034922 1.075305 0.543099 0.811988 0.500117 0.993294 -0.295063 0.874941 0.968733 0.885153 0.921718 -0.538648
 1.043709 1.095406 0.424913 0.761792 0.371271 0.990597 -0.380805 0.841448 0.958649 0.854248 0.899998 -0.507706
 1.018030 1.039641 0.714182 0.888846 0.685848 0.994953 0.946568 0.927303 0.980918 0.933357 0.954569 1.090374
 1.031127 1.067725 0.553181 0.820725 0.510082 0.992680 0.313552 0.881684 0.969473 0.891384 0.925907 0.319211
 1.084866 1.183991 -0.089583 0.545244 -0.190898 0.983308 -2.429882 0.696500 0.922908 0.720927 0.809157 -3.075974
 1.057863 1.125933 0.253811 0.687138 0.185652 0.987889 -0.795765 0.791002 0.946375 0.807826 0.868338 -1.018409
 1.022519 1.049929 0.690218 0.869932 0.663492 0.993638 1.330190 0.913223 0.976661 0.920155 0.945028 1.662624
 0.960659 0.917352 1.403489 1.176949 1.442377 1.006814 5.421653 1.120076 1.027624 1.110422 1.075214 6.878109
 1.028534 1.061981 0.586619 0.834598 0.546961 0.993078 0.652238 0.890922 0.971713 0.899935 0.931684 0.763685
 0.996498 0.993990 0.998933 1.002626 0.999741 0.998078 2.399712 1.002479 0.999116 1.002312 1.001344 2.950099
 1.012006 1.026754 0.812195 0.924922 0.795210 0.996100 1.640809 0.950616 0.986690 0.954650 0.968944 1.981757
 1.083381 1.180229 -0.054737 0.559310 -0.153599 0.984458 -3.022893 0.705662 0.925881 0.729378 0.815022 -3.914947
 -0.919729 -0.827368 -2.111895 -1.444822 -2.223930 -1.016143 -4.780502 -1.294182 -1.073280 -1.270023 -1.183506 -5.477019
 -2.165683 2.597014
 -3.093702 3.581181
 2.075736 -0.931610
 -0.310585 -0.701572
 2.336660 -1.037077
 -0.646246 2.603157
 12.447828 -11.999646
 -1.443040 -0.914805
 1.299097 3.812156
 -1.329450 -0.629135
 -0.665577 0.730666
 16.659805 -15.778988
 -4.274585 -1.677953
