# Supplementary material for: AMS 3.0: prediction of post-translational modifications
Source: BMC Bioinformatics. 2010 Apr 28;11:210. doi: 10.1186/1471-2105-11-210 (PMC2874555; doi:10.1186/1471-2105-11-210)
Supplement: Additional file 2 — PTM predictor software with training data. PTM_Archive.tar.gz includes the predictor software binaries together with all trained ANNs in tar.gz compressed form. [file 1471-2105-11-210-S2.GZ › PTM_Archive/5-hydroxylysine/P/Pnet14.dat]

 2
 90 14 2
 0.995039 0.985302 0.891909 0.971074 0.901567 0.923134 0.974128 0.970697 0.961303 0.975754 0.947378 -0.719820 0.992314 0.788843
 0.993888 0.981195 0.861203 0.962698 0.873529 0.901027 0.966680 0.962169 0.950224 0.968707 0.932275 -0.979171 0.990297 0.731257
 0.987942 0.954633 0.653200 0.907319 0.683508 0.752048 0.917475 0.906193 0.875116 0.922868 0.829680 -3.932133 0.978390 0.339913
 0.989714 0.961600 0.706782 0.921500 0.732326 0.790377 0.930110 0.920720 0.894152 0.934764 0.855669 -2.980658 0.981710 0.444130
 0.992268 0.971536 0.782545 0.941898 0.801502 0.844838 0.948257 0.941558 0.921387 0.951858 0.892821 -1.864701 0.986452 0.588284
 0.995543 0.987121 0.906707 0.974682 0.914934 0.933499 0.977393 0.974395 0.966249 0.978838 0.954159 0.004547 0.993214 0.821081
 0.993214 0.977979 0.834046 0.955767 0.848764 0.881843 0.960503 0.955167 0.940633 0.963032 0.918990 -1.659933 0.988848 0.679002
 0.995002 0.983269 0.873339 0.965980 0.884404 0.909406 0.969680 0.965588 0.954278 0.971630 0.937654 0.058248 0.991753 0.759191
 0.994037 0.981291 0.862065 0.962664 0.874106 0.901736 0.966654 0.962601 0.949650 0.969021 0.931642 -0.682185 0.990582 0.739957
 0.990130 0.961168 0.697092 0.919689 0.723707 0.783301 0.928553 0.918267 0.891988 0.933095 0.852242 -4.241724 0.981840 0.418995
 0.996145 0.990508 0.933342 0.981730 0.939346 0.952173 0.983605 0.981102 0.976240 0.984353 0.967752 1.028124 0.994565 0.868542
 0.995120 0.987101 0.908749 0.975017 0.916888 0.934563 0.977602 0.974309 0.967238 0.978759 0.955545 0.964303 0.992809 0.822192
 0.989038 0.960763 0.703974 0.920521 0.729860 0.788245 0.929171 0.919452 0.893262 0.933711 0.854551 -1.463394 0.980875 0.437476
 0.990735 0.967557 0.756705 0.934352 0.777853 0.825625 0.941411 0.933370 0.912018 0.945142 0.880194 0.109861 0.984083 0.540197
 0.992736 0.975148 0.813540 0.949654 0.829689 0.866163 0.955077 0.948785 0.932614 0.957887 0.908226 0.726079 0.987781 0.647810
 0.996416 0.992065 0.946562 0.985089 0.951260 0.961692 0.986624 0.984599 0.980672 0.987209 0.973957 3.190274 0.995223 0.896428
 0.994543 0.983744 0.880901 0.967750 0.891429 0.914320 0.971099 0.966702 0.957461 0.972620 0.942101 0.419647 0.991341 0.768884
 0.995397 0.984691 0.884584 0.969177 0.894711 0.917931 0.972520 0.968909 0.958451 0.974355 0.943381 1.594177 0.992457 0.779158
 0.995541 0.988192 0.919328 0.977116 0.926193 0.940679 0.979442 0.975794 0.970673 0.980100 0.960308 2.601740 0.993331 0.848725
 0.990655 0.964446 0.724478 0.927007 0.748730 0.803679 0.935074 0.926399 0.901257 0.939517 0.865097 -3.235769 0.983361 0.473394
 0.996296 0.992461 0.950608 0.986157 0.954991 0.964442 0.987470 0.985614 0.982239 0.988014 0.975940 2.357642 0.995273 0.903659
 0.995194 0.988917 0.926372 0.979288 0.932791 0.946865 0.981365 0.978600 0.973179 0.982203 0.963775 2.662347 0.993457 0.859429
 0.988181 0.959828 0.703363 0.919459 0.729138 0.787201 0.928086 0.918226 0.892344 0.932564 0.853597 -0.456826 0.979993 0.440583
 0.990273 0.966452 0.748324 0.932271 0.770284 0.819934 0.939587 0.931338 0.909123 0.943427 0.876197 -0.635070 0.983501 0.521854
 0.993117 0.976294 0.817983 0.951596 0.834058 0.870128 0.956905 0.950928 0.934912 0.959687 0.911108 -0.674757 0.988385 0.649669
 0.998519 0.994158 0.949770 0.988044 0.954811 0.965504 0.989414 0.987742 0.983885 0.990038 0.977435 0.903970 0.997354 0.888557
 0.994763 0.986515 0.906722 0.973993 0.914829 0.932459 0.976611 0.973062 0.966160 0.977727 0.954176 1.958112 0.992375 0.822490
 0.995426 0.983162 0.862827 0.964735 0.875246 0.903222 0.968661 0.964567 0.951932 0.970937 0.933941 -1.054958 0.992123 0.729220
 0.996195 0.990621 0.934321 0.981762 0.940009 0.952535 0.983604 0.981177 0.976210 0.984383 0.967761 1.687642 0.994619 0.874189
 0.989294 0.962403 0.720874 0.924237 0.744994 0.799566 0.932393 0.923146 0.898582 0.936661 0.861981 -1.267253 0.981525 0.475754
 0.995521 0.987279 0.907209 0.975178 0.915559 0.934215 0.977783 0.974901 0.966801 0.979208 0.954895 0.285231 0.993288 0.818076
 0.994716 0.984646 0.887301 0.969893 0.897460 0.920173 0.973104 0.969573 0.959714 0.974796 0.945150 0.580060 0.991891 0.779746
 0.990260 0.966687 0.749869 0.932972 0.771903 0.821561 0.940180 0.932046 0.910172 0.943979 0.877512 0.377323 0.983476 0.520231
 0.991577 0.971166 0.783269 0.941864 0.802293 0.845075 0.948125 0.941038 0.921966 0.951422 0.893693 0.206863 0.985763 0.585949
 0.993220 0.977326 0.830448 0.954306 0.845239 0.878666 0.959234 0.953672 0.938712 0.961829 0.916583 -0.252795 0.988771 0.678044
 0.995462 0.985954 0.895876 0.971903 0.905024 0.925396 0.974902 0.971385 0.962494 0.976416 0.949022 -1.010735 0.992757 0.799934
 0.994166 0.983183 0.877747 0.967072 0.888615 0.913266 0.970509 0.966913 0.955762 0.972510 0.939987 0.094073 0.991030 0.763376
 0.995007 0.983575 0.878994 0.966928 0.889449 0.912431 0.970421 0.965831 0.956322 0.972027 0.940532 0.452504 0.991701 0.772035
 0.994778 0.984332 0.885796 0.969025 0.895789 0.918705 0.972311 0.969066 0.958281 0.974274 0.943394 -0.135523 0.991891 0.783300
 0.992433 0.973726 0.800003 0.946878 0.817736 0.857659 0.952562 0.946201 0.928487 0.955702 0.902373 0.012339 0.987123 0.613184
 0.993918 0.979634 0.858592 0.960698 0.870808 0.898560 0.964760 0.960645 0.947573 0.967143 0.929344 -3.982586 0.989472 0.729810
 0.993271 0.974793 0.816091 0.949974 0.832122 0.868503 0.955325 0.949841 0.932743 0.958405 0.908841 -5.526395 0.987635 0.647406
 0.989589 0.972373 0.813127 0.947538 0.829286 0.865187 0.952821 0.946226 0.931276 0.955266 0.907319 1.288283 0.984536 0.646775
 0.990854 0.980017 0.878245 0.964189 0.888597 0.911298 0.967569 0.962934 0.954229 0.968893 0.938856 3.579262 0.987603 0.772558
 0.992357 0.989140 0.955926 0.984087 0.959396 0.966441 0.985157 0.982927 0.981589 0.985169 0.976634 6.529159 0.991280 0.922408
 0.995132 0.996506 1.002398 0.997537 1.001929 1.000222 0.997283 0.996687 0.999093 0.996710 0.999902 5.837432 0.995542 1.008496
 0.994269 0.982964 0.869150 0.965270 0.880650 0.906611 0.969104 0.964835 0.953170 0.971113 0.936049 -1.438264 0.991160 0.749071
 0.994358 0.995748 1.003531 0.997104 1.002957 1.000636 0.996693 0.996141 0.998773 0.996052 0.999922 6.707255 0.994693 1.013420
 0.995367 0.989958 0.928232 0.980403 0.934517 0.948523 0.982498 0.980087 0.973967 0.983588 0.964639 0.246603 0.993906 0.863294
 0.990747 0.979409 0.873136 0.962868 0.883971 0.907752 0.966396 0.961628 0.952363 0.967844 0.936419 3.728958 0.987355 0.763014
 0.995053 0.985772 0.896030 0.971777 0.905147 0.925369 0.974764 0.971132 0.962547 0.976166 0.949065 0.179593 0.992476 0.801333
 0.993592 0.980070 0.853907 0.960300 0.866633 0.895101 0.964527 0.959498 0.947181 0.966603 0.928143 -0.327760 0.989780 0.722704
 0.987895 0.958360 0.692857 0.916332 0.719355 0.779130 0.925309 0.914946 0.888230 0.929892 0.848061 -2.220440 0.979359 0.423076
 0.990934 0.969790 0.778077 0.939412 0.797226 0.840292 0.945903 0.938290 0.919339 0.949147 0.890329 -0.976346 0.984880 0.582054
 0.994668 0.984966 0.892053 0.970302 0.901458 0.922150 0.973428 0.969514 0.960843 0.974856 0.946788 0.935687 0.991936 0.794870
 1.000107 1.007450 1.051326 1.013794 1.047323 1.036954 1.012100 1.013254 1.019720 1.010846 1.026758 3.425005 1.003760 1.086635
 0.993826 0.981694 0.867284 0.963797 0.878817 0.904658 0.967626 0.963052 0.951912 0.969467 0.934637 0.398483 0.990392 0.748579
 0.997499 0.995251 0.967699 0.991008 0.970661 0.976642 0.991835 0.990469 0.988645 0.992104 0.984539 1.392971 0.996911 0.934490
 0.995891 0.989634 0.927175 0.979903 0.933549 0.947577 0.982011 0.979396 0.973600 0.982967 0.964181 1.328005 0.994212 0.861109
 0.989159 0.961751 0.716855 0.922933 0.741231 0.796389 0.931218 0.921797 0.896813 0.935517 0.859641 -2.485727 0.981316 0.470749
 0.995575 0.986484 0.898560 0.973056 0.907660 0.927752 0.975951 0.972530 0.964090 0.977352 0.950957 -0.787817 0.993060 0.799627
 0.994541 0.982966 0.873471 0.966100 0.884750 0.909756 0.969668 0.965445 0.954818 0.971528 0.938403 -0.775136 0.991297 0.753479
 0.990815 0.972599 0.806829 0.946498 0.823461 0.860725 0.952031 0.945424 0.929171 0.954771 0.904088 1.088262 0.985528 0.636638
 0.991798 0.975066 0.822886 0.951018 0.838083 0.872397 0.956174 0.950169 0.934966 0.958749 0.911952 0.642595 0.987011 0.668340
 0.994295 0.985200 0.898843 0.971515 0.907532 0.926898 0.974407 0.970951 0.962512 0.975861 0.949510 1.902974 0.991765 0.812058
 0.995625 0.987287 0.906115 0.974759 0.914443 0.932966 0.977434 0.974254 0.966422 0.978794 0.954262 -0.505939 0.993282 0.818246
 0.996421 0.992367 0.946759 0.985634 0.951722 0.962190 0.987070 0.985017 0.981498 0.987589 0.974824 1.020877 0.995138 0.888850
 0.993531 0.980445 0.864302 0.961705 0.875595 0.901692 0.965695 0.961262 0.949108 0.967844 0.931393 2.275221 0.989829 0.755327
 0.996955 0.993093 0.949484 0.986582 0.954163 0.964198 0.987956 0.986169 0.982437 0.988541 0.976035 0.145245 0.996062 0.896178
 0.993493 0.982034 0.874276 0.965152 0.885174 0.909315 0.968724 0.964282 0.954206 0.970420 0.937946 1.104237 0.990242 0.760442
 0.996034 0.989810 0.926907 0.980393 0.933583 0.948343 0.982417 0.980097 0.974003 0.983509 0.964661 0.548431 0.994291 0.854875
 0.994803 0.985289 0.892839 0.971188 0.902445 0.923954 0.974216 0.970908 0.961482 0.975875 0.947704 0.060325 0.992143 0.791030
 0.989769 0.963906 0.729741 0.926899 0.753220 0.805777 0.934813 0.925532 0.902311 0.938770 0.867006 -1.249787 0.982303 0.489171
 0.990819 0.967065 0.752882 0.933056 0.774231 0.822139 0.940331 0.931781 0.910540 0.943942 0.878139 -0.785360 0.983982 0.535515
 0.993131 0.976671 0.826240 0.952701 0.841219 0.874419 0.957760 0.951414 0.937183 0.960087 0.914402 0.577087 0.988364 0.674253
 0.994494 0.981329 0.859035 0.962148 0.871377 0.898647 0.966169 0.961121 0.949586 0.968112 0.931173 0.189743 0.990769 0.731074
 0.995254 0.988600 0.921615 0.978384 0.928572 0.943835 0.980495 0.977752 0.971723 0.981505 0.961797 1.619592 0.993253 0.846846
 0.996742 0.991385 0.939767 0.983036 0.944979 0.955602 0.984754 0.981872 0.978408 0.985204 0.970612 2.441170 0.995155 0.885638
 0.993917 0.979632 0.847582 0.958858 0.860817 0.890837 0.963280 0.958372 0.944825 0.965691 0.924860 -0.330073 0.989944 0.712184
 0.992434 0.973960 0.805592 0.947251 0.822422 0.859894 0.952939 0.946007 0.929814 0.955682 0.904416 -0.428335 0.987119 0.632904
 0.995520 0.987689 0.910419 0.975817 0.918434 0.935871 0.978363 0.975021 0.968186 0.979461 0.956618 1.246816 0.993239 0.824897
 0.993717 0.980404 0.854911 0.960947 0.867737 0.896123 0.965061 0.960081 0.948028 0.967095 0.929211 0.392479 0.989896 0.720918
 0.986901 0.950987 0.629324 0.900200 0.661493 0.734278 0.911072 0.898936 0.865893 0.916835 0.817239 -3.358223 0.976522 0.301138
 0.990443 0.965915 0.744593 0.930957 0.766725 0.816695 0.938434 0.929959 0.907380 0.942349 0.873935 -1.172466 0.983412 0.519071
 0.994804 0.985176 0.893537 0.970713 0.902772 0.923310 0.973824 0.970070 0.961251 0.975273 0.947416 1.715580 0.992122 0.799045
 1.006184 1.018370 1.144711 1.037981 1.132456 1.103380 1.033516 1.037514 1.052896 1.030544 1.072386 7.469707 1.010754 1.264926
 0.994014 0.981811 0.866019 0.963832 0.877848 0.903959 0.967682 0.962909 0.952057 0.969429 0.934679 0.898845 0.990493 0.741812
 0.998109 0.999465 1.002157 1.000120 1.002115 1.001322 0.999988 0.999685 1.000975 0.999682 1.001387 3.107525 0.998683 1.000777
 0.996433 0.991286 0.938953 0.983115 0.944313 0.955904 0.984839 0.982457 0.978086 0.985521 0.970278 2.166238 0.994992 0.881912
 0.987772 0.952896 0.640777 0.903614 0.671920 0.742605 0.914177 0.902513 0.870078 0.919885 0.822835 -4.283373 0.977774 0.323476
 -1.014805 -1.048036 -1.362727 -1.097077 -1.330862 -1.259003 -1.086622 -1.098482 -1.130233 -1.081122 -1.177470 -5.401681 -1.023973 -1.696290
 -1.622266 0.198982
 -1.260823 0.070708
 0.973107 -0.626865
 -0.237840 0.478864
 0.853388 -0.537029
 2.449265 1.609569
 -0.345926 0.497129
 1.895043 2.621088
 -1.792644 -1.475605
 0.704260 1.628131
 -1.381859 -1.549374
 19.390791 -17.461313
 -1.116116 0.563533
 3.276849 0.086134
 -5.230016 -2.079348
 0.995041 0.985303 0.891905 0.971075 0.901563 0.923133 0.974129 0.970698 0.961304 0.975755 0.947378 -0.723738 0.992316 0.788818
 0.993890 0.981197 0.861198 0.962699 0.873525 0.901026 0.966681 0.962170 0.950224 0.968708 0.932275 -0.983463 0.990299 0.731230
 0.987945 0.954636 0.653193 0.907321 0.683502 0.752046 0.917477 0.906195 0.875117 0.922870 0.829680 -3.940050 0.978393 0.339871
 0.989716 0.961602 0.706776 0.921501 0.732321 0.790375 0.930111 0.920721 0.894152 0.934766 0.855669 -2.987718 0.981712 0.444095
 0.992270 0.971538 0.782540 0.941899 0.801499 0.844837 0.948259 0.941559 0.921388 0.951859 0.892821 -1.870561 0.986454 0.588255
 0.995545 0.987122 0.906703 0.974683 0.914932 0.933497 0.977394 0.974396 0.966249 0.978839 0.954159 0.000912 0.993216 0.821061
 0.993216 0.977981 0.834040 0.955769 0.848759 0.881841 0.960504 0.955169 0.940633 0.963034 0.918990 -1.666137 0.988851 0.678965
 0.995003 0.983269 0.873339 0.965980 0.884404 0.909406 0.969681 0.965588 0.954278 0.971631 0.937654 0.056584 0.991753 0.759185
 0.994039 0.981293 0.862059 0.962666 0.874102 0.901734 0.966655 0.962602 0.949651 0.969023 0.931642 -0.689289 0.990584 0.739920
 0.990132 0.961169 0.697087 0.919690 0.723704 0.783299 0.928555 0.918268 0.891989 0.933096 0.852242 -4.246612 0.981842 0.418968
 0.996146 0.990509 0.933339 0.981730 0.939344 0.952172 0.983606 0.981102 0.976240 0.984354 0.967752 1.026393 0.994566 0.868530
 0.995121 0.987102 0.908746 0.975017 0.916886 0.934562 0.977603 0.974310 0.967238 0.978760 0.955544 0.961846 0.992811 0.822175
 0.989041 0.960765 0.703967 0.920523 0.729854 0.788243 0.929173 0.919454 0.893263 0.933713 0.854551 -1.471684 0.980878 0.437432
 0.990738 0.967559 0.756698 0.934354 0.777848 0.825623 0.941412 0.933372 0.912019 0.945144 0.880194 0.102001 0.984086 0.540156
 0.992738 0.975150 0.813536 0.949655 0.829685 0.866161 0.955078 0.948787 0.932615 0.957888 0.908226 0.719738 0.987783 0.647779
 0.996418 0.992066 0.946557 0.985090 0.951256 0.961690 0.986625 0.984600 0.980673 0.987210 0.973957 3.184509 0.995225 0.896399
 0.994544 0.983745 0.880899 0.967750 0.891428 0.914319 0.971099 0.966703 0.957461 0.972621 0.942101 0.417732 0.991342 0.768875
 0.995398 0.984692 0.884579 0.969178 0.894707 0.917929 0.972521 0.968910 0.958451 0.974356 0.943380 1.589207 0.992458 0.779132
 0.995542 0.988193 0.919325 0.977117 0.926191 0.940678 0.979443 0.975795 0.970674 0.980101 0.960308 2.598629 0.993332 0.848708
 0.990657 0.964448 0.724473 0.927009 0.748726 0.803678 0.935075 0.926400 0.901258 0.939519 0.865097 -3.242391 0.983363 0.473362
 0.996298 0.992462 0.950605 0.986158 0.954988 0.964441 0.987470 0.985615 0.982239 0.988015 0.975940 2.354050 0.995275 0.903639
 0.995195 0.988918 0.926368 0.979289 0.932788 0.946863 0.981366 0.978601 0.973180 0.982205 0.963775 2.657695 0.993458 0.859404
 0.988184 0.959831 0.703355 0.919461 0.729131 0.787198 0.928088 0.918228 0.892345 0.932567 0.853597 -0.465860 0.979996 0.440534
 0.990276 0.966455 0.748318 0.932273 0.770279 0.819932 0.939589 0.931340 0.909124 0.943428 0.876197 -0.641936 0.983504 0.521816
 0.993118 0.976295 0.817979 0.951597 0.834055 0.870126 0.956906 0.950929 0.934913 0.959688 0.911108 -0.678897 0.988386 0.649645
 0.998520 0.994158 0.949768 0.988045 0.954810 0.965503 0.989414 0.987742 0.983885 0.990038 0.977435 0.903155 0.997355 0.888549
 0.994765 0.986516 0.906718 0.973994 0.914826 0.932458 0.976612 0.973064 0.966160 0.977728 0.954176 1.953380 0.992377 0.822463
 0.995426 0.983163 0.862826 0.964736 0.875245 0.903221 0.968662 0.964567 0.951933 0.970938 0.933941 -1.056679 0.992123 0.729211
 0.996197 0.990622 0.934317 0.981763 0.940007 0.952533 0.983605 0.981178 0.976211 0.984384 0.967761 1.684485 0.994620 0.874169
 0.989297 0.962405 0.720868 0.924239 0.744989 0.799564 0.932395 0.923148 0.898583 0.936663 0.861981 -1.274944 0.981528 0.475714
 0.995522 0.987280 0.907205 0.975179 0.915556 0.934214 0.977784 0.974902 0.966801 0.979209 0.954894 0.281737 0.993290 0.818054
 0.994718 0.984647 0.887296 0.969894 0.897456 0.920171 0.973105 0.969574 0.959714 0.974798 0.945150 0.575934 0.991893 0.779719
 0.990262 0.966689 0.749863 0.932974 0.771898 0.821559 0.940182 0.932048 0.910173 0.943981 0.877512 0.370604 0.983478 0.520195
 0.991579 0.971168 0.783265 0.941865 0.802290 0.845073 0.948126 0.941039 0.921967 0.951424 0.893693 0.201204 0.985765 0.585920
 0.993221 0.977327 0.830445 0.954306 0.845236 0.878665 0.959234 0.953672 0.938713 0.961830 0.916583 -0.257008 0.988772 0.678023
 0.995463 0.985955 0.895872 0.971904 0.905021 0.925395 0.974903 0.971386 0.962494 0.976417 0.949022 -1.014315 0.992758 0.799915
 0.994168 0.983185 0.877743 0.967073 0.888612 0.913264 0.970510 0.966914 0.955762 0.972511 0.939987 0.090876 0.991031 0.763353
 0.995008 0.983577 0.878990 0.966928 0.889446 0.912429 0.970421 0.965832 0.956322 0.972028 0.940532 0.446490 0.991702 0.772009
 0.994779 0.984333 0.885793 0.969026 0.895787 0.918704 0.972312 0.969067 0.958281 0.974275 0.943394 -0.138147 0.991892 0.783282
 0.992435 0.973728 0.799998 0.946879 0.817733 0.857658 0.952563 0.946202 0.928488 0.955704 0.902373 0.008097 0.987125 0.613159
 0.993918 0.979634 0.858592 0.960698 0.870808 0.898560 0.964760 0.960644 0.947572 0.967143 0.929344 -3.982437 0.989472 0.729813
 0.993271 0.974793 0.816092 0.949974 0.832123 0.868503 0.955325 0.949841 0.932743 0.958405 0.908842 -5.526196 0.987635 0.647409
 0.989594 0.972377 0.813117 0.947541 0.829279 0.865184 0.952823 0.946228 0.931278 0.955269 0.907319 1.278433 0.984540 0.646718
 0.990858 0.980020 0.878235 0.964191 0.888589 0.911295 0.967572 0.962937 0.954230 0.968896 0.938855 3.569362 0.987607 0.772500
 0.992362 0.989144 0.955916 0.984090 0.959388 0.966437 0.985160 0.982930 0.981591 0.985172 0.976634 6.519129 0.991284 0.922348
 0.995135 0.996508 1.002391 0.997538 1.001924 1.000220 0.997285 0.996689 0.999094 0.996712 0.999902 5.830528 0.995545 1.008455
 0.994270 0.982965 0.869147 0.965271 0.880648 0.906610 0.969105 0.964836 0.953171 0.971114 0.936049 -1.441060 0.991161 0.749056
 0.994362 0.995751 1.003523 0.997106 1.002951 1.000634 0.996695 0.996143 0.998774 0.996054 0.999922 6.699311 0.994696 1.013373
 0.995368 0.989959 0.928230 0.980404 0.934514 0.948522 0.982498 0.980088 0.973968 0.983589 0.964639 0.243896 0.993907 0.863278
 0.990751 0.979413 0.873126 0.962870 0.883963 0.907749 0.966399 0.961630 0.952364 0.967847 0.936419 3.718974 0.987359 0.762957
 0.995054 0.985773 0.896027 0.971778 0.905144 0.925368 0.974764 0.971132 0.962547 0.976167 0.949064 0.176091 0.992477 0.801315
 0.993593 0.980071 0.853903 0.960301 0.866630 0.895099 0.964528 0.959499 0.947181 0.966604 0.928143 -0.332458 0.989782 0.722678
 0.987899 0.958362 0.692849 0.916334 0.719349 0.779127 0.925311 0.914948 0.888231 0.929894 0.848061 -2.229487 0.979362 0.423026
 0.990937 0.969792 0.778071 0.939413 0.797221 0.840289 0.945905 0.938292 0.919340 0.949149 0.890329 -0.983184 0.984883 0.582016
 0.994670 0.984968 0.892048 0.970303 0.901455 0.922149 0.973429 0.969515 0.960843 0.974857 0.946788 0.931626 0.991938 0.794846
 1.000108 1.007451 1.051324 1.013794 1.047321 1.036953 1.012100 1.013254 1.019720 1.010846 1.026758 3.424066 1.003761 1.086626
 0.993827 0.981695 0.867280 0.963798 0.878815 0.904657 0.967627 0.963053 0.951913 0.969468 0.934637 0.394188 0.990394 0.748558
 0.997501 0.995252 0.967696 0.991009 0.970659 0.976641 0.991835 0.990470 0.988645 0.992105 0.984538 1.390894 0.996912 0.934474
 0.995892 0.989635 0.927173 0.979903 0.933548 0.947577 0.982011 0.979396 0.973600 0.982968 0.964181 1.325284 0.994213 0.861096
 0.989161 0.961753 0.716848 0.922935 0.741225 0.796387 0.931219 0.921799 0.896814 0.935519 0.859641 -2.493552 0.981319 0.470708
 0.995576 0.986485 0.898558 0.973057 0.907658 0.927751 0.975951 0.972531 0.964090 0.977353 0.950957 -0.790011 0.993061 0.799613
 0.994542 0.982967 0.873468 0.966101 0.884748 0.909755 0.969669 0.965446 0.954819 0.971529 0.938403 -0.777918 0.991298 0.753461
 0.990818 0.972602 0.806820 0.946500 0.823454 0.860722 0.952033 0.945427 0.929172 0.954774 0.904087 1.080368 0.985531 0.636589
 0.991801 0.975068 0.822878 0.951020 0.838077 0.872394 0.956176 0.950171 0.934967 0.958751 0.911952 0.635460 0.987014 0.668296
 0.994297 0.985202 0.898837 0.971517 0.907527 0.926896 0.974409 0.970952 0.962513 0.975863 0.949509 1.897443 0.991767 0.812025
 0.995626 0.987288 0.906112 0.974760 0.914441 0.932965 0.977435 0.974255 0.966423 0.978795 0.954262 -0.509769 0.993284 0.818225
 0.996422 0.992368 0.946756 0.985635 0.951719 0.962189 0.987071 0.985018 0.981498 0.987590 0.974823 1.018373 0.995139 0.888833
 0.993534 0.980447 0.864296 0.961707 0.875590 0.901690 0.965696 0.961263 0.949109 0.967846 0.931393 2.269469 0.989831 0.755293
 0.996956 0.993094 0.949481 0.986582 0.954161 0.964197 0.987957 0.986170 0.982437 0.988542 0.976035 0.142848 0.996063 0.896162
 0.993496 0.982036 0.874270 0.965154 0.885170 0.909313 0.968726 0.964283 0.954207 0.970422 0.937946 1.099011 0.990245 0.760410
 0.996035 0.989811 0.926904 0.980394 0.933580 0.948342 0.982418 0.980098 0.974003 0.983510 0.964661 0.545705 0.994293 0.854856
 0.994805 0.985290 0.892835 0.971189 0.902442 0.923953 0.974217 0.970909 0.961483 0.975876 0.947704 0.057054 0.992144 0.791008
 0.989772 0.963909 0.729734 0.926901 0.753215 0.805775 0.934815 0.925533 0.902312 0.938772 0.867006 -1.257923 0.982306 0.489129
 0.990821 0.967067 0.752876 0.933057 0.774226 0.822136 0.940333 0.931782 0.910541 0.943944 0.878139 -0.793018 0.983984 0.535476
 0.993133 0.976673 0.826235 0.952702 0.841215 0.874417 0.957761 0.951415 0.937184 0.960089 0.914402 0.570663 0.988366 0.674221
 0.994496 0.981330 0.859031 0.962150 0.871374 0.898646 0.966170 0.961122 0.949587 0.968113 0.931173 0.185033 0.990770 0.731049
 0.995256 0.988602 0.921611 0.978385 0.928568 0.943834 0.980496 0.977753 0.971724 0.981506 0.961797 1.615083 0.993255 0.846820
 0.996744 0.991386 0.939764 0.983036 0.944976 0.955601 0.984755 0.981873 0.978409 0.985205 0.970612 2.437478 0.995156 0.885618
 0.993919 0.979634 0.847577 0.958859 0.860813 0.890835 0.963281 0.958373 0.944826 0.965692 0.924860 -0.335488 0.989946 0.712156
 0.992436 0.973962 0.805587 0.947252 0.822418 0.859892 0.952941 0.946008 0.929815 0.955683 0.904416 -0.434521 0.987121 0.632872
 0.995522 0.987690 0.910416 0.975818 0.918431 0.935870 0.978364 0.975022 0.968187 0.979462 0.956618 1.243205 0.993241 0.824879
 0.993719 0.980406 0.854907 0.960948 0.867733 0.896122 0.965062 0.960082 0.948029 0.967096 0.929211 0.387755 0.989898 0.720894
 0.986904 0.950990 0.629315 0.900202 0.661487 0.734275 0.911074 0.898938 0.865895 0.916837 0.817238 -3.367368 0.976526 0.301088
 0.990446 0.965918 0.744587 0.930959 0.766720 0.816692 0.938435 0.929960 0.907381 0.942351 0.873935 -1.179274 0.983415 0.519033
 0.994806 0.985178 0.893533 0.970714 0.902769 0.923308 0.973826 0.970071 0.961251 0.975274 0.947416 1.711516 0.992123 0.799020
 1.006184 1.018370 1.144710 1.037982 1.132455 1.103380 1.033517 1.037514 1.052897 1.030544 1.072386 7.469110 1.010755 1.264918
 0.994016 0.981812 0.866015 0.963833 0.877845 0.903957 0.967683 0.962910 0.952058 0.969431 0.934679 0.894074 0.990495 0.741787
 0.998110 0.999466 1.002155 1.000120 1.002113 1.001321 0.999988 0.999686 1.000975 0.999682 1.001387 3.105665 0.998684 1.000764
 0.996434 0.991287 0.938950 0.983116 0.944311 0.955903 0.984839 0.982457 0.978086 0.985521 0.970278 2.163354 0.994993 0.881896
 0.987776 0.952899 0.640770 0.903616 0.671915 0.742602 0.914179 0.902515 0.870079 0.919887 0.822835 -4.291561 0.977777 0.323432
 -1.014802 -1.048033 -1.362736 -1.097075 -1.330869 -1.259006 -1.086619 -1.098480 -1.130232 -1.081119 -1.177470 -5.411367 -1.023969 -1.696344
 -1.632303 0.209102
 -1.270859 0.080827
 0.963097 -0.616772
 -0.247874 0.488980
 0.843374 -0.526932
 2.439243 1.619673
 -0.355960 0.507246
 1.885009 2.631204
 -1.802676 -1.465491
 0.694226 1.638248
 -1.391887 -1.539262
 19.382877 -17.453218
 -1.126154 0.573653
 3.266916 0.096150
 -5.240067 -2.069214
