# Supplementary material for: AMS 3.0: prediction of post-translational modifications
Source: BMC Bioinformatics. 2010 Apr 28;11:210. doi: 10.1186/1471-2105-11-210 (PMC2874555; doi:10.1186/1471-2105-11-210)
Supplement: Additional file 2 — PTM predictor software with training data. PTM_Archive.tar.gz includes the predictor software binaries together with all trained ANNs in tar.gz compressed form. [file 1471-2105-11-210-S2.GZ › PTM_Archive/5-hydroxylysine/P/Pnet16.dat]

 2
 90 16 2
 0.985401 0.988834 0.855274 1.023884 0.900944 0.906061 0.991579 0.995949 0.955348 0.973012 0.987021 0.957179 0.021754 0.934664 -0.672291 1.024813
 0.981335 0.985771 0.814470 1.031829 0.872586 0.878804 0.989149 0.995138 0.942267 0.965116 0.983293 0.944647 -0.170756 0.915535 -0.923712 1.032962
 0.954196 0.965650 0.536827 1.086901 0.679036 0.694729 0.974340 0.990977 0.854003 0.912353 0.959160 0.860015 -2.114823 0.786405 -3.616136 1.089955
 0.961156 0.970852 0.608560 1.073834 0.728394 0.741862 0.978314 0.992229 0.876287 0.925696 0.965453 0.881320 -1.562948 0.819164 -2.713148 1.076461
 0.970963 0.978284 0.709321 1.054736 0.798204 0.808546 0.983943 0.993836 0.908081 0.944744 0.974409 0.911855 -0.900156 0.865697 -1.647929 1.056711
 0.987009 0.989866 0.875258 1.020737 0.913936 0.918046 0.991961 0.995976 0.960683 0.976081 0.988150 0.962303 0.295588 0.942693 0.113713 1.021495
 0.977894 0.983251 0.777665 1.039078 0.847103 0.854878 0.987427 0.994667 0.930813 0.958349 0.980423 0.933682 -0.576740 0.898765 -1.560360 1.040627
 0.982975 0.987059 0.830422 1.030845 0.882501 0.888230 0.990072 0.995858 0.946431 0.967712 0.984636 0.948624 0.059342 0.921760 0.038778 1.031860
 0.981016 0.985751 0.816213 1.033232 0.872336 0.879341 0.989502 0.995128 0.941539 0.964632 0.983398 0.943941 0.031088 0.914946 -0.416944 1.034594
 0.960844 0.970620 0.594944 1.076566 0.720041 0.733107 0.978032 0.992633 0.873169 0.924193 0.964814 0.878401 -2.199297 0.813948 -4.018454 1.079065
 0.990526 0.992375 0.910758 1.013312 0.938959 0.941475 0.993641 0.996474 0.972186 0.982919 0.991045 0.973255 0.719908 0.959512 0.943982 1.013707
 0.987223 0.989863 0.877862 1.019281 0.916230 0.919829 0.991649 0.995723 0.961833 0.976648 0.988045 0.963310 0.559331 0.944351 0.806409 1.019932
 0.960264 0.969813 0.606802 1.071650 0.727389 0.740487 0.976994 0.991121 0.875526 0.924857 0.964217 0.880650 -1.030535 0.818301 -1.279456 1.074142
 0.966962 0.974659 0.678130 1.058528 0.776225 0.786782 0.980446 0.992111 0.897349 0.937843 0.970039 0.901577 -0.171703 0.850516 0.309373 1.060423
 0.974532 0.980353 0.753831 1.044658 0.828571 0.836486 0.984563 0.993403 0.921233 0.952172 0.976751 0.924450 0.337057 0.885303 1.021997 1.046141
 0.991482 0.992894 0.930342 1.008664 0.951812 0.954052 0.993796 0.995753 0.977374 0.985573 0.991853 0.978238 1.805196 0.967618 3.378240 1.008884
 0.983718 0.987105 0.841348 1.026622 0.890693 0.895039 0.989367 0.995111 0.950155 0.969652 0.984712 0.952150 0.324638 0.927181 0.420135 1.027375
 0.984071 0.987907 0.846838 1.026258 0.894064 0.899821 0.990868 0.995749 0.951664 0.970633 0.985933 0.953606 0.780611 0.929577 1.700814 1.027256
 0.987987 0.990001 0.895165 1.016687 0.926420 0.928181 0.990902 0.995281 0.965335 0.978370 0.987861 0.966649 1.466351 0.949940 2.693437 1.016986
 0.964019 0.973199 0.632802 1.068336 0.746164 0.759068 0.980336 0.992867 0.885002 0.931176 0.968289 0.889728 -1.705428 0.831550 -3.073092 1.070852
 0.992397 0.993606 0.934088 1.008098 0.954865 0.956848 0.994530 0.996150 0.979248 0.986917 0.992698 0.979997 1.370817 0.969951 2.266993 1.008362
 0.988805 0.990915 0.901964 1.013842 0.932311 0.935304 0.992218 0.995290 0.968658 0.980384 0.989450 0.969896 1.428960 0.954731 2.560166 1.014282
 0.959398 0.969017 0.605930 1.071492 0.726026 0.739138 0.976187 0.990437 0.874365 0.923924 0.963399 0.879446 -0.521404 0.816934 -0.204915 1.073928
 0.966092 0.974222 0.665122 1.061051 0.767731 0.779138 0.980393 0.992142 0.893987 0.936006 0.969597 0.898288 -0.562285 0.845215 -0.446866 1.063117
 0.975993 0.981798 0.757586 1.044184 0.832623 0.840766 0.986166 0.994256 0.924064 0.954348 0.978458 0.927154 -0.402892 0.888837 -0.506165 1.045664
 0.994024 0.995407 0.930721 1.008419 0.955129 0.957603 0.996714 0.998351 0.981097 0.988824 0.994624 0.981892 0.394582 0.971534 0.683087 1.008859
 0.986557 0.989066 0.876545 1.019820 0.914440 0.917823 0.990657 0.994987 0.960400 0.975547 0.987091 0.961991 1.127747 0.942581 1.949581 1.020311
 0.982724 0.987107 0.815609 1.033077 0.873990 0.880572 0.990657 0.996124 0.943735 0.966541 0.984869 0.946099 -0.575283 0.917094 -0.974949 1.034382
 0.990621 0.992400 0.912810 1.013987 0.939635 0.942076 0.993502 0.996225 0.972158 0.982857 0.991048 0.973244 1.036308 0.959567 1.606848 1.014399
 0.962044 0.971123 0.629484 1.068559 0.741907 0.754255 0.977940 0.991469 0.881605 0.928380 0.965793 0.886401 -0.739274 0.827511 -0.995223 1.070944
 0.986955 0.989819 0.873849 1.019967 0.913760 0.918257 0.992101 0.995943 0.961053 0.976225 0.988315 0.962565 0.417060 0.943034 0.191486 1.020689
 0.984175 0.987755 0.847923 1.024188 0.895867 0.901402 0.990535 0.995122 0.952808 0.971253 0.985883 0.954714 0.445630 0.931187 0.495748 1.025165
 0.966234 0.974292 0.667002 1.058761 0.770133 0.781767 0.980486 0.991947 0.895453 0.936770 0.969829 0.899683 -0.376797 0.847272 0.186143 1.060903
 0.970827 0.977747 0.711723 1.051614 0.800675 0.810609 0.983096 0.993083 0.909199 0.945160 0.973780 0.912925 -0.277909 0.867448 0.073776 1.053470
 0.977263 0.982729 0.774095 1.041340 0.843469 0.851092 0.986844 0.994568 0.928632 0.956973 0.979557 0.931583 -0.235670 0.895779 -0.368313 1.042642
 0.985861 0.988968 0.859068 1.024466 0.902789 0.906828 0.991076 0.996058 0.955775 0.973239 0.986789 0.957558 -0.160699 0.935277 -1.101423 1.025272
 0.983026 0.986962 0.834625 1.027573 0.886426 0.892529 0.990007 0.995096 0.948484 0.968757 0.984941 0.950587 0.232629 0.924839 -0.030634 1.028596
 0.983610 0.987204 0.839003 1.028924 0.887958 0.892452 0.989767 0.995682 0.948511 0.968797 0.984688 0.950673 0.268503 0.924933 0.335421 1.029871
 0.984328 0.988121 0.845909 1.027124 0.893498 0.899109 0.991040 0.995766 0.951498 0.970643 0.986136 0.953446 0.184221 0.929302 -0.287067 1.028196
 0.973467 0.979881 0.733603 1.047205 0.816602 0.825970 0.984888 0.993884 0.916963 0.949955 0.976367 0.920325 -0.343255 0.878446 -0.065904 1.048825
 0.979045 0.983791 0.811382 1.048446 0.868719 0.875196 0.987615 0.995381 0.938926 0.962373 0.981353 0.941331 -1.611407 0.911826 -3.753878 1.049692
 0.974195 0.980376 0.754353 1.059751 0.829558 0.837952 0.985346 0.995176 0.921521 0.952276 0.977158 0.924665 -2.410014 0.886007 -5.215273 1.061456
 0.972157 0.977777 0.750004 1.039293 0.826509 0.834164 0.981677 0.990771 0.919614 0.950199 0.974036 0.922765 0.809587 0.883740 1.193840 1.040591
 0.979914 0.983272 0.837250 1.021278 0.886666 0.891316 0.985450 0.991356 0.946472 0.965905 0.980742 0.948486 2.034134 0.923469 3.409660 1.022013
 0.989186 0.989793 0.941532 0.999894 0.958545 0.959669 0.989892 0.991970 0.978565 0.984707 0.988644 0.979215 3.541640 0.970966 6.236738 0.999776
 0.996590 0.995892 1.003628 0.990802 1.001909 1.001211 0.994991 0.994389 0.999006 0.997622 0.995695 0.998953 3.357289 1.000213 5.707289 0.990395
 0.982716 0.986848 0.824709 1.032802 0.878917 0.884803 0.989944 0.995045 0.945165 0.967148 0.984637 0.947451 -0.484036 0.919604 -1.420180 1.033877
 0.995859 0.995043 1.005118 0.989241 1.002550 1.001615 0.994013 0.993585 0.998708 0.997007 0.994840 0.998567 3.790224 1.000219 6.456223 0.988753
 0.989808 0.991814 0.903663 1.016898 0.933341 0.936416 0.993269 0.995515 0.969559 0.981456 0.990688 0.970751 0.504059 0.955577 0.239055 1.017425
 0.979310 0.982852 0.830495 1.022767 0.882003 0.886907 0.985128 0.991303 0.944343 0.964688 0.980222 0.946488 1.975465 0.920356 3.450610 1.023528
 0.985462 0.988634 0.860357 1.023674 0.903422 0.907714 0.990967 0.995392 0.955818 0.973106 0.986616 0.957546 0.452489 0.935593 0.265619 1.024474
 0.979755 0.984272 0.804412 1.034298 0.864361 0.870487 0.987529 0.994323 0.937784 0.962201 0.981398 0.940412 0.164170 0.909407 -0.178821 1.035434
 0.958246 0.968023 0.591664 1.075315 0.715691 0.728558 0.975034 0.990436 0.869476 0.921022 0.961852 0.874771 -1.032457 0.809763 -1.974106 1.077787
 0.969735 0.976696 0.705267 1.053921 0.794880 0.803953 0.981640 0.992627 0.905828 0.942969 0.972180 0.909674 -0.365116 0.862762 -0.846910 1.055614
 0.985019 0.988079 0.856734 1.024808 0.900639 0.904670 0.990193 0.995155 0.954241 0.972061 0.985875 0.956099 0.639814 0.933422 0.887312 1.025513
 1.007899 1.006150 1.066536 0.982266 1.048068 1.045083 1.003587 0.999077 1.022346 1.012875 1.006313 1.021428 1.988322 1.032563 3.144255 0.981564
 0.981284 0.985394 0.822394 1.030715 0.876751 0.882278 0.988333 0.994470 0.943382 0.965462 0.982849 0.945664 0.454759 0.917611 0.478726 1.031767
 0.995545 0.996070 0.956306 1.005615 0.970501 0.971259 0.996328 0.997532 0.986622 0.991726 0.995289 0.987152 0.969043 0.980445 1.180121 1.005696
 0.989559 0.991639 0.902661 1.016073 0.932588 0.935480 0.993036 0.996102 0.968959 0.980962 0.990232 0.970212 0.934542 0.954902 1.343760 1.016543
 0.961576 0.970778 0.623623 1.070638 0.737517 0.749584 0.977515 0.991544 0.879450 0.927128 0.965165 0.884313 -1.048284 0.824314 -2.212898 1.073051
 0.986549 0.989593 0.862073 1.023214 0.905951 0.910328 0.991864 0.996367 0.957734 0.974517 0.987682 0.959476 -0.113731 0.937882 -0.839501 1.024023
 0.982972 0.986877 0.828833 1.029678 0.882525 0.887958 0.989824 0.995653 0.946884 0.967905 0.984457 0.949052 -0.157302 0.922152 -0.790564 1.030671
 0.972589 0.978504 0.741636 1.045302 0.820085 0.827964 0.982684 0.992378 0.916854 0.949182 0.974556 0.920182 0.414332 0.879261 0.974502 1.046697
 0.975038 0.980550 0.763147 1.042156 0.834899 0.842177 0.984459 0.993273 0.923754 0.953520 0.976915 0.926807 0.291404 0.889223 0.555345 1.043619
 0.985189 0.988154 0.864636 1.022953 0.905377 0.909358 0.990191 0.994910 0.955965 0.972849 0.986048 0.957755 0.989949 0.936328 1.717309 1.023679
 0.987295 0.989986 0.872644 1.021451 0.912594 0.916294 0.991866 0.996207 0.960412 0.976029 0.988121 0.962050 0.007963 0.941988 -0.653725 1.022182
 0.992443 0.993714 0.926164 1.009560 0.950584 0.952716 0.994466 0.996768 0.977933 0.986369 0.992709 0.978792 0.728990 0.967641 0.904353 1.009829
 0.980060 0.984247 0.821217 1.032227 0.873538 0.878874 0.987154 0.994217 0.940534 0.963350 0.981322 0.942860 1.125431 0.914265 2.186368 1.033203
 0.993266 0.994743 0.930323 1.010090 0.953230 0.955318 0.995634 0.997315 0.979210 0.987382 0.993730 0.980039 0.395787 0.969391 0.085145 1.010350
 0.982057 0.985799 0.831184 1.028500 0.882850 0.887696 0.988274 0.994459 0.945946 0.966864 0.983090 0.948200 0.638118 0.921516 1.021556 1.029342
 0.989736 0.991794 0.900553 1.014621 0.932473 0.935612 0.993319 0.996280 0.969518 0.981344 0.990398 0.970763 0.567567 0.955447 0.593040 1.015073
 0.985172 0.988442 0.854930 1.023534 0.900635 0.905525 0.990848 0.995579 0.954990 0.972636 0.986437 0.956855 0.251895 0.934238 0.090704 1.024279
 0.963513 0.972007 0.638899 1.066602 0.749191 0.760260 0.978193 0.991705 0.885205 0.930692 0.966536 0.889850 -0.850110 0.832413 -1.391032 1.068673
 0.966650 0.974498 0.670587 1.061646 0.770622 0.780689 0.980156 0.992552 0.894806 0.936475 0.969468 0.899142 -0.589318 0.846515 -0.985398 1.063690
 0.976288 0.981536 0.769189 1.042441 0.839127 0.845598 0.985138 0.993861 0.925904 0.955052 0.977859 0.928933 0.222535 0.892097 0.386525 1.043810
 0.980781 0.985072 0.810900 1.033492 0.869026 0.874392 0.988016 0.994864 0.940142 0.963762 0.982137 0.942574 0.256671 0.912595 0.226736 1.034540
 0.988660 0.990679 0.894289 1.015390 0.927666 0.930598 0.991820 0.995594 0.966960 0.979583 0.988984 0.968302 0.946828 0.951955 1.529936 1.015766
 0.991028 0.992468 0.919958 1.012469 0.944088 0.945336 0.993147 0.996260 0.973738 0.983708 0.990862 0.974793 1.425491 0.962114 2.430510 1.012748
 0.979568 0.984461 0.796328 1.037421 0.858652 0.865403 0.988106 0.995101 0.935543 0.961091 0.981544 0.938162 -0.103656 0.905839 -0.524446 1.038722
 0.973821 0.979766 0.740021 1.047805 0.819377 0.826782 0.983915 0.993807 0.917318 0.950094 0.975617 0.920660 -0.259798 0.879166 -0.540403 1.049194
 0.987257 0.989746 0.879096 1.018553 0.917101 0.920542 0.991383 0.995421 0.962238 0.976787 0.987863 0.963752 0.817868 0.944913 1.221099 1.019039
 0.979865 0.984204 0.805267 1.032925 0.865662 0.871541 0.987291 0.994195 0.938670 0.962690 0.981320 0.941162 0.328891 0.910480 0.446300 1.033858
 0.950098 0.962171 0.506319 1.092370 0.656468 0.672533 0.971140 0.989432 0.842731 0.905151 0.955034 0.849092 -1.739130 0.770448 -2.906910 1.095582
 0.965242 0.973470 0.660355 1.063144 0.763426 0.774379 0.979535 0.992020 0.891405 0.934322 0.968486 0.895790 -0.555971 0.841760 -0.899995 1.065248
 0.984791 0.987965 0.858819 1.024317 0.901648 0.905846 0.990158 0.995004 0.954439 0.972012 0.985832 0.956276 0.990061 0.933957 1.747679 1.025101
 1.018830 1.014657 1.191608 0.955657 1.134675 1.127159 1.010396 1.003250 1.061201 1.035644 1.015897 1.058627 3.912340 1.089910 6.986417 0.953961
 0.981280 0.985287 0.820349 1.029852 0.876112 0.881482 0.988047 0.994307 0.943372 0.965473 0.982594 0.945702 0.561739 0.917481 0.925150 1.030746
 0.999256 0.998735 1.002597 0.995963 1.002248 1.001565 0.998067 0.997229 1.000735 0.999907 0.998636 1.000705 1.816701 1.001444 2.976904 0.995733
 0.990976 0.992595 0.918283 1.012133 0.943656 0.945903 0.993643 0.996156 0.973943 0.983885 0.991374 0.975014 1.298971 0.962309 2.127076 1.012575
 0.952095 0.963897 0.521644 1.090941 0.666985 0.682888 0.972854 0.990461 0.847696 0.908444 0.957065 0.853960 -2.069045 0.777641 -3.762488 1.094096
 -1.048550 -1.036979 -1.485556 -0.913484 -1.335038 -1.318826 -1.028244 -1.012375 -1.152167 -1.091657 -1.043613 -1.145919 -3.966868 -1.222618 -5.232775 -0.910469
 -1.450930 -0.138864
 -0.529417 0.937125
 0.289203 -1.902353
 -0.956348 2.499708
 -0.076687 -1.415205
 2.342914 1.114830
 1.270535 2.856324
 -0.821112 1.010638
 -0.427340 -0.293438
 -0.649990 0.132196
 0.720173 2.097040
 -0.499019 -0.302965
 9.868070 -7.359995
 0.164745 -0.342519
 17.111605 -16.612417
 -0.354978 3.158132
 -5.407840 -4.953409
 0.985401 0.988834 0.855276 1.023884 0.900945 0.906062 0.991579 0.995949 0.955348 0.973012 0.987020 0.957179 0.022334 0.934664 -0.671396 1.024812
 0.981334 0.985770 0.814475 1.031828 0.872588 0.878806 0.989149 0.995137 0.942267 0.965116 0.983293 0.944647 -0.169588 0.915535 -0.921947 1.032961
 0.954194 0.965647 0.536844 1.086897 0.679042 0.694735 0.974337 0.990973 0.854003 0.912351 0.959158 0.860015 -2.111344 0.786407 -3.611020 1.089950
 0.961154 0.970849 0.608576 1.073830 0.728400 0.741868 0.978311 0.992226 0.876287 0.925695 0.965451 0.881320 -1.559679 0.819165 -2.708389 1.076457
 0.970961 0.978282 0.709332 1.054733 0.798209 0.808549 0.983941 0.993834 0.908081 0.944743 0.974407 0.911855 -0.898080 0.865698 -1.644963 1.056709
 0.987006 0.989863 0.875275 1.020733 0.913942 0.918051 0.991958 0.995973 0.960683 0.976080 0.988148 0.962303 0.299013 0.942695 0.118730 1.021491
 0.977895 0.983252 0.777662 1.039079 0.847101 0.854877 0.987427 0.994667 0.930814 0.958349 0.980423 0.933682 -0.577496 0.898765 -1.561504 1.040628
 0.982974 0.987058 0.830430 1.030843 0.882504 0.888233 0.990071 0.995857 0.946431 0.967712 0.984634 0.948624 0.060969 0.921761 0.041189 1.031858
 0.981016 0.985751 0.816217 1.033231 0.872337 0.879342 0.989501 0.995127 0.941539 0.964632 0.983397 0.943941 0.031759 0.914947 -0.416121 1.034593
 0.960842 0.970619 0.594955 1.076564 0.720046 0.733110 0.978030 0.992630 0.873169 0.924192 0.964813 0.878400 -2.196913 0.813949 -4.014869 1.079063
 0.990526 0.992374 0.910760 1.013311 0.938960 0.941476 0.993640 0.996474 0.972186 0.982919 0.991045 0.973255 0.720613 0.959513 0.945196 1.013707
 0.987222 0.989863 0.877865 1.019280 0.916231 0.919830 0.991649 0.995723 0.961833 0.976648 0.988045 0.963310 0.559978 0.944352 0.807551 1.019931
 0.960262 0.969810 0.606817 1.071646 0.727395 0.740493 0.976991 0.991118 0.875526 0.924856 0.964214 0.880650 -1.027343 0.818303 -1.274823 1.074138
 0.966960 0.974657 0.678144 1.058524 0.776230 0.786787 0.980444 0.992108 0.897349 0.937841 0.970037 0.901577 -0.168860 0.850517 0.313449 1.060419
 0.974530 0.980351 0.753842 1.044655 0.828575 0.836490 0.984561 0.993401 0.921233 0.952171 0.976749 0.924449 0.339424 0.885304 1.025356 1.046138
 0.991481 0.992892 0.930352 1.008662 0.951815 0.954055 0.993794 0.995751 0.977374 0.985572 0.991851 0.978238 1.807407 0.967619 3.381482 1.008882
 0.983718 0.987105 0.841351 1.026621 0.890695 0.895041 0.989367 0.995111 0.950155 0.969652 0.984712 0.952150 0.325325 0.927182 0.421308 1.027375
 0.984070 0.987907 0.846843 1.026257 0.894066 0.899823 0.990867 0.995748 0.951664 0.970633 0.985932 0.953606 0.781671 0.929577 1.702229 1.027254
 0.987987 0.990000 0.895167 1.016687 0.926420 0.928182 0.990901 0.995280 0.965335 0.978369 0.987861 0.966649 1.466836 0.949941 2.694275 1.016986
 0.964018 0.973198 0.632810 1.068334 0.746167 0.759070 0.980334 0.992866 0.885002 0.931175 0.968287 0.889728 -1.704040 0.831551 -3.071179 1.070850
 0.992396 0.993605 0.934095 1.008096 0.954868 0.956851 0.994529 0.996149 0.979248 0.986917 0.992697 0.979997 1.372448 0.969952 2.269384 1.008360
 0.988804 0.990914 0.901974 1.013840 0.932315 0.935308 0.992216 0.995288 0.968657 0.980383 0.989449 0.969896 1.431115 0.954732 2.563326 1.014280
 0.959395 0.969014 0.605949 1.071487 0.726033 0.739144 0.976183 0.990433 0.874365 0.923922 0.963396 0.879445 -0.517406 0.816936 -0.199046 1.073923
 0.966090 0.974220 0.665136 1.061048 0.767736 0.779142 0.980391 0.992140 0.893987 0.936004 0.969594 0.898288 -0.559463 0.845216 -0.442681 1.063114
 0.975992 0.981797 0.757593 1.044183 0.832626 0.840769 0.986165 0.994254 0.924064 0.954347 0.978457 0.927154 -0.401404 0.888838 -0.503919 1.045663
 0.994024 0.995408 0.930719 1.008419 0.955128 0.957603 0.996714 0.998351 0.981097 0.988824 0.994624 0.981892 0.394332 0.971534 0.682836 1.008860
 0.986556 0.989064 0.876555 1.019817 0.914444 0.917826 0.990655 0.994985 0.960400 0.975546 0.987089 0.961990 1.129859 0.942582 1.952682 1.020309
 0.982724 0.987106 0.815612 1.033076 0.873991 0.880573 0.990657 0.996124 0.943735 0.966541 0.984869 0.946099 -0.574801 0.917094 -0.974192 1.034382
 0.990620 0.992399 0.912815 1.013986 0.939637 0.942078 0.993501 0.996224 0.972158 0.982856 0.991047 0.973244 1.037489 0.959567 1.608634 1.014398
 0.962041 0.971120 0.629501 1.068555 0.741914 0.754261 0.977937 0.991466 0.881604 0.928378 0.965790 0.886400 -0.735669 0.827513 -0.989936 1.070940
 0.986954 0.989818 0.873855 1.019966 0.913762 0.918260 0.992100 0.995942 0.961052 0.976224 0.988314 0.962565 0.418593 0.943034 0.193853 1.020687
 0.984174 0.987754 0.847931 1.024186 0.895870 0.901405 0.990533 0.995121 0.952808 0.971252 0.985882 0.954714 0.447447 0.931188 0.498545 1.025163
 0.966231 0.974289 0.667020 1.058757 0.770140 0.781773 0.980483 0.991944 0.895453 0.936768 0.969826 0.899682 -0.373048 0.847274 0.191712 1.060899
 0.970824 0.977744 0.711741 1.051610 0.800682 0.810615 0.983092 0.993080 0.909199 0.945158 0.973777 0.912924 -0.274122 0.867450 0.079356 1.053465
 0.977261 0.982727 0.774111 1.041337 0.843475 0.851097 0.986841 0.994565 0.928632 0.956972 0.979555 0.931583 -0.232435 0.895781 -0.363560 1.042639
 0.985860 0.988967 0.859074 1.024464 0.902791 0.906829 0.991075 0.996057 0.955775 0.973238 0.986788 0.957558 -0.159631 0.935278 -1.099904 1.025271
 0.983024 0.986960 0.834639 1.027570 0.886431 0.892534 0.990005 0.995094 0.948484 0.968755 0.984939 0.950586 0.235879 0.924841 -0.025695 1.028592
 0.983610 0.987204 0.839004 1.028924 0.887958 0.892452 0.989767 0.995682 0.948511 0.968797 0.984688 0.950673 0.268460 0.924933 0.335193 1.029870
 0.984325 0.988118 0.845931 1.027118 0.893506 0.899116 0.991037 0.995762 0.951498 0.970641 0.986133 0.953446 0.189108 0.929304 -0.279805 1.028190
 0.973466 0.979880 0.733612 1.047202 0.816606 0.825974 0.984887 0.993882 0.916963 0.949955 0.976366 0.920324 -0.341258 0.878447 -0.062889 1.048823
 0.979045 0.983791 0.811382 1.048446 0.868719 0.875196 0.987615 0.995381 0.938926 0.962372 0.981353 0.941331 -1.611389 0.911826 -3.753860 1.049692
 0.974195 0.980376 0.754354 1.059751 0.829558 0.837952 0.985346 0.995176 0.921521 0.952275 0.977158 0.924665 -2.409990 0.886007 -5.215250 1.061455
 0.972155 0.977775 0.750022 1.039288 0.826516 0.834171 0.981674 0.990768 0.919614 0.950197 0.974033 0.922764 0.813606 0.883742 1.199802 1.040586
 0.979912 0.983269 0.837269 1.021273 0.886673 0.891322 0.985447 0.991353 0.946472 0.965903 0.980739 0.948485 2.038141 0.923471 3.415610 1.022008
 0.989183 0.989790 0.941551 0.999889 0.958552 0.959675 0.989889 0.991967 0.978564 0.984705 0.988642 0.979215 3.545632 0.970968 6.242674 0.999771
 0.996588 0.995890 1.003641 0.990799 1.001914 1.001215 0.994988 0.994387 0.999005 0.997621 0.995693 0.998952 3.360021 1.000215 5.711355 0.990392
 0.982715 0.986847 0.824715 1.032800 0.878919 0.884805 0.989943 0.995044 0.945165 0.967148 0.984637 0.947451 -0.482888 0.919604 -1.418482 1.033875
 0.995856 0.995041 1.005134 0.989237 1.002556 1.001620 0.994011 0.993583 0.998708 0.997006 0.994838 0.998567 3.793460 1.000221 6.461038 0.988750
 0.989807 0.991813 0.903668 1.016896 0.933343 0.936418 0.993268 0.995514 0.969559 0.981456 0.990687 0.970751 0.505142 0.955578 0.240661 1.017424
 0.979307 0.982849 0.830514 1.022762 0.882010 0.886914 0.985125 0.991299 0.944343 0.964687 0.980219 0.946488 1.979479 0.920358 3.456568 1.023523
 0.985461 0.988633 0.860365 1.023672 0.903425 0.907717 0.990966 0.995391 0.955818 0.973106 0.986614 0.957546 0.454109 0.935594 0.267981 1.024472
 0.979753 0.984271 0.804422 1.034296 0.864365 0.870490 0.987528 0.994321 0.937784 0.962200 0.981397 0.940411 0.166319 0.909408 -0.175696 1.035432
 0.958243 0.968020 0.591682 1.075311 0.715698 0.728565 0.975031 0.990433 0.869475 0.921020 0.961849 0.874771 -1.028522 0.809765 -1.968292 1.077782
 0.969733 0.976694 0.705280 1.053918 0.794885 0.803957 0.981638 0.992625 0.905828 0.942968 0.972179 0.909673 -0.362316 0.862764 -0.842731 1.055610
 0.985018 0.988078 0.856741 1.024806 0.900642 0.904673 0.990192 0.995153 0.954241 0.972060 0.985874 0.956099 0.641264 0.933423 0.889530 1.025512
 1.007899 1.006150 1.066534 0.982267 1.048068 1.045083 1.003588 0.999078 1.022346 1.012875 1.006314 1.021428 1.988075 1.032563 3.144031 0.981565
 0.981282 0.985392 0.822404 1.030712 0.876755 0.882281 0.988331 0.994469 0.943382 0.965461 0.982848 0.945664 0.456846 0.917612 0.481764 1.031764
 0.995545 0.996070 0.956308 1.005615 0.970502 0.971260 0.996328 0.997532 0.986622 0.991726 0.995289 0.987152 0.969479 0.980445 1.180878 1.005695
 0.989558 0.991638 0.902667 1.016071 0.932590 0.935482 0.993035 0.996101 0.968959 0.980962 0.990231 0.970212 0.935797 0.954903 1.345597 1.016541
 0.961574 0.970775 0.623640 1.070634 0.737524 0.749590 0.977512 0.991540 0.879449 0.927126 0.965163 0.884312 -1.044683 0.824316 -2.207629 1.073046
 0.986549 0.989593 0.862076 1.023213 0.905952 0.910329 0.991864 0.996366 0.957734 0.974517 0.987681 0.959476 -0.113179 0.937882 -0.838710 1.024023
 0.982971 0.986876 0.828839 1.029677 0.882527 0.887960 0.989823 0.995652 0.946884 0.967905 0.984456 0.949052 -0.156086 0.922152 -0.788784 1.030669
 0.972587 0.978502 0.741649 1.045299 0.820090 0.827968 0.982681 0.992375 0.916854 0.949181 0.974554 0.920182 0.417094 0.879262 0.978677 1.046694
 0.975036 0.980549 0.763158 1.042153 0.834903 0.842181 0.984457 0.993271 0.923754 0.953519 0.976913 0.926807 0.293698 0.889224 0.558753 1.043616
 0.985188 0.988153 0.864643 1.022951 0.905380 0.909361 0.990189 0.994909 0.955965 0.972848 0.986047 0.957755 0.991458 0.936329 1.719567 1.023678
 0.987294 0.989985 0.872648 1.021450 0.912595 0.916295 0.991865 0.996206 0.960412 0.976028 0.988121 0.962050 0.008591 0.941989 -0.652901 1.022181
 0.992442 0.993713 0.926170 1.009558 0.950586 0.952718 0.994465 0.996767 0.977933 0.986369 0.992708 0.978792 0.730403 0.967641 0.906556 1.009828
 0.980059 0.984246 0.821222 1.032226 0.873540 0.878876 0.987153 0.994216 0.940534 0.963349 0.981321 0.942860 1.126426 0.914265 2.187761 1.033201
 0.993266 0.994742 0.930328 1.010089 0.953233 0.955320 0.995633 0.997314 0.979210 0.987382 0.993729 0.980039 0.397106 0.969392 0.087167 1.010348
 0.982055 0.985797 0.831196 1.028497 0.882855 0.887701 0.988272 0.994457 0.945946 0.966863 0.983088 0.948200 0.640792 0.921517 1.025615 1.029339
 0.989733 0.991790 0.900573 1.014617 0.932481 0.935618 0.993315 0.996276 0.969518 0.981342 0.990395 0.970762 0.571800 0.955449 0.599287 1.015068
 0.985170 0.988439 0.854947 1.023530 0.900642 0.905531 0.990845 0.995576 0.954990 0.972635 0.986435 0.956854 0.255713 0.934240 0.096346 1.024274
 0.963512 0.972006 0.638904 1.066601 0.749193 0.760262 0.978192 0.991704 0.885205 0.930691 0.966536 0.889850 -0.849006 0.832414 -1.389418 1.068672
 0.966651 0.974498 0.670586 1.061646 0.770622 0.780689 0.980156 0.992552 0.894806 0.936475 0.969468 0.899142 -0.589761 0.846514 -0.986094 1.063690
 0.976288 0.981536 0.769188 1.042441 0.839126 0.845598 0.985138 0.993861 0.925904 0.955052 0.977859 0.928933 0.222187 0.892097 0.385956 1.043810
 0.980779 0.985070 0.810914 1.033489 0.869031 0.874396 0.988014 0.994861 0.940142 0.963760 0.982135 0.942573 0.259626 0.912596 0.231117 1.034537
 0.988657 0.990676 0.894309 1.015385 0.927674 0.930605 0.991817 0.995591 0.966960 0.979581 0.988981 0.968302 0.951078 0.951957 1.536166 1.015761
 0.991028 0.992468 0.919960 1.012469 0.944088 0.945336 0.993147 0.996260 0.973738 0.983708 0.990862 0.974793 1.425795 0.962114 2.430997 1.012748
 0.979566 0.984459 0.796338 1.037419 0.858656 0.865407 0.988104 0.995099 0.935543 0.961089 0.981543 0.938162 -0.101476 0.905840 -0.521339 1.038719
 0.973820 0.979766 0.740024 1.047804 0.819379 0.826783 0.983914 0.993807 0.917318 0.950094 0.975617 0.920660 -0.259147 0.879167 -0.539407 1.049193
 0.987256 0.989745 0.879104 1.018551 0.917104 0.920544 0.991382 0.995420 0.962238 0.976786 0.987862 0.963752 0.819455 0.944914 1.223473 1.019037
 0.979863 0.984203 0.805277 1.032923 0.865666 0.871544 0.987289 0.994193 0.938670 0.962689 0.981318 0.941162 0.331028 0.910481 0.449470 1.033855
 0.950095 0.962168 0.506338 1.092365 0.656475 0.672539 0.971137 0.989428 0.842731 0.905149 0.955031 0.849091 -1.735093 0.770450 -2.901032 1.095577
 0.965240 0.973468 0.660369 1.063141 0.763432 0.774383 0.979533 0.992017 0.891405 0.934321 0.968484 0.895789 -0.553097 0.841761 -0.895790 1.065244
 0.984790 0.987964 0.858826 1.024315 0.901651 0.905848 0.990157 0.995003 0.954439 0.972011 0.985831 0.956276 0.991538 0.933958 1.749882 1.025100
 1.018830 1.014658 1.191605 0.955658 1.134674 1.127158 1.010397 1.003251 1.061201 1.035644 1.015897 1.058627 3.912014 1.089910 6.986097 0.953962
 0.981278 0.985285 0.820359 1.029850 0.876116 0.881485 0.988046 0.994306 0.943372 0.965472 0.982593 0.945702 0.563776 0.917482 0.928186 1.030744
 0.999256 0.998734 1.002599 0.995963 1.002249 1.001566 0.998067 0.997228 1.000734 0.999906 0.998636 1.000704 1.817207 1.001445 2.977688 0.995733
 0.990975 0.992594 0.918288 1.012131 0.943658 0.945905 0.993642 0.996155 0.973943 0.983885 0.991374 0.975014 1.300117 0.962309 2.128828 1.012573
 0.952092 0.963895 0.521662 1.090937 0.666992 0.682894 0.972851 0.990458 0.847696 0.908442 0.957062 0.853960 -2.065361 0.777643 -3.757160 1.094092
 -1.048552 -1.036982 -1.485537 -0.913489 -1.335031 -1.318820 -1.028247 -1.012378 -1.152168 -1.091659 -1.043616 -1.145919 -3.962847 -1.222616 -5.226811 -0.910474
 -1.443751 -0.146024
 -0.522237 0.929965
 0.296339 -1.909469
 -0.949163 2.492543
 -0.069528 -1.422343
 2.350074 1.107691
 1.277716 2.849164
 -0.813931 1.003477
 -0.420166 -0.300592
 -0.642812 0.125039
 0.727352 2.089880
 -0.491845 -0.310119
 9.873064 -7.364920
 0.171914 -0.349668
 17.117340 -16.618076
 -0.347793 3.150967
 -5.400646 -4.960582
