# Supplementary material for: AMS 3.0: prediction of post-translational modifications
Source: BMC Bioinformatics. 2010 Apr 28;11:210. doi: 10.1186/1471-2105-11-210 (PMC2874555; doi:10.1186/1471-2105-11-210)
Supplement: Additional file 2 — PTM predictor software with training data. PTM_Archive.tar.gz includes the predictor software binaries together with all trained ANNs in tar.gz compressed form. [file 1471-2105-11-210-S2.GZ › PTM_Archive/5-hydroxylysine/P/Pnet18.dat]

 2
 90 18 2
 0.934806 0.933894 1.035118 0.967237 0.876570 1.005620 0.835840 0.835949 1.014894 -0.545249 0.975888 0.986524 0.997757 0.508867 1.031035 0.940094 0.966123 0.914178
 0.915629 0.914446 1.047266 0.957665 0.841090 1.008151 0.789336 0.789296 1.020568 -0.767246 0.968951 0.982991 0.998095 0.382486 1.041813 0.922483 0.956259 0.889083
 0.787110 0.784124 1.131466 0.894602 0.601488 1.025990 0.474724 0.474685 1.059559 -3.603930 0.923677 0.960245 1.002097 -0.496783 1.116506 0.804505 0.891067 0.720308
 0.820068 0.817538 1.111551 0.910953 0.663166 1.022211 0.556760 0.556921 1.050491 -2.770985 0.935558 0.966292 1.001517 -0.249402 1.098963 0.834807 0.907820 0.763528
 0.866724 0.864784 1.082378 0.934029 0.750017 1.016910 0.671452 0.671878 1.037448 -1.725020 0.952316 0.974740 1.000409 0.080003 1.073006 0.877609 0.931628 0.824734
 0.943069 0.942268 1.030580 0.971052 0.893961 1.004530 0.860217 0.860277 1.012653 0.091398 0.978526 0.987796 0.997308 0.611012 1.027019 0.947630 0.970076 0.925522
 0.899144 0.897750 1.057848 0.949663 0.809998 1.010589 0.748096 0.748123 1.025625 -1.434703 0.963223 0.980204 0.998769 0.259462 1.051339 0.907381 0.948025 0.867319
 0.922505 0.921410 1.046532 0.961304 0.855078 1.008698 0.809470 0.809641 1.020356 -0.051493 0.971852 0.984892 0.998941 0.462084 1.041048 0.928781 0.959910 0.898275
 0.915655 0.914399 1.049884 0.957775 0.841753 1.009349 0.792355 0.792995 1.021899 -0.519922 0.969196 0.983226 0.998607 0.426817 1.044045 0.922433 0.956178 0.889174
 0.814130 0.811586 1.115415 0.908275 0.652339 1.023746 0.540164 0.539294 1.052802 -3.918607 0.933695 0.966213 1.002554 -0.344432 1.102486 0.829357 0.905338 0.755883
 0.958832 0.958296 1.020200 0.978811 0.923418 1.002142 0.897918 0.897663 1.007808 1.057322 0.984074 0.990886 0.997102 0.706235 1.017692 0.962136 0.978188 0.946292
 0.943836 0.943098 1.029045 0.971249 0.895112 1.003757 0.860743 0.860575 1.011878 0.947200 0.978588 0.987897 0.997133 0.602630 1.025552 0.948280 0.970369 0.926483
 0.818900 0.816351 1.108716 0.909816 0.661624 1.020261 0.554337 0.554345 1.048551 -1.466761 0.934309 0.965023 1.000069 -0.249360 1.096330 0.833659 0.906735 0.762363
 0.850601 0.848580 1.089437 0.925318 0.722078 1.016712 0.634657 0.634522 1.039809 -0.024714 0.945475 0.971083 0.999643 -0.000585 1.079265 0.862719 0.922895 0.804375
 0.885054 0.883518 1.068759 0.942377 0.786932 1.013267 0.719794 0.719500 1.030661 0.592468 0.957894 0.977828 0.999368 0.239831 1.060864 0.894303 0.940637 0.849665
 0.966996 0.966565 1.014204 0.982354 0.939511 1.000452 0.919804 0.919733 1.004936 3.146600 0.986379 0.992022 0.996215 0.792080 1.012361 0.969504 0.981943 0.957324
 0.926496 0.925553 1.040290 0.962668 0.863724 1.006512 0.819297 0.818654 1.017302 0.486120 0.972374 0.984941 0.997850 0.498779 1.035572 0.932348 0.961657 0.904027
 0.929781 0.928791 1.040804 0.964923 0.868003 1.007149 0.825399 0.825568 1.017714 1.365317 0.974354 0.986349 0.998870 0.482400 1.036067 0.935494 0.963757 0.907730
 0.948175 0.947618 1.027285 0.972801 0.907823 1.003732 0.879156 0.878015 1.011142 2.438852 0.979448 0.988949 0.997449 0.731827 1.023990 0.952115 0.972335 0.933536
 0.833265 0.830796 1.101967 0.917765 0.685596 1.019965 0.585509 0.586037 1.045919 -2.941193 0.940586 0.968418 1.000731 -0.196923 1.090360 0.847011 0.914670 0.780177
 0.969409 0.969081 1.012485 0.983717 0.943858 1.000333 0.925284 0.925041 1.004287 2.199452 0.987387 0.992469 0.996322 0.804102 1.010873 0.971758 0.983369 0.960474
 0.954260 0.953742 1.021227 0.975875 0.916296 1.001739 0.889355 0.889017 1.008056 2.444443 0.981606 0.989330 0.996190 0.721558 1.018549 0.957749 0.975315 0.940756
 0.817404 0.814849 1.108900 0.908612 0.660055 1.019994 0.553132 0.553196 1.048324 -0.625866 0.933216 0.964388 0.999661 -0.216708 1.096372 0.832127 0.905640 0.760781
 0.845831 0.843639 1.092736 0.923291 0.711083 1.017647 0.619326 0.619624 1.041518 -0.748445 0.944163 0.970263 0.999829 -0.069631 1.081987 0.858356 0.920685 0.797462
 0.889092 0.887533 1.066920 0.945144 0.790898 1.013684 0.723366 0.723496 1.030261 -0.642357 0.960266 0.978885 0.999636 0.182536 1.059114 0.898203 0.943225 0.853976
 0.971568 0.971065 1.012864 0.986340 0.942010 1.000995 0.919309 0.919304 1.004455 0.918179 0.990027 0.994334 0.997549 0.662857 1.011227 0.974081 0.985672 0.961496
 0.941832 0.941169 1.030254 0.969759 0.893828 1.004239 0.859975 0.859528 1.012497 1.839059 0.977253 0.987345 0.996932 0.632279 1.026547 0.946368 0.969087 0.924626
 0.917701 0.916485 1.049783 0.959987 0.842001 1.010775 0.789232 0.789430 1.022737 -0.931348 0.971323 0.984935 0.999877 0.323476 1.044140 0.924645 0.958379 0.890793
 0.959035 0.958532 1.021452 0.978832 0.924724 1.003140 0.900605 0.900367 1.008772 1.556797 0.984111 0.991108 0.997256 0.731321 1.018870 0.962231 0.978253 0.946785
 0.828012 0.825600 1.104670 0.914173 0.680120 1.019934 0.580093 0.580164 1.046734 -1.357029 0.937450 0.967005 1.000398 -0.139553 1.092618 0.841901 0.911301 0.774612
 0.943414 0.942664 1.028962 0.971156 0.893599 1.003655 0.858407 0.858425 1.011719 0.343851 0.978459 0.987784 0.997089 0.588012 1.025376 0.948010 0.970236 0.925797
 0.931593 0.930603 1.035523 0.965223 0.871064 1.004789 0.828531 0.828606 1.014689 0.650351 0.974107 0.985405 0.997069 0.502894 1.031279 0.937035 0.964138 0.910134
 0.847495 0.845384 1.088779 0.923759 0.714095 1.016087 0.621912 0.621837 1.039311 0.339826 0.944233 0.970203 0.999109 -0.098291 1.078701 0.859890 0.921312 0.799789
 0.867595 0.865808 1.077875 0.933844 0.752492 1.014647 0.673125 0.672966 1.034749 0.195974 0.951641 0.974348 0.999238 0.057432 1.068932 0.878295 0.931758 0.826328
 0.896084 0.894686 1.061952 0.948063 0.806253 1.012113 0.744765 0.744710 1.027552 -0.241176 0.962131 0.979877 0.999163 0.272442 1.054838 0.904486 0.946397 0.863823
 0.935522 0.934746 1.036207 0.967289 0.880915 1.006156 0.842668 0.842135 1.015462 -0.917135 0.975793 0.987034 0.998070 0.550108 1.032049 0.940641 0.966399 0.915962
 0.925640 0.924556 1.039745 0.962264 0.859870 1.005781 0.814333 0.814734 1.016850 0.117141 0.972081 0.984135 0.997180 0.464296 1.035105 0.931615 0.961044 0.902332
 0.924265 0.923350 1.044512 0.961600 0.861926 1.008297 0.818402 0.817395 1.019388 0.502773 0.971721 0.985567 0.999109 0.509902 1.039361 0.930231 0.960702 0.901705
 0.930058 0.929026 1.039710 0.964755 0.868765 1.006759 0.827264 0.827696 1.017006 -0.188415 0.974148 0.985759 0.998004 0.517241 1.034977 0.935710 0.963491 0.908165
 0.878566 0.876821 1.071095 0.939637 0.771139 1.013263 0.696530 0.696498 1.031577 0.017460 0.955987 0.976513 0.999233 0.090444 1.062973 0.888497 0.937581 0.840160
 0.913303 0.912097 1.066516 0.956038 0.838102 1.024402 0.787171 0.787259 1.037484 -3.722607 0.967679 0.981145 1.004108 0.330330 1.060437 0.920223 0.954275 0.885951
 0.887958 0.886360 1.083446 0.944091 0.789592 1.027797 0.722803 0.722940 1.045211 -5.168717 0.959323 0.977171 1.005098 0.125845 1.075410 0.897093 0.941799 0.852217
 0.883476 0.882042 1.059109 0.939303 0.786436 1.006708 0.719695 0.719561 1.023646 1.349757 0.954221 0.973682 0.994582 0.298729 1.051947 0.892534 0.937711 0.848706
 0.922472 0.921630 1.032626 0.957931 0.860903 1.000616 0.818333 0.818102 1.011002 3.546840 0.967255 0.980139 0.992843 0.611576 1.028380 0.928256 0.957087 0.900471
 0.969123 0.968873 1.000949 0.980216 0.949504 0.993501 0.935458 0.935197 0.996103 6.309949 0.982923 0.987854 0.990765 0.980305 1.000193 0.970920 0.980263 0.962203
 0.998609 0.998730 0.986829 0.995869 1.003039 0.992282 1.005321 1.005049 0.990685 5.734327 0.994890 0.994894 0.991927 1.138047 0.987829 0.998134 0.996288 1.000371
 0.920305 0.919167 1.048138 0.960549 0.850112 1.011424 0.802225 0.802316 1.022613 -1.394614 0.971420 0.984365 0.999046 0.422297 1.042717 0.926821 0.959138 0.895100
 0.998224 0.998406 0.985035 0.994987 1.003681 0.991073 1.006961 1.006757 0.989246 6.536429 0.993915 0.993916 0.990951 1.179047 0.986119 0.997701 0.995519 1.000315
 0.955716 0.955117 1.024425 0.977392 0.917978 1.005928 0.891986 0.891880 1.011365 0.267408 0.983249 0.990146 0.997420 0.704752 1.021445 0.959218 0.976685 0.942118
 0.919509 0.918524 1.034852 0.956557 0.854885 1.001120 0.810484 0.810349 1.012036 3.610409 0.966299 0.979598 0.992952 0.590467 1.030254 0.925501 0.955580 0.896372
 0.935589 0.934779 1.035802 0.967268 0.880808 1.006353 0.842598 0.842228 1.015317 0.281521 0.975765 0.986939 0.998005 0.568914 1.031657 0.940751 0.966366 0.915976
 0.909433 0.908299 1.051915 0.954137 0.832419 1.009372 0.779175 0.778743 1.022695 -0.200956 0.966204 0.981983 0.998363 0.399886 1.045934 0.916647 0.952920 0.881778
 0.809422 0.806890 1.114810 0.904335 0.647620 1.021417 0.537184 0.536643 1.051137 -2.091701 0.929984 0.963305 1.000219 -0.250006 1.101616 0.824715 0.901488 0.751037
 0.862170 0.860357 1.082368 0.930623 0.745341 1.015471 0.665302 0.664834 1.036612 -0.904655 0.949116 0.973202 0.999422 0.088464 1.072915 0.873178 0.928626 0.820000
 0.932638 0.931778 1.038120 0.965585 0.876077 1.006929 0.836658 0.836216 1.016482 0.881341 0.974509 0.986279 0.997957 0.549477 1.033573 0.937913 0.964666 0.912328
 1.031639 1.032069 0.973011 1.014651 1.058431 0.991366 1.074161 1.073746 0.986276 3.292324 1.010010 1.006840 0.994863 1.163310 0.975773 1.028949 1.015315 1.041807
 0.917560 0.916481 1.046653 0.958160 0.847717 1.008193 0.799313 0.798972 1.020289 0.446136 0.969052 0.983297 0.998157 0.461284 1.041158 0.924100 0.957021 0.892508
 0.979788 0.979552 1.008484 0.989231 0.962738 1.000222 0.949954 0.949747 1.002830 1.318568 0.991726 0.995112 0.997108 0.841532 1.007339 0.981363 0.989006 0.973869
 0.954635 0.954054 1.024548 0.976754 0.916255 1.004147 0.889531 0.889353 1.010369 1.359197 0.982710 0.990383 0.997688 0.697749 1.021690 0.958194 0.976083 0.940913
 0.824227 0.821869 1.107623 0.912017 0.675016 1.020591 0.573794 0.573385 1.048294 -2.342946 0.935833 0.966534 1.000712 -0.137783 1.095338 0.838313 0.909302 0.770255
 0.937871 0.937061 1.034362 0.968783 0.883188 1.005928 0.843794 0.843428 1.014789 -0.694748 0.977032 0.987791 0.998306 0.504003 1.030395 0.942919 0.967859 0.918498
 0.922285 0.921245 1.043948 0.960947 0.854441 1.007819 0.806450 0.806157 1.019112 -0.680252 0.971252 0.984681 0.998456 0.412220 1.038925 0.928582 0.959786 0.898144
 0.878753 0.877158 1.069572 0.938342 0.776720 1.011770 0.706938 0.706676 1.030070 1.022069 0.954388 0.975323 0.997915 0.233193 1.061476 0.888335 0.936590 0.842020
 0.888899 0.887449 1.064779 0.943694 0.795265 1.011447 0.731844 0.731677 1.028157 0.614019 0.958519 0.977643 0.998324 0.306042 1.057281 0.897730 0.942008 0.855131
 0.935880 0.935015 1.035666 0.967012 0.882756 1.006070 0.846881 0.846786 1.015113 1.827370 0.975403 0.986392 0.997367 0.630703 1.031335 0.940909 0.966104 0.916712
 0.941880 0.941105 1.032036 0.970635 0.891705 1.005689 0.856188 0.855774 1.013754 -0.485490 0.978275 0.988278 0.998018 0.579005 1.028319 0.946491 0.969834 0.924001
 0.967055 0.966678 1.014159 0.982948 0.937417 1.001102 0.914661 0.914309 1.005473 1.089258 0.986989 0.992521 0.997068 0.704379 1.012328 0.969661 0.982518 0.956794
 0.913529 0.912468 1.050703 0.955617 0.844118 1.008272 0.798152 0.797870 1.021452 2.017175 0.966989 0.982242 0.998280 0.560202 1.044750 0.920289 0.954405 0.888230
 0.968872 0.968452 1.015035 0.984241 0.940510 1.001811 0.919590 0.919460 1.006143 0.366458 0.988246 0.993559 0.997534 0.726530 1.013174 0.971438 0.983763 0.959019
 0.920989 0.919946 1.044177 0.959780 0.853975 1.007192 0.807602 0.807335 1.018841 1.081375 0.970144 0.983745 0.997754 0.477905 1.038874 0.927230 0.958595 0.896921
 0.955861 0.955226 1.021387 0.977368 0.916322 1.002156 0.888113 0.888302 1.008411 0.540233 0.983012 0.990056 0.996901 0.651266 1.018661 0.959427 0.976604 0.941980
 0.934978 0.933988 1.034504 0.967007 0.877227 1.004910 0.836744 0.836991 1.014462 0.043503 0.975533 0.986184 0.997291 0.508512 1.030357 0.940205 0.965916 0.914459
 0.832237 0.830043 1.100898 0.915812 0.690256 1.019375 0.592197 0.591090 1.045108 -1.303743 0.938324 0.968079 1.000369 -0.114003 1.089411 0.845654 0.913467 0.780989
 0.846149 0.844109 1.093814 0.922895 0.716842 1.018533 0.627747 0.626547 1.042336 -0.903472 0.943595 0.971120 1.000746 0.001694 1.083141 0.858461 0.920773 0.799336
 0.891075 0.889720 1.065523 0.945064 0.800912 1.013257 0.738294 0.736962 1.029457 0.377300 0.959633 0.979462 0.999813 0.316396 1.058077 0.899692 0.943715 0.858398
 0.912500 0.911402 1.050336 0.955783 0.838856 1.009485 0.787037 0.786103 1.022211 0.147182 0.967358 0.983037 0.998715 0.408475 1.044645 0.919442 0.954662 0.885976
 0.951675 0.951076 1.023094 0.974900 0.910083 1.002212 0.880089 0.879880 1.009156 1.411039 0.981042 0.989132 0.996690 0.656409 1.020351 0.955474 0.974287 0.936957
 0.960427 0.960076 1.020644 0.979053 0.930749 1.003110 0.908680 0.907339 1.008332 2.453263 0.984038 0.991899 0.997911 0.788885 1.018108 0.963361 0.978882 0.949639
 0.906315 0.905063 1.056241 0.953336 0.825209 1.010764 0.769740 0.769714 1.025058 -0.702411 0.965999 0.982066 0.999337 0.355226 1.049695 0.913949 0.951776 0.877235
 0.878571 0.877046 1.072622 0.938882 0.777098 1.014127 0.706536 0.705318 1.032239 -0.407786 0.955111 0.976964 0.999839 0.210515 1.064390 0.888205 0.937336 0.841851
 0.944266 0.943564 1.028613 0.971340 0.896859 1.004215 0.862665 0.862043 1.011871 1.304361 0.978484 0.988334 0.997486 0.607373 1.025214 0.948615 0.970698 0.927410
 0.910046 0.908966 1.050255 0.954490 0.833369 1.008776 0.779389 0.778730 1.021809 0.494310 0.966301 0.982088 0.998216 0.380008 1.044441 0.917265 0.953289 0.882662
 0.771242 0.768171 1.140244 0.885970 0.575541 1.027159 0.442190 0.441590 1.063207 -3.023763 0.917041 0.956991 1.001862 -0.522859 1.124421 0.789762 0.882482 0.700594
 0.841987 0.839872 1.095900 0.920862 0.707618 1.018452 0.615978 0.615476 1.043007 -0.990894 0.942197 0.969910 1.000324 -0.035277 1.084949 0.854681 0.918492 0.793507
 0.933390 0.932567 1.037599 0.965865 0.878060 1.006789 0.839788 0.839369 1.016259 1.723769 0.974630 0.986331 0.997869 0.584524 1.033193 0.938611 0.965030 0.913451
 1.087384 1.088752 0.934272 1.041055 1.165290 0.981643 1.214922 1.214167 0.967917 7.119331 1.028299 1.017036 0.992507 1.600914 0.941250 1.079967 1.042958 1.115979
 0.916947 0.915861 1.045602 0.957699 0.846386 1.007709 0.796411 0.795802 1.019763 1.031650 0.968638 0.983232 0.997895 0.433077 1.040398 0.923498 0.956661 0.891712
 1.000337 1.000390 0.994637 0.999017 1.001919 0.997367 1.001631 1.001211 0.996372 2.989884 0.998613 0.998604 0.996196 1.012230 0.995179 1.000077 0.999220 1.001068
 0.961527 0.961100 1.019089 0.979858 0.929919 1.002507 0.907137 0.906655 1.007632 2.219445 0.984729 0.991510 0.997203 0.757040 1.016721 0.964459 0.979459 0.950259
 0.778799 0.775792 1.137757 0.890261 0.588684 1.027395 0.459752 0.459383 1.062452 -3.867993 0.920444 0.958956 1.002582 -0.482213 1.122188 0.796779 0.886695 0.710153
 -1.221647 -1.224721 -0.870417 -1.110593 -1.415779 -0.976957 -1.549704 -1.549793 -0.942558 -5.157879 -1.080817 -1.043295 -1.002396 -2.577681 -0.885279 -1.203577 -1.114282 -1.291140
 2.085351 1.419636
 1.872033 1.186052
 -2.660995 1.399270
 1.447945 1.817752
 0.028582 -1.870304
 -1.945616 0.201375
 1.151288 -1.419033
 2.550084 -0.046294
 -1.960908 0.734482
 18.090294 -16.743547
 1.340205 2.039227
 -1.303842 -0.094242
 -1.771020 0.031071
 2.129851 -3.752300
 -2.685490 1.073258
 2.136978 1.617948
 0.688761 1.038073
 1.435414 0.266901
 -6.263475 -5.166020
 0.934805 0.933894 1.035120 0.967237 0.876565 1.005621 0.835830 0.835940 1.014896 -0.547232 0.975889 0.986525 0.997759 0.508542 1.031037 0.940093 0.966123 0.914176
 0.915628 0.914445 1.047268 0.957666 0.841085 1.008152 0.789325 0.789285 1.020569 -0.769431 0.968952 0.982992 0.998096 0.382135 1.041815 0.922482 0.956259 0.889081
 0.787109 0.784123 1.131467 0.894602 0.601485 1.025991 0.474719 0.474679 1.059560 -3.606091 0.923677 0.960246 1.002098 -0.497028 1.116508 0.804505 0.891067 0.720307
 0.820067 0.817538 1.111552 0.910953 0.663164 1.022212 0.556756 0.556917 1.050492 -2.772853 0.935558 0.966293 1.001518 -0.249590 1.098964 0.834807 0.907820 0.763527
 0.866723 0.864784 1.082378 0.934029 0.750016 1.016911 0.671450 0.671876 1.037448 -1.726274 0.952316 0.974740 1.000409 0.079907 1.073007 0.877609 0.931628 0.824733
 0.943068 0.942268 1.030581 0.971052 0.893959 1.004530 0.860213 0.860274 1.012653 0.090417 0.978526 0.987796 0.997308 0.610886 1.027020 0.947630 0.970076 0.925521
 0.899143 0.897749 1.057850 0.949664 0.809993 1.010591 0.748086 0.748113 1.025626 -1.437259 0.963223 0.980205 0.998771 0.259079 1.051341 0.907380 0.948025 0.867317
 0.922505 0.921411 1.046532 0.961304 0.855080 1.008698 0.809473 0.809644 1.020356 -0.051304 0.971852 0.984892 0.998941 0.462178 1.041047 0.928781 0.959910 0.898275
 0.915654 0.914398 1.049885 0.957775 0.841749 1.009351 0.792347 0.792987 1.021900 -0.522517 0.969197 0.983227 0.998608 0.426487 1.044047 0.922433 0.956179 0.889173
 0.814130 0.811585 1.115416 0.908275 0.652337 1.023746 0.540160 0.539290 1.052802 -3.919893 0.933695 0.966213 1.002555 -0.344587 1.102487 0.829357 0.905338 0.755882
 0.958831 0.958295 1.020203 0.978812 0.923411 1.002144 0.897905 0.897649 1.007810 1.054893 0.984075 0.990887 0.997104 0.705814 1.017694 0.962135 0.978188 0.946290
 0.943835 0.943097 1.029048 0.971250 0.895104 1.003759 0.860729 0.860561 1.011881 0.944476 0.978589 0.987899 0.997135 0.602167 1.025555 0.948279 0.970369 0.926480
 0.818899 0.816350 1.108716 0.909816 0.661624 1.020262 0.554337 0.554345 1.048551 -1.468105 0.934309 0.965023 1.000069 -0.249449 1.096331 0.833659 0.906736 0.762363
 0.850601 0.848580 1.089436 0.925318 0.722079 1.016712 0.634660 0.634525 1.039809 -0.025520 0.945475 0.971083 0.999642 -0.000572 1.079265 0.862719 0.922895 0.804376
 0.885055 0.883518 1.068758 0.942376 0.786935 1.013266 0.719800 0.719506 1.030660 0.592305 0.957894 0.977828 0.999367 0.239949 1.060863 0.894303 0.940637 0.849667
 0.966996 0.966564 1.014205 0.982354 0.939509 1.000453 0.919801 0.919730 1.004937 3.145742 0.986379 0.992022 0.996215 0.791964 1.012362 0.969504 0.981943 0.957323
 0.926495 0.925552 1.040292 0.962669 0.863719 1.006514 0.819286 0.818642 1.017304 0.483484 0.972374 0.984942 0.997852 0.498386 1.035574 0.932348 0.961658 0.904025
 0.929781 0.928791 1.040803 0.964923 0.868005 1.007149 0.825405 0.825574 1.017713 1.365873 0.974353 0.986349 0.998870 0.482550 1.036067 0.935494 0.963757 0.907732
 0.948174 0.947618 1.027287 0.972802 0.907819 1.003733 0.879147 0.878006 1.011143 2.436471 0.979449 0.988950 0.997451 0.731510 1.023992 0.952115 0.972335 0.933534
 0.833265 0.830796 1.101967 0.917765 0.685597 1.019965 0.585510 0.586039 1.045919 -2.941868 0.940586 0.968418 1.000731 -0.196935 1.090360 0.847011 0.914670 0.780177
 0.969409 0.969081 1.012486 0.983717 0.943857 1.000333 0.925282 0.925038 1.004287 2.198542 0.987387 0.992470 0.996322 0.804003 1.010873 0.971758 0.983369 0.960474
 0.954260 0.953742 1.021228 0.975876 0.916295 1.001740 0.889352 0.889014 1.008056 2.443225 0.981606 0.989331 0.996191 0.721424 1.018550 0.957749 0.975316 0.940755
 0.817403 0.814849 1.108902 0.908612 0.660051 1.019996 0.553125 0.553188 1.048326 -0.628375 0.933217 0.964389 0.999662 -0.217006 1.096374 0.832126 0.905641 0.760780
 0.845830 0.843639 1.092737 0.923291 0.711079 1.017648 0.619319 0.619617 1.041519 -0.750465 0.944163 0.970264 0.999830 -0.069887 1.081989 0.858356 0.920685 0.797461
 0.889092 0.887532 1.066922 0.945144 0.790896 1.013685 0.723362 0.723491 1.030262 -0.643620 0.960267 0.978886 0.999637 0.182365 1.059115 0.898203 0.943226 0.853975
 0.971568 0.971065 1.012865 0.986340 0.942008 1.000996 0.919305 0.919300 1.004456 0.917519 0.990027 0.994334 0.997549 0.662731 1.011228 0.974081 0.985672 0.961495
 0.941831 0.941169 1.030254 0.969759 0.893827 1.004239 0.859973 0.859526 1.012497 1.837989 0.977253 0.987346 0.996933 0.632171 1.026547 0.946368 0.969087 0.924626
 0.917700 0.916484 1.049785 0.959987 0.841999 1.010775 0.789227 0.789424 1.022738 -0.932248 0.971323 0.984935 0.999878 0.323320 1.044141 0.924645 0.958380 0.890792
 0.959034 0.958532 1.021453 0.978832 0.924723 1.003140 0.900603 0.900365 1.008772 1.556085 0.984111 0.991108 0.997257 0.731243 1.018871 0.962231 0.978253 0.946784
 0.828011 0.825600 1.104671 0.914174 0.680117 1.019935 0.580087 0.580158 1.046735 -1.359214 0.937451 0.967006 1.000399 -0.139803 1.092620 0.841901 0.911301 0.774611
 0.943413 0.942663 1.028964 0.971157 0.893594 1.003657 0.858397 0.858415 1.011721 0.341798 0.978460 0.987785 0.997090 0.587688 1.025378 0.948009 0.970236 0.925795
 0.931592 0.930602 1.035525 0.965224 0.871059 1.004790 0.828521 0.828596 1.014691 0.648248 0.974108 0.985406 0.997070 0.502573 1.031281 0.937034 0.964138 0.910132
 0.847495 0.845383 1.088781 0.923760 0.714092 1.016088 0.621906 0.621832 1.039312 0.337788 0.944234 0.970203 0.999110 -0.098529 1.078702 0.859890 0.921312 0.799788
 0.867595 0.865808 1.077875 0.933844 0.752491 1.014647 0.673123 0.672964 1.034750 0.194520 0.951641 0.974348 0.999239 0.057299 1.068933 0.878295 0.931759 0.826327
 0.896084 0.894685 1.061953 0.948064 0.806252 1.012114 0.744763 0.744707 1.027553 -0.242529 0.962131 0.979877 0.999163 0.272303 1.054839 0.904486 0.946397 0.863823
 0.935522 0.934745 1.036209 0.967290 0.880911 1.006157 0.842660 0.842127 1.015463 -0.918816 0.975794 0.987035 0.998071 0.549848 1.032050 0.940640 0.966400 0.915961
 0.925638 0.924554 1.039748 0.962265 0.859863 1.005783 0.814319 0.814720 1.016853 0.114100 0.972082 0.984136 0.997182 0.463822 1.035107 0.931614 0.961045 0.902329
 0.924265 0.923351 1.044510 0.961600 0.861930 1.008296 0.818410 0.817403 1.019387 0.503537 0.971720 0.985566 0.999108 0.510119 1.039360 0.930232 0.960701 0.901706
 0.930057 0.929025 1.039712 0.964756 0.868760 1.006761 0.827254 0.827686 1.017008 -0.191167 0.974149 0.985760 0.998005 0.516863 1.034979 0.935710 0.963491 0.908163
 0.878566 0.876820 1.071097 0.939638 0.771136 1.013264 0.696525 0.696492 1.031578 0.015931 0.955987 0.976514 0.999234 0.090235 1.062974 0.888497 0.937581 0.840159
 0.913303 0.912097 1.066515 0.956038 0.838104 1.024401 0.787176 0.787264 1.037483 -3.721980 0.967679 0.981144 1.004108 0.330463 1.060436 0.920223 0.954275 0.885952
 0.887959 0.886360 1.083445 0.944091 0.789595 1.027797 0.722808 0.722946 1.045210 -5.167976 0.959323 0.977170 1.005097 0.126003 1.075409 0.897093 0.941799 0.852218
 0.883475 0.882041 1.059112 0.939303 0.786430 1.006710 0.719683 0.719549 1.023648 1.346625 0.954222 0.973683 0.994584 0.298310 1.051949 0.892534 0.937712 0.848703
 0.922471 0.921629 1.032629 0.957931 0.860897 1.000618 0.818321 0.818090 1.011005 3.543680 0.967256 0.980141 0.992845 0.611151 1.028383 0.928255 0.957087 0.900469
 0.969122 0.968872 1.000952 0.980217 0.949497 0.993503 0.935445 0.935183 0.996106 6.306554 0.982924 0.987855 0.990767 0.979830 1.000196 0.970919 0.980264 0.962200
 0.998608 0.998729 0.986831 0.995870 1.003033 0.992283 1.005309 1.005037 0.990687 5.731611 0.994891 0.994895 0.991928 1.137639 0.987831 0.998133 0.996288 1.000369
 0.920305 0.919167 1.048138 0.960549 0.850114 1.011423 0.802228 0.802318 1.022612 -1.394719 0.971420 0.984365 0.999046 0.422345 1.042717 0.926821 0.959138 0.895101
 0.998222 0.998405 0.985038 0.994988 1.003673 0.991076 1.006945 1.006740 0.989249 6.532849 0.993916 0.993918 0.990953 1.178486 0.986123 0.997700 0.995520 1.000312
 0.955717 0.955118 1.024424 0.977392 0.917982 1.005927 0.891993 0.891887 1.011364 0.267863 0.983249 0.990145 0.997419 0.704916 1.021444 0.959218 0.976685 0.942119
 0.919507 0.918523 1.034855 0.956558 0.854877 1.001123 0.810468 0.810333 1.012039 3.606623 0.966301 0.979600 0.992955 0.589909 1.030258 0.925500 0.955581 0.896369
 0.935589 0.934778 1.035804 0.967268 0.880805 1.006354 0.842592 0.842222 1.015318 0.280126 0.975766 0.986940 0.998006 0.568713 1.031658 0.940751 0.966367 0.915974
 0.909432 0.908299 1.051917 0.954137 0.832416 1.009374 0.779168 0.778736 1.022696 -0.202718 0.966205 0.981984 0.998364 0.399641 1.045935 0.916646 0.952921 0.881776
 0.809422 0.806889 1.114811 0.904336 0.647617 1.021418 0.537178 0.536637 1.051139 -2.094044 0.929985 0.963306 1.000220 -0.250272 1.101618 0.824715 0.901488 0.751036
 0.862169 0.860357 1.082369 0.930624 0.745339 1.015472 0.665298 0.664830 1.036613 -0.906293 0.949116 0.973202 0.999423 0.088284 1.072916 0.873178 0.928626 0.820000
 0.932638 0.931778 1.038121 0.965585 0.876075 1.006930 0.836654 0.836213 1.016482 0.880241 0.974510 0.986279 0.997958 0.549342 1.033573 0.937913 0.964666 0.912327
 1.031639 1.032069 0.973011 1.014652 1.058430 0.991367 1.074157 1.073743 0.986276 3.291865 1.010010 1.006841 0.994863 1.163213 0.975774 1.028949 1.015315 1.041807
 0.917559 0.916480 1.046655 0.958161 0.847713 1.008194 0.799306 0.798965 1.020290 0.444380 0.969052 0.983298 0.998158 0.461034 1.041160 0.924100 0.957022 0.892506
 0.979788 0.979552 1.008484 0.989231 0.962738 1.000223 0.949953 0.949745 1.002831 1.318118 0.991726 0.995112 0.997108 0.841475 1.007340 0.981363 0.989006 0.973869
 0.954635 0.954054 1.024549 0.976754 0.916253 1.004147 0.889528 0.889350 1.010370 1.358309 0.982711 0.990384 0.997688 0.697625 1.021691 0.958193 0.976084 0.940912
 0.824226 0.821869 1.107624 0.912018 0.675013 1.020592 0.573790 0.573380 1.048295 -2.344913 0.935834 0.966535 1.000713 -0.137995 1.095339 0.838312 0.909302 0.770254
 0.937870 0.937060 1.034364 0.968783 0.883185 1.005929 0.843788 0.843422 1.014790 -0.696066 0.977032 0.987791 0.998307 0.503800 1.030396 0.942919 0.967859 0.918497
 0.922284 0.921244 1.043950 0.960947 0.854437 1.007820 0.806442 0.806149 1.019113 -0.681937 0.971252 0.984682 0.998457 0.411960 1.038926 0.928582 0.959786 0.898143
 0.878752 0.877156 1.069576 0.938343 0.776711 1.011772 0.706920 0.706658 1.030073 1.018201 0.954389 0.975324 0.997917 0.232587 1.061480 0.888334 0.936591 0.842016
 0.888897 0.887447 1.064782 0.943695 0.795257 1.011449 0.731828 0.731661 1.028159 0.610456 0.958521 0.977645 0.998326 0.305492 1.057285 0.897729 0.942009 0.855128
 0.935879 0.935014 1.035669 0.967013 0.882750 1.006072 0.846869 0.846774 1.015115 1.824553 0.975404 0.986393 0.997369 0.630281 1.031337 0.940908 0.966105 0.916709
 0.941879 0.941104 1.032038 0.970635 0.891701 1.005690 0.856180 0.855765 1.013756 -0.487104 0.978276 0.988279 0.998019 0.578741 1.028321 0.946490 0.969834 0.923999
 0.967054 0.966677 1.014160 0.982948 0.937414 1.001103 0.914655 0.914302 1.005474 1.087474 0.986989 0.992522 0.997069 0.704140 1.012329 0.969660 0.982518 0.956793
 0.913528 0.912466 1.050706 0.955617 0.844111 1.008274 0.798139 0.797857 1.021454 2.014906 0.966990 0.982244 0.998282 0.559785 1.044753 0.920288 0.954405 0.888227
 0.968871 0.968452 1.015036 0.984241 0.940507 1.001812 0.919583 0.919454 1.006144 0.364382 0.988247 0.993560 0.997535 0.726274 1.013175 0.971438 0.983763 0.959018
 0.920988 0.919944 1.044180 0.959781 0.853969 1.007193 0.807590 0.807323 1.018843 1.078899 0.970144 0.983746 0.997755 0.477512 1.038876 0.927229 0.958595 0.896918
 0.955861 0.955226 1.021388 0.977368 0.916321 1.002156 0.888112 0.888301 1.008411 0.539659 0.983012 0.990056 0.996901 0.651218 1.018662 0.959427 0.976604 0.941979
 0.934977 0.933988 1.034504 0.967007 0.877226 1.004911 0.836742 0.836989 1.014463 0.042689 0.975533 0.986184 0.997292 0.508431 1.030358 0.940205 0.965916 0.914459
 0.832236 0.830042 1.100899 0.915812 0.690253 1.019376 0.592191 0.591083 1.045109 -1.306124 0.938324 0.968080 1.000371 -0.114283 1.089412 0.845654 0.913468 0.780988
 0.846148 0.844108 1.093815 0.922895 0.716839 1.018534 0.627742 0.626541 1.042337 -0.905661 0.943596 0.971121 1.000747 0.001452 1.083143 0.858461 0.920773 0.799335
 0.891074 0.889720 1.065524 0.945064 0.800910 1.013258 0.738290 0.736958 1.029458 0.375590 0.959633 0.979463 0.999814 0.316220 1.058078 0.899692 0.943715 0.858398
 0.912499 0.911401 1.050337 0.955783 0.838853 1.009486 0.787030 0.786096 1.022213 0.145683 0.967358 0.983037 0.998716 0.408240 1.044647 0.919442 0.954663 0.885974
 0.951675 0.951076 1.023094 0.974900 0.910085 1.002212 0.880091 0.879882 1.009156 1.410406 0.981042 0.989132 0.996690 0.656422 1.020351 0.955475 0.974287 0.936957
 0.960427 0.960076 1.020646 0.979053 0.930745 1.003111 0.908671 0.907331 1.008333 2.451770 0.984039 0.991899 0.997912 0.788619 1.018110 0.963361 0.978882 0.949638
 0.906316 0.905063 1.056240 0.953336 0.825211 1.010763 0.769745 0.769719 1.025057 -0.703196 0.965999 0.982066 0.999337 0.355280 1.049695 0.913950 0.951776 0.877236
 0.878571 0.877046 1.072623 0.938883 0.777095 1.014128 0.706529 0.705311 1.032240 -0.409627 0.955111 0.976965 0.999840 0.210265 1.064391 0.888205 0.937336 0.841850
 0.944265 0.943564 1.028614 0.971340 0.896857 1.004216 0.862661 0.862039 1.011872 1.303202 0.978484 0.988334 0.997486 0.607223 1.025215 0.948615 0.970698 0.927409
 0.910046 0.908966 1.050257 0.954490 0.833367 1.008777 0.779384 0.778725 1.021810 0.492791 0.966301 0.982088 0.998217 0.379814 1.044442 0.917265 0.953290 0.882661
 0.771241 0.768171 1.140246 0.885971 0.575537 1.027160 0.442182 0.441582 1.063208 -3.026367 0.917042 0.956992 1.001863 -0.523173 1.124423 0.789761 0.882482 0.700592
 0.841986 0.839871 1.095901 0.920862 0.707615 1.018453 0.615972 0.615469 1.043008 -0.992871 0.942198 0.969911 1.000325 -0.035526 1.084950 0.854681 0.918493 0.793505
 0.933390 0.932567 1.037600 0.965865 0.878058 1.006790 0.839784 0.839364 1.016260 1.722535 0.974630 0.986331 0.997870 0.584358 1.033194 0.938611 0.965030 0.913450
 1.087384 1.088752 0.934273 1.041055 1.165289 0.981643 1.214919 1.214164 0.967918 7.118988 1.028299 1.017036 0.992507 1.600836 0.941251 1.079967 1.042958 1.115978
 0.916946 0.915860 1.045603 0.957700 0.846384 1.007710 0.796407 0.795798 1.019764 1.030211 0.968638 0.983232 0.997895 0.432899 1.040399 0.923498 0.956662 0.891711
 1.000337 1.000390 0.994638 0.999017 1.001918 0.997367 1.001629 1.001209 0.996372 2.989347 0.998613 0.998604 0.996196 1.012151 0.995180 1.000076 0.999220 1.001068
 0.961527 0.961100 1.019089 0.979858 0.929918 1.002507 0.907135 0.906652 1.007632 2.218613 0.984730 0.991510 0.997204 0.756937 1.016722 0.964459 0.979459 0.950259
 0.778798 0.775791 1.137758 0.890261 0.588682 1.027396 0.459747 0.459377 1.062453 -3.870169 0.920444 0.958957 1.002583 -0.482459 1.122189 0.796778 0.886695 0.710152
 -1.221648 -1.224722 -0.870414 -1.110592 -1.415784 -0.976955 -1.549714 -1.549803 -0.942556 -5.160838 -1.080817 -1.043294 -1.002395 -2.578063 -0.885276 -1.203578 -1.114282 -1.291142
 2.080230 1.424780
 1.866912 1.191195
 -2.666123 1.404420
 1.442822 1.822899
 0.023468 -1.865168
 -1.950742 0.206524
 1.146183 -1.413905
 2.544980 -0.041167
 -1.966035 0.739631
 18.084513 -16.737680
 1.335080 2.044374
 -1.308967 -0.089095
 -1.776146 0.036220
 2.125156 -3.747576
 -2.690617 1.078408
 2.131856 1.623092
 0.683637 1.043219
 1.430295 0.272042
 -6.268606 -5.160866
