# Supplementary material for: AMS 3.0: prediction of post-translational modifications
Source: BMC Bioinformatics. 2010 Apr 28;11:210. doi: 10.1186/1471-2105-11-210 (PMC2874555; doi:10.1186/1471-2105-11-210)
Supplement: Additional file 2 — PTM predictor software with training data. PTM_Archive.tar.gz includes the predictor software binaries together with all trained ANNs in tar.gz compressed form. [file 1471-2105-11-210-S2.GZ › PTM_Archive/5-hydroxylysine/P/Pnet2.dat]

 2
 90 2 2
 -2.061974 0.843446
 -2.493898 0.799030
 -4.858887 0.493285
 -3.114276 0.571510
 -1.316307 0.681653
 -0.009359 0.863853
 -2.389363 0.757574
 0.164764 0.814704
 0.401012 0.799037
 -5.868955 0.555507
 0.998195 0.900776
 0.984507 0.864488
 -1.343899 0.570275
 0.911871 0.648036
 1.747771 0.729769
 4.723222 0.922641
 0.545603 0.824171
 2.689531 0.832089
 3.655771 0.883729
 -3.916076 0.600056
 3.080647 0.926310
 3.639735 0.891452
 0.458980 0.569111
 -0.018837 0.633013
 -0.438002 0.732721
 1.120969 0.918868
 2.558534 0.863551
 -0.857268 0.795066
 1.954105 0.903721
 -0.923907 0.596139
 -0.066184 0.862088
 0.472061 0.833533
 0.975818 0.635154
 0.671125 0.684787
 -0.151009 0.754863
 -1.646727 0.847968
 -0.307444 0.821114
 0.985315 0.823797
 -0.639089 0.834554
 0.162042 0.707292
 -5.409838 0.797536
 -7.387016 0.735511
 0.711165 0.735324
 3.669865 0.830304
 7.638772 0.942992
 7.048541 1.008706
 -2.218292 0.810191
 7.828750 1.012360
 -0.272901 0.896960
 4.028775 0.822344
 -0.411656 0.850129
 -1.045974 0.789543
 -3.258769 0.556664
 -1.579896 0.679287
 0.953062 0.843188
 3.881381 1.071498
 0.044454 0.808440
 1.109591 0.952222
 1.452086 0.894499
 -3.592016 0.591822
 -1.819674 0.848743
 -1.675883 0.812872
 1.187283 0.719793
 0.585949 0.743975
 2.606196 0.853614
 -1.308784 0.860857
 1.080561 0.917916
 3.076154 0.804283
 -0.057467 0.924245
 0.850927 0.817057
 0.059458 0.890871
 -0.625455 0.841817
 -1.927479 0.606520
 -1.213944 0.640536
 0.699187 0.747257
 -0.424148 0.791103
 1.963009 0.883684
 3.125517 0.910628
 -1.009342 0.777215
 -0.487482 0.716151
 1.201401 0.866175
 0.163118 0.785951
 -4.400474 0.461559
 -1.577780 0.629199
 2.104250 0.844851
 9.201021 1.204810
 0.841174 0.802086
 3.783986 1.000795
 2.407608 0.909643
 -5.584003 0.478927
 -6.898699 -1.528795
 22.776079 -21.775299
 1.070820 5.380042
 -6.058850 -1.057167
 -2.064061 0.843481
 -2.495256 0.799056
 -4.865801 0.493312
 -3.122378 0.571540
 -1.322650 0.681669
 -0.012774 0.863888
 -2.394423 0.757618
 0.163341 0.814709
 0.389260 0.799099
 -5.872299 0.555522
 0.994302 0.900798
 0.979294 0.864517
 -1.347504 0.570309
 0.909981 0.648055
 1.744801 0.729785
 4.726335 0.922611
 0.537534 0.824217
 2.689733 0.832090
 3.654051 0.883738
 -3.918835 0.600090
 3.077823 0.926320
 3.636099 0.891461
 0.453575 0.569138
 -0.022704 0.633038
 -0.440263 0.732745
 1.120627 0.918894
 2.555106 0.863562
 -0.857650 0.795076
 1.952045 0.903729
 -0.927974 0.596146
 -0.071186 0.862127
 0.466066 0.833584
 0.964379 0.635219
 0.660535 0.684839
 -0.159686 0.754907
 -1.652130 0.847995
 -0.314537 0.821165
 0.978883 0.823826
 -0.646698 0.834582
 0.154707 0.707337
 -5.409570 0.797534
 -7.386632 0.735509
 0.704504 0.735366
 3.663110 0.830346
 7.631738 0.943036
 7.043605 1.008737
 -2.220374 0.810203
 7.823738 1.012392
 -0.274880 0.896973
 4.021583 0.822389
 -0.413031 0.850121
 -1.047993 0.789534
 -3.264290 0.556657
 -1.584333 0.679285
 0.950186 0.843189
 3.881340 1.071498
 0.042228 0.808432
 1.108650 0.952221
 1.450191 0.894498
 -3.596602 0.591813
 -1.822211 0.848749
 -1.679309 0.812880
 1.183895 0.719784
 0.583499 0.743964
 2.604477 0.853604
 -1.309484 0.860848
 1.078429 0.917921
 3.073584 0.804265
 -0.058249 0.924246
 0.849801 0.817047
 0.059022 0.890864
 -0.626721 0.841811
 -1.932515 0.606513
 -1.218307 0.640526
 0.696107 0.747246
 -0.429593 0.791114
 1.964655 0.883659
 3.121300 0.910639
 -1.007442 0.777180
 -0.492374 0.716153
 1.199553 0.866170
 0.160705 0.785944
 -4.405130 0.461548
 -1.581447 0.629193
 2.101938 0.844849
 9.200138 1.204816
 0.838733 0.802081
 3.782964 1.000794
 2.405833 0.909642
 -5.588143 0.478916
 -6.905060 -1.528756
 22.773159 -21.772499
 1.065680 5.384902
 -6.064065 -1.052239
