# Supplementary material for: AMS 3.0: prediction of post-translational modifications
Source: BMC Bioinformatics. 2010 Apr 28;11:210. doi: 10.1186/1471-2105-11-210 (PMC2874555; doi:10.1186/1471-2105-11-210)
Supplement: Additional file 2 — PTM predictor software with training data. PTM_Archive.tar.gz includes the predictor software binaries together with all trained ANNs in tar.gz compressed form. [file 1471-2105-11-210-S2.GZ › PTM_Archive/5-hydroxylysine/P/Pnet20.dat]

 2
 90 20 2
 0.204020 1.001006 0.985873 1.023282 0.785720 0.966229 1.043559 0.975056 0.892351 0.831858 0.910522 0.921798 0.607248 1.028091 0.999668 -0.089261 0.994622 -0.558860 1.035109 1.008048
 0.021479 1.002242 0.982060 1.031316 0.726736 0.956439 1.057974 0.967848 0.861275 0.784718 0.884562 0.899100 0.505362 1.037760 1.000278 -0.300552 0.993463 -0.810006 1.046800 1.011022
 -1.325042 1.012061 0.956828 1.086681 0.330810 0.890990 1.158471 0.920256 0.653086 0.466994 0.710307 0.746181 -0.168438 1.103766 1.006798 -2.311495 0.987538 -3.308774 1.128158 1.032077
 -0.899870 1.010124 0.963326 1.073718 0.435978 0.907610 1.134685 0.932324 0.706567 0.549704 0.754847 0.785025 0.024802 1.088090 1.005653 -1.704904 0.989533 -2.469362 1.108882 1.027520
 -0.375681 1.007011 0.972619 1.054788 0.582184 0.931505 1.099848 0.949791 0.782430 0.665932 0.818212 0.840368 0.282031 1.065403 1.003793 -0.983295 0.991957 -1.483977 1.080861 1.021220
 0.473158 1.000251 0.987439 1.020208 0.819900 0.970347 1.038167 0.977935 0.907148 0.856753 0.922555 0.932027 0.689584 1.024588 0.998956 0.326092 0.994882 0.194326 1.030708 1.006603
 -0.201685 1.003726 0.978949 1.038809 0.673967 0.948183 1.071012 0.961918 0.834191 0.742684 0.861985 0.879323 0.413636 1.046427 1.001437 -0.724061 0.992891 -1.368302 1.057487 1.013969
 0.239622 1.002874 0.983837 1.030466 0.757036 0.960072 1.056592 0.970659 0.873802 0.806087 0.894583 0.907449 0.581334 1.036690 1.001069 0.019517 0.994562 -0.041692 1.045734 1.011258
 0.206982 1.002867 0.981951 1.033062 0.733900 0.956010 1.061247 0.967582 0.861669 0.787103 0.884435 0.898305 0.544870 1.039729 1.001197 -0.039833 0.993933 -0.303209 1.049457 1.012620
 -1.216247 1.011130 0.963205 1.076327 0.414124 0.905731 1.138714 0.931198 0.697438 0.534939 0.747693 0.779459 -0.035832 1.091156 1.006067 -2.364742 0.989445 -3.577971 1.112210 1.029083
 0.594516 0.999055 0.990834 1.012928 0.867801 0.978721 1.025144 0.984099 0.933301 0.896500 0.944598 0.951844 0.757368 1.015813 0.997962 0.721207 0.995315 0.842318 1.019992 1.003294
 0.460066 0.999837 0.987608 1.018935 0.820514 0.970891 1.035773 0.978291 0.908766 0.858778 0.924045 0.933787 0.676354 1.022963 0.998280 0.577441 0.994313 0.705696 1.028597 1.005620
 -0.759824 1.008800 0.962545 1.071695 0.430679 0.906761 1.131843 0.931508 0.704558 0.546404 0.753295 0.783943 0.017082 1.086023 1.004140 -1.186658 0.988164 -1.457880 1.106431 1.025813
 -0.243636 1.006632 0.968845 1.058912 0.534634 0.922884 1.108321 0.943244 0.757102 0.628096 0.796972 0.822073 0.209691 1.070609 1.002651 -0.246358 0.989697 -0.011122 1.087158 1.020979
 0.120596 1.004661 0.976050 1.045226 0.643525 0.940800 1.083202 0.956438 0.813555 0.714943 0.844200 0.863477 0.398686 1.054139 1.001403 0.244480 0.991575 0.618605 1.066923 1.016582
 1.092821 0.997563 0.991599 1.008590 0.897009 0.982205 1.017820 0.986326 0.946934 0.918061 0.955614 0.961106 0.831346 1.010868 0.996534 1.927695 0.994860 3.031864 1.013851 1.001116
 0.244061 1.001635 0.984566 1.026919 0.766196 0.962310 1.049677 0.972201 0.880443 0.815814 0.900436 0.913370 0.581548 1.032376 0.999337 0.204053 0.993610 0.167170 1.039969 1.008952
 0.527402 1.001619 0.984961 1.026137 0.778335 0.963602 1.049236 0.973128 0.885633 0.823254 0.904540 0.916106 0.622136 1.031685 1.000111 0.845632 0.994586 1.516318 1.039542 1.008717
 0.836571 0.999824 0.988821 1.017508 0.845808 0.973124 1.033459 0.979923 0.917878 0.876690 0.931222 0.940266 0.746854 1.021345 0.997592 1.419056 0.994070 2.113145 1.026371 1.004983
 -0.940307 1.009490 0.966223 1.068262 0.467926 0.914505 1.124475 0.937543 0.725910 0.577150 0.771473 0.799764 0.065567 1.081574 1.005555 -1.943408 0.990549 -2.928030 1.100823 1.025906
 0.953166 0.997653 0.992347 1.007553 0.903124 0.983728 1.015584 0.987535 0.950738 0.923696 0.958929 0.964216 0.832968 1.009537 0.996622 1.493426 0.994955 2.124171 1.012142 1.001028
 0.917616 0.998157 0.988852 1.013296 0.857793 0.975633 1.026223 0.981476 0.926334 0.886854 0.938410 0.946081 0.762336 1.016429 0.996740 1.595722 0.993775 2.401162 1.020569 1.002842
 -0.566864 1.008064 0.961408 1.071504 0.431813 0.905551 1.132035 0.930379 0.703434 0.545372 0.751998 0.782258 0.032915 1.085905 1.003735 -0.644001 0.987581 -0.436944 1.106403 1.025248
 -0.479729 1.007063 0.967809 1.061041 0.515267 0.920579 1.112057 0.941578 0.748705 0.613419 0.790180 0.815870 0.161825 1.073154 1.003454 -0.707771 0.989884 -0.642467 1.090500 1.022308
 -0.245083 1.005149 0.977341 1.044210 0.646654 0.943372 1.080785 0.958585 0.818962 0.719904 0.849108 0.867803 0.372590 1.052953 1.002424 -0.581400 0.992662 -0.681624 1.065387 1.017511
 0.416989 0.998537 0.994359 1.007386 0.892649 0.986232 1.014963 0.989820 0.951910 0.920157 0.960903 0.966449 0.766594 1.009411 0.998211 0.374172 0.997664 0.601690 1.011975 1.001515
 0.690974 0.999758 0.986832 1.019928 0.820011 0.969707 1.037278 0.977273 0.906495 0.856905 0.921812 0.931657 0.692596 1.023926 0.997880 1.165670 0.993527 1.708459 1.029694 1.006174
 -0.163711 1.003829 0.983851 1.032485 0.730496 0.958629 1.059168 0.969861 0.864888 0.788427 0.887832 0.901962 0.501001 1.038814 1.002000 -0.705409 0.994722 -0.967276 1.047957 1.013400
 0.722620 0.999625 0.990909 1.014218 0.871424 0.978633 1.026876 0.984116 0.933743 0.898118 0.944677 0.951671 0.774491 1.017120 0.998271 1.022405 0.995318 1.388466 1.021431 1.005224
 -0.554089 1.008349 0.964061 1.068894 0.466901 0.911144 1.126781 0.934668 0.720697 0.572781 0.766329 0.794796 0.095894 1.082646 1.004310 -0.905253 0.988998 -1.085250 1.102390 1.024888
 0.399649 0.999880 0.987322 1.018905 0.815067 0.970595 1.035879 0.978061 0.907285 0.854972 0.923012 0.932562 0.663021 1.022977 0.998643 0.330258 0.994574 0.149551 1.028765 1.005660
 0.329679 1.000358 0.984691 1.023199 0.776719 0.964411 1.043853 0.973517 0.887756 0.824452 0.906700 0.918312 0.596628 1.028102 0.998870 0.363052 0.993649 0.350795 1.035243 1.007182
 -0.436161 1.006206 0.967935 1.058535 0.515331 0.921452 1.107954 0.942123 0.751064 0.615249 0.792387 0.818032 0.149252 1.070338 1.002602 -0.409979 0.989335 -0.044509 1.087190 1.020762
 -0.237677 1.005629 0.972288 1.051814 0.581153 0.931813 1.095097 0.949829 0.783899 0.666846 0.819652 0.841944 0.269791 1.062062 1.002352 -0.291902 0.990941 -0.054937 1.076851 1.018821
 -0.034928 1.004413 0.978517 1.041295 0.672976 0.946573 1.075819 0.960795 0.830570 0.739405 0.858546 0.875940 0.431442 1.049499 1.001822 -0.279532 0.992918 -0.378904 1.061248 1.015774
 0.197727 1.001365 0.986567 1.023964 0.796256 0.966991 1.044550 0.975704 0.895319 0.838971 0.912751 0.923936 0.634974 1.028858 0.999378 -0.297703 0.994550 -0.944892 1.035752 1.008399
 0.220810 1.001045 0.983469 1.026443 0.758047 0.961297 1.049417 0.971269 0.877730 0.809260 0.898276 0.910750 0.564243 1.031993 0.999655 0.100347 0.993550 -0.134572 1.039878 1.008556
 0.352694 1.002546 0.984493 1.029001 0.769268 0.961341 1.054245 0.971507 0.878604 0.815268 0.898404 0.911176 0.609486 1.034998 1.000135 0.302385 0.994185 0.429982 1.043377 1.010227
 0.338535 1.001631 0.984770 1.026545 0.776752 0.963476 1.049499 0.972999 0.885030 0.822407 0.904057 0.915694 0.610375 1.031966 1.000267 0.134463 0.994501 -0.195307 1.039939 1.009635
 -0.301914 1.004956 0.974804 1.046760 0.610802 0.937841 1.086120 0.954263 0.801503 0.692189 0.834707 0.855289 0.304416 1.056144 1.002038 -0.431987 0.991702 -0.287744 1.069507 1.016942
 -0.494123 1.013496 0.979900 1.050891 0.727334 0.953660 1.079152 0.965231 0.858595 0.783647 0.881506 0.895773 0.501130 1.057410 1.008682 -1.946930 0.994177 -3.439295 1.067121 1.030173
 -0.954539 1.015723 0.975609 1.062090 0.644528 0.941181 1.099591 0.956383 0.816535 0.718324 0.846568 0.865284 0.348158 1.070888 1.010675 -2.853779 0.993819 -4.808605 1.083820 1.034499
 0.345422 1.000179 0.972782 1.037961 0.639562 0.938449 1.072827 0.953646 0.812140 0.712604 0.842812 0.862330 0.389416 1.046302 0.997008 0.932009 0.987744 1.221170 1.058054 1.010204
 1.044996 0.996271 0.979719 1.019933 0.765971 0.957854 1.040886 0.967513 0.876634 0.812492 0.896483 0.909216 0.622191 1.025045 0.994006 2.306910 0.988577 3.280998 1.031904 1.002650
 1.891811 0.991520 0.987938 0.998341 0.917143 0.981051 1.002542 0.984016 0.953880 0.931935 0.960723 0.965241 0.900252 0.999389 0.990377 4.006379 0.989552 5.908537 1.000492 0.993636
 1.959978 0.991455 0.995296 0.989566 1.006208 0.996885 0.985262 0.996136 1.000957 1.003314 1.000179 0.999852 1.045306 0.988594 0.991088 3.752306 0.992738 5.380749 0.986889 0.991700
 -0.008142 1.003577 0.983513 1.032729 0.746845 0.959362 1.058601 0.970282 0.869786 0.799075 0.891480 0.905012 0.549655 1.038751 1.001460 -0.608260 0.993649 -1.233403 1.047557 1.015036
 2.148250 0.990277 0.994244 0.987805 1.009352 0.996196 0.982847 0.995274 1.001510 1.005105 1.000391 0.999909 1.061207 0.986662 0.989941 4.247691 0.991711 6.119202 0.984738 0.990314
 0.579639 1.000290 0.989956 1.017053 0.860655 0.977045 1.030083 0.982926 0.928005 0.889316 0.939914 0.947414 0.757424 1.019865 0.998909 0.479319 0.994378 0.294188 1.024373 1.008585
 1.017916 0.996460 0.979117 1.021201 0.757139 0.956322 1.043214 0.966410 0.871854 0.805277 0.892483 0.905615 0.607635 1.026465 0.994129 2.295978 0.988412 3.343334 1.033674 1.003115
 0.429366 1.000929 0.986108 1.023167 0.797893 0.966724 1.043280 0.975262 0.895658 0.839665 0.912907 0.923948 0.648173 1.027935 0.998963 0.393069 0.993826 0.272505 1.034668 1.008368
 0.188952 1.002441 0.980678 1.033807 0.717051 0.953196 1.062798 0.965353 0.853098 0.774925 0.877358 0.892732 0.511427 1.040619 0.999895 0.067945 0.992361 -0.177013 1.050372 1.011852
 -0.734963 1.009001 0.960214 1.075467 0.409517 0.901507 1.139137 0.927502 0.690598 0.527954 0.741230 0.773377 -0.006960 1.090557 1.003695 -1.193142 0.986912 -1.874580 1.112051 1.026679
 -0.242189 1.005823 0.971123 1.054278 0.572545 0.928822 1.099974 0.947506 0.776387 0.658794 0.813009 0.836308 0.267170 1.064970 1.001822 -0.468872 0.989929 -0.830579 1.080475 1.019384
 0.474068 1.001081 0.985459 1.024844 0.790608 0.965053 1.046370 0.974078 0.891185 0.833714 0.909020 0.920605 0.636959 1.029931 0.998910 0.639397 0.993506 0.780366 1.037030 1.009250
 1.377327 0.992642 1.008201 0.981119 1.091460 1.016541 0.966946 1.012165 1.052439 1.077247 1.044384 1.039623 1.129102 0.977860 0.993584 2.083724 0.998524 2.894192 0.972787 0.989865
 0.355637 1.001628 0.982041 1.030311 0.743584 0.957227 1.056300 0.968211 0.866549 0.795710 0.888490 0.902466 0.561464 1.036431 0.999273 0.417336 0.992504 0.425108 1.045074 1.010262
 0.800566 0.998406 0.995535 1.005264 0.933507 0.989660 1.010689 0.992177 0.967377 0.949020 0.972992 0.976789 0.869482 1.006483 0.997445 1.000033 0.996564 1.165331 1.008179 1.000947
 0.720616 0.999602 0.989651 1.015533 0.858991 0.976234 1.029476 0.982283 0.926824 0.887908 0.938867 0.946486 0.758387 1.018943 0.998195 0.952950 0.994709 1.219393 1.023550 1.005570
 -0.625377 1.008856 0.963555 1.070899 0.457396 0.909204 1.130435 0.933341 0.714626 0.565326 0.761252 0.790750 0.080728 1.085076 1.004055 -1.217163 0.988445 -2.046201 1.105090 1.025653
 0.141722 1.001322 0.987261 1.022682 0.795868 0.968353 1.042043 0.976691 0.897916 0.840774 0.915340 0.926448 0.618589 1.027193 0.999472 -0.273751 0.994845 -0.807058 1.033744 1.007955
 0.046076 1.002242 0.983821 1.029079 0.748562 0.960133 1.053681 0.970596 0.872714 0.802551 0.894091 0.907716 0.540921 1.034948 0.999948 -0.316324 0.993849 -0.791674 1.043293 1.010203
 0.152602 1.002926 0.973439 1.044221 0.629371 0.936935 1.083209 0.953092 0.805396 0.703486 0.837056 0.857075 0.371995 1.053547 0.999531 0.531744 0.989474 0.917918 1.066571 1.014487
 0.199911 1.002984 0.975864 1.041500 0.661184 0.942288 1.077406 0.957101 0.821415 0.728306 0.850491 0.868835 0.430316 1.050009 0.999862 0.413932 0.990731 0.597367 1.062083 1.014081
 0.718042 0.999891 0.985457 1.022127 0.808224 0.966472 1.042085 0.974839 0.898084 0.845527 0.914491 0.924919 0.685900 1.026877 0.997962 1.164454 0.993149 1.681330 1.033530 1.007399
 0.320419 1.000718 0.987742 1.020909 0.813884 0.970264 1.038728 0.978069 0.905265 0.853447 0.921146 0.931354 0.666645 1.025177 0.998809 -0.011192 0.994690 -0.485374 1.031163 1.007360
 0.571581 0.998186 0.992530 1.008678 0.888040 0.983275 1.016708 0.987440 0.946718 0.914936 0.956064 0.962163 0.776022 1.010688 0.997040 0.630918 0.995403 0.718369 1.013262 1.001431
 0.792703 1.001405 0.980531 1.031615 0.750000 0.954519 1.060389 0.966028 0.863212 0.795511 0.884721 0.898437 0.619361 1.038431 0.999144 1.429970 0.992414 2.168384 1.048270 1.009536
 0.518924 0.998840 0.993458 1.009425 0.895045 0.984250 1.018076 0.988274 0.949192 0.919453 0.958037 0.963701 0.792924 1.011492 0.997900 0.337126 0.996252 0.109950 1.014388 1.002371
 0.392500 1.000870 0.982644 1.027702 0.756554 0.959124 1.052331 0.969496 0.873523 0.806509 0.894311 0.907533 0.576789 1.033501 0.998494 0.678856 0.992400 0.939114 1.041745 1.008973
 0.512831 0.999134 0.989996 1.013868 0.853209 0.976905 1.026581 0.982763 0.927222 0.885630 0.939567 0.947383 0.726421 1.016866 0.997999 0.503972 0.995026 0.437151 1.021234 1.003655
 0.299525 1.000517 0.985660 1.022569 0.788023 0.966148 1.042565 0.974857 0.893110 0.833367 0.911064 0.922302 0.614901 1.027372 0.998899 0.184072 0.994010 0.002603 1.034162 1.007151
 -0.548542 1.008036 0.965671 1.066470 0.479931 0.914041 1.121787 0.936856 0.728343 0.585195 0.773015 0.801630 0.107374 1.079385 1.002960 -0.879609 0.988453 -1.238075 1.098084 1.023715
 -0.345118 1.007709 0.968783 1.061885 0.526370 0.921247 1.113130 0.942245 0.751315 0.621323 0.792003 0.818173 0.196290 1.073987 1.002992 -0.594603 0.989722 -0.840500 1.091199 1.022709
 0.189039 1.004524 0.977744 1.043031 0.668130 0.944311 1.078973 0.959065 0.824879 0.734351 0.853486 0.872055 0.444223 1.051442 1.000828 0.255514 0.991697 0.374488 1.063421 1.016095
 0.223630 1.002621 0.981960 1.032943 0.727016 0.955213 1.060990 0.966985 0.858439 0.783313 0.881831 0.897122 0.526520 1.039594 0.999728 0.201122 0.992821 0.122965 1.048957 1.011832
 0.663732 0.998920 0.988716 1.015002 0.844418 0.974738 1.028665 0.980969 0.921324 0.877833 0.934510 0.942957 0.723098 1.018372 0.997449 0.937218 0.994185 1.236061 1.022770 1.003503
 0.990633 0.999113 0.991467 1.012443 0.885994 0.979758 1.024434 0.984793 0.938778 0.908756 0.948494 0.955549 0.817171 1.015208 0.997167 1.651809 0.994832 2.409697 1.019027 1.003068
 0.088161 1.003953 0.980700 1.037298 0.704930 0.951744 1.068660 0.964581 0.846895 0.764857 0.872187 0.888038 0.491533 1.044700 1.001588 -0.245424 0.993638 -0.645137 1.055471 1.014162
 -0.089733 1.005350 0.975355 1.047626 0.625880 0.938028 1.087514 0.954430 0.804135 0.701632 0.836259 0.857191 0.359567 1.057055 1.001302 -0.286091 0.991170 -0.479595 1.070401 1.017360
 0.589253 0.999736 0.987807 1.018121 0.823184 0.971464 1.034287 0.978669 0.910334 0.861053 0.925432 0.935151 0.685786 1.021930 0.997914 0.861802 0.993978 1.135202 1.027286 1.005556
 0.242677 1.002096 0.980869 1.032510 0.717132 0.953928 1.060645 0.965791 0.854548 0.775995 0.878789 0.894183 0.506213 1.039194 0.999497 0.332453 0.992235 0.407016 1.048626 1.011058
 -1.159589 1.012523 0.953133 1.092629 0.289413 0.882467 1.169798 0.913782 0.628208 0.431776 0.689164 0.727668 -0.211037 1.110960 1.006458 -1.900433 0.985924 -2.731549 1.137087 1.033619
 -0.361496 1.007626 0.967279 1.063295 0.511457 0.918543 1.116280 0.940178 0.743731 0.608989 0.785637 0.812161 0.172148 1.075849 1.003319 -0.600163 0.989458 -0.845130 1.093826 1.022984
 0.664066 1.000816 0.985413 1.024219 0.796916 0.965323 1.045631 0.974208 0.893186 0.837490 0.910471 0.921627 0.660515 1.029223 0.998733 1.107465 0.993451 1.641465 1.036339 1.008744
 2.431523 0.987260 1.019084 0.954747 1.272320 1.044528 0.920207 1.031867 1.145376 1.220626 1.121718 1.107374 1.458781 0.946672 0.989756 4.308925 1.002996 6.435308 0.934532 0.978008
 0.372950 1.001475 0.982176 1.029439 0.739348 0.957346 1.054861 0.968336 0.865986 0.793680 0.888262 0.902586 0.545912 1.035489 0.998885 0.625567 0.992308 0.883719 1.043996 1.009686
 1.266761 0.996015 0.998932 0.995765 1.001545 1.000047 0.993625 0.999447 1.001952 1.002355 1.001763 1.001729 1.000747 0.995264 0.995598 1.946701 0.996557 2.743208 0.994391 0.996931
 0.898721 0.998715 0.991216 1.011592 0.882349 0.980134 1.022670 0.985002 0.939204 0.906931 0.949237 0.955808 0.799054 1.014240 0.997280 1.451486 0.994860 2.050048 1.017933 1.003046
 -1.235114 1.013177 0.955267 1.091387 0.311352 0.886481 1.166994 0.917010 0.639575 0.449099 0.698714 0.735948 -0.175289 1.109322 1.007413 -2.306148 0.987356 -3.519616 1.134967 1.033966
 -3.377044 -0.991483 -1.046158 -0.914522 -1.704798 -1.113706 -0.843025 -1.083621 -1.361949 -1.558702 -1.301575 -1.263972 -2.243102 -0.897572 -0.997061 -4.165469 -1.016451 -5.046335 -0.873243 -0.970485
 6.006202 -3.608969
 -1.612221 0.836153
 -1.821406 -0.098034
 -2.000851 1.579551
 0.998065 -1.401715
 -0.567311 0.447275
 -2.063773 2.863665
 -0.817060 0.501480
 1.071116 0.238190
 -0.004214 -1.830760
 0.763935 0.296127
 -0.585991 -0.818249
 2.111175 -2.028464
 -1.895373 1.981555
 0.486330 2.886364
 9.840676 -9.161439
 0.207931 2.342886
 16.306692 -14.072646
 -1.273020 3.060793
 -1.174600 1.549250
 -3.799166 -3.799203
 0.202266 1.001018 0.985882 1.023298 0.785677 0.966235 1.043579 0.975064 0.892345 0.831832 0.910519 0.921796 0.607024 1.028108 0.999682 -0.092221 0.994635 -0.562851 1.035128 1.008062
 0.019641 1.002253 0.982067 1.031329 0.726697 0.956444 1.057991 0.967855 0.861270 0.784695 0.884560 0.899098 0.505140 1.037775 1.000290 -0.303685 0.993474 -0.814273 1.046816 1.011034
 -1.327178 1.012062 0.956829 1.086683 0.330789 0.890991 1.158472 0.920257 0.653085 0.466985 0.710307 0.746181 -0.168649 1.103768 1.006799 -2.315380 0.987540 -3.314531 1.128160 1.032078
 -0.901732 1.010126 0.963327 1.073719 0.435959 0.907611 1.134687 0.932325 0.706565 0.549696 0.754846 0.785025 0.024615 1.088091 1.005654 -1.708343 0.989534 -2.474553 1.108884 1.027521
 -0.377156 1.007013 0.972621 1.054790 0.582169 0.931506 1.099850 0.949792 0.782428 0.665925 0.818212 0.840368 0.281881 1.065405 1.003794 -0.986035 0.991959 -1.488146 1.080863 1.021222
 0.471855 1.000256 0.987442 1.020214 0.819879 0.970349 1.038175 0.977939 0.907145 0.856741 0.922554 0.932026 0.689440 1.024594 0.998961 0.323871 0.994887 0.191284 1.030715 1.006609
 -0.203939 1.003735 0.978956 1.038821 0.673927 0.948188 1.071027 0.961924 0.834186 0.742662 0.861982 0.879321 0.413376 1.046440 1.001448 -0.728026 0.992901 -1.373983 1.057502 1.013980
 0.239207 1.002874 0.983837 1.030467 0.757032 0.960072 1.056592 0.970659 0.873802 0.806086 0.894582 0.907449 0.581295 1.036691 1.001069 0.018791 0.994563 -0.042709 1.045735 1.011258
 0.204625 1.002872 0.981954 1.033067 0.733871 0.956012 1.061253 0.967584 0.861666 0.787088 0.884434 0.898305 0.544620 1.039734 1.001202 -0.044133 0.993937 -0.309695 1.049462 1.012625
 -1.217631 1.011131 0.963206 1.076328 0.414111 0.905732 1.138715 0.931199 0.697437 0.534933 0.747692 0.779459 -0.035967 1.091157 1.006068 -2.367226 0.989447 -3.581582 1.112211 1.029085
 0.593507 0.999059 0.990837 1.012934 0.867784 0.978723 1.025151 0.984102 0.933298 0.896491 0.944597 0.951844 0.757252 1.015819 0.997967 0.719387 0.995320 0.839659 1.019998 1.003299
 0.458867 0.999842 0.987612 1.018941 0.820494 0.970893 1.035781 0.978294 0.908764 0.858766 0.924044 0.933786 0.676217 1.022969 0.998286 0.575284 0.994318 0.702545 1.028605 1.005625
 -0.762366 1.008809 0.962551 1.071707 0.430638 0.906766 1.131858 0.931514 0.704553 0.546382 0.753293 0.783942 0.016802 1.086035 1.004151 -1.191114 0.988174 -1.464184 1.106445 1.025823
 -0.246222 1.006641 0.968851 1.058923 0.534594 0.922889 1.108334 0.943249 0.757097 0.628074 0.796970 0.822071 0.209406 1.070621 1.002661 -0.250914 0.989706 -0.017579 1.087170 1.020989
 0.118265 1.004667 0.976055 1.045233 0.643490 0.940803 1.083212 0.956443 0.813551 0.714924 0.844198 0.863476 0.398432 1.054147 1.001410 0.240347 0.991581 0.612723 1.066932 1.016589
 1.091610 0.997568 0.991603 1.008597 0.896984 0.982208 1.017829 0.986330 0.946931 0.918047 0.955613 0.961105 0.831198 1.010876 0.996540 1.925596 0.994866 3.028980 1.013860 1.001122
 0.242035 1.001642 0.984571 1.026928 0.766164 0.962314 1.049688 0.972205 0.880439 0.815797 0.900434 0.913369 0.581321 1.032385 0.999344 0.200396 0.993617 0.161845 1.039979 1.008960
 0.526764 1.001622 0.984963 1.026142 0.778322 0.963604 1.049241 0.973130 0.885631 0.823247 0.904539 0.916105 0.622060 1.031690 1.000115 0.844604 0.994589 1.515028 1.039547 1.008721
 0.833872 0.999829 0.988824 1.017514 0.845774 0.973127 1.033466 0.979927 0.917874 0.876673 0.931220 0.940265 0.746572 1.021351 0.997598 1.414100 0.994074 2.105835 1.026377 1.004988
 -0.941811 1.009500 0.966230 1.068275 0.467893 0.914510 1.124491 0.937549 0.725905 0.577130 0.771471 0.799763 0.065385 1.081588 1.005567 -1.945925 0.990559 -2.931415 1.100838 1.025917
 0.952160 0.997660 0.992352 1.007563 0.903101 0.983732 1.015596 0.987539 0.950735 0.923682 0.958928 0.964214 0.832841 1.009547 0.996630 1.491681 0.994962 2.121648 1.012153 1.001036
 0.916198 0.998166 0.988858 1.013307 0.857762 0.975637 1.026237 0.981481 0.926330 0.886836 0.938408 0.946079 0.762162 1.016441 0.996750 1.593241 0.993783 2.397572 1.020582 1.002851
 -0.570200 1.008075 0.961416 1.071518 0.431758 0.905557 1.132051 0.930386 0.703427 0.545342 0.751995 0.782256 0.032529 1.085919 1.003747 -0.650005 0.987592 -0.445627 1.106418 1.025260
 -0.482328 1.007073 0.967817 1.061054 0.515220 0.920585 1.112073 0.941585 0.748699 0.613392 0.790178 0.815868 0.161515 1.073168 1.003466 -0.712407 0.989894 -0.649073 1.090515 1.022319
 -0.246639 1.005155 0.977345 1.044217 0.646627 0.943375 1.080793 0.958588 0.818958 0.719890 0.849107 0.867802 0.372408 1.052960 1.002430 -0.584157 0.992668 -0.685513 1.065394 1.017517
 0.416940 0.998543 0.994363 1.007393 0.892637 0.986235 1.014973 0.989823 0.951908 0.920149 0.960902 0.966448 0.766571 1.009419 0.998217 0.374293 0.997670 0.602135 1.011984 1.001521
 0.689714 0.999761 0.986834 1.019932 0.819994 0.969709 1.037282 0.977275 0.906493 0.856897 0.921811 0.931656 0.692462 1.023930 0.997883 1.163374 0.993529 1.704984 1.029698 1.006177
 -0.164514 1.003834 0.983855 1.032493 0.730476 0.958632 1.059177 0.969865 0.864885 0.788415 0.887831 0.901961 0.500896 1.038822 1.002006 -0.706742 0.994728 -0.968982 1.047965 1.013406
 0.721887 0.999626 0.990910 1.014220 0.871415 0.978634 1.026878 0.984117 0.933742 0.898113 0.944677 0.951671 0.774414 1.017122 0.998273 1.021100 0.995320 1.386529 1.021434 1.005226
 -0.556949 1.008357 0.964068 1.068904 0.466855 0.911149 1.126793 0.934673 0.720692 0.572757 0.766326 0.794794 0.095568 1.082658 1.004319 -0.910443 0.989006 -1.092839 1.102402 1.024897
 0.398570 0.999885 0.987326 1.018912 0.815047 0.970598 1.035888 0.978065 0.907282 0.854960 0.923011 0.932561 0.662895 1.022985 0.998649 0.328372 0.994580 0.146927 1.028773 1.005666
 0.328400 1.000365 0.984696 1.023208 0.776693 0.964414 1.043864 0.973521 0.887752 0.824436 0.906698 0.918311 0.596476 1.028112 0.998878 0.360818 0.993657 0.347693 1.035253 1.007190
 -0.438803 1.006219 0.967944 1.058551 0.515280 0.921459 1.107975 0.942131 0.751057 0.615220 0.792384 0.818030 0.148939 1.070356 1.002616 -0.414596 0.989348 -0.051022 1.087210 1.020776
 -0.240177 1.005639 0.972295 1.051826 0.581109 0.931819 1.095113 0.949836 0.783893 0.666821 0.819650 0.841942 0.269504 1.062075 1.002363 -0.296325 0.990951 -0.061287 1.076866 1.018832
 -0.036762 1.004419 0.978521 1.041302 0.672949 0.946576 1.075828 0.960799 0.830567 0.739391 0.858545 0.875939 0.431244 1.049506 1.001828 -0.282801 0.992924 -0.383665 1.061257 1.015780
 0.196994 1.001365 0.986567 1.023965 0.796251 0.966992 1.044551 0.975705 0.895319 0.838969 0.912751 0.923936 0.634912 1.028858 0.999378 -0.298981 0.994551 -0.946745 1.035752 1.008399
 0.219066 1.001052 0.983475 1.026452 0.758017 0.961301 1.049429 0.971274 0.877726 0.809243 0.898275 0.910749 0.564048 1.032003 0.999663 0.097255 0.993558 -0.138995 1.039889 1.008564
 0.351892 1.002548 0.984494 1.029003 0.769256 0.961342 1.054248 0.971508 0.878603 0.815262 0.898404 0.911175 0.609398 1.035000 1.000138 0.301020 0.994187 0.428089 1.043381 1.010229
 0.336239 1.001637 0.984774 1.026552 0.776720 0.963479 1.049507 0.973003 0.885026 0.822390 0.904056 0.915693 0.610128 1.031973 1.000273 0.130246 0.994507 -0.201590 1.039947 1.009641
 -0.303485 1.004967 0.974811 1.046774 0.610767 0.937846 1.086138 0.954270 0.801498 0.692168 0.834705 0.855287 0.304222 1.056158 1.002050 -0.434614 0.991713 -0.291281 1.069524 1.016954
 -0.493898 1.013495 0.979899 1.050890 0.727338 0.953659 1.079151 0.965231 0.858596 0.783650 0.881506 0.895773 0.501160 1.057410 1.008681 -1.946506 0.994176 -3.438706 1.067120 1.030173
 -0.954243 1.015722 0.975608 1.062089 0.644534 0.941180 1.099590 0.956383 0.816535 0.718328 0.846568 0.865284 0.348198 1.070887 1.010674 -2.853218 0.993819 -4.807826 1.083819 1.034498
 0.342330 1.000193 0.972793 1.037978 0.639505 0.938457 1.072849 0.953655 0.812132 0.712572 0.842809 0.862328 0.389056 1.046321 0.997023 0.926587 0.987758 1.213520 1.058075 1.010219
 1.041752 0.996285 0.979730 1.019951 0.765911 0.957862 1.040909 0.967522 0.876626 0.812458 0.896480 0.909214 0.621811 1.025064 0.994022 2.301202 0.988592 3.272951 1.031926 1.002666
 1.888387 0.991535 0.987949 0.998360 0.917080 0.981059 1.002565 0.984026 0.953871 0.931899 0.960719 0.965239 0.899847 0.999409 0.990394 4.000329 0.989567 5.900016 1.000514 0.993652
 1.957469 0.991466 0.995304 0.989579 1.006161 0.996891 0.985278 0.996143 1.000951 1.003287 1.000176 0.999851 1.045006 0.988609 0.991100 3.747854 0.992749 5.374484 0.986905 0.991711
 -0.008885 1.003580 0.983516 1.032734 0.746832 0.959364 1.058606 0.970284 0.869784 0.799068 0.891480 0.905011 0.549571 1.038756 1.001464 -0.609546 0.993653 -1.235222 1.047563 1.015040
 2.145374 0.990290 0.994253 0.987821 1.009299 0.996203 0.982866 0.995282 1.001503 1.005074 1.000388 0.999907 1.060866 0.986679 0.989955 4.242598 0.991724 6.112033 0.984757 0.990328
 0.578831 1.000293 0.989958 1.017058 0.860640 0.977047 1.030089 0.982928 0.928003 0.889308 0.939913 0.947413 0.757331 1.019870 0.998914 0.477905 0.994381 0.292192 1.024379 1.008589
 1.014765 0.996474 0.979127 1.021219 0.757081 0.956330 1.043237 0.966419 0.871846 0.805244 0.892480 0.905613 0.607267 1.026484 0.994144 2.290446 0.988427 3.335532 1.033695 1.003130
 0.428411 1.000930 0.986109 1.023167 0.797885 0.966725 1.043281 0.975262 0.895657 0.839662 0.912906 0.923948 0.648085 1.027935 0.998964 0.391384 0.993826 0.270041 1.034669 1.008369
 0.187701 1.002442 0.980679 1.033808 0.717040 0.953196 1.062799 0.965354 0.853097 0.774920 0.877358 0.892732 0.511309 1.040620 0.999896 0.065701 0.992362 -0.180336 1.050373 1.011852
 -0.737753 1.009004 0.960216 1.075470 0.409487 0.901509 1.139140 0.927504 0.690595 0.527940 0.741229 0.773377 -0.007240 1.090560 1.003698 -1.198206 0.986914 -1.881991 1.112054 1.026682
 -0.244200 1.005825 0.971124 1.054280 0.572524 0.928824 1.099976 0.947508 0.776386 0.658785 0.813009 0.836308 0.266971 1.064972 1.001824 -0.472484 0.989931 -0.835826 1.080477 1.019386
 0.472794 1.001083 0.985460 1.024845 0.790595 0.965054 1.046371 0.974079 0.891184 0.833707 0.909020 0.920605 0.636831 1.029933 0.998912 0.637141 0.993507 0.777171 1.037031 1.009251
 1.377270 0.992642 1.008201 0.981119 1.091461 1.016540 0.966946 1.012164 1.052439 1.077248 1.044384 1.039623 1.129105 0.977860 0.993583 2.083791 0.998524 2.894496 0.972787 0.989864
 0.354055 1.001630 0.982042 1.030313 0.743567 0.957228 1.056302 0.968212 0.866547 0.795702 0.888489 0.902465 0.561303 1.036433 0.999275 0.414498 0.992505 0.421016 1.045076 1.010264
 0.800117 0.998407 0.995535 1.005265 0.933504 0.989661 1.010689 0.992177 0.967377 0.949019 0.972992 0.976789 0.869442 1.006483 0.997445 0.999295 0.996564 1.164353 1.008180 1.000948
 0.719638 0.999603 0.989652 1.015534 0.858980 0.976235 1.029477 0.982284 0.926823 0.887903 0.938866 0.946486 0.758288 1.018944 0.998196 0.951213 0.994710 1.216918 1.023551 1.005571
 -0.627883 1.008858 0.963557 1.070902 0.457369 0.909206 1.130438 0.933343 0.714624 0.565314 0.761251 0.790749 0.080475 1.085079 1.004057 -1.221733 0.988447 -2.052901 1.105093 1.025656
 0.140980 1.001323 0.987261 1.022683 0.795861 0.968353 1.042044 0.976691 0.897915 0.840771 0.915340 0.926448 0.618522 1.027194 0.999472 -0.274989 0.994846 -0.808685 1.033744 1.007955
 0.045093 1.002243 0.983822 1.029080 0.748553 0.960133 1.053682 0.970596 0.872714 0.802547 0.894090 0.907716 0.540832 1.034949 0.999949 -0.317999 0.993850 -0.793943 1.043294 1.010204
 0.150427 1.002928 0.973440 1.044223 0.629350 0.936936 1.083210 0.953094 0.805394 0.703476 0.837055 0.857075 0.371781 1.053549 0.999533 0.527824 0.989476 0.912160 1.066573 1.014489
 0.197901 1.002986 0.975865 1.041502 0.661164 0.942290 1.077408 0.957102 0.821413 0.728297 0.850490 0.868835 0.430119 1.050011 0.999864 0.410285 0.990733 0.591965 1.062085 1.014083
 0.716565 0.999892 0.985458 1.022129 0.808209 0.966473 1.042086 0.974840 0.898082 0.845520 0.914490 0.924919 0.685753 1.026879 0.997963 1.161772 0.993150 1.677364 1.033532 1.007400
 0.319588 1.000718 0.987742 1.020909 0.813878 0.970264 1.038728 0.978069 0.905265 0.853445 0.921146 0.931354 0.666573 1.025177 0.998810 -0.012628 0.994690 -0.487460 1.031163 1.007360
 0.570495 0.998187 0.992531 1.008680 0.888027 0.983276 1.016710 0.987441 0.946716 0.914929 0.956063 0.962163 0.775914 1.010689 0.997041 0.629041 0.995404 0.715828 1.013263 1.001432
 0.791359 1.001407 0.980532 1.031617 0.749985 0.954520 1.060391 0.966029 0.863211 0.795504 0.884720 0.898436 0.619220 1.038433 0.999146 1.427493 0.992415 2.164657 1.048272 1.009537
 0.518260 0.998841 0.993459 1.009426 0.895038 0.984251 1.018076 0.988274 0.949191 0.919450 0.958037 0.963701 0.792866 1.011493 0.997900 0.336012 0.996253 0.108455 1.014389 1.002372
 0.391196 1.000871 0.982645 1.027703 0.756542 0.959125 1.052332 0.969497 0.873522 0.806504 0.894310 0.907533 0.576665 1.033502 0.998495 0.676512 0.992401 0.935682 1.041746 1.008974
 0.512200 0.999134 0.989997 1.013868 0.853203 0.976905 1.026581 0.982763 0.927221 0.885627 0.939567 0.947383 0.726362 1.016867 0.997999 0.502881 0.995026 0.435583 1.021234 1.003655
 0.298589 1.000518 0.985660 1.022569 0.788015 0.966148 1.042566 0.974858 0.893109 0.833364 0.911064 0.922302 0.614812 1.027372 0.998900 0.182429 0.994011 0.000216 1.034163 1.007151
 -0.550507 1.008037 0.965672 1.066471 0.479913 0.914042 1.121788 0.936857 0.728342 0.585187 0.773014 0.801630 0.107189 1.079387 1.002961 -0.883127 0.988455 -1.243217 1.098085 1.023716
 -0.346907 1.007710 0.968784 1.061887 0.526354 0.921248 1.113132 0.942246 0.751314 0.621315 0.792002 0.818173 0.196120 1.073988 1.002993 -0.597824 0.989723 -0.845203 1.091200 1.022711
 0.187719 1.004525 0.977745 1.043033 0.668117 0.944311 1.078975 0.959066 0.824878 0.734345 0.853486 0.872055 0.444095 1.051443 1.000829 0.253141 0.991699 0.371044 1.063422 1.016096
 0.222468 1.002623 0.981961 1.032945 0.727003 0.955214 1.060992 0.966986 0.858438 0.783307 0.881831 0.897122 0.526401 1.039595 0.999729 0.199005 0.992822 0.119906 1.048959 1.011834
 0.662913 0.998920 0.988717 1.015002 0.844410 0.974738 1.028665 0.980969 0.921323 0.877830 0.934510 0.942957 0.723022 1.018372 0.997450 0.935788 0.994186 1.233970 1.022771 1.003503
 0.989716 0.999114 0.991467 1.012444 0.885984 0.979759 1.024435 0.984794 0.938777 0.908751 0.948493 0.955549 0.817079 1.015209 0.997168 1.650197 0.994833 2.407465 1.019028 1.003069
 0.087158 1.003954 0.980700 1.037299 0.704920 0.951744 1.068661 0.964581 0.846894 0.764852 0.872187 0.888038 0.491438 1.044701 1.001589 -0.247231 0.993639 -0.647811 1.055472 1.014163
 -0.091182 1.005351 0.975356 1.047627 0.625868 0.938029 1.087515 0.954430 0.804134 0.701627 0.836259 0.857191 0.359431 1.057056 1.001303 -0.288696 0.991171 -0.483462 1.070402 1.017361
 0.587845 0.999737 0.987808 1.018123 0.823168 0.971465 1.034289 0.978670 0.910332 0.861045 0.925431 0.935151 0.685641 1.021932 0.997916 0.859300 0.993979 1.131679 1.027288 1.005557
 0.240913 1.002098 0.980871 1.032512 0.717112 0.953929 1.060648 0.965793 0.854546 0.775985 0.878789 0.894183 0.506030 1.039196 0.999499 0.329281 0.992237 0.402481 1.048628 1.011060
 -1.162584 1.012526 0.953135 1.092633 0.289378 0.882469 1.169802 0.913784 0.628205 0.431760 0.689162 0.727667 -0.211347 1.110964 1.006462 -1.905943 0.985928 -2.739668 1.137091 1.033623
 -0.363637 1.007629 0.967281 1.063297 0.511432 0.918545 1.116283 0.940180 0.743729 0.608978 0.785636 0.812161 0.171926 1.075852 1.003321 -0.604123 0.989461 -0.851006 1.093829 1.022986
 0.662813 1.000818 0.985415 1.024221 0.796902 0.965324 1.045633 0.974209 0.893185 0.837483 0.910470 0.921627 0.660384 1.029225 0.998734 1.105173 0.993453 1.638107 1.036340 1.008745
 2.431165 0.987260 1.019084 0.954747 1.272315 1.044528 0.920207 1.031868 1.145375 1.220623 1.121717 1.107373 1.458744 0.946673 0.989757 4.308422 1.002997 6.434824 0.934533 0.978008
 0.371136 1.001478 0.982178 1.029441 0.739327 0.957348 1.054864 0.968338 0.865984 0.793670 0.888261 0.902585 0.545725 1.035491 0.998887 0.622345 0.992310 0.879176 1.043999 1.009688
 1.266194 0.996016 0.998932 0.995765 1.001538 1.000047 0.993626 0.999447 1.001951 1.002352 1.001762 1.001729 1.000688 0.995265 0.995599 1.945693 0.996558 2.741777 0.994392 0.996932
 0.897611 0.998717 0.991217 1.011594 0.882336 0.980135 1.022672 0.985003 0.939203 0.906924 0.949237 0.955808 0.798940 1.014241 0.997282 1.449528 0.994861 2.047310 1.017934 1.003047
 -1.237751 1.013180 0.955269 1.091391 0.311322 0.886483 1.166998 0.917012 0.639572 0.449085 0.698713 0.735948 -0.175563 1.109326 1.007416 -2.311024 0.987359 -3.526847 1.134970 1.033969
 -3.380117 -0.991469 -1.046148 -0.914505 -1.704854 -1.113699 -0.843003 -1.083612 -1.361956 -1.558734 -1.301579 -1.263974 -2.243459 -0.897553 -0.997046 -4.170855 -1.016437 -5.053934 -0.873222 -0.970470
 6.000355 -3.602595
 -1.621390 0.845970
 -1.830571 -0.088222
 -2.010024 1.589372
 0.989021 -1.392036
 -0.576471 0.457082
 -2.072950 2.873491
 -0.826222 0.511289
 1.061985 0.247964
 -0.013304 -1.821030
 0.754795 0.305911
 -0.595135 -0.808460
 2.102594 -2.019274
 -1.904547 1.991378
 0.477162 2.896180
 9.833937 -9.154060
 0.198764 2.352701
 16.299278 -14.064517
 -1.282195 3.070617
 -1.183770 1.559068
 -3.808370 -3.789345
