# Supplementary material for: AMS 3.0: prediction of post-translational modifications
Source: BMC Bioinformatics. 2010 Apr 28;11:210. doi: 10.1186/1471-2105-11-210 (PMC2874555; doi:10.1186/1471-2105-11-210)
Supplement: Additional file 2 — PTM predictor software with training data. PTM_Archive.tar.gz includes the predictor software binaries together with all trained ANNs in tar.gz compressed form. [file 1471-2105-11-210-S2.GZ › PTM_Archive/5-hydroxylysine/P/Pnet4.dat]

 2
 90 4 2
 0.973899 0.925712 0.743026 -1.001996
 0.965686 0.903624 0.673648 -1.318316
 0.909470 0.752589 0.203011 -4.190704
 0.922831 0.790332 0.330753 -3.090230
 0.942473 0.844288 0.505082 -1.786942
 0.975774 0.934306 0.784414 0.062044
 0.958396 0.883975 0.612247 -1.710482
 0.966722 0.909221 0.706656 -0.042571
 0.963758 0.902472 0.691893 -0.241709
 0.921589 0.783913 0.295977 -4.671108
 0.983546 0.953353 0.835177 0.863622
 0.977130 0.935901 0.779004 0.777514
 0.923635 0.790439 0.322574 -1.548834
 0.936727 0.827670 0.448977 0.304318
 0.951226 0.867750 0.579209 1.066525
 0.986763 0.963484 0.873660 3.601958
 0.969699 0.915881 0.717000 0.344255
 0.970440 0.918672 0.732153 1.957479
 0.978445 0.942411 0.818162 2.819572
 0.929849 0.805616 0.365987 -3.527241
 0.987676 0.965931 0.880660 2.520990
 0.980976 0.948622 0.828765 2.905944
 0.921899 0.789243 0.330847 -0.177320
 0.934529 0.821418 0.424453 -0.504436
 0.953490 0.871119 0.574544 -0.628011
 0.990085 0.966129 0.850496 0.841601
 0.975731 0.934357 0.784761 2.104519
 0.966095 0.903222 0.666301 -0.967552
 0.983318 0.953709 0.844390 1.621006
 0.926110 0.801272 0.375771 -1.112190
 0.976738 0.935145 0.775846 0.068757
 0.971843 0.921320 0.729043 0.437351
 0.936724 0.823626 0.415040 0.475439
 0.944822 0.846826 0.497280 0.379021
 0.956561 0.880004 0.611098 -0.160537
 0.973120 0.926089 0.756091 -1.266031
 0.969291 0.914451 0.710848 -0.082914
 0.968062 0.913649 0.726057 0.558824
 0.970474 0.919262 0.738393 -0.245888
 0.950074 0.859107 0.525289 0.009450
 0.963697 0.900395 0.674930 -4.414443
 0.953153 0.870230 0.575113 -6.085560
 0.951247 0.868224 0.571033 1.106008
 0.967479 0.914429 0.723618 3.617786
 0.986955 0.969674 0.905012 6.881582
 0.999379 1.002634 1.010262 6.303313
 0.966837 0.907535 0.695628 -1.731402
 0.999110 1.003112 1.015629 7.120475
 0.981548 0.949319 0.833769 0.053771
 0.966098 0.910702 0.711967 3.786669
 0.973181 0.926340 0.758953 0.014698
 0.961949 0.896295 0.665484 -0.527275
 0.918977 0.781336 0.310763 -2.441379
 0.941715 0.842080 0.498585 -1.102335
 0.972024 0.923443 0.750318 0.897381
 1.015607 1.037632 1.089672 3.462996
 0.965126 0.905566 0.696970 0.292431
 0.992824 0.977699 0.913137 1.232094
 0.980899 0.948050 0.830286 1.356393
 0.924814 0.798027 0.371008 -2.703957
 0.974429 0.927978 0.750465 -1.058340
 0.967663 0.909961 0.695505 -0.997421
 0.948918 0.861527 0.557050 0.952541
 0.952866 0.872815 0.598372 0.549911
 0.972726 0.927204 0.772042 2.013029
 0.975457 0.932852 0.777157 -0.683504
 0.987346 0.962602 0.853842 1.015719
 0.961781 0.901630 0.712098 2.373153
 0.987883 0.964228 0.865295 0.062864
 0.967451 0.910263 0.704783 0.952055
 0.981812 0.948574 0.816895 0.393946
 0.973014 0.924375 0.740201 -0.190222
 0.929319 0.807523 0.386212 -1.472746
 0.934899 0.823694 0.444742 -0.971338
 0.953694 0.875804 0.611990 0.621171
 0.963069 0.899371 0.674122 -0.156560
 0.979776 0.944442 0.808827 1.795979
 0.983833 0.956874 0.862429 2.751245
 0.959850 0.891133 0.652945 -0.634870
 0.949103 0.861395 0.558603 -0.461249
 0.977253 0.936594 0.782471 1.219782
 0.962545 0.896978 0.659080 0.316994
 0.902306 0.735554 0.164101 -3.661576
 0.932554 0.817789 0.424618 -1.303823
 0.971914 0.924245 0.757180 1.803264
 1.039159 1.104039 1.302572 7.941152
 0.965560 0.905020 0.684049 0.848039
 1.000779 1.001669 0.994848 3.293244
 0.984441 0.956874 0.853532 2.201621
 0.905241 0.743552 0.193042 -4.642046
 -1.092655 -1.256218 -1.844361 -5.866768
 -1.071167 2.341345
 0.533263 1.628131
 3.430471 0.814133
 19.575541 -19.705269
 -5.107381 -2.372824
 0.973886 0.925706 0.743133 -0.985319
 0.965670 0.903616 0.673769 -1.300328
 0.909445 0.752577 0.203185 -4.169859
 0.922808 0.790321 0.330905 -3.072345
 0.942458 0.844281 0.505178 -1.776107
 0.975749 0.934294 0.784586 0.083873
 0.958387 0.883971 0.612326 -1.696044
 0.966713 0.909216 0.706718 -0.035420
 0.963745 0.902466 0.691985 -0.227922
 0.921571 0.783904 0.296097 -4.656656
 0.983536 0.953349 0.835240 0.870060
 0.977116 0.935895 0.779086 0.785793
 0.923602 0.790423 0.322807 -1.518612
 0.936701 0.827657 0.449168 0.330396
 0.951208 0.867741 0.579352 1.087815
 0.986757 0.963481 0.873716 3.612448
 0.969683 0.915873 0.717111 0.357423
 0.970429 0.918666 0.732242 1.972152
 0.978435 0.942406 0.818231 2.828343
 0.929818 0.805601 0.366212 -3.497633
 0.987673 0.965929 0.880695 2.527062
 0.980971 0.948620 0.828811 2.913979
 0.921891 0.789239 0.330930 -0.162426
 0.934522 0.821415 0.424512 -0.493683
 0.953486 0.871117 0.574575 -0.622158
 0.990085 0.966129 0.850492 0.841298
 0.975726 0.934354 0.784804 2.112293
 0.966094 0.903221 0.666310 -0.965435
 0.983315 0.953708 0.844415 1.625647
 0.926102 0.801268 0.375844 -1.098895
 0.976709 0.935131 0.776050 0.095264
 0.971813 0.921305 0.729255 0.464308
 0.936713 0.823621 0.415118 0.486295
 0.944818 0.846824 0.497308 0.382674
 0.956560 0.880003 0.611105 -0.159060
 0.973099 0.926079 0.756238 -1.246896
 0.969263 0.914437 0.711051 -0.056066
 0.968060 0.913648 0.726069 0.560836
 0.970452 0.919251 0.738549 -0.226053
 0.950065 0.859103 0.525344 0.016900
 0.963697 0.900395 0.674931 -4.414391
 0.953153 0.870230 0.575114 -6.085485
 0.951212 0.868208 0.571275 1.137331
 0.967445 0.914413 0.723860 3.649087
 0.986921 0.969657 0.905253 6.912830
 0.999356 1.002623 1.010427 6.324766
 0.966828 0.907530 0.695696 -1.722564
 0.999082 1.003099 1.015825 7.145973
 0.981539 0.949315 0.833834 0.062166
 0.966064 0.910685 0.712208 3.817904
 0.973168 0.926333 0.759048 0.026934
 0.961931 0.896286 0.665608 -0.511168
 0.918943 0.781319 0.310999 -2.410966
 0.941690 0.842069 0.498756 -1.080200
 0.972010 0.923437 0.750412 0.909580
 1.015607 1.037632 1.089670 3.462919
 0.965108 0.905557 0.697091 0.308150
 0.992819 0.977696 0.913174 1.236953
 0.980888 0.948045 0.830360 1.365889
 0.924784 0.798012 0.371220 -2.676646
 0.974413 0.927970 0.750572 -1.045956
 0.967643 0.909952 0.695639 -0.981464
 0.948895 0.861516 0.557214 0.974433
 0.952844 0.872803 0.598535 0.571330
 0.972714 0.927198 0.772126 2.024563
 0.975440 0.932844 0.777273 -0.669043
 0.987340 0.962600 0.853883 1.021658
 0.961767 0.901623 0.712197 2.385325
 0.987880 0.964227 0.865311 0.064606
 0.967435 0.910255 0.704898 0.967471
 0.981804 0.948570 0.816954 0.402483
 0.973002 0.924369 0.740288 -0.178474
 0.929289 0.807508 0.386423 -1.445338
 0.934871 0.823681 0.444943 -0.945162
 0.953674 0.875794 0.612134 0.640658
 0.963047 0.899361 0.674264 -0.140029
 0.979771 0.944439 0.808875 1.805573
 0.983823 0.956870 0.862497 2.758934
 0.959835 0.891125 0.653067 -0.615921
 0.949084 0.861385 0.558741 -0.443775
 0.977239 0.936588 0.782564 1.231917
 0.962527 0.896969 0.659205 0.333131
 0.902273 0.735537 0.164338 -3.631025
 0.932529 0.817777 0.424791 -1.281608
 0.971901 0.924238 0.757274 1.815433
 1.039160 1.104039 1.302565 7.940657
 0.965543 0.905012 0.684170 0.863749
 1.000774 1.001667 0.994883 3.297968
 0.984431 0.956869 0.853604 2.210976
 0.905211 0.743537 0.193256 -4.614573
 -1.092689 -1.256235 -1.844119 -5.835396
 -1.048533 2.318698
 0.555854 1.605528
 3.452557 0.792034
 19.588493 -19.718235
 -5.084678 -2.395540
