# Supplementary material for: AMS 3.0: prediction of post-translational modifications
Source: BMC Bioinformatics. 2010 Apr 28;11:210. doi: 10.1186/1471-2105-11-210 (PMC2874555; doi:10.1186/1471-2105-11-210)
Supplement: Additional file 2 — PTM predictor software with training data. PTM_Archive.tar.gz includes the predictor software binaries together with all trained ANNs in tar.gz compressed form. [file 1471-2105-11-210-S2.GZ › PTM_Archive/5-hydroxylysine/P/Pnet6.dat]

 2
 90 6 2
 0.958782 0.868288 0.933087 0.002409 -0.612356 0.955252
 0.946490 0.830533 0.913216 -0.206214 -0.878456 0.941937
 0.862468 0.573630 0.778170 -2.071238 -3.519618 0.850715
 0.883206 0.639643 0.812124 -1.543674 -2.707932 0.873184
 0.913124 0.732520 0.860489 -0.869747 -1.670168 0.905681
 0.963603 0.886189 0.941278 0.238289 -0.082479 0.960512
 0.935394 0.795880 0.895293 -0.547055 -1.432579 0.929822
 0.950033 0.845202 0.919554 0.017839 -0.153968 0.945763
 0.944823 0.830685 0.911803 -0.008495 -0.471062 0.939982
 0.880529 0.626408 0.806236 -2.065392 -3.765155 0.870393
 0.974986 0.918418 0.958686 0.594892 0.696501 0.972985
 0.965370 0.888514 0.943149 0.426385 0.528446 0.962492
 0.883701 0.639031 0.812456 -1.214720 -1.622205 0.873770
 0.903982 0.703772 0.845471 -0.390673 -0.122387 0.895818
 0.926265 0.772763 0.881321 0.098885 0.575693 0.920022
 0.979672 0.935425 0.967095 1.536772 2.892719 0.978019
 0.954294 0.854002 0.925053 0.163243 0.121138 0.950481
 0.955072 0.859823 0.927666 0.640769 1.472133 0.951089
 0.967896 0.901229 0.947727 1.203473 2.136677 0.965625
 0.892263 0.663919 0.826196 -1.702676 -2.983498 0.882792
 0.981560 0.939874 0.969680 1.271547 2.049287 0.980087
 0.971647 0.910292 0.953953 1.304251 2.268372 0.969380
 0.881700 0.636876 0.810286 -0.725833 -0.658587 0.871666
 0.900196 0.691772 0.839626 -0.718005 -0.781534 0.891667
 0.928693 0.777043 0.884852 -0.514583 -0.688238 0.922549
 0.983689 0.938477 0.971719 0.399446 0.769975 0.982070
 0.963677 0.886039 0.940994 0.970623 1.643917 0.960792
 0.947374 0.831581 0.914289 -0.534544 -0.880554 0.942763
 0.974381 0.919056 0.958313 0.893062 1.369114 0.972312
 0.888054 0.657905 0.820662 -0.889651 -1.334854 0.878600
 0.964372 0.885741 0.942085 0.354860 0.186192 0.961270
 0.956763 0.861898 0.929850 0.362432 0.447760 0.952915
 0.902344 0.694783 0.842403 -0.438694 0.096598 0.893949
 0.914988 0.735198 0.862807 -0.301140 0.019557 0.907667
 0.933140 0.792857 0.892207 -0.186323 -0.305981 0.927407
 0.959003 0.870856 0.933196 -0.153771 -1.013287 0.955739
 0.952646 0.850463 0.923636 0.197291 -0.006097 0.948446
 0.951551 0.850632 0.921499 0.287176 0.355712 0.947724
 0.954606 0.859754 0.927265 0.210159 -0.193361 0.950642
 0.922823 0.756345 0.874922 -0.407226 -0.166707 0.916074
 0.943427 0.827929 0.909994 -1.479370 -3.459991 0.938680
 0.926997 0.775651 0.883139 -2.244341 -4.838739 0.920799
 0.926173 0.771026 0.880921 0.596448 0.879200 0.920228
 0.951437 0.850883 0.922082 1.763606 2.965322 0.947798
 0.981797 0.946589 0.971425 3.166991 5.581795 0.980855
 1.000390 1.003382 1.001299 3.046497 5.172933 1.000900
 0.948941 0.839919 0.917245 -0.480542 -1.377698 0.944577
 1.000341 1.004491 1.001442 3.447019 5.859669 1.000932
 0.971793 0.911990 0.954368 0.501482 0.236881 0.969474
 0.949517 0.845087 0.919034 1.702684 2.981309 0.945665
 0.959204 0.872026 0.933740 0.404628 0.200448 0.955870
 0.942255 0.820368 0.906503 0.102634 -0.260564 0.937537
 0.877191 0.623346 0.802496 -1.127837 -2.108922 0.867011
 0.911581 0.728104 0.857578 -0.460163 -0.968839 0.904308
 0.957645 0.867927 0.931245 0.543851 0.751951 0.954229
 1.023069 1.062285 1.034993 1.884428 3.012216 1.025112
 0.947410 0.836675 0.914963 0.372499 0.336511 0.943111
 0.988581 0.960709 0.980514 0.927651 1.174394 0.987730
 0.971315 0.910224 0.953506 0.842094 1.171033 0.969016
 0.886114 0.652786 0.817254 -1.076668 -2.262612 0.876646
 0.961210 0.874501 0.936344 -0.079713 -0.769452 0.957956
 0.950979 0.843913 0.920105 -0.159363 -0.789057 0.946898
 0.922370 0.761960 0.875009 0.304731 0.740134 0.916155
 0.928429 0.781655 0.885000 0.251023 0.418568 0.922646
 0.958788 0.874978 0.933839 0.930340 1.543991 0.955642
 0.963177 0.883301 0.939915 0.147446 -0.480434 0.960208
 0.980770 0.933279 0.967602 0.647062 0.775610 0.979180
 0.943285 0.833272 0.909969 1.043242 1.896277 0.938851
 0.981329 0.936456 0.968706 0.419072 0.115056 0.979783
 0.950066 0.844885 0.919189 0.525924 0.849742 0.946048
 0.972678 0.910335 0.955025 0.464669 0.353658 0.970379
 0.959028 0.868713 0.933184 0.162670 -0.118862 0.955527
 0.892593 0.667966 0.826333 -0.811875 -1.322083 0.883786
 0.901224 0.696441 0.840642 -0.532967 -0.884997 0.893081
 0.930343 0.786269 0.887399 0.202229 0.328927 0.924790
 0.944524 0.826216 0.909543 0.143218 -0.062372 0.940016
 0.970068 0.903597 0.950844 0.815660 1.214038 0.967684
 0.975945 0.925143 0.960489 1.315912 2.224438 0.974345
 0.939640 0.813443 0.902734 -0.106244 -0.587275 0.934487
 0.922695 0.760597 0.874599 -0.229438 -0.498779 0.916435
 0.965544 0.888746 0.943250 0.715754 1.071084 0.962795
 0.943114 0.820595 0.907296 0.226998 0.302988 0.938489
 0.851623 0.544754 0.761328 -1.817035 -3.020808 0.839184
 0.897687 0.686731 0.835586 -0.647728 -1.049800 0.889182
 0.957593 0.869827 0.931655 0.878303 1.549830 0.954156
 1.059962 1.177117 1.094766 3.682091 6.566684 1.065284
 0.947676 0.834568 0.914634 0.451590 0.752253 0.943460
 1.001617 1.002689 1.002016 1.716074 2.801199 1.001938
 0.976501 0.924941 0.961429 1.174373 1.913413 0.974704
 0.855936 0.558681 0.768469 -2.088715 -3.791373 0.843763
 -1.141766 -1.444636 -1.229456 -4.021987 -5.277826 -1.153862
 -1.786121 1.205541
 1.890136 2.365621
 1.025388 3.118668
 8.475070 -6.571615
 15.551479 -14.501742
 -2.544658 0.291086
 -5.059822 -2.249503
 0.958781 0.868287 0.933085 0.001806 -0.613697 0.955251
 0.946488 0.830531 0.913213 -0.207046 -0.880322 0.941935
 0.862451 0.573614 0.778149 -2.071704 -3.523982 0.850699
 0.883190 0.639629 0.812105 -1.544019 -2.711896 0.873170
 0.913109 0.732506 0.860471 -0.869302 -1.672434 0.905668
 0.963594 0.886180 0.941267 0.238912 -0.083163 0.960504
 0.935387 0.795875 0.895285 -0.547072 -1.433772 0.929816
 0.950023 0.845192 0.919542 0.017709 -0.156396 0.945754
 0.944819 0.830681 0.911798 -0.008930 -0.472904 0.939978
 0.880511 0.626392 0.806215 -2.065047 -3.767997 0.870377
 0.974981 0.918413 0.958679 0.594705 0.694953 0.972980
 0.965362 0.888507 0.943140 0.426305 0.526693 0.962485
 0.883685 0.639016 0.812437 -1.214843 -1.625596 0.873756
 0.903970 0.703761 0.845456 -0.390981 -0.125346 0.895807
 0.926259 0.772757 0.881314 0.097945 0.572564 0.920017
 0.979674 0.935425 0.967097 1.535265 2.889843 0.978020
 0.954290 0.853997 0.925047 0.162428 0.118242 0.950477
 0.955066 0.859817 0.927658 0.640018 1.469622 0.951083
 0.967894 0.901226 0.947724 1.202714 2.134453 0.965623
 0.892251 0.663908 0.826182 -1.703208 -2.987055 0.882781
 0.981555 0.939869 0.969674 1.270840 2.047152 0.980082
 0.971643 0.910288 0.953948 1.303170 2.265498 0.969377
 0.881691 0.636867 0.810274 -0.727261 -0.663474 0.871658
 0.900189 0.691764 0.839617 -0.719204 -0.785697 0.891660
 0.928687 0.777037 0.884844 -0.515407 -0.691350 0.922543
 0.983679 0.938469 0.971707 0.400095 0.769567 0.982060
 0.963674 0.886037 0.940991 0.968911 1.640110 0.960790
 0.947358 0.831567 0.914271 -0.532855 -0.880230 0.942749
 0.974380 0.919055 0.958312 0.891186 1.365271 0.972312
 0.888048 0.657899 0.820655 -0.890742 -1.338422 0.878595
 0.964371 0.885740 0.942084 0.354247 0.184892 0.961269
 0.956762 0.861897 0.929848 0.361500 0.445784 0.952914
 0.902327 0.694767 0.842383 -0.439160 0.092305 0.893934
 0.914972 0.735183 0.862788 -0.301096 0.016370 0.907652
 0.933125 0.792843 0.892188 -0.185789 -0.308086 0.927393
 0.958994 0.870847 0.933184 -0.152929 -1.013633 0.955730
 0.952640 0.850458 0.923628 0.197219 -0.007270 0.948440
 0.951539 0.850621 0.921485 0.287824 0.354514 0.947714
 0.954600 0.859749 0.927258 0.210495 -0.193627 0.950637
 0.922805 0.756328 0.874900 -0.406701 -0.169114 0.916057
 0.943420 0.827923 0.909987 -1.478438 -3.459386 0.938674
 0.926989 0.775644 0.883130 -2.243109 -4.837939 0.920791
 0.926166 0.771017 0.880910 0.594393 0.873099 0.920221
 0.951434 0.850878 0.922077 1.760922 2.958814 0.947796
 0.981799 0.946588 0.971426 3.163558 5.574799 0.980857
 1.000396 1.003385 1.001305 3.043491 5.167705 1.000905
 0.948935 0.839913 0.917237 -0.480577 -1.379070 0.944571
 1.000345 1.004492 1.001445 3.443840 5.853732 1.000936
 0.971790 0.911987 0.954365 0.501025 0.235303 0.969471
 0.949512 0.845079 0.919025 1.700387 2.975052 0.945660
 0.959204 0.872025 0.933740 0.403557 0.198216 0.955870
 0.942254 0.820367 0.906502 0.101298 -0.263370 0.937537
 0.877190 0.623344 0.802494 -1.130234 -2.113989 0.867011
 0.911580 0.728103 0.857577 -0.462240 -0.973120 0.904308
 0.957645 0.867927 0.931245 0.542359 0.748985 0.954229
 1.023071 1.062286 1.034994 1.883412 3.010492 1.025114
 0.947410 0.836675 0.914963 0.370922 0.333215 0.943111
 0.988582 0.960710 0.980515 0.926787 1.172922 0.987731
 0.971315 0.910224 0.953507 0.840909 1.168562 0.969017
 0.886113 0.652784 0.817252 -1.078937 -2.267380 0.876645
 0.961207 0.874497 0.936339 -0.080340 -0.771505 0.957953
 0.950974 0.843908 0.920099 -0.160044 -0.791462 0.946893
 0.922359 0.761950 0.874996 0.303654 0.735921 0.916145
 0.928420 0.781646 0.884989 0.250265 0.415217 0.922637
 0.958783 0.874972 0.933832 0.929611 1.541372 0.955637
 0.963172 0.883296 0.939909 0.147338 -0.481816 0.960203
 0.980766 0.933274 0.967597 0.646461 0.773491 0.979176
 0.943278 0.833265 0.909961 1.042577 1.893459 0.938845
 0.981329 0.936455 0.968705 0.418144 0.113091 0.979782
 0.950054 0.844873 0.919175 0.525890 0.847329 0.946037
 0.972679 0.910334 0.955025 0.463261 0.350776 0.970379
 0.959029 0.868712 0.933184 0.160963 -0.122352 0.955528
 0.892575 0.667951 0.826312 -0.811922 -1.325566 0.883771
 0.901206 0.696425 0.840620 -0.532717 -0.887934 0.893065
 0.930325 0.786254 0.887377 0.203003 0.327016 0.924773
 0.944512 0.826206 0.909530 0.144077 -0.062800 0.940005
 0.970063 0.903592 0.950837 0.814385 1.210304 0.967680
 0.975932 0.925132 0.960474 1.317256 2.224667 0.974333
 0.939633 0.813436 0.902726 -0.107708 -0.591619 0.934480
 0.922678 0.760582 0.874579 -0.228403 -0.499885 0.916420
 0.965537 0.888740 0.943241 0.715926 1.070061 0.962788
 0.943104 0.820586 0.907285 0.227244 0.301656 0.938481
 0.851606 0.544739 0.761308 -1.817168 -3.024362 0.839169
 0.897675 0.686720 0.835572 -0.648338 -1.053262 0.889171
 0.957588 0.869821 0.931649 0.876925 1.546073 0.954151
 1.059966 1.177118 1.094770 3.680118 6.563240 1.065287
 0.947668 0.834560 0.914623 0.451389 0.750171 0.943452
 1.001616 1.002687 1.002015 1.714831 2.798418 1.001937
 0.976496 0.924937 0.961423 1.174205 1.912273 0.974700
 0.855921 0.558667 0.768451 -2.088866 -3.794719 0.843749
 -1.141782 -1.444651 -1.229476 -4.022876 -5.282872 -1.153877
 -1.783310 1.200528
 1.892895 2.360677
 1.028188 3.113669
 8.471160 -6.567762
 15.545843 -14.495875
 -2.541848 0.286075
 -5.056978 -2.254560
