# Supplementary material for: AMS 3.0: prediction of post-translational modifications
Source: BMC Bioinformatics. 2010 Apr 28;11:210. doi: 10.1186/1471-2105-11-210 (PMC2874555; doi:10.1186/1471-2105-11-210)
Supplement: Additional file 2 — PTM predictor software with training data. PTM_Archive.tar.gz includes the predictor software binaries together with all trained ANNs in tar.gz compressed form. [file 1471-2105-11-210-S2.GZ › PTM_Archive/5-hydroxylysine/P/Pnet8.dat]

 2
 90 8 2
 -0.145049 0.985742 0.960592 0.924640 0.935086 0.874542 0.100795 0.954459
 -0.351270 0.981558 0.948531 0.902594 0.915555 0.838219 -0.091512 0.941024
 -2.858100 0.954006 0.868154 0.752112 0.783956 0.591498 -2.089724 0.849862
 -2.294737 0.960988 0.888329 0.789910 0.817070 0.654610 -1.626530 0.872582
 -1.554163 0.970952 0.917292 0.843955 0.864438 0.743680 -1.024725 0.905356
 0.059009 0.987100 0.964859 0.933979 0.942724 0.890934 0.237418 0.959877
 -1.042747 0.978274 0.938359 0.882933 0.898523 0.805485 -0.569867 0.929317
 -0.000674 0.982899 0.951820 0.909620 0.921258 0.851547 0.056826 0.945012
 -0.531940 0.981372 0.947967 0.901151 0.914850 0.838327 -0.170026 0.939814
 -2.900568 0.960544 0.885081 0.784073 0.811083 0.642088 -2.039415 0.869776
 0.843331 0.990442 0.974624 0.953730 0.958910 0.922031 0.694580 0.972059
 0.689220 0.987086 0.965266 0.936184 0.943642 0.893242 0.534680 0.961376
 -1.465320 0.960423 0.888029 0.789786 0.816826 0.653684 -1.200504 0.872509
 -0.424469 0.967184 0.907556 0.827090 0.849022 0.715505 -0.460342 0.894988
 0.146604 0.974925 0.928875 0.867378 0.883879 0.781492 0.013198 0.919624
 2.092931 0.992110 0.979682 0.963069 0.967274 0.937997 1.443012 0.977659
 0.301618 0.983631 0.954458 0.916248 0.925797 0.859805 0.256574 0.949486
 0.845364 0.984798 0.957008 0.918599 0.929413 0.865334 0.523657 0.950807
 1.636175 0.987910 0.967481 0.942662 0.947895 0.904502 1.166982 0.965210
 -2.328860 0.964214 0.897142 0.804659 0.830861 0.678131 -1.631227 0.881778
 1.602616 0.992750 0.981519 0.966283 0.970218 0.943127 1.208891 0.979629
 1.670552 0.989197 0.972018 0.948800 0.954858 0.914605 1.200693 0.968875
 -1.063843 0.960242 0.887067 0.788027 0.815242 0.651124 -0.932564 0.871526
 -0.996228 0.966862 0.904903 0.820513 0.843900 0.703873 -0.836842 0.891472
 -0.676474 0.976503 0.931850 0.870913 0.887655 0.785769 -0.527173 0.922194
 0.687808 0.994636 0.983566 0.967451 0.971834 0.941516 0.470192 0.981279
 1.275749 0.986721 0.964158 0.934595 0.942080 0.891298 0.924359 0.960321
 -0.816628 0.983127 0.949664 0.903504 0.916313 0.837991 -0.559914 0.942342
 1.205624 0.990788 0.974889 0.953927 0.959262 0.923250 0.928439 0.972127
 -1.489677 0.962760 0.893377 0.799841 0.825542 0.671126 -1.092749 0.878647
 0.370198 0.987287 0.965400 0.934527 0.943260 0.890679 0.426249 0.960457
 0.486233 0.984745 0.958164 0.920717 0.931437 0.867917 0.417636 0.952105
 -0.216416 0.966757 0.906142 0.823253 0.846220 0.707461 -0.460475 0.893095
 -0.236908 0.971102 0.918243 0.846435 0.866153 0.746180 -0.353518 0.907037
 -0.349517 0.977295 0.935763 0.879440 0.894942 0.801407 -0.240865 0.926908
 -0.527229 0.985747 0.960012 0.925834 0.934720 0.876737 -0.086319 0.955159
 0.178947 0.983299 0.954383 0.913518 0.925352 0.856991 0.249007 0.947490
 0.161732 0.983352 0.952770 0.913598 0.923192 0.856790 0.196823 0.947809
 0.001331 0.984211 0.956621 0.918038 0.929197 0.865533 0.198117 0.950044
 -0.197686 0.973768 0.925426 0.859360 0.877483 0.766307 -0.335114 0.915106
 -2.367638 0.979995 0.945891 0.898979 0.912142 0.834953 -1.343929 0.937975
 -3.403431 0.975058 0.930310 0.868863 0.886062 0.784908 -2.059922 0.919981
 0.914126 0.972455 0.928111 0.867662 0.884160 0.782632 0.658489 0.918941
 2.496790 0.980151 0.952048 0.913908 0.924152 0.859160 1.759600 0.946680
 4.434203 0.989410 0.980798 0.969075 0.971945 0.950398 3.080696 0.979783
 4.148299 0.996587 0.998882 1.002181 1.000888 1.004215 2.969452 1.000278
 -0.852675 0.983042 0.951159 0.907395 0.919540 0.847038 -0.403876 0.944060
 4.701509 0.996026 0.998622 1.002468 1.001022 1.005571 3.345263 1.000158
 0.434227 0.990026 0.972941 0.949375 0.955883 0.916634 0.530130 0.969151
 2.459599 0.979510 0.950158 0.910230 0.920990 0.853187 1.701761 0.944448
 0.288166 0.985623 0.960196 0.926157 0.935104 0.877297 0.358207 0.955371
 -0.118830 0.979905 0.943874 0.895762 0.908537 0.827510 0.039180 0.936845
 -1.640753 0.957838 0.881323 0.779460 0.806723 0.637716 -1.148448 0.865980
 -0.667221 0.969435 0.914246 0.841013 0.860429 0.738458 -0.433829 0.903425
 0.742151 0.984799 0.958102 0.923259 0.932166 0.873022 0.589990 0.953385
 2.683956 1.006835 1.020352 1.039543 1.033393 1.061167 1.981382 1.024442
 0.292170 0.981553 0.948732 0.905113 0.916585 0.842954 0.291819 0.942497
 1.269723 0.995111 0.987695 0.978381 0.980303 0.962831 1.059697 0.986904
 1.003411 0.989637 0.971740 0.948072 0.954130 0.913729 0.811824 0.968562
 -1.741935 0.961226 0.890371 0.795987 0.821390 0.665726 -1.124926 0.875924
 -0.241779 0.986462 0.961923 0.928652 0.937405 0.880017 0.001969 0.957192
 -0.289655 0.982913 0.952092 0.910498 0.921570 0.850645 -0.074738 0.946000
 0.517072 0.972386 0.924423 0.860762 0.877593 0.771265 0.282364 0.915157
 0.286509 0.974900 0.930720 0.871896 0.887640 0.790119 0.214678 0.921889
 1.125768 0.984988 0.959843 0.926654 0.935329 0.879846 0.853336 0.955151
 -0.182598 0.986938 0.963923 0.933268 0.941101 0.888198 0.109393 0.959758
 0.896155 0.992505 0.980103 0.963562 0.967522 0.936592 0.710759 0.978404
 1.064915 0.979746 0.945293 0.900423 0.912097 0.838618 0.801518 0.938837
 0.449839 0.993239 0.981187 0.964768 0.968980 0.939503 0.500290 0.979082
 0.794802 0.982002 0.951014 0.909966 0.920634 0.851225 0.575438 0.945267
 0.558875 0.989821 0.972643 0.948617 0.955250 0.913347 0.532313 0.969065
 0.175278 0.985297 0.959733 0.924013 0.934009 0.873408 0.237794 0.954128
 -1.108023 0.963289 0.896090 0.806966 0.830418 0.681783 -0.846002 0.882938
 -0.813506 0.966501 0.904717 0.823174 0.844571 0.709032 -0.607883 0.892738
 0.132495 0.976100 0.932435 0.875714 0.890071 0.794966 0.099353 0.924669
 0.155545 0.980828 0.945764 0.899571 0.911368 0.833012 0.176859 0.939399
 0.997927 0.988699 0.969948 0.944506 0.951173 0.906605 0.766521 0.966473
 1.805222 0.990717 0.975376 0.957568 0.960805 0.928653 1.308321 0.974291
 -0.393788 0.979685 0.942001 0.890473 0.904854 0.819765 -0.155898 0.933619
 -0.433089 0.973404 0.924868 0.861349 0.877672 0.771069 -0.277752 0.915969
 0.930201 0.987585 0.965881 0.937004 0.944284 0.893808 0.712406 0.962117
 0.243866 0.980227 0.944587 0.896909 0.909359 0.828121 0.195240 0.937782
 -2.614197 0.950315 0.857766 0.733763 0.767304 0.562083 -1.926272 0.838602
 -0.978344 0.965485 0.901676 0.816624 0.839450 0.698499 -0.733123 0.888714
 1.172110 0.984985 0.958569 0.923900 0.932877 0.874510 0.820971 0.953748
 5.362376 1.018044 1.055109 1.106295 1.091178 1.171369 3.732023 1.064714
 0.591972 0.981687 0.948830 0.905098 0.916442 0.841583 0.417405 0.942764
 2.305698 0.999352 1.000414 1.002406 1.001193 1.002384 1.705284 1.001544
 1.630870 0.991239 0.976556 0.957250 0.962104 0.928421 1.192839 0.974183
 -3.158844 0.952333 0.862387 0.741640 0.774540 0.575428 -2.194950 0.843495
 -4.564986 -1.048253 -1.136429 -1.257032 -1.223758 -1.425724 -3.961211 -1.155412
 12.361017 -11.073086
 -0.919145 1.612183
 1.378389 2.758584
 -1.169773 -1.060473
 2.332957 2.801483
 2.146790 1.092151
 8.663071 -6.924839
 -2.144111 -1.040072
 -6.021520 -3.627598
 -0.140619 0.985731 0.960584 0.924640 0.935083 0.874557 0.104460 0.954453
 -0.345841 0.981545 0.948522 0.902595 0.915551 0.838237 -0.087140 0.941018
 -2.849290 0.953981 0.868136 0.752114 0.783948 0.591533 -2.082850 0.849849
 -2.288480 0.960967 0.888314 0.789911 0.817064 0.654637 -1.621638 0.872572
 -1.550816 0.970939 0.917283 0.843956 0.864434 0.743697 -1.021977 0.905349
 0.060440 0.987093 0.964855 0.933980 0.942721 0.890943 0.238978 0.959874
 -1.039160 0.978264 0.938352 0.882934 0.898520 0.805498 -0.566793 0.929312
 0.005066 0.982881 0.951807 0.909622 0.921253 0.851570 0.061464 0.945004
 -0.530767 0.981367 0.947962 0.901152 0.914848 0.838335 -0.168831 0.939811
 -2.894425 0.960527 0.885069 0.784074 0.811078 0.642113 -2.034685 0.869767
 0.849019 0.990429 0.974615 0.953731 0.958907 0.922049 0.698929 0.972052
 0.696391 0.987070 0.965255 0.936185 0.943637 0.893265 0.540216 0.961367
 -1.453940 0.960393 0.888007 0.789788 0.816817 0.653726 -1.191531 0.872494
 -0.417050 0.967162 0.907540 0.827091 0.849016 0.715534 -0.454346 0.894978
 0.149230 0.974914 0.928867 0.867379 0.883876 0.781507 0.015496 0.919618
 2.091415 0.992109 0.979681 0.963069 0.967274 0.937998 1.442341 0.977659
 0.307246 0.983616 0.954448 0.916249 0.925793 0.859825 0.260818 0.949478
 0.845205 0.984794 0.957005 0.918600 0.929411 0.865339 0.523815 0.950805
 1.639429 0.987900 0.967474 0.942663 0.947892 0.904515 1.169570 0.965205
 -2.319112 0.964187 0.897123 0.804660 0.830853 0.678167 -1.623566 0.881765
 1.603832 0.992742 0.981514 0.966284 0.970216 0.943136 1.210456 0.979626
 1.671211 0.989189 0.972012 0.948802 0.954856 0.914614 1.201887 0.968872
 -1.065084 0.960233 0.887061 0.788029 0.815239 0.651136 -0.932763 0.871522
 -0.997708 0.966855 0.904898 0.820515 0.843898 0.703882 -0.837407 0.891469
 -0.677362 0.976498 0.931847 0.870914 0.887654 0.785775 -0.527526 0.922192
 0.688827 0.994629 0.983561 0.967452 0.971832 0.941525 0.471595 0.981275
 1.277086 0.986712 0.964152 0.934596 0.942077 0.891308 0.926011 0.960318
 -0.816965 0.983123 0.949661 0.903505 0.916312 0.837996 -0.559832 0.942340
 1.206904 0.990783 0.974885 0.953927 0.959261 0.923256 0.929767 0.972125
 -1.489243 0.962749 0.893368 0.799843 0.825538 0.671141 -1.091736 0.878642
 0.372451 0.987281 0.965395 0.934527 0.943258 0.890688 0.428026 0.960454
 0.488446 0.984738 0.958159 0.920718 0.931435 0.867927 0.419444 0.952102
 -0.206010 0.966728 0.906122 0.823255 0.846211 0.707501 -0.452256 0.893080
 -0.225350 0.971073 0.918223 0.846437 0.866144 0.746221 -0.344560 0.907022
 -0.337973 0.977268 0.935744 0.879442 0.894934 0.801444 -0.232060 0.926894
 -0.520186 0.985730 0.960000 0.925835 0.934716 0.876760 -0.080788 0.955150
 0.186405 0.983283 0.954372 0.913519 0.925348 0.857013 0.254598 0.947482
 0.165394 0.983339 0.952761 0.913599 0.923188 0.856808 0.199926 0.947803
 0.013054 0.984190 0.956607 0.918039 0.929191 0.865563 0.206585 0.950033
 -0.190400 0.973745 0.925409 0.859362 0.877476 0.766338 -0.329035 0.915094
 -2.365106 0.979989 0.945886 0.898979 0.912140 0.834963 -1.341885 0.937972
 -3.400125 0.975049 0.930304 0.868864 0.886059 0.784921 -2.057254 0.919976
 0.924825 0.972425 0.928089 0.867665 0.884151 0.782673 0.667073 0.918926
 2.505959 0.980125 0.952029 0.913910 0.924144 0.859196 1.766953 0.946667
 4.441388 0.989389 0.980783 0.969077 0.971939 0.950426 3.086449 0.979773
 4.151805 0.996576 0.998875 1.002181 1.000885 1.004229 2.972255 1.000273
 -0.848316 0.983029 0.951150 0.907396 0.919536 0.847054 -0.400375 0.944053
 4.706474 0.996011 0.998612 1.002468 1.001017 1.005590 3.349236 1.000151
 0.437321 0.990017 0.972934 0.949375 0.955880 0.916646 0.532614 0.969147
 2.469637 0.979481 0.950138 0.910232 0.920982 0.853227 1.709812 0.944433
 0.291305 0.985614 0.960189 0.926158 0.935101 0.877309 0.360903 0.955366
 -0.114664 0.979893 0.943866 0.895763 0.908534 0.827525 0.042578 0.936839
 -1.631579 0.957814 0.881306 0.779462 0.806716 0.637749 -1.141446 0.865967
 -0.660728 0.969416 0.914233 0.841014 0.860424 0.738485 -0.428868 0.903415
 0.745499 0.984786 0.958093 0.923260 0.932162 0.873039 0.592668 0.953379
 2.685047 1.006827 1.020347 1.039544 1.033391 1.061176 1.982686 1.024438
 0.294497 0.981545 0.948725 0.905113 0.916582 0.842966 0.293950 0.942492
 1.275500 0.995095 0.987684 0.978382 0.980298 0.962852 1.064240 0.986896
 1.002662 0.989632 0.971737 0.948072 0.954128 0.913734 0.811663 0.968560
 -1.733524 0.961206 0.890357 0.795988 0.821384 0.665754 -1.118661 0.875914
 -0.235212 0.986447 0.961912 0.928652 0.937401 0.880037 0.007263 0.957184
 -0.282014 0.982894 0.952080 0.910499 0.921565 0.850670 -0.068643 0.945991
 0.523181 0.972365 0.924408 0.860763 0.877587 0.771294 0.287381 0.915147
 0.293415 0.974880 0.930705 0.871897 0.887634 0.790147 0.220049 0.921879
 1.128897 0.984977 0.959835 0.926655 0.935326 0.879861 0.855832 0.955145
 -0.172721 0.986916 0.963908 0.933269 0.941094 0.888227 0.117134 0.959747
 0.896012 0.992501 0.980100 0.963563 0.967521 0.936597 0.711197 0.978402
 1.069488 0.979734 0.945284 0.900424 0.912093 0.838634 0.805053 0.938831
 0.451485 0.993232 0.981182 0.964769 0.968978 0.939513 0.501929 0.979078
 0.798597 0.981987 0.951003 0.909968 0.920629 0.851246 0.578685 0.945260
 0.561461 0.989811 0.972636 0.948618 0.955247 0.913360 0.534629 0.969061
 0.179378 0.985284 0.959724 0.924013 0.934005 0.873425 0.241247 0.954122
 -1.098719 0.963262 0.896071 0.806968 0.830410 0.681819 -0.838626 0.882924
 -0.806448 0.966480 0.904702 0.823175 0.844565 0.709061 -0.602354 0.892727
 0.135953 0.976087 0.932426 0.875715 0.890067 0.794983 0.102200 0.924663
 0.162860 0.980814 0.945754 0.899571 0.911363 0.833032 0.182501 0.939392
 0.997330 0.988692 0.969942 0.944507 0.951171 0.906614 0.766801 0.966470
 1.808276 0.990709 0.975370 0.957569 0.960803 0.928664 1.310675 0.974287
 -0.393873 0.979676 0.941995 0.890474 0.904851 0.819775 -0.155347 0.933615
 -0.424944 0.973382 0.924853 0.861351 0.877666 0.771098 -0.271425 0.915959
 0.932509 0.987579 0.965877 0.937004 0.944282 0.893817 0.714208 0.962114
 0.247105 0.980218 0.944581 0.896910 0.909357 0.828133 0.197780 0.937778
 -2.608451 0.950299 0.857755 0.733764 0.767299 0.562106 -1.921688 0.838594
 -0.975148 0.965473 0.901668 0.816625 0.839447 0.698515 -0.730400 0.888708
 1.172696 0.984979 0.958565 0.923901 0.932875 0.874518 0.821674 0.953745
 5.360267 1.018045 1.055110 1.106295 1.091178 1.171367 3.730683 1.064714
 0.594486 0.981679 0.948824 0.905098 0.916440 0.841595 0.419429 0.942760
 2.306528 0.999350 1.000412 1.002407 1.001192 1.002388 1.706026 1.001542
 1.629342 0.991236 0.976554 0.957251 0.962103 0.928425 1.191850 0.974182
 -3.152422 0.952318 0.862376 0.741641 0.774536 0.575449 -2.190027 0.843487
 -4.553921 -1.048285 -1.136451 -1.257030 -1.223768 -1.425681 -3.952329 -1.155428
 12.367423 -11.080179
 -0.899464 1.591041
 1.398045 2.737468
 -1.150162 -1.081542
 2.352582 2.780399
 2.166306 1.071182
 8.670914 -6.933403
 -2.124460 -1.061183
 -6.001752 -3.648831
