# Supplementary material for: AMS 3.0: prediction of post-translational modifications
Source: BMC Bioinformatics. 2010 Apr 28;11:210. doi: 10.1186/1471-2105-11-210 (PMC2874555; doi:10.1186/1471-2105-11-210)
Supplement: Additional file 2 — PTM predictor software with training data. PTM_Archive.tar.gz includes the predictor software binaries together with all trained ANNs in tar.gz compressed form. [file 1471-2105-11-210-S2.GZ › PTM_Archive/5-hydroxylysine/R/Rnet10.dat]

 2
 90 10 2
 0.933066 0.987481 0.915226 -0.360613 -4.345546 0.929311 0.953019 1.043717 -5.059232 1.050591
 0.910740 0.981194 0.887831 -0.558644 -4.893359 0.905822 0.936504 1.055621 -5.671718 1.064814
 0.746335 0.925459 0.689148 -1.507740 -6.322458 0.735151 0.810365 1.124434 -7.102628 1.149325
 0.782784 0.934178 0.734363 -0.860676 -3.477043 0.773703 0.836709 1.103195 -3.863317 1.124279
 0.835493 0.947871 0.799306 -0.040427 -0.176874 0.829144 0.875254 1.073643 -0.116135 1.089171
 0.933657 0.981245 0.918153 0.363942 -0.044386 0.930641 0.950827 1.031815 -0.082309 1.038092
 0.883902 0.968955 0.856370 -0.233163 -2.266251 0.878334 0.914754 1.060026 -2.555605 1.071187
 0.907065 0.971922 0.886045 0.178061 -0.762896 0.903432 0.930030 1.043752 -0.909591 1.052863
 0.895746 0.966761 0.872493 0.791007 3.719999 0.892267 0.920768 1.045204 4.354002 1.054885
 0.777421 0.934447 0.727922 -1.485564 -7.761391 0.766700 0.834012 1.108118 -8.798587 1.129921
 0.954733 0.989314 0.943732 0.727151 1.206816 0.951778 0.967818 1.024140 1.282886 1.028463
 0.934361 0.981939 0.919149 0.876236 2.659147 0.930738 0.951967 1.030988 2.978800 1.036996
 0.785559 0.937312 0.736947 -0.551522 -0.328655 0.776233 0.839826 1.104501 -0.231514 1.125227
 0.823900 0.948211 0.784280 -0.072008 1.755016 0.816348 0.868326 1.085661 2.101866 1.102772
 0.865491 0.960423 0.835367 0.139526 1.690170 0.859642 0.899526 1.065586 1.955076 1.078703
 0.968108 0.994424 0.959390 0.964575 3.802805 0.966271 0.977883 1.020535 4.242259 1.023766
 0.916999 0.978151 0.897936 0.371617 0.494958 0.912020 0.939761 1.042731 0.518428 1.050549
 0.915562 0.974384 0.895996 0.738831 3.378023 0.912654 0.936298 1.038217 3.886942 1.046299
 0.947930 0.988745 0.936035 0.585994 1.799686 0.943908 0.963423 1.032239 1.930596 1.037867
 0.801040 0.941915 0.755467 -0.821761 -3.331691 0.792857 0.851194 1.097408 -3.653864 1.116749
 0.970346 0.995145 0.962109 1.032653 3.298404 0.968457 0.979675 1.018936 3.656325 1.021727
 0.952038 0.989357 0.939859 1.106273 4.511801 0.949351 0.965864 1.027157 5.066337 1.031748
 0.782905 0.935287 0.734264 -0.192507 1.944254 0.773476 0.837431 1.103471 2.320651 1.124414
 0.814210 0.943491 0.772714 -0.069112 1.373416 0.806370 0.860471 1.086017 1.659599 1.103547
 0.866059 0.959541 0.835920 0.022997 -0.060187 0.860438 0.899569 1.062250 -0.031894 1.074820
 0.964596 0.990095 0.955461 0.885791 2.069143 0.962918 0.974197 1.012148 2.359119 1.015102
 0.939678 0.987114 0.924455 0.601224 1.796062 0.936202 0.957016 1.037398 1.939382 1.043586
 0.896182 0.966783 0.873071 0.245272 -0.061159 0.891897 0.921479 1.042710 -0.006238 1.052022
 0.957300 0.990781 0.946445 0.630922 1.093063 0.955052 0.969513 1.026367 1.121892 1.030805
 0.795105 0.938708 0.749480 -0.352590 0.099685 0.786258 0.846386 1.098535 0.187353 1.118428
 0.932666 0.981361 0.916553 0.735584 1.743670 0.929531 0.950470 1.031448 2.042937 1.037459
 0.917002 0.975946 0.897382 0.883333 3.208835 0.913343 0.938414 1.036932 3.739918 1.044313
 0.812918 0.942031 0.770963 0.337961 3.838842 0.805285 0.859182 1.081866 4.525423 1.098989
 0.837933 0.949711 0.801786 0.317108 2.868439 0.831243 0.877981 1.071724 3.372235 1.086599
 0.874991 0.962373 0.846897 0.190797 0.630363 0.869759 0.906209 1.058502 0.738289 1.070400
 0.924096 0.978754 0.906737 0.278255 -0.831482 0.920118 0.944118 1.037407 -0.894580 1.044691
 0.912976 0.976563 0.891784 0.533074 1.254994 0.909301 0.935860 1.043667 1.462871 1.051711
 0.905765 0.968942 0.886314 0.864658 3.625922 0.901071 0.928813 1.037789 4.199906 1.046667
 0.917791 0.977047 0.898324 0.327940 -0.253604 0.914487 0.938884 1.041337 -0.333667 1.049318
 0.851253 0.954448 0.817577 0.301078 2.027037 0.845118 0.888267 1.065820 2.373105 1.079454
 0.896337 0.966805 0.873721 -0.798992 -7.595016 0.892155 0.921268 1.062458 -8.700781 1.072012
 0.865332 0.957689 0.835794 -1.367201 -10.328212 0.859886 0.898032 1.077473 -11.794065 1.090180
 0.885171 0.980945 0.854343 -0.345583 -1.444585 0.878238 0.920369 1.081443 -1.757843 1.093808
 0.933062 0.995319 0.912856 0.495968 2.539169 0.928036 0.956371 1.057905 2.738568 1.065437
 0.987595 1.010156 0.980150 1.695433 8.542938 0.985040 0.996915 1.027478 9.571119 1.029305
 1.015674 1.014159 1.015848 1.901459 8.248691 1.014871 1.016017 1.006462 9.231937 1.005279
 0.907024 0.974371 0.885400 -0.132745 -2.911283 0.902723 0.931174 1.048862 -3.332408 1.057560
 1.021755 1.019772 1.022212 1.823675 7.902918 1.020732 1.022150 1.010950 8.746550 1.009581
 0.953753 0.990514 0.941897 0.334013 -1.179773 0.951241 0.967115 1.030654 -1.453592 1.034930
 0.925684 0.990869 0.904591 0.712531 4.038497 0.920618 0.950034 1.056801 4.510224 1.064879
 0.932175 0.985985 0.915154 0.013435 -2.254661 0.928127 0.951964 1.043212 -2.691926 1.050339
 0.902001 0.977521 0.878101 -0.283929 -3.096454 0.896552 0.929561 1.059271 -3.633042 1.069519
 0.781420 0.940039 0.731307 -1.136564 -4.433746 0.770818 0.838520 1.115990 -5.016166 1.137946
 0.842839 0.957428 0.806642 -0.462411 -2.242244 0.835229 0.884187 1.084149 -2.558480 1.100016
 0.925566 0.981383 0.907834 0.488906 1.035304 0.921561 0.945829 1.041854 1.118840 1.049257
 1.046869 1.020685 1.054693 1.420782 3.436112 1.047884 1.038275 0.985904 3.747022 0.981403
 0.909611 0.978389 0.887884 0.087923 -0.971997 0.904551 0.934657 1.052757 -1.178003 1.061847
 0.984316 1.000861 0.978892 0.574537 -0.224417 0.982752 0.990718 1.016601 -0.440100 1.018540
 0.949784 0.987646 0.937662 0.743952 1.658991 0.946893 0.963657 1.027969 1.820102 1.032881
 0.796689 0.942846 0.750716 -1.035021 -4.689042 0.787126 0.849089 1.106060 -5.313469 1.126686
 0.928784 0.981595 0.911883 0.052663 -2.427830 0.924851 0.948301 1.036670 -2.824991 1.043538
 0.910150 0.975961 0.889037 0.057233 -1.786072 0.905477 0.934266 1.046005 -2.090015 1.054721
 0.863396 0.964044 0.831466 -0.123423 -0.442180 0.856635 0.899743 1.074314 -0.545071 1.088156
 0.873659 0.965953 0.844545 -0.119660 -1.057655 0.867548 0.906918 1.067754 -1.269814 1.080527
 0.926368 0.979579 0.909574 0.827169 3.084388 0.922734 0.945640 1.037629 3.491679 1.044797
 0.931980 0.981404 0.916352 0.198854 -1.444824 0.928167 0.950339 1.033330 -1.646926 1.039705
 0.963921 0.992026 0.954452 0.957816 2.405602 0.961655 0.974718 1.018569 2.733572 1.021564
 0.896840 0.968521 0.874960 0.648049 3.169571 0.891944 0.922659 1.048881 3.651576 1.059314
 0.965617 0.992235 0.956866 0.651188 0.174213 0.963585 0.975646 1.018053 0.161260 1.021274
 0.914289 0.979586 0.893459 0.088475 -0.971304 0.909720 0.938035 1.050209 -1.237752 1.059049
 0.954044 0.991730 0.941321 0.246382 -1.419735 0.951540 0.967935 1.029737 -1.746628 1.034365
 0.928632 0.983965 0.910218 0.039255 -1.924633 0.925289 0.948801 1.041841 -2.298843 1.048992
 0.805365 0.945308 0.761473 -0.597795 -1.886853 0.795802 0.855985 1.099970 -2.059821 1.119221
 0.819414 0.947532 0.779467 -0.206574 -0.198397 0.810483 0.865653 1.090228 -0.129751 1.108158
 0.873293 0.963494 0.845557 0.366455 1.796691 0.866438 0.906128 1.063481 2.101807 1.076096
 0.900095 0.973633 0.877488 -0.079757 -2.168971 0.894120 0.927305 1.052691 -2.588978 1.062684
 0.949782 0.990365 0.936344 0.704366 2.131039 0.946959 0.964789 1.031632 2.399758 1.036503
 0.959897 0.991140 0.950998 0.854933 2.349838 0.956424 0.971955 1.023895 2.606863 1.028155
 0.891666 0.970571 0.866424 0.107630 -0.824486 0.886708 0.919944 1.057624 -0.990446 1.068522
 0.859256 0.960189 0.827850 -0.036967 -0.229150 0.851973 0.895885 1.071471 -0.219613 1.085471
 0.940172 0.987073 0.925188 0.492508 0.641204 0.936397 0.957635 1.035226 0.668032 1.041179
 0.898782 0.974427 0.874772 0.118513 -0.409662 0.893257 0.926507 1.055184 -0.481878 1.065061
 0.729423 0.921489 0.668964 -1.446172 -5.304860 0.716694 0.798372 1.135493 -5.916442 1.162373
 0.813578 0.945964 0.772018 -0.474988 -1.850565 0.804784 0.861083 1.093263 -2.064486 1.111720
 0.923816 0.978994 0.906414 0.740676 2.471924 0.919892 0.943840 1.039234 2.760341 1.046800
 1.114539 1.040401 1.137694 2.749783 10.086957 1.118444 1.089115 0.950640 11.269432 0.939182
 0.907145 0.976993 0.885014 0.301428 0.497171 0.901904 0.932865 1.051246 0.539959 1.060325
 1.005248 1.004550 1.005515 1.368549 3.984852 1.004857 1.005530 1.000556 4.416628 1.000014
 0.959992 0.991835 0.949852 0.864839 2.180992 0.957273 0.971827 1.024596 2.360204 1.028672
 0.736100 0.922224 0.677596 -1.548572 -6.535659 0.724045 0.802811 1.130662 -7.318681 1.156748
 -1.252305 -1.066096 -1.312237 -3.937029 -9.786085 -1.264553 -1.184925 -0.864295 -10.777668 -0.839481
 -1.848394 2.864791
 -3.486089 2.963244
 -2.856952 1.413281
 3.825624 -4.288540
 23.141794 -22.692625
 0.133660 4.758993
 -3.547516 1.713406
 -4.094886 5.380842
 26.513212 -26.411245
 -4.529646 5.448082
 -5.430298 1.044273
 0.933050 0.987470 0.915208 -0.357989 -4.331014 0.929295 0.953005 1.043708 -5.042626 1.050583
 0.910722 0.981181 0.887811 -0.555707 -4.877076 0.905804 0.936488 1.055611 -5.653112 1.064805
 0.746305 0.925437 0.689115 -1.502723 -6.294636 0.735120 0.810339 1.124419 -7.070862 1.149310
 0.782755 0.934157 0.734331 -0.855835 -3.450220 0.773674 0.836683 1.103180 -3.832700 1.124264
 0.835469 0.947854 0.799280 -0.036450 -0.154857 0.829120 0.875233 1.073631 -0.091009 1.089159
 0.933644 0.981236 0.918140 0.365984 -0.033125 0.930628 0.950816 1.031808 -0.069447 1.038085
 0.883875 0.968936 0.856340 -0.228695 -2.241521 0.878307 0.914731 1.060012 -2.527362 1.071173
 0.907061 0.971919 0.886040 0.178791 -0.758854 0.903428 0.930026 1.043750 -0.904975 1.052861
 0.895712 0.966737 0.872455 0.796735 3.751688 0.892232 0.920738 1.045186 4.390170 1.054868
 0.777404 0.934434 0.727902 -1.482636 -7.745124 0.766682 0.833997 1.108109 -8.780008 1.129913
 0.954717 0.989303 0.943714 0.729823 1.221722 0.951762 0.967804 1.024132 1.299919 1.028455
 0.934339 0.981924 0.919125 0.879914 2.679607 0.930716 0.951948 1.030977 3.002171 1.036986
 0.785534 0.937294 0.736920 -0.547516 -0.306494 0.776209 0.839805 1.104488 -0.206204 1.125215
 0.823883 0.948198 0.784260 -0.069087 1.771142 0.816330 0.868310 1.085652 2.120286 1.102762
 0.865475 0.960411 0.835349 0.142223 1.705066 0.859625 0.899511 1.065578 1.972088 1.078695
 0.968100 0.994419 0.959382 0.965836 3.809847 0.966264 0.977876 1.020531 4.250305 1.023762
 0.916977 0.978136 0.897912 0.375299 0.515442 0.911997 0.939741 1.042719 0.541834 1.050537
 0.915557 0.974380 0.895990 0.739761 3.383156 0.912649 0.936293 1.038214 3.892797 1.046297
 0.947921 0.988738 0.936025 0.587402 1.807542 0.943899 0.963415 1.032234 1.939603 1.037863
 0.801023 0.941903 0.755447 -0.818866 -3.315698 0.792839 0.851178 1.097399 -3.635606 1.116740
 0.970332 0.995136 0.962094 1.034962 3.311242 0.968443 0.979663 1.018929 3.670990 1.021720
 0.952020 0.989344 0.939839 1.109332 4.528791 0.949333 0.965848 1.027148 5.085742 1.031739
 0.782870 0.935262 0.734225 -0.186716 1.976311 0.773441 0.837400 1.103453 2.357254 1.124397
 0.814185 0.943473 0.772686 -0.064895 1.396764 0.806344 0.860448 1.086004 1.686261 1.103534
 0.866045 0.959530 0.835905 0.025336 -0.047218 0.860424 0.899557 1.062243 -0.017080 1.074813
 0.964596 0.990095 0.955461 0.885770 2.069077 0.962918 0.974198 1.012148 2.359051 1.015102
 0.939660 0.987101 0.924435 0.604206 1.812641 0.936183 0.957000 1.037388 1.958320 1.043577
 0.896176 0.966779 0.873064 0.246208 -0.055989 0.891891 0.921474 1.042707 -0.000333 1.052019
 0.957290 0.990773 0.946433 0.632690 1.102950 0.955041 0.969504 1.026361 1.133193 1.030800
 0.795074 0.938685 0.749445 -0.347388 0.128435 0.786226 0.846358 1.098518 0.220176 1.118412
 0.932654 0.981352 0.916539 0.737693 1.755333 0.929518 0.950459 1.031442 2.056244 1.037453
 0.916988 0.975935 0.897366 0.885798 3.222491 0.913328 0.938401 1.036925 3.755502 1.044306
 0.812886 0.942009 0.770929 0.343174 3.867794 0.805253 0.859155 1.081849 4.558488 1.098973
 0.837903 0.949689 0.801753 0.322184 2.896612 0.831212 0.877954 1.071708 3.404412 1.086583
 0.874966 0.962354 0.846869 0.195077 0.654096 0.869733 0.906187 1.058488 0.765389 1.070387
 0.924085 0.978746 0.906725 0.280096 -0.821285 0.920107 0.944109 1.037401 -0.882935 1.044686
 0.912953 0.976546 0.891758 0.536985 1.276646 0.909277 0.935839 1.043655 1.487572 1.051699
 0.905757 0.968937 0.886306 0.865861 3.632610 0.901063 0.928807 1.037785 4.207574 1.046664
 0.917759 0.977024 0.898289 0.333361 -0.223605 0.914454 0.938855 1.041320 -0.299447 1.049302
 0.851235 0.954435 0.817557 0.304107 2.043913 0.845099 0.888251 1.065810 2.392389 1.079445
 0.896337 0.966805 0.873721 -0.798989 -7.595015 0.892155 0.921268 1.062458 -8.700779 1.072011
 0.865332 0.957689 0.835794 -1.367197 -10.328210 0.859886 0.898032 1.077473 -11.794063 1.090180
 0.885136 0.980919 0.854304 -0.339617 -1.411469 0.878201 0.920337 1.081424 -1.720021 1.093790
 0.933026 0.995293 0.912816 0.501932 2.572284 0.928000 0.956339 1.057887 2.776389 1.065419
 0.987560 1.010130 0.980110 1.701395 8.576053 0.985004 0.996883 1.027460 9.608939 1.029287
 1.015649 1.014142 1.015821 1.905554 8.271448 1.014846 1.015995 1.006450 9.257930 1.005267
 0.907014 0.974364 0.885389 -0.131055 -2.901910 0.902713 0.931165 1.048856 -3.321704 1.057555
 1.021726 1.019751 1.022180 1.828518 7.929823 1.020702 1.022125 1.010935 8.777278 1.009566
 0.953743 0.990507 0.941887 0.335618 -1.170865 0.951231 0.967106 1.030649 -1.443419 1.034925
 0.925648 0.990843 0.904551 0.718497 4.071613 0.920581 0.950002 1.056783 4.548046 1.064861
 0.932162 0.985975 0.915139 0.015760 -2.241786 0.928113 0.951952 1.043205 -2.677225 1.050331
 0.901983 0.977508 0.878080 -0.280854 -3.079429 0.896534 0.929545 1.059262 -3.613604 1.069509
 0.781385 0.940014 0.731269 -1.130786 -4.401712 0.770782 0.838490 1.115971 -4.979586 1.137928
 0.842813 0.957410 0.806614 -0.458211 -2.218925 0.835203 0.884165 1.084136 -2.531846 1.100003
 0.925552 0.981373 0.907819 0.491228 1.048247 0.921547 0.945817 1.041847 1.133628 1.049250
 1.046870 1.020686 1.054693 1.420748 3.436016 1.047884 1.038275 0.985904 3.746924 0.981404
 0.909593 0.978376 0.887864 0.090929 -0.955355 0.904533 0.934641 1.052747 -1.159003 1.061837
 0.984311 1.000857 0.978886 0.575433 -0.219334 0.982746 0.990713 1.016598 -0.434281 1.018538
 0.949774 0.987638 0.937650 0.745745 1.668935 0.946882 0.963648 1.027964 1.831458 1.032876
 0.796658 0.942823 0.750681 -1.029829 -4.660306 0.787094 0.849061 1.106044 -5.280660 1.126670
 0.928779 0.981591 0.911876 0.053578 -2.422719 0.924845 0.948296 1.036667 -2.819135 1.043535
 0.910143 0.975956 0.889029 0.058379 -1.779680 0.905470 0.934260 1.046001 -2.082692 1.054717
 0.863370 0.964025 0.831437 -0.119065 -0.418005 0.856608 0.899720 1.074300 -0.517465 1.088143
 0.873634 0.965934 0.844517 -0.115387 -1.033973 0.867522 0.906896 1.067740 -1.242774 1.080514
 0.926349 0.979566 0.909553 0.830384 3.102206 0.922715 0.945623 1.037619 3.512018 1.044788
 0.931964 0.981392 0.916335 0.201525 -1.430043 0.928151 0.950325 1.033321 -1.630048 1.039697
 0.963920 0.992025 0.954450 0.958079 2.407138 0.961653 0.974717 1.018568 2.735339 1.021564
 0.896808 0.968498 0.874925 0.653424 3.199295 0.891911 0.922630 1.048864 3.685496 1.059298
 0.965615 0.992234 0.956864 0.651522 0.176136 0.963583 0.975644 1.018052 0.163465 1.021273
 0.914270 0.979573 0.893438 0.091533 -0.954322 0.909702 0.938018 1.050199 -1.218356 1.059040
 0.954032 0.991721 0.941308 0.248454 -1.408214 0.951528 0.967925 1.029731 -1.733472 1.034359
 0.928617 0.983954 0.910201 0.041769 -1.910669 0.925274 0.948788 1.041833 -2.282897 1.048985
 0.805333 0.945285 0.761437 -0.592453 -1.857260 0.795769 0.855957 1.099954 -2.026031 1.119205
 0.819382 0.947510 0.779432 -0.201360 -0.169528 0.810451 0.865626 1.090212 -0.096790 1.108142
 0.873267 0.963475 0.845528 0.370758 1.820511 0.866412 0.906105 1.063468 2.128998 1.076083
 0.900083 0.973625 0.877475 -0.077744 -2.157788 0.894108 0.927295 1.052684 -2.576189 1.062678
 0.949760 0.990349 0.936319 0.708110 2.151828 0.946937 0.964769 1.031620 2.423476 1.036492
 0.959891 0.991135 0.950992 0.855835 2.354820 0.956418 0.971950 1.023892 2.612561 1.028152
 0.891634 0.970548 0.866388 0.113116 -0.794097 0.886675 0.919915 1.057607 -0.955771 1.068506
 0.859237 0.960175 0.827829 -0.033828 -0.211744 0.851954 0.895868 1.071461 -0.199734 1.085461
 0.940158 0.987063 0.925173 0.494821 0.654047 0.936383 0.957623 1.035218 0.682701 1.041172
 0.898764 0.974413 0.874751 0.121576 -0.392672 0.893238 0.926491 1.055175 -0.462474 1.065052
 0.729388 0.921464 0.668925 -1.440384 -5.272820 0.716659 0.798342 1.135475 -5.879857 1.162355
 0.813553 0.945946 0.771990 -0.470774 -1.827228 0.804758 0.861061 1.093250 -2.037836 1.111707
 0.923802 0.978984 0.906398 0.743012 2.484890 0.919878 0.943828 1.039226 2.775151 1.046793
 1.114539 1.040402 1.137694 2.749738 10.086854 1.118444 1.089116 0.950641 11.269331 0.939182
 0.907127 0.976980 0.884994 0.304425 0.513777 0.901886 0.932849 1.051236 0.558922 1.060316
 1.005243 1.004547 1.005509 1.369473 3.990003 1.004851 1.005525 1.000553 4.422514 1.000011
 0.959981 0.991827 0.949840 0.866617 2.190896 0.957262 0.971818 1.024591 2.371520 1.028667
 0.736069 0.922202 0.677561 -1.543377 -6.506934 0.724013 0.802783 1.130646 -7.285884 1.156732
 -1.252341 -1.066121 -1.312276 -3.931056 -9.752966 -1.264590 -1.184957 -0.864314 -10.739845 -0.839499
 -1.828833 2.845235
 -3.466503 2.943664
 -2.837402 1.393737
 3.836117 -4.299028
 23.153036 -22.703859
 0.153219 4.739439
 -3.527944 1.693840
 -4.075287 5.361248
 26.524761 -26.422787
 -4.510046 5.428487
 -5.410686 1.024665
