# Supplementary material for: AMS 3.0: prediction of post-translational modifications
Source: BMC Bioinformatics. 2010 Apr 28;11:210. doi: 10.1186/1471-2105-11-210 (PMC2874555; doi:10.1186/1471-2105-11-210)
Supplement: Additional file 2 — PTM predictor software with training data. PTM_Archive.tar.gz includes the predictor software binaries together with all trained ANNs in tar.gz compressed form. [file 1471-2105-11-210-S2.GZ › PTM_Archive/5-hydroxylysine/R/Rnet12.dat]

 2
 90 12 2
 1.066440 1.088310 -0.039755 0.945708 0.136624 1.044258 -15.775736 0.980961 1.031251 0.986589 1.005898 -9.416608
 1.078992 1.109371 0.879409 0.906216 1.666526 1.047528 -13.242880 0.957479 1.029048 0.965488 0.994123 -11.561877
 1.199264 1.281661 -2.540868 0.787374 -3.849710 1.117738 -13.703709 0.897133 1.071719 0.915473 0.982859 -19.421959
 1.168347 1.237847 -2.374835 0.825884 -3.507705 1.100142 -1.012625 0.915651 1.061682 0.930891 0.987135 -11.834160
 1.125743 1.176055 -2.086841 0.882248 -3.512135 1.076019 11.370976 0.944123 1.049497 0.954997 0.995157 -7.681697
 1.028136 1.049726 -0.398618 0.899011 -1.253636 1.005619 -8.919127 0.938774 0.994076 0.945047 0.967331 -3.145916
 1.105053 1.139222 -2.067002 0.941087 -2.826678 1.070931 -9.579547 0.982231 1.051502 0.989354 1.015666 0.841971
 1.035978 1.069496 2.645488 0.826888 2.786646 1.001585 15.617559 0.894044 0.984260 0.904359 0.940353 8.586205
 1.101956 1.128759 -3.200294 0.999247 -3.812217 1.076825 3.440800 1.016769 1.063922 1.020928 1.038183 23.564453
 1.143768 1.219577 -0.194204 0.731191 -1.232366 1.067124 -8.130425 0.850488 1.022104 0.869274 0.936416 -11.088943
 1.023100 1.036141 -0.477686 0.951969 -0.384116 1.009790 13.217907 0.973909 1.003464 0.977241 0.989377 2.564235
 1.021728 1.042379 0.506193 0.892371 1.138886 0.999707 27.669813 0.933291 0.988143 0.939423 0.961296 8.083055
 1.168280 1.238997 -0.261371 0.797549 -0.334471 1.097618 3.351402 0.900681 1.056622 0.917498 0.978176 5.138518
 1.151996 1.208918 0.109798 0.859248 0.060608 1.095212 0.543205 0.939471 1.062395 0.952668 1.000351 10.359730
 1.140166 1.180234 -1.930223 0.960882 -3.337699 1.101011 -8.771125 1.003469 1.079245 1.011042 1.039764 -11.871803
 1.052164 1.058666 -0.658348 1.025595 -1.532536 1.046180 -10.796045 1.031194 1.042849 1.032379 1.036765 3.404098
 1.074084 1.097267 -1.957559 0.968368 -2.511561 1.050726 14.240183 0.994309 1.037036 0.998792 1.015009 -10.598314
 1.047917 1.075719 2.333234 0.879495 2.218735 1.020213 13.300225 0.932544 1.004181 0.940813 0.970221 8.130599
 1.083365 1.096416 -1.534549 1.044785 -1.504574 1.071010 4.187371 1.050405 1.063146 1.051295 1.055577 18.790897
 1.137957 1.206230 1.072392 0.758448 0.652501 1.068805 18.193907 0.868432 1.028926 0.886220 0.949102 -14.116445
 1.026861 1.035299 1.277964 0.965838 1.690497 1.017318 5.350653 0.986995 1.011645 0.990175 1.000454 10.146070
 1.034043 1.049186 1.805867 0.929183 2.610789 1.016749 10.729574 0.963926 1.006311 0.969136 0.986741 18.946276
 1.171583 1.242326 -1.015103 0.808685 -1.335132 1.101538 3.723050 0.907405 1.061168 0.923813 0.983208 11.785048
 1.135325 1.195378 -0.125731 0.818595 -0.114856 1.075324 5.343422 0.906570 1.040832 0.920978 0.973268 11.308239
 1.090386 1.133402 0.539639 0.860493 0.694993 1.047100 4.897072 0.926094 1.022489 0.936705 0.974777 3.979679
 0.980217 0.987668 3.372646 0.896188 4.798180 0.972760 13.735088 0.929343 0.965896 0.933922 0.949136 16.223602
 1.065081 1.083786 0.119676 0.965047 -0.006339 1.045223 0.317201 0.993864 1.033817 0.998373 1.013807 -1.214497
 1.051011 1.082666 0.937948 0.876760 1.167390 1.019048 7.003539 0.928947 1.003013 0.937248 0.967030 1.174544
 1.046524 1.059091 0.498593 0.978272 0.428562 1.033031 -2.574283 0.998673 1.025959 1.001798 1.012619 -0.599300
 1.173353 1.239524 -2.094269 0.846800 -3.085642 1.107863 -3.393815 0.932036 1.070917 0.946359 0.999509 1.371364
 1.020296 1.037337 -1.129598 0.931373 -0.570823 1.002633 -6.474718 0.955260 0.994488 0.959370 0.974341 10.830902
 1.015734 1.038779 0.311229 0.876156 1.483761 0.992112 7.374032 0.917767 0.978017 0.924602 0.948154 21.017693
 1.097419 1.158547 1.820998 0.743016 2.237542 1.034434 7.533312 0.849087 0.998251 0.865778 0.924471 9.384230
 1.093775 1.146809 1.460251 0.791464 1.011628 1.039264 -2.230913 0.881075 1.007498 0.895184 0.945300 -4.128758
 1.084657 1.126071 0.928449 0.857235 0.548762 1.042506 -0.216751 0.923306 1.018159 0.933752 0.971423 -5.360329
 1.029143 1.050705 -2.126447 0.924986 -2.803335 1.006583 -19.580942 0.952368 0.995626 0.956636 0.973286 3.637115
 1.048189 1.072620 -0.397910 0.916989 0.824764 1.022893 3.593883 0.953092 1.008827 0.959223 0.981366 10.929089
 1.023388 1.056261 2.251244 0.820598 0.503173 0.991229 3.479978 0.886482 0.969466 0.896027 0.929428 19.591856
 1.046610 1.071124 0.107139 0.914719 0.622558 1.021801 -5.338130 0.951269 1.007585 0.957359 0.979623 -3.917593
 1.071958 1.120695 1.907354 0.782523 2.170710 1.021458 6.225662 0.870937 0.992820 0.884623 0.932860 15.368367
 1.188015 1.221408 -1.175433 0.953127 -2.167391 1.138130 -18.591923 0.996526 1.111495 1.006638 1.052498 -26.678745
 1.211316 1.255405 -1.930102 0.928601 -3.258751 1.151991 -25.173557 0.984303 1.119508 0.993689 1.046704 -36.472561
 1.095268 1.134356 0.181616 0.876113 0.250712 1.054853 -1.250527 0.940789 1.029856 0.950884 0.986303 -6.420616
 1.059416 1.082121 1.169122 0.919116 1.700196 1.034736 7.359520 0.963302 1.018933 0.970098 0.992710 5.544634
 1.004564 1.008952 2.883135 0.944425 4.191985 0.997723 22.459682 0.970097 0.992008 0.973395 0.983196 27.569748
 0.983831 0.978504 2.748951 0.986062 4.011084 0.987545 18.560623 0.992084 0.988618 0.992490 0.992020 23.087240
 1.052691 1.083442 0.327841 0.878854 0.113575 1.019265 -2.822726 0.929073 1.001061 0.937079 0.965702 -4.375776
 0.998043 0.990397 2.282867 1.017191 3.121242 1.004424 17.141409 1.017111 1.005988 1.016564 1.013213 18.210279
 1.037377 1.051388 0.440513 0.955388 0.336040 1.020326 -2.381515 0.978696 1.011778 0.982371 0.995993 -4.802055
 1.045729 1.071492 1.855585 0.879995 2.692459 1.017730 12.986887 0.933392 0.999720 0.941471 0.968571 15.683703
 1.036137 1.057921 -0.308054 0.918418 -0.779539 1.013686 -4.222286 0.951872 0.999844 0.957176 0.976261 -6.209911
 1.063405 1.095897 -0.573223 0.890193 -1.084482 1.029730 -6.698728 0.938568 1.009801 0.946332 0.974090 -8.819794
 1.159400 1.234586 -1.077572 0.767836 -1.517200 1.083736 -12.373422 0.876202 1.039989 0.893651 0.957460 -12.630719
 1.124233 1.178000 -0.148624 0.843514 -0.258809 1.070547 -7.408681 0.921792 1.039380 0.934404 0.980190 -10.252942
 1.051759 1.077460 1.450516 0.907785 2.000040 1.025393 3.676525 0.951396 1.009758 0.958100 0.981745 -0.520045
 0.930081 0.913722 2.909897 0.980960 3.875559 0.944171 17.185318 0.971817 0.948267 0.969637 0.961095 6.890139
 1.044467 1.073858 -0.069432 0.881941 -0.302549 1.013197 -0.869874 0.928534 0.995054 0.935871 0.961972 -1.973776
 1.014020 1.019421 1.361436 0.981626 1.584002 1.008354 0.629957 0.994545 1.004726 0.996391 0.999628 -6.580001
 1.015661 1.031059 0.923107 0.926233 1.107593 0.999465 5.611774 0.953821 0.991496 0.958075 0.973050 1.250307
 1.154333 1.224294 -1.318978 0.797238 -1.964485 1.084404 -12.656870 0.893948 1.044374 0.909879 0.968053 -12.335696
 1.006861 1.031217 1.388741 0.855416 -0.240588 0.982593 -14.481216 0.904494 0.967526 0.911895 0.937098 -14.850394
 1.014016 1.045569 2.242150 0.811170 0.948720 0.981278 -9.811954 0.877041 0.961386 0.886845 0.920739 -4.377772
 1.092928 1.136735 -1.702494 0.874714 -2.349192 1.049122 -11.377753 0.932756 1.022960 0.942419 0.977359 -18.724760
 1.075732 1.117307 -0.994800 0.858781 -1.314933 1.033568 0.786648 0.918548 1.008396 0.928324 0.963376 -3.465362
 1.025765 1.049284 0.408551 0.893133 1.326464 1.000555 12.073532 0.931791 0.986791 0.937940 0.959502 11.593688
 1.017628 1.038466 0.281248 0.897587 -0.480656 0.996433 -3.645662 0.934009 0.984423 0.939563 0.959534 -1.510649
 0.954442 0.966524 3.335428 0.839391 3.622965 0.938639 3.293567 0.882476 0.927580 0.888133 0.907106 -4.244517
 1.110873 1.139351 -3.394102 1.005618 -3.885213 1.084691 12.272667 1.024106 1.070413 1.028087 1.044964 -9.517782
 0.946550 0.959369 3.017043 0.835615 3.461720 0.931163 11.775142 0.876384 0.920099 0.881980 0.900039 -6.851601
 1.056878 1.085240 -0.168396 0.906984 0.054168 1.027748 -14.417558 0.949910 1.010257 0.956614 0.980612 1.317753
 0.972907 0.988590 1.384453 0.846352 1.347394 0.953784 -0.183454 0.888888 0.941579 0.895258 0.916788 -6.926651
 0.980792 1.005860 1.642258 0.800197 1.736261 0.952838 6.346627 0.859017 0.935025 0.867822 0.898515 -2.035513
 1.130737 1.197100 -0.092927 0.780637 0.136345 1.064148 1.414955 0.879972 1.024913 0.895779 0.952554 -5.165924
 1.136903 1.197985 0.207740 0.817549 0.571854 1.075475 4.503164 0.907321 1.039827 0.921678 0.973355 2.997260
 1.104688 1.146007 0.642227 0.892426 0.840524 1.062338 8.524285 0.951929 1.037520 0.961294 0.995017 4.373772
 1.009710 1.044937 0.391077 0.794250 0.954543 0.972706 -24.257286 0.861323 0.949467 0.871231 0.906430 -7.077970
 0.998651 1.013737 1.007718 0.896502 0.152796 0.983075 5.357743 0.930283 0.972656 0.935355 0.952571 5.325954
 1.027174 1.039530 1.482941 0.963160 2.500373 1.014683 11.113859 0.984219 1.006125 0.986943 0.996637 -0.198352
 1.063095 1.099650 0.169579 0.861757 -0.854435 1.025976 -3.320254 0.919909 1.004363 0.929282 0.962882 -3.252856
 1.094393 1.142876 1.164129 0.831510 1.701610 1.045180 2.305955 0.908453 1.015594 0.920474 0.962655 13.251350
 1.032854 1.051700 0.980366 0.918275 1.210776 1.013074 1.945123 0.954222 1.000807 0.959756 0.978717 -1.104238
 1.057356 1.090007 0.660887 0.867797 0.851181 1.022678 1.967159 0.923962 1.001753 0.932657 0.963841 -3.010181
 1.161300 1.252982 -1.682473 0.684278 -2.311903 1.069375 -8.735738 0.815537 1.015532 0.836905 0.914431 -12.168602
 1.107224 1.170125 -0.409194 0.775109 -0.553472 1.043923 -2.617155 0.867551 1.006737 0.882661 0.936739 -3.906729
 1.034737 1.059798 1.408462 0.890301 1.978816 1.008196 6.124547 0.933982 0.994491 0.940714 0.964492 5.852175
 0.890135 0.848693 4.500923 1.039214 6.297344 0.933340 20.406723 0.994806 0.944605 0.989859 0.971370 23.722256
 1.051785 1.081704 0.889142 0.876620 1.192266 1.020012 2.689124 0.929134 1.000866 0.937408 0.966160 -0.920972
 0.989091 0.987237 2.054010 0.987059 2.721718 0.990047 7.209574 0.991553 0.990420 0.991794 0.991840 8.169888
 1.022389 1.034417 1.054331 0.949784 1.269005 1.009367 0.652891 0.972998 1.001481 0.976610 0.988998 1.866588
 1.161559 1.250360 -2.181550 0.703543 -3.155494 1.072214 -12.458099 0.827442 1.020409 0.848069 0.922322 -15.293398
 -0.836891 -0.752881 -3.306451 -1.296495 -3.779292 -0.923174 -14.792450 -1.166111 -0.973581 -1.145138 -1.070725 -24.963781
 -10.658712 11.486144
 -11.607451 12.490960
 7.964900 -7.665703
 -8.493021 7.866047
 11.225824 -11.055412
 -9.112299 11.463651
 45.680332 -46.082256
 -9.766222 7.799226
 -7.145860 12.650417
 -9.670547 8.103024
 -9.058619 9.517246
 56.672024 -57.017700
 -12.846499 7.288614
 1.066437 1.088307 -0.039088 0.945698 0.137134 1.044255 -15.775591 0.980954 1.031247 0.986582 1.005893 -9.412135
 1.078988 1.109368 0.880204 0.906204 1.667138 1.047524 -13.242692 0.957471 1.029043 0.965480 0.994117 -11.556581
 1.199257 1.281655 -2.539203 0.787350 -3.848415 1.117730 -13.703204 0.897116 1.071709 0.915457 0.982846 -19.411013
 1.168340 1.237841 -2.373198 0.825861 -3.506434 1.100134 -1.012121 0.915635 1.061672 0.930876 0.987122 -11.823458
 1.125737 1.176050 -2.085466 0.882228 -3.511074 1.076012 11.371413 0.944110 1.049488 0.954984 0.995147 -7.672721
 1.028134 1.049724 -0.398106 0.899004 -1.253242 1.005617 -8.919009 0.938769 0.994073 0.945043 0.967327 -3.142353
 1.105048 1.139217 -2.065682 0.941068 -2.825662 1.070924 -9.579202 0.982218 1.051494 0.989342 1.015656 0.850591
 1.035977 1.069495 2.645707 0.826884 2.786817 1.001584 15.617627 0.894042 0.984259 0.904357 0.940351 8.587788
 1.101948 1.128752 -3.198440 0.999221 -3.810802 1.076815 3.441343 1.016751 1.063910 1.020910 1.038169 23.576351
 1.143764 1.219574 -0.193203 0.731177 -1.231556 1.067119 -8.130137 0.850478 1.022098 0.869265 0.936408 -11.082393
 1.023099 1.036140 -0.477449 0.951964 -0.383922 1.009788 13.217896 0.973906 1.003462 0.977237 0.989375 2.566589
 1.021726 1.042377 0.506532 0.892364 1.139168 0.999704 27.669807 0.933287 0.988140 0.939419 0.961293 8.086334
 1.168274 1.238992 -0.259730 0.797527 -0.333206 1.097610 3.351914 0.900665 1.056612 0.917483 0.978164 5.148980
 1.151990 1.208913 0.111317 0.859227 0.061768 1.095204 0.543707 0.939457 1.062387 0.952655 1.000341 10.369134
 1.140160 1.180229 -1.928698 0.960862 -3.336529 1.101004 -8.770611 1.003455 1.079237 1.011029 1.039753 -11.862518
 1.052161 1.058663 -0.657321 1.025581 -1.531744 1.046175 -10.795675 1.031185 1.042843 1.032370 1.036757 3.410091
 1.074081 1.097265 -1.956889 0.968357 -2.511038 1.050722 14.240307 0.994301 1.037031 0.998785 1.015003 -10.593198
 1.047912 1.075716 2.334424 0.879480 2.219657 1.020207 13.300678 0.932533 1.004175 0.940803 0.970213 8.137292
 1.083364 1.096415 -1.534223 1.044780 -1.504359 1.071008 4.187436 1.050402 1.063145 1.051292 1.055575 18.793459
 1.137951 1.206225 1.073982 0.758427 0.653734 1.068797 18.194447 0.868417 1.028918 0.886206 0.949090 -14.106770
 1.026858 1.035296 1.278686 0.965828 1.691063 1.017315 5.350855 0.986988 1.011640 0.990169 1.000448 10.150846
 1.034039 1.049183 1.806822 0.929169 2.611539 1.016744 10.729841 0.963916 1.006306 0.969126 0.986733 18.952591
 1.171575 1.242320 -1.013311 0.808659 -1.333731 1.101529 3.723554 0.907387 1.061157 0.923795 0.983194 11.796947
 1.135319 1.195374 -0.124428 0.818576 -0.113839 1.075317 5.343789 0.906557 1.040824 0.920965 0.973258 11.316913
 1.090383 1.133400 0.540363 0.860482 0.695557 1.047096 4.897276 0.926087 1.022485 0.936698 0.974772 3.984509
 0.980217 0.987668 3.372638 0.896188 4.798170 0.972760 13.735089 0.929343 0.965896 0.933922 0.949136 16.223602
 1.065077 1.083783 0.120612 0.965033 -0.005604 1.045218 0.317462 0.993854 1.033811 0.998364 1.013800 -1.208327
 1.051009 1.082665 0.938224 0.876756 1.167597 1.019047 7.003621 0.928944 1.003011 0.937245 0.967028 1.176467
 1.046521 1.059089 0.499152 0.978264 0.429000 1.033028 -2.574126 0.998668 1.025956 1.001793 1.012614 -0.595606
 1.173346 1.239518 -2.092661 0.846776 -3.084384 1.107854 -3.393364 0.932019 1.070907 0.946344 0.999497 1.382022
 1.020295 1.037335 -1.129188 0.931367 -0.570519 1.002631 -6.474621 0.955256 0.994486 0.959367 0.974338 10.833904
 1.015732 1.038778 0.311671 0.876149 1.484095 0.992109 7.374124 0.917762 0.978015 0.924598 0.948151 21.021030
 1.097413 1.158543 1.822381 0.742997 2.238611 1.034427 7.533710 0.849073 0.998243 0.865765 0.924460 9.393279
 1.093770 1.146805 1.461477 0.791447 1.012581 1.039258 -2.230567 0.881063 1.007491 0.895172 0.945291 -4.120797
 1.084653 1.126068 0.929431 0.857221 0.549518 1.042501 -0.216461 0.923297 1.018153 0.933743 0.971415 -5.354147
 1.029139 1.050702 -2.125522 0.924973 -2.802621 1.006578 -19.580641 0.952359 0.995621 0.956627 0.973279 3.642886
 1.048186 1.072618 -0.397372 0.916980 0.825162 1.022890 3.593978 0.953086 1.008823 0.959218 0.981361 10.933043
 1.023386 1.056259 2.251810 0.820590 0.503660 0.991226 3.480162 0.886476 0.969462 0.896021 0.929424 19.595592
 1.046608 1.071123 0.107433 0.914715 0.622755 1.021799 -5.338109 0.951266 1.007583 0.957356 0.979620 -3.915422
 1.071953 1.120691 1.908393 0.782507 2.171550 1.021452 6.225900 0.870925 0.992813 0.884612 0.932851 15.375666
 1.188014 1.221408 -1.175431 0.953127 -2.167389 1.138130 -18.591919 0.996526 1.111494 1.006638 1.052498 -26.678741
 1.211316 1.255405 -1.930101 0.928600 -3.258748 1.151991 -25.173553 0.984303 1.119508 0.993689 1.046704 -36.472553
 1.095260 1.134350 0.183466 0.876086 0.252157 1.054844 -1.250006 0.940770 1.029845 0.950866 0.986288 -6.408303
 1.059408 1.082114 1.170972 0.919089 1.701640 1.034726 7.360041 0.963283 1.018921 0.970081 0.992696 5.556947
 1.004556 1.008946 2.884984 0.944399 4.193426 0.997714 22.460203 0.970079 0.991997 0.973378 0.983182 27.582060
 0.983825 0.978500 2.750221 0.986044 4.012073 0.987538 18.560980 0.992071 0.988610 0.992478 0.992010 23.095701
 1.052689 1.083440 0.328365 0.878847 0.113986 1.019263 -2.822578 0.929068 1.001058 0.937074 0.965698 -4.372291
 0.998037 0.990392 2.284369 1.017169 3.122411 1.004416 17.141832 1.017096 1.005980 1.016550 1.013201 18.220284
 1.037375 1.051387 0.441011 0.955381 0.336429 1.020324 -2.381374 0.978691 1.011775 0.982366 0.995990 -4.798743
 1.045721 1.071486 1.857435 0.879968 2.693903 1.017721 12.987408 0.933373 0.999709 0.941453 0.968557 15.696016
 1.036134 1.057918 -0.307337 0.918408 -0.778981 1.013683 -4.222084 0.951865 0.999840 0.957169 0.976255 -6.205136
 1.063401 1.095894 -0.572276 0.890179 -1.083745 1.029725 -6.698461 0.938559 1.009796 0.946323 0.974083 -8.813480
 1.159393 1.234580 -1.075779 0.767810 -1.515797 1.083726 -12.372917 0.876184 1.039978 0.893634 0.957446 -12.618821
 1.124227 1.177996 -0.147316 0.843495 -0.257785 1.070540 -7.408314 0.921778 1.039372 0.934391 0.980180 -10.244268
 1.051756 1.077457 1.451242 0.907775 2.000608 1.025389 3.676730 0.951389 1.009753 0.958093 0.981739 -0.515216
 0.930081 0.913722 2.909893 0.980960 3.875556 0.944171 17.185318 0.971817 0.948267 0.969637 0.961095 6.890140
 1.044463 1.073855 -0.068507 0.881927 -0.301829 1.013192 -0.869613 0.928525 0.995048 0.935862 0.961965 -1.967608
 1.014019 1.019420 1.361727 0.981622 1.584233 1.008352 0.630038 0.994542 1.004724 0.996389 0.999625 -6.578075
 1.015659 1.031057 0.923665 0.926224 1.108030 0.999462 5.611931 0.953815 0.991493 0.958070 0.973046 1.254001
 1.154327 1.224288 -1.317370 0.797215 -1.963227 1.084396 -12.656419 0.893931 1.044365 0.909864 0.968041 -12.325038
 1.006860 1.031216 1.388984 0.855412 -0.240394 0.982591 -14.481165 0.904491 0.967524 0.911892 0.937096 -14.848666
 1.014014 1.045568 2.242484 0.811164 0.948987 0.981276 -9.811888 0.877037 0.961383 0.886842 0.920736 -4.375371
 1.092923 1.136730 -1.701115 0.874694 -2.348115 1.049114 -11.377367 0.932742 1.022952 0.942406 0.977348 -18.715572
 1.075727 1.117302 -0.993484 0.858762 -1.313907 1.033561 0.787023 0.918535 1.008389 0.928312 0.963366 -3.456635
 1.025761 1.049281 0.409560 0.893119 1.327250 1.000550 12.073832 0.931781 0.986785 0.937931 0.959494 11.600300
 1.017625 1.038464 0.281953 0.897577 -0.480111 0.996430 -3.645435 0.934002 0.984419 0.939557 0.959528 -1.506157
 0.954442 0.966524 3.335498 0.839390 3.623020 0.938639 3.293590 0.882476 0.927579 0.888132 0.907106 -4.244063
 1.110866 1.139344 -3.392311 1.005592 -3.883815 1.084682 12.273161 1.024088 1.070402 1.028069 1.044950 -9.505813
 0.946550 0.959369 3.017136 0.835614 3.461792 0.931163 11.775170 0.876383 0.920098 0.881979 0.900039 -6.850991
 1.056875 1.085238 -0.167550 0.906972 0.054822 1.027743 -14.417279 0.949902 1.010252 0.956606 0.980606 1.323131
 0.972902 0.988586 1.385429 0.846337 1.348174 0.953778 -0.183224 0.888878 0.941572 0.895248 0.916779 -6.919629
 0.980788 1.005856 1.643272 0.800182 1.737061 0.952832 6.346879 0.859006 0.935019 0.867811 0.898507 -2.028328
 1.130732 1.197096 -0.091577 0.780619 0.137362 1.064142 1.415402 0.879960 1.024906 0.895768 0.952544 -5.157423
 1.136899 1.197982 0.208901 0.817534 0.572709 1.075469 4.503590 0.907311 1.039822 0.921668 0.973347 3.004067
 1.104685 1.146004 0.643217 0.892414 0.841251 1.062333 8.524657 0.951920 1.037515 0.961286 0.995011 4.379474
 1.009707 1.044935 0.391827 0.794238 0.955145 0.972701 -24.257160 0.861314 0.949462 0.871223 0.906423 -7.072652
 0.998645 1.013731 1.009146 0.896481 0.153891 0.983068 5.358183 0.930269 0.972647 0.935342 0.952560 5.335512
 1.027173 1.039528 1.483247 0.963156 2.500675 1.014681 11.113914 0.984216 1.006123 0.986940 0.996635 -0.196385
 1.063089 1.099645 0.171169 0.861736 -0.853259 1.025968 -3.319699 0.919894 1.004354 0.929268 0.962871 -3.243150
 1.094390 1.142873 1.164874 0.831500 1.702153 1.045176 2.306201 0.908446 1.015590 0.920468 0.962649 13.256243
 1.032851 1.051698 0.981086 0.918264 1.211338 1.013070 1.945325 0.954215 1.000803 0.959749 0.978712 -1.099462
 1.057352 1.090003 0.661838 0.867783 0.851923 1.022673 1.967426 0.923952 1.001747 0.932648 0.963834 -3.003866
 1.161293 1.252976 -1.680684 0.684252 -2.310508 1.069366 -8.735234 0.815519 1.015521 0.836888 0.914417 -12.156707
 1.107218 1.170120 -0.407892 0.775090 -0.552459 1.043916 -2.616789 0.867538 1.006729 0.882649 0.936729 -3.898059
 1.034734 1.059796 1.409185 0.890291 1.979378 1.008193 6.124751 0.933975 0.994486 0.940707 0.964487 5.857001
 0.890135 0.848693 4.500915 1.039214 6.297332 0.933340 20.406719 0.994806 0.944605 0.989860 0.971370 23.722252
 1.051781 1.081701 0.890072 0.876607 1.192993 1.020007 2.689385 0.929125 1.000860 0.937399 0.966153 -0.914804
 0.989090 0.987236 2.054295 0.987055 2.721937 0.990046 7.209655 0.991550 0.990418 0.991792 0.991838 8.171811
 1.022386 1.034415 1.054890 0.949776 1.269443 1.009364 0.653047 0.972993 1.001478 0.976605 0.988994 1.870281
 1.161552 1.250354 -2.179945 0.703520 -3.154241 1.072206 -12.457648 0.827425 1.020399 0.848054 0.922309 -15.282743
 -0.836899 -0.752887 -3.304600 -1.296522 -3.777847 -0.923184 -14.791929 -1.166130 -0.973592 -1.145155 -1.070740 -24.951468
 -10.655271 11.482666
 -11.604010 12.487481
 7.966136 -7.666952
 -8.489588 7.862577
 11.226318 -11.055914
 -9.108858 11.460173
 45.683739 -46.085701
 -9.762785 7.795753
 -7.142420 12.646941
 -9.667110 8.099550
 -9.055180 9.513771
 56.674309 -57.020004
 -12.843056 7.285133
