# Supplementary material for: AMS 3.0: prediction of post-translational modifications
Source: BMC Bioinformatics. 2010 Apr 28;11:210. doi: 10.1186/1471-2105-11-210 (PMC2874555; doi:10.1186/1471-2105-11-210)
Supplement: Additional file 2 — PTM predictor software with training data. PTM_Archive.tar.gz includes the predictor software binaries together with all trained ANNs in tar.gz compressed form. [file 1471-2105-11-210-S2.GZ › PTM_Archive/5-hydroxylysine/R/Rnet14.dat]

 2
 90 14 2
 1.028208 1.017779 0.902677 1.003113 0.917879 0.951194 1.006347 1.004475 0.992885 1.008927 0.976570 -18.984081 1.025522 -1.236549
 1.034859 1.021313 0.873444 1.002828 0.892603 0.934355 1.006437 1.004144 0.988460 1.009565 0.967473 -20.209883 1.031289 -1.383298
 1.066262 1.030867 0.673026 0.981709 0.715197 0.807514 0.992689 0.983053 0.943728 0.999908 0.892310 -23.565681 1.056590 -0.577665
 1.054219 1.024446 0.725200 0.983450 0.760213 0.837078 0.992740 0.984638 0.951502 0.998780 0.908324 -12.023099 1.046067 -0.208785
 1.037683 1.016320 0.799404 0.987538 0.824814 0.880899 0.994366 0.988650 0.963943 0.998884 0.932391 0.778955 1.031690 0.414907
 0.998477 0.992941 0.892939 0.979534 0.905137 0.932023 0.982530 0.980263 0.968960 0.984613 0.954716 -18.875328 0.997223 0.960864
 1.042457 1.026687 0.860452 1.005708 0.881236 0.926391 1.009887 1.006811 0.988617 1.013082 0.964708 -3.710109 1.038285 -2.445895
 0.996355 0.984586 0.843448 0.964926 0.859933 0.896735 0.969270 0.965682 0.949929 0.972136 0.929593 10.859371 0.993677 4.919146
 1.039876 1.027233 0.899771 1.010736 0.915266 0.950254 1.014148 1.012057 0.996961 1.016888 0.978229 31.837528 1.036583 -2.741462
 1.040883 1.009928 0.692755 0.967098 0.730062 0.810129 0.976872 0.967009 0.934528 0.982524 0.888956 -27.451736 1.032188 1.488185
 0.990498 0.984725 0.909292 0.974425 0.918613 0.937015 0.976675 0.973603 0.967908 0.977452 0.957503 7.559486 0.988931 2.182344
 0.987272 0.978699 0.877125 0.964906 0.889343 0.914582 0.967892 0.964299 0.955307 0.969386 0.940954 15.452602 0.985005 2.789358
 1.056289 1.025856 0.715007 0.984488 0.752073 0.834500 0.993990 0.986586 0.950712 1.000563 0.906084 16.651630 1.048025 -0.298743
 1.061191 1.036482 0.782177 1.002512 0.812715 0.880558 1.009569 1.004294 0.974873 1.014878 0.938423 13.921201 1.054561 -1.298718
 1.060684 1.042296 0.853122 1.016487 0.876273 0.927291 1.022042 1.018021 0.997934 1.026178 0.970665 -11.429616 1.055904 -2.577035
 1.021697 1.017180 0.962297 1.010431 0.970339 0.987332 1.011829 1.010748 1.005867 1.012923 0.999986 3.100715 1.020675 -0.698334
 1.010690 0.999673 0.874566 0.985383 0.890228 0.922198 0.989065 0.984617 0.973340 0.991002 0.955398 -8.110878 1.007346 0.773640
 1.019545 1.008308 0.890803 0.995214 0.905209 0.939340 0.998825 0.997267 0.981135 1.000871 0.963691 7.486284 1.016822 0.395759
 1.028112 1.020200 0.933206 1.008577 0.945116 0.967024 1.010841 1.007272 1.003472 1.011617 0.992178 4.803484 1.025776 -0.668420
 1.049972 1.021948 0.736177 0.985027 0.770311 0.847458 0.993701 0.987954 0.952838 1.000194 0.911451 -17.394672 1.042676 -0.442269
 1.006389 1.001874 0.945794 0.997911 0.953927 0.970664 0.999416 0.998168 0.992182 1.000087 0.984101 12.511199 1.005317 1.425515
 1.008722 1.001600 0.919155 0.993979 0.930146 0.954111 0.996358 0.994541 0.985122 0.998015 0.973211 24.350109 1.006953 1.647100
 1.068752 1.038528 0.731160 0.997173 0.767907 0.849463 1.006335 0.999294 0.964013 1.012491 0.919849 13.552048 1.060551 -1.281399
 1.049697 1.024458 0.764087 0.989206 0.795052 0.863555 0.997153 0.990956 0.961025 1.002565 0.923621 12.793043 1.042976 -0.211067
 1.027060 1.009112 0.821533 0.985099 0.844088 0.893125 0.990866 0.985856 0.965203 0.994630 0.938094 5.740700 1.022107 0.844363
 0.975531 0.971434 0.915219 0.964340 0.922089 0.936364 0.965951 0.963889 0.959363 0.966596 0.951484 14.765377 0.974542 3.652867
 1.025095 1.016045 0.913009 1.003410 0.926536 0.954900 1.005702 1.003529 0.994225 1.007474 0.979655 0.046428 1.022680 0.587807
 1.006665 0.995858 0.855160 0.976168 0.871544 0.907367 0.980426 0.976722 0.961465 0.983263 0.941192 6.549034 1.003235 1.642632
 1.017150 1.011036 0.939515 1.001760 0.948958 0.968675 1.003574 1.001817 0.996728 1.004689 0.986585 -5.382802 1.015440 0.857416
 1.073138 1.044830 0.759896 1.006516 0.793834 0.869297 1.014660 1.008333 0.975779 1.020409 0.934666 -1.037234 1.065399 -2.409996
 0.987084 0.980339 0.892180 0.968757 0.902957 0.927019 0.971262 0.969413 0.959341 0.973139 0.946867 2.508365 0.985325 -1.756116
 0.981002 0.971598 0.859772 0.956944 0.873367 0.904251 0.960217 0.958104 0.944680 0.962691 0.928782 25.790327 0.978727 -0.375845
 1.022381 0.998564 0.734680 0.962073 0.766087 0.835046 0.970096 0.963414 0.934518 0.975418 0.896774 20.301813 1.015480 2.211978
 1.029191 1.007475 0.780698 0.977750 0.807939 0.867193 0.984616 0.978573 0.953861 0.989076 0.921168 8.019814 1.023194 1.886980
 1.032037 1.015081 0.839523 0.993310 0.860894 0.907244 0.998792 0.993931 0.974813 1.001504 0.949551 -2.201384 1.027377 1.075949
 0.988132 0.980054 0.876877 0.965645 0.889079 0.914396 0.968773 0.965006 0.955762 0.970180 0.941220 -0.513517 0.985854 -0.695500
 1.006321 0.998500 0.878922 0.982755 0.893795 0.927015 0.986193 0.984316 0.969460 0.989143 0.952637 3.233610 1.003330 -2.559353
 0.996249 0.985428 0.856245 0.966898 0.871184 0.901760 0.970759 0.965436 0.954852 0.972523 0.936497 6.140714 0.993668 3.021277
 1.012937 1.002971 0.895137 0.991571 0.908888 0.939723 0.994884 0.993048 0.979370 0.997608 0.963526 -8.928537 1.010399 -1.495822
 1.006843 0.988975 0.775904 0.959630 0.801010 0.856503 0.966002 0.960583 0.937204 0.970293 0.906770 13.979537 1.001372 2.429441
 1.111103 1.091089 0.912768 1.057609 0.928675 0.964172 1.065273 1.059132 1.030933 1.070270 0.996941 -37.680012 1.105871 -0.442744
 1.119881 1.095603 0.874973 1.053472 0.895744 0.941962 1.063126 1.055247 1.019297 1.069650 0.984785 -51.182571 1.113555 -0.969967
 1.023597 1.005337 0.798820 0.979686 0.825597 0.882172 0.985504 0.980318 0.958931 0.989236 0.930396 -7.624292 1.018503 -0.059467
 1.010159 0.998700 0.857561 0.982467 0.876882 0.916929 0.986235 0.982671 0.968803 0.988598 0.949678 9.486432 1.006889 0.589016
 0.987833 0.984272 0.921077 0.978646 0.931305 0.951424 0.979926 0.978503 0.973458 0.980542 0.965694 40.776653 0.986851 1.799651
 0.985423 0.986805 0.978494 0.987470 0.981574 0.986618 0.987432 0.987353 0.987957 0.987289 0.987439 33.392124 0.985993 1.542978
 1.006606 0.996643 0.860925 0.978383 0.877187 0.912574 0.982521 0.979027 0.964060 0.985295 0.944607 -5.626487 1.003392 0.631137
 0.991743 0.992725 0.980333 0.993567 0.984701 0.990849 0.993396 0.993137 0.993868 0.993170 0.993254 27.569082 0.992086 1.473269
 1.004288 0.999225 0.924202 0.991035 0.933899 0.954650 0.993309 0.991406 0.983139 0.994871 0.972338 -6.106333 1.002865 0.569999
 1.002418 0.990791 0.844845 0.973301 0.864481 0.905456 0.977279 0.973690 0.959011 0.979795 0.939229 22.949368 0.999069 1.089536
 0.998629 0.991055 0.884847 0.977226 0.898218 0.926168 0.980327 0.977195 0.966904 0.982123 0.952073 -7.903629 0.996604 -0.213977
 1.012338 0.999284 0.849706 0.980573 0.868417 0.908212 0.985081 0.980973 0.965408 0.987829 0.944056 -13.516466 1.008787 -0.744318
 1.060050 1.028822 0.709901 0.985979 0.748220 0.832094 0.995649 0.987612 0.951997 1.002064 0.906275 -19.753544 1.051541 -2.064663
 1.048284 1.025599 0.791450 0.994342 0.819740 0.881324 1.001430 0.995378 0.969602 1.005523 0.936091 -15.544222 1.042193 -0.661399
 1.014828 1.004382 0.888045 0.990708 0.902605 0.933708 0.994256 0.990884 0.978691 0.996423 0.961959 0.274483 1.011955 1.322821
 0.944709 0.950451 0.988714 0.955919 0.985416 0.974409 0.954359 0.954195 0.962278 0.952640 0.968542 18.064594 0.947066 3.975135
 1.003038 0.992789 0.857773 0.975103 0.874573 0.910332 0.979170 0.975472 0.961483 0.981547 0.942444 -1.994415 0.999814 -0.374243
 0.996436 0.994016 0.952006 0.989155 0.957768 0.968405 0.990234 0.988442 0.985975 0.990570 0.980277 -5.280688 0.995734 2.183630
 0.996526 0.992126 0.917832 0.982244 0.927181 0.946528 0.984462 0.982167 0.975138 0.985632 0.964803 1.438947 0.995521 0.645670
 1.061581 1.032675 0.741495 0.993792 0.776313 0.853055 1.002588 0.995510 0.962331 1.008193 0.920338 -17.055092 1.053666 -2.424391
 0.985629 0.976389 0.868135 0.961753 0.881485 0.908334 0.964963 0.960986 0.951862 0.966404 0.936619 -27.644957 0.983024 2.095276
 0.983433 0.971319 0.833416 0.952510 0.850129 0.885212 0.956593 0.952274 0.939308 0.958911 0.919823 -7.466280 0.980114 3.178028
 1.021140 1.002500 0.804695 0.976952 0.829130 0.880642 0.982800 0.977013 0.957001 0.986348 0.928697 -23.704128 1.016081 -1.238773
 1.015386 0.999427 0.819318 0.975175 0.841141 0.888003 0.980631 0.975612 0.956637 0.984072 0.931020 -15.412498 1.010717 -1.213145
 0.994692 0.986532 0.882606 0.972316 0.895397 0.922125 0.975368 0.972267 0.961924 0.977285 0.947360 17.484529 0.992552 0.971600
 0.995742 0.988970 0.892342 0.975777 0.904083 0.928481 0.978625 0.975288 0.966612 0.980049 0.953104 -8.916699 0.994005 0.690086
 0.953915 0.949722 0.887569 0.941555 0.895493 0.909847 0.943271 0.939810 0.937597 0.943393 0.929260 6.672442 0.952459 5.647800
 1.049031 1.035730 0.904508 1.017481 0.920307 0.955889 1.021320 1.018899 1.003498 1.024433 0.984452 2.422726 1.045539 -5.173518
 0.949880 0.946426 0.893237 0.939418 0.900021 0.911756 0.940885 0.937649 0.936164 0.940883 0.928917 3.356795 0.948917 5.323399
 1.009085 0.998115 0.864310 0.981224 0.881007 0.915182 0.985203 0.980582 0.968609 0.987242 0.949707 -2.649503 1.005663 0.638331
 0.960735 0.954906 0.878678 0.945130 0.888285 0.908413 0.947271 0.944898 0.937901 0.948491 0.927271 -8.915297 0.959080 2.094308
 0.962382 0.953022 0.843093 0.938494 0.856417 0.885818 0.941757 0.938903 0.927192 0.943792 0.911692 -5.550750 0.959893 1.900061
 1.041532 1.013998 0.731879 0.976380 0.765817 0.840088 0.984930 0.977788 0.946331 0.990732 0.906003 0.851497 1.034033 -0.172655
 1.055274 1.029760 0.770109 0.994541 0.801177 0.869506 1.002326 0.996107 0.966570 1.007186 0.929316 4.453293 1.048375 -0.284931
 1.044076 1.026499 0.844618 1.002415 0.866836 0.914058 1.006986 1.002472 0.984410 1.010232 0.958345 3.184982 1.039255 0.077401
 0.982498 0.970323 0.826594 0.950548 0.843880 0.880553 0.954791 0.950362 0.936288 0.957258 0.915864 -19.822199 0.979158 -0.590931
 0.974918 0.969061 0.885243 0.958200 0.896064 0.917060 0.960455 0.957063 0.951194 0.961258 0.939772 4.344762 0.972936 2.688075
 1.007832 1.002420 0.940846 0.997158 0.949219 0.964435 0.999062 0.995740 0.992112 0.999465 0.983155 5.065193 1.006197 0.266608
 1.002493 0.990530 0.829009 0.969057 0.848395 0.891306 0.973904 0.969994 0.951790 0.977304 0.928613 -5.427977 0.998981 2.716597
 1.035620 1.015856 0.813603 0.989766 0.838063 0.890264 0.995917 0.989915 0.968938 0.999696 0.939860 9.625720 1.030091 -0.371341
 1.002827 0.996309 0.899440 0.984122 0.911860 0.937981 0.986854 0.984097 0.974698 0.988610 0.961115 0.536245 1.000514 0.957079
 1.010576 0.998047 0.846037 0.978564 0.864825 0.905179 0.982954 0.979016 0.962901 0.985856 0.941294 -0.248577 1.006845 0.407148
 1.049882 1.012811 0.638513 0.961757 0.682797 0.780566 0.973175 0.963802 0.921485 0.981041 0.867573 -16.472265 1.039667 -2.826195
 1.031534 1.005996 0.746871 0.970665 0.777559 0.845251 0.978619 0.972029 0.942923 0.983930 0.905652 -6.335392 1.024666 -1.255435
 1.003310 0.995771 0.883731 0.980465 0.897398 0.926915 0.983887 0.980927 0.968858 0.985984 0.953000 7.590102 1.000607 1.040540
 0.946951 0.955634 1.057756 0.967290 1.043278 1.009727 0.964705 0.966531 0.976270 0.962671 0.987763 30.012407 0.950668 5.110320
 1.008461 0.997251 0.855441 0.978812 0.873027 0.910731 0.983026 0.979166 0.964481 0.985591 0.944516 2.030618 1.005022 0.679425
 0.987848 0.989014 0.985180 0.989256 0.986387 0.987910 0.989233 0.988815 0.989613 0.988970 0.989353 9.942878 0.988299 2.221040
 0.999390 0.995903 0.928988 0.987590 0.937524 0.955492 0.989497 0.987521 0.981265 0.990683 0.971923 1.906334 0.998416 1.221973
 1.051460 1.015503 0.655987 0.966592 0.698311 0.791812 0.977710 0.968701 0.927731 0.985353 0.875603 -20.032175 1.041508 -3.206816
 -0.958471 -0.993713 -1.373248 -1.046049 -1.327598 -1.228057 -1.034738 -1.044518 -1.085615 -1.027456 -1.139263 -32.060417 -0.967657 -3.155355
 -4.753027 3.692576
 -4.375452 3.547362
 -1.840003 2.530913
 -3.326435 3.928285
 -2.011705 2.675936
 -0.510791 4.922825
 -3.440758 3.952667
 -1.193700 6.069871
 -4.860195 1.950727
 -2.393966 5.086829
 -4.414265 1.840464
 61.081394 -61.968880
 -4.242226 4.052627
 12.201180 -10.968296
 -8.481913 1.542484
 1.028208 1.017778 0.902676 1.003112 0.917878 0.951193 1.006346 1.004474 0.992885 1.008927 0.976570 -18.982149 1.025522 -1.236226
 1.034858 1.021312 0.873443 1.002828 0.892601 0.934354 1.006437 1.004143 0.988459 1.009565 0.967472 -20.207613 1.031289 -1.382911
 1.066261 1.030866 0.673024 0.981708 0.715196 0.807512 0.992688 0.983052 0.943727 0.999907 0.892309 -23.562273 1.056589 -0.576864
 1.054218 1.024445 0.725198 0.983449 0.760211 0.837076 0.992739 0.984637 0.951501 0.998779 0.908323 -12.019742 1.046065 -0.207990
 1.037682 1.016319 0.799402 0.987537 0.824813 0.880897 0.994365 0.988649 0.963942 0.998883 0.932390 0.781922 1.031689 0.415591
 0.998477 0.992941 0.892939 0.979534 0.905137 0.932023 0.982530 0.980263 0.968960 0.984613 0.954716 -18.874802 0.997223 0.961090
 1.042456 1.026685 0.860449 1.005706 0.881233 0.926389 1.009885 1.006810 0.988615 1.013080 0.964706 -3.705887 1.038283 -2.445229
 0.996356 0.984587 0.843450 0.964927 0.859934 0.896736 0.969271 0.965683 0.949930 0.972138 0.929594 10.857440 0.993678 4.919185
 1.039874 1.027230 0.899767 1.010734 0.915262 0.950251 1.014146 1.012054 0.996958 1.016886 0.978226 31.843422 1.036581 -2.740509
 1.040883 1.009928 0.692754 0.967097 0.730061 0.810129 0.976871 0.967009 0.934528 0.982524 0.888955 -27.450035 1.032187 1.488631
 0.990497 0.984725 0.909291 0.974424 0.918612 0.937014 0.976674 0.973602 0.967907 0.977451 0.957502 7.561479 0.988931 2.182734
 0.987272 0.978698 0.877123 0.964905 0.889342 0.914581 0.967891 0.964297 0.955306 0.969385 0.940953 15.455341 0.985004 2.789896
 1.056289 1.025855 0.715006 0.984488 0.752072 0.834500 0.993990 0.986586 0.950711 1.000563 0.906083 16.653648 1.048024 -0.298172
 1.061191 1.036482 0.782177 1.002512 0.812715 0.880558 1.009569 1.004293 0.974872 1.014878 0.938423 13.922236 1.054561 -1.298332
 1.060684 1.042295 0.853121 1.016486 0.876273 0.927290 1.022042 1.018021 0.997933 1.026178 0.970664 -11.428092 1.055903 -2.576609
 1.021697 1.017180 0.962297 1.010430 0.970339 0.987332 1.011829 1.010747 1.005867 1.012923 0.999986 3.101477 1.020675 -0.698162
 1.010689 0.999672 0.874563 0.985382 0.890226 0.922196 0.989063 0.984615 0.973338 0.991000 0.955396 -8.107409 1.007345 0.774259
 1.019546 1.008309 0.890804 0.995215 0.905210 0.939341 0.998825 0.997267 0.981136 1.000872 0.963692 7.484905 1.016823 0.395891
 1.028112 1.020200 0.933206 1.008577 0.945116 0.967024 1.010841 1.007271 1.003471 1.011617 0.992178 4.804203 1.025776 -0.668309
 1.049971 1.021947 0.736175 0.985026 0.770310 0.847457 0.993700 0.987954 0.952837 1.000193 0.911450 -17.392242 1.042675 -0.441762
 1.006388 1.001874 0.945794 0.997911 0.953927 0.970663 0.999416 0.998168 0.992182 1.000087 0.984100 12.512483 1.005317 1.425855
 1.008722 1.001600 0.919154 0.993979 0.930146 0.954111 0.996357 0.994540 0.985121 0.998014 0.973210 24.351810 1.006953 1.647555
 1.068752 1.038527 0.731159 0.997172 0.767905 0.849462 1.006334 0.999293 0.964012 1.012491 0.919848 13.555254 1.060550 -1.280544
 1.049696 1.024457 0.764086 0.989205 0.795051 0.863554 0.997153 0.990956 0.961024 1.002564 0.923620 12.795374 1.042975 -0.210453
 1.027060 1.009112 0.821533 0.985099 0.844088 0.893125 0.990865 0.985856 0.965203 0.994630 0.938093 5.741989 1.022107 0.844691
 0.975531 0.971434 0.915219 0.964340 0.922089 0.936364 0.965951 0.963889 0.959363 0.966597 0.951484 14.765365 0.974542 3.652834
 1.025094 1.016044 0.913008 1.003409 0.926535 0.954899 1.005702 1.003528 0.994225 1.007474 0.979654 0.048080 1.022680 0.588242
 1.006664 0.995858 0.855160 0.976168 0.871544 0.907367 0.980426 0.976722 0.961465 0.983263 0.941192 6.549552 1.003234 1.642756
 1.017150 1.011036 0.939515 1.001760 0.948957 0.968675 1.003574 1.001817 0.996728 1.004688 0.986584 -5.381831 1.015440 0.857666
 1.073137 1.044829 0.759894 1.006515 0.793833 0.869296 1.014659 1.008332 0.975778 1.020408 0.934665 -1.034352 1.065398 -2.409228
 0.987083 0.980338 0.892179 0.968757 0.902957 0.927018 0.971261 0.969413 0.959341 0.973138 0.946867 2.509627 0.985324 -1.755846
 0.981002 0.971598 0.859772 0.956944 0.873367 0.904250 0.960216 0.958103 0.944679 0.962691 0.928781 25.791729 0.978726 -0.375522
 1.022381 0.998564 0.734679 0.962073 0.766086 0.835046 0.970096 0.963414 0.934517 0.975418 0.896773 20.303833 1.015480 2.212551
 1.029191 1.007475 0.780698 0.977750 0.807939 0.867192 0.984615 0.978573 0.953861 0.989075 0.921168 8.021411 1.023193 1.887463
 1.032037 1.015080 0.839523 0.993309 0.860894 0.907244 0.998792 0.993931 0.974813 1.001504 0.949551 -2.200364 1.027376 1.076267
 0.988132 0.980054 0.876876 0.965644 0.889078 0.914395 0.968772 0.965005 0.955761 0.970179 0.941220 -0.511985 0.985853 -0.695163
 1.006320 0.998499 0.878920 0.982754 0.893793 0.927014 0.986192 0.984315 0.969459 0.989142 0.952636 3.236143 1.003329 -2.558928
 0.996250 0.985429 0.856247 0.966899 0.871185 0.901761 0.970760 0.965437 0.954853 0.972524 0.936498 6.139224 0.993669 3.021319
 1.012937 1.002971 0.895137 0.991571 0.908888 0.939722 0.994883 0.993048 0.979369 0.997607 0.963525 -8.927522 1.010399 -1.495653
 1.006842 0.988973 0.775901 0.959629 0.801008 0.856501 0.966000 0.960581 0.937203 0.970291 0.906769 13.983377 1.001371 2.430162
 1.111102 1.091089 0.912768 1.057609 0.928674 0.964172 1.065273 1.059132 1.030932 1.070270 0.996941 -37.680004 1.105871 -0.442744
 1.119881 1.095603 0.874972 1.053472 0.895744 0.941962 1.063126 1.055247 1.019297 1.069650 0.984785 -51.182564 1.113555 -0.969966
 1.023596 1.005336 0.798818 0.979685 0.825595 0.882171 0.985503 0.980317 0.958930 0.989235 0.930395 -7.620978 1.018502 -0.058598
 1.010158 0.998699 0.857559 0.982466 0.876880 0.916928 0.986234 0.982670 0.968802 0.988597 0.949677 9.489745 1.006888 0.589885
 0.987833 0.984271 0.921076 0.978645 0.931303 0.951422 0.979925 0.978502 0.973457 0.980541 0.965692 40.779968 0.986850 1.800520
 0.985422 0.986805 0.978493 0.987470 0.981573 0.986617 0.987431 0.987352 0.987956 0.987288 0.987438 33.394405 0.985992 1.543575
 1.006606 0.996643 0.860924 0.978383 0.877187 0.912574 0.982521 0.979027 0.964060 0.985295 0.944607 -5.625550 1.003392 0.631383
 0.991742 0.992724 0.980331 0.993567 0.984700 0.990848 0.993395 0.993136 0.993867 0.993170 0.993253 27.571775 0.992085 1.473975
 1.004287 0.999225 0.924201 0.991035 0.933899 0.954650 0.993309 0.991406 0.983138 0.994871 0.972338 -6.105442 1.002865 0.570233
 1.002417 0.990790 0.844844 0.973300 0.864479 0.905455 0.977278 0.973689 0.959010 0.979794 0.939228 22.952681 0.999068 1.090405
 0.998628 0.991055 0.884847 0.977226 0.898217 0.926167 0.980327 0.977195 0.966903 0.982122 0.952073 -7.902342 0.996604 -0.213645
 1.012337 0.999283 0.849705 0.980573 0.868417 0.908212 0.985080 0.980973 0.965407 0.987828 0.944056 -13.514763 1.008787 -0.743874
 1.060049 1.028821 0.709899 0.985978 0.748218 0.832093 0.995648 0.987611 0.951996 1.002063 0.906274 -19.750340 1.051540 -2.063805
 1.048283 1.025599 0.791449 0.994342 0.819739 0.881323 1.001429 0.995377 0.969601 1.005522 0.936090 -15.541894 1.042193 -0.660778
 1.014827 1.004381 0.888044 0.990708 0.902604 0.933708 0.994256 0.990883 0.978691 0.996422 0.961959 0.275769 1.011954 1.323154
 0.944709 0.950451 0.988714 0.955919 0.985416 0.974409 0.954359 0.954195 0.962279 0.952641 0.968542 18.064583 0.947066 3.975105
 1.003038 0.992788 0.857772 0.975102 0.874572 0.910331 0.979169 0.975472 0.961483 0.981547 0.942444 -1.992761 0.999813 -0.373816
 0.996436 0.994015 0.952006 0.989155 0.957767 0.968405 0.990234 0.988442 0.985975 0.990570 0.980276 -5.280172 0.995734 2.183757
 0.996526 0.992126 0.917831 0.982244 0.927181 0.946528 0.984462 0.982167 0.975138 0.985632 0.964803 1.439919 0.995521 0.645918
 1.061580 1.032674 0.741494 0.993791 0.776311 0.853054 1.002587 0.995510 0.962330 1.008193 0.920337 -17.052212 1.053666 -2.423616
 0.985630 0.976390 0.868136 0.961754 0.881486 0.908335 0.964963 0.960987 0.951862 0.966404 0.936620 -27.646299 0.983025 2.095363
 0.983434 0.971320 0.833418 0.952511 0.850130 0.885213 0.956593 0.952275 0.939309 0.958912 0.919824 -7.467071 0.980115 3.178190
 1.021139 1.002499 0.804694 0.976951 0.829128 0.880640 0.982799 0.977012 0.957000 0.986347 0.928696 -23.700850 1.016080 -1.238097
 1.015385 0.999426 0.819316 0.975174 0.841139 0.888002 0.980630 0.975611 0.956636 0.984071 0.931019 -15.409204 1.010715 -1.212503
 0.994691 0.986531 0.882605 0.972315 0.895395 0.922124 0.975367 0.972266 0.961923 0.977284 0.947359 17.487158 0.992551 0.972072
 0.995742 0.988971 0.892342 0.975778 0.904083 0.928481 0.978626 0.975289 0.966612 0.980049 0.953104 -8.916724 0.994005 0.690321
 0.953916 0.949723 0.887571 0.941557 0.895495 0.909849 0.943273 0.939812 0.937599 0.943395 0.929261 6.669980 0.952460 5.647739
 1.049029 1.035728 0.904504 1.017479 0.920303 0.955886 1.021318 1.018897 1.003495 1.024431 0.984449 2.428475 1.045537 -5.172567
 0.949881 0.946426 0.893239 0.939419 0.900022 0.911758 0.940886 0.937650 0.936165 0.940884 0.928918 3.355227 0.948918 5.323379
 1.009084 0.998114 0.864310 0.981224 0.881007 0.915182 0.985203 0.980582 0.968609 0.987242 0.949707 -2.648350 1.005663 0.638634
 0.960734 0.954904 0.878676 0.945128 0.888282 0.908411 0.947269 0.944896 0.937899 0.948489 0.927269 -8.911306 0.959079 2.095098
 0.962380 0.953021 0.843090 0.938493 0.856415 0.885816 0.941755 0.938902 0.927190 0.943791 0.911690 -5.547242 0.959892 1.900792
 1.041532 1.013998 0.731879 0.976380 0.765817 0.840088 0.984930 0.977788 0.946331 0.990733 0.906004 0.851838 1.034033 -0.172314
 1.055275 1.029760 0.770111 0.994542 0.801179 0.869507 1.002327 0.996108 0.966570 1.007187 0.929317 4.452002 1.048376 -0.284871
 1.044076 1.026500 0.844619 1.002415 0.866837 0.914059 1.006987 1.002472 0.984411 1.010233 0.958345 3.183891 1.039256 0.077454
 0.982497 0.970322 0.826592 0.950547 0.843878 0.880552 0.954790 0.950361 0.936287 0.957257 0.915863 -19.819304 0.979157 -0.590358
 0.974917 0.969059 0.885241 0.958199 0.896062 0.917059 0.960454 0.957062 0.951192 0.961257 0.939770 4.348332 0.972935 2.688910
 1.007832 1.002420 0.940846 0.997158 0.949219 0.964435 0.999062 0.995740 0.992112 0.999465 0.983155 5.065528 1.006197 0.266691
 1.002493 0.990530 0.829009 0.969057 0.848395 0.891305 0.973904 0.969994 0.951790 0.977304 0.928613 -5.426919 0.998981 2.717112
 1.035620 1.015856 0.813603 0.989766 0.838063 0.890264 0.995918 0.989915 0.968938 0.999696 0.939861 9.626002 1.030091 -0.371133
 1.002827 0.996309 0.899439 0.984122 0.911860 0.937980 0.986853 0.984097 0.974698 0.988610 0.961114 0.537537 1.000513 0.957417
 1.010576 0.998046 0.846036 0.978563 0.864824 0.905178 0.982954 0.979016 0.962901 0.985855 0.941293 -0.246868 1.006844 0.407600
 1.049881 1.012810 0.638511 0.961756 0.682796 0.780564 0.973174 0.963801 0.921484 0.981040 0.867572 -16.469055 1.039666 -2.825336
 1.031533 1.005995 0.746869 0.970664 0.777558 0.845250 0.978619 0.972028 0.942922 0.983929 0.905651 -6.333059 1.024665 -1.254814
 1.003310 0.995770 0.883730 0.980465 0.897398 0.926914 0.983887 0.980927 0.968857 0.985983 0.953000 7.591396 1.000607 1.040871
 0.946951 0.955634 1.057757 0.967290 1.043278 1.009727 0.964705 0.966532 0.976270 0.962672 0.987763 30.012396 0.950668 5.110285
 1.008461 0.997250 0.855440 0.978811 0.873026 0.910731 0.983025 0.979166 0.964480 0.985590 0.944515 2.032295 1.005021 0.679868
 0.987848 0.989014 0.985180 0.989256 0.986387 0.987910 0.989233 0.988815 0.989613 0.988970 0.989353 9.943366 0.988299 2.221147
 0.999390 0.995903 0.928988 0.987590 0.937523 0.955492 0.989496 0.987520 0.981264 0.990682 0.971923 1.907336 0.998416 1.222236
 1.051459 1.015502 0.655986 0.966592 0.698309 0.791810 0.977709 0.968700 0.927729 0.985352 0.875602 -20.029289 1.041508 -3.206037
 -0.958472 -0.993714 -1.373249 -1.046049 -1.327600 -1.228058 -1.034739 -1.044519 -1.085616 -1.027457 -1.139265 -32.057102 -0.967658 -3.154486
 -4.752530 3.692112
 -4.374954 3.546898
 -1.839507 2.530452
 -3.325938 3.927821
 -2.011208 2.675473
 -0.510294 4.922362
 -3.440260 3.952203
 -1.193202 6.069407
 -4.859698 1.950264
 -2.393469 5.086365
 -4.413767 1.840000
 61.081463 -61.968933
 -4.241728 4.052163
 12.200864 -10.967925
 -8.481415 1.542019
