# Supplementary material for: AMS 3.0: prediction of post-translational modifications
Source: BMC Bioinformatics. 2010 Apr 28;11:210. doi: 10.1186/1471-2105-11-210 (PMC2874555; doi:10.1186/1471-2105-11-210)
Supplement: Additional file 2 — PTM predictor software with training data. PTM_Archive.tar.gz includes the predictor software binaries together with all trained ANNs in tar.gz compressed form. [file 1471-2105-11-210-S2.GZ › PTM_Archive/5-hydroxylysine/R/Rnet16.dat]

 2
 90 16 2
 1.004112 1.008067 0.831087 1.045974 0.901867 0.909833 1.011350 1.015902 0.970122 0.990381 1.006214 0.972251 -5.471480 0.945541 -8.308261 1.046993
 1.003037 1.008012 0.785523 1.057672 0.873151 0.882748 1.012047 1.018345 0.959283 0.985193 1.005568 0.961984 -5.740584 0.927931 -8.856441 1.058954
 0.986009 0.998752 0.488177 1.126392 0.675946 0.698443 1.008901 1.025532 0.877819 0.941450 0.992514 0.884406 -6.478631 0.802626 -10.264219 1.129753
 0.986316 0.997100 0.569594 1.105239 0.725587 0.744742 1.005849 1.019689 0.894993 0.948658 0.991969 0.900479 -3.991287 0.831822 -6.230716 1.108127
 0.986832 0.994990 0.682633 1.075099 0.795153 0.809780 1.001657 1.011373 0.919596 0.959158 0.991376 0.923663 0.015725 0.873094 0.339115 1.077293
 0.995514 0.998773 0.858974 1.031403 0.911678 0.917881 1.001216 1.005220 0.966704 0.983721 0.997124 0.968514 -0.828448 0.946350 -0.654811 1.032255
 0.996705 1.002693 0.749535 1.061926 0.845907 0.857318 1.007537 1.014907 0.945115 0.975629 1.000013 0.948312 -2.252093 0.908681 -2.063055 1.063663
 0.992761 0.997376 0.812689 1.043376 0.880024 0.888511 1.000940 1.006687 0.953398 0.976556 0.995113 0.955780 -0.018627 0.926073 -1.387489 1.044524
 0.992443 0.997783 0.797332 1.047722 0.870283 0.880570 1.002248 1.007660 0.949865 0.975039 0.995636 0.952475 3.328263 0.920405 7.750879 1.049275
 0.986815 0.997607 0.553448 1.108832 0.716804 0.735082 1.006195 1.020908 0.892385 0.947846 0.991941 0.898103 -7.329404 0.826810 -12.467587 1.111585
 0.997319 0.999457 0.896563 1.021906 0.936243 0.940107 1.000772 1.003742 0.976691 0.988843 0.998093 0.977911 1.778221 0.961869 2.251393 1.022375
 0.993847 0.996863 0.861012 1.028413 0.911814 0.917185 0.999048 1.003089 0.965730 0.982291 0.995046 0.967390 4.405338 0.945767 6.406813 1.029146
 0.988939 0.999695 0.565180 1.107426 0.724871 0.744064 1.008239 1.022331 0.896865 0.950988 0.994343 0.902475 0.387984 0.832840 1.953604 1.110262
 0.992023 1.000779 0.644486 1.089577 0.775366 0.790959 1.007688 1.019320 0.916332 0.960807 0.996310 0.920982 1.631375 0.863844 3.930989 1.091761
 0.995552 1.002122 0.728469 1.070141 0.829546 0.841377 1.007212 1.016050 0.937612 0.971589 0.998680 0.941149 -0.296814 0.897315 0.784742 1.071847
 1.002167 1.003888 0.917158 1.021483 0.952367 0.956564 1.005170 1.007128 0.985823 0.995542 1.002910 0.986837 1.819775 0.973865 3.666290 1.021805
 0.996618 1.000418 0.820578 1.042572 0.888819 0.895285 1.003044 1.008975 0.959531 0.981311 0.998008 0.961788 0.149798 0.933308 -0.092495 1.043460
 0.994869 0.999284 0.831268 1.039816 0.893040 0.901901 1.002891 1.007503 0.959700 0.980516 0.997535 0.961819 3.042087 0.935134 5.451544 1.041002
 1.002124 1.004401 0.879324 1.033392 0.927734 0.930665 1.005462 1.010249 0.976502 0.991445 1.002120 0.978046 0.576735 0.958180 0.446578 1.033737
 0.989886 1.000244 0.594597 1.100633 0.743862 0.762744 1.008744 1.021116 0.904381 0.954866 0.995626 0.909552 -2.737779 0.844817 -3.787883 1.103456
 1.000496 1.002005 0.920304 1.018348 0.953132 0.956754 1.003282 1.005007 0.985055 0.994212 1.001140 0.985968 3.538820 0.973555 5.522196 1.018720
 0.998686 1.001193 0.884426 1.026548 0.929692 0.934805 1.002906 1.006097 0.975517 0.989191 0.999805 0.976969 5.247867 0.958804 8.599130 1.027094
 0.988070 0.998875 0.563676 1.107312 0.723389 0.742439 1.007440 1.021722 0.895703 0.950071 0.993478 0.901281 2.314541 0.831396 5.319598 1.110062
 0.988443 0.997546 0.631201 1.089008 0.765235 0.781633 1.004758 1.016487 0.910557 0.956364 0.993144 0.915282 1.925071 0.856409 4.176477 1.091367
 0.991773 0.998273 0.733860 1.063759 0.831176 0.842964 1.003410 1.011400 0.935912 0.968810 0.995115 0.939271 0.075758 0.896975 0.352459 1.065441
 0.995525 0.997148 0.922917 1.009887 0.952176 0.956070 0.998760 0.999672 0.981611 0.990032 0.996485 0.982475 3.026656 0.971068 3.991991 1.010387
 1.001127 1.004083 0.856053 1.037702 0.913664 0.919651 1.006185 1.010690 0.971398 0.988928 1.002162 0.973266 1.071877 0.950236 1.628315 1.038294
 0.990929 0.995777 0.801060 1.043311 0.872337 0.881416 0.999888 1.005034 0.949790 0.974050 0.993696 0.952295 0.519028 0.921036 0.779128 1.044717
 1.001018 1.003169 0.898689 1.026673 0.939399 0.943779 1.004605 1.007408 0.980156 0.992482 1.001873 0.981419 0.422615 0.965205 0.247286 1.027168
 0.989694 0.999873 0.590483 1.102840 0.740392 0.758147 1.007931 1.021525 0.902484 0.953707 0.994743 0.907738 -0.213923 0.841967 1.178226 1.105495
 0.995121 0.998403 0.855577 1.030393 0.910412 0.917239 1.001142 1.004942 0.966634 0.983531 0.996976 0.968339 1.450684 0.946078 3.841815 1.031239
 0.992919 0.997001 0.827015 1.035650 0.891328 0.899672 1.000351 1.004795 0.958489 0.978928 0.995233 0.960599 3.940572 0.934000 7.689890 1.036773
 0.985881 0.994964 0.632690 1.084121 0.765471 0.782321 1.002375 1.013636 0.909393 0.954470 0.990792 0.914004 4.474136 0.855942 7.347102 1.086516
 0.988975 0.996759 0.682557 1.074585 0.797740 0.812128 1.003110 1.012928 0.922411 0.961630 0.993015 0.926489 2.512413 0.876090 3.710125 1.076701
 0.992913 0.999081 0.750497 1.060928 0.841774 0.852930 1.003926 1.011612 0.940239 0.971242 0.996067 0.943473 0.415563 0.903607 0.362082 1.062428
 0.995040 0.998562 0.840809 1.035914 0.900116 0.906262 1.001006 1.005951 0.962268 0.981466 0.996426 0.964268 -1.451258 0.939149 -1.019367 1.036793
 0.995996 1.000483 0.811330 1.043871 0.883543 0.892855 1.004153 1.009196 0.957832 0.980465 0.998614 0.960176 1.403815 0.930754 3.839321 1.045051
 0.989763 0.993743 0.823799 1.037486 0.883972 0.890228 0.996761 1.002627 0.952144 0.974076 0.991303 0.954468 4.382897 0.926274 6.576111 1.038525
 0.997507 1.001769 0.825901 1.043095 0.892695 0.901126 1.005214 1.009933 0.961574 0.982758 0.999894 0.963759 -1.875324 0.936376 -2.519729 1.044296
 0.988300 0.995534 0.706257 1.066495 0.812284 0.825891 1.001516 1.010311 0.927280 0.963236 0.992280 0.930954 3.316940 0.884642 5.195767 1.068399
 0.994093 0.999293 0.797411 1.069800 0.872362 0.881813 1.005366 1.014976 0.951751 0.976709 0.997030 0.954325 -8.374475 0.922305 -14.124628 1.071178
 0.992904 0.999680 0.735847 1.085339 0.833478 0.845639 1.007412 1.018731 0.937284 0.970029 0.996696 0.940628 -11.425378 0.898685 -19.075966 1.087234
 1.006215 1.012874 0.702052 1.080752 0.825203 0.837985 1.017743 1.027511 0.945466 0.981392 1.009013 0.949221 -1.980045 0.901734 -3.379010 1.082254
 1.008534 1.012693 0.795849 1.056196 0.884831 0.893403 1.015583 1.022229 0.967929 0.991967 1.009991 0.970462 2.360423 0.938092 3.562147 1.057067
 1.008896 1.010021 0.909596 1.024479 0.955274 0.958678 1.010517 1.013337 0.992727 1.002358 1.008603 0.993778 9.283633 0.979866 14.948002 1.024409
 1.007068 1.006594 0.984442 1.004001 0.999160 0.999459 1.005840 1.005741 1.006164 1.006840 1.006154 1.006330 8.899603 1.004293 14.012842 1.003617
 0.995570 1.000246 0.804987 1.048728 0.877666 0.886216 1.003947 1.009061 0.954833 0.978937 0.998117 0.957334 -2.712182 0.926147 -4.455610 1.049940
 1.011960 1.011382 0.981652 1.008868 1.001168 1.001442 1.010502 1.010816 1.010440 1.011502 1.010887 1.010623 7.735062 1.007941 11.916826 1.008379
 1.000843 1.003159 0.888024 1.030210 0.932886 0.937788 1.004952 1.007318 0.977923 0.991536 1.002024 0.979279 -1.323138 0.961419 -2.671368 1.030809
 1.005052 1.009405 0.790925 1.054626 0.879016 0.887709 1.012375 1.019240 0.963306 0.988042 1.006640 0.965935 4.576766 0.932876 7.653129 1.055548
 1.001332 1.004973 0.838070 1.042769 0.903143 0.909868 1.007783 1.012415 0.968046 0.987692 1.002915 0.970023 -2.768247 0.944259 -4.792371 1.043711
 1.000497 1.005670 0.775641 1.059358 0.863981 0.873388 1.009540 1.016592 0.953683 0.981221 1.002763 0.956675 -3.621189 0.920660 -6.018509 1.060657
 0.993069 1.004003 0.541016 1.118111 0.713509 0.732636 1.012399 1.028094 0.895713 0.952856 0.997998 0.901613 -4.868506 0.827882 -7.135771 1.120913
 0.995712 1.003574 0.667911 1.085804 0.793403 0.807195 1.009453 1.020646 0.925403 0.966706 0.999160 0.929703 -2.797673 0.876325 -4.410120 1.087774
 0.998660 1.002128 0.836144 1.041610 0.899296 0.905885 1.004785 1.009846 0.964380 0.984473 1.000049 0.966493 1.064597 0.940232 1.183496 1.042460
 1.005624 1.003862 1.063825 0.981339 1.045017 1.042031 1.001246 0.998235 1.019727 1.010450 1.003964 1.018814 3.631518 1.029769 4.401397 0.980614
 0.999126 1.003718 0.796418 1.052339 0.875890 0.884230 1.007187 1.013644 0.956925 0.981784 1.001152 0.959514 -1.134697 0.927036 -1.822374 1.053539
 1.003447 1.004192 0.944899 1.015136 0.970270 0.972403 1.004695 1.005977 0.992749 0.999084 1.003416 0.993399 -0.679608 0.984764 -2.222461 1.015287
 0.998918 1.001260 0.887766 1.027466 0.931472 0.936018 1.002923 1.006142 0.975912 0.989500 0.999892 0.977335 1.655325 0.959530 2.321990 1.028010
 0.992937 1.003161 0.578789 1.109118 0.735893 0.753500 1.011104 1.025391 0.903180 0.955810 0.997696 0.908574 -5.154134 0.840781 -7.439095 1.111784
 0.995948 0.999350 0.843525 1.034677 0.903632 0.910070 1.001864 1.006401 0.964522 0.983023 0.997450 0.966439 -3.369680 0.942129 -5.982048 1.035578
 0.994288 0.998695 0.806599 1.043934 0.879416 0.887449 1.002050 1.007990 0.954935 0.978111 0.996317 0.957341 -1.854384 0.927054 -3.321131 1.045031
 0.996611 1.003322 0.707486 1.074659 0.818899 0.830783 1.008296 1.018321 0.935017 0.971153 0.999398 0.938749 -1.930656 0.891855 -2.757668 1.076252
 0.995813 1.001969 0.732337 1.067616 0.833159 0.843999 1.006545 1.015635 0.939245 0.972400 0.998401 0.942652 -1.699616 0.899690 -2.318522 1.069278
 0.995958 0.999331 0.846221 1.036558 0.903006 0.909020 1.001694 1.006630 0.963576 0.982489 0.997218 0.965615 3.624404 0.941014 5.975343 1.037393
 0.995352 0.998346 0.855383 1.031470 0.909842 0.915176 1.000476 1.004873 0.966037 0.983229 0.996475 0.967870 -1.638216 0.945219 -2.116198 1.032271
 0.996092 0.997616 0.912590 1.014508 0.946674 0.950186 0.998627 1.000759 0.979880 0.989464 0.996632 0.980882 3.464392 0.967947 4.425723 1.014839
 0.995748 1.000406 0.801990 1.051432 0.873835 0.881323 1.003717 1.011123 0.952521 0.977706 0.997446 0.955119 1.416249 0.922802 4.124764 1.052499
 0.997006 0.998636 0.917581 1.014746 0.950026 0.953291 0.999562 1.001253 0.981447 0.990603 0.997646 0.982385 0.847117 0.970096 -0.046682 1.015024
 0.999762 1.004031 0.806623 1.049950 0.882329 0.889974 1.007066 1.013477 0.959438 0.983087 1.001326 0.962002 -2.503736 0.930930 -3.966861 1.050926
 0.998128 1.000450 0.881462 1.025133 0.929181 0.934487 1.002356 1.005390 0.975324 0.988847 0.999166 0.976729 -1.354310 0.958672 -2.506123 1.025676
 0.995805 0.999598 0.831065 1.037136 0.896386 0.904189 1.002563 1.007283 0.962278 0.982114 0.997710 0.964389 -1.045175 0.938289 -1.787668 1.038072
 0.992151 1.001689 0.597171 1.101986 0.747093 0.763525 1.009020 1.022727 0.906710 0.956816 0.996370 0.911852 -1.277895 0.847105 -1.768717 1.104320
 0.992369 1.001176 0.634765 1.093440 0.769254 0.783948 1.007844 1.020432 0.914167 0.959994 0.996243 0.918941 0.678393 0.859865 1.282458 1.095727
 0.996211 1.002032 0.743907 1.066630 0.839330 0.848769 1.006243 1.015229 0.941154 0.973312 0.998381 0.944499 1.453982 0.902971 2.077498 1.068158
 0.995104 0.999824 0.786361 1.051024 0.866734 0.874481 1.003203 1.010292 0.950697 0.976745 0.996862 0.953407 -3.124631 0.919453 -5.254554 1.052204
 0.999844 1.002181 0.874711 1.029083 0.925687 0.930833 1.003747 1.007666 0.975223 0.989796 1.000536 0.976754 1.727784 0.957286 2.445065 1.029548
 1.000073 1.001603 0.907464 1.023279 0.943747 0.945763 1.002387 1.005830 0.980512 0.991895 0.999934 0.981728 2.532792 0.966723 3.228398 1.023582
 0.996927 1.002400 0.771224 1.058762 0.857572 0.867651 1.006731 1.013874 0.948636 0.976999 0.999591 0.951571 -0.758968 0.914894 -1.549986 1.060189
 0.993558 1.000248 0.710571 1.072403 0.817375 0.828322 1.005188 1.015268 0.931911 0.968033 0.996155 0.935627 1.115755 0.888953 1.977253 1.073941
 0.999798 1.002671 0.859639 1.033911 0.915802 0.921431 1.004745 1.008951 0.971618 0.988198 1.000812 0.973357 0.526035 0.951201 0.468696 1.034518
 0.997281 1.002215 0.778548 1.054373 0.863949 0.873027 1.005934 1.013025 0.951661 0.978580 0.999388 0.954467 -0.484010 0.919274 -0.899366 1.055406
 0.986647 1.000094 0.451993 1.137455 0.653717 0.676706 1.010532 1.029065 0.870226 0.938550 0.993128 0.877250 -5.460323 0.789353 -7.826320 1.141036
 0.990521 0.999711 0.622192 1.094355 0.761135 0.776889 1.006702 1.019395 0.910283 0.957346 0.994793 0.915096 -1.758384 0.854578 -2.423444 1.096690
 0.996202 0.999798 0.840175 1.038648 0.899806 0.906207 1.002428 1.007446 0.962741 0.982338 0.997687 0.964794 2.811344 0.939327 4.195775 1.039552
 1.005963 1.001544 1.197802 0.944719 1.127927 1.118817 0.998207 0.993114 1.049361 1.023128 1.002679 1.046718 10.540676 1.079211 15.397683 0.942928
 0.997699 1.002230 0.794830 1.050068 0.874251 0.882641 1.005588 1.012079 0.955523 0.980407 0.999613 0.958176 0.566755 0.925628 0.674616 1.051073
 1.001409 1.001016 0.997485 0.999002 1.000735 1.000778 1.000412 0.999784 1.002022 1.001679 1.000872 1.002014 4.117898 1.001932 5.917355 0.998784
 1.000012 1.001862 0.904142 1.023209 0.942443 0.946331 1.003190 1.005854 0.980591 0.992057 1.000678 0.981835 2.338088 0.966645 3.092927 1.023731
 0.986514 0.999610 0.471135 1.133293 0.664783 0.687183 1.009948 1.027764 0.873727 0.939952 0.992934 0.880555 -6.860431 0.795659 -10.007700 1.136744
 -1.006883 -0.993856 -1.546712 -0.862575 -1.337497 -1.313535 -0.983417 -0.967261 -1.120602 -1.053457 -1.000342 -1.113607 -10.605695 -1.200683 -15.465151 -0.859194
 -3.208384 1.746592
 -2.290249 2.826241
 -1.184344 -0.313512
 -2.746900 4.419855
 -1.697093 0.327188
 0.709839 2.870548
 -0.492800 4.748078
 -2.588990 2.907119
 -2.148607 1.554486
 -2.393837 2.003507
 -1.038730 3.984135
 -2.222887 1.547547
 22.906912 -21.573875
 -1.524657 1.472055
 36.986759 -37.986198
 -2.146058 5.078812
 -7.265755 -2.963226
 1.004116 1.008070 0.831090 1.045977 0.901871 0.909836 1.011353 1.015905 0.970125 0.990384 1.006217 0.972255 -5.473866 0.945544 -8.311568 1.046996
 1.003041 1.008016 0.785527 1.057675 0.873156 0.882752 1.012051 1.018349 0.959287 0.985197 1.005572 0.961988 -5.743449 0.927935 -8.860412 1.058957
 0.986017 0.998760 0.488186 1.126399 0.675956 0.698452 1.008908 1.025540 0.877828 0.941458 0.992522 0.884414 -6.485020 0.802635 -10.273290 1.129760
 0.986323 0.997108 0.569602 1.105245 0.725596 0.744750 1.005856 1.019696 0.895001 0.948666 0.991976 0.900487 -3.997168 0.831830 -6.239254 1.108134
 0.986838 0.994995 0.682640 1.075104 0.795160 0.809787 1.001662 1.011379 0.919603 0.959164 0.991381 0.923670 0.011084 0.873101 0.332281 1.077298
 0.995517 0.998776 0.858977 1.031406 0.911682 0.917885 1.001220 1.005223 0.966708 0.983724 0.997127 0.968517 -0.831487 0.946353 -0.658773 1.032258
 0.996710 1.002698 0.749541 1.061930 0.845913 0.857324 1.007541 1.014912 0.945120 0.975634 1.000018 0.948317 -2.255239 0.908687 -2.068076 1.063668
 0.992764 0.997380 0.812693 1.043379 0.880029 0.888515 1.000943 1.006690 0.953402 0.976560 0.995116 0.955784 -0.023060 0.926077 -1.392538 1.044527
 0.992449 0.997789 0.797339 1.047728 0.870291 0.880576 1.002254 1.007666 0.949871 0.975045 0.995642 0.952482 3.325043 0.920412 7.745043 1.049280
 0.986820 0.997613 0.553454 1.108837 0.716811 0.735088 1.006200 1.020913 0.892391 0.947852 0.991946 0.898109 -7.334136 0.826816 -12.474039 1.111590
 0.997323 0.999461 0.896567 1.021909 0.936247 0.940111 1.000775 1.003746 0.976695 0.988847 0.998096 0.977915 1.775026 0.961873 2.247139 1.022379
 0.993852 0.996868 0.861018 1.028418 0.911820 0.917190 0.999053 1.003094 0.965735 0.982296 0.995051 0.967396 4.400861 0.945772 6.400928 1.029150
 0.988948 0.999704 0.565190 1.107434 0.724882 0.744074 1.008248 1.022340 0.896875 0.950998 0.994352 0.902485 0.379994 0.832851 1.942704 1.110270
 0.992029 1.000785 0.644493 1.089582 0.775374 0.790966 1.007694 1.019326 0.916339 0.960814 0.996317 0.920989 1.626261 0.863852 3.923670 1.091767
 0.995555 1.002126 0.728473 1.070145 0.829551 0.841381 1.007215 1.016053 0.937616 0.971593 0.998684 0.941153 -0.298830 0.897319 0.781454 1.071850
 1.002167 1.003888 0.917158 1.021483 0.952368 0.956564 1.005170 1.007128 0.985824 0.995542 1.002911 0.986837 1.820534 0.973865 3.666941 1.021805
 0.996622 1.000422 0.820583 1.042576 0.888824 0.895289 1.003048 1.008979 0.959535 0.981315 0.998012 0.961793 0.146896 0.933313 -0.096709 1.043464
 0.994872 0.999286 0.831270 1.039818 0.893043 0.901903 1.002893 1.007506 0.959703 0.980519 0.997538 0.961821 3.039674 0.935137 5.448285 1.041004
 1.002126 1.004403 0.879326 1.033394 0.927737 0.930667 1.005463 1.010251 0.976505 0.991447 1.002122 0.978049 0.577145 0.958183 0.446150 1.033739
 0.989894 1.000252 0.594606 1.100640 0.743872 0.762753 1.008752 1.021124 0.904389 0.954874 0.995634 0.909560 -2.745446 0.844826 -3.798043 1.103463
 1.000500 1.002008 0.920308 1.018351 0.953137 0.956758 1.003285 1.005010 0.985059 0.994216 1.001144 0.985972 3.535592 0.973559 5.517784 1.018723
 0.998691 1.001198 0.884431 1.026553 0.929698 0.934810 1.002911 1.006102 0.975523 0.989196 0.999809 0.976974 5.243608 0.958810 8.593301 1.027098
 0.988080 0.998884 0.563686 1.107320 0.723401 0.742449 1.007449 1.021731 0.895714 0.950080 0.993487 0.901291 2.306455 0.831407 5.308559 1.110070
 0.988450 0.997553 0.631209 1.089014 0.765243 0.781641 1.004765 1.016494 0.910565 0.956371 0.993150 0.915289 1.919092 0.856417 4.168360 1.091373
 0.991777 0.998277 0.733865 1.063762 0.831181 0.842969 1.003413 1.011404 0.935916 0.968814 0.995118 0.939276 0.072351 0.896979 0.347876 1.065444
 0.995525 0.997148 0.922917 1.009887 0.952176 0.956070 0.998760 0.999673 0.981611 0.990032 0.996485 0.982476 3.026510 0.971068 3.991876 1.010387
 1.001132 1.004088 0.856058 1.037707 0.913670 0.919656 1.006189 1.010695 0.971403 0.988933 1.002167 0.973271 1.067702 0.950241 1.622623 1.038298
 0.990931 0.995778 0.801062 1.043312 0.872339 0.881418 0.999890 1.005036 0.949791 0.974052 0.993698 0.952297 0.517527 0.921038 0.777158 1.044719
 1.001021 1.003172 0.898693 1.026676 0.939403 0.943782 1.004608 1.007411 0.980160 0.992485 1.001876 0.981422 0.419994 0.965208 0.243778 1.027171
 0.989702 0.999881 0.590492 1.102847 0.740403 0.758157 1.007939 1.021533 0.902493 0.953716 0.994751 0.907747 -0.221044 0.841977 1.168456 1.105502
 0.995123 0.998405 0.855579 1.030394 0.910414 0.917241 1.001143 1.004944 0.966636 0.983533 0.996977 0.968341 1.449632 0.946080 3.839489 1.031240
 0.992922 0.997003 0.827018 1.035652 0.891331 0.899675 1.000354 1.004797 0.958491 0.978931 0.995236 0.960602 3.939065 0.934003 7.686605 1.036775
 0.985889 0.994972 0.632698 1.084128 0.765481 0.782330 1.002383 1.013643 0.909401 0.954478 0.990800 0.914012 4.467137 0.855950 7.337959 1.086523
 0.988983 0.996766 0.682565 1.074591 0.797749 0.812136 1.003117 1.012935 0.922419 0.961637 0.993022 0.926497 2.505433 0.876098 3.701469 1.076707
 0.992918 0.999086 0.750502 1.060933 0.841780 0.852935 1.003931 1.011617 0.940244 0.971247 0.996072 0.943479 0.410899 0.903612 0.356116 1.062433
 0.995042 0.998564 0.840812 1.035916 0.900119 0.906265 1.001008 1.005954 0.962270 0.981469 0.996429 0.964271 -1.453629 0.939152 -1.022204 1.036796
 0.995997 1.000483 0.811331 1.043872 0.883544 0.892856 1.004154 1.009197 0.957833 0.980466 0.998614 0.960177 1.404372 0.930754 3.838590 1.045051
 0.989773 0.993752 0.823810 1.037494 0.883984 0.890239 0.996770 1.002636 0.952154 0.974086 0.991312 0.954478 4.373145 0.926285 6.564978 1.038532
 0.997509 1.001770 0.825902 1.043097 0.892697 0.901127 1.005216 1.009935 0.961576 0.982759 0.999895 0.963761 -1.876774 0.936377 -2.521760 1.044297
 0.988304 0.995538 0.706261 1.066498 0.812288 0.825895 1.001519 1.010314 0.927284 0.963240 0.992283 0.930958 3.314365 0.884646 5.192300 1.068402
 0.994093 0.999293 0.797411 1.069800 0.872362 0.881813 1.005366 1.014976 0.951751 0.976709 0.997030 0.954325 -8.374473 0.922305 -14.124626 1.071178
 0.992904 0.999680 0.735847 1.085339 0.833478 0.845639 1.007412 1.018730 0.937284 0.970029 0.996696 0.940628 -11.425376 0.898685 -19.075962 1.087233
 1.006225 1.012884 0.702063 1.080760 0.825215 0.837996 1.017752 1.027520 0.945477 0.981402 1.009022 0.949231 -1.988501 0.901745 -3.390505 1.082262
 1.008544 1.012703 0.795860 1.056205 0.884843 0.893414 1.015592 1.022239 0.967940 0.991977 1.010000 0.970473 2.351967 0.938103 3.550651 1.057076
 1.008906 1.010030 0.909607 1.024488 0.955286 0.958689 1.010526 1.013346 0.992738 1.002368 1.008612 0.993788 9.275176 0.979877 14.936504 1.024418
 1.007075 1.006601 0.984449 1.004007 0.999168 0.999467 1.005846 1.005747 1.006172 1.006847 1.006160 1.006338 8.893791 1.004301 14.004941 1.003623
 0.995573 1.000249 0.804991 1.048730 0.877669 0.886219 1.003950 1.009064 0.954836 0.978940 0.998120 0.957337 -2.714576 0.926150 -4.458865 1.049942
 1.011968 1.011389 0.981661 1.008875 1.001177 1.001451 1.010509 1.010824 1.010448 1.011510 1.010895 1.010632 7.728193 1.007950 11.907489 1.008386
 1.000845 1.003162 0.888027 1.030212 0.932889 0.937790 1.004954 1.007321 0.977925 0.991539 1.002027 0.979282 -1.325413 0.961422 -2.674461 1.030811
 1.005062 1.009414 0.790936 1.054635 0.879028 0.887719 1.012384 1.019249 0.963317 0.988052 1.006649 0.965946 4.568309 0.932887 7.641631 1.055557
 1.001335 1.004977 0.838074 1.042773 0.903148 0.909872 1.007787 1.012419 0.968050 0.987696 1.002918 0.970027 -2.771508 0.944263 -4.796816 1.043715
 1.000502 1.005675 0.775647 1.059363 0.863987 0.873393 1.009544 1.016597 0.953688 0.981226 1.002768 0.956680 -3.625485 0.920665 -6.024374 1.060661
 0.993078 1.004013 0.541027 1.118120 0.713520 0.732646 1.012408 1.028103 0.895723 0.952865 0.998007 0.901623 -4.876649 0.827893 -7.146861 1.120921
 0.995719 1.003580 0.667918 1.085810 0.793411 0.807203 1.009459 1.020652 0.925411 0.966714 0.999166 0.929710 -2.803668 0.876332 -4.418256 1.087780
 0.998664 1.002132 0.836149 1.041614 0.899300 0.905889 1.004789 1.009850 0.964384 0.984477 1.000052 0.966497 1.061190 0.940237 1.178904 1.042464
 1.005624 1.003863 1.063826 0.981340 1.045017 1.042031 1.001247 0.998235 1.019727 1.010450 1.003964 1.018814 3.631418 1.029769 4.401321 0.980614
 0.999131 1.003722 0.796423 1.052344 0.875896 0.884235 1.007191 1.013648 0.956930 0.981790 1.001157 0.959519 -1.138958 0.927041 -1.828167 1.053544
 1.003449 1.004194 0.944901 1.015137 0.970272 0.972405 1.004697 1.005979 0.992751 0.999086 1.003417 0.993401 -0.680936 0.984766 -2.224257 1.015289
 0.998921 1.001263 0.887770 1.027469 0.931475 0.936021 1.002926 1.006145 0.975915 0.989503 0.999895 0.977339 1.652646 0.959534 2.318398 1.028013
 0.992945 1.003169 0.578799 1.109125 0.735903 0.753510 1.011112 1.025399 0.903189 0.955818 0.997705 0.908583 -5.161347 0.840791 -7.448958 1.111791
 0.995950 0.999351 0.843527 1.034678 0.903634 0.910072 1.001866 1.006402 0.964524 0.983025 0.997452 0.966441 -3.370723 0.942131 -5.983565 1.035579
 0.994290 0.998697 0.806602 1.043936 0.879418 0.887451 1.002052 1.007992 0.954937 0.978113 0.996319 0.957343 -1.855377 0.927056 -3.322917 1.045033
 0.996618 1.003328 0.707494 1.074665 0.818907 0.830790 1.008302 1.018327 0.935024 0.971160 0.999405 0.938756 -1.935987 0.891863 -2.764993 1.076258
 0.995820 1.001976 0.732345 1.067622 0.833168 0.844006 1.006551 1.015642 0.939253 0.972408 0.998408 0.942659 -1.705674 0.899698 -2.326672 1.069284
 0.995964 0.999337 0.846228 1.036564 0.903013 0.909027 1.001700 1.006636 0.963583 0.982495 0.997224 0.965622 3.618132 0.941021 5.967488 1.037398
 0.995356 0.998349 0.855387 1.031473 0.909846 0.915180 1.000480 1.004876 0.966041 0.983233 0.996478 0.967874 -1.641944 0.945223 -2.121290 1.032274
 0.996093 0.997617 0.912591 1.014509 0.946675 0.950186 0.998628 1.000759 0.979881 0.989464 0.996633 0.980883 3.464710 0.967948 4.425983 1.014840
 0.995760 1.000417 0.802002 1.051442 0.873849 0.881336 1.003727 1.011134 0.952533 0.977718 0.997457 0.955131 1.403100 0.922815 4.108826 1.052508
 0.997009 0.998638 0.917584 1.014749 0.950028 0.953294 0.999565 1.001255 0.981450 0.990606 0.997648 0.982387 0.843905 0.970098 -0.049819 1.015027
 0.999764 1.004033 0.806625 1.049952 0.882331 0.889976 1.007068 1.013479 0.959441 0.983089 1.001328 0.962004 -2.503781 0.930932 -3.967420 1.050928
 0.998132 1.000455 0.881467 1.025137 0.929187 0.934492 1.002360 1.005394 0.975329 0.988852 0.999170 0.976734 -1.359964 0.958677 -2.512299 1.025681
 0.995811 0.999604 0.831072 1.037142 0.896393 0.904195 1.002568 1.007289 0.962284 0.982120 0.997715 0.964395 -1.052434 0.938296 -1.795695 1.038078
 0.992156 1.001694 0.597176 1.101990 0.747099 0.763529 1.009024 1.022731 0.906715 0.956821 0.996375 0.911857 -1.279838 0.847110 -1.773054 1.104324
 0.992372 1.001180 0.634769 1.093443 0.769258 0.783951 1.007847 1.020435 0.914170 0.959997 0.996246 0.918944 0.678057 0.859868 1.279893 1.095730
 0.996211 1.002032 0.743907 1.066631 0.839330 0.848769 1.006244 1.015229 0.941154 0.973312 0.998381 0.944499 1.457325 0.902971 2.079091 1.068158
 0.995105 0.999826 0.786362 1.051025 0.866735 0.874483 1.003205 1.010293 0.950698 0.976746 0.996863 0.953408 -3.123728 0.919454 -5.254869 1.052205
 0.999850 1.002187 0.874717 1.029088 0.925694 0.930839 1.003752 1.007671 0.975229 0.989801 1.000541 0.976760 1.721717 0.957293 2.437595 1.029553
 1.000073 1.001603 0.907464 1.023279 0.943747 0.945763 1.002386 1.005830 0.980512 0.991895 0.999934 0.981728 2.535510 0.966723 3.229774 1.023582
 0.996928 1.002402 0.771226 1.058764 0.857574 0.867652 1.006733 1.013875 0.948638 0.977001 0.999593 0.951573 -0.759976 0.914896 -1.551744 1.060190
 0.993566 1.000255 0.710580 1.072410 0.817385 0.828331 1.005195 1.015276 0.931919 0.968041 0.996163 0.935636 1.108675 0.888962 1.966709 1.073948
 0.999802 1.002674 0.859643 1.033914 0.915807 0.921435 1.004749 1.008955 0.971622 0.988202 1.000816 0.973361 0.522632 0.951206 0.464159 1.034522
 0.997287 1.002220 0.778554 1.054378 0.863955 0.873032 1.005938 1.013030 0.951666 0.978585 0.999393 0.954472 -0.488452 0.919280 -0.905327 1.055410
 0.986656 1.000103 0.452003 1.137464 0.653729 0.676716 1.010541 1.029074 0.870236 0.938560 0.993137 0.877260 -5.468258 0.789364 -7.837266 1.141044
 0.990527 0.999718 0.622200 1.094361 0.761143 0.776896 1.006708 1.019402 0.910290 0.957353 0.994799 0.915103 -1.764189 0.854586 -2.431451 1.096696
 0.996206 0.999801 0.840180 1.038652 0.899811 0.906211 1.002432 1.007450 0.962745 0.982342 0.997690 0.964798 2.807978 0.939331 4.191209 1.039556
 1.005963 1.001545 1.197803 0.944719 1.127927 1.118817 0.998208 0.993114 1.049361 1.023128 1.002679 1.046718 10.540378 1.079211 15.397479 0.942928
 0.997705 1.002235 0.794836 1.050072 0.874257 0.882647 1.005593 1.012084 0.955528 0.980412 0.999617 0.958182 0.562387 0.925633 0.668749 1.051077
 1.001410 1.001017 0.997487 0.999004 1.000737 1.000779 1.000414 0.999785 1.002023 1.001681 1.000873 1.002016 4.116581 1.001934 5.915568 0.998786
 1.000015 1.001865 0.904145 1.023212 0.942447 0.946335 1.003193 1.005857 0.980595 0.992060 1.000681 0.981839 2.335379 0.966648 3.089322 1.023734
 0.986522 0.999618 0.471144 1.133300 0.664793 0.687192 1.009956 1.027772 0.873736 0.939961 0.992942 0.880564 -6.867432 0.795668 -10.017415 1.136752
 -1.006873 -0.993846 -1.546701 -0.862566 -1.337485 -1.313525 -0.983407 -0.967252 -1.120591 -1.053447 -1.000333 -1.113597 -10.614149 -1.200671 -15.476645 -0.859185
 -3.214603 1.752164
 -2.296468 2.831813
 -1.190502 -0.307996
 -2.753124 4.425431
 -1.703287 0.332737
 0.703642 2.876100
 -0.499020 4.753651
 -2.595211 2.912692
 -2.154820 1.560052
 -2.400054 2.009077
 -1.044950 3.989707
 -2.229100 1.553114
 22.904764 -21.571968
 -1.530865 1.477616
 36.981895 -37.981850
 -2.152282 5.084388
 -7.271986 -2.957642
