# Supplementary material for: AMS 3.0: prediction of post-translational modifications
Source: BMC Bioinformatics. 2010 Apr 28;11:210. doi: 10.1186/1471-2105-11-210 (PMC2874555; doi:10.1186/1471-2105-11-210)
Supplement: Additional file 2 — PTM predictor software with training data. PTM_Archive.tar.gz includes the predictor software binaries together with all trained ANNs in tar.gz compressed form. [file 1471-2105-11-210-S2.GZ › PTM_Archive/5-hydroxylysine/R/Rnet18.dat]

 2
 90 18 2
 0.946074 0.944860 1.061244 0.986113 0.857245 1.029175 0.760840 0.760794 1.039458 -11.440152 0.996213 1.007957 1.020798 -3.101614 1.056894 0.952898 0.984739 0.917856
 0.927951 0.926402 1.077839 0.979145 0.817417 1.035473 0.701289 0.701009 1.049187 -11.945026 0.992220 1.007754 1.024835 -3.031374 1.071978 0.936640 0.977457 0.892424
 0.800105 0.796549 1.178505 0.923872 0.556364 1.066834 0.334942 0.334064 1.102696 -12.836096 0.956191 0.996222 1.041565 -3.693955 1.162871 0.820716 0.919921 0.718266
 0.829979 0.826965 1.149264 0.933992 0.626460 1.054770 0.444952 0.444139 1.084932 -8.451701 0.961264 0.994873 1.032952 -2.717711 1.136077 0.847236 0.930534 0.761230
 0.872144 0.869904 1.107156 0.948581 0.723985 1.038060 0.596746 0.596484 1.059901 0.472076 0.968732 0.993122 1.020745 -0.640618 1.097311 0.884768 0.945919 0.821798
 0.945315 0.944333 1.042364 0.978199 0.878504 1.014537 0.816053 0.815714 1.023342 -2.640574 0.986660 0.996853 1.006950 -1.024805 1.038566 0.950855 0.977066 0.923230
 0.909272 0.907578 1.086025 0.968822 0.786073 1.035583 0.664136 0.663342 1.051794 -2.122992 0.984111 1.002765 1.023100 -2.097051 1.079123 0.919326 0.966933 0.868860
 0.923759 0.922411 1.060142 0.968407 0.836153 1.019831 0.763418 0.764020 1.032394 -0.795468 0.980138 0.994329 1.009525 1.381197 1.054335 0.931145 0.966782 0.894105
 0.922033 0.920542 1.069020 0.970323 0.825421 1.026123 0.737266 0.737231 1.039561 9.909973 0.982960 0.998293 1.014884 0.050033 1.062878 0.930040 0.968561 0.889690
 0.823238 0.820227 1.153446 0.931187 0.613386 1.056541 0.423151 0.420654 1.087495 -15.330360 0.959285 0.994927 1.034205 -3.619950 1.139863 0.841134 0.927935 0.752449
 0.959501 0.958763 1.028967 0.983654 0.908583 1.009176 0.862544 0.863234 1.015507 2.370270 0.989744 0.997093 1.003738 1.565061 1.026224 0.963612 0.982754 0.942837
 0.943137 0.942139 1.038630 0.975507 0.876678 1.011139 0.820978 0.821902 1.020108 7.924391 0.983903 0.993917 1.003980 3.269161 1.034899 0.948566 0.974296 0.921003
 0.831275 0.828275 1.153020 0.937125 0.623244 1.058645 0.432811 0.430220 1.089152 3.766690 0.964641 0.998909 1.037171 -0.115897 1.139919 0.848926 0.933798 0.761369
 0.862472 0.860105 1.128338 0.949813 0.692132 1.050718 0.533013 0.529300 1.075564 5.872442 0.972450 1.001355 1.032644 0.552000 1.117583 0.877019 0.947301 0.805194
 0.896974 0.895197 1.101273 0.964024 0.766049 1.042215 0.638174 0.634153 1.060905 -0.863979 0.981441 1.003990 1.027626 -1.465287 1.092994 0.908061 0.962320 0.853059
 0.973063 0.972510 1.028985 0.992913 0.929037 1.013660 0.879029 0.878005 1.018732 3.268581 0.997772 1.004080 1.009090 -0.053684 1.026978 0.976468 0.992406 0.959133
 0.931134 0.929943 1.058637 0.974069 0.844297 1.022388 0.760825 0.759374 1.034139 -1.459247 0.985108 0.999022 1.013169 0.270467 1.053587 0.938293 0.972872 0.902419
 0.934779 0.933600 1.057245 0.975448 0.853997 1.021428 0.781191 0.780780 1.032787 7.065241 0.986008 0.999250 1.012701 1.231552 1.052289 0.941573 0.974168 0.907727
 0.954641 0.953990 1.046723 0.985520 0.894716 1.021012 0.828615 0.823651 1.029270 0.773743 0.993367 1.004557 1.014275 1.336740 1.043164 0.959725 0.985128 0.934789
 0.845136 0.842205 1.141968 0.942964 0.650823 1.054718 0.474702 0.473972 1.082668 -4.358291 0.968451 0.999183 1.034432 -2.001184 1.129731 0.861502 0.939527 0.779853
 0.971663 0.971183 1.023558 0.990317 0.931296 1.009698 0.889995 0.889173 1.014300 6.640143 0.994852 1.000688 1.005270 2.256016 1.021753 0.974866 0.989873 0.958784
 0.956424 0.955703 1.035129 0.983613 0.899892 1.013397 0.844969 0.843663 1.020533 11.335217 0.990500 0.999445 1.007360 3.232887 1.032171 0.960954 0.982906 0.937879
 0.829355 0.826350 1.152411 0.935395 0.621680 1.057811 0.430503 0.427616 1.088205 7.097803 0.962949 0.997690 1.036162 0.254587 1.139212 0.846952 0.932168 0.759521
 0.854997 0.852411 1.126824 0.944199 0.679517 1.047146 0.521009 0.519620 1.072758 6.203135 0.967427 0.996233 1.028414 0.700715 1.115579 0.869806 0.941337 0.795921
 0.895820 0.893981 1.090519 0.960021 0.768240 1.034231 0.653550 0.653347 1.051891 1.261484 0.976804 0.997149 1.019432 0.315915 1.082368 0.906558 0.957868 0.853080
 0.970101 0.969447 1.013389 0.986856 0.931709 1.000780 0.902801 0.904941 1.004542 6.555252 0.990917 0.995071 0.998439 3.261733 1.011668 0.973017 0.985892 0.957811
 0.947889 0.946978 1.050555 0.982693 0.875928 1.021887 0.802210 0.800579 1.031161 0.955227 0.991506 1.002980 1.014074 0.557668 1.046505 0.953759 0.981875 0.924401
 0.921005 0.919572 1.062908 0.968202 0.826315 1.022056 0.745510 0.746477 1.034718 1.943697 0.980556 0.994930 1.010698 0.894283 1.057053 0.928892 0.966383 0.889181
 0.963888 0.963195 1.035983 0.988423 0.912805 1.015787 0.860769 0.859868 1.022053 -0.989672 0.994673 1.002391 1.009515 0.418834 1.033157 0.967963 0.987766 0.947234
 0.840496 0.837675 1.146644 0.940500 0.645638 1.056621 0.464818 0.461711 1.085332 1.514738 0.966454 0.999474 1.035926 -1.401971 1.134017 0.857011 0.937426 0.774793
 0.947061 0.946032 1.041052 0.979516 0.876418 1.014050 0.809693 0.811878 1.022780 4.605226 0.987719 0.997126 1.007079 0.246274 1.037229 0.952646 0.978175 0.924265
 0.934456 0.933121 1.048515 0.973546 0.850863 1.015849 0.775458 0.777786 1.026509 10.368801 0.983517 0.995081 1.007613 1.926033 1.044058 0.941059 0.971977 0.907159
 0.853574 0.851057 1.119590 0.941561 0.679948 1.042269 0.526720 0.525938 1.067273 9.661263 0.964397 0.992757 1.024246 2.664072 1.108964 0.868298 0.938749 0.795243
 0.873956 0.871846 1.105779 0.950435 0.724128 1.038578 0.589634 0.587906 1.060146 3.589798 0.970277 0.995299 1.022340 1.315721 1.096344 0.886629 0.948110 0.823441
 0.902217 0.900562 1.085860 0.962616 0.783876 1.032743 0.675938 0.674304 1.049426 -0.827752 0.978344 0.998087 1.019097 0.091551 1.078381 0.912210 0.960771 0.862443
 0.938798 0.937787 1.049536 0.975908 0.863238 1.017637 0.791176 0.791074 1.027650 -1.875683 0.985438 0.997402 1.009130 -1.427807 1.045143 0.945006 0.974737 0.913901
 0.931786 0.930328 1.058729 0.975093 0.837910 1.022233 0.749911 0.752800 1.034314 5.946828 0.986259 0.998833 1.013102 0.435558 1.053753 0.939137 0.973373 0.901428
 0.923133 0.922125 1.055096 0.965850 0.846024 1.016732 0.779898 0.775751 1.028576 6.779042 0.977071 0.992598 1.007080 2.151153 1.049694 0.930042 0.965036 0.896328
 0.936879 0.935556 1.058141 0.977629 0.850655 1.023109 0.767574 0.769006 1.034200 -4.252292 0.988211 1.000517 1.013881 -1.368019 1.053118 0.943791 0.976040 0.908784
 0.882354 0.880242 1.094367 0.952727 0.742723 1.032708 0.622113 0.622261 1.052496 7.383965 0.970946 0.993221 1.017864 2.411173 1.085785 0.894093 0.950287 0.835327
 0.926560 0.925151 1.098081 0.974780 0.828857 1.054145 0.732936 0.732947 1.067890 -19.353556 0.987432 1.003260 1.033466 -4.551437 1.091804 0.934588 0.972887 0.893755
 0.903395 0.901544 1.120438 0.966660 0.776275 1.062327 0.653315 0.653302 1.080661 -26.081396 0.983206 1.003955 1.039152 -6.362302 1.112118 0.913946 0.964202 0.860645
 0.897963 0.895929 1.104190 0.968864 0.744788 1.046203 0.584181 0.583531 1.065266 -4.895639 0.986731 1.008672 1.032868 -0.916495 1.096320 0.910023 0.966692 0.848785
 0.933595 0.932271 1.069206 0.981638 0.825356 1.032549 0.705453 0.704703 1.044731 4.469832 0.993414 1.008298 1.023751 1.702043 1.064384 0.941893 0.980270 0.899569
 0.974371 0.973728 1.024388 0.994536 0.921770 1.013510 0.855879 0.855283 1.017463 20.291872 0.998978 1.005095 1.009953 5.826929 1.023187 0.977994 0.994114 0.958821
 1.000409 1.000298 0.998582 1.002485 0.986937 1.002086 0.960881 0.960133 1.001177 18.344309 1.002447 1.003176 1.001266 5.622098 0.999379 1.000903 1.002731 0.997612
 0.925403 0.924005 1.066450 0.972116 0.831481 1.027267 0.746035 0.746227 1.039473 -5.326917 0.984261 0.998406 1.014344 -1.189909 1.060763 0.933219 0.970446 0.894055
 1.003370 1.003251 1.003292 1.006644 0.984466 1.006932 0.947446 0.946819 1.006022 15.212546 1.006880 1.007888 1.006256 4.815832 1.004061 1.004200 1.006874 0.999246
 0.960364 0.959560 1.038957 0.986922 0.904402 1.018603 0.848395 0.848132 1.024738 -3.600945 0.993753 1.001453 1.009735 -0.269915 1.035710 0.964834 0.986048 0.942078
 0.928404 0.926934 1.068150 0.977465 0.819565 1.029824 0.704506 0.704182 1.042485 10.478531 0.989571 1.004669 1.020603 2.887589 1.062925 0.936804 0.975941 0.893772
 0.942286 0.941189 1.055640 0.980673 0.861333 1.023962 0.779066 0.778694 1.033834 -5.964434 0.990516 1.002621 1.015043 -1.226574 1.051254 0.948805 0.979509 0.916031
 0.918569 0.917054 1.079212 0.972291 0.807489 1.033430 0.696361 0.695491 1.048056 -8.056820 0.986128 1.003358 1.021666 -1.965683 1.072867 0.927544 0.970751 0.882227
 0.824789 0.821682 1.165416 0.936538 0.603166 1.065779 0.390565 0.387703 1.097876 -10.012233 0.965544 1.002556 1.043198 -3.389455 1.151519 0.843376 0.933342 0.750935
 0.873851 0.871606 1.120481 0.954862 0.712441 1.048726 0.556829 0.554850 1.071668 -6.573069 0.975862 1.002690 1.031679 -1.712722 1.110455 0.887324 0.952594 0.820168
 0.938103 0.936982 1.057649 0.977889 0.856956 1.023827 0.778177 0.777610 1.034341 1.272674 0.988133 1.001168 1.014258 1.264928 1.052822 0.944726 0.976737 0.911402
 1.026327 1.026687 0.967998 1.008858 1.051843 0.986578 1.075216 1.077689 0.981462 6.768757 1.004234 1.000182 0.990101 3.952563 0.970771 1.023460 1.009178 1.036508
 0.924775 0.923362 1.069822 0.973355 0.824445 1.028491 0.725258 0.724718 1.041734 -1.840499 0.985850 1.001319 1.017834 -0.397721 1.063920 0.932921 0.971927 0.891926
 0.983083 0.982668 1.018812 0.996117 0.951773 1.009143 0.917456 0.918020 1.012276 -3.363728 0.999335 1.002967 1.005761 0.608078 1.017508 0.985373 0.995688 0.973539
 0.958111 0.957342 1.036669 0.984696 0.902440 1.014717 0.848032 0.848024 1.021498 2.928236 0.991571 0.999873 1.007874 1.379746 1.033632 0.962552 0.983834 0.939995
 0.838354 0.835514 1.153523 0.941211 0.636351 1.060832 0.443620 0.440575 1.090603 -9.688968 0.967964 1.002138 1.039675 -3.590047 1.140515 0.855368 0.938223 0.770708
 0.941279 0.940166 1.046631 0.977065 0.864474 1.016477 0.791453 0.793751 1.026078 -10.257886 0.986262 0.997186 1.008464 -1.921234 1.042444 0.947355 0.975699 0.916519
 0.925928 0.924518 1.059368 0.970774 0.832000 1.020931 0.746060 0.748538 1.033161 -5.710211 0.982275 0.996071 1.011020 -0.880057 1.054054 0.933528 0.969078 0.895205
 0.889463 0.887436 1.103627 0.960362 0.745753 1.041565 0.606649 0.605934 1.061455 -5.242533 0.978689 1.001711 1.026756 -1.577635 1.094961 0.901286 0.958215 0.842023
 0.897204 0.895394 1.093895 0.962054 0.767521 1.036837 0.644110 0.642750 1.054917 -3.823844 0.978858 1.000058 1.022926 -1.292930 1.085946 0.908017 0.960096 0.854031
 0.938471 0.937392 1.050441 0.975575 0.864901 1.018630 0.797586 0.796690 1.028543 8.477005 0.985152 0.997318 1.009415 2.499870 1.045839 0.944688 0.974490 0.913809
 0.943672 0.942696 1.042684 0.977138 0.875215 1.014745 0.809836 0.809305 1.023425 -3.460934 0.985685 0.996459 1.006706 -1.075072 1.038806 0.949250 0.976126 0.921087
 0.965886 0.965204 1.017529 0.984743 0.920755 1.003331 0.881454 0.885364 1.008266 5.658542 0.989346 0.994210 0.999133 3.244275 1.015558 0.969179 0.983740 0.951742
 0.920694 0.919540 1.074559 0.970445 0.828482 1.029316 0.738407 0.733149 1.043510 4.722261 0.983303 1.001004 1.018724 -0.830694 1.068294 0.928860 0.969378 0.889276
 0.968107 0.967411 1.017744 0.985931 0.925986 1.003700 0.888332 0.891337 1.008454 -0.366987 0.990437 0.995264 0.999292 1.747052 1.015759 0.971267 0.985040 0.954918
 0.929111 0.927725 1.068646 0.975899 0.832027 1.028624 0.736010 0.735811 1.041437 -5.910006 0.987877 1.002812 1.018542 -1.497614 1.062981 0.936925 0.974403 0.897307
 0.956965 0.956041 1.030130 0.982928 0.897092 1.009369 0.840374 0.843661 1.016273 -4.389951 0.989441 0.996393 1.003791 -0.148101 1.027243 0.961561 0.981650 0.938078
 0.936811 0.935444 1.047210 0.974689 0.853481 1.015459 0.777223 0.780659 1.025898 -2.789190 0.984441 0.995240 1.007351 -0.053325 1.042759 0.943320 0.973057 0.909879
 0.844227 0.841566 1.143247 0.942200 0.652587 1.056235 0.471267 0.467493 1.083981 -2.330703 0.967546 1.000632 1.036009 -0.620358 1.131114 0.860414 0.939575 0.780011
 0.857309 0.854915 1.132845 0.947013 0.685041 1.052536 0.523118 0.518427 1.078113 2.404036 0.970269 1.001131 1.033580 0.662125 1.121562 0.872079 0.944784 0.799088
 0.900073 0.898473 1.094937 0.963612 0.778958 1.039037 0.661459 0.656308 1.056584 3.046841 0.980081 1.002462 1.024816 1.250972 1.087107 0.910462 0.962276 0.859180
 0.916418 0.915059 1.068527 0.967059 0.815708 1.025280 0.718437 0.716428 1.038940 -8.913497 0.980028 0.997068 1.013958 -1.630329 1.062595 0.924820 0.965669 0.882875
 0.955176 0.954297 1.036206 0.983645 0.891383 1.013450 0.827676 0.829155 1.021156 2.228659 0.990831 0.999279 1.007486 1.486179 1.033231 0.960066 0.982614 0.934837
 0.963114 0.962723 1.032621 0.986281 0.919400 1.013561 0.872368 0.868370 1.019322 4.013042 0.992142 1.001091 1.008028 2.227583 1.029939 0.966909 0.986176 0.948552
 0.913804 0.912221 1.080157 0.968852 0.802814 1.031567 0.699555 0.699932 1.047058 -2.376601 0.983135 1.000567 1.019421 0.263456 1.073245 0.923037 0.966974 0.877021
 0.885693 0.883891 1.102103 0.956470 0.750288 1.039600 0.622661 0.618181 1.059149 3.797898 0.974800 0.999386 1.024438 0.896807 1.093356 0.897340 0.954837 0.839924
 0.949151 0.948187 1.045485 0.982206 0.879537 1.018965 0.809186 0.808343 1.027390 0.557668 0.990523 1.001303 1.011710 0.776943 1.041823 0.954698 0.981335 0.926547
 0.916967 0.915545 1.074343 0.969806 0.809483 1.029741 0.704623 0.703433 1.043985 -0.902907 0.983275 1.000640 1.018475 0.068163 1.068177 0.925852 0.968325 0.881703
 0.787219 0.783521 1.193246 0.919770 0.527272 1.073528 0.285071 0.282452 1.112034 -10.242003 0.954385 0.998053 1.046758 -3.861204 1.176620 0.809285 0.915881 0.699976
 0.852664 0.850105 1.132500 0.944061 0.673405 1.050298 0.506768 0.505139 1.076624 -3.515896 0.967785 0.998061 1.031298 -1.286296 1.121008 0.867812 0.941316 0.792612
 0.937396 0.936352 1.053640 0.975774 0.860795 1.020579 0.789139 0.788616 1.030898 5.054219 0.985700 0.998479 1.011181 2.060365 1.049024 0.943789 0.974713 0.911905
 1.071441 1.072874 0.917684 1.022098 1.163291 0.966298 1.255148 1.255789 0.952129 19.383419 1.008840 0.998118 0.977418 7.776220 0.924792 1.063379 1.023981 1.103051
 0.923420 0.922005 1.068284 0.972133 0.823482 1.027448 0.725665 0.724732 1.040654 0.867805 0.984640 1.000682 1.017023 0.708324 1.062749 0.931544 0.970849 0.890644
 0.999973 0.999957 0.997178 0.999973 0.996810 0.999380 0.990713 0.990769 0.998580 7.052939 0.999919 0.999955 0.998076 3.130461 0.997636 0.999968 1.000024 0.999545
 0.964976 0.964370 1.031389 0.987756 0.917282 1.013169 0.869156 0.868602 1.018874 2.707603 0.993538 1.000912 1.007468 1.674045 1.028842 0.968790 0.987213 0.949504
 0.794397 0.790785 1.188041 0.922516 0.544118 1.071563 0.312174 0.309675 1.108847 -13.059995 0.955971 0.998064 1.045410 -4.825132 1.171706 0.815597 0.918560 0.710184
 -1.203412 -1.207249 -0.811925 -1.072704 -1.471126 -0.925585 -1.727393 -1.727992 -0.888486 -20.062775 -1.039063 -0.997907 -0.952538 -6.978464 -0.827599 -1.181391 -1.077067 -1.291712
 0.329598 3.174520
 0.118393 2.938786
 -4.558696 3.299824
 -0.370755 3.637093
 -1.534425 -0.311580
 -3.815711 2.073533
 -0.139931 -0.134736
 1.260546 1.236432
 -3.840804 2.616646
 48.329018 -47.916618
 -0.491833 3.872194
 -3.151029 1.754341
 -3.633057 1.894842
 13.013807 -14.284616
 -4.579886 2.970305
 0.369312 3.385137
 -1.128298 2.855833
 -0.266894 1.967319
 -8.232953 -3.190747
 0.946071 0.944857 1.061242 0.986110 0.857242 1.029172 0.760841 0.760795 1.039455 -11.433129 0.996210 1.007954 1.020796 -3.099656 1.056891 0.952895 0.984736 0.917853
 0.927947 0.926398 1.077835 0.979141 0.817413 1.035470 0.701290 0.701011 1.049183 -11.935884 0.992217 1.007750 1.024832 -3.028859 1.071975 0.936636 0.977454 0.892420
 0.800101 0.796546 1.178502 0.923869 0.556361 1.066831 0.334944 0.334065 1.102693 -12.827941 0.956188 0.996219 1.041562 -3.691746 1.162868 0.820712 0.919917 0.718262
 0.829977 0.826963 1.149262 0.933989 0.626458 1.054768 0.444953 0.444139 1.084931 -8.446528 0.961262 0.994871 1.032950 -2.716330 1.136075 0.847234 0.930532 0.761228
 0.872142 0.869902 1.107154 0.948579 0.723983 1.038058 0.596747 0.596485 1.059899 0.476904 0.968731 0.993120 1.020743 -0.639329 1.097309 0.884766 0.945917 0.821796
 0.945313 0.944332 1.042362 0.978197 0.878502 1.014535 0.816054 0.815715 1.023341 -2.637264 0.986659 0.996852 1.006949 -1.023842 1.038564 0.950853 0.977065 0.923228
 0.909269 0.907574 1.086022 0.968818 0.786070 1.035580 0.664137 0.663343 1.051791 -2.114245 0.984107 1.002761 1.023097 -2.094631 1.079120 0.919322 0.966929 0.868856
 0.923758 0.922410 1.060141 0.968406 0.836152 1.019830 0.763419 0.764020 1.032394 -0.793612 0.980137 0.994328 1.009525 1.381694 1.054334 0.931144 0.966781 0.894104
 0.922031 0.920541 1.069019 0.970322 0.825420 1.026122 0.737267 0.737232 1.039560 9.912463 0.982958 0.998292 1.014883 0.050758 1.062877 0.930039 0.968560 0.889689
 0.823235 0.820224 1.153444 0.931185 0.613384 1.056538 0.423151 0.420655 1.087493 -15.324422 0.959283 0.994925 1.034202 -3.618351 1.139861 0.841132 0.927932 0.752446
 0.959499 0.958761 1.028965 0.983652 0.908580 1.009174 0.862545 0.863235 1.015504 2.376250 0.989742 0.997091 1.003736 1.566657 1.026222 0.963609 0.982752 0.942834
 0.943133 0.942136 1.038628 0.975504 0.876675 1.011136 0.820979 0.821903 1.020105 7.932779 0.983900 0.993914 1.003977 3.271412 1.034897 0.948562 0.974292 0.921000
 0.831271 0.828271 1.153017 0.937122 0.623240 1.058642 0.432813 0.430222 1.089149 3.775521 0.964637 0.998905 1.037168 -0.113471 1.139916 0.848922 0.933795 0.761365
 0.862469 0.860103 1.128336 0.949810 0.692129 1.050715 0.533013 0.529302 1.075561 5.878652 0.972448 1.001352 1.032641 0.553725 1.117580 0.877016 0.947298 0.805191
 0.896972 0.895195 1.101271 0.964022 0.766047 1.042213 0.638175 0.634154 1.060903 -0.858493 0.981438 1.003988 1.027624 -1.463781 1.092992 0.908059 0.962318 0.853056
 0.973062 0.972509 1.028983 0.992912 0.929036 1.013658 0.879030 0.878006 1.018731 3.271951 0.997771 1.004079 1.009089 -0.052718 1.026977 0.976466 0.992405 0.959131
 0.931131 0.929940 1.058635 0.974066 0.844294 1.022385 0.760826 0.759375 1.034136 -1.451935 0.985105 0.999019 1.013167 0.272379 1.053585 0.938290 0.972869 0.902416
 0.934778 0.933599 1.057245 0.975447 0.853996 1.021427 0.781191 0.780780 1.032786 7.067460 0.986007 0.999249 1.012700 1.232176 1.052288 0.941572 0.974167 0.907726
 0.954640 0.953989 1.046723 0.985520 0.894716 1.021012 0.828615 0.823651 1.029270 0.775697 0.993367 1.004556 1.014274 1.337244 1.043164 0.959724 0.985127 0.934789
 0.845134 0.842202 1.141966 0.942962 0.650821 1.054716 0.474703 0.473973 1.082666 -4.351820 0.968448 0.999180 1.034429 -1.999406 1.129729 0.861499 0.939524 0.779851
 0.971661 0.971180 1.023556 0.990315 0.931294 1.009696 0.889995 0.889174 1.014298 6.645381 0.994850 1.000686 1.005268 2.257448 1.021751 0.974864 0.989871 0.958781
 0.956421 0.955700 1.035127 0.983611 0.899889 1.013394 0.844970 0.843664 1.020531 11.342141 0.990497 0.999442 1.007357 3.234782 1.032169 0.960951 0.982903 0.937876
 0.829350 0.826344 1.152407 0.935390 0.621675 1.057806 0.430505 0.427618 1.088200 7.110859 0.962944 0.997685 1.036157 0.258162 1.139207 0.846947 0.932163 0.759515
 0.854993 0.852407 1.126820 0.944195 0.679513 1.047142 0.521011 0.519622 1.072754 6.212646 0.967423 0.996230 1.028410 0.703313 1.115576 0.869802 0.941333 0.795917
 0.895818 0.893979 1.090517 0.960019 0.768238 1.034229 0.653551 0.653348 1.051889 1.266768 0.976802 0.997147 1.019430 0.317351 1.082366 0.906556 0.957866 0.853077
 0.970101 0.969447 1.013389 0.986856 0.931709 1.000780 0.902801 0.904941 1.004542 6.555227 0.990917 0.995071 0.998439 3.261703 1.011668 0.973017 0.985893 0.957811
 0.947886 0.946975 1.050552 0.982691 0.875925 1.021885 0.802211 0.800580 1.031158 0.962001 0.991503 1.002977 1.014071 0.559527 1.046503 0.953757 0.981872 0.924398
 0.921005 0.919571 1.062907 0.968202 0.826314 1.022056 0.745510 0.746477 1.034717 1.945766 0.980555 0.994929 1.010697 0.894820 1.057052 0.928891 0.966382 0.889180
 0.963886 0.963193 1.035981 0.988422 0.912803 1.015785 0.860770 0.859869 1.022052 -0.985611 0.994671 1.002390 1.009514 0.419943 1.033155 0.967962 0.987764 0.947232
 0.840491 0.837670 1.146640 0.940495 0.645633 1.056616 0.464820 0.461713 1.085327 1.526451 0.966450 0.999469 1.035921 -1.398749 1.134013 0.857006 0.937421 0.774788
 0.947058 0.946029 1.041050 0.979514 0.876415 1.014048 0.809694 0.811879 1.022778 4.610907 0.987716 0.997124 1.007077 0.247867 1.037227 0.952643 0.978172 0.924263
 0.934453 0.933118 1.048513 0.973543 0.850861 1.015847 0.775459 0.777787 1.026507 10.375237 0.983514 0.995078 1.007611 1.927819 1.044056 0.941056 0.971974 0.907156
 0.853569 0.851052 1.119586 0.941556 0.679944 1.042265 0.526721 0.525940 1.067269 9.672773 0.964392 0.992752 1.024241 2.667178 1.108960 0.868293 0.938744 0.795238
 0.873951 0.871841 1.105775 0.950430 0.724124 1.038574 0.589636 0.587908 1.060143 3.600954 0.970273 0.995295 1.022335 1.318735 1.096340 0.886625 0.948106 0.823436
 0.902213 0.900558 1.085856 0.962612 0.783872 1.032740 0.675940 0.674305 1.049423 -0.818532 0.978340 0.998084 1.019094 0.094030 1.078378 0.912206 0.960767 0.862439
 0.938797 0.937785 1.049535 0.975906 0.863236 1.017635 0.791177 0.791074 1.027649 -1.871253 0.985436 0.997400 1.009128 -1.426559 1.045141 0.945004 0.974735 0.913899
 0.931781 0.930324 1.058726 0.975089 0.837907 1.022229 0.749912 0.752802 1.034310 5.956786 0.986255 0.998829 1.013098 0.438306 1.053750 0.939133 0.973369 0.901424
 0.923132 0.922125 1.055096 0.965849 0.846023 1.016731 0.779898 0.775752 1.028576 6.780699 0.977070 0.992598 1.007079 2.151599 1.049693 0.930041 0.965035 0.896328
 0.936874 0.935551 1.058137 0.977623 0.850649 1.023104 0.767576 0.769009 1.034195 -4.239225 0.988206 1.000512 1.013876 -1.364441 1.053114 0.943785 0.976035 0.908778
 0.882351 0.880239 1.094365 0.952724 0.742720 1.032705 0.622114 0.622262 1.052494 7.390655 0.970944 0.993219 1.017862 2.412970 1.085783 0.894091 0.950284 0.835324
 0.926560 0.925151 1.098081 0.974779 0.828857 1.054145 0.732936 0.732947 1.067890 -19.353552 0.987432 1.003259 1.033466 -4.551436 1.091803 0.934588 0.972887 0.893755
 0.903395 0.901543 1.120438 0.966660 0.776274 1.062327 0.653315 0.653302 1.080661 -26.081392 0.983206 1.003954 1.039151 -6.362301 1.112118 0.913945 0.964202 0.860645
 0.897957 0.895924 1.104186 0.968859 0.744783 1.046198 0.584183 0.583534 1.065261 -4.882153 0.986726 1.008667 1.032863 -0.912817 1.096315 0.910017 0.966686 0.848779
 0.933589 0.932265 1.069201 0.981633 0.825351 1.032544 0.705455 0.704706 1.044726 4.483318 0.993408 1.008293 1.023746 1.705721 1.064379 0.941888 0.980264 0.899563
 0.974365 0.973723 1.024383 0.994530 0.921765 1.013505 0.855881 0.855285 1.017458 20.305359 0.998973 1.005090 1.009948 5.830606 1.023182 0.977988 0.994108 0.958815
 1.000405 1.000294 0.998579 1.002481 0.986934 1.002083 0.960882 0.960134 1.001174 18.353579 1.002443 1.003173 1.001263 5.624626 0.999376 1.000899 1.002727 0.997608
 0.925402 0.924004 1.066448 0.972114 0.831479 1.027266 0.746036 0.746227 1.039472 -5.323101 0.984259 0.998405 1.014342 -1.188868 1.060762 0.933217 0.970445 0.894053
 1.003365 1.003246 1.003288 1.006639 0.984462 1.006928 0.947448 0.946821 1.006018 15.223505 1.006876 1.007884 1.006252 4.818820 1.004057 1.004196 1.006870 0.999242
 0.960362 0.959558 1.038955 0.986920 0.904401 1.018601 0.848395 0.848132 1.024736 -3.597318 0.993752 1.001452 1.009734 -0.268925 1.035709 0.964832 0.986046 0.942076
 0.928398 0.926928 1.068145 0.977459 0.819559 1.029819 0.704508 0.704185 1.042480 10.492017 0.989565 1.004664 1.020598 2.891266 1.062920 0.936798 0.975935 0.893766
 0.942283 0.941187 1.055639 0.980671 0.861331 1.023960 0.779066 0.778695 1.033832 -5.959196 0.990514 1.002619 1.015041 -1.225149 1.051252 0.948803 0.979507 0.916028
 0.918566 0.917051 1.079210 0.972288 0.807486 1.033427 0.696362 0.695492 1.048054 -8.049891 0.986125 1.003355 1.021663 -1.963794 1.072865 0.927541 0.970749 0.882224
 0.824783 0.821676 1.165412 0.936533 0.603161 1.065774 0.390567 0.387705 1.097872 -9.999180 0.965539 1.002551 1.043193 -3.385876 1.151515 0.843370 0.933336 0.750929
 0.873847 0.871602 1.120478 0.954858 0.712437 1.048722 0.556831 0.554851 1.071665 -6.563562 0.975858 1.002687 1.031676 -1.710116 1.110451 0.887320 0.952590 0.820164
 0.938101 0.936979 1.057647 0.977887 0.856954 1.023825 0.778177 0.777611 1.034339 1.277954 0.988131 1.001166 1.014256 1.266373 1.052820 0.944724 0.976735 0.911399
 1.026327 1.026688 0.967998 1.008858 1.051843 0.986578 1.075215 1.077689 0.981462 6.768714 1.004234 1.000182 0.990101 3.952528 0.970771 1.023460 1.009178 1.036508
 0.924772 0.923359 1.069819 0.973352 0.824443 1.028489 0.725259 0.724719 1.041731 -1.833739 0.985847 1.001316 1.017832 -0.395879 1.063918 0.932918 0.971924 0.891923
 0.983082 0.982667 1.018811 0.996116 0.951772 1.009143 0.917457 0.918021 1.012275 -3.361644 0.999335 1.002967 1.005760 0.608641 1.017507 0.985373 0.995687 0.973538
 0.958109 0.957340 1.036668 0.984694 0.902439 1.014715 0.848033 0.848024 1.021497 2.932276 0.991569 0.999871 1.007873 1.380846 1.033631 0.962550 0.983832 0.939994
 0.838349 0.835509 1.153519 0.941206 0.636347 1.060828 0.443621 0.440577 1.090599 -9.677279 0.967960 1.002133 1.039671 -3.586846 1.140511 0.855363 0.938218 0.770703
 0.941278 0.940165 1.046631 0.977064 0.864473 1.016476 0.791453 0.793751 1.026078 -10.255326 0.986261 0.997185 1.008463 -1.920555 1.042444 0.947354 0.975698 0.916518
 0.925926 0.924517 1.059367 0.970772 0.831999 1.020930 0.746061 0.748539 1.033160 -5.706489 0.982273 0.996069 1.011019 -0.879056 1.054053 0.933527 0.969076 0.895203
 0.889458 0.887432 1.103623 0.960358 0.745749 1.041561 0.606650 0.605935 1.061451 -5.232396 0.978685 1.001707 1.026752 -1.574867 1.094958 0.901282 0.958211 0.842018
 0.897200 0.895390 1.093892 0.962051 0.767517 1.036833 0.644111 0.642752 1.054914 -3.814466 0.978854 1.000055 1.022923 -1.290363 1.085942 0.908013 0.960092 0.854027
 0.938468 0.937389 1.050439 0.975573 0.864899 1.018628 0.797587 0.796691 1.028540 8.483606 0.985149 0.997316 1.009413 2.501676 1.045837 0.944686 0.974487 0.913806
 0.943670 0.942694 1.042683 0.977137 0.875214 1.014744 0.809837 0.809306 1.023424 -3.457233 0.985684 0.996457 1.006704 -1.074066 1.038805 0.949248 0.976125 0.921086
 0.965886 0.965204 1.017529 0.984743 0.920755 1.003331 0.881454 0.885364 1.008266 5.658923 0.989346 0.994210 0.999133 3.244353 1.015558 0.969178 0.983739 0.951742
 0.920689 0.919534 1.074555 0.970439 0.828477 1.029311 0.738409 0.733151 1.043505 4.735722 0.983297 1.000998 1.018718 -0.826991 1.068290 0.928854 0.969372 0.889270
 0.968107 0.967410 1.017744 0.985931 0.925986 1.003700 0.888332 0.891337 1.008454 -0.366414 0.990437 0.995264 0.999292 1.747199 1.015759 0.971266 0.985040 0.954918
 0.929109 0.927723 1.068645 0.975898 0.832025 1.028622 0.736011 0.735811 1.041435 -5.905741 0.987876 1.002810 1.018541 -1.496464 1.062979 0.936923 0.974402 0.897305
 0.956963 0.956039 1.030128 0.982927 0.897090 1.009368 0.840374 0.843661 1.016272 -4.386138 0.989439 0.996392 1.003790 -0.147003 1.027242 0.961559 0.981648 0.938076
 0.936809 0.935441 1.047208 0.974686 0.853479 1.015457 0.777223 0.780660 1.025896 -2.783757 0.984438 0.995237 1.007349 -0.051792 1.042757 0.943317 0.973055 0.909876
 0.844222 0.841561 1.143244 0.942196 0.652583 1.056231 0.471269 0.467495 1.083977 -2.320207 0.967542 1.000628 1.036005 -0.617554 1.131110 0.860409 0.939571 0.780007
 0.857305 0.854911 1.132842 0.947009 0.685037 1.052533 0.523119 0.518429 1.078109 2.413513 0.970266 1.001127 1.033577 0.664638 1.121559 0.872075 0.944780 0.799084
 0.900071 0.898471 1.094935 0.963610 0.778956 1.039035 0.661460 0.656308 1.056582 3.052928 0.980079 1.002459 1.024814 1.252574 1.087105 0.910460 0.962274 0.859177
 0.916414 0.915055 1.068523 0.967055 0.815704 1.025277 0.718438 0.716430 1.038936 -8.903870 0.980024 0.997064 1.013955 -1.627691 1.062591 0.924816 0.965665 0.882871
 0.955175 0.954297 1.036205 0.983644 0.891383 1.013449 0.827676 0.829155 1.021155 2.229803 0.990830 0.999278 1.007485 1.486560 1.033230 0.960065 0.982614 0.934836
 0.963112 0.962721 1.032619 0.986280 0.919398 1.013560 0.872369 0.868371 1.019320 4.017292 0.992141 1.001089 1.008026 2.228714 1.029938 0.966908 0.986174 0.948550
 0.913803 0.912219 1.080155 0.968850 0.802813 1.031566 0.699556 0.699932 1.047057 -2.372371 0.983133 1.000565 1.019419 0.264643 1.073244 0.923035 0.966972 0.877019
 0.885690 0.883888 1.102101 0.956467 0.750285 1.039597 0.622662 0.618182 1.059146 3.805334 0.974797 0.999383 1.024435 0.898799 1.093353 0.897337 0.954834 0.839920
 0.949149 0.948185 1.045483 0.982204 0.879535 1.018963 0.809187 0.808344 1.027388 0.562902 0.990521 1.001301 1.011708 0.778364 1.041822 0.954696 0.981332 0.926544
 0.916964 0.915542 1.074341 0.969804 0.809480 1.029739 0.704624 0.703434 1.043983 -0.895987 0.983272 1.000637 1.018473 0.070047 1.068175 0.925849 0.968322 0.881700
 0.787213 0.783515 1.193242 0.919765 0.527267 1.073523 0.285073 0.282454 1.112029 -10.228948 0.954379 0.998048 1.046753 -3.857626 1.176615 0.809280 0.915875 0.699971
 0.852659 0.850101 1.132496 0.944058 0.673401 1.050295 0.506769 0.505141 1.076620 -3.506384 0.967781 0.998057 1.031294 -1.283692 1.121004 0.867808 0.941312 0.792607
 0.937393 0.936349 1.053638 0.975772 0.860793 1.020576 0.789139 0.788616 1.030896 5.059501 0.985698 0.998477 1.011179 2.061803 1.049022 0.943787 0.974711 0.911903
 1.071441 1.072874 0.917684 1.022099 1.163291 0.966299 1.255148 1.255788 0.952129 19.383385 1.008840 0.998119 0.977418 7.776188 0.924792 1.063379 1.023981 1.103051
 0.923418 0.922002 1.068282 0.972131 0.823479 1.027446 0.725666 0.724733 1.040651 0.874566 0.984637 1.000679 1.017020 0.710158 1.062746 0.931541 0.970847 0.890641
 0.999972 0.999956 0.997178 0.999973 0.996809 0.999379 0.990714 0.990769 0.998579 7.055039 0.999918 0.999954 0.998075 3.131032 0.997635 0.999967 1.000023 0.999544
 0.964974 0.964368 1.031388 0.987755 0.917280 1.013167 0.869156 0.868602 1.018873 2.711660 0.993536 1.000910 1.007467 1.675141 1.028841 0.968789 0.987211 0.949502
 0.794392 0.790780 1.188037 0.922511 0.544113 1.071559 0.312175 0.309677 1.108843 -13.048284 0.955966 0.998059 1.045405 -4.821915 1.171702 0.815592 0.918555 0.710178
 -1.203418 -1.207255 -0.811929 -1.072710 -1.471131 -0.925590 -1.727391 -1.727990 -0.888490 -20.049288 -1.039068 -0.997912 -0.952543 -6.974786 -0.827604 -1.181396 -1.077072 -1.291718
 0.333885 3.170210
 0.122679 2.934476
 -4.554399 3.295504
 -0.366463 3.632778
 -1.530157 -0.315871
 -3.811415 2.069214
 -0.135704 -0.138984
 1.264772 1.232184
 -3.836508 2.612327
 48.331871 -47.919498
 -0.487540 3.867878
 -3.146734 1.750024
 -3.628762 1.890524
 13.014968 -14.285790
 -4.575589 2.965985
 0.373600 3.380826
 -1.124006 2.851518
 -0.262611 1.963014
 -8.228651 -3.195071
