# Supplementary material for: AMS 3.0: prediction of post-translational modifications
Source: BMC Bioinformatics. 2010 Apr 28;11:210. doi: 10.1186/1471-2105-11-210 (PMC2874555; doi:10.1186/1471-2105-11-210)
Supplement: Additional file 2 — PTM predictor software with training data. PTM_Archive.tar.gz includes the predictor software binaries together with all trained ANNs in tar.gz compressed form. [file 1471-2105-11-210-S2.GZ › PTM_Archive/5-hydroxylysine/R/Rnet4.dat]

 2
 90 4 2
 1.084921 1.067553 1.013344 -19.791985
 1.109212 1.081511 0.983160 -11.270809
 1.251575 1.156597 0.853183 -28.570204
 1.217167 1.139525 0.903505 -13.913742
 1.158269 1.103416 0.944377 3.557592
 0.994046 0.964046 0.809762 -29.834702
 1.168937 1.145364 1.113551 -20.113586
 0.985454 0.932816 0.624606 23.502113
 1.190627 1.186368 1.285198 52.832798
 1.133949 1.033057 0.632656 -33.234787
 0.977928 0.950676 0.794393 8.857402
 0.956394 0.911834 0.667851 17.674936
 1.187098 1.099288 0.752542 22.134901
 1.219190 1.160570 0.949651 16.248285
 1.228706 1.200679 1.163569 -19.491680
 1.097923 1.104966 1.133215 2.327135
 1.053027 1.023643 0.895606 -5.146045
 1.056717 1.023958 0.890184 14.097178
 1.155685 1.159807 1.203533 11.514516
 1.135151 1.048582 0.710274 -25.084810
 1.040066 1.034445 0.969123 16.658018
 1.058226 1.042179 0.936271 34.017502
 1.276071 1.210934 1.030505 18.499098
 1.191293 1.126468 0.906873 16.511930
 1.096384 1.040770 0.821365 8.601227
 0.906765 0.875555 0.606367 15.500829
 1.112785 1.100522 1.042027 1.027159
 0.997541 0.958083 0.713608 9.478035
 1.071165 1.061143 1.014904 -10.615496
 1.299758 1.248471 1.168595 -2.392511
 0.808145 0.765467 0.507997 3.841090
 0.766431 0.706736 0.350147 44.900269
 1.021980 0.933881 0.538638 35.249371
 1.093214 1.029411 0.792102 4.237195
 1.117411 1.076583 0.947105 1.009576
 0.835638 0.786509 0.526081 0.026364
 0.911904 0.873921 0.679726 -10.260085
 0.982953 0.942800 0.727341 8.125761
 0.950986 0.926139 0.808002 -11.549529
 0.973765 0.894180 0.505719 15.962469
 1.304219 1.239278 1.018036 -56.025642
 1.328098 1.249626 0.994755 -78.871544
 0.929123 0.878735 0.598542 -10.357207
 0.898575 0.868903 0.647166 12.242874
 0.833824 0.822494 0.624919 57.940506
 0.883852 0.891305 0.814958 37.784534
 0.964943 0.919781 0.696795 0.415669
 0.884265 0.896397 0.835301 38.136581
 0.977470 0.962122 0.860564 -7.595468
 0.863921 0.823858 0.539147 35.066055
 0.863998 0.830013 0.657842 -8.608871
 0.924476 0.884229 0.706614 -19.354305
 1.151221 1.071754 0.812025 -29.787382
 1.152439 1.095614 0.898123 -24.657108
 1.030287 0.996272 0.817658 0.124684
 0.699781 0.691145 0.466437 28.417496
 0.873936 0.829920 0.627225 0.997504
 0.949897 0.934697 0.793102 -8.690959
 0.901575 0.875109 0.725103 5.323699
 1.192570 1.128020 0.958040 -27.322903
 0.853068 0.796620 0.475050 -50.437908
 0.818501 0.741547 0.297199 -3.319057
 0.934757 0.877439 0.628169 -29.687214
 0.938984 0.889283 0.690261 -36.106503
 0.880595 0.843522 0.651790 30.994333
 0.939681 0.904866 0.738744 -15.250194
 0.666110 0.599642 0.143696 17.546656
 1.227686 1.231390 1.409006 0.127049
 0.625003 0.566947 0.185834 1.231579
 0.952224 0.911588 0.702888 -1.256389
 0.686658 0.627837 0.241315 -13.539984
 0.660059 0.585444 0.129556 -10.028248
 1.040661 0.957522 0.615727 5.097033
 1.162189 1.098248 0.877953 3.638760
 1.153265 1.118674 1.032746 0.496562
 0.741632 0.667496 0.260409 -22.584574
 0.767881 0.721704 0.433216 10.112318
 1.000353 0.992422 0.945052 -0.015846
 0.893486 0.826992 0.504199 -6.087407
 1.097883 1.047291 0.855677 17.846792
 0.941532 0.910873 0.715127 -0.585100
 0.949666 0.901928 0.656299 -0.535519
 1.021159 0.912545 0.525386 -23.326460
 1.000404 0.923696 0.631967 -10.910877
 0.957156 0.920095 0.724708 7.317055
 0.832874 0.856114 0.771980 38.816006
 0.942943 0.895313 0.643521 1.340004
 0.929734 0.924808 0.830894 10.830231
 0.947653 0.924819 0.762439 0.238033
 1.045036 0.944506 0.614806 -27.356596
 -1.040538 -1.161262 -1.672723 -43.276974
 -12.626605 13.940009
 -10.936362 13.135435
 -6.852748 11.117824
 74.812042 -75.356506
 -16.762384 9.339462
 1.084925 1.067558 1.013361 -19.794102
 1.109217 1.081518 0.983181 -11.273472
 1.251584 1.156608 0.853220 -28.574720
 1.217174 1.139534 0.903536 -13.917356
 1.158273 1.103421 0.944395 3.555678
 0.994051 0.964052 0.809784 -29.837553
 1.168941 1.145370 1.113570 -20.115995
 0.985460 0.932823 0.624630 23.499437
 1.190626 1.186367 1.285197 52.833599
 1.133960 1.033071 0.632703 -33.241440
 0.977930 0.950679 0.794402 8.856624
 0.956397 0.911837 0.667862 17.673786
 1.187109 1.099302 0.752589 22.128769
 1.219201 1.160584 0.949697 16.242214
 1.228713 1.200688 1.163600 -19.495781
 1.097928 1.104972 1.133235 2.324613
 1.053027 1.023642 0.895605 -5.145146
 1.056732 1.023977 0.890247 14.087877
 1.155686 1.159808 1.203537 11.514276
 1.135156 1.048590 0.710298 -25.087435
 1.040071 1.034451 0.969146 16.655073
 1.058233 1.042188 0.936301 34.013630
 1.276084 1.210951 1.030559 18.491846
 1.191302 1.126480 0.906914 16.506594
 1.096390 1.040777 0.821388 8.598227
 0.906766 0.875556 0.606371 15.500597
 1.112792 1.100531 1.042057 1.023325
 0.997544 0.958087 0.713618 9.476789
 1.071169 1.061148 1.014921 -10.617732
 1.299770 1.248486 1.168645 -2.399161
 0.808150 0.765474 0.508019 3.838197
 0.766437 0.706744 0.350174 44.896793
 1.021993 0.933898 0.538693 35.241989
 1.093227 1.029427 0.792156 4.229823
 1.117422 1.076597 0.947151 1.003157
 0.835642 0.786514 0.526098 0.024260
 0.911914 0.873934 0.679768 -10.265879
 0.982955 0.942802 0.727349 8.124888
 0.951000 0.926157 0.808060 -11.558351
 0.973771 0.894188 0.505745 15.959229
 1.304219 1.239278 1.018036 -56.025635
 1.328097 1.249626 0.994755 -78.871529
 0.929137 0.878753 0.598602 -10.364926
 0.898589 0.868921 0.647226 12.235155
 0.833839 0.822512 0.624979 57.932789
 0.883862 0.891318 0.814999 37.779228
 0.964947 0.919786 0.696812 0.413485
 0.884277 0.896412 0.835350 38.130310
 0.977473 0.962127 0.860580 -7.597544
 0.863935 0.823876 0.539208 35.058338
 0.864003 0.830020 0.657865 -8.611864
 0.924483 0.884238 0.706645 -19.358263
 1.151235 1.071772 0.812082 -29.794840
 1.152449 1.095626 0.898165 -24.662546
 1.030292 0.996279 0.817682 0.121657
 0.699781 0.691145 0.466438 28.417492
 0.873942 0.829929 0.627255 0.993637
 0.949900 0.934700 0.793112 -8.692166
 0.901579 0.875115 0.725121 5.321383
 1.192582 1.128035 0.958091 -27.329584
 0.853076 0.796630 0.475086 -50.442421
 0.818512 0.741561 0.297244 -3.325065
 0.934765 0.877450 0.628204 -29.691700
 0.938989 0.889290 0.690283 -36.109097
 0.880600 0.843528 0.651810 30.991644
 0.939685 0.904871 0.738760 -15.251807
 0.666121 0.599656 0.143742 17.540401
 1.227685 1.231390 1.409006 0.127864
 0.625006 0.566951 0.185849 1.229995
 0.952231 0.911597 0.702918 -1.260292
 0.686661 0.627840 0.241326 -13.540575
 0.660064 0.585450 0.129578 -10.030412
 1.040672 0.957535 0.615771 5.091048
 1.162198 1.098259 0.877991 3.633342
 1.153271 1.118681 1.032770 0.493168
 0.741635 0.667499 0.260421 -22.585403
 0.767886 0.721709 0.433237 10.110492
 1.000357 0.992427 0.945068 -0.018060
 0.893490 0.826997 0.504217 -6.089364
 1.097893 1.047304 0.855720 17.840883
 0.941537 0.910880 0.715149 -0.587975
 0.949673 0.901936 0.656327 -0.539274
 1.021172 0.912562 0.525442 -23.333807
 1.000414 0.923708 0.632009 -10.916318
 0.957162 0.920102 0.724734 7.313887
 0.832875 0.856116 0.771986 38.815639
 0.942950 0.895321 0.643550 1.336301
 0.929737 0.924811 0.830906 10.828923
 0.947657 0.924824 0.762457 0.235790
 1.045048 0.944520 0.614853 -27.362991
 -1.040524 -1.161244 -1.672662 -43.284691
 -12.628609 13.941951
 -10.938364 13.137376
 -6.854732 11.119747
 74.810501 -75.355019
 -16.764391 9.341409
