# Supplementary material for: AMS 3.0: prediction of post-translational modifications
Source: BMC Bioinformatics. 2010 Apr 28;11:210. doi: 10.1186/1471-2105-11-210 (PMC2874555; doi:10.1186/1471-2105-11-210)
Supplement: Additional file 2 — PTM predictor software with training data. PTM_Archive.tar.gz includes the predictor software binaries together with all trained ANNs in tar.gz compressed form. [file 1471-2105-11-210-S2.GZ › PTM_Archive/5-hydroxylysine/R/Rnet6.dat]

 2
 90 6 2
 1.072011 1.045384 1.063233 -11.305579 -11.332262 1.070176
 1.067265 1.014503 1.050656 -11.565744 -12.573483 1.064302
 1.081832 0.892899 1.024849 -10.184819 -19.132935 1.072680
 1.058517 0.893576 1.008991 -2.142200 -10.519192 1.050344
 1.042219 0.919978 1.005663 8.624632 -4.628086 1.036143
 1.015568 0.970334 1.002257 -7.721860 -5.308106 1.013181
 1.091325 1.038175 1.073952 -5.010668 -2.156209 1.088206
 0.984102 0.883825 0.956073 16.351603 6.132693 0.979620
 1.089228 1.057344 1.078516 -2.384721 22.414692 1.086823
 1.027746 0.832569 0.969849 -2.378391 -17.809248 1.019200
 0.997833 0.956169 0.986067 10.772889 3.613762 0.996919
 0.979969 0.908751 0.959777 23.829212 9.636445 0.977116
 1.086846 0.928987 1.039764 1.519183 7.315050 1.079074
 1.101392 0.985939 1.066109 -1.690565 10.784620 1.095544
 1.117056 1.055879 1.096426 -8.671917 -10.386736 1.113833
 1.062436 1.062629 1.061792 -8.897332 5.771434 1.062092
 1.045142 0.994913 1.028729 11.147859 -10.664607 1.043043
 1.012090 0.938080 0.992482 9.492865 7.333007 1.008271
 1.096629 1.092869 1.092370 1.461758 13.546703 1.097007
 1.051765 0.889303 1.004729 15.653936 -12.533245 1.043867
 1.024538 1.001411 1.018138 4.689839 10.508346 1.023518
 1.019972 0.976265 1.007780 9.235293 19.625418 1.018132
 1.103465 0.959350 1.059347 2.634098 10.560041 1.096151
 1.066234 0.932657 1.026471 4.177365 10.624310 1.059788
 1.032137 0.927701 1.001510 3.405762 4.986768 1.027134
 0.956197 0.896313 0.941798 11.818034 15.706576 0.953830
 1.058527 1.025022 1.047810 -0.729464 0.470082 1.056802
 0.999367 0.908417 0.973339 5.158615 2.183980 0.995106
 1.045990 1.024016 1.039206 -2.354877 -0.902633 1.044740
 1.117729 0.995696 1.079184 -3.894330 -0.660618 1.111425
 0.988308 0.949099 0.976928 -6.926111 10.364854 0.985986
 0.963593 0.895321 0.944670 6.458185 21.457960 0.959821
 1.000346 0.835529 0.953238 5.434300 11.377573 0.992956
 1.019285 0.884483 0.979824 -1.626129 -0.784944 1.012863
 1.033267 0.935822 1.004361 -1.657189 -4.024788 1.028732
 0.989164 0.939444 0.973233 -20.945910 3.406555 0.986899
 1.017767 0.968858 1.003600 0.780087 9.532924 1.014602
 0.962457 0.856704 0.931684 8.334053 14.978220 0.958506
 1.019419 0.976205 1.006289 -1.699008 -4.999263 1.016413
 0.989581 0.849533 0.949947 7.127585 12.829178 0.983059
 1.092828 0.984259 1.058264 -15.289799 -28.070145 1.087184
 1.101731 0.971983 1.059411 -21.121435 -38.305462 1.094859
 1.058436 0.988813 1.035757 -1.511341 -6.653203 1.054532
 1.046680 1.012826 1.034989 5.954795 5.964293 1.044631
 1.012581 1.010005 1.011224 18.679848 28.869728 1.012234
 1.001035 1.018558 1.006181 16.075333 25.107780 1.002035
 1.002361 0.926055 0.981361 -2.897561 -5.903703 0.999433
 1.032338 1.069344 1.042100 14.369883 20.201714 1.034123
 1.019972 0.992436 1.011285 -1.940745 -6.127317 1.018587
 1.019403 0.967223 1.003175 10.259849 16.397791 1.016667
 0.996620 0.951267 0.982486 -3.099166 -6.476635 0.994344
 1.014326 0.948491 0.993557 -5.443143 -9.076665 1.011215
 1.073301 0.919595 1.025419 -10.468085 -13.471592 1.065669
 1.068706 0.959029 1.034439 -6.440545 -10.558312 1.063165
 1.021103 0.960155 1.002849 3.534029 0.063783 1.018334
 0.928044 0.942218 0.933366 14.906439 9.549505 0.929045
 0.995742 0.931248 0.975575 -0.788303 -2.271092 0.992364
 1.007343 0.993006 1.002936 1.077133 -6.165331 1.006756
 0.990510 0.952443 0.979141 4.419167 1.488986 0.988873
 1.082855 0.947293 1.040248 -11.810143 -13.521827 1.076229
 0.961096 0.888876 0.940193 -10.833202 -15.569968 0.957756
 0.955142 0.859157 0.927971 -4.755701 -5.974135 0.950895
 1.037392 0.954220 1.010036 -9.709068 -18.619581 1.032955
 1.016107 0.929036 0.988571 -0.196707 -5.311773 1.011472
 0.979181 0.918374 0.960698 10.385748 10.697797 0.976581
 0.984156 0.929615 0.967274 -6.315822 -3.332279 0.981721
 0.893509 0.823092 0.874836 4.170064 -0.287763 0.890621
 1.105961 1.079103 1.093223 8.223019 -7.421107 1.104135
 0.875477 0.805333 0.856527 11.425403 -2.954079 0.872552
 1.015096 0.953066 0.995798 -17.151794 1.816400 1.011965
 0.923047 0.865373 0.907220 -0.287766 -6.862131 0.920251
 0.911327 0.826221 0.887719 4.150907 -2.304182 0.907102
 1.033927 0.878303 0.986859 -0.136871 -3.864550 1.026767
 1.055014 0.912310 1.011511 4.388663 4.511678 1.048463
 1.065387 0.980298 1.037919 5.183312 4.200961 1.061927
 0.940506 0.842933 0.911155 -19.460817 -10.829680 0.936314
 0.973827 0.935704 0.962233 6.747909 4.525980 0.971915
 1.012974 0.982086 1.002676 8.332039 2.485430 1.012152
 1.033165 0.964260 1.011874 -6.949128 -0.697324 1.029502
 1.025508 0.905813 0.989426 1.895833 9.510279 1.020737
 1.006533 0.958326 0.992440 1.816625 -1.290248 1.004504
 1.008965 0.929006 0.984806 1.607867 -2.986044 1.005555
 1.029585 0.827963 0.967552 -7.359511 -13.764583 1.019639
 1.013550 0.871313 0.970021 -1.742346 -4.642742 1.006464
 0.993986 0.928749 0.974578 5.929155 6.210464 0.991042
 0.948699 1.017468 0.967443 17.987139 25.688053 0.951513
 1.006659 0.931270 0.983878 2.662795 -0.755278 1.003236
 0.988643 0.985822 0.988626 6.823704 8.944923 0.988797
 1.004691 0.972286 0.995275 1.915132 1.781037 1.003429
 1.034198 0.841769 0.974851 -10.762388 -16.481686 1.024656
 -0.961650 -1.155013 -1.020018 -13.356834 -25.771145 -0.971289
 -14.496700 14.323765
 -10.611971 15.266768
 -11.640019 16.192255
 41.442841 -41.629593
 55.854752 -56.067657
 -15.248651 13.403873
 -17.925587 11.034475
 1.071969 1.045314 1.063184 -11.289690 -11.306228 1.070132
 1.067216 1.014422 1.050600 -11.546996 -12.543504 1.064252
 1.081720 0.892714 1.024720 -10.145076 -19.063526 1.072566
 1.058410 0.893397 1.008865 -2.103230 -10.452426 1.050234
 1.042128 0.919827 1.005557 8.657585 -4.571541 1.036049
 1.015525 0.970262 1.002207 -7.708846 -5.280252 1.013136
 1.091246 1.038045 1.073861 -4.979873 -2.108495 1.088126
 0.984081 0.883791 0.956049 16.357374 6.146137 0.979599
 1.089122 1.057168 1.078392 -2.341453 22.478760 1.086714
 1.027683 0.832464 0.969776 -2.355665 -17.769918 1.019135
 0.997784 0.956087 0.986009 10.789403 3.644930 0.996868
 0.979906 0.908647 0.959703 23.849045 9.676323 0.977051
 1.086750 0.928827 1.039652 1.557777 7.374003 1.078975
 1.101308 0.985799 1.066011 -1.653438 10.835194 1.095459
 1.116986 1.055762 1.096345 -8.640581 -10.345083 1.113761
 1.062402 1.062573 1.061753 -8.884813 5.792675 1.062057
 1.045063 0.994781 1.028636 11.178729 -10.615817 1.042962
 1.012072 0.938050 0.992460 9.498493 7.345097 1.008252
 1.096560 1.092752 1.092289 1.502219 13.585917 1.096936
 1.051693 0.889185 1.004646 15.677075 -12.488032 1.043794
 1.024488 1.001329 1.018080 4.707006 10.539112 1.023467
 1.019907 0.976158 1.007705 9.257989 19.666094 1.018065
 1.103342 0.959147 1.059204 2.676863 10.636685 1.096025
 1.066145 0.932508 1.026367 4.208538 10.680179 1.059696
 1.032087 0.927618 1.001452 3.423118 5.017873 1.027084
 0.956197 0.896314 0.941798 11.818032 15.706574 0.953830
 1.058463 1.024917 1.047736 -0.707291 0.509820 1.056737
 0.999348 0.908384 0.973316 5.165530 2.196372 0.995086
 1.045952 1.023952 1.039161 -2.341601 -0.878838 1.044701
 1.117620 0.995514 1.079056 -3.856021 -0.591961 1.111312
 0.988279 0.949051 0.976894 -6.920476 10.384035 0.985956
 0.963558 0.895263 0.944629 6.465455 21.481447 0.959785
 1.000252 0.835372 0.953128 5.467010 11.436790 0.992860
 1.019197 0.884336 0.979721 -1.594718 -0.729599 1.012773
 1.033200 0.935709 1.004282 -1.632510 -3.982510 1.028663
 0.989117 0.939365 0.973177 -20.927439 3.435662 0.986851
 1.017728 0.968793 1.003554 0.784022 9.560486 1.014562
 0.962388 0.856589 0.931603 8.372985 15.017334 0.958435
 1.019383 0.976145 1.006247 -1.695123 -4.973584 1.016376
 0.989503 0.849404 0.949856 7.151476 12.878803 0.982979
 1.092827 0.984259 1.058264 -15.289797 -28.070141 1.087184
 1.101731 0.971983 1.059410 -21.121431 -38.305454 1.094858
 1.058309 0.988603 1.035609 -1.467085 -6.573887 1.054402
 1.046553 1.012615 1.034842 5.999051 6.043609 1.044501
 1.012454 1.009795 1.011076 18.724102 28.949043 1.012104
 1.000947 1.018413 1.006079 16.105747 25.162292 1.001946
 1.002325 0.925996 0.981319 -2.885037 -5.881257 0.999396
 1.032235 1.069173 1.041980 14.405839 20.266155 1.034017
 1.019938 0.992379 1.011245 -1.928842 -6.105984 1.018552
 1.019276 0.967013 1.003027 10.304105 16.477106 1.016537
 0.996571 0.951186 0.982429 -3.082000 -6.445873 0.994294
 1.014261 0.948383 0.993481 -5.420448 -9.035992 1.011149
 1.073179 0.919392 1.025276 -10.425321 -13.394947 1.065543
 1.068616 0.958881 1.034335 -6.409372 -10.502442 1.063073
 1.021053 0.960072 1.002791 3.551384 0.094889 1.018283
 0.928045 0.942219 0.933366 14.906437 9.549500 0.929045
 0.995678 0.931143 0.975501 -0.766132 -2.231358 0.992299
 1.007323 0.992973 1.002913 1.084048 -6.152938 1.006736
 0.990472 0.952380 0.979097 4.432443 1.512778 0.988834
 1.082745 0.947111 1.040120 -11.771834 -13.453167 1.076116
 0.961061 0.888816 0.940151 -10.816938 -15.548537 0.957720
 0.955094 0.859076 0.927914 -4.734082 -5.944664 0.950845
 1.037284 0.954041 1.009910 -9.667234 -18.553034 1.032845
 1.016018 0.928888 0.988468 -0.165579 -5.256282 1.011381
 0.979124 0.918281 0.960632 10.403481 10.733533 0.976524
 0.984138 0.929585 0.967253 -6.314643 -3.319280 0.981702
 0.893478 0.823040 0.874799 4.190028 -0.270441 0.890589
 1.105884 1.078976 1.093133 8.233788 -7.368755 1.104056
 0.875457 0.805299 0.856503 11.437383 -2.942550 0.872531
 1.015023 0.952945 0.995713 -17.115887 1.859092 1.011891
 0.922992 0.865283 0.907156 -0.276514 -6.826289 0.920195
 0.911272 0.826130 0.887655 4.161954 -2.267910 0.907045
 1.033841 0.878160 0.986759 -0.102758 -3.811625 1.026679
 1.054948 0.912199 1.011434 4.418240 4.551764 1.048395
 1.065335 0.980210 1.037858 5.208395 4.232250 1.061873
 0.940427 0.842803 0.911064 -19.435675 -10.780007 0.936234
 0.973773 0.935616 0.962170 6.760763 4.560840 0.971859
 1.012942 0.982032 1.002639 8.345311 2.505026 1.012119
 1.033122 0.964190 1.011825 -6.939539 -0.669522 1.029459
 1.025457 0.905728 0.989366 1.914486 9.542294 1.020685
 1.006484 0.958244 0.992383 1.833791 -1.259482 1.004453
 1.008900 0.928898 0.984731 1.630563 -2.945368 1.005488
 1.029463 0.827760 0.967409 -7.316746 -13.687940 1.019513
 1.013461 0.871164 0.969917 -1.711174 -4.586875 1.006372
 0.993936 0.928666 0.974520 5.946510 6.241569 0.990991
 0.948699 1.017468 0.967443 17.987135 25.688047 0.951513
 1.006595 0.931164 0.983804 2.684968 -0.715538 1.003171
 0.988623 0.985789 0.988603 6.830619 8.957315 0.988777
 1.004653 0.972223 0.995231 1.928409 1.804832 1.003390
 1.034088 0.841586 0.974723 -10.724079 -16.413027 1.024543
 -0.961777 -1.155223 -1.020165 -13.312578 -25.691828 -0.971419
 -14.470932 14.297992
 -10.586227 15.241020
 -11.614257 16.166489
 41.463417 -41.650169
 55.873569 -56.086479
 -15.222882 13.378102
 -17.899788 11.008675
