# Supplementary material for: AMS 3.0: prediction of post-translational modifications
Source: BMC Bioinformatics. 2010 Apr 28;11:210. doi: 10.1186/1471-2105-11-210 (PMC2874555; doi:10.1186/1471-2105-11-210)
Supplement: Additional file 2 — PTM predictor software with training data. PTM_Archive.tar.gz includes the predictor software binaries together with all trained ANNs in tar.gz compressed form. [file 1471-2105-11-210-S2.GZ › PTM_Archive/5-hydroxylysine/R/Rnet8.dat]

 2
 90 8 2
 -8.874154 1.044852 1.024078 0.992710 1.003335 0.952604 -9.141623 1.017411
 -9.736587 1.049729 1.021491 0.979970 0.993474 0.925700 -9.838403 1.013120
 -12.479617 1.056370 0.975938 0.859855 0.896002 0.705710 -8.392781 0.954241
 -8.099368 1.042521 0.973944 0.874648 0.905728 0.743735 -4.802059 0.955109
 -0.781606 1.025335 0.974299 0.899305 0.923205 0.800983 1.314232 0.959867
 -3.078511 1.013561 0.993157 0.962184 0.972248 0.921059 -2.876514 0.987140
 -0.411082 1.041520 1.005994 0.953393 0.970412 0.884383 -2.998062 0.995606
 -1.716758 1.011357 0.980882 0.935575 0.950021 0.874687 4.374109 0.972147
 12.853986 1.025388 0.995099 0.949030 0.964792 0.892532 4.729220 0.985210
 -15.667048 1.040475 0.968382 0.866133 0.896707 0.725370 -7.155384 0.950419
 2.050533 1.007033 0.991551 0.968741 0.975335 0.934207 3.800693 0.988062
 7.274497 1.003186 0.980960 0.947782 0.957794 0.898734 9.423275 0.975499
 5.441311 1.059389 0.992016 0.893894 0.924715 0.763676 1.886016 0.973433
 7.265910 1.058289 1.003617 0.925353 0.949621 0.821941 2.363045 0.989006
 -1.594782 1.056341 1.016073 0.959919 0.976944 0.886874 -4.758118 1.005911
 3.564002 1.031311 1.022138 1.008897 1.013189 0.991780 -1.956680 1.019686
 -3.246986 1.025576 0.998592 0.961246 0.971693 0.906805 0.907439 0.992938
 6.243095 1.023773 0.998351 0.959476 0.972759 0.910180 3.587111 0.990300
 2.649806 1.037026 1.019355 0.998693 1.002691 0.965558 2.564256 1.017745
 -4.517181 1.051839 0.989408 0.896604 0.926824 0.775753 -1.608638 0.970939
 6.579566 1.020140 1.010103 0.994890 0.999833 0.972210 4.854863 1.007428
 11.398221 1.022175 1.006096 0.982026 0.989653 0.947253 8.246649 1.001883
 7.129925 1.059861 0.992105 0.894184 0.924828 0.764992 4.002306 0.973692
 6.350027 1.043974 0.985979 0.901554 0.928274 0.790167 4.141967 0.969932
 1.602208 1.029095 0.987617 0.926433 0.945838 0.845206 1.298961 0.975863
 7.251583 0.995733 0.986231 0.967158 0.973800 0.938233 7.132917 0.982480
 0.616002 1.035839 1.016070 0.988419 0.996718 0.949620 -0.108267 1.011568
 1.601105 1.011058 0.979676 0.932062 0.947437 0.867961 2.114116 0.970455
 -0.808533 1.026353 1.012676 0.993169 0.999149 0.966175 -0.733563 1.009302
 1.216934 1.059550 0.995601 0.904579 0.932839 0.785216 -1.028985 0.978614
 5.818562 1.010753 0.991672 0.961007 0.971694 0.921397 -0.709823 0.985210
 12.136639 1.007463 0.983190 0.943900 0.957711 0.892368 6.291683 0.974842
 8.744318 1.031870 0.974144 0.888046 0.915750 0.772610 7.859168 0.957682
 1.317527 1.032828 0.982918 0.909740 0.932829 0.811630 3.488114 0.969188
 -1.604555 1.031025 0.992170 0.935573 0.953369 0.860153 0.612728 0.981556
 0.615539 1.010592 0.987173 0.953336 0.963511 0.906854 -4.746624 0.981219
 7.291959 1.023826 0.998459 0.957871 0.972234 0.906906 1.076622 0.989516
 7.050330 1.003095 0.972018 0.929909 0.941117 0.867568 7.118745 0.966038
 -4.827499 1.025485 1.001499 0.965188 0.977704 0.920550 -4.523576 0.993707
 8.372024 1.020773 0.973968 0.904049 0.926437 0.808659 7.232810 0.960704
 -18.513172 1.039005 0.997186 0.951423 0.965940 0.892860 -13.424697 0.988052
 -24.952957 1.046233 0.994823 0.935110 0.954030 0.858818 -18.190073 0.982959
 -4.582416 1.071416 1.033391 0.977460 0.995228 0.902705 -2.763240 1.022756
 4.385370 1.060643 1.037475 1.003231 1.014085 0.955881 4.040651 1.031282
 19.594664 1.040129 1.034155 1.024178 1.027329 1.007038 15.185430 1.032720
 18.007111 1.020773 1.024342 1.029103 1.027517 1.031216 14.206342 1.025968
 -5.134041 1.022054 0.992493 0.948669 0.962610 0.890986 -3.721663 0.983921
 14.800200 1.037001 1.042189 1.049389 1.047015 1.056026 11.536251 1.044201
 -3.618114 1.022579 1.007590 0.985597 0.992574 0.956333 -1.915564 1.003214
 10.129288 1.051726 1.026423 0.988442 1.000624 0.935855 7.644575 1.019409
 -5.435710 1.026006 1.003741 0.972109 0.981702 0.928980 -4.160720 0.998189
 -7.273722 1.036967 1.004999 0.959919 0.973642 0.898927 -5.750865 0.997115
 -9.233099 1.067352 0.997143 0.898262 0.928057 0.766135 -7.261229 0.979385
 -6.580581 1.054167 1.003563 0.932609 0.953928 0.837360 -4.405066 0.991018
 0.765712 1.028623 1.004358 0.970275 0.980536 0.922915 2.104122 0.998689
 6.167846 0.991477 1.003153 1.021926 1.015966 1.042641 7.255526 1.007134
 -1.873312 1.028638 0.999659 0.958371 0.970761 0.902233 -1.712100 0.992442
 -3.582641 1.018826 1.012806 1.004566 1.006900 0.991563 -1.337087 1.011575
 2.548309 1.013574 0.997597 0.974697 0.981463 0.942944 2.652488 0.993796
 -8.876546 1.060677 0.995355 0.903928 0.931497 0.782688 -7.389821 0.978989
 -10.439247 1.009616 0.987273 0.953943 0.964220 0.907715 -7.061635 0.981345
 -4.897344 1.011062 0.982181 0.939051 0.952558 0.879572 -3.249931 0.974319
 -6.997822 1.042872 0.999670 0.938493 0.956957 0.856548 -5.885973 0.988821
 -3.395688 1.032491 0.991779 0.933911 0.951436 0.856296 -3.055878 0.981428
 8.198692 1.010680 0.986785 0.952476 0.962740 0.904789 6.711667 0.980962
 -3.130351 1.007508 0.986114 0.955275 0.964149 0.910729 -3.000671 0.981177
 2.879258 0.991949 0.979849 0.960582 0.966664 0.930848 6.710977 0.976771
 4.100205 1.034657 1.003061 0.960900 0.972644 0.904675 -0.439216 0.996115
 -2.608507 0.988387 0.976808 0.958421 0.964263 0.931205 4.406225 0.973562
 -5.038666 1.032430 1.004537 0.965335 0.977111 0.911403 -6.024699 0.997950
 -3.558622 1.000210 0.984431 0.958677 0.967606 0.923586 -1.987281 0.979221
 -1.055284 1.002032 0.977841 0.939353 0.952622 0.888146 -0.226232 0.969944
 -2.045345 1.053953 0.991610 0.903659 0.929850 0.784302 -0.178273 0.976119
 2.205440 1.053432 0.995801 0.915667 0.939194 0.806419 3.118945 0.981981
 1.427459 1.044574 1.004709 0.951068 0.965727 0.876013 3.206895 0.996369
 -8.702504 1.014221 0.981710 0.936230 0.949276 0.872324 -7.760070 0.974285
 0.959836 1.013101 0.996962 0.972385 0.980150 0.937881 3.092576 0.992517
 3.310669 1.018191 1.004194 0.988066 0.990869 0.960169 4.640838 1.003387
 -2.043446 1.031241 0.996938 0.946744 0.962731 0.881371 -0.722949 0.987154
 3.006704 1.038125 0.992579 0.929707 0.947676 0.841741 2.779562 0.982359
 0.172084 1.024073 1.004724 0.976781 0.985113 0.936630 0.908185 1.000089
 -1.103335 1.030951 0.998560 0.951862 0.966035 0.887386 0.083565 0.990329
 -9.289404 1.058929 0.973230 0.851467 0.888606 0.689919 -6.920789 0.950922
 -3.045088 1.040584 0.981057 0.897197 0.922689 0.785478 -2.015219 0.965875
 4.725655 1.018265 0.993870 0.959080 0.969548 0.911358 4.341537 0.987852
 17.763550 0.986723 1.015032 1.066193 1.050048 1.128680 14.805290 1.025483
 0.473655 1.029727 0.999928 0.957061 0.969892 0.897138 1.274220 0.992471
 6.580195 1.004900 1.006243 1.008302 1.007328 1.007986 5.674418 1.007179
 2.535067 1.018131 1.005126 0.986652 0.992234 0.959810 2.320156 1.002202
 -11.855700 1.055151 0.971589 0.853288 0.889456 0.697332 -9.178387 0.949862
 -18.858938 -0.924570 -1.004866 -1.122404 -1.085249 -1.278467 -14.104145 -1.027300
 40.209213 -40.482182
 -6.384082 7.374001
 -4.048183 8.480066
 -6.522024 4.583966
 -3.044436 8.471911
 -3.050426 6.574090
 29.917198 -29.892714
 -7.559897 4.669930
 -11.616186 2.270193
 -8.875726 1.044855 1.024081 0.992713 1.003338 0.952609 -9.142662 1.017414
 -9.738927 1.049733 1.021495 0.979976 0.993479 0.925707 -9.839967 1.013124
 -12.490043 1.056385 0.975955 0.859876 0.896023 0.705740 -8.398813 0.954259
 -8.109541 1.042535 0.973961 0.874670 0.905747 0.743765 -4.807939 0.955126
 -0.789302 1.025346 0.974312 0.899321 0.923220 0.801006 1.309882 0.959880
 -3.083579 1.013568 0.993165 0.962195 0.972258 0.921073 -2.879201 0.987149
 -0.411161 1.041521 1.005995 0.953394 0.970412 0.884383 -2.998130 0.995606
 -1.732161 1.011378 0.980907 0.935606 0.950050 0.874730 4.364943 0.972172
 12.853366 1.025389 0.995100 0.949032 0.964794 0.892535 4.728765 0.985212
 -15.673880 1.040484 0.968393 0.866147 0.896720 0.725390 -7.159151 0.950430
 2.045827 1.007041 0.991560 0.968752 0.975345 0.934222 3.797363 0.988071
 7.268608 1.003195 0.980970 0.947795 0.957806 0.898752 9.419289 0.975510
 5.432060 1.059402 0.992031 0.893912 0.924732 0.763702 1.881062 0.973448
 7.257674 1.058300 1.003629 0.925369 0.949637 0.821964 2.358748 0.989019
 -1.600545 1.056349 1.016082 0.959930 0.976954 0.886890 -4.761156 1.005920
 3.558811 1.031319 1.022148 1.008909 1.013199 0.991796 -1.960192 1.019696
 -3.249233 1.025581 0.998598 0.961252 0.971699 0.906814 0.905395 0.992944
 6.230492 1.023789 0.998370 0.959499 0.972781 0.910213 3.580570 0.990320
 2.647010 1.037031 1.019361 0.998700 1.002697 0.965568 2.561898 1.017751
 -4.520216 1.051844 0.989414 0.896611 0.926831 0.775763 -1.610270 0.970945
 6.574071 1.020148 1.010112 0.994902 0.999843 0.972227 4.851677 1.007438
 11.390957 1.022186 1.006108 0.982041 0.989667 0.947274 8.242438 1.001896
 7.116246 1.059880 0.992127 0.894212 0.924854 0.765032 3.994379 0.973715
 6.340056 1.043988 0.985996 0.901575 0.928293 0.790196 4.136188 0.969949
 1.596655 1.029102 0.987626 0.926445 0.945848 0.845223 1.295743 0.975872
 7.251580 0.995734 0.986231 0.967159 0.973800 0.938233 7.132915 0.982480
 0.608906 1.035849 1.016082 0.988434 0.996731 0.949641 -0.112380 1.011580
 1.598892 1.011061 0.979680 0.932066 0.947441 0.867968 2.112834 0.970459
 -0.812782 1.026360 1.012683 0.993178 0.999157 0.966188 -0.736025 1.009309
 1.204681 1.059568 0.995621 0.904605 0.932863 0.785251 -1.036085 0.978635
 5.813639 1.010761 0.991681 0.961019 0.971705 0.921413 -0.713426 0.985219
 12.130997 1.007472 0.983200 0.943913 0.957723 0.892386 6.287810 0.974853
 8.735417 1.031882 0.974159 0.888065 0.915767 0.772636 7.854528 0.957697
 1.310589 1.032837 0.982929 0.909754 0.932842 0.811649 3.484953 0.969200
 -1.609134 1.031031 0.992177 0.935582 0.953378 0.860166 0.610701 0.981564
 0.610339 1.010599 0.987182 0.953347 0.963522 0.906870 -4.750062 0.981228
 7.289849 1.023831 0.998464 0.957878 0.972240 0.906916 1.074601 0.989522
 7.037387 1.003111 0.972037 0.929933 0.941139 0.867602 7.111965 0.966058
 -4.827371 1.025487 1.001501 0.965190 0.977705 0.920552 -4.523600 0.993709
 8.368196 1.020778 0.973975 0.904058 0.926444 0.808671 7.230728 0.960711
 -18.513166 1.039004 0.997186 0.951423 0.965940 0.892860 -13.424695 0.988052
 -24.952950 1.046233 0.994823 0.935110 0.954030 0.858818 -18.190069 0.982958
 -4.596568 1.071436 1.033415 0.977489 0.995256 0.902747 -2.771440 1.022780
 4.371217 1.060663 1.037498 1.003260 1.014113 0.955922 4.032451 1.031306
 19.580507 1.040149 1.034179 1.024207 1.027356 1.007080 15.177229 1.032744
 17.997379 1.020787 1.024358 1.029124 1.027536 1.031245 14.200705 1.025985
 -5.138050 1.022059 0.992499 0.948678 0.962618 0.890997 -3.723985 0.983928
 14.788710 1.037017 1.042208 1.049412 1.047037 1.056059 11.529591 1.044221
 -3.621923 1.022584 1.007596 0.985605 0.992582 0.956344 -1.917770 1.003220
 10.115128 1.051745 1.026447 0.988472 1.000651 0.935896 7.636373 1.019434
 -5.441196 1.026013 1.003750 0.972121 0.981712 0.928996 -4.163898 0.998199
 -7.280974 1.036977 1.005011 0.959934 0.973656 0.898948 -5.755068 0.997127
 -9.246767 1.067371 0.997166 0.898290 0.928084 0.766175 -7.269150 0.979409
 -6.590545 1.054181 1.003579 0.932629 0.953947 0.837389 -4.410841 0.991035
 0.760162 1.028631 1.004367 0.970286 0.980547 0.922932 2.100905 0.998698
 6.167840 0.991477 1.003153 1.021927 1.015966 1.042641 7.255520 1.007134
 -1.880399 1.028648 0.999671 0.958386 0.970775 0.902254 -1.716208 0.992454
 -3.584854 1.018829 1.012809 1.004571 1.006904 0.991570 -1.338371 1.011579
 2.544064 1.013580 0.997604 0.974706 0.981471 0.942957 2.650028 0.993803
 -8.888790 1.060694 0.995375 0.903954 0.931520 0.782723 -7.396917 0.979010
 -10.440790 1.009619 0.987275 0.953947 0.964223 0.907720 -7.062578 0.981348
 -4.899396 1.011065 0.982184 0.939056 0.952562 0.879578 -3.251201 0.974323
 -7.008305 1.042887 0.999687 0.938515 0.956978 0.856579 -5.892046 0.988839
 -3.405830 1.032505 0.991796 0.933932 0.951456 0.856326 -3.061738 0.981445
 8.190683 1.010691 0.986799 0.952492 0.962755 0.904812 6.707078 0.980975
 -3.136311 1.007516 0.986124 0.955287 0.964160 0.910746 -3.004031 0.981187
 2.878717 0.991950 0.979849 0.960583 0.966665 0.930850 6.710683 0.976772
 4.086555 1.034677 1.003084 0.960929 0.972671 0.904715 -0.447166 0.996138
 -2.609249 0.988388 0.976809 0.958422 0.964264 0.931207 4.405810 0.973563
 -5.045784 1.032439 1.004548 0.965350 0.977124 0.911424 -6.028684 0.997962
 -3.570239 1.000224 0.984448 0.958699 0.967627 0.923617 -1.993428 0.979239
 -1.066281 1.002046 0.977858 0.939375 0.952642 0.888176 -0.232210 0.969962
 -2.051609 1.053963 0.991621 0.903674 0.929864 0.784322 -0.182266 0.976131
 2.203250 1.053437 0.995807 0.915674 0.939200 0.806429 3.117103 0.981987
 1.425783 1.044577 1.004713 0.951073 0.965732 0.876020 3.205529 0.996374
 -8.711431 1.014234 0.981725 0.936248 0.949293 0.872350 -7.765117 0.974300
 0.947592 1.013116 0.996980 0.972408 0.980171 0.937912 3.086167 0.992536
 3.308884 1.018194 1.004198 0.988071 0.990873 0.960175 4.639646 1.003391
 -2.051143 1.031251 0.996950 0.946759 0.962744 0.881392 -0.727104 0.987167
 3.002615 1.038132 0.992586 0.929717 0.947685 0.841754 2.776849 0.982367
 0.166599 1.024081 1.004733 0.976793 0.985123 0.936646 0.905007 1.000098
 -1.110587 1.030961 0.998572 0.951877 0.966049 0.887407 0.079363 0.990342
 -9.303072 1.058948 0.973252 0.851496 0.888632 0.689959 -6.928710 0.950945
 -3.055053 1.040598 0.981073 0.897218 0.922709 0.785507 -2.020995 0.965892
 4.720104 1.018273 0.993879 0.959092 0.969559 0.911374 4.338320 0.987862
 17.763544 0.986723 1.015032 1.066193 1.050048 1.128681 14.805285 1.025483
 0.466569 1.029737 0.999940 0.957076 0.969905 0.897159 1.270115 0.992483
 6.577981 1.004903 1.006246 1.008307 1.007332 1.007993 5.673133 1.007183
 2.530824 1.018137 1.005133 0.986660 0.992242 0.959823 2.317697 1.002210
 -11.867944 1.055169 0.971609 0.853313 0.889480 0.697368 -9.185482 0.949883
 -18.873085 -0.924550 -1.004842 -1.122375 -1.085222 -1.278425 -14.112343 -1.027275
 40.205376 -40.478348
 -6.389778 7.379693
 -4.053876 8.485756
 -6.527711 4.589651
 -3.050126 8.477597
 -3.056103 6.579763
 29.912624 -29.888142
 -7.565589 4.675618
 -11.621892 2.275895
