# Supplementary material for: AMS 3.0: prediction of post-translational modifications
Source: BMC Bioinformatics. 2010 Apr 28;11:210. doi: 10.1186/1471-2105-11-210 (PMC2874555; doi:10.1186/1471-2105-11-210)
Supplement: Additional file 2 — PTM predictor software with training data. PTM_Archive.tar.gz includes the predictor software binaries together with all trained ANNs in tar.gz compressed form. [file 1471-2105-11-210-S2.GZ › PTM_Archive/aaindex1]

H ANDN920101
D alpha-CH chemical shifts (Andersen et al., 1992)
R LIT:1810048b PMID:1575719
A Andersen, N.H., Cao, B. and Chen, C.
T Peptide/protein structure analysis using the chemical shift index method: 
  upfield alpha-CH values reveal dynamic helices and aL sites
J Biochem. and Biophys. Res. Comm. 184, 1008-1014 (1992)
C BUNA790102    0.949
I    A/L     R/K     N/M     D/F     C/P     Q/S     E/T     G/W     H/Y     I/V
    4.35    4.38    4.75    4.76    4.65    4.37    4.29    3.97    4.63    3.95
    4.17    4.36    4.52    4.66    4.44    4.50    4.35    4.70    4.60    3.95
//
H ARGP820101
D Hydrophobicity index (Argos et al., 1982)
R LIT:0901079b PMID:7151796
A Argos, P., Rao, J.K.M. and Hargrave, P.A.
T Structural prediction of membrane-bound proteins
J Eur. J. Biochem. 128, 565-575 (1982)
C JOND750101    1.000  SIMZ760101    0.967  GOLD730101    0.936
  TAKK010101    0.906  MEEJ810101    0.891  ROSM880104    0.872
  CIDH920105    0.867  LEVM760106    0.865  CIDH920102    0.862
  MEEJ800102    0.855  MEEJ810102    0.853  ZHOH040101    0.841
  CIDH920103    0.827  PLIV810101    0.820  CIDH920104    0.819
  LEVM760107    0.806  NOZY710101    0.800  GUYH850103   -0.808
  PARJ860101   -0.835  WOLS870101   -0.838  BULH740101   -0.854
I    A/L     R/K     N/M     D/F     C/P     Q/S     E/T     G/W     H/Y     I/V
    0.61    0.60    0.06    0.46    1.07      0.    0.47    0.07    0.61    2.22
    1.53    1.15    1.18    2.02    1.95    0.05    0.05    2.65    1.88    1.32
//
H ARGP820102
D Signal sequence helical potential (Argos et al., 1982)
R LIT:0901079b PMID:7151796
A Argos, P., Rao, J.K.M. and Hargrave, P.A.
T Structural prediction of membrane-bound proteins
J Eur. J. Biochem. 128, 565-575 (1982)
C ARGP820103    0.961  KYTJ820101    0.803  JURD980101    0.802
I    A/L     R/K     N/M     D/F     C/P     Q/S     E/T     G/W     H/Y     I/V
    1.18    0.20    0.23    0.05    1.89    0.72    0.11    0.49    0.31    1.45
    3.23    0.06    2.67    1.96    0.76    0.97    0.84    0.77    0.39    1.08
//
H ARGP820103
D Membrane-buried preference parameters (Argos et al., 1982)
R LIT:0901079b PMID:7151796
A Argos, P., Rao, J.K.M. and Hargrave, P.A.
T Structural prediction of membrane-bound proteins
J Eur. J. Biochem. 128, 565-575 (1982)
C ARGP820102    0.961  MIYS850101    0.822  NAKH900106    0.810
  EISD860103    0.810  KYTJ820101    0.806  JURD980101    0.800
  PUNT030101   -0.810  MIYS990102   -0.814  MIYS990101   -0.817
I    A/L     R/K     N/M     D/F     C/P     Q/S     E/T     G/W     H/Y     I/V
    1.56    0.45    0.27    0.14    1.23    0.51    0.23    0.62    0.29    1.67
    2.93    0.15    2.96    2.03    0.76    0.81    0.91    1.08    0.68    1.14
//
H BEGF750101
D Conformational parameter of inner helix (Beghin-Dirkx, 1975)
R LIT:1309065 PMID:50789
A Beghin, F. and Dirkx, J.
T Une methode statistique simple de prediction des conformations proteiques
J Arch. Int. Physiol. Biochim. 83, 167-168 (1975)
C KANM800103    0.893  AURR980113    0.857  ROBB760103    0.852
  CHOP780201    0.841  QIAN880105    0.833  AURR980109    0.821
  QIAN880107    0.815  PALJ810102    0.811  AURR980108    0.810
  CHOP780101   -0.803  CHOP780210   -0.804  CRAJ730103   -0.812
  ROBB760108   -0.819  ROBB760113   -0.826  CHAM830101   -0.854
  PALJ810106   -0.859
I    A/L     R/K     N/M     D/F     C/P     Q/S     E/T     G/W     H/Y     I/V
      1.    0.52    0.35    0.44    0.06    0.44    0.73    0.35    0.60    0.73
      1.    0.60      1.    0.60    0.06    0.35    0.44    0.73    0.44    0.82
//
H BEGF750102
D Conformational parameter of beta-structure (Beghin-Dirkx, 1975)
R LIT:1309065 PMID:50789
A Beghin, F. and Dirkx, J.
T Une methode statistique simple de prediction des conformations proteiques
J Arch. Int. Physiol. Biochim. 83, 167-168 (1975)
C CORJ870105    0.878  CORJ870106    0.853  PRAM900103    0.834
  LEVM780102    0.834  PALJ810110    0.834  NAGK730102    0.833
  CORJ870107    0.831  QIAN880120    0.829  QIAN880119    0.811
  ROBB760106    0.809  PTIO830102    0.807  LIFS790101    0.807
  MIYS850101    0.806  PONP800107    0.803  PALJ810104    0.801
  CORJ870108   -0.825  MEIH800101   -0.832  RACS770101   -0.840
I    A/L     R/K     N/M     D/F     C/P     Q/S     E/T     G/W     H/Y     I/V
    0.77    0.72    0.55    0.65    0.65    0.72    0.55    0.65    0.83    0.98
    0.83    0.55    0.98    0.98    0.55    0.55    0.83    0.77    0.83    0.98
//
H BEGF750103
D Conformational parameter of beta-turn (Beghin-Dirkx, 1975)
R LIT:1309065 PMID:50789
A Beghin, F. and Dirkx, J.
T Une methode statistique simple de prediction des conformations proteiques
J Arch. Int. Physiol. Biochim. 83, 167-168 (1975)
C ROBB760113    0.924  ROBB760108    0.922  ROBB760110    0.903
  CHOP780101    0.885  CRAJ730103    0.874  PALJ810106    0.859
  TANS770110    0.834
I    A/L     R/K     N/M     D/F     C/P     Q/S     E/T     G/W     H/Y     I/V
    0.37    0.84    0.97    0.97    0.84    0.64    0.53    0.97    0.75    0.37
    0.53    0.75    0.64    0.53    0.97    0.84    0.75    0.97    0.84    0.37
//
H BHAR880101
D Average flexibility indices (Bhaskaran-Ponnuswamy, 1988)
R LIT:1414112
A Bhaskaran, R. and Ponnuswamy, P.K.
T Positional flexibilities of amino acid residues in globular proteins
J Int. J. Peptide Protein Res. 32, 241-255 (1988)
C VINM940103    0.869  KARP850102    0.806  WERD780101   -0.803
  RICJ880111   -0.813
I    A/L     R/K     N/M     D/F     C/P     Q/S     E/T     G/W     H/Y     I/V
   0.357   0.529   0.463   0.511   0.346   0.493   0.497   0.544   0.323   0.462
   0.365   0.466   0.295   0.314   0.509   0.507   0.444   0.305   0.420   0.386
//
H BIGC670101
D Residue volume (Bigelow, 1967)
R LIT:2004108b PMID:6048539
A Bigelow, C.C.
T On the average hydrophobicity of proteins and the relation between it and 
  protein structure
J J. Theor. Biol. 16, 187-211 (1967) (Asn Gln 5.0)
C GOLD730102    1.000  KRIW790103    0.993  TSAJ990101    0.993
  TSAJ990102    0.992  CHOC750101    0.990  GRAR740103    0.984
  FAUJ880103    0.972  CHAM820101    0.966  HARY940101    0.960
  CHOC760101    0.960  PONJ960101    0.950  FASG760101    0.919
  LEVM760105    0.913  ROSG850101    0.910  DAWD720101    0.903
  LEVM760102    0.896  ZHOH040102    0.884  LEVM760106    0.876
  CHAM830106    0.870  LEVM760107    0.863  FAUJ880106    0.860
  RADA880106    0.856  MCMT640101    0.814  RADA880103   -0.865
I    A/L     R/K     N/M     D/F     C/P     Q/S     E/T     G/W     H/Y     I/V
    52.6   109.1    75.7    68.4    68.3    89.7    84.7    36.3    91.9   102.0
   102.0   105.1    97.7   113.9    73.6    54.9    71.2   135.4   116.2    85.1
//
H BIOV880101
D Information value for accessibility; average fraction 35% (Biou et al., 1988)
R LIT:1413106b PMID:3237683
A Biou, V., Gibrat, J.F., Levin, J.M., Robson, B. and Garnier, J.
T Secondary structure prediction: combination of three different methods
J Protein Engineering 2, 185-191 (1988)
C RADA880108    0.981  ROSG850102    0.981  NISK860101    0.972
  BIOV880102    0.968  MIYS850101    0.960  WERD780101    0.951
  FAUJ830101    0.942  ZHOH040103    0.941  NADH010103    0.939
  NADH010104    0.937  CASG920101    0.935  MEIH800103    0.934
  CIDH920104    0.933  BASU050103    0.926  PONP800103    0.926
  PONP800102    0.926  NADH010102    0.921  NISK800101    0.920
  PONP800101    0.918  CORJ870101    0.917  CIDH920105    0.912
  PONP930101    0.912  BASU050102    0.909  PONP800108    0.907
  PLIV810101    0.899  MANP780101    0.899  ROBB790101    0.890
  CORJ870107    0.889  CIDH920103    0.887  BASU050101    0.883
  DESM900102    0.878  CORJ870103    0.876  JANJ780102    0.875
  ROSM880105    0.874  CORJ870106    0.870  CORJ870104    0.867
  NADH010105    0.867  CIDH920102    0.864  EISD860103    0.864
  CORJ870105    0.859  MEEJ810101    0.855  BAEK050101    0.853
  JANJ790102    0.848  CIDH920101    0.847  JURD980101    0.840
  GUOD860101    0.839  SWER830101    0.839  NADH010101    0.838
  BLAS910101    0.838  CORJ870102    0.837  KYTJ820101    0.829
  EISD860101    0.828  JANJ790101    0.827  ZHOH040101    0.825
  MEEJ810102    0.824  CHOC760103    0.823  PONP800107    0.816
  EISD840101    0.811  DESM900101    0.807  KRIW710101   -0.813
  PARS000101   -0.819  FUKS010102   -0.820  KARP850101   -0.825
  JANJ780103   -0.829  WOEC730101   -0.829  ROSM880101   -0.830
  LEVM760101   -0.831  KUHL950101   -0.834  FUKS010103   -0.840
  GUYH850104   -0.844  HOPT810101   -0.848  WOLS870101   -0.854
  ROSM880102   -0.854  RACS770103   -0.856  OOBM770101   -0.858
  KRIW790102   -0.869  FUKS010104   -0.873  VINM940102   -0.876
  PUNT030102   -0.878  KARP850102   -0.880  PUNT030101   -0.883
  CORJ870108   -0.886  PARJ860101   -0.889  GUYH850103   -0.890
  KIDA850101   -0.893  RACS770101   -0.893  VINM940103   -0.901
  GRAR740102   -0.910  KRIW790101   -0.910  OOBM770103   -0.920
  GUYH850102   -0.922  GUYH850101   -0.929  RACS770102   -0.937
  VINM940101   -0.941  MIYS990101   -0.947  MIYS990102   -0.948
  MEIH800101   -0.949  MEIH800102   -0.956  MIYS990103   -0.962
  MIYS990104   -0.965  MIYS990105   -0.975  FASG890101   -0.982
I    A/L     R/K     N/M     D/F     C/P     Q/S     E/T     G/W     H/Y     I/V
     16.    -70.    -74.    -78.    168.    -73.   -106.    -13.     50.    151.
    145.   -141.    124.    189.    -20.    -70.    -38.    145.     53.    123.
//
H BIOV880102
D Information value for accessibility; average fraction 23% (Biou et al., 1988)
R LIT:1413106b PMID:3237683
A Biou, V., Gibrat, J.F., Levin, J.M., Robson, B. and Garnier, J.
T Secondary structure prediction: combination of three different methods
J Protein Engineering 2, 185-191 (1988)
C BIOV880101    0.968  ROSG850102    0.960  RADA880108    0.942
  NISK860101    0.939  MIYS850101    0.930  WERD780101    0.929
  CASG920101    0.919  MEIH800103    0.916  NADH010102    0.914
  NADH010103    0.913  FAUJ830101    0.911  NADH010104    0.900
  ZHOH040103    0.891  CIDH920104    0.890  CIDH920105    0.882
  CORJ870101    0.882  PONP800103    0.879  PONP930101    0.877
  DESM900102    0.876  NISK800101    0.873  ROSM880105    0.871
  BASU050103    0.868  PONP800102    0.867  JANJ780102    0.862
  PONP800101    0.860  CIDH920103    0.860  PLIV810101    0.858
  JANJ790102    0.856  PONP800108    0.854  WARP780101    0.853
  CORJ870107    0.850  MANP780101    0.847  EISD860103    0.845
  CORJ870103    0.840  BASU050102    0.838  CIDH920102    0.837
  EISD860101    0.832  NAKH900110    0.829  CORJ870105    0.823
  MEEJ810101    0.822  DESM900101    0.821  ROBB790101    0.821
  CIDH920101    0.819  CORJ870106    0.818  GUOD860101    0.817
  CORJ870104    0.815  PONP800107    0.814  EISD840101    0.814
  BASU050101    0.812  BLAS910101    0.809  JURD980101    0.805
  NADH010101    0.804  KARP850101   -0.804  KUHL950101   -0.809
  JANJ780101   -0.809  FUKS010102   -0.810  PARS000101   -0.813
  GUYH850103   -0.818  WOEC730101   -0.819  ROSM880101   -0.824
  VINM940102   -0.826  CORJ870108   -0.831  ROSM880102   -0.837
  WOLS870101   -0.842  LEVM760101   -0.847  GUYH850104   -0.855
  KARP850102   -0.859  JANJ780103   -0.860  PUNT030102   -0.860
  HOPT810101   -0.864  PARJ860101   -0.875  RACS770101   -0.875
  KRIW790101   -0.876  OOBM770101   -0.877  KRIW790102   -0.878
  GRAR740102   -0.881  GUYH850101   -0.885  FUKS010104   -0.887
  PUNT030101   -0.888  VINM940103   -0.889  KIDA850101   -0.892
  MIYS990101   -0.901  MIYS990102   -0.902  GUYH850102   -0.903
  RACS770103   -0.906  MIYS990103   -0.923  OOBM770103   -0.925
  FASG890101   -0.928  VINM940101   -0.929  MIYS990104   -0.932
  RACS770102   -0.932  MEIH800101   -0.937  MIYS990105   -0.947
  MEIH800102   -0.951
I    A/L     R/K     N/M     D/F     C/P     Q/S     E/T     G/W     H/Y     I/V
     44.    -68.    -72.    -91.     90.   -117.   -139.     -8.     47.    100.
    108.   -188.    121.    148.    -36.    -60.    -54.    163.     22.    117.
//
H BROC820101
D Retention coefficient in TFA (Browne et al., 1982)
R LIT:0809229 PMID:7125223
A Browne, C.A., Bennett, H.P.J. and Solomon, S.
T The isolation of peptides by high-performance liquid chromatography using 
  predicted elution positions
J Anal. Biochem. 124, 201-208 (1982)
C BROC820102    0.925  ZIMJ680105    0.896  MEEJ800102    0.877
  TAKK010101    0.836  GUOD860101    0.832  NAKH900110    0.830
  NOZY710101    0.829  MEEJ810102    0.820  RADA880102    0.811
  BULH740101   -0.815  PARJ860101   -0.849  WOLS870101   -0.871
I    A/L     R/K     N/M     D/F     C/P     Q/S     E/T     G/W     H/Y     I/V
     7.3    -3.6    -5.7    -2.9    -9.2    -0.3    -7.1    -1.2    -2.1     6.6
    20.0    -3.7     5.6    19.2     5.1    -4.1     0.8    16.3     5.9     3.5
//
H BROC820102
D Retention coefficient in HFBA (Browne et al., 1982)
R LIT:0809229 PMID:7125223
A Browne, C.A., Bennett, H.P.J. and Solomon, S.
T The isolation of peptides by high-performance liquid chromatography using 
  predicted elution positions
J Anal. Biochem. 124, 201-208 (1982)
C BROC820101    0.925  ZIMJ680105    0.865  MEEJ800102    0.857
  MEEJ800101    0.840  TAKK010101    0.839
I    A/L     R/K     N/M     D/F     C/P     Q/S     E/T     G/W     H/Y     I/V
     3.9     3.2    -2.8    -2.8   -14.3     1.8    -7.5    -2.3     2.0    11.0
    15.0    -2.5     4.1    14.7     5.6    -3.5     1.1    17.8     3.8     2.1
//
H BULH740101
D Transfer free energy to surface (Bull-Breese, 1974)
R PMID:4839053
A Bull, H.B. and Breese, K.
T Surface tension of amino acid solutions: A hydrophobicity scale of the amino 
  acid residues
J Arch. Biochem. Biophys. 161, 665-670 (1974)
C WOLS870101    0.929  PARJ860101    0.909  MIYS990101    0.884
  MIYS990102    0.880  GRAR740102    0.822  GUYH850103    0.820
  COWR900101   -0.804  ROBB790101   -0.813  BROC820101   -0.815
  LEVM760106   -0.818  ZHOH040103   -0.828  CIDH920104   -0.829
  FAUJ830101   -0.830  BASU050103   -0.833  EISD860101   -0.833
  MIYS850101   -0.838  WILM950101   -0.845  BASU050102   -0.845
  CIDH920103   -0.848  CIDH920102   -0.851  JOND750101   -0.853
  ARGP820101   -0.854  BASU050101   -0.854  RADA880102   -0.856
  ZHOH040102   -0.860  BLAS910101   -0.860  TAKK010101   -0.865
  CIDH920105   -0.871  GOLD730101   -0.874  MEEJ800102   -0.875
  ZHOH040101   -0.876  MEEJ810101   -0.876  ZIMJ680105   -0.879
  MEEJ810102   -0.880  ROSM880104   -0.884  NOZY710101   -0.892
  SIMZ760101   -0.894  VENT840101   -0.907  PLIV810101   -0.912
  GUOD860101   -0.922  SWER830101   -0.923  CORJ870102   -0.923
I    A/L     R/K     N/M     D/F     C/P     Q/S     E/T     G/W     H/Y     I/V
   -0.20   -0.12    0.08   -0.20   -0.45    0.16   -0.30    0.00   -0.12   -2.26
   -2.46   -0.35   -1.47   -2.33   -0.98   -0.39   -0.52   -2.01   -2.24   -1.56
//
H BULH740102
D Apparent partial specific volume (Bull-Breese, 1974)
R PMID:4839053
A Bull, H.B. and Breese, K.
T Surface tension of amino acid solutions: A hydrophobicity scale of the amino 
  acid residues
J Arch. Biochem. Biophys. 161, 665-670 (1974) (Tyr !)
C COHE430101    0.923  ZIMJ680102    0.825  GOLD730101    0.825
  SIMZ760101    0.815
I    A/L     R/K     N/M     D/F     C/P     Q/S     E/T     G/W     H/Y     I/V
   0.691   0.728   0.596   0.558   0.624   0.649   0.632   0.592   0.646   0.809
   0.842   0.767   0.709   0.756   0.730   0.594   0.655   0.743   0.743   0.777
//
H BUNA790101
D alpha-NH chemical shifts (Bundi-Wuthrich, 1979)
R LIT:0503064b
A Bundi, A. and Wuthrich, K.
T 1H-nmr parameters of the common amino acid residues measured in aqueous 
  solutions of the linear tetrapeptides H-Gly-Gly-X-L-Ala-OH
J Biopolymers 18, 285-297 (1979) (Pro !)
C BLAM930101    0.945  ONEK900101    0.902  ROBB760104    0.823
  FAUJ880113    0.818  CHOP780213   -0.822  ISOY800104   -0.842
  MUNV940104   -0.865  TANS770104   -0.867  MUNV940105   -0.874
  GEOR030109   -0.901  AVBF000104   -0.922  ONEK900102   -0.949
  FINA910102   -0.992
I    A/L     R/K     N/M     D/F     C/P     Q/S     E/T     G/W     H/Y     I/V
   8.249   8.274   8.747   8.410   8.312   8.411   8.368   8.391   8.415   8.195
   8.423   8.408   8.418   8.228      0.   8.380   8.236   8.094   8.183   8.436
//
H BUNA790102
D alpha-CH chemical shifts (Bundi-Wuthrich, 1979)
R LIT:0503064b
A Bundi, A. and Wuthrich, K.
T 1H-nmr parameters of the common amino acid residues measured in aqueous 
  solutions of the linear tetrapeptides H-Gly-Gly-X-L-Ala-OH
J Biopolymers 18, 285-297 (1979)
C ANDN920101    0.949
I    A/L     R/K     N/M     D/F     C/P     Q/S     E/T     G/W     H/Y     I/V
   4.349   4.396   4.755   4.765   4.686   4.373   4.295   3.972   4.630   4.224
   4.385   4.358   4.513   4.663   4.471   4.498   4.346   4.702   4.604   4.184
//
H BUNA790103
D Spin-spin coupling constants 3JHalpha-NH (Bundi-Wuthrich, 1979)
R LIT:0503064b
A Bundi, A. and Wuthrich, K.
T 1H-nmr parameters of the common amino acid residues measured in aqueous 
  solutions of the linear tetrapeptides H-Gly-Gly-X-L-Ala-OH
J Biopolymers 18, 285-297 (1979) (Met Pro Trp !)
C 
I    A/L     R/K     N/M     D/F     C/P     Q/S     E/T     G/W     H/Y     I/V
     6.5     6.9     7.5     7.0     7.7     6.0     7.0     5.6     8.0     7.0
     6.5     6.5      0.     9.4      0.     6.5     6.9      0.     6.8     7.0
//
H BURA740101
D Normalized frequency of alpha-helix (Burgess et al., 1974)
R LIT:2004075b
A Burgess, A.W., Ponnuswamy, P.K. and Scheraga, H.A.
T Analysis of conformations of amino acid residues and prediction of backbone 
  topography in proteins
J Isr. J. Chem. 12, 239-286 (1974)
C CHOP780201    0.917  TANS770101    0.917  ROBB760101    0.912
  CRAJ730101    0.900  PALJ810102    0.900  NAGK730101    0.883
  GEIM800101    0.858  KANM800101    0.855  MAXF760101    0.852
  PALJ810101    0.850  ISOY800101    0.839  LEVM780104    0.833
  GEIM800104    0.819  KANM800103    0.810  RACS820108    0.809
  AURR980108    0.808  PRAM900102    0.805  LEVM780101    0.805
  NAGK730103   -0.830
I    A/L     R/K     N/M     D/F     C/P     Q/S     E/T     G/W     H/Y     I/V
   0.486   0.262   0.193   0.288   0.200   0.418   0.538   0.120   0.400   0.370
   0.420   0.402   0.417   0.318   0.208   0.200   0.272   0.462   0.161   0.379
//
H BURA740102
D Normalized frequency of extended structure (Burgess et al., 1974)
R LIT:2004075b
A Burgess, A.W., Ponnuswamy, P.K. and Scheraga, H.A.
T Analysis of conformations of amino acid residues and prediction of backbone 
  topography in proteins
J Isr. J. Chem. 12, 239-286 (1974)
C ROBB760105    0.821
I    A/L     R/K     N/M     D/F     C/P     Q/S     E/T     G/W     H/Y     I/V
   0.288   0.362   0.229   0.271   0.533   0.327   0.262   0.312   0.200   0.411
   0.400   0.265   0.375   0.318   0.340   0.354   0.388   0.231   0.429   0.495
//
H CHAM810101
D Steric parameter (Charton, 1981)
R LIT:2004112b PMID:7300379
A Charton, M.
T Protein folding and the genetic code: An alternative quantitative model
J J. Theor. Biol. 91, 115-123 (1981) (Pro !)
C FAUJ880102    0.881  LEVM760104   -0.818  KIMC930101   -0.848
I    A/L     R/K     N/M     D/F     C/P     Q/S     E/T     G/W     H/Y     I/V
    0.52    0.68    0.76    0.76    0.62    0.68    0.68    0.00    0.70    1.02
    0.98    0.68    0.78    0.70    0.36    0.53    0.50    0.70    0.70    0.76
//
H CHAM820101
D Polarizability parameter (Charton-Charton, 1982)
R LIT:0902079b PMID:7183857
A Charton, M. and Charton, B.I.
T The structural dependence of amino acid hydrophobicity parameters
J J. Theor. Biol. 99, 629-644 (1982) (Pro 0.018)
C FAUJ880103    0.992  CHOC750101    0.982  TSAJ990102    0.978
  TSAJ990101    0.977  GOLD730102    0.967  CHOC760101    0.966
  BIGC670101    0.966  KRIW790103    0.963  FASG760101    0.962
  GRAR740103    0.951  PONJ960101    0.938  HARY940101    0.933
  ROSG850101    0.917  LEVM760102    0.915  LEVM760105    0.915
  FAUJ880106    0.902  CHAM830106    0.899  LEVM760107    0.891
  MCMT640101    0.871  DAWD720101    0.865  RADA880106    0.847
  ZHOH040102    0.826  LEVM760106    0.818  HUTJ700102    0.815
  CHAM830105    0.809  SNEP660103    0.808  RADA880103   -0.912
I    A/L     R/K     N/M     D/F     C/P     Q/S     E/T     G/W     H/Y     I/V
   0.046   0.291   0.134   0.105   0.128   0.180   0.151   0.000   0.230   0.186
   0.186   0.219   0.221   0.290   0.131   0.062   0.108   0.409   0.298   0.140
//
H CHAM820102
D Free energy of solution in water, kcal/mole (Charton-Charton, 1982)
R LIT:0902079b PMID:7183857
A Charton, M. and Charton, B.I.
T The structural dependence of amino acid hydrophobicity parameters
J J. Theor. Biol. 99, 629-644 (1982) (Asn His Lys Thr !)
C 
I    A/L     R/K     N/M     D/F     C/P     Q/S     E/T     G/W     H/Y     I/V
  -0.368   -1.03      0.    2.06    4.53   0.731    1.77  -0.525      0.   0.791
    1.07      0.   0.656    1.06   -2.24  -0.524      0.    1.60    4.91   0.401
//
H CHAM830101
D The Chou-Fasman parameter of the coil conformation (Charton-Charton, 1983)
R LIT:0907093b PMID:6876837
A Charton, M. and Charton, B.
T The dependence of the Chou-Fasman parameters on amino acid side chain 
  structure
J J. Theor. Biol. 111, 447-450 (1983)
C CHOP780101    0.946  CHOP780216    0.942  PALJ810106    0.939
  GEIM800111    0.938  CHOP780203    0.931  QIAN880132    0.925
  TANS770110    0.917  GEIM800108    0.916  QIAN880133    0.913
  LEVM780103    0.909  PRAM900104    0.909  CHOP780210    0.905
  LEVM780106    0.900  ISOY800103    0.881  QIAN880131    0.860
  NAGK730103    0.857  ROBB760113    0.841  QIAN880134    0.841
  PALJ810105    0.826  CRAJ730103    0.821  QIAN880135    0.814
  ROBB760108    0.812  ROBB760110    0.804  AVBF000102   -0.803
  QIAN880105   -0.803  PALJ810102   -0.808  FAUJ880102   -0.809
  ISOY800101   -0.815  RICJ880109   -0.826  CHOP780201   -0.828
  AURR980113   -0.828  ROBB760101   -0.828  AURR980108   -0.834
  PTIO830101   -0.841  AURR980114   -0.842  BEGF750101   -0.854
  QIAN880106   -0.856  QIAN880107   -0.858  ROBB760103   -0.878
  KANM800103   -0.889  SUEM840101   -0.891  AURR980109   -0.896
I    A/L     R/K     N/M     D/F     C/P     Q/S     E/T     G/W     H/Y     I/V
    0.71    1.06    1.37    1.21    1.19    0.87    0.84    1.52    1.07    0.66
    0.69    0.99    0.59    0.71    1.61    1.34    1.08    0.76    1.07    0.63
//
H CHAM830102
D A parameter defined from the residuals obtained from the best correlation of 
  the Chou-Fasman parameter of beta-sheet (Charton-Charton, 1983)
R LIT:0907093b PMID:6876837
A Charton, M. and Charton, B.
T The dependence of the Chou-Fasman parameters on amino acid side chain 
  structure
J J. Theor. Biol. 111, 447-450 (1983) (Pro !)
C 
I    A/L     R/K     N/M     D/F     C/P     Q/S     E/T     G/W     H/Y     I/V
  -0.118   0.124   0.289   0.048   0.083  -0.105  -0.245   0.104   0.138   0.230
  -0.052   0.032  -0.258   0.015      0.   0.225   0.166   0.158   0.094   0.513
//
H CHAM830103
D The number of atoms in the side chain labelled 1+1 (Charton-Charton, 1983)
R LIT:0907093b PMID:6876837
A Charton, M. and Charton, B.
T The dependence of the Chou-Fasman parameters on amino acid side chain 
  structure
J J. Theor. Biol. 111, 447-450 (1983) (Pro !)
C AVBF000101    0.843
I    A/L     R/K     N/M     D/F     C/P     Q/S     E/T     G/W     H/Y     I/V
      0.      1.      1.      1.      1.      1.      1.      0.      1.      2.
      1.      1.      1.      1.      0.      1.      2.      1.      1.      2.
//
H CHAM830104
D The number of atoms in the side chain labelled 2+1 (Charton-Charton, 1983)
R LIT:0907093b PMID:
A Charton, M. and Charton, B.
T The dependence of the Chou-Fasman parameters on amino acid side chain 
  structure
J J. Theor. Biol. 111, 447-450 (1983) (Pro !)
C 
I    A/L     R/K     N/M     D/F     C/P     Q/S     E/T     G/W     H/Y     I/V
      0.      1.      1.      1.      0.      1.      1.      0.      1.      1.
      2.      1.      1.      1.      0.      0.      0.      1.      1.      0.
//
H CHAM830105
D The number of atoms in the side chain labelled 3+1 (Charton-Charton, 1983)
R LIT:0907093b PMID:6876837
A Charton, M. and Charton, B.
T The dependence of the Chou-Fasman parameters on amino acid side chain 
  structure
J J. Theor. Biol. 111, 447-450 (1983) (Pro !)
C CHAM830106    0.874  LEVM760102    0.843  FASG760101    0.839
  CHOC760101    0.833  LEVM760105    0.829  FAUJ880103    0.813
  CHAM820101    0.809  RADA880103   -0.808
I    A/L     R/K     N/M     D/F     C/P     Q/S     E/T     G/W     H/Y     I/V
      0.      1.      0.      0.      0.      1.      1.      0.      1.      0.
      0.      1.      1.      1.      0.      0.      0.     1.5      1.      0.
//
H CHAM830106
D The number of bonds in the longest chain (Charton-Charton, 1983)
R LIT:0907093b PMID:6876837
A Charton, M. and Charton, B.
T The dependence of the Chou-Fasman parameters on amino acid side chain 
  structure
J J. Theor. Biol. 111, 447-450 (1983) (Pro !)
C LEVM760102    0.962  LEVM760105    0.958  FASG760101    0.943
  CHOC760101    0.937  FAUJ880103    0.927  RADA880106    0.922
  PONJ960101    0.917  CHOC750101    0.906  CHAM820101    0.899
  TSAJ990102    0.896  HARY940101    0.894  GRAR740103    0.890
  TSAJ990101    0.889  KRIW790103    0.876  CHAM830105    0.874
  BIGC670101    0.870  GOLD730102    0.869  OOBM770102    0.858
  FAUJ880106    0.845  FAUJ880104    0.817  RADA880103   -0.901
I    A/L     R/K     N/M     D/F     C/P     Q/S     E/T     G/W     H/Y     I/V
      0.      5.      2.      2.      1.      3.      3.      0.      3.      2.
      2.      4.      3.      4.      0.      1.      1.      5.      5.      1.
//
H CHAM830107
D A parameter of charge transfer capability (Charton-Charton, 1983)
R LIT:0907093b PMID:6876837
A Charton, M. and Charton, B.
T The dependence of the Chou-Fasman parameters on amino acid side chain 
  structure
J J. Theor. Biol. 111, 447-450 (1983) (Pro !)
C 
I    A/L     R/K     N/M     D/F     C/P     Q/S     E/T     G/W     H/Y     I/V
      0.      0.      1.      1.      0.      0.      1.      1.      0.      0.
      0.      0.      0.      0.      0.      0.      0.      0.      0.      0.
//
H CHAM830108
D A parameter of charge transfer donor capability (Charton-Charton, 1983)
R LIT:0907093b PMID:6876837
A Charton, M. and Charton, B.
T The dependence of the Chou-Fasman parameters on amino acid side chain 
  structure
J J. Theor. Biol. 111, 447-450 (1983) (Pro !)
C 
I    A/L     R/K     N/M     D/F     C/P     Q/S     E/T     G/W     H/Y     I/V
      0.      1.      1.      0.      1.      1.      0.      0.      1.      0.
      0.      1.      1.      1.      0.      0.      0.      1.      1.      0.
//
H CHOC750101
D Average volume of buried residue (Chothia, 1975)
R PMID:1118010
A Chothia, C.
T Structural invariants in protein folding
J Nature 254, 304-308 (1975) (Arg missing)
C TSAJ990102    0.996  TSAJ990101    0.995  FAUJ880103    0.990
  BIGC670101    0.990  GOLD730102    0.989  CHAM820101    0.982
  KRIW790103    0.982  CHOC760101    0.981  GRAR740103    0.973
  PONJ960101    0.966  HARY940101    0.961  FASG760101    0.956
  LEVM760105    0.939  LEVM760102    0.933  ROSG850101    0.908
  CHAM830106    0.906  DAWD720101    0.901  FAUJ880106    0.888
  RADA880106    0.867  LEVM760107    0.858  ZHOH040102    0.856
  LEVM760106    0.841  MCMT640101    0.822  HUTJ700102    0.802
  RADA880103   -0.892
I    A/L     R/K     N/M     D/F     C/P     Q/S     E/T     G/W     H/Y     I/V
    91.5   202.0   135.2   124.5   117.7   161.1   155.1    66.4   167.3   168.8
   167.9   171.3   170.8   203.4   129.3    99.1   122.1   237.6   203.6   141.7
//
H CHOC760101
D Residue accessible surface area in tripeptide (Chothia, 1976)
R LIT:2004094b PMID:994183
A Chothia, C.
T The nature of the accessible and buried surfaces in proteins
J J. Mol. Biol. 105, 1-14 (1976)
C FAUJ880103    0.985  CHOC750101    0.981  FASG760101    0.978
  LEVM760102    0.972  TSAJ990102    0.972  LEVM760105    0.968
  TSAJ990101    0.968  CHAM820101    0.966  PONJ960101    0.961
  GOLD730102    0.960  BIGC670101    0.960  KRIW790103    0.948
  HARY940101    0.946  GRAR740103    0.945  CHAM830106    0.937
  DAWD720101    0.901  FAUJ880106    0.898  RADA880106    0.875
  WOLS870102    0.845  ROSG850101    0.842  FAUJ880104    0.835
  CHAM830105    0.833  OOBM770102    0.824  HUTJ700102    0.819
  MCMT640101    0.809  LEVM760107    0.807  RADA880103   -0.924
I    A/L     R/K     N/M     D/F     C/P     Q/S     E/T     G/W     H/Y     I/V
    115.    225.    160.    150.    135.    180.    190.     75.    195.    175.
    170.    200.    185.    210.    145.    115.    140.    255.    230.    155.
//
H CHOC760102
D Residue accessible surface area in folded protein (Chothia, 1976)
R LIT:2004094b PMID:994183
A Chothia, C.
T The nature of the accessible and buried surfaces in proteins
J J. Mol. Biol. 105, 1-14 (1976)
C JANJ780101    0.973  GUYH850104    0.970  JANJ780103    0.959
  GUYH850105    0.946  OOBM770101    0.925  FAUJ880109    0.872
  ROSM880102    0.845  MEIH800102    0.839  PRAM900101    0.826
  ENGD860101    0.826  PUNT030101    0.809  RACS770102    0.809
  GUYH850101    0.807  KIDA850101    0.804  MEIH800103   -0.802
  EISD860103   -0.802  JACR890101   -0.803  NADH010104   -0.809
  JANJ790101   -0.809  RADA880101   -0.814  ROSG850102   -0.819
  DESM900102   -0.823  RADA880104   -0.830  WOLR790101   -0.834
  KYTJ820101   -0.838  WOLR810101   -0.840  NADH010103   -0.840
  CHOC760104   -0.845  WARP780101   -0.849  JURD980101   -0.851
  OLSK800101   -0.886  EISD840101   -0.892  NADH010102   -0.893
  CHOC760103   -0.912  RADA880107   -0.925  JANJ780102   -0.935
  JANJ790102   -0.969
I    A/L     R/K     N/M     D/F     C/P     Q/S     E/T     G/W     H/Y     I/V
     25.     90.     63.     50.     19.     71.     49.     23.     43.     18.
     23.     97.     31.     24.     50.     44.     47.     32.     60.     18.
//
H CHOC760103
D Proportion of residues 95% buried (Chothia, 1976)
R LIT:2004094b PMID:994183
A Chothia, C.
T The nature of the accessible and buried surfaces in proteins
J J. Mol. Biol. 105, 1-14 (1976)
C OLSK800101    0.981  JURD980101    0.967  KYTJ820101    0.964
  JANJ780102    0.950  NADH010102    0.910  CHOC760104    0.907
  JANJ790102    0.905  EISD860103    0.892  JANJ790101    0.887
  EISD840101    0.885  NADH010101    0.881  DESM900102    0.877
  NADH010103    0.875  WOLR810101    0.873  RADA880107    0.870
  MEIH800103    0.865  MANP780101    0.859  WOLR790101    0.857
  RADA880101    0.853  ROSG850102    0.851  NADH010104    0.848
  PONP800103    0.837  PONP800102    0.836  PONP800101    0.830
  RADA880108    0.830  WARP780101    0.824  NAKH920108    0.824
  BIOV880101    0.823  CORJ870101    0.822  RADA880104    0.821
  COWR900101    0.820  PONP930101    0.816  PONP800107    0.813
  MIYS850101    0.810  LIFS790102    0.810  PONP800108    0.809
  BASU050103    0.805  MIYS990101   -0.803  MIYS990102   -0.805
  FAUJ880109   -0.806  ENGD860101   -0.813  PRAM900101   -0.814
  ROSM880101   -0.819  FASG890101   -0.849  GUYH850101   -0.856
  PUNT030101   -0.859  KUHL950101   -0.865  ROSM880102   -0.869
  RACS770102   -0.875  JANJ780103   -0.888  JANJ780101   -0.892
  MEIH800102   -0.894  OOBM770101   -0.902  GUYH850104   -0.907
  CHOC760102   -0.912  GUYH850105   -0.933
I    A/L     R/K     N/M     D/F     C/P     Q/S     E/T     G/W     H/Y     I/V
    0.38    0.01    0.12    0.15    0.45    0.07    0.18    0.36    0.17    0.60
    0.45    0.03    0.40    0.50    0.18    0.22    0.23    0.27    0.15    0.54
//
H CHOC760104
D Proportion of residues 100% buried (Chothia, 1976)
R LIT:2004094b PMID:994183
A Chothia, C.
T The nature of the accessible and buried surfaces in proteins
J J. Mol. Biol. 105, 1-14 (1976) (normalized by the total number)
C CHOC760103    0.907  JANJ780102    0.903  KYTJ820101    0.889
  JANJ790101    0.886  OLSK800101    0.872  JURD980101    0.870
  WOLR810101    0.868  WOLR790101    0.851  PONP800104    0.844
  JANJ790102    0.835  DESM900102    0.824  NADH010102    0.817
  WARP780101    0.815  NADH010101    0.804  GUYH850105   -0.822
  CHOC760102   -0.845  GUYH850104   -0.845  JANJ780103   -0.851
  JANJ780101   -0.854  OOBM770101   -0.857
I    A/L     R/K     N/M     D/F     C/P     Q/S     E/T     G/W     H/Y     I/V
    0.20    0.00    0.03    0.04    0.22    0.01    0.03    0.18    0.02    0.19
    0.16    0.00    0.11    0.14    0.04    0.08    0.08    0.04    0.03    0.18
//
H CHOP780101
D Normalized frequency of beta-turn (Chou-Fasman, 1978a)
R LIT:2004003a PMID:354496
A Chou, P.Y. and Fasman, G.D.
T Empirical predictions of protein conformation
J Ann. Rev. Biochem. 47, 251-276 (1978)
C PALJ810106    0.977  TANS770110    0.956  CHAM830101    0.946
  CHOP780203    0.940  CHOP780216    0.929  CHOP780210    0.921
  ROBB760113    0.907  GEIM800108    0.899  QIAN880133    0.897
  QIAN880132    0.896  LEVM780103    0.893  PRAM900104    0.891
  LEVM780106    0.890  ROBB760108    0.887  BEGF750103    0.885
  ISOY800103    0.885  CRAJ730103    0.882  GEIM800111    0.878
  PALJ810105    0.868  ROBB760110    0.863  NAGK730103    0.827
  QIAN880131    0.824  AURR980114   -0.803  BEGF750101   -0.803
  QIAN880107   -0.809  KANM800103   -0.824  AURR980109   -0.837
  SUEM840101   -0.845
I    A/L     R/K     N/M     D/F     C/P     Q/S     E/T     G/W     H/Y     I/V
    0.66    0.95    1.56    1.46    1.19    0.98    0.74    1.56    0.95    0.47
    0.59    1.01    0.60    0.60    1.52    1.43    0.96    0.96    1.14    0.50
//
H CHOP780201
D Normalized frequency of alpha-helix (Chou-Fasman, 1978b)
R PMID:364941
A Chou, P.Y. and Fasman, G.D.
T Prediction of the secondary structure of proteins from their amino acid 
  sequence
J Adv. Enzymol. 47, 45-148 (1978)
C PALJ810102    0.981  ROBB760101    0.969  ISOY800101    0.959
  MAXF760101    0.956  KANM800101    0.956  TANS770101    0.947
  BURA740101    0.917  GEIM800101    0.912  KANM800103    0.912
  NAGK730101    0.886  LEVM780104    0.886  PALJ810101    0.881
  QIAN880106    0.874  PRAM900102    0.873  LEVM780101    0.873
  GEIM800104    0.868  RACS820108    0.868  AURR980108    0.867
  AURR980109    0.859  AURR980112    0.856  CRAJ730101    0.851
  QIAN880107    0.843  BEGF750101    0.841  QIAN880105    0.835
  AURR980114    0.828  AURR980115    0.816  AURR980110    0.814
  PALJ810109    0.814  AURR980111    0.813  ROBB760103    0.806
  MUNV940101   -0.802  CRAJ730103   -0.808  ROBB760113   -0.811
  MUNV940102   -0.812  CHAM830101   -0.828  NAGK730103   -0.837
I    A/L     R/K     N/M     D/F     C/P     Q/S     E/T     G/W     H/Y     I/V
    1.42    0.98    0.67    1.01    0.70    1.11    1.51    0.57    1.00    1.08
    1.21    1.16    1.45    1.13    0.57    0.77    0.83    1.08    0.69    1.06
//
H CHOP780202
D Normalized frequency of beta-sheet (Chou-Fasman, 1978b)
R PMID:364941
A Chou, P.Y. and Fasman, G.D.
T Prediction of the secondary structure of proteins from their amino acid 
  sequence
J Adv. Enzymol. 47, 45-148 (1978)
C PALJ810104    0.970  LIFS790101    0.947  KANM800102    0.945
  PALJ810103    0.937  ROBB760106    0.931  LEVM780105    0.930
  GEIM800107    0.929  QIAN880120    0.915  PTIO830102    0.913
  QIAN880121    0.911  LIFS790103    0.908  GEIM800105    0.890
  ROBB760105    0.885  BASU050101    0.883  BASU050103    0.874
  PONP930101    0.867  NAGK730102    0.858  QIAN880119    0.855
  CHOP780208    0.851  BASU050102    0.841  KANM800104    0.839
  GEIM800106    0.839  LEVM780102    0.833  PRAM900103    0.833
  NISK860101    0.832  SWER830101    0.823  CORJ870102    0.822
  CHOP780209    0.822  CORJ870101    0.815  PALJ810112    0.815
  PONP800108    0.809  PALJ810110    0.808  MANP780101    0.805
  VENT840101    0.805  MIYS990102   -0.801  PUNT030102   -0.803
  VINM940102   -0.810  OOBM770103   -0.820  GEIM800110   -0.824
  MIYS990103   -0.825  MIYS990104   -0.829  VINM940101   -0.831
  MUNV940103   -0.892
I    A/L     R/K     N/M     D/F     C/P     Q/S     E/T     G/W     H/Y     I/V
    0.83    0.93    0.89    0.54    1.19    1.10    0.37    0.75    0.87    1.60
    1.30    0.74    1.05    1.38    0.55    0.75    1.19    1.37    1.47    1.70
//
H CHOP780203
D Normalized frequency of beta-turn (Chou-Fasman, 1978b)
R PMID:364941
A Chou, P.Y. and Fasman, G.D.
T Prediction of the secondary structure of proteins from their amino acid 
  sequence
J Adv. Enzymol. 47, 45-148 (1978)
C CHOP780216    0.979  CHOP780101    0.940  TANS770110    0.940
  LEVM780106    0.935  GEIM800111    0.933  ISOY800103    0.933
  CHAM830101    0.931  PRAM900104    0.928  QIAN880132    0.928
  LEVM780103    0.927  GEIM800108    0.925  CHOP780210    0.918
  QIAN880133    0.915  PALJ810106    0.907  PALJ810105    0.878
  QIAN880131    0.861  QIAN880134    0.838  RACS770101    0.827
  QIAN880135    0.811  CORJ870106   -0.813  QIAN880119   -0.814
  CORJ870105   -0.815  PONP800107   -0.818  SUEM840101   -0.892
I    A/L     R/K     N/M     D/F     C/P     Q/S     E/T     G/W     H/Y     I/V
    0.74    1.01    1.46    1.52    0.96    0.96    0.95    1.56    0.95    0.47
    0.50    1.19    0.60    0.66    1.56    1.43    0.98    0.60    1.14    0.59
//
H CHOP780204
D Normalized frequency of N-terminal helix (Chou-Fasman, 1978b)
R PMID:364941
A Chou, P.Y. and Fasman, G.D.
T Prediction of the secondary structure of proteins from their amino acid 
  sequence
J Adv. Enzymol. 47, 45-148 (1978)
C ROBB760102    0.911
I    A/L     R/K     N/M     D/F     C/P     Q/S     E/T     G/W     H/Y     I/V
    1.29    0.44    0.81    2.02    0.66    1.22    2.44    0.76    0.73    0.67
    0.58    0.66    0.71    0.61    2.01    0.74    1.08    1.47    0.68    0.61
//
H CHOP780205
D Normalized frequency of C-terminal helix (Chou-Fasman, 1978b)
R PMID:364941
A Chou, P.Y. and Fasman, G.D.
T Prediction of the secondary structure of proteins from their amino acid 
  sequence
J Adv. Enzymol. 47, 45-148 (1978)
C ROBB760104    0.841  QIAN880109    0.806
I    A/L     R/K     N/M     D/F     C/P     Q/S     E/T     G/W     H/Y     I/V
    1.20    1.25    0.59    0.61    1.11    1.22    1.24    0.42    1.77    0.98
    1.13    1.83    1.57    1.10    0.00    0.96    0.75    0.40    0.73    1.25
//
H CHOP780206
D Normalized frequency of N-terminal non helical region (Chou-Fasman, 1978b)
R PMID:364941
A Chou, P.Y. and Fasman, G.D.
T Prediction of the secondary structure of proteins from their amino acid 
  sequence
J Adv. Enzymol. 47, 45-148 (1978)
C 
I    A/L     R/K     N/M     D/F     C/P     Q/S     E/T     G/W     H/Y     I/V
    0.70    0.34    1.42    0.98    0.65    0.75    1.04    1.41    1.22    0.78
    0.85    1.01    0.83    0.93    1.10    1.55    1.09    0.62    0.99    0.75
//
H CHOP780207
D Normalized frequency of C-terminal non helical region (Chou-Fasman, 1978b)
R PMID:364941
A Chou, P.Y. and Fasman, G.D.
T Prediction of the secondary structure of proteins from their amino acid 
  sequence
J Adv. Enzymol. 47, 45-148 (1978)
C 
I    A/L     R/K     N/M     D/F     C/P     Q/S     E/T     G/W     H/Y     I/V
    0.52    1.24    1.64    1.06    0.94    0.70    0.59    1.64    1.86    0.87
    0.84    1.49    0.52    1.04    1.58    0.93    0.86    0.16    0.96    0.32
//
H CHOP780208
D Normalized frequency of N-terminal beta-sheet (Chou-Fasman, 1978b)
R PMID:364941
A Chou, P.Y. and Fasman, G.D.
T Prediction of the secondary structure of proteins from their amino acid 
  sequence
J Adv. Enzymol. 47, 45-148 (1978)
C NAGK730102    0.860  CHOP780202    0.851  ROBB760106    0.846
  LIFS790101    0.820  QIAN880119    0.807  KANM800102    0.804
  QIAN880120    0.800
I    A/L     R/K     N/M     D/F     C/P     Q/S     E/T     G/W     H/Y     I/V
    0.86    0.90    0.66    0.38    0.87    1.65    0.35    0.63    0.54    1.94
    1.30    1.00    1.43    1.50    0.66    0.63    1.17    1.49    1.07    1.69
//
H CHOP780209
D Normalized frequency of C-terminal beta-sheet (Chou-Fasman, 1978b)
R PMID:364941
A Chou, P.Y. and Fasman, G.D.
T Prediction of the secondary structure of proteins from their amino acid 
  sequence
J Adv. Enzymol. 47, 45-148 (1978)
C PALJ810104    0.849  CHOP780202    0.822  VENT840101    0.817
  PTIO830102    0.814  QIAN880121    0.809
I    A/L     R/K     N/M     D/F     C/P     Q/S     E/T     G/W     H/Y     I/V
    0.75    0.90    1.21    0.85    1.11    0.65    0.55    0.74    0.90    1.35
    1.27    0.74    0.95    1.50    0.40    0.79    0.75    1.19    1.96    1.79
//
H CHOP780210
D Normalized frequency of N-terminal non beta region (Chou-Fasman, 1978b)
R PMID:364941
A Chou, P.Y. and Fasman, G.D.
T Prediction of the secondary structure of proteins from their amino acid 
  sequence
J Adv. Enzymol. 47, 45-148 (1978)
C CHOP780101    0.921  CHOP780203    0.918  PALJ810106    0.905
  CHAM830101    0.905  CHOP780216    0.896  GEIM800108    0.896
  GEIM800111    0.867  TANS770110    0.858  QIAN880132    0.852
  LEVM780103    0.852  PRAM900104    0.850  ISOY800103    0.829
  QIAN880131    0.826  QIAN880133    0.820  NAGK730103    0.814
  LEVM780106    0.812  PALJ810105    0.803  RICJ880111   -0.804
  BEGF750101   -0.804  RICJ880107   -0.818  PONP800107   -0.820
I    A/L     R/K     N/M     D/F     C/P     Q/S     E/T     G/W     H/Y     I/V
    0.67    0.89    1.86    1.39    1.34    1.09    0.92    1.46    0.78    0.59
    0.46    1.09    0.52    0.30    1.58    1.41    1.09    0.48    1.23    0.42
//
H CHOP780211
D Normalized frequency of C-terminal non beta region (Chou-Fasman, 1978b)
R PMID:364941
A Chou, P.Y. and Fasman, G.D.
T Prediction of the secondary structure of proteins from their amino acid 
  sequence
J Adv. Enzymol. 47, 45-148 (1978)
C ROBB760112    0.841
I    A/L     R/K     N/M     D/F     C/P     Q/S     E/T     G/W     H/Y     I/V
    0.74    1.05    1.13    1.32    0.53    0.77    0.85    1.68    0.96    0.53
    0.59    0.82    0.85    0.44    1.69    1.49    1.16    1.59    1.01    0.59
//
H CHOP780212
D Frequency of the 1st residue in turn (Chou-Fasman, 1978b)
R PMID:364941
A Chou, P.Y. and Fasman, G.D.
T Prediction of the secondary structure of proteins from their amino acid 
  sequence
J Adv. Enzymol. 47, 45-148 (1978)
C PALJ810106    0.801
I    A/L     R/K     N/M     D/F     C/P     Q/S     E/T     G/W     H/Y     I/V
   0.060   0.070   0.161   0.147   0.149   0.074   0.056   0.102   0.140   0.043
   0.061   0.055   0.068   0.059   0.102   0.120   0.086   0.077   0.082   0.062
//
H CHOP780213
D Frequency of the 2nd residue in turn (Chou-Fasman, 1978b)
R PMID:364941
A Chou, P.Y. and Fasman, G.D.
T Prediction of the secondary structure of proteins from their amino acid 
  sequence
J Adv. Enzymol. 47, 45-148 (1978)
C TANS770104    0.954  ISOY800104    0.916  QIAN880134    0.870
  QIAN880135    0.851  MUNV940104    0.836  FINA910102    0.832
  MUNV940105    0.826  GEOR030109    0.800  BUNA790101   -0.822
  BLAM930101   -0.824  PTIO830101   -0.835
I    A/L     R/K     N/M     D/F     C/P     Q/S     E/T     G/W     H/Y     I/V
   0.076   0.106   0.083   0.110   0.053   0.098   0.060   0.085   0.047   0.034
   0.025   0.115   0.082   0.041   0.301   0.139   0.108   0.013   0.065   0.048
//
H CHOP780214
D Frequency of the 3rd residue in turn (Chou-Fasman, 1978b)
R PMID:364941
A Chou, P.Y. and Fasman, G.D.
T Prediction of the secondary structure of proteins from their amino acid 
  sequence
J Adv. Enzymol. 47, 45-148 (1978)
C ISOY800105    0.923  TANS770105    0.862
I    A/L     R/K     N/M     D/F     C/P     Q/S     E/T     G/W     H/Y     I/V
   0.035   0.099   0.191   0.179   0.117   0.037   0.077   0.190   0.093   0.013
   0.036   0.072   0.014   0.065   0.034   0.125   0.065   0.064   0.114   0.028
//
H CHOP780215
D Frequency of the 4th residue in turn (Chou-Fasman, 1978b)
R PMID:364941
A Chou, P.Y. and Fasman, G.D.
T Prediction of the secondary structure of proteins from their amino acid 
  sequence
J Adv. Enzymol. 47, 45-148 (1978)
C ROBB760111    0.825
I    A/L     R/K     N/M     D/F     C/P     Q/S     E/T     G/W     H/Y     I/V
   0.058   0.085   0.091   0.081   0.128   0.098   0.064   0.152   0.054   0.056
   0.070   0.095   0.055   0.065   0.068   0.106   0.079   0.167   0.125   0.053
//
H CHOP780216
D Normalized frequency of the 2nd and 3rd residues in turn (Chou-Fasman, 1978b)
R PMID:364941
A Chou, P.Y. and Fasman, G.D.
T Prediction of the secondary structure of proteins from their amino acid 
  sequence
J Adv. Enzymol. 47, 45-148 (1978)
C CHOP780203    0.979  GEIM800111    0.955  LEVM780106    0.953
  LEVM780103    0.952  PRAM900104    0.951  CHAM830101    0.942
  GEIM800108    0.942  QIAN880133    0.939  QIAN880132    0.931
  TANS770110    0.930  CHOP780101    0.929  ISOY800103    0.921
  PALJ810106    0.904  QIAN880134    0.900  CHOP780210    0.896
  QIAN880135    0.884  PALJ810105    0.881  QIAN880131    0.873
  NAGK730103    0.819  QIAN880120   -0.800  CORJ870106   -0.803
  FAUJ880102   -0.807  KANM800103   -0.808  QIAN880107   -0.808
  ROBB760103   -0.841  PTIO830101   -0.855  SUEM840101   -0.874
I    A/L     R/K     N/M     D/F     C/P     Q/S     E/T     G/W     H/Y     I/V
    0.64    1.05    1.56    1.61    0.92    0.84    0.80    1.63    0.77    0.29
    0.36    1.13    0.51    0.62    2.04    1.52    0.98    0.48    1.08    0.43
//
H CIDH920101
D Normalized hydrophobicity scales for alpha-proteins (Cid et al., 1992)
R LIT:1817105b PMID:1518784
A Cid, H., Bunster, M., Canales, M. and Gazitua, F.
T Hydrophobicity and structural classes in proteins
J Protein Engineering 5, 373-375 (1992)
C CIDH920102    0.921  CIDH920105    0.921  NISK860101    0.882
  WERD780101    0.878  CIDH920103    0.872  RADA880108    0.858
  BASU050102    0.858  ZHOH040101    0.855  CORJ870102    0.855
  SWER830101    0.853  BIOV880101    0.847  ROBB790101    0.846
  ZHOH040103    0.845  CORJ870107    0.843  MIYS850101    0.843
  PLIV810101    0.843  CORJ870104    0.840  BASU050101    0.839
  CIDH920104    0.833  CORJ870106    0.832  ROSG850101    0.831
  CORJ870105    0.828  BASU050103    0.828  LEVM760106    0.826
  CORJ870103    0.825  BIOV880102    0.819  ZHOH040102    0.811
  PONP800101    0.805  VINM940103   -0.814  OOBM770103   -0.818
  KARP850102   -0.828  RACS770101   -0.837  MIYS990103   -0.838
  GUYH850102   -0.843  CORJ870108   -0.845  MIYS990102   -0.846
  MIYS990101   -0.847  MIYS990105   -0.849  VINM940101   -0.854
  FUKS010103   -0.854  GUYH850103   -0.854  MIYS990104   -0.860
  MEIH800101   -0.863  KARP850101   -0.864  PARJ860101   -0.871
  PARS000101   -0.877  VINM940102   -0.885
I    A/L     R/K     N/M     D/F     C/P     Q/S     E/T     G/W     H/Y     I/V
   -0.45   -0.24   -0.20   -1.52    0.79   -0.99   -0.80   -1.00    1.07    0.76
    1.29   -0.36    1.37    1.48   -0.12   -0.98   -0.70    1.38    1.49    1.26
//
H CIDH920102
D Normalized hydrophobicity scales for beta-proteins (Cid et al., 1992)
R LIT:1817105b PMID:1518784
A Cid, H., Bunster, M., Canales, M. and Gazitua, F.
T Hydrophobicity and structural classes in proteins
J Protein Engineering 5, 373-375 (1992)
C CIDH920105    0.969  ZHOH040101    0.939  CIDH920101    0.921
  BASU050102    0.914  CIDH920103    0.911  ZHOH040103    0.909
  CIDH920104    0.904  NISK860101    0.897  ROBB790101    0.896
  NOZY710101    0.889  MEEJ810101    0.887  PLIV810101    0.877
  LEVM760106    0.873  MIYS850101    0.873  CORJ870102    0.872
  WERD780101    0.871  SWER830101    0.870  ROSG850101    0.866
  BIOV880101    0.864  ZHOH040102    0.862  RADA880102    0.862
  ARGP820101    0.862  JOND750101    0.861  ROSM880104    0.859
  TAKK010101    0.859  BASU050101    0.858  MEEJ800102    0.856
  FAUJ830101    0.856  BASU050103    0.856  MEEJ810102    0.843
  BIOV880102    0.837  WIMW960101    0.837  RADA880108    0.833
  SIMZ760101    0.832  GUOD860101    0.831  GOLD730101    0.829
  PONP930101    0.820  EISD860101    0.819  ZASB820101    0.809
  LIFS790101    0.808  BLAS910101    0.805  CASG920101    0.802
  RACS770101   -0.825  VINM940103   -0.826  FUKS010103   -0.826
  GRAR740102   -0.842  MIYS990103   -0.845  BULH740101   -0.851
  GUYH850102   -0.855  MIYS990105   -0.859  MEIH800101   -0.867
  WOLS870101   -0.869  MIYS990102   -0.870  PARS000101   -0.871
  VINM940101   -0.872  MIYS990101   -0.872  KARP850101   -0.873
  MIYS990104   -0.877  OOBM770103   -0.877  GUYH850103   -0.904
  VINM940102   -0.925  PARJ860101   -0.930
I    A/L     R/K     N/M     D/F     C/P     Q/S     E/T     G/W     H/Y     I/V
   -0.08   -0.09   -0.70   -0.71    0.76   -0.40   -1.31   -0.84    0.43    1.39
    1.24   -0.09    1.27    1.53   -0.01   -0.93   -0.59    2.25    1.53    1.09
//
H CIDH920103
D Normalized hydrophobicity scales for alpha+beta-proteins (Cid et al., 1992)
R LIT:1817105b PMID:1518784
A Cid, H., Bunster, M., Canales, M. and Gazitua, F.
T Hydrophobicity and structural classes in proteins
J Protein Engineering 5, 373-375 (1992)
C CIDH920105    0.973  CIDH920104    0.955  CIDH920102    0.911
  NISK860101    0.909  MIYS850101    0.906  MANP780101    0.905
  PLIV810101    0.899  PONP930101    0.899  BASU050103    0.894
  BASU050101    0.894  RADA880108    0.891  BIOV880101    0.887
  BASU050102    0.887  ROBB790101    0.884  WERD780101    0.881
  ZHOH040103    0.881  PONP800101    0.876  CIDH920101    0.872
  FAUJ830101    0.868  CORJ870107    0.866  ROSM880104    0.866
  SWER830101    0.865  CORJ870102    0.864  BIOV880102    0.860
  CORJ870104    0.857  CORJ870103    0.856  NISK800101    0.855
  PONP800102    0.849  ROSG850102    0.846  GUOD860101    0.845
  PONP800108    0.841  BLAS910101    0.838  MEEJ810101    0.837
  CORJ870106    0.837  PONP800107    0.833  ROSM880105    0.832
  CORJ870105    0.832  ZHOH040101    0.829  CASG920101    0.827
  ARGP820101    0.827  JOND750101    0.826  PONP800103    0.823
  CORJ870101    0.822  EISD860101    0.821  RADA880102    0.819
  LIFS790101    0.815  PTIO830102    0.807  MEIH800103    0.802
  FUKS010103   -0.804  PUNT030102   -0.810  KRIW790101   -0.819
  PUNT030101   -0.819  PARS000101   -0.821  MEIH800102   -0.825
  RACS770102   -0.834  VINM940101   -0.837  FASG890101   -0.846
  BULH740101   -0.848  KARP850102   -0.852  VINM940102   -0.855
  OOBM770103   -0.863  CORJ870108   -0.864  MIYS990103   -0.870
  GRAR740102   -0.871  GUYH850102   -0.871  MIYS990105   -0.876
  WOLS870101   -0.879  RACS770101   -0.881  MIYS990104   -0.883
  GUYH850103   -0.890  MIYS990102   -0.899  MIYS990101   -0.900
  MEIH800101   -0.905  PARJ860101   -0.916
I    A/L     R/K     N/M     D/F     C/P     Q/S     E/T     G/W     H/Y     I/V
    0.36   -0.52   -0.90   -1.09    0.70   -1.05   -0.83   -0.82    0.16    2.17
    1.18   -0.56    1.21    1.01   -0.06   -0.60   -1.20    1.31    1.05    1.21
//
H CIDH920104
D Normalized hydrophobicity scales for alpha/beta-proteins (Cid et al., 1992)
R LIT:1817105b PMID:1518784
A Cid, H., Bunster, M., Canales, M. and Gazitua, F.
T Hydrophobicity and structural classes in proteins
J Protein Engineering 5, 373-375 (1992)
C CIDH920105    0.970  CIDH920103    0.955  NISK860101    0.944
  ZHOH040103    0.941  BASU050103    0.941  BASU050102    0.934
  BIOV880101    0.933  PONP930101    0.930  FAUJ830101    0.922
  MANP780101    0.918  BASU050101    0.917  MIYS850101    0.915
  RADA880108    0.914  PONP800108    0.909  CIDH920102    0.904
  ROBB790101    0.903  CASG920101    0.903  NISK800101    0.900
  ROSG850102    0.896  CORJ870101    0.896  WERD780101    0.896
  PLIV810101    0.893  BIOV880102    0.890  PONP800101    0.888
  NADH010104    0.888  NADH010103    0.885  BLAS910101    0.881
  PONP800102    0.880  MEEJ810101    0.878  NADH010105    0.869
  NADH010101    0.865  PONP800103    0.863  SWER830101    0.862
  ROSM880104    0.860  CORJ870102    0.860  GUOD860101    0.860
  ZHOH040101    0.858  NADH010102    0.856  ROSM880105    0.855
  MEIH800103    0.853  PTIO830102    0.842  CORJ870103    0.841
  MEEJ810102    0.837  CORJ870107    0.835  EISD860103    0.834
  CIDH920101    0.833  PONP800107    0.832  JURD980101    0.832
  CORJ870104    0.832  LIFS790101    0.832  KYTJ820101    0.824
  ARGP820101    0.819  JOND750101    0.818  RADA880102    0.817
  EISD860101    0.812  BAEK050101    0.809  JANJ780102    0.803
  COWR900101    0.803  DESM900102    0.802  KARP850101   -0.801
  GUYH850101   -0.821  KUHL950101   -0.822  WOEC730101   -0.823
  PUNT030101   -0.827  ROSM880101   -0.828  BULH740101   -0.829
  CORJ870108   -0.829  ROSM880102   -0.831  KARP850102   -0.833
  VINM940103   -0.835  KIDA850101   -0.836  RACS770102   -0.854
  PUNT030102   -0.857  RACS770101   -0.864  KRIW790101   -0.867
  MEIH800102   -0.868  VINM940101   -0.883  VINM940102   -0.884
  WOLS870101   -0.891  GUYH850102   -0.894  MIYS990103   -0.902
  FASG890101   -0.903  GUYH850103   -0.906  OOBM770103   -0.912
  PARJ860101   -0.913  GRAR740102   -0.915  MIYS990101   -0.915
  MIYS990102   -0.916  MIYS990104   -0.916  MIYS990105   -0.916
  MEIH800101   -0.917
I    A/L     R/K     N/M     D/F     C/P     Q/S     E/T     G/W     H/Y     I/V
    0.17   -0.70   -0.90   -1.05    1.24   -1.20   -1.19   -0.57   -0.25    2.06
    0.96   -0.62    0.60    1.29   -0.21   -0.83   -0.62    1.51    0.66    1.21
//
H CIDH920105
D Normalized average hydrophobicity scales (Cid et al., 1992)
R LIT:1817105b PMID:1518784
A Cid, H., Bunster, M., Canales, M. and Gazitua, F.
T Hydrophobicity and structural classes in proteins
J Protein Engineering 5, 373-375 (1992)
C CIDH920103    0.973  CIDH920104    0.970  CIDH920102    0.969
  NISK860101    0.938  BASU050102    0.931  ZHOH040103    0.926
  ROBB790101    0.921  CIDH920101    0.921  MIYS850101    0.916
  BASU050103    0.914  PLIV810101    0.914  BIOV880101    0.912
  BASU050101    0.907  WERD780101    0.905  ZHOH040101    0.904
  RADA880108    0.898  FAUJ830101    0.893  MEEJ810101    0.892
  PONP930101    0.891  SWER830101    0.890  CORJ870102    0.890
  ROSM880104    0.886  BIOV880102    0.882  MANP780101    0.879
  ARGP820101    0.867  JOND750101    0.866  RADA880102    0.861
  CASG920101    0.859  GUOD860101    0.858  ROSG850102    0.858
  NOZY710101    0.857  PONP800101    0.856  NISK800101    0.854
  BLAS910101    0.852  CORJ870107    0.848  MEEJ810102    0.844
  PONP800108    0.843  ROSM880105    0.843  MEEJ800102    0.840
  TAKK010101    0.840  EISD860101    0.839  CORJ870104    0.838
  CORJ870103    0.838  SIMZ760101    0.837  PONP800102    0.831
  LIFS790101    0.828  LEVM760106    0.828  CORJ870101    0.827
  CORJ870106    0.826  CORJ870105    0.822  GOLD730101    0.820
  ZHOH040102    0.818  PONP800107    0.818  NADH010104    0.817
  PTIO830102    0.813  VENT840101    0.813  NADH010103    0.810
  PONP800103    0.807  MEIH800103    0.804  NADH010105    0.800
  WOEC730101   -0.800  KIDA850101   -0.803  PUNT030101   -0.805
  KRIW790101   -0.816  FUKS010103   -0.821  PUNT030102   -0.822
  MEIH800102   -0.826  RACS770102   -0.830  VINM940103   -0.832
  KARP850102   -0.839  CORJ870108   -0.843  FASG890101   -0.860
  PARS000101   -0.860  KARP850101   -0.866  BULH740101   -0.871
  GRAR740102   -0.884  VINM940101   -0.885  MIYS990103   -0.886
  RACS770101   -0.887  GUYH850102   -0.892  WOLS870101   -0.899
  MIYS990105   -0.901  OOBM770103   -0.904  MIYS990104   -0.908
  VINM940102   -0.910  MIYS990102   -0.915  MIYS990101   -0.916
  MEIH800101   -0.923  GUYH850103   -0.927  PARJ860101   -0.948
I    A/L     R/K     N/M     D/F     C/P     Q/S     E/T     G/W     H/Y     I/V
    0.02   -0.42   -0.77   -1.04    0.77   -1.10   -1.14   -0.80    0.26    1.81
    1.14   -0.41    1.00    1.35   -0.09   -0.97   -0.77    1.71    1.11    1.13
//
H COHE430101
D Partial specific volume (Cohn-Edsall, 1943)
R 
A Cohn, E.J. and Edsall, J.T.
T 
J "Protein, Amino Acid, and Peptides", Reinhold, New York (1943)
C BULH740102    0.923
I    A/L     R/K     N/M     D/F     C/P     Q/S     E/T     G/W     H/Y     I/V
    0.75    0.70    0.61    0.60    0.61    0.67    0.66    0.64    0.67    0.90
    0.90    0.82    0.75    0.77    0.76    0.68    0.70    0.74    0.71    0.86
//
H CRAJ730101
D Normalized frequency of middle helix (Crawford et al., 1973)
R PMID:4510294
A Crawford, J.L., Lipscomb, W.N. and Schellman, C.G.
T The reverse turn as a polypeptide conformation in globular proteins
J Proc. Natl. Acad. Sci. USA 70, 538-542 (1973) Reported values normalized by 
  the total percentage
C NAGK730101    0.925  BURA740101    0.900  PALJ810101    0.891
  PRAM900102    0.887  LEVM780101    0.887  ROBB760101    0.875
  PALJ810102    0.872  GEIM800101    0.870  LEVM780104    0.869
  CHOP780201    0.851  TANS770101    0.843  KANM800101    0.842
  ISOY800101    0.840  RACS820108    0.839  GEIM800104    0.838
  MAXF760101    0.826  PALJ810109    0.811  NAGK730103   -0.850
I    A/L     R/K     N/M     D/F     C/P     Q/S     E/T     G/W     H/Y     I/V
    1.33    0.79    0.72    0.97    0.93    1.42    1.66    0.58    1.49    0.99
    1.29    1.03    1.40    1.15    0.49    0.83    0.94    1.33    0.49    0.96
//
H CRAJ730102
D Normalized frequency of beta-sheet (Crawford et al., 1973)
R PMID:4510294
A Crawford, J.L., Lipscomb, W.N. and Schellman, C.G.
T The reverse turn as a polypeptide conformation in globular proteins
J Proc. Natl. Acad. Sci. USA 70, 538-542 (1973) Reported values normalized by 
  the total percentage
C ROBB760106    0.865  PTIO830102    0.820  PALJ810104    0.817
  NAGK730102    0.815
I    A/L     R/K     N/M     D/F     C/P     Q/S     E/T     G/W     H/Y     I/V
    1.00    0.74    0.75    0.89    0.99    0.87    0.37    0.56    0.36    1.75
    1.53    1.18    1.40    1.26    0.36    0.65    1.15    0.84    1.41    1.61
//
H CRAJ730103
D Normalized frequency of turn (Crawford et al., 1973)
R PMID:4510294
A Crawford, J.L., Lipscomb, W.N. and Schellman, C.G.
T The reverse turn as a polypeptide conformation in globular proteins
J Proc. Natl. Acad. Sci. USA 70, 538-542 (1973) Reported values normalized by 
  the total percentage
C ROBB760113    0.916  ROBB760108    0.912  ROBB760110    0.887
  PALJ810106    0.884  CHOP780101    0.882  BEGF750103    0.874
  TANS770110    0.859  CHAM830101    0.821  CHOP780201   -0.808
  PALJ810102   -0.809  BEGF750101   -0.812  QIAN880107   -0.840
I    A/L     R/K     N/M     D/F     C/P     Q/S     E/T     G/W     H/Y     I/V
    0.60    0.79    1.42    1.24    1.29    0.92    0.64    1.38    0.95    0.67
    0.70    1.10    0.67    1.05    1.47    1.26    1.05    1.23    1.35    0.48
//
H DAWD720101
D Size (Dawson, 1972)
R 
A Dawson, D.M.
T 
J In "The Biochemical Genetics of Man" (Brock, D.J.H. and Mayo, O., eds.), 
  Academic Press, New York, pp.1-38 (1972)
C TSAJ990102    0.905  GOLD730102    0.904  TSAJ990101    0.903
  BIGC670101    0.903  CHOC750101    0.901  CHOC760101    0.901
  HARY940101    0.900  LEVM760105    0.898  KRIW790103    0.893
  FAUJ880103    0.880  PONJ960101    0.873  LEVM760102    0.873
  CHAM820101    0.865  FAUJ880106    0.853  GRAR740103    0.853
  FASG760101    0.833
I    A/L     R/K     N/M     D/F     C/P     Q/S     E/T     G/W     H/Y     I/V
     2.5     7.5     5.0     2.5     3.0     6.0     5.0     0.5     6.0     5.5
     5.5     7.0     6.0     6.5     5.5     3.0     5.0     7.0     7.0     5.0
//
H DAYM780101
D Amino acid composition (Dayhoff et al., 1978a)
R 
A Dayhoff, M.O., Hunt, L.T. and Hurst-Calderone, S.
T Composition of proteins
J In "Atlas of Protein Sequence and Structure", Vol.5, Suppl.3 (Dayhoff, M.O., 
  ed.), National Biomedical Research Foundation, Washington, D.C., p.363 (1978)
C JUNJ780101    0.986  JUKT750101    0.975  CEDJ970101    0.970
  JOND920101    0.954  CEDJ970104    0.952  CEDJ970102    0.945
  NAKH900101    0.940  KUMS000102    0.925  FUKS010110    0.897
  NAKH900102    0.883  FUKS010111    0.882  NAKH920101    0.882
  KUMS000101    0.866  NAKH920107    0.861  FUKS010112    0.856
  NAKH920106    0.856  NAKH920103    0.851  CEDJ970105    0.839
  NAKH920104    0.819  CEDJ970103    0.807  NAKH920102    0.802
  FUKS010109    0.801
I    A/L     R/K     N/M     D/F     C/P     Q/S     E/T     G/W     H/Y     I/V
     8.6     4.9     4.3     5.5     2.9     3.9     6.0     8.4     2.0     4.5
     7.4     6.6     1.7     3.6     5.2     7.0     6.1     1.3     3.4     6.6
//
H DAYM780201
D Relative mutability (Dayhoff et al., 1978b)
R 
A Dayhoff, M.O., Schwartz, R.M. and Orcutt, B.C.
T A model of evolutionary change in proteins
J In "Atlas of Protein Sequence and Structure", Vol.5, Suppl.3 (Dayhoff, M.O., 
  ed.), National Biomedical Research Foundation, Washington, D.C. pp. 345-352 
  (1978)
C JOND920102    0.889
I    A/L     R/K     N/M     D/F     C/P     Q/S     E/T     G/W     H/Y     I/V
    100.     65.    134.    106.     20.     93.    102.     49.     66.     96.
     40.     56.     94.     41.     56.    120.     97.     18.     41.     74.
//
H DESM900101
D Membrane preference for cytochrome b: MPH89 (Degli Esposti et al., 1990)
R LIT:1612111b PMID:2364947
A Degli Esposti, M., Crimi, M. and Venturoli, G.
T A critical evaluation of the hydropathy profile of membrane proteins
J Eur. J. Biochem. 190, 207-219 (1990)
C DESM900102    0.955  PONP800103    0.887  NADH010102    0.885
  PONP800102    0.871  CORJ870101    0.870  NADH010103    0.866
  ROSG850102    0.866  WARP780101    0.864  JANJ780102    0.853
  MEIH800103    0.853  PONP800101    0.847  NADH010104    0.843
  KYTJ820101    0.837  NISK800101    0.837  JURD980101    0.829
  NADH010101    0.825  BIOV880102    0.821  JANJ790102    0.818
  CORJ870107    0.815  CORJ870103    0.812  RADA880108    0.812
  BIOV880101    0.807  PONP930101    0.807  CASG920101    0.806
  PUNT030102   -0.801  RACS770102   -0.801  VINM940101   -0.806
  KRIW710101   -0.807  FASG890101   -0.808  CORJ870108   -0.809
  MEIH800102   -0.822  GUYH850104   -0.824  PUNT030101   -0.828
  MIYS990104   -0.828  KARP850102   -0.829  GUYH850101   -0.831
  MIYS990105   -0.832  KRIW790102   -0.835  RACS770103   -0.837
  JANJ780103   -0.838  KRIW790101   -0.847  MONM990101   -0.848
  MIYS990103   -0.854  OOBM770101   -0.894
I    A/L     R/K     N/M     D/F     C/P     Q/S     E/T     G/W     H/Y     I/V
    1.56    0.59    0.51    0.23    1.80    0.39    0.19    1.03      1.    1.27
    1.38    0.15    1.93    1.42    0.27    0.96    1.11    0.91    1.10    1.58
//
H DESM900102
D Average membrane preference: AMP07 (Degli Esposti et al., 1990)
R LIT:1612111b PMID:2364947
A Degli Esposti, M., Crimi, M. and Venturoli, G.
T A critical evaluation of the hydropathy profile of membrane proteins
J Eur. J. Biochem. 190, 207-219 (1990)
C DESM900101    0.955  JANJ780102    0.935  NADH010102    0.933
  MEIH800103    0.924  ROSG850102    0.914  NADH010103    0.910
  NADH010101    0.905  CORJ870101    0.901  JURD980101    0.900
  KYTJ820101    0.898  JANJ790102    0.897  PONP800103    0.896
  NADH010104    0.886  WARP780101    0.882  RADA880108    0.881
  PONP800102    0.880  BIOV880101    0.878  CHOC760103    0.877
  BIOV880102    0.876  CASG920101    0.869  PONP800101    0.858
  JANJ790101    0.855  NISK800101    0.852  OLSK800101    0.849
  EISD860103    0.848  NISK860101    0.843  PONP930101    0.834
  PONP800108    0.833  MIYS850101    0.831  RADA880101    0.828
  EISD840101    0.828  ROSM880105    0.825  CHOC760104    0.824
  CORJ870107    0.819  BASU050103    0.818  MANP780101    0.816
  NADH010105    0.816  FAUJ830101    0.816  CORJ870103    0.815
  WERD780101    0.814  CIDH920104    0.802  VINM940104   -0.803
  MEIH800101   -0.804  MIYS990101   -0.809  CORJ870108   -0.811
  MIYS990102   -0.811  ROSM880101   -0.812  KARP850102   -0.815
  ROSM880102   -0.816  GUYH850105   -0.818  CHOC760102   -0.823
  VINM940103   -0.824  VINM940101   -0.829  WOEC730101   -0.847
  MONM990101   -0.850  KRIW790102   -0.852  MIYS990104   -0.854
  KRIW790101   -0.859  GRAR740102   -0.862  KUHL950101   -0.863
  RACS770102   -0.867  PUNT030102   -0.868  RACS770103   -0.868
  MIYS990105   -0.875  MIYS990103   -0.876  JANJ780101   -0.878
  FASG890101   -0.879  PRAM900101   -0.890  ENGD860101   -0.890
  GUYH850101   -0.895  GUYH850104   -0.896  MEIH800102   -0.898
  PUNT030101   -0.903  JANJ780103   -0.908  OOBM770101   -0.950
I    A/L     R/K     N/M     D/F     C/P     Q/S     E/T     G/W     H/Y     I/V
    1.26    0.38    0.59    0.27    1.60    0.39    0.23    1.08      1.    1.44
    1.36    0.33    1.52    1.46    0.54    0.98    1.01    1.06    0.89    1.33
//
H EISD840101
D Consensus normalized hydrophobicity scale (Eisenberg, 1984)
R LIT:2004004a PMID:6383201
A Eisenberg, D.
T Three-dimensional structure of membrane and surface proteins
J Ann. Rev. Biochem. 53, 595-623 (1984) Original references: Eisenberg, D., 
  Weiss, R.M., Terwilliger, T.C. and Wilcox, W. Faraday Symp. Chem. Soc. 17, 
  109-120 (1982) Eisenberg, D., Weiss, R.M. and Terwilliger, T.C. The 
  hydrophobic moment detects periodicity in protein hydrophobicity Proc. Natl. 
  Acad. Sci. USA 81, 140-144 (1984)
C RADA880101    0.968  JACR890101    0.938  RADA880107    0.927
  ROSM880105    0.923  WOLR810101    0.914  WOLR790101    0.909
  RADA880104    0.908  JANJ790102    0.900  JURD980101    0.895
  NADH010102    0.887  CHOC760103    0.885  BLAS910101    0.884
  EISD860101    0.884  KYTJ820101    0.878  FAUJ830101    0.875
  JANJ780102    0.874  OLSK800101    0.869  COWR900101    0.863
  NADH010101    0.861  NADH010103    0.840  NAKH900110    0.838
  EISD860103    0.837  DESM900102    0.828  RADA880108    0.817
  BIOV880102    0.814  BIOV880101    0.811  YUTK870101    0.809
  NADH010104    0.809  ROSG850102    0.806  BASU050103    0.806
  WOLS870101   -0.820  GRAR740102   -0.823  MEIH800102   -0.829
  HOPT810101   -0.846  GUYH850101   -0.849  PUNT030102   -0.854
  LEVM760101   -0.859  OOBM770101   -0.878  JANJ780103   -0.881
  FAUJ880109   -0.890  GUYH850104   -0.892  CHOC760102   -0.892
  KIDA850101   -0.900  JANJ780101   -0.907  KUHL950101   -0.907
  PUNT030101   -0.914  VHEG790101   -0.924  ROSM880102   -0.925
  ENGD860101   -0.936  PRAM900101   -0.936  ROSM880101   -0.947
  GUYH850105   -0.951
I    A/L     R/K     N/M     D/F     C/P     Q/S     E/T     G/W     H/Y     I/V
    0.25   -1.76   -0.64   -0.72    0.04   -0.69   -0.62    0.16   -0.40    0.73
    0.53   -1.10    0.26    0.61   -0.07   -0.26   -0.18    0.37    0.02    0.54
//
H EISD860101
D Solvation free energy (Eisenberg-McLachlan, 1986)
R LIT:2004121b PMID: 3945310
A Eisenberg, D. and McLachlan, A.D.
T Solvation energy in protein folding and binding
J Nature 319, 199-203 (1986)
C ROSM880105    0.948  FAUJ830101    0.919  RADA880102    0.912
  BLAS910101    0.911  PLIV810101    0.904  ZIMJ680105    0.900
  RADA880101    0.891  MEEJ800102    0.890  EISD840101    0.884
  RADA880108    0.844  MIYS850101    0.842  GUOD860101    0.839
  CIDH920105    0.839  BIOV880102    0.832  BIOV880101    0.828
  JACR890101    0.827  SWER830101    0.824  CORJ870102    0.822
  NOZY710101    0.822  CIDH920103    0.821  NAKH900110    0.820
  CIDH920102    0.819  CIDH920104    0.812  NAKH900104    0.812
  NAKH900106    0.812  BASU050103    0.809  MEEJ810102    0.808
  MEEJ810101    0.805  GUYH850101   -0.823  MIYS990102   -0.824
  MIYS990101   -0.827  BULH740101   -0.833  KUHL950101   -0.835
  WOEC730101   -0.838  PRAM900101   -0.862  ENGD860101   -0.862
  VHEG790101   -0.862  ROSM880102   -0.868  PUNT030102   -0.869
  GRAR740102   -0.871  PARJ860101   -0.876  KIDA850101   -0.890
  PUNT030101   -0.890  HOPT810101   -0.905  ROSM880101   -0.917
  WOLS870101   -0.918  LEVM760101   -0.921
I    A/L     R/K     N/M     D/F     C/P     Q/S     E/T     G/W     H/Y     I/V
    0.67    -2.1    -0.6    -1.2    0.38   -0.22   -0.76      0.    0.64     1.9
     1.9   -0.57     2.4     2.3     1.2    0.01    0.52     2.6     1.6     1.5
//
H EISD860102
D Atom-based hydrophobic moment (Eisenberg-McLachlan, 1986)
R LIT:2004121b PMID: 3945310
A Eisenberg, D. and McLachlan, A.D.
T Solvation energy in protein folding and binding
J Nature 319, 199-203 (1986)
C FAUJ880109    0.841  HUTJ700103    0.841  RADA880107   -0.837
  YUTK870103   -0.839  YUTK870104   -0.840  JACR890101   -0.871
I    A/L     R/K     N/M     D/F     C/P     Q/S     E/T     G/W     H/Y     I/V
      0.     10.     1.3     1.9    0.17     1.9      3.      0.    0.99     1.2
     1.0     5.7     1.9     1.1    0.18    0.73     1.5     1.6     1.8    0.48
//
H EISD860103
D Direction of hydrophobic moment (Eisenberg-McLachlan, 1986)
R LIT:2004121b PMID: 3945310
A Eisenberg, D. and McLachlan, A.D.
T Solvation energy in protein folding and binding
J Nature 319, 199-203 (1986) (Gly Ala missing)
C JURD980101    0.901  KYTJ820101    0.897  CHOC760103    0.892
  JANJ780102    0.883  OLSK800101    0.881  FAUJ830101    0.876
  RADA880108    0.873  NADH010102    0.872  MEIH800103    0.870
  NADH010101    0.868  COWR900101    0.868  BIOV880101    0.864
  MIYS850101    0.858  NADH010103    0.855  PLIV810101    0.852
  RADA880101    0.850  DESM900102    0.848  ROSG850102    0.846
  BIOV880102    0.845  PONP800103    0.842  NADH010104    0.840
  JANJ790102    0.838  EISD840101    0.837  CIDH920104    0.834
  BLAS910101    0.830  JANJ790101    0.829  MANP780101    0.826
  WARP780101    0.820  PONP800102    0.814  RADA880107    0.812
  NISK860101    0.811  ARGP820103    0.810  PONP800108    0.809
  CORJ870101    0.809  BASU050103    0.806  ROSM880105    0.801
  CHOC760102   -0.802  WOEC730101   -0.803  JANJ780101   -0.808
  MEIH800101   -0.810  GUYH850105   -0.812  MIYS990105   -0.815
  FAUJ880110   -0.815  JANJ780103   -0.819  PUNT030101   -0.829
  MIYS990101   -0.829  ENGD860101   -0.831  PRAM900101   -0.831
  MIYS990102   -0.831  GUYH850101   -0.832  KIDA850101   -0.832
  GUYH850104   -0.835  WOLS870101   -0.841  PUNT030102   -0.853
  RACS770102   -0.858  FASG890101   -0.863  ROSM880101   -0.871
  GRAR740102   -0.871  OOBM770101   -0.880  MEIH800102   -0.882
  KUHL950101   -0.894  ROSM880102   -0.943
I    A/L     R/K     N/M     D/F     C/P     Q/S     E/T     G/W     H/Y     I/V
      0.   -0.96   -0.86   -0.98    0.76    -1.0   -0.89      0.   -0.75    0.99
    0.89   -0.99    0.94    0.92    0.22   -0.67    0.09    0.67   -0.93    0.84
//
H FASG760101
D Molecular weight (Fasman, 1976)
R 
A Fasman, G.D., ed.
T 
J "Handbook of Biochemistry and Molecular Biology", 3rd ed., Proteins - Volume 
  1, CRC Press, Cleveland (1976)
C FAUJ880103    0.979  CHOC760101    0.978  LEVM760102    0.966
  CHAM820101    0.962  CHOC750101    0.956  LEVM760105    0.951
  PONJ960101    0.945  CHAM830106    0.943  TSAJ990102    0.940
  TSAJ990101    0.935  BIGC670101    0.919  GOLD730102    0.918
  KRIW790103    0.910  HARY940101    0.910  GRAR740103    0.908
  FAUJ880106    0.899  RADA880106    0.870  WOLS870102    0.866
  MCMT640101    0.845  CHAM830105    0.839  ROSG850101    0.838
  DAWD720101    0.833  FAUJ880104    0.825  OOBM770102    0.821
  LEVM760107    0.815  RADA880103   -0.954
I    A/L     R/K     N/M     D/F     C/P     Q/S     E/T     G/W     H/Y     I/V
   89.09  174.20  132.12  133.10  121.15  146.15  147.13   75.07  155.16  131.17
  131.17  146.19  149.21  165.19  115.13  105.09  119.12  204.24  181.19  117.15
//
H FASG760102
D Melting point (Fasman, 1976)
R 
A Fasman, G.D., ed.
T 
J "Handbook of Biochemistry and Molecular Biology", 3rd ed., Proteins - Volume 
  1, CRC Press, Cleveland (1976)
C 
I    A/L     R/K     N/M     D/F     C/P     Q/S     E/T     G/W     H/Y     I/V
    297.    238.    236.    270.    178.    185.    249.    290.    277.    284.
    337.    224.    283.    284.    222.    228.    253.    282.    344.    293.
//
H FASG760103
D Optical rotation (Fasman, 1976)
R 
A Fasman, G.D., ed.
T 
J "Handbook of Biochemistry and Molecular Biology", 3rd ed., Proteins - Volume 
  1, CRC Press, Cleveland (1976)
C 
I    A/L     R/K     N/M     D/F     C/P     Q/S     E/T     G/W     H/Y     I/V
    1.80   12.50   -5.60    5.05  -16.50    6.30   12.00    0.00  -38.50   12.40
  -11.00   14.60  -10.00  -34.50  -86.20   -7.50  -28.00  -33.70  -10.00    5.63
//
H FASG760104
D pK-N (Fasman, 1976)
R 
A Fasman, G.D., ed.
T 
J "Handbook of Biochemistry and Molecular Biology", 3rd ed., Proteins - Volume 
  1, CRC Press, Cleveland (1976)
C 
I    A/L     R/K     N/M     D/F     C/P     Q/S     E/T     G/W     H/Y     I/V
    9.69    8.99    8.80    9.60    8.35    9.13    9.67    9.78    9.17    9.68
    9.60    9.18    9.21    9.18   10.64    9.21    9.10    9.44    9.11    9.62
//
H FASG760105
D pK-C (Fasman, 1976)
R 
A Fasman, G.D., ed.
T 
J "Handbook of Biochemistry and Molecular Biology", 3rd ed., Proteins - Volume 
  1, CRC Press, Cleveland (1976)
C JOND750102    0.833
I    A/L     R/K     N/M     D/F     C/P     Q/S     E/T     G/W     H/Y     I/V
    2.34    1.82    2.02    1.88    1.92    2.17    2.10    2.35    1.82    2.36
    2.36    2.16    2.28    2.16    1.95    2.19    2.09    2.43    2.20    2.32
//
H FAUJ830101
D Hydrophobic parameter pi (Fauchere-Pliska, 1983)
R LIT:0912085
A Fauchere, J.L. and Pliska, V.
T Hydrophobic parameters pi of amino-acid side chains from the partitioning of 
  N-acetyl-amino-acid amides
J Eur. J. Med. Chem. 18, 369-375 (1983)
C BIOV880101    0.942  ROSM880105    0.937  ZHOH040103    0.933
  RADA880108    0.932  PLIV810101    0.931  BLAS910101    0.923
  CIDH920104    0.922  EISD860101    0.919  MIYS850101    0.914
  BIOV880102    0.911  NISK860101    0.906  ROSG850102    0.904
  BASU050103    0.903  MEEJ810101    0.902  GUOD860101    0.900
  NADH010103    0.899  NADH010104    0.894  CIDH920105    0.893
  NADH010102    0.891  MEEJ810102    0.890  BASU050102    0.885
  COWR900101    0.876  EISD860103    0.876  CASG920101    0.875
  EISD840101    0.875  PONP800108    0.875  RADA880101    0.873
  ROBB790101    0.868  CIDH920103    0.868  PONP800103    0.863
  WERD780101    0.862  MEEJ800102    0.858  CIDH920102    0.856
  BASU050101    0.852  NISK800101    0.849  MEIH800103    0.849
  RADA880102    0.846  CORJ870101    0.845  MANP780101    0.843
  PONP930101    0.843  PONP800102    0.841  ZHOH040101    0.841
  NADH010101    0.837  SWER830101    0.833  JURD980101    0.833
  CORJ870102    0.831  JANJ790102    0.826  JANJ780102    0.825
  NADH010105    0.822  PONP800101    0.822  ZIMJ680105    0.816
  DESM900102    0.816  KYTJ820101    0.811  NOZY710101    0.803
  VINM940103   -0.804  FUKS010102   -0.805  GUYH850104   -0.816
  BULH740101   -0.830  OOBM770101   -0.832  FUKS010104   -0.832
  RACS770102   -0.843  VINM940102   -0.844  PRAM900101   -0.853
  ENGD860101   -0.853  GUYH850102   -0.857  GUYH850101   -0.863
  MEIH800101   -0.863  KUHL950101   -0.863  KRIW790101   -0.865
  GUYH850103   -0.870  VINM940101   -0.871  MEIH800102   -0.875
  PUNT030101   -0.876  WOEC730101   -0.880  MIYS990103   -0.893
  OOBM770103   -0.899  MIYS990104   -0.906  PARJ860101   -0.907
  ROSM880101   -0.907  MIYS990101   -0.907  PUNT030102   -0.908
  MIYS990102   -0.908  HOPT810101   -0.909  FASG890101   -0.911
  LEVM760101   -0.919  MIYS990105   -0.920  ROSM880102   -0.927
  WOLS870101   -0.928  KIDA850101   -0.946  GRAR740102   -0.948
I    A/L     R/K     N/M     D/F     C/P     Q/S     E/T     G/W     H/Y     I/V
    0.31   -1.01   -0.60   -0.77    1.54   -0.22   -0.64    0.00    0.13    1.80
    1.70   -0.99    1.23    1.79    0.72   -0.04    0.26    2.25    0.96    1.22
//
H FAUJ880101
D Graph shape index (Fauchere et al., 1988)
R LIT:1414114 PMID:3209351
A Fauchere, J.L., Charton, M., Kier, L.B., Verloop, A. and Pliska, V.
T Amino acid side chain parameters for correlation studies in biology and 
  pharmacology
J Int. J. Peptide Protein Res. 32, 269-278 (1988) Original reference: Kier, 
  L.B. Quant. Struct. Act. Relat. 6, 117-122 (1987)
C ZIMJ680102    0.888
I    A/L     R/K     N/M     D/F     C/P     Q/S     E/T     G/W     H/Y     I/V
    1.28    2.34    1.60    1.60    1.77    1.56    1.56    0.00    2.99    4.19
    2.59    1.89    2.35    2.94    2.67    1.31    3.03    3.21    2.94    3.67
//
H FAUJ880102
D Smoothed upsilon steric parameter (Fauchere et al., 1988)
R LIT:1414114 PMID:3209351
A Fauchere, J.L., Charton, M., Kier, L.B., Verloop, A. and Pliska, V.
T Amino acid side chain parameters for correlation studies in biology and 
  pharmacology
J Int. J. Peptide Protein Res. 32, 269-278 (1988) (Pro missing) Original 
  reference of these two data: Fauchere, L.J. In "QSAR in Design of Bioactive 
  Compounds", (Kuchar, M., ed.), Prous, Barcelona pp.135-144 (1984)
C AVBF000102    0.881  CHAM810101    0.881  PTIO830101    0.832
  CHOP780216   -0.807  CHAM830101   -0.809  GEIM800108   -0.819
  MUNV940104   -0.824  PRAM900104   -0.844  LEVM780103   -0.846
  QIAN880132   -0.849  QIAN880133   -0.851  QIAN880134   -0.852
  LEVM780106   -0.865  GEIM800111   -0.873  KIMC930101   -0.886
I    A/L     R/K     N/M     D/F     C/P     Q/S     E/T     G/W     H/Y     I/V
    0.53    0.69    0.58    0.59    0.66    0.71    0.72    0.00    0.64    0.96
    0.92    0.78    0.77    0.71      0.    0.55    0.63    0.84    0.71    0.89
//
H FAUJ880103
D Normalized van der Waals volume (Fauchere et al., 1988)
R LIT:1414114 PMID:3209351
A Fauchere, J.L., Charton, M., Kier, L.B., Verloop, A. and Pliska, V.
T Amino acid side chain parameters for correlation studies in biology and 
  pharmacology
J Int. J. Peptide Protein Res. 32, 269-278 (1988) (Pro !) Original reference of 
  these two data: Fauchere, L.J. In "QSAR in Design of Bioactive Compounds", 
  (Kuchar, M., ed.), Prous, Barcelona pp.135-144 (1984)
C CHAM820101    0.992  CHOC750101    0.990  CHOC760101    0.985
  TSAJ990102    0.985  TSAJ990101    0.983  FASG760101    0.979
  BIGC670101    0.972  GOLD730102    0.972  KRIW790103    0.965
  PONJ960101    0.963  GRAR740103    0.959  HARY940101    0.951
  LEVM760102    0.947  LEVM760105    0.945  CHAM830106    0.927
  FAUJ880106    0.908  ROSG850101    0.892  DAWD720101    0.880
  LEVM760107    0.875  RADA880106    0.869  MCMT640101    0.847
  ZHOH040102    0.816  WOLS870102    0.814  CHAM830105    0.813
  HUTJ700102    0.807  FAUJ880104    0.804  OOBM770102    0.801
  RADA880103   -0.923
I    A/L     R/K     N/M     D/F     C/P     Q/S     E/T     G/W     H/Y     I/V
    1.00    6.13    2.95    2.78    2.43    3.95    3.78    0.00    4.66    4.00
    4.00    4.77    4.43    5.89    2.72    1.60    2.60    8.08    6.47    3.00
//
H FAUJ880104
D STERIMOL length of the side chain (Fauchere et al., 1988)
R LIT:1414114 PMID:3209351
A Fauchere, J.L., Charton, M., Kier, L.B., Verloop, A. and Pliska, V.
T Amino acid side chain parameters for correlation studies in biology and 
  pharmacology
J Int. J. Peptide Protein Res. 32, 269-278 (1988) (Pro !) Original reference of 
  these three data: Verloop, A. In "IUPAC, Pesticide Chemistry", Vol.1 
  (Miyamoto, J. and Kearney, P.C., eds.),Pergamon, Oxford pp.339-334 (1983)
C LEVM760105    0.896  LEVM760102    0.867  HUTJ700103    0.839
  CHOC760101    0.835  HUTJ700102    0.835  FASG760101    0.825
  CHAM830106    0.817  FAUJ880103    0.804  RADA880103   -0.806
I    A/L     R/K     N/M     D/F     C/P     Q/S     E/T     G/W     H/Y     I/V
    2.87    7.82    4.58    4.74    4.47    6.11    5.97    2.06    5.23    4.92
    4.92    6.89    6.36    4.62    4.11    3.97    4.11    7.68    4.73    4.11
//
H FAUJ880105
D STERIMOL minimum width of the side chain (Fauchere et al., 1988)
R LIT:1414114 PMID:3209351
A Fauchere, J.L., Charton, M., Kier, L.B., Verloop, A. and Pliska, V.
T Amino acid side chain parameters for correlation studies in biology and 
  pharmacology
J Int. J. Peptide Protein Res. 32, 269-278 (1988) (Pro !) Original reference of 
  these three data: Verloop, A. In "IUPAC, Pesticide Chemistry", Vol.1 
  (Miyamoto, J. and Kearney, P.C., eds.),Pergamon, Oxford pp.339-334 (1983)
C AVBF000102    0.802
I    A/L     R/K     N/M     D/F     C/P     Q/S     E/T     G/W     H/Y     I/V
    1.52    1.52    1.52    1.52    1.52    1.52    1.52    1.00    1.52    1.90
    1.52    1.52    1.52    1.52    1.52    1.52    1.73    1.52    1.52    1.90
//
H FAUJ880106
D STERIMOL maximum width of the side chain (Fauchere et al., 1988)
R LIT:1414114 PMID:3209351
A Fauchere, J.L., Charton, M., Kier, L.B., Verloop, A. and Pliska, V.
T Amino acid side chain parameters for correlation studies in biology and 
  pharmacology
J Int. J. Peptide Protein Res. 32, 269-278 (1988) Original reference of these 
  three data: Verloop, A. In "IUPAC, Pesticide Chemistry", Vol.1 (Miyamoto, J. 
  and Kearney, P.C., eds.),Pergamon, Oxford pp.339-334 (1983)
C PONJ960101    0.913  HARY940101    0.909  FAUJ880103    0.908
  CHAM820101    0.902  LEVM760102    0.900  FASG760101    0.899
  CHOC760101    0.898  LEVM760105    0.889  CHOC750101    0.888
  TSAJ990102    0.882  TSAJ990101    0.879  WOLS870102    0.866
  BIGC670101    0.860  GOLD730102    0.857  DAWD720101    0.853
  KRIW790103    0.845  CHAM830106    0.845  GRAR740103    0.819
  HUTJ700102    0.806  RADA880103   -0.823
I    A/L     R/K     N/M     D/F     C/P     Q/S     E/T     G/W     H/Y     I/V
    2.04    6.24    4.37    3.78    3.41    3.53    3.31    1.00    5.66    3.49
    4.45    4.87    4.80    6.02    4.31    2.70    3.17    5.90    6.72    3.17
//
H FAUJ880107
D N.m.r. chemical shift of alpha-carbon (Fauchere et al., 1988)
R LIT:1414114 PMID:3209351
A Fauchere, J.L., Charton, M., Kier, L.B., Verloop, A. and Pliska, V.
T Amino acid side chain parameters for correlation studies in biology and 
  pharmacology
J Int. J. Peptide Protein Res. 32, 269-278 (1988) Original reference: Fauchere, 
  J.L. and Lauterwein, J. Quant. Struct. Act. Rel. 4, 11-13 (1985)
C AVBF000105    0.931  AVBF000107    0.884  AVBF000103    0.873
  AVBF000106    0.853  AVBF000108    0.802
I    A/L     R/K     N/M     D/F     C/P     Q/S     E/T     G/W     H/Y     I/V
     7.3    11.1     8.0     9.2    14.4    10.6    11.4     0.0    10.2    16.1
    10.1    10.9    10.4    13.9    17.8    13.1    16.7    13.2    13.9    17.2
//
H FAUJ880108
D Localized electrical effect (Fauchere et al., 1988)
R LIT:1414114 PMID:3209351
A Fauchere, J.L., Charton, M., Kier, L.B., Verloop, A. and Pliska, V.
T Amino acid side chain parameters for correlation studies in biology and 
  pharmacology
J Int. J. Peptide Protein Res. 32, 269-278 (1988) (Pro missing) Original 
  reference: Charton, M. and Charton, B.I. J. Theor. Biol. 102, 121-134 (1983)
C 
I    A/L     R/K     N/M     D/F     C/P     Q/S     E/T     G/W     H/Y     I/V
   -0.01    0.04    0.06    0.15    0.12    0.05    0.07    0.00    0.08   -0.01
   -0.01    0.00    0.04    0.03      0.    0.11    0.04    0.00    0.03    0.01
//
H FAUJ880109
D Number of hydrogen bond donors (Fauchere et al., 1988)
R LIT:1414114 PMID:3209351
A Fauchere, J.L., Charton, M., Kier, L.B., Verloop, A. and Pliska, V.
T Amino acid side chain parameters for correlation studies in biology and 
  pharmacology
J Int. J. Peptide Protein Res. 32, 269-278 (1988) Original reference of these 
  two data: IUPAC-IUB Joint Commission on Biochemical Nomenclature Eur. J. 
  Biochem. 138, 9-37 (1984)
C GUYH850105    0.927  CHOC760102    0.872  JANJ780101    0.850
  ROSM880101    0.846  EISD860102    0.841  KUHL950101    0.827
  ROSM880102    0.824  PRAM900101    0.815  ENGD860101    0.814
  GUYH850104    0.812  CHOC760103   -0.806  OLSK800101   -0.821
  JANJ790102   -0.822  RADA880101   -0.873  JACR890101   -0.889
  RADA880105   -0.889  EISD840101   -0.890  WOLR810101   -0.904
  WOLR790101   -0.920  RADA880104   -0.926  RADA880107   -0.957
I    A/L     R/K     N/M     D/F     C/P     Q/S     E/T     G/W     H/Y     I/V
      0.      4.      2.      1.      0.      2.      1.      0.      1.      0.
      0.      2.      0.      0.      0.      1.      1.      1.      1.      0.
//
H FAUJ880110
D Number of full nonbonding orbitals (Fauchere et al., 1988)
R LIT:1414114 PMID:3209351
A Fauchere, J.L., Charton, M., Kier, L.B., Verloop, A. and Pliska, V.
T Amino acid side chain parameters for correlation studies in biology and 
  pharmacology
J Int. J. Peptide Protein Res. 32, 269-278 (1988) Original reference of these 
  two data: IUPAC-IUB Joint Commission on Biochemical Nomenclature Eur. J. 
  Biochem. 138, 9-37 (1984)
C KUHL950101    0.922  ROSM880101    0.888  WOEC730101    0.812
  ROSM880105   -0.803  SNEP660102   -0.804  NADH010101   -0.813
  EISD860103   -0.815  RADA880101   -0.838
I    A/L     R/K     N/M     D/F     C/P     Q/S     E/T     G/W     H/Y     I/V
      0.      3.      3.      4.      0.      3.      4.      0.      1.      0.
      0.      1.      0.      0.      0.      2.      2.      0.      2.      0.
//
H FAUJ880111
D Positive charge (Fauchere et al., 1988)
R LIT:1414114 PMID:3209351
A Fauchere, J.L., Charton, M., Kier, L.B., Verloop, A. and Pliska, V.
T Amino acid side chain parameters for correlation studies in biology and 
  pharmacology
J Int. J. Peptide Protein Res. 32, 269-278 (1988)
C ZIMJ680104    0.813
I    A/L     R/K     N/M     D/F     C/P     Q/S     E/T     G/W     H/Y     I/V
      0.      1.      0.      0.      0.      0.      0.      0.      1.      0.
      0.      1.      0.      0.      0.      0.      0.      0.      0.      0.
//
H FAUJ880112
D Negative charge (Fauchere et al., 1988)
R LIT:1414114 PMID:3209351
A Fauchere, J.L., Charton, M., Kier, L.B., Verloop, A. and Pliska, V.
T Amino acid side chain parameters for correlation studies in biology and 
  pharmacology
J Int. J. Peptide Protein Res. 32, 269-278 (1988)
C RICJ880106    0.849
I    A/L     R/K     N/M     D/F     C/P     Q/S     E/T     G/W     H/Y     I/V
      0.      0.      0.      1.      0.      0.      1.      0.      0.      0.
      0.      0.      0.      0.      0.      0.      0.      0.      0.      0.
//
H FAUJ880113
D pK-a(RCOOH) (Fauchere et al., 1988)
R LIT:1414114 PMID:3209351
A Fauchere, J.L., Charton, M., Kier, L.B., Verloop, A. and Pliska, V.
T Amino acid side chain parameters for correlation studies in biology and 
  pharmacology
J Int. J. Peptide Protein Res. 32, 269-278 (1988) (Pro missing)
C BLAM930101    0.839  ONEK900101    0.820  BUNA790101    0.818
  ROBB760103    0.802  MUNV940102   -0.826  MUNV940101   -0.836
  ONEK900102   -0.839  GEOR030109   -0.848
I    A/L     R/K     N/M     D/F     C/P     Q/S     E/T     G/W     H/Y     I/V
    4.76    4.30    3.64    5.69    3.67    4.54    5.48    3.77    2.84    4.81
    4.79    4.27    4.25    4.31      0.    3.83    3.87    4.75    4.30    4.86
//
H FINA770101
D Helix-coil equilibrium constant (Finkelstein-Ptitsyn, 1977)
R LIT:2004052b PMID:843599
A Finkelstein, A.V. and Ptitsyn, O.B.
T Theory of protein molecule self-organization. II. A comparison of calculated 
  thermodynamic parameters of local secondary structures with experiments
J Biopolymers 16, 497-524 (1977) (Pro 0.096)
C SUEM840101    0.883  AURR980114    0.875  AURR980113    0.849
  PTIO830101    0.826  KANM800103    0.823  QIAN880107    0.814
  QIAN880106    0.810  MAXF760101    0.810  AURR980109    0.802
I    A/L     R/K     N/M     D/F     C/P     Q/S     E/T     G/W     H/Y     I/V
    1.08    1.05    0.85    0.85    0.95    0.95    1.15    0.55    1.00    1.05
    1.25    1.15    1.15    1.10    0.71    0.75    0.75    1.10    1.10    0.95
//
H FINA910101
D Helix initiation parameter at posision i-1 (Finkelstein et al., 1991)
R LIT:1716158b PMID:1946339
A Finkelstein, A.V., Badretdinov, A.Y. and Ptitsyn, O.B.
T Physical reasons for secondary structure stability: alpha-helices in short 
  peptides
J Proteins 10, 287-299 (1991) In these four data, each of Arg, Asp, Glu, His 
  and Lys has two value. See comment lines. Arg pH < 12 ( 1 when pH > 12 ) Asp 
  pH > 4 ( 1.7 when pH < 4 ) Glu pH > 4.3 ( 1 when pH < 4.3 ) His pH > 6.3 ( 
  0.7 when pH < 6.3 ) Lys pH < 10.5 ( 1 when pH > 10.5 )
C MONM990201    0.812  AURR980104    0.804
I    A/L     R/K     N/M     D/F     C/P     Q/S     E/T     G/W     H/Y     I/V
      1.    0.70    1.70    3.20      1.      1.    1.70      1.      1.    0.60
      1.    0.70      1.      1.      1.    1.70    1.70      1.      1.    0.60
//
H FINA910102
D Helix initiation parameter at posision i,i+1,i+2 (Finkelstein et al., 1991)
R LIT:1716158b PMID:1946339
A Finkelstein, A.V., Badretdinov, A.Y. and Ptitsyn, O.B.
T Physical reasons for secondary structure stability: alpha-helices in short 
  peptides
J Proteins 10, 287-299 (1991) In these four data, each of Arg, Asp, Glu, His 
  and Lys has two value. See comment lines. Arg pH < 12 ( 1 when pH > 12 ) Asp 
  pH > 4 ( 1 when pH < 4 ) Glu pH > 4.3 ( 1 when pH < 4.3 ) His pH > 6.3 ( 0.7 
  when pH < 6.3 ) Lys pH < 10.5 ( 1 when pH > 10.5 ) (Pro !)
C ONEK900102    0.964  MUNV940105    0.911  AVBF000104    0.901
  MUNV940104    0.896  GEOR030109    0.890  TANS770104    0.876
  ISOY800104    0.844  CHOP780213    0.832  ROBB760104   -0.844
  ONEK900101   -0.920  BLAM930101   -0.961  BUNA790101   -0.992
I    A/L     R/K     N/M     D/F     C/P     Q/S     E/T     G/W     H/Y     I/V
      1.    0.70      1.    1.70      1.      1.    1.70    1.30      1.      1.
      1.    0.70      1.      1.     13.      1.      1.      1.      1.      1.
//
H FINA910103
D Helix termination parameter at posision j-2,j-1,j (Finkelstein et al., 1991)
R LIT:1716158b PMID:1946339
A Finkelstein, A.V., Badretdinov, A.Y. and Ptitsyn, O.B.
T Physical reasons for secondary structure stability: alpha-helices in short 
  peptides
J Proteins 10, 287-299 (1991) In these four data, each of Arg, Asp, Glu, His 
  and Lys has two value. See comment lines. Arg pH < 12 ( 1 when pH > 12 ) Asp 
  pH > 4 ( 1 when pH < 4 ) Glu pH > 4.3 ( 1 when pH < 4.3 ) His pH > 6.3 ( 1.7 
  when pH < 6.3 ) Lys pH < 10.5 ( 1 when pH > 10.5 )
C ZIMJ680104    0.805
I    A/L     R/K     N/M     D/F     C/P     Q/S     E/T     G/W     H/Y     I/V
    1.20    1.70    1.20    0.70      1.      1.    0.70    0.80    1.20    0.80
      1.    1.70      1.      1.      1.    1.50      1.      1.      1.    0.80
//
H FINA910104
D Helix termination parameter at posision j+1 (Finkelstein et al., 1991)
R LIT:1716158b PMID:1946339
A Finkelstein, A.V., Badretdinov, A.Y. and Ptitsyn, O.B.
T Physical reasons for secondary structure stability: alpha-helices in short 
  peptides
J Proteins 10, 287-299 (1991) In these four data, each of Arg, Asp, Glu, His 
  and Lys has two value. See comment lines. Arg pH < 12 ( 1 when pH > 12 ) Asp 
  pH > 4 ( 1 when pH < 4 ) Glu pH > 4.3 ( 1 when pH < 4.3 ) His pH > 6.3 ( 1.7 
  when pH < 6.3 ) Lys pH < 10.5 ( 1 when pH > 10.5 )
C 
I    A/L     R/K     N/M     D/F     C/P     Q/S     E/T     G/W     H/Y     I/V
      1.    1.70      1.    0.70      1.      1.    0.70    1.50      1.      1.
      1.    1.70      1.      1.    0.10      1.      1.      1.      1.      1.
//
H GARJ730101
D Partition coefficient (Garel et al., 1973)
R LIT:2004092b PMID:4700470
A Garel, J.P., Filliol, D. and Mandel, P.
T Coefficients de partage d'aminoacides, nucleobases, nucleosides et 
  nucleotides dans un systeme solvant salin
J J. Chromatogr. 78, 381-391 (1973)
C LEVM760107    0.860  NOZY710101    0.821  OOBM850102   -0.877
  WEBA780101   -0.924
I    A/L     R/K     N/M     D/F     C/P     Q/S     E/T     G/W     H/Y     I/V
    0.28    0.10    0.25    0.21    0.28    0.35    0.33    0.17    0.21    0.82
    1.00    0.09    0.74    2.18    0.39    0.12    0.21    5.70    1.26    0.60
//
H GEIM800101
D Alpha-helix indices (Geisow-Roberts, 1980)
R LIT:0701087b
A Geisow, M.J. and Roberts, R.D.B.
T Amino acid preferences for secondary structure vary with protein class
J Int. J. Biol. Macromol. 2, 387-389 (1980)
C PALJ810101    0.951  LEVM780104    0.950  KANM800101    0.942
  TANS770101    0.918  CHOP780201    0.912  NAGK730101    0.912
  PRAM900102    0.912  LEVM780101    0.912  PALJ810102    0.910
  GEIM800104    0.903  ISOY800101    0.903  ROBB760101    0.897
  MAXF760101    0.895  KANM800103    0.881  RACS820108    0.880
  CRAJ730101    0.870  BURA740101    0.858  PALJ810109    0.816
  AURR980115    0.804  AURR980112    0.802
I    A/L     R/K     N/M     D/F     C/P     Q/S     E/T     G/W     H/Y     I/V
    1.29      1.    0.81    1.10    0.79    1.07    1.49    0.63    1.33    1.05
    1.31    1.33    1.54    1.13    0.63    0.78    0.77    1.18    0.71    0.81
//
H GEIM800102
D Alpha-helix indices for alpha-proteins (Geisow-Roberts, 1980)
R LIT:0701087b
A Geisow, M.J. and Roberts, R.D.B.
T Amino acid preferences for secondary structure vary with protein class
J Int. J. Biol. Macromol. 2, 387-389 (1980)
C PALJ810107    0.919  GEIM800109   -0.993
I    A/L     R/K     N/M     D/F     C/P     Q/S     E/T     G/W     H/Y     I/V
    1.13    1.09    1.06    0.94    1.32    0.93    1.20    0.83    1.09    1.05
    1.13    1.08    1.23    1.01    0.82    1.01    1.17    1.32    0.88    1.13
//
H GEIM800103
D Alpha-helix indices for beta-proteins (Geisow-Roberts, 1980)
R LIT:0701087b
A Geisow, M.J. and Roberts, R.D.B.
T Amino acid preferences for secondary structure vary with protein class
J Int. J. Biol. Macromol. 2, 387-389 (1980)
C 
I    A/L     R/K     N/M     D/F     C/P     Q/S     E/T     G/W     H/Y     I/V
    1.55    0.20    1.20    1.55    1.44    1.13    1.67    0.59    1.21    1.27
    1.25    1.20    1.37    0.40    0.21    1.01    0.55    1.86    1.08    0.64
//
H GEIM800104
D Alpha-helix indices for alpha/beta-proteins (Geisow-Roberts, 1980)
R LIT:0701087b
A Geisow, M.J. and Roberts, R.D.B.
T Amino acid preferences for secondary structure vary with protein class
J Int. J. Biol. Macromol. 2, 387-389 (1980)
C PALJ810109    0.937  KANM800101    0.916  LEVM780101    0.907
  PRAM900102    0.907  GEIM800101    0.903  MAXF760101    0.897
  ISOY800101    0.891  PALJ810102    0.886  LEVM780104    0.872
  CHOP780201    0.868  ROBB760101    0.855  RACS820108    0.851
  PALJ810101    0.841  TANS770101    0.841  CRAJ730101    0.838
  NAGK730101    0.828  BURA740101    0.819  AURR980112    0.815
I    A/L     R/K     N/M     D/F     C/P     Q/S     E/T     G/W     H/Y     I/V
    1.19      1.    0.94    1.07    0.95    1.32    1.64    0.60    1.03    1.12
    1.18    1.27    1.49    1.02    0.68    0.81    0.85    1.18    0.77    0.74
//
H GEIM800105
D Beta-strand indices (Geisow-Roberts, 1980)
R LIT:0701087b
A Geisow, M.J. and Roberts, R.D.B.
T Amino acid preferences for secondary structure vary with protein class
J Int. J. Biol. Macromol. 2, 387-389 (1980)
C PALJ810103    0.945  LEVM780105    0.926  KANM800102    0.916
  GEIM800107    0.901  CHOP780202    0.890  ROBB760105    0.877
  KANM800104    0.861  PALJ810104    0.856  ROBB760106    0.856
  LIFS790101    0.855  TANS770103    0.850  ISOY800102    0.843
  LIFS790103    0.832  PALJ810112    0.830  QIAN880119    0.829
  QIAN880120    0.822  MAXF760102    0.819  QIAN880121    0.811
  PTIO830102    0.810  QIAN880118    0.810  MUNV940103   -0.841
I    A/L     R/K     N/M     D/F     C/P     Q/S     E/T     G/W     H/Y     I/V
    0.84    1.04    0.66    0.59    1.27    1.02    0.57    0.94    0.81    1.29
    1.10    0.86    0.88    1.15    0.80    1.05    1.20    1.15    1.39    1.56
//
H GEIM800106
D Beta-strand indices for beta-proteins (Geisow-Roberts, 1980)
R LIT:0701087b
A Geisow, M.J. and Roberts, R.D.B.
T Amino acid preferences for secondary structure vary with protein class
J Int. J. Biol. Macromol. 2, 387-389 (1980)
C GEIM800107    0.878  PALJ810110    0.851  CHOP780202    0.839
  ROBB760106    0.838  QIAN880120    0.825  KANM800102    0.821
  LIFS790103    0.814  MUNV940103   -0.800  GEIM800110   -0.929
I    A/L     R/K     N/M     D/F     C/P     Q/S     E/T     G/W     H/Y     I/V
    0.86    1.15    0.60    0.66    0.91    1.11    0.37    0.86    1.07    1.17
    1.28    1.01    1.15    1.34    0.61    0.91    1.14    1.13    1.37    1.31
//
H GEIM800107
D Beta-strand indices for alpha/beta-proteins (Geisow-Roberts, 1980)
R LIT:0701087b
A Geisow, M.J. and Roberts, R.D.B.
T Amino acid preferences for secondary structure vary with protein class
J Int. J. Biol. Macromol. 2, 387-389 (1980)
C KANM800102    0.955  CHOP780202    0.929  PALJ810104    0.928
  PALJ810112    0.905  GEIM800105    0.901  ROBB760106    0.899
  PALJ810103    0.890  LIFS790101    0.888  LEVM780105    0.884
  GEIM800106    0.878  KANM800104    0.876  QIAN880121    0.875
  PTIO830102    0.850  BASU050103    0.847  BASU050101    0.847
  QIAN880120    0.843  LEVM780102    0.842  PRAM900103    0.842
  PONP930101    0.838  ROBB760105    0.836  NAGK730102    0.830
  PALJ810110    0.826  LIFS790103    0.823  CORJ870101    0.821
  PONP800108    0.817  NISK860101    0.813  QIAN880119    0.807
  MIYS990103   -0.803  GEIM800110   -0.815  VINM940101   -0.819
  MUNV940103   -0.869
I    A/L     R/K     N/M     D/F     C/P     Q/S     E/T     G/W     H/Y     I/V
    0.91    0.99    0.72    0.74    1.12    0.90    0.41    0.91    1.01    1.29
    1.23    0.86    0.96    1.26    0.65    0.93    1.05    1.15    1.21    1.58
//
H GEIM800108
D Aperiodic indices (Geisow-Roberts, 1980)
R LIT:0701087b
A Geisow, M.J. and Roberts, R.D.B.
T Amino acid preferences for secondary structure vary with protein class
J Int. J. Biol. Macromol. 2, 387-389 (1980)
C GEIM800111    0.967  CHOP780216    0.942  LEVM780106    0.932
  PRAM900104    0.931  LEVM780103    0.931  QIAN880133    0.930
  ISOY800103    0.930  CHOP780203    0.925  CHAM830101    0.916
  QIAN880132    0.906  CHOP780101    0.899  CHOP780210    0.896
  TANS770110    0.886  QIAN880134    0.884  QIAN880135    0.877
  PALJ810105    0.873  GEIM800110    0.870  PALJ810106    0.862
  QIAN880131    0.860  MUNV940103    0.806  ROBB760103   -0.802
  QIAN880120   -0.804  QIAN880119   -0.810  FAUJ880102   -0.819
  PTIO830101   -0.840  SUEM840101   -0.875
I    A/L     R/K     N/M     D/F     C/P     Q/S     E/T     G/W     H/Y     I/V
    0.91      1.    1.64    1.40    0.93    0.94    0.97    1.51    0.90    0.65
    0.59    0.82    0.58    0.72    1.66    1.23    1.04    0.67    0.92    0.60
//
H GEIM800109
D Aperiodic indices for alpha-proteins (Geisow-Roberts, 1980)
R LIT:0701087b
A Geisow, M.J. and Roberts, R.D.B.
T Amino acid preferences for secondary structure vary with protein class
J Int. J. Biol. Macromol. 2, 387-389 (1980)
C PALJ810107   -0.909  GEIM800102   -0.993
I    A/L     R/K     N/M     D/F     C/P     Q/S     E/T     G/W     H/Y     I/V
    0.80    0.96    1.10    1.60      0.    1.60    0.40      2.    0.96    0.85
    0.80    0.94    0.39    1.20    2.10    1.30    0.60      0.    1.80    0.80
//
H GEIM800110
D Aperiodic indices for beta-proteins (Geisow-Roberts, 1980)
R LIT:0701087b
A Geisow, M.J. and Roberts, R.D.B.
T Amino acid preferences for secondary structure vary with protein class
J Int. J. Biol. Macromol. 2, 387-389 (1980)
C MUNV940103    0.880  GEIM800108    0.870  GEIM800111    0.857
  QIAN880134    0.853  QIAN880135    0.842  PARS000101    0.831
  QIAN880133    0.822  LEVM780106    0.809  QIAN880121   -0.806
  CORJ870105   -0.807  CORJ870106   -0.812  KANM800102   -0.814
  GEIM800107   -0.815  ROBB760106   -0.819  CHOP780202   -0.824
  AVBF000101   -0.825  PALJ810110   -0.840  QIAN880119   -0.853
  LIFS790101   -0.862  LIFS790103   -0.889  QIAN880120   -0.898
  GEIM800106   -0.929
I    A/L     R/K     N/M     D/F     C/P     Q/S     E/T     G/W     H/Y     I/V
    1.10    0.93    1.57    1.41    1.05    0.81    1.40    1.30    0.85    0.67
    0.52    0.94    0.69    0.60    1.77    1.13    0.88    0.62    0.41    0.58
//
H GEIM800111
D Aperiodic indices for alpha/beta-proteins (Geisow-Roberts, 1980)
R LIT:0701087b
A Geisow, M.J. and Roberts, R.D.B.
T Amino acid preferences for secondary structure vary with protein class
J Int. J. Biol. Macromol. 2, 387-389 (1980)
C GEIM800108    0.967  CHOP780216    0.955  PRAM900104    0.954
  LEVM780103    0.952  LEVM780106    0.951  QIAN880133    0.943
  CHAM830101    0.938  CHOP780203    0.933  ISOY800103    0.929
  QIAN880132    0.929  QIAN880134    0.919  QIAN880135    0.895
  TANS770110    0.883  CHOP780101    0.878  CHOP780210    0.867
  QIAN880131    0.857  GEIM800110    0.857  PALJ810105    0.855
  PALJ810106    0.844  LIFS790101   -0.801  AVBF000101   -0.806
  KANM800103   -0.812  AURR980109   -0.814  QIAN880120   -0.816
  ROBB760103   -0.843  FAUJ880102   -0.873  PTIO830101   -0.876
  SUEM840101   -0.885
I    A/L     R/K     N/M     D/F     C/P     Q/S     E/T     G/W     H/Y     I/V
    0.93    1.01    1.36    1.22    0.92    0.83    1.05    1.45    0.96    0.58
    0.59    0.91    0.60    0.71    1.67    1.25    1.08    0.68    0.98    0.62
//
H GOLD730101
D Hydrophobicity factor (Goldsack-Chalifoux, 1973)
R LIT:2004110b PMID:4354159
A Goldsack, D.E. and Chalifoux, R.C.
T Contribution of the free energy of mixing of hydrophobic side chains to the 
  stability of the tertiary structure
J J. Theor. Biol. 39, 645-651 (1973) (Asn Gln !)
C SIMZ760101    0.939  ARGP820101    0.936  JOND750101    0.935
  TAKK010101    0.872  MEEJ800102    0.866  LAWE840101    0.829
  CIDH920102    0.829  LEVM760106    0.827  BULH740102    0.825
  MEEJ810101    0.824  BLAS910101    0.821  ZIMJ680105    0.820
  CIDH920105    0.820  ZIMJ680102    0.818  ZHOH040101    0.817
  ROSM880104    0.808  MEEJ800101    0.808  MEEJ810102    0.806
  VENT840101    0.802  PARJ860101   -0.827  WOLS870101   -0.854
  BULH740101   -0.874
I    A/L     R/K     N/M     D/F     C/P     Q/S     E/T     G/W     H/Y     I/V
    0.75    0.75    0.69    0.00    1.00    0.59    0.00    0.00    0.00    2.95
    2.40    1.50    1.30    2.65    2.60    0.00    0.45    3.00    2.85    1.70
//
H GOLD730102
D Residue volume (Goldsack-Chalifoux, 1973)
R LIT:2004110b PMID:4354159
A Goldsack, D.E. and Chalifoux, R.C.
T Contribution of the free energy of mixing of hydrophobic side chains to the 
  stability of the tertiary structure
J J. Theor. Biol. 39, 645-651 (1973) (Asn Gln 8.8)
C BIGC670101    1.000  KRIW790103    0.994  TSAJ990101    0.993
  TSAJ990102    0.991  CHOC750101    0.989  GRAR740103    0.984
  FAUJ880103    0.972  CHAM820101    0.967  CHOC760101    0.960
  HARY940101    0.959  PONJ960101    0.947  FASG760101    0.918
  LEVM760105    0.911  ROSG850101    0.909  DAWD720101    0.904
  LEVM760102    0.893  ZHOH040102    0.882  LEVM760106    0.875
  CHAM830106    0.869  LEVM760107    0.865  FAUJ880106    0.857
  RADA880106    0.854  MCMT640101    0.814  RADA880103   -0.864
I    A/L     R/K     N/M     D/F     C/P     Q/S     E/T     G/W     H/Y     I/V
    88.3   181.2   125.1   110.8   112.4   148.7   140.5    60.0   152.6   168.5
   168.5   175.6   162.2   189.0   122.2    88.7   118.2   227.0   193.0   141.4
//
H GRAR740101
D Composition (Grantham, 1974)
R LIT:2004143b PMID:4843792
A Grantham, R.
T Amino acid difference formula to help explain protein evolution
J Science 185, 862-864 (1974) (Atomic weight ratio of noncarbons to carbons in 
  the side chain)
C 
I    A/L     R/K     N/M     D/F     C/P     Q/S     E/T     G/W     H/Y     I/V
    0.00    0.65    1.33    1.38    2.75    0.89    0.92    0.74    0.58    0.00
    0.00    0.33    0.00    0.00    0.39    1.42    0.71    0.13    0.20    0.00
//
H GRAR740102
D Polarity (Grantham, 1974)
R LIT:2004143b PMID:4843792
A Grantham, R.
T Amino acid difference formula to help explain protein evolution
J Science 185, 862-864 (1974)
C WOEC730101    0.960  MIYS990105    0.928  PUNT030102    0.915
  MIYS990104    0.910  WOLS870101    0.910  MIYS990103    0.904
  MIYS990101    0.903  MIYS990102    0.903  OOBM770103    0.896
  PARJ860101    0.891  ROSM880101    0.887  KIDA850101    0.881
  HOPT810101    0.874  PUNT030101    0.873  FASG890101    0.872
  ROSM880102    0.870  VINM940101    0.869  LEVM760101    0.865
  KUHL950101    0.865  PRAM900101    0.855  ENGD860101    0.855
  KRIW790101    0.847  OOBM770101    0.841  CORJ870108    0.838
  VINM940102    0.837  MEIH800102    0.836  GUYH850103    0.831
  MONM990101    0.831  MEIH800101    0.824  BULH740101    0.822
  GUYH850101    0.818  GUYH850102    0.806  WIMW960101   -0.804
  JANJ780102   -0.809  MEEJ810102   -0.811  NADH010105   -0.812
  EISD840101   -0.823  WERD780101   -0.826  ROBB790101   -0.832
  CORJ870103   -0.836  MEEJ810101   -0.839  CORJ870107   -0.840
  CIDH920102   -0.842  PONP800101   -0.849  CORJ870104   -0.850
  CASG920101   -0.850  COWR900101   -0.854  GUOD860101   -0.855
  KYTJ820101   -0.859  NADH010101   -0.859  RADA880101   -0.861
  DESM900102   -0.862  JURD980101   -0.864  BASU050102   -0.864
  MEIH800103   -0.866  NADH010104   -0.868  MANP780101   -0.868
  PONP800102   -0.871  EISD860101   -0.871  EISD860103   -0.871
  CIDH920103   -0.871  PONP930101   -0.872  NISK800101   -0.879
  ROSG850102   -0.880  BIOV880102   -0.881  NADH010103   -0.881
  NADH010102   -0.881  CIDH920105   -0.884  PLIV810101   -0.888
  BASU050101   -0.889  CORJ870101   -0.890  CORJ870102   -0.893
  ZHOH040103   -0.895  MIYS850101   -0.895  SWER830101   -0.896
  PONP800103   -0.897  RADA880108   -0.899  NISK860101   -0.900
  BASU050103   -0.906  PONP800108   -0.907  BIOV880101   -0.910
  CIDH920104   -0.915  ROSM880105   -0.924  FAUJ830101   -0.948
  BLAS910101   -0.950
I    A/L     R/K     N/M     D/F     C/P     Q/S     E/T     G/W     H/Y     I/V
     8.1    10.5    11.6    13.0     5.5    10.5    12.3     9.0    10.4     5.2
     4.9    11.3     5.7     5.2     8.0     9.2     8.6     5.4     6.2     5.9
//
H GRAR740103
D Volume (Grantham, 1974)
R LIT:2004143b PMID:4843792
A Grantham, R.
T Amino acid difference formula to help explain protein evolution
J Science 185, 862-864 (1974)
C KRIW790103    0.989  BIGC670101    0.984  GOLD730102    0.984
  TSAJ990101    0.979  TSAJ990102    0.978  CHOC750101    0.973
  FAUJ880103    0.959  CHAM820101    0.951  HARY940101    0.946
  CHOC760101    0.945  PONJ960101    0.937  ROSG850101    0.922
  RADA880106    0.920  FASG760101    0.908  LEVM760105    0.900
  CHAM830106    0.890  LEVM760102    0.885  ZHOH040102    0.872
  DAWD720101    0.853  LEVM760106    0.846  LEVM760107    0.841
  FAUJ880106    0.819  MCMT640101    0.817  RADA880103   -0.881
I    A/L     R/K     N/M     D/F     C/P     Q/S     E/T     G/W     H/Y     I/V
     31.    124.     56.     54.     55.     85.     83.      3.     96.    111.
    111.    119.    105.    132.    32.5     32.     61.    170.    136.     84.
//
H GUYH850101
D Partition energy (Guy, 1985)
R LIT:2004051b PMID:3978191
A Guy, H.R.
T Amino acid side-chain partition energies and distribution of residues in 
  soluble proteins
J Biophys. J. 47, 61-70 (1985)
C MEIH800102    0.934  RACS770102    0.934  FASG890101    0.934
  PUNT030101    0.910  MIYS990103    0.907  MIYS990105    0.895
  MEIH800101    0.893  MIYS990102    0.892  MIYS990101    0.891
  MIYS990104    0.889  KRIW790101    0.885  VINM940103    0.865
  KRIW790102    0.864  GUYH850104    0.857  RACS770101    0.853
  CORJ870108    0.851  OOBM770101    0.848  GUYH850105    0.843
  KARP850102    0.840  ROSM880102    0.837  PUNT030102    0.836
  KIDA850101    0.834  KRIW710101    0.831  VINM940101    0.829
  JANJ780103    0.829  KUHL950101    0.827  JANJ780101    0.821
  PRAM900101    0.820  ENGD860101    0.820  GRAR740102    0.818
  RACS770103    0.816  CHOC760102    0.807  GUYH850102    0.805
  ROSM880101    0.803  HOPT810101    0.802  BASU050102   -0.801
  BASU050101   -0.807  CORJ870105   -0.810  NISK800101   -0.811
  YUTK870101   -0.813  CORJ870103   -0.813  RADA880101   -0.815
  CORJ870104   -0.815  PONP930101   -0.817  CORJ870101   -0.820
  CIDH920104   -0.821  OLSK800101   -0.823  EISD860101   -0.823
  PONP800106   -0.826  DESM900101   -0.831  EISD860103   -0.832
  ROSM880105   -0.832  CORJ870106   -0.833  CASG920101   -0.836
  PLIV810101   -0.836  MANP780101   -0.838  ZHOH040103   -0.839
  CORJ870107   -0.841  KYTJ820101   -0.843  EISD840101   -0.849
  NADH010105   -0.855  CHOC760103   -0.856  NADH010101   -0.862
  FAUJ830101   -0.863  JURD980101   -0.864  JANJ790102   -0.865
  BASU050103   -0.871  WERD780101   -0.871  JANJ780102   -0.872
  PONP800101   -0.877  NISK860101   -0.877  MEIH800103   -0.880
  PONP800102   -0.883  BIOV880102   -0.885  PONP800103   -0.887
  DESM900102   -0.895  MIYS850101   -0.909  NADH010104   -0.910
  NADH010102   -0.910  NADH010103   -0.916  BIOV880101   -0.929
  ROSG850102   -0.929  RADA880108   -0.948
I    A/L     R/K     N/M     D/F     C/P     Q/S     E/T     G/W     H/Y     I/V
    0.10    1.91    0.48    0.78   -1.42    0.95    0.83    0.33   -0.50   -1.13
   -1.18    1.40   -1.59   -2.12    0.73    0.52    0.07   -0.51   -0.21   -1.27
//
H HOPA770101
D Hydration number (Hopfinger, 1971), Cited by Charton-Charton (1982)
R 
A Hopfinger, A.J.
T 
J "Intermolecular Interactions and Biomolecular Organizations", Wiley, New York 
  (1977) Cited by Charton-Charton (1982) (Cys !)
C WOEC730101    0.876  ZIMJ680103    0.815
I    A/L     R/K     N/M     D/F     C/P     Q/S     E/T     G/W     H/Y     I/V
     1.0     2.3     2.2     6.5     0.1     2.1     6.2     1.1     2.8     0.8
     0.8     5.3     0.7     1.4     0.9     1.7     1.5     1.9     2.1     0.9
//
H HOPT810101
D Hydrophilicity value (Hopp-Woods, 1981)
R LIT:0707598 PMID:6167991
A Hopp, T.P. and Woods, K.R.
T Prediction of protein antigenic determinants from amino acid sequecces
J Proc. Natl. Acad. Sci. USA 78, 3824-3828 (1981)
C LEVM760101    0.985  WOEC730101    0.886  PUNT030102    0.886
  FUKS010104    0.884  ENGD860101    0.882  PRAM900101    0.881
  KIDA850101    0.881  GRAR740102    0.874  MIYS990105    0.862
  VINM940101    0.859  PUNT030101    0.858  FUKS010102    0.854
  VHEG790101    0.849  ROSM880101    0.848  MIYS990104    0.843
  OOBM770103    0.833  WOLS870101    0.830  MIYS990103    0.825
  PARJ860101    0.819  MIYS990102    0.804  MIYS990101    0.803
  GUYH850101    0.802  MIYS850101   -0.800  NADH010103   -0.805
  NAKH900110   -0.812  ZIMJ680105   -0.816  JACR890101   -0.816
  NADH010102   -0.820  NISK860101   -0.822  ROSG850102   -0.825
  MEEJ800102   -0.826  RADA880101   -0.829  ZHOH040103   -0.829
  BASU050103   -0.830  RADA880108   -0.831  CASG920101   -0.839
  EISD840101   -0.846  BIOV880101   -0.848  WIMW960101   -0.855
  RADA880102   -0.859  BIOV880102   -0.864  BLAS910101   -0.877
  EISD860101   -0.905  FAUJ830101   -0.909  ROSM880105   -0.955
I    A/L     R/K     N/M     D/F     C/P     Q/S     E/T     G/W     H/Y     I/V
    -0.5     3.0     0.2     3.0    -1.0     0.2     3.0     0.0    -0.5    -1.8
    -1.8     3.0    -1.3    -2.5     0.0     0.3    -0.4    -3.4    -2.3    -1.5
//
H HUTJ700101
D Heat capacity (Hutchens, 1970)
R 
A Hutchens, J.O.
T Heat capacities, absolute entropies, and entropies of formation of amino 
  acids and related compounds
J In "Handbook of Biochemistry", 2nd ed. (Sober, H.A., ed.), Chemical Rubber 
  Co., Cleveland, Ohio, pp. B60-B61 (1970)
C 
I    A/L     R/K     N/M     D/F     C/P     Q/S     E/T     G/W     H/Y     I/V
   29.22   26.37   38.30   37.09   50.70   44.02   41.84   23.71   59.64   45.00
   48.03   57.10   69.32   48.52   36.13   32.40   35.20   56.92   51.73   40.35
//
H HUTJ700102
D Absolute entropy (Hutchens, 1970)
R 
A Hutchens, J.O.
T Heat capacities, absolute entropies, and entropies of formation of amino 
  acids and related compounds
J In "Handbook of Biochemistry", 2nd ed. (Sober, H.A., ed.), Chemical Rubber 
  Co., Cleveland, Ohio, pp. B60-B61 (1970)
C HUTJ700103    0.867  LEVM760105    0.864  LEVM760102    0.835
  FAUJ880104    0.835  CHOC760101    0.819  CHAM820101    0.815
  FAUJ880103    0.807  FAUJ880106    0.806  CHOC750101    0.802
  RADA880103   -0.812
I    A/L     R/K     N/M     D/F     C/P     Q/S     E/T     G/W     H/Y     I/V
   30.88   68.43   41.70   40.66   53.83   46.62   44.98   24.74   65.99   49.71
   50.62   63.21   55.32   51.06   39.21   35.65   36.50   60.00   51.15   42.75
//
H HUTJ700103
D Entropy of formation (Hutchens, 1970)
R 
A Hutchens, J.O.
T Heat capacities, absolute entropies, and entropies of formation of amino 
  acids and related compounds
J In "Handbook of Biochemistry", 2nd ed. (Sober, H.A., ed.), Chemical Rubber 
  Co., Cleveland, Ohio, pp. B60-B61 (1970)
C HUTJ700102    0.867  EISD860102    0.841  FAUJ880104    0.839
  LEVM760105    0.834
I    A/L     R/K     N/M     D/F     C/P     Q/S     E/T     G/W     H/Y     I/V
  154.33  341.01  207.90  194.91  219.79  235.51  223.16  127.90  242.54  233.21
  232.30  300.46  202.65  204.74  179.93  174.06  205.80  237.01  229.15  207.60
//
H ISOY800101
D Normalized relative frequency of alpha-helix (Isogai et al., 1980)
R LIT:2004053b PMID:7378550
A Isogai, Y., Nemethy, G., Rackovsky, S., Leach, S.J. and Scheraga,H.A
T Characterization of multiple bends in proteins
J Biopolymers 19, 1183-1210 (1980) Recalculated by Kidera using a different set 
  of proteins
C MAXF760101    0.982  PALJ810102    0.965  KANM800101    0.963
  CHOP780201    0.959  ROBB760101    0.957  KANM800103    0.931
  LEVM780101    0.929  PRAM900102    0.929  TANS770101    0.906
  LEVM780104    0.904  RACS820108    0.904  QIAN880106    0.903
  GEIM800101    0.903  AURR980109    0.894  GEIM800104    0.891
  QIAN880107    0.887  PALJ810101    0.882  PALJ810109    0.874
  AURR980112    0.870  NAGK730101    0.862  AURR980114    0.857
  AURR980108    0.856  AURR980110    0.855  AURR980115    0.844
  ROBB760103    0.841  CRAJ730101    0.840  BURA740101    0.839
  QIAN880105    0.828  AURR980113    0.815  AURR980111    0.801
  CHAM830101   -0.815  NAGK730103   -0.821  MUNV940101   -0.875
  MUNV940102   -0.877
I    A/L     R/K     N/M     D/F     C/P     Q/S     E/T     G/W     H/Y     I/V
    1.53    1.17    0.60    1.00    0.89    1.27    1.63    0.44    1.03    1.07
    1.32    1.26    1.66    1.22    0.25    0.65    0.86    1.05    0.70    0.93
//
H ISOY800102
D Normalized relative frequency of extended structure (Isogai et al., 1980)
R LIT:2004053b PMID:7378550
A Isogai, Y., Nemethy, G., Rackovsky, S., Leach, S.J. and Scheraga,H.A
T Characterization of multiple bends in proteins
J Biopolymers 19, 1183-1210 (1980) Recalculated by Kidera using a different set 
  of proteins
C MAXF760102    0.931  TANS770103    0.929  ROBB760105    0.847
  GEIM800105    0.843  PALJ810103    0.807  WOEC730101   -0.803
I    A/L     R/K     N/M     D/F     C/P     Q/S     E/T     G/W     H/Y     I/V
    0.86    0.98    0.74    0.69    1.39    0.89    0.66    0.70    1.06    1.31
    1.01    0.77    1.06    1.16    1.16    1.09    1.24    1.17    1.28    1.40
//
H ISOY800103
D Normalized relative frequency of bend (Isogai et al., 1980)
R LIT:2004053b PMID:7378550
A Isogai, Y., Nemethy, G., Rackovsky, S., Leach, S.J. and Scheraga,H.A
T Characterization of multiple bends in proteins
J Biopolymers 19, 1183-1210 (1980) Recalculated by Kidera using a different set 
  of proteins
C LEVM780106    0.941  PRAM900104    0.934  CHOP780203    0.933
  LEVM780103    0.932  GEIM800108    0.930  GEIM800111    0.929
  PALJ810105    0.928  CHOP780216    0.921  QIAN880133    0.908
  TANS770110    0.897  QIAN880132    0.892  CHOP780101    0.885
  CHAM830101    0.881  CHOP780210    0.829  QIAN880134    0.828
  PALJ810116    0.814  PALJ810114    0.809  PALJ810106    0.807
  ROBB760112    0.807  AVBF000102   -0.821  SUEM840101   -0.850
I    A/L     R/K     N/M     D/F     C/P     Q/S     E/T     G/W     H/Y     I/V
    0.78    1.06    1.56    1.50    0.60    0.78    0.97    1.73    0.83    0.40
    0.57    1.01    0.30    0.67    1.55    1.19    1.09    0.74    1.14    0.44
//
H ISOY800104
D Normalized relative frequency of bend R (Isogai et al., 1980)
R LIT:2004053b PMID:7378550
A Isogai, Y., Nemethy, G., Rackovsky, S., Leach, S.J. and Scheraga,H.A
T Characterization of multiple bends in proteins
J Biopolymers 19, 1183-1210 (1980) Recalculated by Kidera using a different set 
  of proteins
C TANS770104    0.918  CHOP780213    0.916  QIAN880134    0.893
  MUNV940104    0.866  FINA910102    0.844  MUNV940105    0.844
  QIAN880135    0.837  ONEK900102    0.828  GEOR030109    0.812
  ROBB760104   -0.817  ROBB760103   -0.830  PTIO830101   -0.832
  BUNA790101   -0.842  QIAN880108   -0.847  BLAM930101   -0.860
I    A/L     R/K     N/M     D/F     C/P     Q/S     E/T     G/W     H/Y     I/V
    1.09    0.97    1.14    0.77    0.50    0.83    0.92    1.25    0.67    0.66
    0.44    1.25    0.45    0.50    2.96    1.21    1.33    0.62    0.94    0.56
//
H ISOY800105
D Normalized relative frequency of bend S (Isogai et al., 1980)
R LIT:2004053b PMID:7378550
A Isogai, Y., Nemethy, G., Rackovsky, S., Leach, S.J. and Scheraga,H.A
T Characterization of multiple bends in proteins
J Biopolymers 19, 1183-1210 (1980) Recalculated by Kidera using a different set 
  of proteins
C CHOP780214    0.923  TANS770105    0.836  ISOY800108    0.812
I    A/L     R/K     N/M     D/F     C/P     Q/S     E/T     G/W     H/Y     I/V
    0.35    0.75    2.12    2.16    0.50    0.73    0.65    2.40    1.19    0.12
    0.58    0.83    0.22    0.89    0.43    1.24    0.85    0.62    1.44    0.43
//
H ISOY800106
D Normalized relative frequency of helix end (Isogai et al., 1980)
R LIT:2004053b PMID:7378550
A Isogai, Y., Nemethy, G., Rackovsky, S., Leach, S.J. and Scheraga,H.A
T Characterization of multiple bends in proteins
J Biopolymers 19, 1183-1210 (1980) Recalculated by Kidera using a different set 
  of proteins
C MAXF760106    0.849
I    A/L     R/K     N/M     D/F     C/P     Q/S     E/T     G/W     H/Y     I/V
    1.09    1.07    0.88    1.24    1.04    1.09    1.14    0.27    1.07    0.97
    1.30    1.20    0.55    0.80    1.78    1.20    0.99    1.03    0.69    0.77
//
H ISOY800107
D Normalized relative frequency of double bend (Isogai et al., 1980)
R LIT:2004053b PMID:7378550
A Isogai, Y., Nemethy, G., Rackovsky, S., Leach, S.J. and Scheraga,H.A
T Characterization of multiple bends in proteins
J Biopolymers 19, 1183-1210 (1980) Recalculated by Kidera using a different set 
  of proteins
C 
I    A/L     R/K     N/M     D/F     C/P     Q/S     E/T     G/W     H/Y     I/V
    1.34    2.78    0.92    1.77    1.44    0.79    2.54    0.95    0.00    0.52
    1.05    0.79    0.00    0.43    0.37    0.87    1.14    1.79    0.73    0.00
//
H ISOY800108
D Normalized relative frequency of coil (Isogai et al., 1980)
R LIT:2004053b PMID:7378550
A Isogai, Y., Nemethy, G., Rackovsky, S., Leach, S.J. and Scheraga,H.A
T Characterization of multiple bends in proteins
J Biopolymers 19, 1183-1210 (1980) Recalculated by Kidera using a different set 
  of proteins
C MAXF760104    0.945  RICJ880115    0.889  RACS820109    0.848
  RACS820106    0.831  TANS770107    0.827  AURR980117    0.822
  TANS770109    0.816  ISOY800105    0.812  MAXF760105    0.810
I    A/L     R/K     N/M     D/F     C/P     Q/S     E/T     G/W     H/Y     I/V
    0.47    0.52    2.16    1.15    0.41    0.95    0.64    3.03    0.89    0.62
    0.53    0.98    0.68    0.61    0.63    1.03    0.39    0.63    0.83    0.76
//
H JANJ780101
D Average accessible surface area (Janin et al., 1978)
R LIT:0502087 PMID:731698
A Janin, J., Wodak, S., Levitt, M. and Maigret, B.
T Conformation of amino acid side-chains in proteins
J J. Mol. Biol. 125, 357-386 (1978)
C GUYH850104    0.989  JANJ780103    0.985  CHOC760102    0.973
  OOBM770101    0.953  GUYH850105    0.923  PRAM900101    0.901
  ENGD860101    0.901  ROSM880102    0.853  FAUJ880109    0.850
  KIDA850101    0.843  MEIH800102    0.843  KUHL950101    0.839
  PUNT030101    0.824  ROSM880101    0.822  GUYH850101    0.821
  FASG890101    0.813  EISD860103   -0.808  BIOV880102   -0.809
  MEIH800103   -0.811  JANJ790101   -0.824  RADA880104   -0.825
  NADH010104   -0.832  ROSG850102   -0.836  RADA880101   -0.844
  KYTJ820101   -0.852  CHOC760104   -0.854  WOLR790101   -0.856
  OLSK800101   -0.858  JURD980101   -0.862  WOLR810101   -0.864
  JACR890101   -0.865  NADH010103   -0.868  WARP780101   -0.869
  DESM900102   -0.878  CHOC760103   -0.892  EISD840101   -0.907
  RADA880107   -0.917  NADH010102   -0.924  JANJ780102   -0.949
  JANJ790102   -0.989
I    A/L     R/K     N/M     D/F     C/P     Q/S     E/T     G/W     H/Y     I/V
    27.8    94.7    60.1    60.6    15.5    68.7    68.2    24.5    50.7    22.8
    27.6   103.0    33.5    25.5    51.5    42.0    45.0    34.7    55.2    23.7
//
H JANJ780102
D Percentage of buried residues (Janin et al., 1978)
R LIT:0502087 PMID:731698
A Janin, J., Wodak, S., Levitt, M. and Maigret, B.
T Conformation of amino acid side-chains in proteins
J J. Mol. Biol. 125, 357-386 (1978)
C JANJ790102    0.966  CHOC760103    0.950  NADH010102    0.949
  JANJ790101    0.941  DESM900102    0.935  JURD980101    0.928
  NADH010103    0.923  KYTJ820101    0.922  ROSG850102    0.909
  OLSK800101    0.905  CHOC760104    0.903  NADH010104    0.898
  MEIH800103    0.897  NADH010101    0.892  CORJ870101    0.885
  EISD860103    0.883  PONP800103    0.882  WARP780101    0.878
  PONP800102    0.875  BIOV880101    0.875  EISD840101    0.874
  RADA880108    0.869  PONP800108    0.863  BIOV880102    0.862
  RADA880107    0.856  RADA880101    0.855  CASG920101    0.853
  DESM900101    0.853  NISK800101    0.853  PONP800101    0.851
  WOLR810101    0.851  MANP780101    0.842  WOLR790101    0.833
  PONP930101    0.825  FAUJ830101    0.825  NADH010105    0.814
  NISK860101    0.813  MIYS850101    0.806  BASU050103    0.803
  CIDH920104    0.803  GRAR740102   -0.809  MIYS990104   -0.811
  KRIW790102   -0.818  RACS770103   -0.828  KIDA850101   -0.828
  PUNT030102   -0.830  MIYS990103   -0.834  ROSM880101   -0.835
  KRIW790101   -0.837  MIYS990105   -0.846  PUNT030101   -0.848
  ENGD860101   -0.860  PRAM900101   -0.860  RACS770102   -0.869
  ROSM880102   -0.870  GUYH850101   -0.872  KUHL950101   -0.890
  GUYH850105   -0.898  FASG890101   -0.903  MEIH800102   -0.907
  CHOC760102   -0.935  JANJ780101   -0.949  JANJ780103   -0.957
  OOBM770101   -0.968  GUYH850104   -0.968
I    A/L     R/K     N/M     D/F     C/P     Q/S     E/T     G/W     H/Y     I/V
     51.      5.     22.     19.     74.     16.     16.     52.     34.     66.
     60.      3.     52.     58.     25.     35.     30.     49.     24.     64.
//
H JANJ780103
D Percentage of exposed residues (Janin et al., 1978)
R LIT:0502087 PMID:731698
A Janin, J., Wodak, S., Levitt, M. and Maigret, B.
T Conformation of amino acid side-chains in proteins
J J. Mol. Biol. 125, 357-386 (1978)
C JANJ780101    0.985  GUYH850104    0.983  OOBM770101    0.965
  CHOC760102    0.959  GUYH850105    0.885  ENGD860101    0.884
  PRAM900101    0.884  MEIH800102    0.873  KRIW790102    0.848
  PUNT030101    0.848  RACS770103    0.847  KIDA850101    0.842
  FASG890101    0.838  ROSM880102    0.838  GUYH850101    0.829
  KUHL950101    0.826  RACS770102    0.823  MIYS990105    0.816
  VINM940104    0.811  ROSM880101    0.810  KRIW790101    0.805
  NADH010101   -0.804  RADA880108   -0.805  WOLR790101   -0.806
  JACR890101   -0.809  PONP800103   -0.812  RADA880101   -0.817
  EISD860103   -0.819  WOLR810101   -0.822  CASG920101   -0.825
  CORJ870101   -0.826  BIOV880101   -0.829  JANJ790101   -0.832
  DESM900101   -0.838  OLSK800101   -0.845  KYTJ820101   -0.845
  CHOC760104   -0.851  JURD980101   -0.853  RADA880107   -0.856
  BIOV880102   -0.860  NADH010104   -0.860  MEIH800103   -0.866
  ROSG850102   -0.879  EISD840101   -0.881  CHOC760103   -0.888
  WARP780101   -0.890  NADH010103   -0.892  DESM900102   -0.908
  NADH010102   -0.938  JANJ780102   -0.957  JANJ790102   -0.980
I    A/L     R/K     N/M     D/F     C/P     Q/S     E/T     G/W     H/Y     I/V
     15.     67.     49.     50.      5.     56.     55.     10.     34.     13.
     16.     85.     20.     10.     45.     32.     32.     17.     41.     14.
//
H JANJ790101
D Ratio of buried and accessible molar fractions (Janin, 1979)
R LIT:2004120b PMID:763335
A Janin, J.
T Surface and inside volumes in globular proteins
J Nature 277, 491-492 (1979)
C JANJ780102    0.941  PONP800102    0.897  CORJ870101    0.891
  CHOC760103    0.887  CHOC760104    0.886  PONP800103    0.886
  PONP800108    0.881  NADH010103    0.879  NISK800101    0.875
  NADH010102    0.872  NADH010104    0.871  JURD980101    0.868
  KYTJ820101    0.867  PONP800101    0.866  JANJ790102    0.860
  ROSG850102    0.857  DESM900102    0.855  NADH010101    0.847
  NADH010105    0.843  MANP780101    0.842  MEIH800103    0.838
  EISD860103    0.829  OLSK800101    0.828  CASG920101    0.828
  BIOV880101    0.827  RADA880108    0.824  PONP930101    0.816
  CHOC760102   -0.809  KRIW790101   -0.810  KUHL950101   -0.811
  KRIW710101   -0.815  MEIH800102   -0.821  JANJ780101   -0.824
  JANJ780103   -0.832  GUYH850104   -0.862  OOBM770101   -0.871
  FASG890101   -0.885
I    A/L     R/K     N/M     D/F     C/P     Q/S     E/T     G/W     H/Y     I/V
     1.7     0.1     0.4     0.4     4.6     0.3     0.3     1.8     0.8     3.1
     2.4    0.05     1.9     2.2     0.6     0.8     0.7     1.6     0.5     2.9
//
H JANJ790102
D Transfer free energy (Janin, 1979)
R LIT:2004120b PMID:763335
A Janin, J.
T Surface and inside volumes in globular proteins
J Nature 277, 491-492 (1979)
C JANJ780102    0.966  NADH010102    0.945  RADA880107    0.906
  CHOC760103    0.905  EISD840101    0.900  NADH010103    0.899
  DESM900102    0.897  ROSG850102    0.892  JURD980101    0.879
  WARP780101    0.877  OLSK800101    0.870  NADH010104    0.868
  KYTJ820101    0.866  JANJ790101    0.860  BIOV880102    0.856
  RADA880108    0.853  MEIH800103    0.853  BIOV880101    0.848
  PONP800103    0.844  JACR890101    0.840  RADA880101    0.839
  EISD860103    0.838  CHOC760104    0.835  WOLR810101    0.828
  FAUJ830101    0.826  CORJ870101    0.825  CASG920101    0.822
  PONP800102    0.822  DESM900101    0.818  WOLR790101    0.818
  NADH010101    0.808  ROSM880105    0.805  PONP800108    0.802
  MIYS990103   -0.804  MIYS990105   -0.820  FAUJ880109   -0.822
  ROSM880101   -0.824  KRIW790101   -0.825  RACS770103   -0.834
  KUHL950101   -0.844  PUNT030101   -0.846  KRIW790102   -0.847
  RACS770102   -0.851  KIDA850101   -0.858  GUYH850101   -0.865
  ROSM880102   -0.866  FASG890101   -0.875  ENGD860101   -0.890
  PRAM900101   -0.890  MEIH800102   -0.894  GUYH850105   -0.913
  OOBM770101   -0.963  CHOC760102   -0.969  JANJ780103   -0.980
  JANJ780101   -0.989  GUYH850104   -0.999
I    A/L     R/K     N/M     D/F     C/P     Q/S     E/T     G/W     H/Y     I/V
     0.3    -1.4    -0.5    -0.6     0.9    -0.7    -0.7     0.3    -0.1     0.7
     0.5    -1.8     0.4     0.5    -0.3    -0.1    -0.2     0.3    -0.4     0.6
//
H JOND750101
D Hydrophobicity (Jones, 1975)
R PMID:1127956
A Jones, D.D.
T Amino acid properties and side-chain orientation in proteins: A cross 
  correlation approach
J J. Theor. Biol. 50, 167-183 (1975)
C ARGP820101    1.000  SIMZ760101    0.966  GOLD730101    0.935
  TAKK010101    0.906  MEEJ810101    0.891  ROSM880104    0.872
  CIDH920105    0.866  LEVM760106    0.864  CIDH920102    0.861
  MEEJ800102    0.855  MEEJ810102    0.852  ZHOH040101    0.841
  CIDH920103    0.826  PLIV810101    0.819  CIDH920104    0.818
  LEVM760107    0.806  GUYH850103   -0.807  PARJ860101   -0.834
  WOLS870101   -0.837  BULH740101   -0.853
I    A/L     R/K     N/M     D/F     C/P     Q/S     E/T     G/W     H/Y     I/V
    0.87    0.85    0.09    0.66    1.52    0.00    0.67    0.10    0.87    3.15
    2.17    1.64    1.67    2.87    2.77    0.07    0.07    3.77    2.67    1.87
//
H JOND750102
D pK (-COOH) (Jones, 1975)
R PMID:1127956
A Jones, D.D.
T Amino acid properties and side-chain orientation in proteins: A cross 
  correlation approach
J J. Theor. Biol. 50, 167-183 (1975) Original reference of this data: McMeekin, 
  T.L., Groves, M.L. and Hipp, N.J. In "Amino Acids and Serum Proteins" 
  (Stekol, J.A., ed.), American Chemical Society, Washington, D.C., p. 54 
  (1964)
C FASG760105    0.833
I    A/L     R/K     N/M     D/F     C/P     Q/S     E/T     G/W     H/Y     I/V
    2.34    1.18    2.02    2.01    1.65    2.17    2.19    2.34    1.82    2.36
    2.36    2.18    2.28    1.83    1.99    2.21    2.10    2.38    2.20    2.32
//
H JOND920101
D Relative frequency of occurrence (Jones et al., 1992)
R LIT:1814076 PMID:1633570
A Jones, D.T., Taylor, W.R. and Thornton, J.M.
T The rapid generation of mutation data matrices from protein sequences
J CABIOS 8, 275-282 (1992)
C CEDJ970102    0.995  NAKH900101    0.993  CEDJ970104    0.983
  CEDJ970101    0.968  DAYM780101    0.954  JUKT750101    0.953
  FUKS010110    0.944  FUKS010112    0.943  JUNJ780101    0.932
  CEDJ970103    0.911  KUMS000102    0.909  NAKH920101    0.900
  NAKH920107    0.893  NAKH920106    0.889  NAKH920104    0.887
  NAKH920103    0.881  NAKH900109    0.878  KUMS000101    0.863
  FUKS010109    0.861  NAKH900102    0.846  CEDJ970105    0.834
  FUKS010111    0.832
I    A/L     R/K     N/M     D/F     C/P     Q/S     E/T     G/W     H/Y     I/V
   0.077   0.051   0.043   0.052   0.020   0.041   0.062   0.074   0.023   0.053
   0.091   0.059   0.024   0.040   0.051   0.069   0.059   0.014   0.032   0.066
//
H JOND920102
D Relative mutability (Jones et al., 1992)
R LIT:1814076 PMID:1633570
A Jones, D.T., Taylor, W.R. and Thornton, J.M.
T The rapid generation of mutation data matrices from protein sequences
J CABIOS 8, 275-282 (1992)
C DAYM780201    0.889
I    A/L     R/K     N/M     D/F     C/P     Q/S     E/T     G/W     H/Y     I/V
    100.     83.    104.     86.     44.     84.     77.     50.     91.    103.
     54.     72.     93.     51.     58.    117.    107.     25.     50.     98.
//
H JUKT750101
D Amino acid distribution (Jukes et al., 1975)
R PMID:237322
A Jukes, T.H., Holmquist, R. and Moise, H.
T Amino acid composition of proteins: Selection against the genetic code
J Science 189, 50-51 (1975)
C JUNJ780101    0.980  DAYM780101    0.975  CEDJ970101    0.973
  JOND920101    0.953  KUMS000102    0.948  CEDJ970104    0.942
  CEDJ970102    0.942  NAKH900101    0.941  FUKS010111    0.927
  FUKS010110    0.908  KUMS000101    0.879  FUKS010112    0.875
  NAKH920107    0.862  NAKH920101    0.849  NAKH920103    0.837
  CEDJ970103    0.835  NAKH920106    0.831  NAKH920104    0.827
  NAKH900109    0.815
I    A/L     R/K     N/M     D/F     C/P     Q/S     E/T     G/W     H/Y     I/V
     5.3     2.6     3.0     3.6     1.3     2.4     3.3     4.8     1.4     3.1
     4.7     4.1     1.1     2.3     2.5     4.5     3.7     0.8     2.3     4.2
//
H JUNJ780101
D Sequence frequency (Jungck, 1978)
R LIT:2004107b PMID:691072
A Jungck, J.R.
T The genetic code as a periodic table
J J. Mol. Evol. 11, 211-224 (1978)
C DAYM780101    0.986  JUKT750101    0.980  CEDJ970101    0.968
  JOND920101    0.932  KUMS000102    0.927  CEDJ970104    0.921
  CEDJ970102    0.920  NAKH900101    0.918  FUKS010111    0.906
  FUKS010110    0.868  NAKH920107    0.856  KUMS000101    0.854
  NAKH900102    0.853  FUKS010112    0.836  NAKH920106    0.829
  NAKH920101    0.826  NAKH920103    0.820  NAKH920104    0.807
  CEDJ970103    0.806  CEDJ970105    0.803
I    A/L     R/K     N/M     D/F     C/P     Q/S     E/T     G/W     H/Y     I/V
    685.    382.    397.    400.    241.    313.    427.    707.    155.    394.
    581.    575.    132.    303.    366.    593.    490.     99.    292.    553.
//
H KANM800101
D Average relative probability of helix (Kanehisa-Tsong, 1980)
R LIT:0611060 PMID:7426680
A Kanehisa, M.I. and Tsong, T.Y.
T Local hydrophobicity stabilizes secondary structures in proteins
J Biopolymers 19, 1617-1628 (1980)
C ISOY800101    0.963  PALJ810102    0.962  LEVM780104    0.958
  CHOP780201    0.956  MAXF760101    0.950  ROBB760101    0.945
  GEIM800101    0.942  LEVM780101    0.942  PRAM900102    0.942
  PALJ810101    0.928  TANS770101    0.927  GEIM800104    0.916
  RACS820108    0.914  KANM800103    0.912  NAGK730101    0.883
  AURR980115    0.858  BURA740101    0.855  QIAN880106    0.854
  QIAN880107    0.854  AURR980109    0.852  AURR980114    0.852
  PALJ810109    0.849  AURR980112    0.847  CRAJ730101    0.842
  AURR980110    0.830  QIAN880105    0.827  MUNV940102   -0.843
  MUNV940101   -0.846
I    A/L     R/K     N/M     D/F     C/P     Q/S     E/T     G/W     H/Y     I/V
    1.36    1.00    0.89    1.04    0.82    1.14    1.48    0.63    1.11    1.08
    1.21    1.22    1.45    1.05    0.52    0.74    0.81    0.97    0.79    0.94
//
H KANM800102
D Average relative probability of beta-sheet (Kanehisa-Tsong, 1980)
R LIT:0611060 PMID:7426680
A Kanehisa, M.I. and Tsong, T.Y.
T Local hydrophobicity stabilizes secondary structures in proteins
J Biopolymers 19, 1617-1628 (1980)
C GEIM800107    0.955  PALJ810104    0.948  CHOP780202    0.945
  LIFS790101    0.940  LEVM780105    0.938  ROBB760106    0.938
  PALJ810103    0.932  KANM800104    0.928  PTIO830102    0.917
  GEIM800105    0.916  QIAN880121    0.900  ROBB760105    0.898
  QIAN880120    0.896  QIAN880119    0.888  NAGK730102    0.878
  PALJ810112    0.869  BASU050103    0.869  PONP930101    0.866
  LIFS790103    0.863  AVBF000101    0.859  BASU050101    0.856
  LEVM780102    0.856  PRAM900103    0.856  PONP800108    0.849
  CORJ870101    0.839  PALJ810110    0.836  MANP780101    0.833
  PONP800101    0.829  GEIM800106    0.821  NISK860101    0.819
  PONP800102    0.815  NISK800101    0.809  CHOP780208    0.804
  PONP800103    0.803  LIFS790102    0.801  QIAN880118    0.801
  PUNT030102   -0.803  MIYS990104   -0.808  OOBM770103   -0.812
  GEIM800110   -0.814  MIYS990103   -0.823  MUNV940103   -0.916
I    A/L     R/K     N/M     D/F     C/P     Q/S     E/T     G/W     H/Y     I/V
    0.81    0.85    0.62    0.71    1.17    0.98    0.53    0.88    0.92    1.48
    1.24    0.77    1.05    1.20    0.61    0.92    1.18    1.18    1.23    1.66
//
H KANM800103
D Average relative probability of inner helix (Kanehisa-Tsong, 1980)
R LIT:0611060 PMID:7426680
A Kanehisa, M.I. and Tsong, T.Y.
T Local hydrophobicity stabilizes secondary structures in proteins
J Biopolymers 19, 1617-1628 (1980)
C AURR980109    0.944  ISOY800101    0.931  PALJ810102    0.916
  AURR980114    0.916  KANM800101    0.912  CHOP780201    0.912
  QIAN880107    0.908  AURR980113    0.905  MAXF760101    0.901
  BEGF750101    0.893  QIAN880106    0.889  ROBB760103    0.887
  ROBB760101    0.886  GEIM800101    0.881  AURR980112    0.871
  LEVM780104    0.859  RACS820108    0.858  AURR980108    0.857
  PRAM900102    0.850  LEVM780101    0.850  TANS770101    0.843
  PALJ810101    0.836  RICJ880109    0.829  QIAN880108    0.829
  QIAN880109    0.824  FINA770101    0.823  QIAN880110    0.820
  SUEM840101    0.820  QIAN880105    0.820  BURA740101    0.810
  CHOP780216   -0.808  GEIM800111   -0.812  PRAM900104   -0.814
  LEVM780103   -0.816  MUNV940102   -0.823  CHOP780101   -0.824
  MUNV940101   -0.826  PALJ810106   -0.840  NAGK730103   -0.847
  CHAM830101   -0.889
I    A/L     R/K     N/M     D/F     C/P     Q/S     E/T     G/W     H/Y     I/V
    1.45    1.15    0.64    0.91    0.70    1.14    1.29    0.53    1.13    1.23
    1.56    1.27    1.83    1.20    0.21    0.48    0.77    1.17    0.74    1.10
//
H KANM800104
D Average relative probability of inner beta-sheet (Kanehisa-Tsong, 1980)
R LIT:0611060 PMID:7426680
A Kanehisa, M.I. and Tsong, T.Y.
T Local hydrophobicity stabilizes secondary structures in proteins
J Biopolymers 19, 1617-1628 (1980)
C KANM800102    0.928  ROBB760105    0.885  ROBB760106    0.877
  GEIM800107    0.876  GEIM800105    0.861  PTIO830102    0.858
  PALJ810104    0.851  BASU050101    0.850  PONP800108    0.849
  BASU050103    0.848  LEVM780105    0.841  QIAN880119    0.841
  CHOP780202    0.839  LIFS790101    0.834  PONP930101    0.833
  CORJ870101    0.833  QIAN880121    0.829  MANP780101    0.827
  JURD980101    0.826  KYTJ820101    0.824  PALJ810103    0.823
  PONP800101    0.823  PALJ810112    0.813  PONP800102    0.813
  LIFS790102    0.809  QIAN880120    0.803  MUNV940103   -0.857
I    A/L     R/K     N/M     D/F     C/P     Q/S     E/T     G/W     H/Y     I/V
    0.75    0.79    0.33    0.31    1.46    0.75    0.46    0.83    0.83    1.87
    1.56    0.66    0.86    1.37    0.52    0.82    1.36    0.79    1.08    2.00
//
H KARP850101
D Flexibility parameter for no rigid neighbors (Karplus-Schulz, 1985)
R LIT:1110994
A Karplus, P.A. and Schulz, G.E.
T Prediction of chain flexibility in proteins
J Naturwiss. 72, 212-213 (1985)
C VINM940102    0.874  VINM940103    0.837  RACS770101    0.837
  FUKS010103    0.834  MEIH800101    0.832  MIYS990104    0.822
  VINM940101    0.821  PARS000101    0.816  GUYH850102    0.811
  CIDH920104   -0.801  BIOV880102   -0.804  RADA880108   -0.804
  ROSG850101   -0.807  MIYS850101   -0.811  MEEJ810101   -0.818
  BASU050102   -0.819  BIOV880101   -0.825  NISK860101   -0.828
  ZHOH040101   -0.833  WERD780101   -0.842  ZHOH040103   -0.846
  CIDH920101   -0.864  CIDH920105   -0.866  CIDH920102   -0.873
I    A/L     R/K     N/M     D/F     C/P     Q/S     E/T     G/W     H/Y     I/V
   1.041   1.038   1.117   1.033   0.960   1.165   1.094   1.142   0.982   1.002
   0.967   1.093   0.947   0.930   1.055   1.169   1.073   0.925   0.961   0.982
//
H KARP850102
D Flexibility parameter for one rigid neighbor (Karplus-Schulz, 1985)
R LIT:1110994
A Karplus, P.A. and Schulz, G.E.
T Prediction of chain flexibility in proteins
J Naturwiss. 72, 212-213 (1985)
C KRIW790101    0.917  MIYS990104    0.909  MIYS990103    0.901
  MIYS990105    0.888  VINM940101    0.885  MEIH800101    0.884
  GUYH850102    0.882  FASG890101    0.871  RACS770101    0.869
  CORJ870108    0.868  VINM940103    0.863  KRIW710101    0.855
  PARS000101    0.852  RACS770102    0.852  KRIW790102    0.843
  GUYH850101    0.840  MEIH800102    0.837  FUKS010103    0.835
  VINM940102    0.834  MIYS990102    0.828  MIYS990101    0.825
  FUKS010104    0.822  OOBM770103    0.820  BHAR880101    0.806
  PUNT030101    0.805  BASU050103   -0.806  NADH010102   -0.807
  DESM900102   -0.815  PONP800106   -0.820  BASU050102   -0.825
  CIDH920101   -0.828  DESM900101   -0.829  CORJ870104   -0.830
  CIDH920104   -0.833  NADH010103   -0.834  CORJ870105   -0.834
  NADH010104   -0.835  ZHOH040103   -0.836  CIDH920105   -0.839
  BAEK050101   -0.839  CORJ870103   -0.850  CIDH920103   -0.852
  BIOV880102   -0.859  MANP780101   -0.863  CORJ870101   -0.865
  CORJ870107   -0.866  PONP800103   -0.870  CORJ870106   -0.870
  MIYS850101   -0.878  RADA880108   -0.879  BIOV880101   -0.880
  NISK800101   -0.885  PONP800102   -0.887  PONP800101   -0.889
  PONP930101   -0.893  ROSG850102   -0.897  CASG920101   -0.901
  NISK860101   -0.901  WERD780101   -0.909
I    A/L     R/K     N/M     D/F     C/P     Q/S     E/T     G/W     H/Y     I/V
   0.946   1.028   1.006   1.089   0.878   1.025   1.036   1.042   0.952   0.892
   0.961   1.082   0.862   0.912   1.085   1.048   1.051   0.917   0.930   0.927
//
H KARP850103
D Flexibility parameter for two rigid neighbors (Karplus-Schulz, 1985)
R LIT:1110994
A Karplus, P.A. and Schulz, G.E.
T Prediction of chain flexibility in proteins
J Naturwiss. 72, 212-213 (1985)
C 
I    A/L     R/K     N/M     D/F     C/P     Q/S     E/T     G/W     H/Y     I/V
   0.892   0.901   0.930   0.932   0.925   0.885   0.933   0.923   0.894   0.872
   0.921   1.057   0.804   0.914   0.932   0.923   0.934   0.803   0.837   0.913
//
H KHAG800101
D The Kerr-constant increments (Khanarian-Moore, 1980)
R LIT:0611050b
A Khanarian, G. and Moore, W.J.
T The Kerr effect of amino acids in water
J Aust. J. Chem. 33, 1727-1741 (1980) (Cys Lys Tyr !)
C 
I    A/L     R/K     N/M     D/F     C/P     Q/S     E/T     G/W     H/Y     I/V
    49.1    133.    -3.6      0.      0.     20.      0.    64.6    75.7    18.9
    15.6      0.     6.8    54.7    43.8    44.4    31.0    70.5      0.    29.5
//
H KLEP840101
D Net charge (Klein et al., 1984)
R LIT:1008055 PMID:6547351
A Klein, P., Kanehisa, M. and DeLisi, C.
T Prediction of protein function from sequence properties: Discriminant 
  analysis of a data base
J Biochim. Biophys. Acta 787, 221-226 (1984)
C ZIMJ680104    0.941
I    A/L     R/K     N/M     D/F     C/P     Q/S     E/T     G/W     H/Y     I/V
      0.      1.      0.     -1.      0.      0.     -1.      0.      0.      0.
      0.      1.      0.      0.      0.      0.      0.      0.      0.      0.
//
H KRIW710101
D Side chain interaction parameter (Krigbaum-Rubin, 1971)
R LIT:2004046b PMID:5553983
A Krigbaum, W.R. and Rubin, B.H.
T Local interactions as structure determinant for globular proteins
J Biochim. Biophys. Acta 229, 368-383 (1971)
C KRIW790101    0.908  FASG890101    0.865  MIYS990103    0.856
  KARP850102    0.855  KRIW790102    0.839  MIYS990104    0.837
  GUYH850101    0.831  GUYH850102    0.811  MIYS990105    0.801
  DESM900101   -0.807  CASG920101   -0.808  CORJ870101   -0.812
  BIOV880101   -0.813  JANJ790101   -0.815  WERD780101   -0.819
  NADH010102   -0.825  NISK800101   -0.831  PONP800106   -0.841
  NADH010105   -0.842  NADH010106   -0.846  RADA880108   -0.847
  PONP800101   -0.850  ROSG850102   -0.852  NADH010103   -0.860
  NADH010104   -0.874  PONP800102   -0.887  PONP800103   -0.890
I    A/L     R/K     N/M     D/F     C/P     Q/S     E/T     G/W     H/Y     I/V
    4.60    6.50    5.90    5.70   -1.00    6.10    5.60    7.60    4.50    2.60
    3.25    7.90    1.40    3.20    7.00    5.25    4.80    4.00    4.35    3.40
//
H KRIW790101
D Side chain interaction parameter (Krigbaum-Komoriya, 1979)
R LIT:0502056 PMID:760806
A Krigbaum, W.R. and Komoriya, A.
T Local interactions as a structure determinant for protein molecules: II
J Biochim. Biophys. Acta 576, 204-228 (1979)
C MIYS990104    0.945  MIYS990103    0.944  MIYS990105    0.925
  KARP850102    0.917  FASG890101    0.914  KRIW790102    0.914
  KRIW710101    0.908  VINM940101    0.890  GUYH850101    0.885
  GUYH850102    0.878  MEIH800102    0.876  VINM940103    0.875
  MIYS990102    0.873  RACS770102    0.871  MIYS990101    0.870
  MEIH800101    0.869  OOBM770103    0.865  GRAR740102    0.847
  VINM940102    0.834  PUNT030101    0.833  CORJ870108    0.833
  MONM990101    0.830  RACS770101    0.828  FUKS010104    0.828
  PUNT030102    0.826  GUYH850104    0.822  OOBM770101    0.816
  JANJ780103    0.805  PARS000101    0.804  CORJ870104   -0.801
  PTIO830102   -0.801  QIAN880121   -0.803  KYTJ820101   -0.805
  JANJ790101   -0.810  CIDH920105   -0.816  CIDH920103   -0.819
  BASU050101   -0.821  JURD980101   -0.824  JANJ790102   -0.825
  CORJ870106   -0.825  NADH010101   -0.827  CORJ870103   -0.830
  CORJ870107   -0.832  JANJ780102   -0.837  DESM900101   -0.847
  MEIH800103   -0.850  DESM900102   -0.859  PONP800108   -0.860
  BAEK050101   -0.860  BASU050103   -0.860  NADH010106   -0.861
  FAUJ830101   -0.865  BASU050102   -0.867  CIDH920104   -0.867
  MANP780101   -0.870  BIOV880102   -0.876  PONP800101   -0.888
  NISK800101   -0.896  RADA880108   -0.897  NADH010105   -0.898
  WERD780101   -0.899  CORJ870101   -0.902  ZHOH040103   -0.905
  NISK860101   -0.907  PONP930101   -0.909  MIYS850101   -0.910
  BIOV880101   -0.910  CASG920101   -0.911  PONP800102   -0.915
  NADH010102   -0.929  PONP800103   -0.930  ROSG850102   -0.935
  NADH010103   -0.954  NADH010104   -0.958
I    A/L     R/K     N/M     D/F     C/P     Q/S     E/T     G/W     H/Y     I/V
    4.32    6.55    6.24    6.04    1.73    6.13    6.17    6.09    5.66    2.31
    3.93    7.92    2.44    2.59    7.19    5.37    5.16    2.78    3.58    3.31
//
H KRIW790102
D Fraction of site occupied by water (Krigbaum-Komoriya, 1979)
R LIT:0502056 PMID:760806
A Krigbaum, W.R. and Komoriya, A.
T Local interactions as a structure determinant for protein molecules: II
J Biochim. Biophys. Acta 576, 204-228 (1979)
C KRIW790101    0.914  MIYS990103    0.899  MEIH800102    0.898
  RACS770102    0.895  RACS770103    0.889  MIYS990104    0.889
  MIYS990105    0.887  FASG890101    0.882  GUYH850101    0.864
  FUKS010104    0.853  VINM940101    0.853  GUYH850104    0.849
  JANJ780103    0.848  KARP850102    0.843  GUYH850102    0.841
  KRIW710101    0.839  VINM940103    0.836  MEIH800101    0.835
  MIYS990102    0.826  OOBM770103    0.824  OOBM770101    0.822
  MIYS990101    0.821  RACS770101    0.814  PUNT030101    0.811
  PONP800101   -0.804  CORJ870103   -0.812  CORJ870107   -0.816
  JANJ780102   -0.818  PONP930101   -0.821  PONP800102   -0.830
  DESM900101   -0.835  CORJ870101   -0.838  JANJ790102   -0.847
  DESM900102   -0.852  PONP800103   -0.853  NISK860101   -0.855
  RADA880108   -0.856  CASG920101   -0.865  BIOV880101   -0.869
  MIYS850101   -0.869  WERD780101   -0.875  BIOV880102   -0.878
  NADH010104   -0.882  MEIH800103   -0.885  NADH010103   -0.887
  NADH010102   -0.890  ROSG850102   -0.922
I    A/L     R/K     N/M     D/F     C/P     Q/S     E/T     G/W     H/Y     I/V
    0.28    0.34    0.31    0.33    0.11    0.39    0.37    0.28    0.23    0.12
    0.16    0.59    0.08    0.10    0.46    0.27    0.26    0.15    0.25    0.22
//
H KRIW790103
D Side chain volume (Krigbaum-Komoriya, 1979)
R LIT:0502056 PMID:760806
A Krigbaum, W.R. and Komoriya, A.
T Local interactions as a structure determinant for protein molecules: II
J Biochim. Biophys. Acta 576, 204-228 (1979) (Gly Pro 7.8)
C GOLD730102    0.994  BIGC670101    0.993  GRAR740103    0.989
  TSAJ990101    0.988  TSAJ990102    0.987  CHOC750101    0.982
  FAUJ880103    0.965  CHAM820101    0.963  HARY940101    0.956
  CHOC760101    0.948  PONJ960101    0.943  ROSG850101    0.920
  FASG760101    0.910  LEVM760105    0.900  DAWD720101    0.893
  ZHOH040102    0.884  LEVM760102    0.884  RADA880106    0.883
  CHAM830106    0.876  LEVM760106    0.862  LEVM760107    0.860
  FAUJ880106    0.845  MCMT640101    0.810  RADA880103   -0.871
I    A/L     R/K     N/M     D/F     C/P     Q/S     E/T     G/W     H/Y     I/V
    27.5   105.0    58.7    40.0    44.6    80.7    62.0     0.0    79.0    93.5
    93.5   100.0    94.1   115.5    41.9    29.3    51.3   145.5   117.3    71.5
//
H KYTJ820101
D Hydropathy index (Kyte-Doolittle, 1982)
R LIT:0807099 PMID:7108955
A Kyte, J. and Doolittle, R.F.
T A simple method for displaying the hydropathic character of a protein
J J. Mol. Biol. 157, 105-132 (1982)
C JURD980101    0.996  CHOC760103    0.964  OLSK800101    0.942
  JANJ780102    0.922  NADH010102    0.920  NADH010101    0.918
  DESM900102    0.898  EISD860103    0.897  CHOC760104    0.889
  NADH010103    0.885  WOLR810101    0.885  RADA880101    0.884
  MANP780101    0.881  EISD840101    0.878  PONP800103    0.870
  WOLR790101    0.869  NAKH920108    0.868  JANJ790101    0.867
  JANJ790102    0.866  BASU050103    0.863  PONP800102    0.861
  MEIH800103    0.856  NADH010104    0.856  PONP800101    0.851
  PONP800108    0.850  CORJ870101    0.848  WARP780101    0.845
  COWR900101    0.845  PONP930101    0.844  RADA880108    0.842
  ROSG850102    0.841  DESM900101    0.837  BLAS910101    0.836
  BIOV880101    0.829  RADA880107    0.828  BASU050101    0.826
  KANM800104    0.824  LIFS790102    0.824  CIDH920104    0.824
  MIYS850101    0.821  RADA880104    0.819  NAKH900111    0.817
  CORJ870104    0.812  NISK800101    0.812  FAUJ830101    0.811
  ROSM880105    0.806  ARGP820103    0.806  CORJ870103    0.806
  NADH010105    0.804  NAKH920105    0.803  ARGP820102    0.803
  CORJ870107    0.801  MIYS990104   -0.800  CORJ870108   -0.802
  KRIW790101   -0.805  MIYS990105   -0.818  MIYS990103   -0.833
  CHOC760102   -0.838  MIYS990101   -0.840  MIYS990102   -0.840
  MONM990101   -0.842  GUYH850101   -0.843  FASG890101   -0.844
  RACS770102   -0.844  ROSM880101   -0.845  JANJ780103   -0.845
  ENGD860101   -0.850  PRAM900101   -0.850  JANJ780101   -0.852
  GRAR740102   -0.859  PUNT030102   -0.862  GUYH850104   -0.869
  MEIH800102   -0.871  PUNT030101   -0.872  ROSM880102   -0.878
  KUHL950101   -0.883  GUYH850105   -0.883  OOBM770101   -0.899
I    A/L     R/K     N/M     D/F     C/P     Q/S     E/T     G/W     H/Y     I/V
     1.8    -4.5    -3.5    -3.5     2.5    -3.5    -3.5    -0.4    -3.2     4.5
     3.8    -3.9     1.9     2.8    -1.6    -0.8    -0.7    -0.9    -1.3     4.2
//
H LAWE840101
D Transfer free energy, CHP/water (Lawson et al., 1984)
R LIT:1004126 PMID:6699000
A Lawson, E.Q., Sadler, A.J., Harmatz, D., Brandau, D.T., Micanovic, R. 
  MacElroy, R.D. and Middaught, C.R.
T A simple experimental model for hydrophobic interactions in proteins
J J. Biol. Chem. 259, 2910-2912 (1984)
C GOLD730101    0.829  SIMZ760101    0.815  ZIMJ680105    0.809
I    A/L     R/K     N/M     D/F     C/P     Q/S     E/T     G/W     H/Y     I/V
   -0.48   -0.06   -0.87   -0.75   -0.32   -0.32   -0.71    0.00   -0.51    0.81
    1.02   -0.09    0.81    1.03    2.03    0.05   -0.35    0.66    1.24    0.56
//
H LEVM760101
D Hydrophobic parameter (Levitt, 1976)
R LIT:2004093b PMID:957439
A Levitt, M.
T A simplified representation of protein conformations for rapid simulation of 
  protein folfing
J J. Mol. Biol. 104, 59-107 (1976)
C HOPT810101    0.985  KIDA850101    0.915  ENGD860101    0.881
  PRAM900101    0.881  ROSM880101    0.876  WOEC730101    0.872
  FUKS010104    0.869  GRAR740102    0.865  PUNT030102    0.848
  WOLS870101    0.845  FUKS010102    0.837  PUNT030101    0.835
  MIYS990105    0.828  VHEG790101    0.825  ROSM880102    0.823
  VINM940101    0.815  KUHL950101    0.807  PARJ860101    0.806
  OOBM770103    0.805  MIYS990104    0.801  PLIV810101   -0.801
  BASU050103   -0.808  ZHOH040103   -0.811  WIMW960101   -0.812
  RADA880108   -0.824  BIOV880101   -0.831  JACR890101   -0.832
  RADA880101   -0.838  RADA880102   -0.838  ZIMJ680105   -0.844
  BIOV880102   -0.847  MEEJ800102   -0.855  EISD840101   -0.859
  BLAS910101   -0.889  FAUJ830101   -0.919  EISD860101   -0.921
  ROSM880105   -0.954
I    A/L     R/K     N/M     D/F     C/P     Q/S     E/T     G/W     H/Y     I/V
    -0.5     3.0     0.2     2.5    -1.0     0.2     2.5     0.0    -0.5    -1.8
    -1.8     3.0    -1.3    -2.5    -1.4     0.3    -0.4    -3.4    -2.3    -1.5
//
H LEVM760102
D Distance between C-alpha and centroid of side chain (Levitt, 1976)
R LIT:2004093b PMID:957439
A Levitt, M.
T A simplified representation of protein conformations for rapid simulation of 
  protein folfing
J J. Mol. Biol. 104, 59-107 (1976)
C LEVM760105    0.987  CHOC760101    0.972  FASG760101    0.966
  CHAM830106    0.962  FAUJ880103    0.947  CHOC750101    0.933
  PONJ960101    0.930  TSAJ990102    0.918  CHAM820101    0.915
  TSAJ990101    0.910  HARY940101    0.905  FAUJ880106    0.900
  BIGC670101    0.896  GOLD730102    0.893  GRAR740103    0.885
  KRIW790103    0.884  WOLS870102    0.881  DAWD720101    0.873
  RADA880106    0.871  OOBM770102    0.869  FAUJ880104    0.867
  CHAM830105    0.843  HUTJ700102    0.835  RADA880103   -0.913
I    A/L     R/K     N/M     D/F     C/P     Q/S     E/T     G/W     H/Y     I/V
    0.77    3.72    1.98    1.99    1.38    2.58    2.63    0.00    2.76    1.83
    2.08    2.94    2.34    2.97    1.42    1.28    1.43    3.58    3.36    1.49
//
H LEVM760103
D Side chain angle theta(AAR) (Levitt, 1976)
R LIT:2004093b PMID:957439
A Levitt, M.
T A simplified representation of protein conformations for rapid simulation of 
  protein folfing
J J. Mol. Biol. 104, 59-107 (1976) (Gly missing)
C AVBF000102    0.816  RICJ880115   -0.829  LEVM760104   -0.840
  KIMC930101   -0.861
I    A/L     R/K     N/M     D/F     C/P     Q/S     E/T     G/W     H/Y     I/V
   121.9   121.4   117.5   121.2   113.7   118.0   118.2      0.   118.2   118.9
   118.1   122.0   113.1   118.2    81.9   117.9   117.1   118.4   110.0   121.7
//
H LEVM760104
D Side chain torsion angle phi(AAAR) (Levitt, 1976)
R LIT:2004093b PMID:957439
A Levitt, M.
T A simplified representation of protein conformations for rapid simulation of 
  protein folfing
J J. Mol. Biol. 104, 59-107 (1976)
C KIMC930101    0.842  PRAM820102    0.812  CHAM810101   -0.818
  LEVM760103   -0.840
I    A/L     R/K     N/M     D/F     C/P     Q/S     E/T     G/W     H/Y     I/V
   243.2   206.6   207.1   215.0   209.4   205.4   213.6   300.0   219.9   217.9
   205.6   210.9   204.0   203.7   237.4   232.0   226.7   203.7   195.6   220.3
//
H LEVM760105
D Radius of gyration of side chain (Levitt, 1976)
R LIT:2004093b PMID:957439
A Levitt, M.
T A simplified representation of protein conformations for rapid simulation of 
  protein folfing
J J. Mol. Biol. 104, 59-107 (1976) (Gly 0.089)
C LEVM760102    0.987  CHOC760101    0.968  CHAM830106    0.958
  FASG760101    0.951  FAUJ880103    0.945  CHOC750101    0.939
  PONJ960101    0.928  TSAJ990102    0.928  TSAJ990101    0.922
  HARY940101    0.919  CHAM820101    0.915  BIGC670101    0.913
  GOLD730102    0.911  GRAR740103    0.900  KRIW790103    0.900
  DAWD720101    0.898  FAUJ880104    0.896  FAUJ880106    0.889
  RADA880106    0.871  OOBM770102    0.868  HUTJ700102    0.864
  WOLS870102    0.836  HUTJ700103    0.834  CHAM830105    0.829
  RADA880103   -0.893
I    A/L     R/K     N/M     D/F     C/P     Q/S     E/T     G/W     H/Y     I/V
    0.77    2.38    1.45    1.43    1.22    1.75    1.77    0.58    1.78    1.56
    1.54    2.08    1.80    1.90    1.25    1.08    1.24    2.21    2.13    1.29
//
H LEVM760106
D van der Waals parameter R0 (Levitt, 1976)
R LIT:2004093b PMID:957439
A Levitt, M.
T A simplified representation of protein conformations for rapid simulation of 
  protein folfing
J J. Mol. Biol. 104, 59-107 (1976)
C ZHOH040102    0.905  ROSG850101    0.896  ZHOH040101    0.883
  BIGC670101    0.876  GOLD730102    0.875  ZIMJ680102    0.873
  CIDH920102    0.873  ARGP820101    0.865  JOND750101    0.864
  KRIW790103    0.862  TSAJ990101    0.849  SIMZ760101    0.848
  GRAR740103    0.846  CHOC750101    0.841  TSAJ990102    0.841
  TAKK010101    0.841  PLIV810101    0.830  HARY940101    0.829
  CIDH920105    0.828  GOLD730101    0.827  MEEJ810101    0.827
  CIDH920101    0.826  CHAM820101    0.818  BASU050102    0.805
  ROBB790101    0.804  LEVM760107    0.804  BULH740101   -0.818
  GUYH850103   -0.822  FUKS010103   -0.829  PARJ860101   -0.832
I    A/L     R/K     N/M     D/F     C/P     Q/S     E/T     G/W     H/Y     I/V
     5.2     6.0     5.0     5.0     6.1     6.0     6.0     4.2     6.0     7.0
     7.0     6.0     6.8     7.1     6.2     4.9     5.0     7.6     7.1     6.4
//
H LEVM760107
D van der Waals parameter epsilon (Levitt, 1976)
R LIT:2004093b PMID:957439
A Levitt, M.
T A simplified representation of protein conformations for rapid simulation of 
  protein folfing
J J. Mol. Biol. 104, 59-107 (1976)
C CHAM820101    0.891  FAUJ880103    0.875  TSAJ990101    0.866
  GOLD730102    0.865  BIGC670101    0.863  TSAJ990102    0.861
  GARJ730101    0.860  KRIW790103    0.860  CHOC750101    0.858
  ZHOH040101    0.855  ROSG850101    0.852  NOZY710101    0.845
  ZHOH040102    0.843  GRAR740103    0.841  PONJ960101    0.827
  TAKK010101    0.819  SNEP660103    0.818  HARY940101    0.815
  FASG760101    0.815  CHOC760101    0.807  JOND750101    0.806
  ARGP820101    0.806  LEVM760106    0.804  WEBA780101   -0.923
I    A/L     R/K     N/M     D/F     C/P     Q/S     E/T     G/W     H/Y     I/V
   0.025    0.20    0.10    0.10    0.10    0.10    0.10   0.025    0.10    0.19
    0.19    0.20    0.19    0.39    0.17   0.025    0.10    0.56    0.39    0.15
//
H LEVM780101
D Normalized frequency of alpha-helix, with weights (Levitt, 1978)
R LIT:0411042 PMID:708713
A Levitt, M.
T Conformational preferences of amino acids in globular proteins
J Biochemistry 17, 4277-4285 (1978)
C PRAM900102    1.000  LEVM780104    0.964  PALJ810101    0.943
  KANM800101    0.942  ISOY800101    0.929  MAXF760101    0.924
  ROBB760101    0.916  GEIM800101    0.912  GEIM800104    0.907
  RACS820108    0.904  PALJ810102    0.902  PALJ810109    0.898
  NAGK730101    0.894  CRAJ730101    0.887  CHOP780201    0.873
  TANS770101    0.854  KANM800103    0.850  QIAN880107    0.829
  QIAN880106    0.827  BURA740101    0.805  NAGK730103   -0.809
I    A/L     R/K     N/M     D/F     C/P     Q/S     E/T     G/W     H/Y     I/V
    1.29    0.96    0.90    1.04    1.11    1.27    1.44    0.56    1.22    0.97
    1.30    1.23    1.47    1.07    0.52    0.82    0.82    0.99    0.72    0.91
//
H LEVM780102
D Normalized frequency of beta-sheet, with weights (Levitt, 1978)
R LIT:0411042 PMID:708713
A Levitt, M.
T Conformational preferences of amino acids in globular proteins
J Biochemistry 17, 4277-4285 (1978)
C PRAM900103    1.000  PALJ810112    0.913  LEVM780105    0.899
  PALJ810104    0.868  PTIO830102    0.865  LIFS790101    0.864
  QIAN880120    0.858  KANM800102    0.856  PALJ810103    0.846
  GEIM800107    0.842  BEGF750102    0.834  QIAN880119    0.834
  CHOP780202    0.833  AVBF000101    0.815  QIAN880121    0.805
  MUNV940103   -0.848
I    A/L     R/K     N/M     D/F     C/P     Q/S     E/T     G/W     H/Y     I/V
    0.90    0.99    0.76    0.72    0.74    0.80    0.75    0.92    1.08    1.45
    1.02    0.77    0.97    1.32    0.64    0.95    1.21    1.14    1.25    1.49
//
H LEVM780103
D Normalized frequency of reverse turn, with weights (Levitt, 1978)
R LIT:0411042 PMID:708713
A Levitt, M.
T Conformational preferences of amino acids in globular proteins
J Biochemistry 17, 4277-4285 (1978)
C PRAM900104    1.000  LEVM780106    0.984  GEIM800111    0.952
  CHOP780216    0.952  QIAN880133    0.948  QIAN880134    0.935
  ISOY800103    0.932  QIAN880132    0.931  GEIM800108    0.931
  CHOP780203    0.927  CHAM830101    0.909  PALJ810105    0.909
  QIAN880135    0.906  CHOP780101    0.893  TANS770110    0.875
  CHOP780210    0.852  PALJ810106    0.848  RACS770101    0.808
  AURR980109   -0.814  KANM800103   -0.816  QIAN880108   -0.820
  QIAN880107   -0.834  AVBF000102   -0.834  ROBB760103   -0.843
  FAUJ880102   -0.846  QIAN880109   -0.848  PTIO830101   -0.860
  SUEM840101   -0.864
I    A/L     R/K     N/M     D/F     C/P     Q/S     E/T     G/W     H/Y     I/V
    0.77    0.88    1.28    1.41    0.81    0.98    0.99    1.64    0.68    0.51
    0.58    0.96    0.41    0.59    1.91    1.32    1.04    0.76    1.05    0.47
//
H LEVM780104
D Normalized frequency of alpha-helix, unweighted (Levitt, 1978)
R LIT:0411042 PMID:708713
A Levitt, M.
T Conformational preferences of amino acids in globular proteins
J Biochemistry 17, 4277-4285 (1978)
C PALJ810101    0.988  PRAM900102    0.964  LEVM780101    0.964
  KANM800101    0.958  GEIM800101    0.950  NAGK730101    0.918
  ROBB760101    0.911  TANS770101    0.908  PALJ810102    0.906
  MAXF760101    0.904  ISOY800101    0.904  RACS820108    0.889
  CHOP780201    0.886  GEIM800104    0.872  CRAJ730101    0.869
  KANM800103    0.859  BURA740101    0.833  QIAN880107    0.822
  PALJ810109    0.819  AURR980115    0.818  QIAN880106    0.804
I    A/L     R/K     N/M     D/F     C/P     Q/S     E/T     G/W     H/Y     I/V
    1.32    0.98    0.95    1.03    0.92    1.10    1.44    0.61    1.31    0.93
    1.31    1.25    1.39    1.02    0.58    0.76    0.79    0.97    0.73    0.93
//
H LEVM780105
D Normalized frequency of beta-sheet, unweighted (Levitt, 1978)
R LIT:0411042 PMID:708713
A Levitt, M.
T Conformational preferences of amino acids in globular proteins
J Biochemistry 17, 4277-4285 (1978)
C PALJ810103    0.980  KANM800102    0.938  CHOP780202    0.930
  LIFS790101    0.928  GEIM800105    0.926  PALJ810104    0.921
  QIAN880120    0.913  QIAN880119    0.903  PRAM900103    0.899
  LEVM780102    0.899  LIFS790103    0.897  PTIO830102    0.894
  GEIM800107    0.884  QIAN880121    0.876  PALJ810112    0.870
  ROBB760106    0.869  ROBB760105    0.842  KANM800104    0.841
  AVBF000101    0.824  QIAN880118    0.819  MUNV940103   -0.891
I    A/L     R/K     N/M     D/F     C/P     Q/S     E/T     G/W     H/Y     I/V
    0.86    0.97    0.73    0.69    1.04    1.00    0.66    0.89    0.85    1.47
    1.04    0.77    0.93    1.21    0.68    1.02    1.27    1.26    1.31    1.43
//
H LEVM780106
D Normalized frequency of reverse turn, unweighted (Levitt, 1978)
R LIT:0411042 PMID:708713
A Levitt, M.
T Conformational preferences of amino acids in globular proteins
J Biochemistry 17, 4277-4285 (1978)
C LEVM780103    0.984  PRAM900104    0.983  QIAN880133    0.971
  CHOP780216    0.953  GEIM800111    0.951  QIAN880132    0.943
  ISOY800103    0.941  CHOP780203    0.935  QIAN880134    0.932
  GEIM800108    0.932  QIAN880135    0.902  PALJ810105    0.902
  CHAM830101    0.900  TANS770110    0.892  CHOP780101    0.890
  PALJ810106    0.850  MUNV940103    0.815  CHOP780210    0.812
  GEIM800110    0.809  AVBF000101   -0.805  LIFS790101   -0.806
  QIAN880119   -0.810  QIAN880107   -0.813  QIAN880109   -0.815
  QIAN880120   -0.831  PTIO830101   -0.854  AVBF000102   -0.860
  FAUJ880102   -0.865  SUEM840101   -0.878
I    A/L     R/K     N/M     D/F     C/P     Q/S     E/T     G/W     H/Y     I/V
    0.79    0.90    1.25    1.47    0.79    0.92    1.02    1.67    0.81    0.50
    0.57    0.99    0.51    0.77    1.78    1.30    0.97    0.79    0.93    0.46
//
H LEWP710101
D Frequency of occurrence in beta-bends (Lewis et al., 1971)
R PMID:5289387
A Lewis, P. N., Momany, F.A. and Scheraga, H.A.
T Folding of polypeptide chains in proteins: A proposed mechanism for folding
J Proc. Natl. Acad. Sci. USA 68, 2293-2297 (1971)
C 
I    A/L     R/K     N/M     D/F     C/P     Q/S     E/T     G/W     H/Y     I/V
    0.22    0.28    0.42    0.73    0.20    0.26    0.08    0.58    0.14    0.22
    0.19    0.27    0.38    0.08    0.46    0.55    0.49    0.43    0.46    0.08
//
H LIFS790101
D Conformational preference for all beta-strands (Lifson-Sander, 1979)
R LIT:0512128 PMID:503185
A Lifson, S. and Sander, C.
T Antiparallel and parallel beta-strands differ in amino acid residue 
  preference
J Nature 282, 109-111 (1979)
C QIAN880120    0.969  CHOP780202    0.947  LIFS790103    0.944
  PTIO830102    0.941  KANM800102    0.940  QIAN880121    0.930
  PALJ810104    0.929  QIAN880119    0.929  LEVM780105    0.928
  PALJ810103    0.912  PONP930101    0.908  ROBB760106    0.906
  GEIM800107    0.888  BASU050101    0.886  ROBB760105    0.867
  BASU050103    0.865  PRAM900103    0.864  LEVM780102    0.864
  BASU050102    0.861  MANP780101    0.859  NISK860101    0.859
  AVBF000101    0.857  GEIM800105    0.855  PALJ810112    0.845
  CORJ870106    0.836  KANM800104    0.834  CIDH920104    0.832
  CORJ870105    0.830  CIDH920105    0.828  PONP800108    0.828
  NISK800101    0.827  CORJ870101    0.826  PONP800101    0.823
  CHOP780208    0.820  CORJ870107    0.820  PALJ810110    0.817
  SWER830101    0.815  CIDH920103    0.815  CORJ870102    0.815
  ZHOH040103    0.815  VENT840101    0.814  CIDH920102    0.808
  BEGF750102    0.807  LIFS790102    0.803  PONP800107    0.801
  GEIM800111   -0.801  QIAN880134   -0.804  LEVM780106   -0.806
  QIAN880132   -0.806  MEIH800101   -0.809  PUNT030102   -0.809
  MIYS990101   -0.811  CORJ870108   -0.811  MIYS990102   -0.813
  VINM940101   -0.834  MIYS990103   -0.838  VINM940102   -0.843
  MIYS990104   -0.843  PARS000101   -0.844  QIAN880133   -0.848
  OOBM770103   -0.855  GEIM800110   -0.862  MUNV940103   -0.941
I    A/L     R/K     N/M     D/F     C/P     Q/S     E/T     G/W     H/Y     I/V
    0.92    0.93    0.60    0.48    1.16    0.95    0.61    0.61    0.93    1.81
    1.30    0.70    1.19    1.25    0.40    0.82    1.12    1.54    1.53    1.81
//
H LIFS790102
D Conformational preference for parallel beta-strands (Lifson-Sander, 1979)
R LIT:0512128 PMID:503185
A Lifson, S. and Sander, C.
T Antiparallel and parallel beta-strands differ in amino acid residue 
  preference
J Nature 282, 109-111 (1979)
C PTIO830102    0.874  MANP780101    0.870  PONP800107    0.849
  PONP930101    0.833  JURD980101    0.824  KYTJ820101    0.824
  OLSK800101    0.818  CHOC760103    0.810  KANM800104    0.809
  PONP800101    0.804  LIFS790101    0.803  KANM800102    0.801
I    A/L     R/K     N/M     D/F     C/P     Q/S     E/T     G/W     H/Y     I/V
    1.00    0.68    0.54    0.50    0.91    0.28    0.59    0.79    0.38    2.60
    1.42    0.59    1.49    1.30    0.35    0.70    0.59    0.89    1.08    2.63
//
H LIFS790103
D Conformational preference for antiparallel beta-strands (Lifson-Sander, 1979)
R LIT:0512128 PMID:503185
A Lifson, S. and Sander, C.
T Antiparallel and parallel beta-strands differ in amino acid residue 
  preference
J Nature 282, 109-111 (1979)
C LIFS790101    0.944  QIAN880120    0.939  CHOP780202    0.908
  LEVM780105    0.897  QIAN880121    0.882  PALJ810103    0.877
  QIAN880119    0.877  KANM800102    0.863  PALJ810104    0.860
  GEIM800105    0.832  ROBB760106    0.827  BASU050102    0.826
  GEIM800107    0.823  PTIO830102    0.822  GEIM800106    0.814
  AVBF000101    0.814  ZHOH040101    0.801  OOBM770103   -0.807
  VINM940101   -0.829  PARS000101   -0.861  VINM940102   -0.862
  GEIM800110   -0.889  MUNV940103   -0.902
I    A/L     R/K     N/M     D/F     C/P     Q/S     E/T     G/W     H/Y     I/V
    0.90    1.02    0.62    0.47    1.24    1.18    0.62    0.56    1.12    1.54
    1.26    0.74    1.09    1.23    0.42    0.87    1.30    1.75    1.68    1.53
//
H MANP780101
D Average surrounding hydrophobicity (Manavalan-Ponnuswamy, 1978)
R LIT:0411088 PMID:703834
A Manavalan, P. and Ponnuswamy, P.K.
T Hydrophobic character of amino acid residues in globular proteins
J Nature 275, 673-674 (1978)
C PONP930101    0.967  PONP800101    0.963  PONP800102    0.945
  NISK800101    0.940  PONP800108    0.935  NISK860101    0.930
  BASU050101    0.925  BASU050103    0.923  CIDH920104    0.918
  CORJ870101    0.918  PONP800103    0.913  MIYS850101    0.909
  CORJ870107    0.908  CORJ870104    0.908  CORJ870103    0.906
  CIDH920103    0.905  ROSG850102    0.903  RADA880108    0.900
  BIOV880101    0.899  JURD980101    0.887  KYTJ820101    0.881
  BASU050102    0.879  CIDH920105    0.879  NADH010103    0.878
  NADH010104    0.873  PONP800107    0.871  LIFS790102    0.870
  CORJ870106    0.867  ZHOH040103    0.864  NADH010102    0.863
  PTIO830102    0.861  LIFS790101    0.859  CHOC760103    0.859
  PLIV810101    0.856  WERD780101    0.853  CORJ870105    0.853
  CASG920101    0.848  BIOV880102    0.847  NADH010101    0.847
  FAUJ830101    0.843  JANJ790101    0.842  NADH010105    0.842
  JANJ780102    0.842  MEIH800103    0.839  ROBB790101    0.834
  KANM800102    0.833  KANM800104    0.827  EISD860103    0.826
  ROBB760106    0.824  SWER830101    0.821  CORJ870102    0.818
  OLSK800101    0.817  DESM900102    0.816  GUOD860101    0.815
  PONP800106    0.813  QIAN880120    0.806  PALJ810104    0.805
  CHOP780202    0.805  ROBB760105    0.805  ROSM880105    0.803
  BLAS910101    0.802  QIAN880121    0.802  OOBM770101   -0.806
  WOLS870101   -0.809  MUNV940103   -0.815  VINM940102   -0.821
  PUNT030101   -0.824  GUYH850103   -0.833  VINM940101   -0.836
  GUYH850101   -0.838  PARJ860101   -0.841  GUYH850102   -0.850
  OOBM770103   -0.859  KARP850102   -0.863  RACS770102   -0.865
  MEIH800102   -0.865  GRAR740102   -0.868  KRIW790101   -0.870
  PUNT030102   -0.873  RACS770101   -0.878  MEIH800101   -0.897
  FASG890101   -0.904  MIYS990105   -0.906  MIYS990104   -0.909
  CORJ870108   -0.911  MIYS990101   -0.913  MIYS990102   -0.915
  MIYS990103   -0.918
I    A/L     R/K     N/M     D/F     C/P     Q/S     E/T     G/W     H/Y     I/V
   12.97   11.72   11.42   10.85   14.63   11.76   11.89   12.43   12.16   15.67
   14.90   11.36   14.39   14.00   11.37   11.23   11.69   13.93   13.42   15.71
//
H MAXF760101
D Normalized frequency of alpha-helix (Maxfield-Scheraga, 1976)
R LIT:2004036b PMID:990270
A Maxfield, F.R. and Scheraga, H.A.
T Status of empirical methods for the prediction of protein backbone topography
J Biochemistry 15, 5138-5153 (1976) Recalculated by Kidera using a different 
  set of proteins Reported values normalized by the total number
C ISOY800101    0.982  PALJ810102    0.959  CHOP780201    0.956
  ROBB760101    0.956  KANM800101    0.950  TANS770101    0.930
  PRAM900102    0.924  LEVM780101    0.924  LEVM780104    0.904
  KANM800103    0.901  GEIM800104    0.897  GEIM800101    0.895
  PALJ810101    0.889  QIAN880107    0.885  QIAN880106    0.881
  NAGK730101    0.877  PALJ810109    0.876  AURR980109    0.865
  AURR980110    0.860  RACS820108    0.860  AURR980114    0.853
  BURA740101    0.852  AURR980115    0.852  AURR980108    0.841
  AURR980112    0.838  CRAJ730101    0.826  QIAN880105    0.811
  AURR980111    0.811  FINA770101    0.810  NAGK730103   -0.801
  MUNV940102   -0.829  MUNV940101   -0.833
I    A/L     R/K     N/M     D/F     C/P     Q/S     E/T     G/W     H/Y     I/V
    1.43    1.18    0.64    0.92    0.94    1.22    1.67    0.46    0.98    1.04
    1.36    1.27    1.53    1.19    0.49    0.70    0.78    1.01    0.69    0.98
//
H MAXF760102
D Normalized frequency of extended structure (Maxfield-Scheraga, 1976)
R LIT:2004036b PMID:990270
A Maxfield, F.R. and Scheraga, H.A.
T Status of empirical methods for the prediction of protein backbone topography
J Biochemistry 15, 5138-5153 (1976) Recalculated by Kidera using a different 
  set of proteins Reported values normalized by the total number
C ISOY800102    0.931  TANS770103    0.891  GEIM800105    0.819
  RACS820111    0.815  WOEC730101   -0.842
I    A/L     R/K     N/M     D/F     C/P     Q/S     E/T     G/W     H/Y     I/V
    0.86    0.94    0.74    0.72    1.17    0.89    0.62    0.97    1.06    1.24
    0.98    0.79    1.08    1.16    1.22    1.04    1.18    1.07    1.25    1.33
//
H MAXF760103
D Normalized frequency of zeta R (Maxfield-Scheraga, 1976)
R LIT:2004036b PMID:990270
A Maxfield, F.R. and Scheraga, H.A.
T Status of empirical methods for the prediction of protein backbone topography
J Biochemistry 15, 5138-5153 (1976) Recalculated by Kidera using a different 
  set of proteins Reported values normalized by the total number
C 
I    A/L     R/K     N/M     D/F     C/P     Q/S     E/T     G/W     H/Y     I/V
    0.64    0.62    3.14    1.92    0.32    0.80    1.01    0.63    2.05    0.92
    0.37    0.89    1.07    0.86    0.50    1.01    0.92    1.00    1.31    0.87
//
H MAXF760104
D Normalized frequency of left-handed alpha-helix (Maxfield-Scheraga, 1976)
R LIT:2004036b PMID:990270
A Maxfield, F.R. and Scheraga, H.A.
T Status of empirical methods for the prediction of protein backbone topography
J Biochemistry 15, 5138-5153 (1976) Recalculated by Kidera using a different 
  set of proteins Reported values normalized by the total number
C ISOY800108    0.945  RICJ880115    0.919  TANS770107    0.913
  MAXF760105    0.850  AURR980117    0.849  RACS820109    0.844
  TANS770109    0.821
I    A/L     R/K     N/M     D/F     C/P     Q/S     E/T     G/W     H/Y     I/V
    0.17    0.76    2.62    1.08    0.95    0.91    0.28    5.02    0.57    0.26
    0.21    1.17    0.00    0.28    0.12    0.57    0.23    0.00    0.97    0.24
//
H MAXF760105
D Normalized frequency of zeta L (Maxfield-Scheraga, 1976)
R LIT:2004036b PMID:990270
A Maxfield, F.R. and Scheraga, H.A.
T Status of empirical methods for the prediction of protein backbone topography
J Biochemistry 15, 5138-5153 (1976) Recalculated by Kidera using a different 
  set of proteins Reported values normalized by the total number
C TANS770109    0.878  MAXF760104    0.850  ISOY800108    0.810
  RICJ880115    0.802
I    A/L     R/K     N/M     D/F     C/P     Q/S     E/T     G/W     H/Y     I/V
    1.13    0.48    1.11    1.18    0.38    0.41    1.02    3.84    0.30    0.40
    0.65    1.13    0.00    0.45    0.00    0.81    0.71    0.93    0.38    0.48
//
H MAXF760106
D Normalized frequency of alpha region (Maxfield-Scheraga, 1976)
R LIT:2004036b PMID:990270
A Maxfield, F.R. and Scheraga, H.A.
T Status of empirical methods for the prediction of protein backbone topography
J Biochemistry 15, 5138-5153 (1976) Recalculated by Kidera using a different 
  set of proteins Reported values normalized by the total number
C ISOY800106    0.849
I    A/L     R/K     N/M     D/F     C/P     Q/S     E/T     G/W     H/Y     I/V
    1.00    1.18    0.87    1.39    1.09    1.13    1.04    0.46    0.71    0.68
    1.01    1.05    0.36    0.65    1.95    1.56    1.23    1.10    0.87    0.58
//
H MCMT640101
D Refractivity (McMeekin et al., 1964), Cited by Jones (1975)
R 
A McMeekin, T.L., Groves, M.L. and Hipp, N.J.
T 
J In "Amino Acids and Serum Proteins" (Stekol, J.A., ed.), American Chemical 
  Society, Washington, D.C., p. 54 (1964)
C CHAM820101    0.871  ROSG850101    0.857  FAUJ880103    0.847
  FASG760101    0.845  CHOC750101    0.822  GRAR740103    0.817
  BIGC670101    0.814  GOLD730102    0.814  KRIW790103    0.810
  CHOC760101    0.809  FUKS010111   -0.806  RADA880103   -0.833
I    A/L     R/K     N/M     D/F     C/P     Q/S     E/T     G/W     H/Y     I/V
    4.34   26.66   13.28   12.00   35.77   17.56   17.26    0.00   21.81   19.06
   18.78   21.29   21.64   29.40   10.93    6.35   11.01   42.53   31.53   13.92
//
H MEEJ800101
D Retention coefficient in HPLC, pH7.4 (Meek, 1980)
R LIT:0604247 PMID:6929513
A Meek, J.L.
T Prediction of peptide retention times in high-pressure liquid chromatography 
  on the basis of amino acid composition
J Proc. Natl. Acad. Sci. USA 77, 1632-1636 (1980)
C MEEJ800102    0.886  ZIMJ680105    0.842  BROC820102    0.840
  WIMW960101    0.838  GOLD730101    0.808  PARJ860101   -0.806
  WOLS870101   -0.823
I    A/L     R/K     N/M     D/F     C/P     Q/S     E/T     G/W     H/Y     I/V
     0.5     0.8     0.8    -8.2    -6.8    -4.8   -16.9     0.0    -3.5    13.9
     8.8     0.1     4.8    13.2     6.1     1.2     2.7    14.9     6.1     2.7
//
H MEEJ800102
D Retention coefficient in HPLC, pH2.1 (Meek, 1980)
R LIT:0604247 PMID:6929513
A Meek, J.L.
T Prediction of peptide retention times in high-pressure liquid chromatography 
  on the basis of amino acid composition
J Proc. Natl. Acad. Sci. USA 77, 1632-1636 (1980)
C ZIMJ680105    0.921  RADA880102    0.900  NOZY710101    0.895
  TAKK010101    0.891  EISD860101    0.890  MEEJ800101    0.886
  MEEJ810102    0.881  BROC820101    0.877  MEEJ810101    0.871
  PLIV810101    0.867  GOLD730101    0.866  GUOD860101    0.866
  SIMZ760101    0.861  FAUJ830101    0.858  BROC820102    0.857
  CIDH920102    0.856  ARGP820101    0.855  JOND750101    0.855
  BLAS910101    0.849  ROSM880105    0.841  CIDH920105    0.840
  ZHOH040101    0.838  WIMW960101    0.821  ZHOH040102    0.808
  ROBB790101    0.807  WEBA780101   -0.808  GUYH850103   -0.809
  KIDA850101   -0.823  HOPT810101   -0.826  LEVM760101   -0.855
  BULH740101   -0.875  PARJ860101   -0.902  WOLS870101   -0.925
I    A/L     R/K     N/M     D/F     C/P     Q/S     E/T     G/W     H/Y     I/V
    -0.1    -4.5    -1.6    -2.8    -2.2    -2.5    -7.5    -0.5     0.8    11.8
    10.0    -3.2     7.1    13.9     8.0    -3.7     1.5    18.1     8.2     3.3
//
H MEEJ810101
D Retention coefficient in NaClO4 (Meek-Rossetti, 1981)
R LIT:0708201
A Meek, J.L. and Rossetti, Z.L.
T Factors affecting retention and resolution of peptides in high-performance 
  liquid chromatography
J J. Chromatogr. 211, 15-28 (1981)
C MEEJ810102    0.987  ZHOH040101    0.935  GUOD860101    0.931
  ZHOH040103    0.921  PLIV810101    0.914  ROSM880104    0.911
  FAUJ830101    0.902  BASU050102    0.898  CIDH920105    0.892
  ARGP820101    0.891  JOND750101    0.891  CIDH920102    0.887
  NOZY710101    0.882  CIDH920104    0.878  MEEJ800102    0.871
  MIYS850101    0.863  ROBB790101    0.861  BIOV880101    0.855
  NISK860101    0.848  CIDH920103    0.837  SIMZ760101    0.836
  TAKK010101    0.836  BLAS910101    0.831  LEVM760106    0.827
  WERD780101    0.825  GOLD730101    0.824  COWR900101    0.823
  BIOV880102    0.822  VENT840101    0.813  BASU050101    0.810
  CORJ870102    0.807  SWER830101    0.806  EISD860101    0.805
  ZHOH040102    0.804  RADA880108    0.804  ROSM880105    0.802
  MEIH800101   -0.809  GUYH850102   -0.813  KARP850101   -0.818
  MIYS990104   -0.831  WEBA780101   -0.831  GRAR740102   -0.839
  VINM940102   -0.839  MIYS990105   -0.839  KIDA850101   -0.850
  OOBM770103   -0.861  GUYH850103   -0.864  MIYS990102   -0.866
  MIYS990101   -0.867  BULH740101   -0.876  WOLS870101   -0.906
  PARJ860101   -0.920
I    A/L     R/K     N/M     D/F     C/P     Q/S     E/T     G/W     H/Y     I/V
     1.1    -0.4    -4.2    -1.6     7.1    -2.9     0.7    -0.2    -0.7     8.5
    11.0    -1.9     5.4    13.4     4.4    -3.2    -1.7    17.1     7.4     5.9
//
H MEEJ810102
D Retention coefficient in NaH2PO4 (Meek-Rossetti, 1981)
R LIT:0708201
A Meek, J.L. and Rossetti, Z.L.
T Factors affecting retention and resolution of peptides in high-performance 
  liquid chromatography
J J. Chromatogr. 211, 15-28 (1981)
C MEEJ810101    0.987  GUOD860101    0.949  ZHOH040101    0.922
  ZHOH040103    0.902  NOZY710101    0.899  PLIV810101    0.898
  FAUJ830101    0.890  ROSM880104    0.885  MEEJ800102    0.881
  BASU050102    0.871  ARGP820101    0.853  JOND750101    0.852
  WILM950101    0.849  COWR900101    0.849  MIYS850101    0.844
  CIDH920105    0.844  CIDH920102    0.843  CIDH920104    0.837
  VENT840101    0.831  BLAS910101    0.830  BIOV880101    0.824
  ROBB790101    0.821  BROC820101    0.820  TAKK010101    0.819
  RADA880102    0.813  NISK860101    0.810  WILM950102    0.809
  EISD860101    0.808  SIMZ760101    0.808  GOLD730101    0.806
  ROSM880105    0.804  MIYS990104   -0.807  GRAR740102   -0.811
  MIYS990105   -0.817  GUYH850103   -0.823  OOBM770103   -0.831
  KIDA850101   -0.851  MIYS990102   -0.853  WEBA780101   -0.854
  MIYS990101   -0.854  BULH740101   -0.880  PARJ860101   -0.897
  WOLS870101   -0.905
I    A/L     R/K     N/M     D/F     C/P     Q/S     E/T     G/W     H/Y     I/V
     1.0    -2.0    -3.0    -0.5     4.6    -2.0     1.1     0.2    -2.2     7.0
     9.6    -3.0     4.0    12.6     3.1    -2.9    -0.6    15.1     6.7     4.6
//
H MEIH800101
D Average reduced distance for C-alpha (Meirovitch et al., 1980)
R LIT:0702089
A Meirovitch, H., Rackovsky, S. and Scheraga, H.A.
T Empirical studies of hydrophobicity. 1. Effect of protein size on the 
  hydrophobic behavior of amino acids
J Macromolecules 13, 1398-1405 (1980) Database taken from group C
C RACS770101    0.973  RACS770102    0.963  MEIH800102    0.952
  MIYS990102    0.941  MIYS990101    0.940  MIYS990104    0.925
  MIYS990103    0.923  FASG890101    0.919  MIYS990105    0.912
  PARJ860101    0.905  VINM940101    0.900  GUYH850102    0.899
  OOBM770103    0.897  GUYH850101    0.893  CORJ870108    0.889
  KARP850102    0.884  VINM940103    0.875  GUYH850103    0.873
  KRIW790101    0.869  PUNT030101    0.860  WOLS870101    0.852
  PUNT030102    0.837  RACS770103    0.837  KRIW790102    0.835
  VINM940102    0.833  KARP850101    0.832  FUKS010103    0.832
  GRAR740102    0.824  PARS000101    0.813  RICJ880111   -0.802
  ROSM880105   -0.802  DESM900102   -0.804  NADH010105   -0.806
  LIFS790101   -0.809  MEEJ810101   -0.809  EISD860103   -0.810
  RADA880102   -0.816  PONP800108   -0.825  ZHOH040101   -0.827
  PTIO830102   -0.828  CORJ870102   -0.829  SWER830101   -0.830
  BEGF750102   -0.832  GUOD860101   -0.833  NADH010102   -0.847
  NISK800101   -0.852  CORJ870101   -0.855  PONP800103   -0.856
  CORJ870104   -0.862  CIDH920101   -0.863  FAUJ830101   -0.863
  NADH010104   -0.867  CIDH920102   -0.867  NADH010103   -0.868
  ROBB790101   -0.868  PONP800102   -0.870  CORJ870103   -0.871
  CASG920101   -0.875  MEIH800103   -0.875  CORJ870106   -0.882
  CORJ870105   -0.883  BASU050101   -0.887  PONP800101   -0.888
  BASU050102   -0.892  PLIV810101   -0.896  MANP780101   -0.897
  CORJ870107   -0.897  ZHOH040103   -0.898  CIDH920103   -0.905
  BASU050103   -0.906  PONP800107   -0.909  PONP930101   -0.916
  CIDH920104   -0.917  CIDH920105   -0.923  ROSG850102   -0.930
  BIOV880102   -0.937  RADA880108   -0.940  WERD780101   -0.943
  BIOV880101   -0.949  MIYS850101   -0.957  NISK860101   -0.960
I    A/L     R/K     N/M     D/F     C/P     Q/S     E/T     G/W     H/Y     I/V
    0.93    0.98    0.98    1.01    0.88    1.02    1.02    1.01    0.89    0.79
    0.85    1.05    0.84    0.78    1.00    1.02    0.99    0.83    0.93    0.81
//
H MEIH800102
D Average reduced distance for side chain (Meirovitch et al., 1980)
R LIT:0702089
A Meirovitch, H., Rackovsky, S. and Scheraga, H.A.
T Empirical studies of hydrophobicity. 1. Effect of protein size on the 
  hydrophobic behavior of amino acids
J Macromolecules 13, 1398-1405 (1980) Database taken from group C (Gly 0.067)
C RACS770102    0.987  MEIH800101    0.952  FASG890101    0.951
  GUYH850101    0.934  MIYS990103    0.917  MIYS990102    0.916
  MIYS990105    0.914  MIYS990101    0.913  RACS770101    0.905
  MIYS990104    0.903  RACS770103    0.903  PUNT030101    0.901
  KRIW790102    0.898  GUYH850104    0.892  OOBM770101    0.881
  KRIW790101    0.876  JANJ780103    0.873  VINM940101    0.872
  CORJ870108    0.860  ROSM880102    0.859  OOBM770103    0.859
  GUYH850102    0.856  PUNT030102    0.849  JANJ780101    0.843
  VINM940103    0.841  CHOC760102    0.839  KARP850102    0.837
  GRAR740102    0.836  KIDA850101    0.834  PARJ860101    0.831
  KUHL950101    0.822  FUKS010104    0.822  WOLS870101    0.813
  GUYH850105    0.811  VINM940104    0.808  NAKH900110   -0.802
  BASU050102   -0.812  NADH010101   -0.818  JANJ790101   -0.821
  ROSM880105   -0.821  DESM900101   -0.822  BASU050101   -0.825
  CIDH920103   -0.825  WARP780101   -0.826  CIDH920105   -0.826
  EISD840101   -0.829  CORJ870106   -0.835  PONP800108   -0.836
  CORJ870105   -0.839  CORJ870104   -0.840  NISK800101   -0.844
  ZHOH040103   -0.848  PLIV810101   -0.849  CORJ870103   -0.855
  OLSK800101   -0.858  PONP800107   -0.858  MANP780101   -0.865
  CIDH920104   -0.868  CORJ870107   -0.871  KYTJ820101   -0.871
  FAUJ830101   -0.875  PONP800101   -0.877  CORJ870101   -0.878
  CASG920101   -0.879  JURD980101   -0.879  BASU050103   -0.880
  PONP930101   -0.881  EISD860103   -0.882  PONP800102   -0.883
  PONP800103   -0.891  CHOC760103   -0.894  JANJ790102   -0.894
  DESM900102   -0.898  NADH010104   -0.900  WERD780101   -0.903
  JANJ780102   -0.907  NADH010103   -0.916  NISK860101   -0.920
  NADH010102   -0.928  MIYS850101   -0.934  MEIH800103   -0.941
  BIOV880102   -0.951  RADA880108   -0.953  BIOV880101   -0.956
  ROSG850102   -0.959
I    A/L     R/K     N/M     D/F     C/P     Q/S     E/T     G/W     H/Y     I/V
    0.94    1.09    1.04    1.08    0.84    1.11    1.12    1.01    0.92    0.76
    0.82    1.23    0.83    0.73    1.04    1.04    1.02    0.87    1.03    0.81
//
H MEIH800103
D Average side chain orientation angle (Meirovitch et al., 1980)
R LIT:0702089
A Meirovitch, H., Rackovsky, S. and Scheraga, H.A.
T Empirical studies of hydrophobicity. 1. Effect of protein size on the 
  hydrophobic behavior of amino acids
J Macromolecules 13, 1398-1405 (1980) Database taken from group C (Gly 7.4)
C ROSG850102    0.948  BIOV880101    0.934  DESM900102    0.924
  RADA880108    0.916  BIOV880102    0.916  NISK860101    0.909
  MIYS850101    0.908  NADH010102    0.907  CORJ870101    0.902
  NADH010103    0.901  JANJ780102    0.897  WERD780101    0.895
  PONP800103    0.895  NADH010104    0.890  PONP800102    0.885
  CORJ870107    0.883  CASG920101    0.881  CORJ870103    0.880
  NISK800101    0.871  EISD860103    0.870  PONP800101    0.869
  CHOC760103    0.865  PONP930101    0.863  PONP800108    0.862
  JURD980101    0.861  KYTJ820101    0.856  CORJ870104    0.856
  CIDH920104    0.853  DESM900101    0.853  JANJ790102    0.853
  FAUJ830101    0.849  MANP780101    0.839  JANJ790101    0.838
  WARP780101    0.835  BASU050103    0.832  CORJ870105    0.827
  OLSK800101    0.826  NADH010101    0.824  CORJ870106    0.822
  ZHOH040103    0.820  NADH010105    0.816  PLIV810101    0.811
  CIDH920105    0.804  CIDH920103    0.802  ROBB790101    0.801
  BASU050102    0.801  WOEC730101   -0.802  CHOC760102   -0.802
  PARJ860101   -0.808  KUHL950101   -0.809  JANJ780101   -0.811
  KIDA850101   -0.813  PUNT030102   -0.815  ROSM880102   -0.829
  VINM940103   -0.830  RACS770101   -0.845  KRIW790101   -0.850
  GUYH850102   -0.854  GUYH850104   -0.854  VINM940101   -0.861
  GRAR740102   -0.866  OOBM770103   -0.866  JANJ780103   -0.866
  CORJ870108   -0.870  MEIH800101   -0.875  GUYH850101   -0.880
  PUNT030101   -0.882  KRIW790102   -0.885  MIYS990101   -0.891
  MIYS990102   -0.893  MIYS990104   -0.894  OOBM770101   -0.896
  MIYS990103   -0.906  RACS770102   -0.918  MIYS990105   -0.919
  RACS770103   -0.919  FASG890101   -0.924  MEIH800102   -0.941
I    A/L     R/K     N/M     D/F     C/P     Q/S     E/T     G/W     H/Y     I/V
     87.     81.     70.     71.    104.     66.     72.     90.     90.    105.
    104.     65.    100.    108.     78.     83.     83.     94.     83.     94.
//
H MIYS850101
D Effective partition energy (Miyazawa-Jernigan, 1985)
R LIT:2004114b
A Miyazawa, S. and Jernigan, R.L.
T Estimation of effective interresidue contact energies from protein crystal 
  structures: Quasi-chemical approximation
J Macromolecules 18, 534-552 (1985)
C BIOV880101    0.960  NISK860101    0.960  RADA880108    0.950
  PLIV810101    0.944  ROSG850102    0.937  WERD780101    0.934
  BIOV880102    0.930  CIDH920105    0.916  CIDH920104    0.915
  FAUJ830101    0.914  ZHOH040103    0.914  CORJ870107    0.911
  PONP930101    0.910  MANP780101    0.909  MEIH800103    0.908
  GUOD860101    0.908  CIDH920103    0.906  BASU050102    0.904
  BASU050103    0.899  PONP800103    0.898  NADH010104    0.897
  NADH010103    0.896  ROBB790101    0.895  CORJ870104    0.892
  PONP800101    0.892  CORJ870103    0.892  PONP800102    0.891
  SWER830101    0.889  BASU050101    0.888  CORJ870102    0.887
  CORJ870106    0.884  PONP800107    0.884  CORJ870105    0.879
  NADH010102    0.878  CIDH920102    0.873  NISK800101    0.864
  MEEJ810101    0.863  CASG920101    0.863  CORJ870101    0.861
  EISD860103    0.858  ZHOH040101    0.855  PONP800108    0.847
  MEEJ810102    0.844  NADH010105    0.844  ROSM880105    0.844
  CIDH920101    0.843  EISD860101    0.842  JURD980101    0.837
  DESM900102    0.831  BLAS910101    0.829  RADA880102    0.824
  COWR900101    0.824  ROSM880104    0.824  ARGP820103    0.822
  KYTJ820101    0.821  NADH010101    0.815  PONP800106    0.812
  CHOC760103    0.810  NOZY710101    0.810  PTIO830102    0.807
  BEGF750102    0.806  JANJ780102    0.806  NAKH900110    0.804
  HOPT810101   -0.800  KARP850101   -0.811  RACS770103   -0.818
  PARS000101   -0.821  ROSM880102   -0.825  FUKS010103   -0.828
  KIDA850101   -0.831  VINM940102   -0.832  BULH740101   -0.838
  VINM940103   -0.849  PUNT030102   -0.868  KRIW790102   -0.869
  KARP850102   -0.878  VINM940101   -0.883  GUYH850102   -0.884
  PUNT030101   -0.892  GRAR740102   -0.895  GUYH850103   -0.897
  WOLS870101   -0.899  GUYH850101   -0.909  OOBM770103   -0.910
  KRIW790101   -0.910  CORJ870108   -0.910  PARJ860101   -0.929
  MEIH800102   -0.934  FASG890101   -0.938  RACS770101   -0.940
  RACS770102   -0.943  MIYS990105   -0.951  MIYS990103   -0.952
  MIYS990104   -0.953  MEIH800101   -0.957  MIYS990101   -0.977
  MIYS990102   -0.978
I    A/L     R/K     N/M     D/F     C/P     Q/S     E/T     G/W     H/Y     I/V
    2.36    1.92    1.70    1.67    3.36    1.75    1.74    2.06    2.41    4.17
    3.93    1.23    4.22    4.37    1.89    1.81    2.04    3.82    2.91    3.49
//
H NAGK730101
D Normalized frequency of alpha-helix (Nagano, 1973)
R PMID:4728695
A Nagano, K.
T Local analysis of the mechanism of protein folding. I. Prediction of helices, 
  loops, and beta-structures from primary structure
J J. Mol. Biol. 75, 401-420 (1973)
C PALJ810101    0.953  CRAJ730101    0.925  TANS770101    0.925
  LEVM780104    0.918  GEIM800101    0.912  ROBB760101    0.910
  PRAM900102    0.894  LEVM780101    0.894  CHOP780201    0.886
  KANM800101    0.883  BURA740101    0.883  MAXF760101    0.877
  PALJ810102    0.876  ISOY800101    0.862  GEIM800104    0.828
  RACS820108    0.820  NAGK730103   -0.870
I    A/L     R/K     N/M     D/F     C/P     Q/S     E/T     G/W     H/Y     I/V
    1.29    0.83    0.77    1.00    0.94    1.10    1.54    0.72    1.29    0.94
    1.23    1.23    1.23    1.23    0.70    0.78    0.87    1.06    0.63    0.97
//
H NAGK730102
D Normalized frequency of bata-structure (Nagano, 1973)
R PMID:4728695
A Nagano, K.
T Local analysis of the mechanism of protein folding. I. Prediction of helices, 
  loops, and beta-structures from primary structure
J J. Mol. Biol. 75, 401-420 (1973)
C ROBB760106    0.887  KANM800102    0.878  PALJ810104    0.867
  CHOP780208    0.860  CHOP780202    0.858  BASU050103    0.837
  BEGF750102    0.833  GEIM800107    0.830  ROBB760105    0.815
  CRAJ730102    0.815  PTIO830102    0.811  PUNT030102   -0.836
I    A/L     R/K     N/M     D/F     C/P     Q/S     E/T     G/W     H/Y     I/V
    0.96    0.67    0.72    0.90    1.13    1.18    0.33    0.90    0.87    1.54
    1.26    0.81    1.29    1.37    0.75    0.77    1.23    1.13    1.07    1.41
//
H NAGK730103
D Normalized frequency of coil (Nagano, 1973)
R PMID:4728695
A Nagano, K.
T Local analysis of the mechanism of protein folding. I. Prediction of helices, 
  loops, and beta-structures from primary structure
J J. Mol. Biol. 75, 401-420 (1973)
C CHAM830101    0.857  CHOP780101    0.827  CHOP780216    0.819
  CHOP780210    0.814  ROBB760113    0.811  PALJ810105    0.804
  TANS770101   -0.800  MAXF760101   -0.801  PALJ810101   -0.808
  LEVM780101   -0.809  PRAM900102   -0.809  PALJ810102   -0.818
  ISOY800101   -0.821  BURA740101   -0.830  CHOP780201   -0.837
  KANM800103   -0.847  CRAJ730101   -0.850  ROBB760101   -0.861
  NAGK730101   -0.870
I    A/L     R/K     N/M     D/F     C/P     Q/S     E/T     G/W     H/Y     I/V
    0.72    1.33    1.38    1.04    1.01    0.81    0.75    1.35    0.76    0.80
    0.63    0.84    0.62    0.58    1.43    1.34    1.03    0.87    1.35    0.83
//
H NAKH900101
D AA composition of total proteins (Nakashima et al., 1990)
R LIT:2004138b PMID:2235995
A Nakashima, H., Nishikawa, K. and Ooi, T.
T Distinct character in hydrophobicity of amino acid composition of 
  mitochondrial proteins
J Proteins 8, 173-178 (1990)
C JOND920101    0.993  CEDJ970102    0.988  CEDJ970104    0.978
  CEDJ970101    0.954  FUKS010112    0.948  FUKS010110    0.946
  JUKT750101    0.941  DAYM780101    0.940  JUNJ780101    0.918
  CEDJ970103    0.908  NAKH920101    0.907  NAKH920106    0.900
  KUMS000102    0.894  FUKS010109    0.868  NAKH900109    0.866
  NAKH920107    0.863  CEDJ970105    0.860  NAKH900102    0.858
  NAKH920104    0.857  KUMS000101    0.856  NAKH920103    0.854
  FUKS010111    0.812
I    A/L     R/K     N/M     D/F     C/P     Q/S     E/T     G/W     H/Y     I/V
    7.99    5.86    4.33    5.14    1.81    3.98    6.10    6.91    2.17    5.48
    9.16    6.01    2.50    3.83    4.95    6.84    5.77    1.34    3.15    6.65
//
H NAKH900102
D SD of AA composition of total proteins (Nakashima et al., 1990)
R LIT:2004138b PMID:2235995
A Nakashima, H., Nishikawa, K. and Ooi, T.
T Distinct character in hydrophobicity of amino acid composition of 
  mitochondrial proteins
J Proteins 8, 173-178 (1990)
C CEDJ970105    0.903  DAYM780101    0.883  NAKH920106    0.872
  CEDJ970104    0.860  NAKH900101    0.858  NAKH920101    0.854
  JUNJ780101    0.853  JOND920101    0.846  CEDJ970102    0.841
  CEDJ970101    0.832  RACS820105   -0.839
I    A/L     R/K     N/M     D/F     C/P     Q/S     E/T     G/W     H/Y     I/V
    3.73    3.34    2.33    2.23    2.30    2.36      3.    3.36    1.55    2.52
    3.40    3.36    1.37    1.94    3.18    2.83    2.63    1.15    1.76    2.53
//
H NAKH900103
D AA composition of mt-proteins (Nakashima et al., 1990)
R LIT:2004138b PMID:2235995
A Nakashima, H., Nishikawa, K. and Ooi, T.
T Distinct character in hydrophobicity of amino acid composition of 
  mitochondrial proteins
J Proteins 8, 173-178 (1990)
C NAKH900105    0.992  NAKH900112    0.966  NAKH900107    0.927
  FUKS010108    0.864  NAKH900111    0.832  NAKH920105    0.829
  NAKH920108    0.826  CEDJ970103    0.815
I    A/L     R/K     N/M     D/F     C/P     Q/S     E/T     G/W     H/Y     I/V
    5.74    1.92    5.25    2.11    1.03    2.30    2.63    5.66    2.30    9.12
   15.36    3.20    5.30    6.51    4.79    7.55    7.51    2.51    4.08    5.12
//
H NAKH900104
D Normalized composition of mt-proteins (Nakashima et al., 1990)
R LIT:2004138b PMID:2235995
A Nakashima, H., Nishikawa, K. and Ooi, T.
T Distinct character in hydrophobicity of amino acid composition of 
  mitochondrial proteins
J Proteins 8, 173-178 (1990)
C NAKH900106    0.986  NAKH900108    0.849  EISD860101    0.812
I    A/L     R/K     N/M     D/F     C/P     Q/S     E/T     G/W     H/Y     I/V
   -0.60   -1.18    0.39   -1.36   -0.34   -0.71   -1.16   -0.37    0.08    1.44
    1.82   -0.84    2.04    1.38   -0.05    0.25    0.66    1.02    0.53   -0.60
//
H NAKH900105
D AA composition of mt-proteins from animal (Nakashima et al., 1990)
R LIT:2004138b PMID:2235995
A Nakashima, H., Nishikawa, K. and Ooi, T.
T Distinct character in hydrophobicity of amino acid composition of 
  mitochondrial proteins
J Proteins 8, 173-178 (1990)
C NAKH900103    0.992  NAKH900112    0.974  NAKH900107    0.870
  FUKS010108    0.846  NAKH900111    0.815  NAKH920105    0.806
  NAKH920108    0.801
I    A/L     R/K     N/M     D/F     C/P     Q/S     E/T     G/W     H/Y     I/V
    5.88    1.54    4.38    1.70    1.11    2.30    2.60    5.29    2.33    8.78
   16.52    2.58    6.00    6.58    5.29    7.68    8.38    2.89    3.51    4.66
//
H NAKH900106
D Normalized composition from animal (Nakashima et al., 1990)
R LIT:2004138b PMID:2235995
A Nakashima, H., Nishikawa, K. and Ooi, T.
T Distinct character in hydrophobicity of amino acid composition of 
  mitochondrial proteins
J Proteins 8, 173-178 (1990)
C NAKH900104    0.986  EISD860101    0.812  ARGP820103    0.810
I    A/L     R/K     N/M     D/F     C/P     Q/S     E/T     G/W     H/Y     I/V
   -0.57   -1.29    0.02   -1.54   -0.30   -0.71   -1.17   -0.48    0.10    1.31
    2.16   -1.02    2.55    1.42    0.11    0.30    0.99    1.35    0.20   -0.79
//
H NAKH900107
D AA composition of mt-proteins from fungi and plant (Nakashima et al., 1990)
R LIT:2004138b PMID:2235995
A Nakashima, H., Nishikawa, K. and Ooi, T.
T Distinct character in hydrophobicity of amino acid composition of 
  mitochondrial proteins
J Proteins 8, 173-178 (1990)
C NAKH900103    0.927  NAKH900105    0.870  NAKH900112    0.850
  FUKS010108    0.830  CEDJ970103    0.820  NAKH920108    0.816
  NAKH920105    0.814
I    A/L     R/K     N/M     D/F     C/P     Q/S     E/T     G/W     H/Y     I/V
    5.39    2.81    7.31    3.07    0.86    2.31    2.70    6.52    2.23    9.94
   12.64    4.67    3.68    6.34    3.62    7.24    5.44    1.64    5.42    6.18
//
H NAKH900108
D Normalized composition from fungi and plant (Nakashima et al., 1990)
R LIT:2004138b PMID:2235995
A Nakashima, H., Nishikawa, K. and Ooi, T.
T Distinct character in hydrophobicity of amino acid composition of 
  mitochondrial proteins
J Proteins 8, 173-178 (1990)
C NAKH900104    0.849
I    A/L     R/K     N/M     D/F     C/P     Q/S     E/T     G/W     H/Y     I/V
   -0.70   -0.91    1.28   -0.93   -0.41   -0.71   -1.13   -0.12    0.04    1.77
    1.02   -0.40    0.86    1.29   -0.42    0.14   -0.13    0.26    1.29   -0.19
//
H NAKH900109
D AA composition of membrane proteins (Nakashima et al., 1990)
R LIT:2004138b PMID:2235995
A Nakashima, H., Nishikawa, K. and Ooi, T.
T Distinct character in hydrophobicity of amino acid composition of 
  mitochondrial proteins
J Proteins 8, 173-178 (1990)
C CEDJ970103    0.970  FUKS010106    0.927  FUKS010107    0.903
  FUKS010105    0.892  NAKH900111    0.890  JOND920101    0.878
  FUKS010108    0.872  NAKH900101    0.866  CEDJ970102    0.865
  CEDJ970101    0.861  FUKS010110    0.853  KUMS000102    0.837
  NAKH920105    0.823  CEDJ970104    0.821  JUKT750101    0.815
  NAKH920108    0.811
I    A/L     R/K     N/M     D/F     C/P     Q/S     E/T     G/W     H/Y     I/V
    9.25    3.96    3.71    3.89    1.07    3.17    4.80    8.51    1.88    6.47
   10.94    3.50    3.14    6.36    4.36    6.26    5.66    2.22    3.28    7.55
//
H NAKH900110
D Normalized composition of membrane proteins (Nakashima et al., 1990)
R LIT:2004138b PMID:2235995
A Nakashima, H., Nishikawa, K. and Ooi, T.
T Distinct character in hydrophobicity of amino acid composition of 
  mitochondrial proteins
J Proteins 8, 173-178 (1990)
C ROSM880105    0.859  EISD840101    0.838  BROC820101    0.830
  BIOV880102    0.829  EISD860101    0.820  GUOD860101    0.805
  MIYS850101    0.804  BLAS910101    0.801  MEIH800102   -0.802
  KIDA850101   -0.808  PARJ860101   -0.808  ROSM880101   -0.812
  HOPT810101   -0.812  WOLS870101   -0.832  VHEG790101   -0.848
  PUNT030101   -0.886
I    A/L     R/K     N/M     D/F     C/P     Q/S     E/T     G/W     H/Y     I/V
    0.34   -0.57   -0.27   -0.56   -0.32   -0.34   -0.43    0.48   -0.19    0.39
    0.52   -0.75    0.47    1.30   -0.19   -0.20   -0.04    0.77    0.07    0.36
//
H NAKH900111
D Transmembrane regions of non-mt-proteins (Nakashima et al., 1990)
R LIT:2004138b PMID:2235995
A Nakashima, H., Nishikawa, K. and Ooi, T.
T Distinct character in hydrophobicity of amino acid composition of 
  mitochondrial proteins
J Proteins 8, 173-178 (1990)
C NAKH920108    0.975  NAKH920105    0.958  FUKS010108    0.954
  FUKS010106    0.933  FUKS010105    0.911  NAKH900109    0.890
  NAKH900112    0.878  FUKS010107    0.867  CEDJ970103    0.865
  NAKH900103    0.832  KYTJ820101    0.817  NAKH900105    0.815
I    A/L     R/K     N/M     D/F     C/P     Q/S     E/T     G/W     H/Y     I/V
   10.17    1.21    1.36    1.18    1.48    1.57    1.15    8.87    1.07   10.91
   16.22    1.04    4.12    9.60    2.24    5.38    5.61    2.67    2.68   11.44
//
H NAKH900112
D Transmembrane regions of mt-proteins (Nakashima et al., 1990)
R LIT:2004138b PMID:2235995
A Nakashima, H., Nishikawa, K. and Ooi, T.
T Distinct character in hydrophobicity of amino acid composition of 
  mitochondrial proteins
J Proteins 8, 173-178 (1990)
C NAKH900105    0.974  NAKH900103    0.966  FUKS010108    0.896
  NAKH920105    0.881  NAKH920108    0.879  NAKH900111    0.878
  NAKH900107    0.850
I    A/L     R/K     N/M     D/F     C/P     Q/S     E/T     G/W     H/Y     I/V
    6.61    0.41    1.84    0.59    0.83    1.20    1.63    4.88    1.14   12.91
   21.66    1.15    7.17    7.76    3.51    6.84    8.89    2.11    2.57    6.30
//
H NAKH900113
D Ratio of average and computed composition (Nakashima et al., 1990)
R LIT:2004138b PMID:2235995
A Nakashima, H., Nishikawa, K. and Ooi, T.
T Distinct character in hydrophobicity of amino acid composition of 
  mitochondrial proteins
J Proteins 8, 173-178 (1990)
C 
I    A/L     R/K     N/M     D/F     C/P     Q/S     E/T     G/W     H/Y     I/V
    1.61    0.40    0.73    0.75    0.37    0.61    1.50    3.12    0.46    1.61
    1.37    0.62    1.59    1.24    0.67    0.68    0.92    1.63    0.67    1.30
//
H NAKH920101
D AA composition of CYT of single-spanning proteins (Nakashima-Nishikawa, 1992)
R LIT:1811095b PMID:1607012
A Nakashima, H. and Nishikawa, K.
T The amino acid composition is different between the cytoplasmic and 
  extracellular sides in membrane proteins
J FEBS Lett. 303, 141-146 (1992)
C CEDJ970105    0.942  NAKH920106    0.929  NAKH920102    0.929
  CEDJ970104    0.920  NAKH900101    0.907  JOND920101    0.900
  CEDJ970102    0.898  DAYM780101    0.882  FUKS010112    0.856
  NAKH900102    0.854  CEDJ970101    0.850  JUKT750101    0.849
  FUKS010110    0.833  JUNJ780101    0.826  NAKH920104    0.822
  NAKH920103    0.811
I    A/L     R/K     N/M     D/F     C/P     Q/S     E/T     G/W     H/Y     I/V
    8.63    6.75    4.18    6.24    1.03    4.76    7.82    6.80    2.70    3.48
    8.44    6.25    2.14    2.73    6.28    8.53    4.43    0.80    2.54    5.44
//
H NAKH920102
D AA composition of CYT2 of single-spanning proteins (Nakashima-Nishikawa, 
  1992)
R LIT:1811095b PMID:1607012
A Nakashima, H. and Nishikawa, K.
T The amino acid composition is different between the cytoplasmic and 
  extracellular sides in membrane proteins
J FEBS Lett. 303, 141-146 (1992)
C NAKH920101    0.929  CEDJ970105    0.843  CEDJ970104    0.834
  NAKH920106    0.832  DAYM780101    0.802
I    A/L     R/K     N/M     D/F     C/P     Q/S     E/T     G/W     H/Y     I/V
   10.88    6.01    5.75    6.13    0.69    4.68    9.34    7.72    2.15    1.80
    8.03    6.11    3.79    2.93    7.21    7.25    3.51    0.47    1.01    4.57
//
H NAKH920103
D AA composition of EXT of single-spanning proteins (Nakashima-Nishikawa, 1992)
R LIT:1811095b PMID:1607012
A Nakashima, H. and Nishikawa, K.
T The amino acid composition is different between the cytoplasmic and 
  extracellular sides in membrane proteins
J FEBS Lett. 303, 141-146 (1992)
C CEDJ970102    0.906  NAKH920104    0.904  NAKH920107    0.882
  JOND920101    0.881  CEDJ970104    0.863  NAKH900101    0.854
  DAYM780101    0.851  CEDJ970101    0.843  FUKS010112    0.842
  JUKT750101    0.837  JUNJ780101    0.820  NAKH920101    0.811
  NAKH920106    0.809
I    A/L     R/K     N/M     D/F     C/P     Q/S     E/T     G/W     H/Y     I/V
    5.15    4.38    4.81    5.75    3.24    4.45    7.05    6.38    2.69    4.40
    8.11    5.25    1.60    3.52    5.65    8.04    7.41    1.68    3.42    7.00
//
H NAKH920104
D AA composition of EXT2 of single-spanning proteins (Nakashima-Nishikawa, 
  1992)
R LIT:1811095b PMID:1607012
A Nakashima, H. and Nishikawa, K.
T The amino acid composition is different between the cytoplasmic and 
  extracellular sides in membrane proteins
J FEBS Lett. 303, 141-146 (1992)
C CEDJ970102    0.905  NAKH920103    0.904  NAKH920107    0.889
  JOND920101    0.887  FUKS010112    0.882  CEDJ970104    0.865
  CEDJ970101    0.859  NAKH900101    0.857  NAKH920106    0.829
  JUKT750101    0.827  NAKH920101    0.822  DAYM780101    0.819
  JUNJ780101    0.807
I    A/L     R/K     N/M     D/F     C/P     Q/S     E/T     G/W     H/Y     I/V
    5.04    3.73    5.94    5.26    2.20    4.50    6.07    7.09    2.99    4.32
    9.88    6.31    1.85    3.72    6.22    8.05    5.20    2.10    3.32    6.19
//
H NAKH920105
D AA composition of MEM of single-spanning proteins (Nakashima-Nishikawa, 1992)
R LIT:1811095b PMID:1607012
A Nakashima, H. and Nishikawa, K.
T The amino acid composition is different between the cytoplasmic and 
  extracellular sides in membrane proteins
J FEBS Lett. 303, 141-146 (1992)
C FUKS010108    0.968  NAKH920108    0.959  NAKH900111    0.958
  FUKS010106    0.931  FUKS010105    0.929  NAKH900112    0.881
  CEDJ970103    0.836  FUKS010107    0.833  NAKH900103    0.829
  NAKH900109    0.823  NAKH900107    0.814  NAKH900105    0.806
  KYTJ820101    0.803
I    A/L     R/K     N/M     D/F     C/P     Q/S     E/T     G/W     H/Y     I/V
    9.90    0.09    0.94    0.35    2.55    0.87    0.08    8.14    0.20   15.25
   22.28    0.16    1.85    6.47    2.38    4.17    4.33    2.21    3.42   14.34
//
H NAKH920106
D AA composition of CYT of multi-spanning proteins (Nakashima-Nishikawa, 1992)
R LIT:1811095b PMID:1607012
A Nakashima, H. and Nishikawa, K.
T The amino acid composition is different between the cytoplasmic and 
  extracellular sides in membrane proteins
J FEBS Lett. 303, 141-146 (1992)
C CEDJ970105    0.930  NAKH920101    0.929  CEDJ970104    0.923
  FUKS010112    0.921  NAKH900101    0.900  JOND920101    0.889
  CEDJ970102    0.886  NAKH900102    0.872  DAYM780101    0.856
  NAKH920102    0.832  JUKT750101    0.831  NAKH920104    0.829
  JUNJ780101    0.829  CEDJ970101    0.826  FUKS010110    0.824
  FUKS010104    0.818  FUKS010109    0.814  NAKH920103    0.809
I    A/L     R/K     N/M     D/F     C/P     Q/S     E/T     G/W     H/Y     I/V
    6.69    6.65    4.49    4.97    1.70    5.39    7.76    6.32    2.11    4.51
    8.23    8.36    2.46    3.59    5.20    7.40    5.18    1.06    2.75    5.27
//
H NAKH920107
D AA composition of EXT of multi-spanning proteins (Nakashima-Nishikawa, 1992)
R LIT:1811095b PMID:1607012
A Nakashima, H. and Nishikawa, K.
T The amino acid composition is different between the cytoplasmic and 
  extracellular sides in membrane proteins
J FEBS Lett. 303, 141-146 (1992)
C JOND920101    0.893  CEDJ970102    0.891  NAKH920104    0.889
  NAKH920103    0.882  NAKH900101    0.863  JUKT750101    0.862
  DAYM780101    0.861  CEDJ970101    0.860  CEDJ970104    0.857
  JUNJ780101    0.856  FUKS010111    0.841  KUMS000102    0.839
  FUKS010112    0.824  FUKS010110    0.810  KUMS000101    0.800
I    A/L     R/K     N/M     D/F     C/P     Q/S     E/T     G/W     H/Y     I/V
    5.08    4.75    5.75    5.96    2.95    4.24    6.04    8.20    2.10    4.95
    8.03    4.93    2.61    4.36    4.84    6.41    5.87    2.31    4.55    6.07
//
H NAKH920108
D AA composition of MEM of multi-spanning proteins (Nakashima-Nishikawa, 1992)
R LIT:1811095b PMID:1607012
A Nakashima, H. and Nishikawa, K.
T The amino acid composition is different between the cytoplasmic and 
  extracellular sides in membrane proteins
J FEBS Lett. 303, 141-146 (1992)
C NAKH900111    0.975  NAKH920105    0.959  FUKS010108    0.948
  FUKS010106    0.898  FUKS010105    0.890  NAKH900112    0.879
  KYTJ820101    0.868  JURD980101    0.858  NAKH900103    0.826
  CHOC760103    0.824  FUKS010107    0.817  NAKH900107    0.816
  NAKH900109    0.811  CEDJ970103    0.811  NAKH900105    0.801
I    A/L     R/K     N/M     D/F     C/P     Q/S     E/T     G/W     H/Y     I/V
    9.36    0.27    2.31    0.94    2.56    1.14    0.94    6.17    0.47   13.73
   16.64    0.58    3.93   10.99    1.96    5.58    4.68    2.20    3.13   12.43
//
H NISK800101
D 8 A contact number (Nishikawa-Ooi, 1980)
R LIT:2004068b PMID:7440060
A Nishikawa, K. and Ooi, T.
T Prediction of the surface-interior diagram of globular proteins by an 
  empirical method
J Int. J. Peptide Protein Res. 16, 19-32 (1980)
C PONP800108    0.976  CORJ870101    0.976  PONP800102    0.965
  PONP800101    0.960  PONP930101    0.956  NISK860101    0.943
  ROSG850102    0.942  PONP800103    0.941  MANP780101    0.940
  CASG920101    0.935  BIOV880101    0.920  NADH010104    0.909
  NADH010103    0.908  RADA880108    0.902  CIDH920104    0.900
  BASU050103    0.896  WERD780101    0.891  ZHOH040103    0.888
  CORJ870103    0.886  CORJ870107    0.884  BASU050102    0.884
  NADH010102    0.881  BAEK050101    0.881  BASU050101    0.876
  JANJ790101    0.875  BIOV880102    0.873  MEIH800103    0.871
  CORJ870104    0.868  MIYS850101    0.864  NADH010105    0.860
  CORJ870106    0.857  CIDH920103    0.855  CIDH920105    0.854
  JANJ780102    0.853  DESM900102    0.852  FAUJ830101    0.849
  DESM900101    0.837  CORJ870105    0.834  ROBB790101    0.830
  LIFS790101    0.827  QIAN880121    0.818  JURD980101    0.816
  NADH010101    0.813  KYTJ820101    0.812  KANM800102    0.809
  QIAN880122    0.808  RACS770101   -0.805  GUYH850101   -0.811
  MUNV940103   -0.813  PARS000102   -0.814  RACS770102   -0.818
  GUYH850103   -0.828  KRIW710101   -0.831  PARS000101   -0.832
  VINM940103   -0.836  MEIH800102   -0.844  OOBM770101   -0.845
  MEIH800101   -0.852  PUNT030102   -0.855  MIYS990101   -0.860
  MIYS990102   -0.863  GRAR740102   -0.879  CORJ870108   -0.880
  KARP850102   -0.885  OOBM770103   -0.894  KRIW790101   -0.896
  VINM940102   -0.900  GUYH850102   -0.914  VINM940101   -0.922
  FASG890101   -0.923  MIYS990105   -0.935  MIYS990103   -0.938
  MIYS990104   -0.938
I    A/L     R/K     N/M     D/F     C/P     Q/S     E/T     G/W     H/Y     I/V
    0.23   -0.26   -0.94   -1.13    1.78   -0.57   -0.75   -0.07    0.11    1.19
    1.03   -1.05    0.66    0.48   -0.76   -0.67   -0.36    0.90    0.59    1.24
//
H NISK860101
D 14 A contact number (Nishikawa-Ooi, 1986)
R LIT:1211490 PMID:3818558
A Nishikawa, K. and Ooi, T.
T Radial locations of amino acid residues in a globular protein: Correlation 
  with the sequence
J J. Biochem. 100, 1043-1047 (1986) Values supplied by the author
C BIOV880101    0.972  WERD780101    0.966  ROSG850102    0.962
  PONP930101    0.961  MIYS850101    0.960  BASU050102    0.951
  RADA880108    0.950  ZHOH040103    0.946  CIDH920104    0.944
  NISK800101    0.943  BIOV880102    0.939  CIDH920105    0.938
  CASG920101    0.938  BASU050103    0.937  CORJ870101    0.935
  MANP780101    0.930  PONP800101    0.930  CORJ870107    0.928
  BASU050101    0.926  PONP800102    0.924  PONP800108    0.921
  NADH010104    0.915  CORJ870103    0.914  ROBB790101    0.912
  PONP800103    0.910  NADH010103    0.910  MEIH800103    0.909
  CIDH920103    0.909  CORJ870106    0.908  FAUJ830101    0.906
  CORJ870104    0.901  CORJ870105    0.901  CIDH920102    0.897
  PLIV810101    0.892  BAEK050101    0.886  CIDH920101    0.882
  NADH010102    0.878  ZHOH040101    0.871  SWER830101    0.865
  CORJ870102    0.864  NADH010105    0.863  LIFS790101    0.859
  MEEJ810101    0.848  PONP800107    0.847  DESM900102    0.843
  GUOD860101    0.840  QIAN880120    0.837  ROSM880105    0.836
  CHOP780202    0.832  QIAN880121    0.829  PTIO830102    0.825
  KANM800102    0.819  JANJ780102    0.813  GEIM800107    0.813
  EISD860103    0.811  NADH010101    0.810  ROBB760106    0.810
  MEEJ810102    0.810  PALJ810104    0.809  JURD980101    0.808
  BLAS910101    0.803  ROSM880104    0.801  HOPT810101   -0.822
  WOEC730101   -0.822  KARP850101   -0.828  FUKS010104   -0.832
  RACS770103   -0.837  MUNV940103   -0.840  WOLS870101   -0.848
  FUKS010103   -0.850  PUNT030101   -0.854  KRIW790102   -0.855
  GUYH850101   -0.877  PARS000101   -0.884  PUNT030102   -0.885
  GRAR740102   -0.900  KARP850102   -0.901  VINM940103   -0.903
  KRIW790101   -0.907  RACS770102   -0.913  GUYH850103   -0.914
  PARJ860101   -0.916  VINM940102   -0.919  CORJ870108   -0.920
  MEIH800102   -0.920  RACS770101   -0.923  FASG890101   -0.949
  OOBM770103   -0.949  GUYH850102   -0.950  MIYS990101   -0.957
  VINM940101   -0.959  MEIH800101   -0.960  MIYS990102   -0.960
  MIYS990105   -0.972  MIYS990103   -0.974  MIYS990104   -0.980
I    A/L     R/K     N/M     D/F     C/P     Q/S     E/T     G/W     H/Y     I/V
   -0.22   -0.93   -2.65   -4.12    4.66   -2.76   -3.64   -1.62    1.28    5.58
    5.01   -4.18    3.51    5.27   -3.03   -2.84   -1.20    5.20    2.15    4.45
//
H NOZY710101
D Transfer energy, organic solvent/water (Nozaki-Tanford, 1971)
R PMID:5555568
A Nozaki, Y. and Tanford, C.
T The solubility of amino acids and two glycine peptides in aqueous ethanol and 
  dioxane solutions
J J. Biol. Chem. 246, 2211-2217 (1971) Missing values filled with zeros
C ZHOH040101    0.932  RADA880102    0.917  MEEJ810102    0.899
  VENT840101    0.897  ZHOH040102    0.897  MEEJ800102    0.895
  CIDH920102    0.889  TAKK010101    0.884  GUOD860101    0.884
  MEEJ810101    0.882  CIDH920105    0.857  ROSM880104    0.847
  BASU050102    0.847  LEVM760107    0.845  ZHOH040103    0.842
  PLIV810101    0.839  CORJ870102    0.838  ZIMJ680105    0.837
  SWER830101    0.836  ROSG850101    0.834  BROC820101    0.829
  EISD860101    0.822  GARJ730101    0.821  WIMW960101    0.818
  MIYS850101    0.810  SIMZ760101    0.807  FAUJ830101    0.803
  ARGP820101    0.800  MIYS990102   -0.819  MIYS990101   -0.821
  OOBM770103   -0.828  PARS000101   -0.829  WOLS870101   -0.874
  WEBA780101   -0.890  BULH740101   -0.892  PARJ860101   -0.900
I    A/L     R/K     N/M     D/F     C/P     Q/S     E/T     G/W     H/Y     I/V
     0.5     0.0     0.0     0.0     0.0     0.0     0.0     0.0     0.5     1.8
     1.8     0.0     1.3     2.5     0.0     0.0     0.4     3.4     2.3     1.5
//
H OOBM770101
D Average non-bonded energy per atom (Oobatake-Ooi, 1977)
R LIT:2004111b PMID:904331
A Oobatake, M. and Ooi, T.
T An analysis of non-bonded energy of proteins
J J. Theor. Biol. 67, 567-584 (1977) Last two calcualted by Kidera; multiplied 
  by the number of heavy atoms
C GUYH850104    0.966  JANJ780103    0.965  JANJ780101    0.953
  CHOC760102    0.925  ENGD860101    0.907  PRAM900101    0.907
  MEIH800102    0.881  KUHL950101    0.876  GUYH850105    0.874
  RACS770103    0.871  FASG890101    0.868  ROSM880102    0.867
  PUNT030101    0.865  ROSM880101    0.854  GUYH850101    0.848
  PUNT030102    0.845  MIYS990105    0.844  KIDA850101    0.843
  GRAR740102    0.841  RACS770102    0.838  MIYS990103    0.827
  KRIW790102    0.822  KRIW790101    0.816  MIYS990104    0.806
  WOEC730101    0.804  MANP780101   -0.806  JACR890101   -0.812
  ROSM880105   -0.824  WOLR790101   -0.831  FAUJ830101   -0.832
  PONP800101   -0.835  CASG920101   -0.838  NISK800101   -0.845
  WOLR810101   -0.847  PONP800108   -0.851  RADA880107   -0.854
  CHOC760104   -0.857  BIOV880101   -0.858  NADH010101   -0.861
  PONP800102   -0.862  RADA880101   -0.863  RADA880108   -0.864
  NADH010104   -0.871  JANJ790101   -0.871  CORJ870101   -0.875
  BIOV880102   -0.877  OLSK800101   -0.878  EISD840101   -0.878
  EISD860103   -0.880  PONP800103   -0.880  DESM900101   -0.894
  MEIH800103   -0.896  KYTJ820101   -0.899  CHOC760103   -0.902
  NADH010103   -0.902  JURD980101   -0.903  ROSG850102   -0.903
  WARP780101   -0.937  NADH010102   -0.944  DESM900102   -0.950
  JANJ790102   -0.963  JANJ780102   -0.968
I    A/L     R/K     N/M     D/F     C/P     Q/S     E/T     G/W     H/Y     I/V
  -1.895  -1.475  -1.560  -1.518  -2.035  -1.521  -1.535  -1.898  -1.755  -1.951
  -1.966  -1.374  -1.963  -1.864  -1.699  -1.753  -1.767  -1.869  -1.686  -1.981
//
H OOBM770102
D Short and medium range non-bonded energy per atom (Oobatake-Ooi, 1977)
R LIT:2004111b PMID:904331
A Oobatake, M. and Ooi, T.
T An analysis of non-bonded energy of proteins
J J. Theor. Biol. 67, 567-584 (1977) Last two calcualted by Kidera; multiplied 
  by the number of heavy atoms
C LEVM760102    0.869  LEVM760105    0.868  CHAM830106    0.858
  CHOC760101    0.824  FASG760101    0.821  FAUJ880103    0.801
I    A/L     R/K     N/M     D/F     C/P     Q/S     E/T     G/W     H/Y     I/V
  -1.404  -0.921  -1.178  -1.162  -1.365  -1.116  -1.163  -1.364  -1.215  -1.189
  -1.315  -1.074  -1.303  -1.135  -1.236  -1.297  -1.252  -1.030  -1.030  -1.254
//
H OOBM770103
D Long range non-bonded energy per atom (Oobatake-Ooi, 1977)
R LIT:2004111b PMID:904331
A Oobatake, M. and Ooi, T.
T An analysis of non-bonded energy of proteins
J J. Theor. Biol. 67, 567-584 (1977) Last two calcualted by Kidera; multiplied 
  by the number of heavy atoms
C MIYS990105    0.936  VINM940101    0.936  MIYS990104    0.931
  MIYS990103    0.908  GUYH850103    0.906  GUYH850102    0.904
  MEIH800101    0.897  GRAR740102    0.896  PARJ860101    0.891
  VINM940102    0.891  MIYS990102    0.891  MIYS990101    0.887
  FASG890101    0.869  KRIW790101    0.865  PARS000101    0.864
  MEIH800102    0.859  WOLS870101    0.852  FUKS010104    0.849
  VINM940103    0.845  WOEC730101    0.835  RACS770101    0.835
  HOPT810101    0.833  CORJ870108    0.829  RACS770102    0.828
  PUNT030102    0.828  KRIW790102    0.824  RACS770103    0.823
  KARP850102    0.820  MUNV940103    0.805  LEVM760101    0.805
  PTIO830102   -0.801  LIFS790103   -0.807  BAEK050101   -0.810
  KANM800102   -0.812  WIMW960101   -0.814  CORJ870104   -0.814
  CIDH920101   -0.818  PONP800107   -0.819  CHOP780202   -0.820
  QIAN880120   -0.824  CORJ870106   -0.826  ROSM880105   -0.828
  NOZY710101   -0.828  MEEJ810102   -0.831  CORJ870102   -0.832
  CORJ870105   -0.833  SWER830101   -0.833  NADH010102   -0.838
  GUOD860101   -0.838  CORJ870103   -0.839  PONP800101   -0.848
  BASU050101   -0.850  CORJ870107   -0.851  PLIV810101   -0.852
  PONP800102   -0.854  LIFS790101   -0.855  MANP780101   -0.859
  MEEJ810101   -0.861  NADH010103   -0.861  ZHOH040101   -0.862
  NADH010104   -0.863  CIDH920103   -0.863  PONP800103   -0.865
  MEIH800103   -0.866  BASU050103   -0.866  CIDH920102   -0.877
  RADA880108   -0.878  BASU050102   -0.893  NISK800101   -0.894
  PONP800108   -0.896  FAUJ830101   -0.899  CIDH920105   -0.904
  WERD780101   -0.906  CORJ870101   -0.907  ZHOH040103   -0.907
  ROBB790101   -0.909  MIYS850101   -0.910  CIDH920104   -0.912
  PONP930101   -0.914  CASG920101   -0.914  ROSG850102   -0.916
  BIOV880101   -0.920  BIOV880102   -0.925  NISK860101   -0.949
I    A/L     R/K     N/M     D/F     C/P     Q/S     E/T     G/W     H/Y     I/V
  -0.491  -0.554  -0.382  -0.356  -0.670  -0.405  -0.371  -0.534  -0.540  -0.762
  -0.650  -0.300  -0.659  -0.729  -0.463  -0.455  -0.515  -0.839  -0.656  -0.728
//
H OOBM770104
D Average non-bonded energy per residue (Oobatake-Ooi, 1977)
R LIT:2004111b PMID:904331
A Oobatake, M. and Ooi, T.
T An analysis of non-bonded energy of proteins
J J. Theor. Biol. 67, 567-584 (1977) Last two calcualted by Kidera; multiplied 
  by the number of heavy atoms
C OOBM770105    0.980
I    A/L     R/K     N/M     D/F     C/P     Q/S     E/T     G/W     H/Y     I/V
  -9.475 -16.225 -12.480 -12.144 -12.210 -13.689 -13.815  -7.592 -17.550 -15.608
 -15.728 -12.366 -15.704 -20.504 -11.893 -10.518 -12.369 -26.166 -20.232 -13.867
//
H OOBM770105
D Short and medium range non-bonded energy per residue (Oobatake-Ooi, 1977)
R LIT:2004111b PMID:904331
A Oobatake, M. and Ooi, T.
T An analysis of non-bonded energy of proteins
J J. Theor. Biol. 67, 567-584 (1977) Last two calcualted by Kidera; multiplied 
  by the number of heavy atoms
C OOBM770104    0.980
I    A/L     R/K     N/M     D/F     C/P     Q/S     E/T     G/W     H/Y     I/V
  -7.020 -10.131  -9.424  -9.296  -8.190 -10.044 -10.467  -5.456 -12.150  -9.512
 -10.520  -9.666 -10.424 -12.485  -8.652  -7.782  -8.764 -14.420 -12.360  -8.778
//
H OOBM850101
D Optimized beta-structure-coil equilibrium constant (Oobatake et al., 1985)
R LIT:1207075b
A Oobatake, M., Kubota, Y. and Ooi, T.
T Optimization of amino acid parameters for correspondence of sequence to 
  tertiary structures of proteuins
J Bull. Inst. Chem. Res., Kyoto Univ. 63, 82-94 (1985)
C QIAN880119    0.825
I    A/L     R/K     N/M     D/F     C/P     Q/S     E/T     G/W     H/Y     I/V
    2.01    0.84    0.03   -2.05    1.98    1.02    0.93    0.12   -0.14    3.70
    2.73    2.55    1.75    2.68    0.41    1.47    2.39    2.49    2.23    3.50
//
H OOBM850102
D Optimized propensity to form reverse turn (Oobatake et al., 1985)
R LIT:1207075b
A Oobatake, M., Kubota, Y. and Ooi, T.
T Optimization of amino acid parameters for correspondence of sequence to 
  tertiary structures of proteuins
J Bull. Inst. Chem. Res., Kyoto Univ. 63, 82-94 (1985)
C ZASB820101   -0.853  GARJ730101   -0.877
I    A/L     R/K     N/M     D/F     C/P     Q/S     E/T     G/W     H/Y     I/V
    1.34    0.95    2.49    3.32    1.07    1.49    2.20    2.07    1.27    0.66
    0.54    0.61    0.70    0.80    2.12    0.94    1.09   -4.65   -0.17    1.32
//
H OOBM850103
D Optimized transfer energy parameter (Oobatake et al., 1985)
R LIT:1207075b
A Oobatake, M., Kubota, Y. and Ooi, T.
T Optimization of amino acid parameters for correspondence of sequence to 
  tertiary structures of proteuins
J Bull. Inst. Chem. Res., Kyoto Univ. 63, 82-94 (1985)
C 
I    A/L     R/K     N/M     D/F     C/P     Q/S     E/T     G/W     H/Y     I/V
    0.46   -1.54    1.31   -0.33    0.20   -1.12    0.48    0.64   -1.31    3.28
    0.43   -1.71    0.15    0.52   -0.58   -0.83   -1.52    1.25   -2.21    0.54
//
H OOBM850104
D Optimized average non-bonded energy per atom (Oobatake et al., 1985)
R LIT:1207075b
A Oobatake, M., Kubota, Y. and Ooi, T.
T Optimization of amino acid parameters for correspondence of sequence to 
  tertiary structures of proteuins
J Bull. Inst. Chem. Res., Kyoto Univ. 63, 82-94 (1985)
C 
I    A/L     R/K     N/M     D/F     C/P     Q/S     E/T     G/W     H/Y     I/V
   -2.49    2.55    2.27    8.86   -3.13    1.79    4.04   -0.56    4.22  -10.87
   -7.16   -9.97   -4.96   -6.64    5.19   -1.60   -4.75  -17.84    9.25   -3.97
//
H OOBM850105
D Optimized side chain interaction parameter (Oobatake et al., 1985)
R LIT:1207075b
A Oobatake, M., Kubota, Y. and Ooi, T.
T Optimization of amino acid parameters for correspondence of sequence to 
  tertiary structures of proteuins
J Bull. Inst. Chem. Res., Kyoto Univ. 63, 82-94 (1985)
C QIAN880127   -0.813
I    A/L     R/K     N/M     D/F     C/P     Q/S     E/T     G/W     H/Y     I/V
    4.55    5.97    5.56    2.85   -0.78    4.15    5.16    9.14    4.48    2.10
    3.24   10.68    2.18    4.37    5.14    6.78    8.60    1.97    2.40    3.81
//
H PALJ810101
D Normalized frequency of alpha-helix from LG (Palau et al., 1981)
R LIT:0805095 PMID:7118409
A Palau, J., Argos, P. and Puigdomenech, P.
T Protein secondary structure
J Int. J. Peptide Protein Res. 19, 394-401 (1981) LG :a set of protein samples 
  formed by 44 proteins. CF :a set of protein samples formed by 33 proteins.
C LEVM780104    0.988  NAGK730101    0.953  GEIM800101    0.951
  LEVM780101    0.943  PRAM900102    0.943  KANM800101    0.928
  TANS770101    0.918  ROBB760101    0.914  CRAJ730101    0.891
  PALJ810102    0.889  MAXF760101    0.889  ISOY800101    0.882
  CHOP780201    0.881  RACS820108    0.872  BURA740101    0.850
  GEIM800104    0.841  KANM800103    0.836  NAGK730103   -0.808
I    A/L     R/K     N/M     D/F     C/P     Q/S     E/T     G/W     H/Y     I/V
    1.30    0.93    0.90    1.02    0.92    1.04    1.43    0.63    1.33    0.87
    1.30    1.23    1.32    1.09    0.63    0.78    0.80    1.03    0.71    0.95
//
H PALJ810102
D Normalized frequency of alpha-helix from CF (Palau et al., 1981)
R LIT:0805095 PMID:7118409
A Palau, J., Argos, P. and Puigdomenech, P.
T Protein secondary structure
J Int. J. Peptide Protein Res. 19, 394-401 (1981) LG :a set of protein samples 
  formed by 44 proteins. CF :a set of protein samples formed by 33 proteins.
C CHOP780201    0.981  ISOY800101    0.965  KANM800101    0.962
  MAXF760101    0.959  ROBB760101    0.946  TANS770101    0.923
  KANM800103    0.916  GEIM800101    0.910  LEVM780104    0.906
  PRAM900102    0.902  LEVM780101    0.902  BURA740101    0.900
  PALJ810101    0.889  AURR980112    0.888  GEIM800104    0.886
  RACS820108    0.881  AURR980109    0.877  NAGK730101    0.876
  CRAJ730101    0.872  AURR980108    0.871  QIAN880106    0.871
  PALJ810109    0.864  QIAN880107    0.856  AURR980114    0.848
  AURR980111    0.830  AURR980115    0.827  AURR980110    0.812
  BEGF750101    0.811  CHAM830101   -0.808  CRAJ730103   -0.809
  MUNV940101   -0.815  NAGK730103   -0.818  MUNV940102   -0.824
I    A/L     R/K     N/M     D/F     C/P     Q/S     E/T     G/W     H/Y     I/V
    1.32    1.04    0.74    0.97    0.70    1.25    1.48    0.59    1.06    1.01
    1.22    1.13    1.47    1.10    0.57    0.77    0.86    1.02    0.72    1.05
//
H PALJ810103
D Normalized frequency of beta-sheet from LG (Palau et al., 1981)
R LIT:0805095 PMID:7118409
A Palau, J., Argos, P. and Puigdomenech, P.
T Protein secondary structure
J Int. J. Peptide Protein Res. 19, 394-401 (1981) LG :a set of protein samples 
  formed by 44 proteins. CF :a set of protein samples formed by 33 proteins.
C LEVM780105    0.980  GEIM800105    0.945  CHOP780202    0.937
  KANM800102    0.932  LIFS790101    0.912  PALJ810104    0.907
  GEIM800107    0.890  ROBB760106    0.886  QIAN880120    0.886
  LIFS790103    0.877  QIAN880121    0.875  ROBB760105    0.869
  PTIO830102    0.867  QIAN880119    0.861  PRAM900103    0.846
  LEVM780102    0.846  QIAN880118    0.845  PALJ810112    0.841
  TANS770103    0.824  KANM800104    0.823  ISOY800102    0.807
  MUNV940103   -0.857
I    A/L     R/K     N/M     D/F     C/P     Q/S     E/T     G/W     H/Y     I/V
    0.81    1.03    0.81    0.71    1.12    1.03    0.59    0.94    0.85    1.47
    1.03    0.77    0.96    1.13    0.75    1.02    1.19    1.24    1.35    1.44
//
H PALJ810104
D Normalized frequency of beta-sheet from CF (Palau et al., 1981)
R LIT:0805095 PMID:7118409
A Palau, J., Argos, P. and Puigdomenech, P.
T Protein secondary structure
J Int. J. Peptide Protein Res. 19, 394-401 (1981) LG :a set of protein samples 
  formed by 44 proteins. CF :a set of protein samples formed by 33 proteins.
C CHOP780202    0.970  KANM800102    0.948  PTIO830102    0.937
  LIFS790101    0.929  GEIM800107    0.928  LEVM780105    0.921
  QIAN880121    0.910  PALJ810103    0.907  ROBB760106    0.894
  QIAN880120    0.886  BASU050103    0.882  BASU050101    0.873
  LEVM780102    0.868  PRAM900103    0.868  NAGK730102    0.867
  LIFS790103    0.860  PONP930101    0.857  GEIM800105    0.856
  KANM800104    0.851  CHOP780209    0.849  PALJ810112    0.849
  ROBB760105    0.835  VENT840101    0.831  BASU050102    0.826
  QIAN880119    0.822  AVBF000101    0.818  CRAJ730102    0.817
  SWER830101    0.809  CORJ870102    0.809  NISK860101    0.809
  MANP780101    0.805  BEGF750102    0.801  VINM940101   -0.801
  MIYS990104   -0.810  MIYS990103   -0.811  MUNV940103   -0.888
I    A/L     R/K     N/M     D/F     C/P     Q/S     E/T     G/W     H/Y     I/V
    0.90    0.75    0.82    0.75    1.12    0.95    0.44    0.83    0.86    1.59
    1.24    0.75    0.94    1.41    0.46    0.70    1.20    1.28    1.45    1.73
//
H PALJ810105
D Normalized frequency of turn from LG (Palau et al., 1981)
R LIT:0805095 PMID:7118409
A Palau, J., Argos, P. and Puigdomenech, P.
T Protein secondary structure
J Int. J. Peptide Protein Res. 19, 394-401 (1981) LG :a set of protein samples 
  formed by 44 proteins. CF :a set of protein samples formed by 33 proteins.
C ISOY800103    0.928  LEVM780103    0.909  PRAM900104    0.906
  LEVM780106    0.902  PALJ810116    0.891  CHOP780216    0.881
  CHOP780203    0.878  GEIM800108    0.873  CHOP780101    0.868
  TANS770110    0.860  GEIM800111    0.855  QIAN880133    0.843
  QIAN880132    0.830  CHAM830101    0.826  PALJ810106    0.809
  NAGK730103    0.804  CHOP780210    0.803  AVBF000102   -0.815
I    A/L     R/K     N/M     D/F     C/P     Q/S     E/T     G/W     H/Y     I/V
    0.84    0.91    1.48    1.28    0.69      1.    0.78    1.76    0.53    0.55
    0.49    0.95    0.52    0.88    1.47    1.29    1.05    0.88    1.28    0.51
//
H PALJ810106
D Normalized frequency of turn from CF (Palau et al., 1981)
R LIT:0805095 PMID:7118409
A Palau, J., Argos, P. and Puigdomenech, P.
T Protein secondary structure
J Int. J. Peptide Protein Res. 19, 394-401 (1981) LG :a set of protein samples 
  formed by 44 proteins. CF :a set of protein samples formed by 33 proteins.
C CHOP780101    0.977  CHAM830101    0.939  TANS770110    0.925
  CHOP780203    0.907  CHOP780210    0.905  CHOP780216    0.904
  ROBB760113    0.895  CRAJ730103    0.884  ROBB760108    0.882
  ROBB760110    0.864  GEIM800108    0.862  QIAN880133    0.860
  BEGF750103    0.859  QIAN880132    0.859  LEVM780106    0.850
  LEVM780103    0.848  GEIM800111    0.844  PRAM900104    0.844
  QIAN880131    0.809  PALJ810105    0.809  ISOY800103    0.807
  CHOP780212    0.801  QIAN880107   -0.821  SUEM840101   -0.832
  KANM800103   -0.840  AURR980114   -0.842  AURR980109   -0.845
  BEGF750101   -0.859
I    A/L     R/K     N/M     D/F     C/P     Q/S     E/T     G/W     H/Y     I/V
    0.65    0.93    1.45    1.47    1.43    0.94    0.75    1.53    0.96    0.57
    0.56    0.95    0.71    0.72    1.51    1.46    0.96    0.90    1.12    0.55
//
H PALJ810107
D Normalized frequency of alpha-helix in all-alpha class (Palau et al., 1981)
R LIT:0805095 PMID:7118409
A Palau, J., Argos, P. and Puigdomenech, P.
T Protein secondary structure
J Int. J. Peptide Protein Res. 19, 394-401 (1981) LG :a set of protein samples 
  formed by 44 proteins. CF :a set of protein samples formed by 33 proteins.
C GEIM800102    0.919  GEIM800109   -0.909
I    A/L     R/K     N/M     D/F     C/P     Q/S     E/T     G/W     H/Y     I/V
    1.08    0.93    1.05    0.86    1.22    0.95    1.09    0.85    1.02    0.98
    1.04    1.01    1.11    0.96    0.91    0.95    1.15    1.17    0.80    1.03
//
H PALJ810108
D Normalized frequency of alpha-helix in alpha+beta class (Palau et al., 1981)
R LIT:0805095 PMID:7118409
A Palau, J., Argos, P. and Puigdomenech, P.
T Protein secondary structure
J Int. J. Peptide Protein Res. 19, 394-401 (1981) LG :a set of protein samples 
  formed by 44 proteins. CF :a set of protein samples formed by 33 proteins.
C 
I    A/L     R/K     N/M     D/F     C/P     Q/S     E/T     G/W     H/Y     I/V
    1.34    0.91    0.83    1.06    1.27    1.13    1.69    0.47    1.11    0.84
    1.39    1.08    0.90    1.02    0.48    1.05    0.74    0.64    0.73    1.18
//
H PALJ810109
D Normalized frequency of alpha-helix in alpha/beta class (Palau et al., 1981)
R LIT:0805095 PMID:7118409
A Palau, J., Argos, P. and Puigdomenech, P.
T Protein secondary structure
J Int. J. Peptide Protein Res. 19, 394-401 (1981) LG :a set of protein samples 
  formed by 44 proteins. CF :a set of protein samples formed by 33 proteins.
C GEIM800104    0.937  PRAM900102    0.898  LEVM780101    0.898
  MAXF760101    0.876  ISOY800101    0.874  PALJ810102    0.864
  KANM800101    0.849  LEVM780104    0.819  AURR980112    0.817
  GEIM800101    0.816  CHOP780201    0.814  CRAJ730101    0.811
  ROBB760101    0.805
I    A/L     R/K     N/M     D/F     C/P     Q/S     E/T     G/W     H/Y     I/V
    1.15    1.06    0.87      1.    1.03    1.43    1.37    0.64    0.95    0.99
    1.22    1.20    1.45    0.92    0.72    0.84    0.97    1.11    0.72    0.82
//
H PALJ810110
D Normalized frequency of beta-sheet in all-beta class (Palau et al., 1981)
R LIT:0805095 PMID:7118409
A Palau, J., Argos, P. and Puigdomenech, P.
T Protein secondary structure
J Int. J. Peptide Protein Res. 19, 394-401 (1981) LG :a set of protein samples 
  formed by 44 proteins. CF :a set of protein samples formed by 33 proteins.
C GEIM800106    0.851  ROBB760106    0.836  KANM800102    0.836
  BEGF750102    0.834  GEIM800107    0.826  QIAN880120    0.824
  QIAN880119    0.824  LIFS790101    0.817  AVBF000101    0.816
  CHOP780202    0.808  ROBB760105    0.804  GEIM800110   -0.840
  MUNV940103   -0.845
I    A/L     R/K     N/M     D/F     C/P     Q/S     E/T     G/W     H/Y     I/V
    0.89    1.06    0.67    0.71    1.04    1.06    0.72    0.87    1.04    1.14
    1.02      1.    1.41    1.32    0.69    0.86    1.15    1.06    1.35    1.66
//
H PALJ810111
D Normalized frequency of beta-sheet in alpha+beta class (Palau et al., 1981)
R LIT:0805095 PMID:7118409
A Palau, J., Argos, P. and Puigdomenech, P.
T Protein secondary structure
J Int. J. Peptide Protein Res. 19, 394-401 (1981) LG :a set of protein samples 
  formed by 44 proteins. CF :a set of protein samples formed by 33 proteins.
C 
I    A/L     R/K     N/M     D/F     C/P     Q/S     E/T     G/W     H/Y     I/V
    0.82    0.99    1.27    0.98    0.71    1.01    0.54    0.94    1.26    1.67
    0.94    0.73    1.30    1.56    0.69    0.65    0.98    1.25    1.26    1.22
//
H PALJ810112
D Normalized frequency of beta-sheet in alpha/beta class (Palau et al., 1981)
R LIT:0805095 PMID:7118409
A Palau, J., Argos, P. and Puigdomenech, P.
T Protein secondary structure
J Int. J. Peptide Protein Res. 19, 394-401 (1981) LG :a set of protein samples 
  formed by 44 proteins. CF :a set of protein samples formed by 33 proteins.
C PRAM900103    0.913  LEVM780102    0.913  GEIM800107    0.905
  LEVM780105    0.870  KANM800102    0.869  PALJ810104    0.849
  LIFS790101    0.845  PALJ810103    0.841  GEIM800105    0.830
  CHOP780202    0.815  KANM800104    0.813  QIAN880121    0.812
  PTIO830102    0.811  MUNV940103   -0.830
I    A/L     R/K     N/M     D/F     C/P     Q/S     E/T     G/W     H/Y     I/V
    0.98    1.03    0.66    0.74    1.01    0.63    0.59    0.90    1.17    1.38
    1.05    0.83    0.82    1.23    0.73    0.98    1.20    1.26    1.23    1.62
//
H PALJ810113
D Normalized frequency of turn in all-alpha class (Palau et al., 1981)
R LIT:0805095 PMID:7118409
A Palau, J., Argos, P. and Puigdomenech, P.
T Protein secondary structure
J Int. J. Peptide Protein Res. 19, 394-401 (1981) LG :a set of protein samples 
  formed by 44 proteins. CF :a set of protein samples formed by 33 proteins. 
  (Arg Cys Leu Trp missing)
C 
I    A/L     R/K     N/M     D/F     C/P     Q/S     E/T     G/W     H/Y     I/V
    0.69      0.    1.52    2.42      0.    1.44    0.63    2.64    0.22    0.43
      0.    1.18    0.88    2.20    1.34    1.43    0.28      0.    1.53    0.14
//
H PALJ810114
D Normalized frequency of turn in all-beta class (Palau et al., 1981)
R LIT:0805095 PMID:7118409
A Palau, J., Argos, P. and Puigdomenech, P.
T Protein secondary structure
J Int. J. Peptide Protein Res. 19, 394-401 (1981) LG :a set of protein samples 
  formed by 44 proteins. CF :a set of protein samples formed by 33 proteins. 
  (Met missing)
C ISOY800103    0.809
I    A/L     R/K     N/M     D/F     C/P     Q/S     E/T     G/W     H/Y     I/V
    0.87    1.30    1.36    1.24    0.83    1.06    0.91    1.69    0.91    0.27
    0.67    0.66      0.    0.47    1.54    1.08    1.12    1.24    0.54    0.69
//
H PALJ810115
D Normalized frequency of turn in alpha+beta class (Palau et al., 1981)
R LIT:0805095 PMID:7118409
A Palau, J., Argos, P. and Puigdomenech, P.
T Protein secondary structure
J Int. J. Peptide Protein Res. 19, 394-401 (1981) LG :a set of protein samples 
  formed by 44 proteins. CF :a set of protein samples formed by 33 proteins.
C ROBB760112    0.885  QIAN880132    0.804
I    A/L     R/K     N/M     D/F     C/P     Q/S     E/T     G/W     H/Y     I/V
    0.91    0.77    1.32    0.90    0.50    1.06    0.53    1.61    1.08    0.36
    0.77    1.27    0.76    0.37    1.62    1.34    0.87    1.10    1.24    0.52
//
H PALJ810116
D Normalized frequency of turn in alpha/beta class (Palau et al., 1981)
R LIT:0805095 PMID:7118409
A Palau, J., Argos, P. and Puigdomenech, P.
T Protein secondary structure
J Int. J. Peptide Protein Res. 19, 394-401 (1981) LG :a set of protein samples 
  formed by 44 proteins. CF :a set of protein samples formed by 33 proteins.
C PALJ810105    0.891  ISOY800103    0.814
I    A/L     R/K     N/M     D/F     C/P     Q/S     E/T     G/W     H/Y     I/V
    0.92    0.90    1.57    1.22    0.62    0.66    0.92    1.61    0.39    0.79
    0.50    0.86    0.50    0.96    1.30    1.40    1.11    0.57    1.78    0.50
//
H PARJ860101
D HPLC parameter (Parker et al., 1986)
R LIT:1211071 PMID:2430611
A Parker, J.M.R., Guo, D. and Hodges, R.S.
T New hydrophilicity scale derived from high-performance liquid chromatography 
  peptide retention data: Correlation of predicted surface residues with 
  antigencity and x-ray-derived accessible sites
J Biochemistry 25, 5425-5432 (1986)
C WOLS870101    0.964  MIYS990101    0.944  MIYS990102    0.942
  BULH740101    0.909  MEIH800101    0.905  GUYH850103    0.897
  GRAR740102    0.891  OOBM770103    0.891  MIYS990105    0.878
  MIYS990104    0.877  RACS770101    0.871  PUNT030102    0.867
  MIYS990103    0.859  PUNT030101    0.845  VINM940101    0.837
  GUYH850102    0.836  RACS770102    0.834  VINM940102    0.833
  MEIH800102    0.831  CORJ870108    0.831  FASG890101    0.825
  WOEC730101    0.821  HOPT810101    0.819  PARS000101    0.812
  KIDA850101    0.809  LEVM760101    0.806  ROSM880101    0.803
  ROSM880102    0.801  WIMW960101   -0.804  MEEJ800101   -0.806
  CORJ870103   -0.807  MEIH800103   -0.808  NAKH900110   -0.808
  CORJ870106   -0.820  CORJ870104   -0.823  ROSG850102   -0.823
  SIMZ760101   -0.825  GOLD730101   -0.827  LEVM760106   -0.832
  JOND750101   -0.834  ARGP820101   -0.835  CORJ870105   -0.837
  CORJ870107   -0.838  MANP780101   -0.841  PONP930101   -0.846
  VENT840101   -0.846  BROC820101   -0.849  ZHOH040102   -0.854
  RADA880108   -0.865  PONP800107   -0.868  WERD780101   -0.869
  TAKK010101   -0.870  BLAS910101   -0.870  CIDH920101   -0.871
  ROSM880105   -0.871  BASU050103   -0.874  BIOV880102   -0.875
  EISD860101   -0.876  RADA880102   -0.883  ZIMJ680105   -0.886
  BIOV880101   -0.889  CORJ870102   -0.892  SWER830101   -0.893
  ROBB790101   -0.893  ROSM880104   -0.896  ZHOH040103   -0.897
  MEEJ810102   -0.897  BASU050101   -0.897  NOZY710101   -0.900
  MEEJ800102   -0.902  FAUJ830101   -0.907  BASU050102   -0.908
  ZHOH040101   -0.912  CIDH920104   -0.913  NISK860101   -0.916
  CIDH920103   -0.916  MEEJ810101   -0.920  GUOD860101   -0.925
  MIYS850101   -0.929  CIDH920102   -0.930  CIDH920105   -0.948
  PLIV810101   -0.958
I    A/L     R/K     N/M     D/F     C/P     Q/S     E/T     G/W     H/Y     I/V
     2.1     4.2     7.0    10.0     1.4     6.0     7.8     5.7     2.1    -8.0
    -9.2     5.7    -4.2    -9.2     2.1     6.5     5.2   -10.0    -1.9    -3.7
//
H PLIV810101
D Partition coefficient (Pliska et al., 1981)
R LIT:0712223
A Pliska, V., Schmidt, M. and Fauchere, J.L.
T Partition coefficients of amino acids and hydrophobic parameters pi of their 
  side-chains as measured by thin-layer chromatography
J J. Chromatogr. 216, 79-92 (1981) (Arg 0.25)
C MIYS850101    0.944  GUOD860101    0.943  FAUJ830101    0.931
  MEEJ810101    0.914  CIDH920105    0.914  RADA880108    0.906
  EISD860101    0.904  CIDH920103    0.899  BIOV880101    0.899
  MEEJ810102    0.898  CIDH920104    0.893  NISK860101    0.892
  ZHOH040103    0.889  BASU050103    0.880  BASU050101    0.879
  CIDH920102    0.877  BASU050102    0.876  SWER830101    0.875
  ZIMJ680105    0.875  ROBB790101    0.875  CORJ870102    0.873
  BLAS910101    0.871  MEEJ800102    0.867  ROSM880104    0.866
  PONP800107    0.866  ZHOH040101    0.864  ROSM880105    0.862
  BIOV880102    0.858  COWR900101    0.857  MANP780101    0.856
  EISD860103    0.852  RADA880102    0.845  CIDH920101    0.843
  WERD780101    0.841  ROSG850102    0.841  NOZY710101    0.839
  LEVM760106    0.830  CORJ870107    0.829  CORJ870105    0.827
  TAKK010101    0.822  CORJ870104    0.821  CORJ870106    0.820
  ARGP820101    0.820  PONP930101    0.819  JOND750101    0.819
  MEIH800103    0.811  ZHOH040102    0.809  PONP800101    0.806
  NADH010104    0.806  SIMZ760101    0.805  NADH010103    0.804
  PONP800103    0.802  LEVM760101   -0.801  GUYH850102   -0.802
  FUKS010103   -0.805  VINM940102   -0.808  ROSM880101   -0.834
  GUYH850101   -0.836  CORJ870108   -0.838  KIDA850101   -0.841
  MEIH800102   -0.849  OOBM770103   -0.852  FASG890101   -0.858
  PUNT030102   -0.858  RACS770102   -0.859  PUNT030101   -0.860
  MIYS990103   -0.861  ROSM880102   -0.864  RACS770101   -0.868
  MIYS990104   -0.869  MIYS990105   -0.869  GUYH850103   -0.881
  GRAR740102   -0.888  MEIH800101   -0.896  BULH740101   -0.912
  MIYS990102   -0.942  MIYS990101   -0.944  PARJ860101   -0.958
  WOLS870101   -0.963
I    A/L     R/K     N/M     D/F     C/P     Q/S     E/T     G/W     H/Y     I/V
   -2.89   -3.30   -3.41   -3.38   -2.49   -3.15   -2.94   -3.25   -2.84   -1.72
   -1.61   -3.31   -1.84   -1.63   -2.50   -3.30   -2.91   -1.75   -2.42   -2.08
//
H PONP800101
D Surrounding hydrophobicity in folded form (Ponnuswamy et al., 1980)
R LIT:0608056 PMID:7397216
A Ponnuswamy, P.K., Prabhakaran, M. and Manavalan, P.
T Hydrophobic packing and spatial arrangement of amino acid residues in 
  globular proteins
J Biochim. Biophys. Acta 623, 301-316 (1980)
C PONP800102    0.990  MANP780101    0.963  NISK800101    0.960
  PONP800103    0.957  PONP930101    0.945  CORJ870101    0.939
  PONP800108    0.938  ROSG850102    0.938  RADA880108    0.934
  NISK860101    0.930  CORJ870107    0.923  BIOV880101    0.918
  CORJ870103    0.917  BASU050103    0.915  CORJ870104    0.913
  NADH010103    0.894  MIYS850101    0.892  NADH010104    0.892
  CIDH920104    0.888  CORJ870106    0.887  BASU050101    0.882
  WERD780101    0.880  CIDH920103    0.876  NADH010102    0.875
  CASG920101    0.874  PONP800106    0.871  MEIH800103    0.869
  CORJ870105    0.867  JANJ790101    0.866  BIOV880102    0.860
  DESM900102    0.858  JURD980101    0.858  CIDH920105    0.856
  NADH010105    0.853  KYTJ820101    0.851  JANJ780102    0.851
  BASU050102    0.848  DESM900101    0.847  ZHOH040103    0.847
  CHOC760103    0.830  ROBB760106    0.829  KANM800102    0.829
  NADH010101    0.826  ROBB760105    0.823  KANM800104    0.823
  LIFS790101    0.823  FAUJ830101    0.822  ROBB790101    0.822
  PTIO830102    0.819  QIAN880121    0.815  BAEK050101    0.812
  PLIV810101    0.806  CIDH920101    0.805  LIFS790102    0.804
  QIAN880122    0.801  PUNT030101   -0.800  FUKS010103   -0.801
  KRIW790102   -0.804  VINM940103   -0.813  MUNV940103   -0.819
  GUYH850103   -0.822  PUNT030102   -0.827  OOBM770101   -0.835
  VINM940102   -0.845  OOBM770103   -0.848  GRAR740102   -0.849
  KRIW710101   -0.850  RACS770101   -0.863  RACS770102   -0.870
  GUYH850102   -0.873  MEIH800102   -0.877  GUYH850101   -0.877
  VINM940101   -0.878  MIYS990101   -0.883  MIYS990102   -0.886
  KRIW790101   -0.888  MEIH800101   -0.888  KARP850102   -0.889
  MIYS990105   -0.918  MIYS990104   -0.924  CORJ870108   -0.928
  FASG890101   -0.932  MIYS990103   -0.940
I    A/L     R/K     N/M     D/F     C/P     Q/S     E/T     G/W     H/Y     I/V
   12.28   11.49   11.00   10.97   14.93   11.28   11.19   12.01   12.84   14.77
   14.10   10.80   14.33   13.43   11.19   11.26   11.65   12.95   13.29   15.07
//
H PONP800102
D Average gain in surrounding hydrophobicity (Ponnuswamy et al., 1980)
R LIT:0608056 PMID:7397216
A Ponnuswamy, P.K., Prabhakaran, M. and Manavalan, P.
T Hydrophobic packing and spatial arrangement of amino acid residues in 
  globular proteins
J Biochim. Biophys. Acta 623, 301-316 (1980)
C PONP800101    0.990  PONP800103    0.986  NISK800101    0.965
  CORJ870101    0.954  ROSG850102    0.949  PONP800108    0.948
  MANP780101    0.945  RADA880108    0.938  PONP930101    0.934
  BIOV880101    0.926  NISK860101    0.924  NADH010103    0.919
  NADH010104    0.917  CORJ870103    0.907  CORJ870107    0.905
  BASU050103    0.902  NADH010102    0.901  CORJ870104    0.901
  JANJ790101    0.897  MIYS850101    0.891  CASG920101    0.889
  MEIH800103    0.885  PONP800106    0.883  WERD780101    0.883
  DESM900102    0.880  CIDH920104    0.880  JANJ780102    0.875
  DESM900101    0.871  NADH010105    0.869  JURD980101    0.869
  BIOV880102    0.867  CORJ870106    0.864  BASU050101    0.864
  KYTJ820101    0.861  ZHOH040103    0.858  CIDH920103    0.849
  BASU050102    0.843  CORJ870105    0.841  FAUJ830101    0.841
  CHOC760103    0.836  NADH010101    0.832  CIDH920105    0.831
  ROBB760105    0.828  JANJ790102    0.822  ROBB760106    0.822
  BAEK050101    0.818  KANM800102    0.815  EISD860103    0.814
  KANM800104    0.813  ROBB790101    0.807  MUNV940103   -0.802
  GUYH850103   -0.808  RACS770103   -0.809  VINM940103   -0.820
  GUYH850104   -0.824  PUNT030102   -0.827  RACS770101   -0.827
  KRIW790102   -0.830  VINM940102   -0.842  OOBM770103   -0.854
  OOBM770101   -0.862  RACS770102   -0.864  MEIH800101   -0.870
  GRAR740102   -0.871  MIYS990101   -0.874  GUYH850102   -0.874
  MIYS990102   -0.877  GUYH850101   -0.883  MEIH800102   -0.883
  VINM940101   -0.883  KARP850102   -0.887  KRIW710101   -0.887
  CORJ870108   -0.911  KRIW790101   -0.915  MIYS990105   -0.927
  MIYS990104   -0.930  FASG890101   -0.944  MIYS990103   -0.946
I    A/L     R/K     N/M     D/F     C/P     Q/S     E/T     G/W     H/Y     I/V
    7.62    6.81    6.17    6.18   10.93    6.67    6.38    7.31    7.85    9.99
    9.37    5.72    9.83    8.99    6.64    6.93    7.08    8.41    8.53   10.38
//
H PONP800103
D Average gain ratio in surrounding hydrophobicity (Ponnuswamy et al., 1980)
R LIT:0608056 PMID:7397216
A Ponnuswamy, P.K., Prabhakaran, M. and Manavalan, P.
T Hydrophobic packing and spatial arrangement of amino acid residues in 
  globular proteins
J Biochim. Biophys. Acta 623, 301-316 (1980)
C PONP800102    0.986  PONP800101    0.957  ROSG850102    0.947
  CORJ870101    0.944  NISK800101    0.941  RADA880108    0.934
  NADH010103    0.932  PONP800108    0.931  BIOV880101    0.926
  NADH010104    0.926  NADH010102    0.921  MANP780101    0.913
  NISK860101    0.910  PONP930101    0.909  MIYS850101    0.898
  DESM900102    0.896  MEIH800103    0.895  CORJ870103    0.889
  DESM900101    0.887  JANJ790101    0.886  CORJ870107    0.884
  CORJ870104    0.884  PONP800106    0.883  JANJ780102    0.882
  JURD980101    0.879  BIOV880102    0.879  BASU050103    0.879
  CASG920101    0.879  WERD780101    0.876  KYTJ820101    0.870
  NADH010105    0.866  FAUJ830101    0.863  CIDH920104    0.863
  ZHOH040103    0.861  JANJ790102    0.844  BASU050101    0.842
  EISD860103    0.842  CORJ870106    0.840  CHOC760103    0.837
  NADH010101    0.833  BASU050102    0.828  ROBB760105    0.823
  CIDH920103    0.823  CORJ870105    0.821  ROBB760106    0.812
  CIDH920105    0.807  NADH010106    0.803  KANM800102    0.803
  PLIV810101    0.802  OLSK800101    0.801  PUNT030101   -0.812
  JANJ780103   -0.812  VINM940103   -0.817  RACS770103   -0.819
  VINM940102   -0.820  WOEC730101   -0.823  PUNT030102   -0.834
  GUYH850104   -0.845  KRIW790102   -0.853  GUYH850102   -0.856
  MEIH800101   -0.856  RACS770102   -0.860  OOBM770103   -0.865
  KARP850102   -0.870  MIYS990101   -0.871  MIYS990102   -0.875
  VINM940101   -0.878  OOBM770101   -0.880  GUYH850101   -0.887
  CORJ870108   -0.889  KRIW710101   -0.890  MEIH800102   -0.891
  GRAR740102   -0.897  MIYS990105   -0.928  MIYS990104   -0.929
  KRIW790101   -0.930  FASG890101   -0.936  MIYS990103   -0.943
I    A/L     R/K     N/M     D/F     C/P     Q/S     E/T     G/W     H/Y     I/V
    2.63    2.45    2.27    2.29    3.36    2.45    2.31    2.55    2.57    3.08
    2.98    2.12    3.18    3.02    2.46    2.60    2.55    2.85    2.79    3.21
//
H PONP800104
D Surrounding hydrophobicity in alpha-helix (Ponnuswamy et al., 1980)
R LIT:0608056 PMID:7397216
A Ponnuswamy, P.K., Prabhakaran, M. and Manavalan, P.
T Hydrophobic packing and spatial arrangement of amino acid residues in 
  globular proteins
J Biochim. Biophys. Acta 623, 301-316 (1980)
C CHOC760104    0.844
I    A/L     R/K     N/M     D/F     C/P     Q/S     E/T     G/W     H/Y     I/V
   13.65   11.28   12.24   10.98   14.49   11.30   12.55   15.36   11.59   14.63
   14.01   11.96   13.40   14.08   11.51   11.26   13.00   12.06   12.64   12.88
//
H PONP800105
D Surrounding hydrophobicity in beta-sheet (Ponnuswamy et al., 1980)
R LIT:0608056 PMID:7397216
A Ponnuswamy, P.K., Prabhakaran, M. and Manavalan, P.
T Hydrophobic packing and spatial arrangement of amino acid residues in 
  globular proteins
J Biochim. Biophys. Acta 623, 301-316 (1980)
C 
I    A/L     R/K     N/M     D/F     C/P     Q/S     E/T     G/W     H/Y     I/V
   14.60   13.24   11.79   13.78   15.90   12.02   13.59   14.18   15.35   14.10
   16.49   13.28   16.23   14.18   14.10   13.36   14.50   13.90   14.76   16.30
//
H PONP800106
D Surrounding hydrophobicity in turn (Ponnuswamy et al., 1980)
R LIT:0608056 PMID:7397216
A Ponnuswamy, P.K., Prabhakaran, M. and Manavalan, P.
T Hydrophobic packing and spatial arrangement of amino acid residues in 
  globular proteins
J Biochim. Biophys. Acta 623, 301-316 (1980)
C PONP800102    0.883  PONP800103    0.883  PONP800101    0.871
  CORJ870104    0.842  RADA880108    0.835  CORJ870107    0.834
  CORJ870103    0.821  MANP780101    0.813  MIYS850101    0.812
  CORJ870106    0.807  ROSG850102    0.807  MIYS990103   -0.807
  KARP850102   -0.820  FASG890101   -0.823  GUYH850101   -0.826
  KRIW710101   -0.841  CORJ870108   -0.859
I    A/L     R/K     N/M     D/F     C/P     Q/S     E/T     G/W     H/Y     I/V
   10.67   11.05   10.85   10.21   14.15   11.71   11.71   10.95   12.07   12.95
   13.07    9.93   15.00   13.27   10.62   11.18   10.53   11.41   11.52   13.86
//
H PONP800107
D Accessibility reduction ratio (Ponnuswamy et al., 1980)
R LIT:0608056 PMID:7397216
A Ponnuswamy, P.K., Prabhakaran, M. and Manavalan, P.
T Hydrophobic packing and spatial arrangement of amino acid residues in 
  globular proteins
J Biochim. Biophys. Acta 623, 301-316 (1980)
C MIYS850101    0.884  MANP780101    0.871  PLIV810101    0.866
  GUOD860101    0.854  PONP930101    0.851  LIFS790102    0.849
  NISK860101    0.847  PTIO830102    0.837  CIDH920103    0.833
  CIDH920104    0.832  BASU050101    0.825  CIDH920105    0.818
  BIOV880101    0.816  BIOV880102    0.814  CHOC760103    0.813
  CORJ870105    0.812  BASU050103    0.812  VENT840101    0.805
  CORJ870107    0.805  BEGF750102    0.803  ROSG850102    0.803
  LIFS790101    0.801  RADA880108    0.800  CORJ870106    0.800
  PUNT030101   -0.804  CHOP780203   -0.818  OOBM770103   -0.819
  CHOP780210   -0.820  WOLS870101   -0.852  MEIH800102   -0.858
  PARJ860101   -0.868  MIYS990101   -0.877  RACS770102   -0.878
  MIYS990102   -0.879  RACS770101   -0.905  MEIH800101   -0.909
I    A/L     R/K     N/M     D/F     C/P     Q/S     E/T     G/W     H/Y     I/V
    3.70    2.53    2.12    2.60    3.03    2.70    3.30    3.13    3.57    7.69
    5.88    1.79    5.21    6.60    2.12    2.43    2.60    6.25    3.03    7.14
//
H PONP800108
D Average number of surrounding residues (Ponnuswamy et al., 1980)
R LIT:0608056 PMID:7397216
A Ponnuswamy, P.K., Prabhakaran, M. and Manavalan, P.
T Hydrophobic packing and spatial arrangement of amino acid residues in 
  globular proteins
J Biochim. Biophys. Acta 623, 301-316 (1980)
C NISK800101    0.976  CORJ870101    0.969  PONP800102    0.948
  PONP930101    0.944  PONP800101    0.938  MANP780101    0.935
  PONP800103    0.931  BASU050103    0.921  NISK860101    0.921
  ROSG850102    0.919  CIDH920104    0.909  BIOV880101    0.907
  NADH010103    0.907  NADH010104    0.902  CASG920101    0.901
  BASU050101    0.894  NADH010102    0.890  RADA880108    0.889
  ZHOH040103    0.887  JANJ790101    0.881  BASU050102    0.880
  FAUJ830101    0.875  CORJ870103    0.873  JANJ780102    0.863
  MEIH800103    0.862  CORJ870104    0.861  CORJ870107    0.859
  JURD980101    0.856  BIOV880102    0.854  KYTJ820101    0.850
  KANM800102    0.849  KANM800104    0.849  MIYS850101    0.847
  NADH010105    0.845  WERD780101    0.843  CIDH920105    0.843
  CIDH920103    0.841  DESM900102    0.833  BAEK050101    0.833
  ROBB790101    0.831  LIFS790101    0.828  NADH010101    0.820
  ROBB760105    0.820  GEIM800107    0.817  CORJ870106    0.813
  QIAN880122    0.811  BLAS910101    0.810  EISD860103    0.809
  CHOC760103    0.809  CHOP780202    0.809  ROSM880105    0.808
  ROBB760106    0.808  QIAN880121    0.802  JANJ790102    0.802
  CORJ870105    0.801  GUYH850104   -0.807  MEIH800101   -0.825
  GUYH850103   -0.828  WOEC730101   -0.831  MEIH800102   -0.836
  OOBM770101   -0.851  CORJ870108   -0.853  PUNT030102   -0.855
  KRIW790101   -0.860  MIYS990101   -0.866  MIYS990102   -0.869
  VINM940102   -0.871  GUYH850102   -0.873  VINM940101   -0.891
  OOBM770103   -0.896  GRAR740102   -0.907  FASG890101   -0.913
  MIYS990104   -0.918  MIYS990103   -0.920  MIYS990105   -0.927
I    A/L     R/K     N/M     D/F     C/P     Q/S     E/T     G/W     H/Y     I/V
    6.05    5.70    5.04    4.95    7.86    5.45    5.10    6.16    5.80    7.51
    7.37    4.88    6.39    6.62    5.65    5.53    5.81    6.98    6.73    7.62
//
H PRAM820101
D Intercept in regression analysis (Prabhakaran-Ponnuswamy, 1982)
R LIT:2004113b
A Prabhakaran, M. and Ponnuswamy, P.K.
T Shape and surface features of globular proteins
J Macromolecules 15, 314-320 (1982) Regression analysis of solvent contact area 
  and spatial position
C 
I    A/L     R/K     N/M     D/F     C/P     Q/S     E/T     G/W     H/Y     I/V
   0.305   0.227   0.322   0.335   0.339   0.306   0.282   0.352   0.215   0.278
   0.262   0.391   0.280   0.195   0.346   0.326   0.251   0.291   0.293   0.291
//
H PRAM820102
D Slope in regression analysis x 1.0E1 (Prabhakaran-Ponnuswamy, 1982)
R LIT:2004113b
A Prabhakaran, M. and Ponnuswamy, P.K.
T Shape and surface features of globular proteins
J Macromolecules 15, 314-320 (1982) Regression analysis of solvent contact area 
  and spatial position
C LEVM760104    0.812  PRAM820103    0.802
I    A/L     R/K     N/M     D/F     C/P     Q/S     E/T     G/W     H/Y     I/V
   0.175   0.083   0.090   0.140   0.074   0.093   0.135   0.201   0.125   0.100
   0.104   0.058   0.054   0.104   0.136   0.155   0.152   0.092   0.081   0.096
//
H PRAM820103
D Correlation coefficient in regression analysis (Prabhakaran-Ponnuswamy, 1982)
R LIT:2004113b
A Prabhakaran, M. and Ponnuswamy, P.K.
T Shape and surface features of globular proteins
J Macromolecules 15, 314-320 (1982) Regression analysis of solvent contact area 
  and spatial position
C PRAM820102    0.802
I    A/L     R/K     N/M     D/F     C/P     Q/S     E/T     G/W     H/Y     I/V
   0.687   0.590   0.489   0.632   0.263   0.527   0.669   0.670   0.594   0.564
   0.541   0.407   0.328   0.577   0.600   0.692   0.713   0.632   0.495   0.529
//
H PRAM900101
D Hydrophobicity (Prabhakaran, 1990)
R LIT:1614053b PMID:2390062
A Prabhakaran, M.
T The distribution of physical, chemical and conformational properties in 
  signal and nascent peptides
J Biochem. J. 269, 691-696 (1990) Original references: Engelman, D.M., Steitz, 
  T.A. and Terwilliger, T.C. Annu. Rev. Biophys. Chem. 15, 321-353 (1986)
C ENGD860101    1.000  ROSM880101    0.917  VHEG790101    0.909
  KUHL950101    0.908  OOBM770101    0.907  JANJ780101    0.901
  ROSM880102    0.892  PUNT030101    0.889  JANJ780103    0.884
  HOPT810101    0.881  GUYH850104    0.881  LEVM760101    0.881
  WOEC730101    0.871  PUNT030102    0.869  GUYH850105    0.867
  KIDA850101    0.866  GRAR740102    0.855  ZIMJ680103    0.854
  CHOC760102    0.826  MONM990101    0.820  GUYH850101    0.820
  FAUJ880109    0.815  RADA880104   -0.803  OLSK800101   -0.806
  CHOC760103   -0.814  NADH010103   -0.815  WARP780101   -0.827
  EISD860103   -0.831  NADH010101   -0.843  KYTJ820101   -0.850
  FAUJ830101   -0.853  JANJ780102   -0.860  EISD860101   -0.862
  JURD980101   -0.862  BLAS910101   -0.864  RADA880107   -0.865
  NADH010102   -0.870  WOLR790101   -0.877  WOLR810101   -0.887
  JANJ790102   -0.890  DESM900102   -0.890  ROSM880105   -0.912
  RADA880101   -0.932  EISD840101   -0.936  JACR890101   -0.948
I    A/L     R/K     N/M     D/F     C/P     Q/S     E/T     G/W     H/Y     I/V
   -6.70   51.50   20.10   38.50   -8.40   17.20   34.30   -4.20   12.60    -13.
  -11.70   36.80  -14.20  -15.50    0.80   -2.50     -5.   -7.90    2.90  -10.90
//
H PRAM900102
D Relative frequency in alpha-helix (Prabhakaran, 1990)
R LIT:1614053b PMID:2390062
A Prabhakaran, M.
T The distribution of physical, chemical and conformational properties in 
  signal and nascent peptides
J Biochem. J. 269, 691-696 (1990) Original reference of these three data: 
  Creighton, T.E. In "Protein Structure and Melecular Properties", (Freeman, 
  W.H., ed.), San Francisco P.235 (1983)
C LEVM780101    1.000  LEVM780104    0.964  PALJ810101    0.943
  KANM800101    0.942  ISOY800101    0.929  MAXF760101    0.924
  ROBB760101    0.916  GEIM800101    0.912  GEIM800104    0.907
  RACS820108    0.904  PALJ810102    0.902  PALJ810109    0.898
  NAGK730101    0.894  CRAJ730101    0.887  CHOP780201    0.873
  TANS770101    0.854  KANM800103    0.850  QIAN880107    0.829
  QIAN880106    0.827  BURA740101    0.805  NAGK730103   -0.809
I    A/L     R/K     N/M     D/F     C/P     Q/S     E/T     G/W     H/Y     I/V
    1.29    0.96    0.90    1.04    1.11    1.27    1.44    0.56    1.22    0.97
    1.30    1.23    1.47    1.07    0.52    0.82    0.82    0.99    0.72    0.91
//
H PRAM900103
D Relative frequency in beta-sheet (Prabhakaran, 1990)
R LIT:1614053b PMID:2390062
A Prabhakaran, M.
T The distribution of physical, chemical and conformational properties in 
  signal and nascent peptides
J Biochem. J. 269, 691-696 (1990) Original reference of these three data: 
  Creighton, T.E. In "Protein Structure and Melecular Properties", (Freeman, 
  W.H., ed.), San Francisco P.235 (1983)
C LEVM780102    1.000  PALJ810112    0.913  LEVM780105    0.899
  PALJ810104    0.868  PTIO830102    0.865  LIFS790101    0.864
  QIAN880120    0.858  KANM800102    0.856  PALJ810103    0.846
  GEIM800107    0.842  BEGF750102    0.834  QIAN880119    0.834
  CHOP780202    0.833  AVBF000101    0.815  QIAN880121    0.805
  MUNV940103   -0.848
I    A/L     R/K     N/M     D/F     C/P     Q/S     E/T     G/W     H/Y     I/V
    0.90    0.99    0.76    0.72    0.74    0.80    0.75    0.92    1.08    1.45
    1.02    0.77    0.97    1.32    0.64    0.95    1.21    1.14    1.25    1.49
//
H PRAM900104
D Relative frequency in reverse-turn (Prabhakaran, 1990)
R LIT:1614053b PMID:2390062
A Prabhakaran, M.
T The distribution of physical, chemical and conformational properties in 
  signal and nascent peptides
J Biochem. J. 269, 691-696 (1990) Original reference of these three data: 
  Creighton, T.E. In "Protein Structure and Melecular Properties", (Freeman, 
  W.H., ed.), San Francisco P.235 (1983)
C LEVM780103    1.000  LEVM780106    0.983  GEIM800111    0.954
  CHOP780216    0.951  QIAN880133    0.947  QIAN880134    0.934
  ISOY800103    0.934  QIAN880132    0.932  GEIM800108    0.931
  CHOP780203    0.928  CHAM830101    0.909  PALJ810105    0.906
  QIAN880135    0.903  CHOP780101    0.891  TANS770110    0.873
  CHOP780210    0.850  PALJ810106    0.844  RACS770101    0.809
  KANM800103   -0.814  AURR980109   -0.815  QIAN880108   -0.819
  QIAN880107   -0.829  AVBF000102   -0.834  ROBB760103   -0.840
  FAUJ880102   -0.844  QIAN880109   -0.846  PTIO830101   -0.858
  SUEM840101   -0.865
I    A/L     R/K     N/M     D/F     C/P     Q/S     E/T     G/W     H/Y     I/V
    0.78    0.88    1.28    1.41    0.80    0.97      1.    1.64    0.69    0.51
    0.59    0.96    0.39    0.58    1.91    1.33    1.03    0.75    1.05    0.47
//
H PTIO830101
D Helix-coil equilibrium constant (Ptitsyn-Finkelstein, 1983)
R LIT:0904057 PMID:6673754
A Ptitsyn, O.B. and Finkelstein, A.V.
T Theory of protein secondary structure and algorithm of its prediction
J Biopolymers 22, 15-25 (1983) Charged state for Arg, His, Lys, Asp, and Glu
C ROBB760103    0.903  QIAN880109    0.886  QIAN880108    0.884
  SUEM840101    0.877  BLAM930101    0.868  QIAN880111    0.857
  ONEK900101    0.847  QIAN880107    0.846  QIAN880110    0.835
  AURR980113    0.833  FAUJ880102    0.832  FINA770101    0.826
  AURR980109    0.820  ROBB760104    0.817  AURR980114    0.809
  MUNV940104   -0.807  QIAN880131   -0.826  ONEK900102   -0.830
  ISOY800104   -0.832  MUNV940105   -0.833  QIAN880132   -0.833
  CHOP780213   -0.835  GEIM800108   -0.840  CHAM830101   -0.841
  MUNV940102   -0.844  LEVM780106   -0.854  CHOP780216   -0.855
  PRAM900104   -0.858  LEVM780103   -0.860  QIAN880133   -0.864
  GEIM800111   -0.876  MUNV940101   -0.880  QIAN880135   -0.899
  QIAN880134   -0.920
I    A/L     R/K     N/M     D/F     C/P     Q/S     E/T     G/W     H/Y     I/V
    1.10    0.95    0.80    0.65    0.95    1.00    1.00    0.60    0.85    1.10
    1.25    1.00    1.15    1.10    0.10    0.75    0.75    1.10    1.10    0.95
//
H PTIO830102
D Beta-coil equilibrium constant (Ptitsyn-Finkelstein, 1983)
R LIT:0904057 PMID:6673754
A Ptitsyn, O.B. and Finkelstein, A.V.
T Theory of protein secondary structure and algorithm of its prediction
J Biopolymers 22, 15-25 (1983) Charged state for Arg, His, Lys, Asp, and Glu
C LIFS790101    0.941  PALJ810104    0.937  KANM800102    0.917
  CHOP780202    0.913  QIAN880120    0.908  BASU050101    0.903
  LEVM780105    0.894  BASU050103    0.888  ROBB760106    0.882
  QIAN880121    0.880  PONP930101    0.879  ROBB760105    0.878
  LIFS790102    0.874  PALJ810103    0.867  QIAN880119    0.865
  LEVM780102    0.865  PRAM900103    0.865  AVBF000101    0.861
  MANP780101    0.861  KANM800104    0.858  SWER830101    0.856
  CORJ870102    0.854  GEIM800107    0.850  BASU050102    0.848
  VENT840101    0.842  CIDH920104    0.842  PONP800107    0.837
  NISK860101    0.825  LIFS790103    0.822  CRAJ730102    0.820
  PONP800101    0.819  CHOP780209    0.814  ZHOH040103    0.813
  CIDH920105    0.813  NAGK730102    0.811  PALJ810112    0.811
  GEIM800105    0.810  CORJ870107    0.810  CORJ870106    0.809
  CIDH920103    0.807  BEGF750102    0.807  MIYS850101    0.807
  OOBM770103   -0.801  KRIW790101   -0.801  CORJ870108   -0.812
  MIYS990104   -0.818  MIYS990103   -0.820  MEIH800101   -0.828
  MIYS990101   -0.833  MIYS990102   -0.834  MUNV940103   -0.903
I    A/L     R/K     N/M     D/F     C/P     Q/S     E/T     G/W     H/Y     I/V
    1.00    0.70    0.60    0.50    1.90    1.00    0.70    0.30    0.80    4.00
    2.00    0.70    1.90    3.10    0.20    0.90    1.70    2.20    2.80    4.00
//
H QIAN880101
D Weights for alpha-helix at the window position of -6 (Qian-Sejnowski, 1988)
R LIT:1411084 PMID:3172241
A Qian, N. and Sejnowski, T.J.
T Predicting the secondary structure of globular proteins using neural network 
  models
J J. Mol. Biol. 202, 865-884 (1988)
C 
I    A/L     R/K     N/M     D/F     C/P     Q/S     E/T     G/W     H/Y     I/V
    0.12    0.04   -0.10    0.01   -0.25   -0.03   -0.02   -0.02   -0.06   -0.07
    0.05    0.26    0.00    0.05   -0.19   -0.19   -0.04   -0.06   -0.14   -0.03
//
H QIAN880102
D Weights for alpha-helix at the window position of -5 (Qian-Sejnowski, 1988)
R LIT:1411084 PMID:3172241
A Qian, N. and Sejnowski, T.J.
T Predicting the secondary structure of globular proteins using neural network 
  models
J J. Mol. Biol. 202, 865-884 (1988)
C 
I    A/L     R/K     N/M     D/F     C/P     Q/S     E/T     G/W     H/Y     I/V
    0.26   -0.14   -0.03    0.15   -0.15   -0.13    0.21   -0.37    0.10   -0.03
   -0.02    0.12    0.00    0.12   -0.08    0.01   -0.34   -0.01   -0.29    0.02
//
H QIAN880103
D Weights for alpha-helix at the window position of -4 (Qian-Sejnowski, 1988)
R LIT:1411084 PMID:3172241
A Qian, N. and Sejnowski, T.J.
T Predicting the secondary structure of globular proteins using neural network 
  models
J J. Mol. Biol. 202, 865-884 (1988)
C 
I    A/L     R/K     N/M     D/F     C/P     Q/S     E/T     G/W     H/Y     I/V
    0.64   -0.10    0.09    0.33    0.03   -0.23    0.51   -0.09   -0.23   -0.22
    0.41   -0.17    0.13   -0.03   -0.43   -0.10   -0.07   -0.02   -0.38   -0.01
//
H QIAN880104
D Weights for alpha-helix at the window position of -3 (Qian-Sejnowski, 1988)
R LIT:1411084 PMID:3172241
A Qian, N. and Sejnowski, T.J.
T Predicting the secondary structure of globular proteins using neural network 
  models
J J. Mol. Biol. 202, 865-884 (1988)
C QIAN880106    0.851  QIAN880105    0.824  AURR980108    0.815
I    A/L     R/K     N/M     D/F     C/P     Q/S     E/T     G/W     H/Y     I/V
    0.29   -0.03   -0.04    0.11   -0.05    0.26    0.28   -0.67   -0.26    0.00
    0.47   -0.19    0.27    0.24   -0.34   -0.17   -0.20    0.25   -0.30   -0.01
//
H QIAN880105
D Weights for alpha-helix at the window position of -2 (Qian-Sejnowski, 1988)
R LIT:1411084 PMID:3172241
A Qian, N. and Sejnowski, T.J.
T Predicting the secondary structure of globular proteins using neural network 
  models
J J. Mol. Biol. 202, 865-884 (1988)
C ROBB760101    0.874  QIAN880106    0.846  CHOP780201    0.835
  AURR980113    0.833  BEGF750101    0.833  QIAN880107    0.829
  ISOY800101    0.828  KANM800101    0.827  QIAN880104    0.824
  RACS820108    0.820  KANM800103    0.820  ROBB760103    0.811
  MAXF760101    0.811  CHAM830101   -0.803  MUNV940102   -0.816
I    A/L     R/K     N/M     D/F     C/P     Q/S     E/T     G/W     H/Y     I/V
    0.68   -0.22   -0.09   -0.02   -0.15   -0.15    0.44   -0.73   -0.14   -0.08
    0.61    0.03    0.39    0.06   -0.76   -0.26   -0.10    0.20   -0.04    0.12
//
H QIAN880106
D Weights for alpha-helix at the window position of -1 (Qian-Sejnowski, 1988)
R LIT:1411084 PMID:3172241
A Qian, N. and Sejnowski, T.J.
T Predicting the secondary structure of globular proteins using neural network 
  models
J J. Mol. Biol. 202, 865-884 (1988)
C ROBB760101    0.904  ISOY800101    0.903  QIAN880107    0.896
  KANM800103    0.889  MAXF760101    0.881  CHOP780201    0.874
  PALJ810102    0.871  RACS820108    0.866  AURR980109    0.862
  ROBB760103    0.854  KANM800101    0.854  QIAN880104    0.851
  QIAN880105    0.846  AURR980112    0.839  AURR980108    0.838
  AURR980113    0.835  RICJ880109    0.834  PRAM900102    0.827
  LEVM780101    0.827  TANS770101    0.819  FINA770101    0.810
  LEVM780104    0.804  AURR980110    0.804  AURR980114    0.803
  QIAN880132   -0.813  MUNV940101   -0.835  CHAM830101   -0.856
  MUNV940102   -0.867
I    A/L     R/K     N/M     D/F     C/P     Q/S     E/T     G/W     H/Y     I/V
    0.34    0.22   -0.33    0.06   -0.18    0.01    0.20   -0.88   -0.09   -0.03
    0.20   -0.11    0.43    0.15   -0.81   -0.35   -0.37    0.07   -0.31    0.13
//
H QIAN880107
D Weights for alpha-helix at the window position of 0 (Qian-Sejnowski, 1988)
R LIT:1411084 PMID:3172241
A Qian, N. and Sejnowski, T.J.
T Predicting the secondary structure of globular proteins using neural network 
  models
J J. Mol. Biol. 202, 865-884 (1988)
C KANM800103    0.908  QIAN880106    0.896  AURR980109    0.893
  ROBB760103    0.889  ISOY800101    0.887  MAXF760101    0.885
  AURR980114    0.876  QIAN880108    0.872  ROBB760101    0.867
  QIAN880109    0.865  PALJ810102    0.856  KANM800101    0.854
  QIAN880110    0.853  PTIO830101    0.846  CHOP780201    0.843
  AURR980113    0.832  RACS820108    0.831  LEVM780101    0.829
  PRAM900102    0.829  QIAN880105    0.829  LEVM780104    0.822
  BEGF750101    0.815  AURR980110    0.815  FINA770101    0.814
  TANS770101    0.804  AURR980108    0.803  SUEM840101    0.803
  AURR980112    0.802  CHOP780216   -0.808  QIAN880133   -0.809
  CHOP780101   -0.809  LEVM780106   -0.813  PALJ810106   -0.821
  PRAM900104   -0.829  LEVM780103   -0.834  CRAJ730103   -0.840
  CHAM830101   -0.858  MUNV940101   -0.880  MUNV940102   -0.882
I    A/L     R/K     N/M     D/F     C/P     Q/S     E/T     G/W     H/Y     I/V
    0.57    0.23   -0.36   -0.46   -0.15    0.15    0.26   -0.71   -0.05    0.00
    0.48    0.16    0.41    0.03   -1.12   -0.47   -0.54   -0.10   -0.35    0.31
//
H QIAN880108
D Weights for alpha-helix at the window position of 1 (Qian-Sejnowski, 1988)
R LIT:1411084 PMID:3172241
A Qian, N. and Sejnowski, T.J.
T Predicting the secondary structure of globular proteins using neural network 
  models
J J. Mol. Biol. 202, 865-884 (1988)
C QIAN880109    0.951  ROBB760103    0.914  QIAN880110    0.901
  PTIO830101    0.884  ROBB760104    0.879  QIAN880107    0.872
  ONEK900101    0.866  BLAM930101    0.860  KANM800103    0.829
  RACS820108    0.820  QIAN880111    0.819  PRAM900104   -0.819
  LEVM780103   -0.820  QIAN880135   -0.836  MUNV940102   -0.839
  QIAN880136   -0.843  QIAN880134   -0.845  ISOY800104   -0.847
  ONEK900102   -0.860  MUNV940101   -0.864
I    A/L     R/K     N/M     D/F     C/P     Q/S     E/T     G/W     H/Y     I/V
    0.33    0.10   -0.19   -0.44   -0.03    0.19    0.21   -0.46    0.27   -0.33
    0.57    0.23    0.79    0.48   -1.86   -0.23   -0.33    0.15   -0.19    0.24
//
H QIAN880109
D Weights for alpha-helix at the window position of 2 (Qian-Sejnowski, 1988)
R LIT:1411084 PMID:3172241
A Qian, N. and Sejnowski, T.J.
T Predicting the secondary structure of globular proteins using neural network 
  models
J J. Mol. Biol. 202, 865-884 (1988)
C QIAN880110    0.953  QIAN880108    0.951  QIAN880111    0.912
  PTIO830101    0.886  ROBB760104    0.871  ROBB760103    0.868
  QIAN880107    0.865  BLAM930101    0.828  KANM800103    0.824
  QIAN880112    0.824  ONEK900101    0.824  AURR980114    0.810
  AURR980109    0.807  CHOP780205    0.806  ONEK900102   -0.800
  LEVM780106   -0.815  MUNV940101   -0.841  QIAN880134   -0.841
  PRAM900104   -0.846  LEVM780103   -0.848  QIAN880135   -0.884
  QIAN880136   -0.927
I    A/L     R/K     N/M     D/F     C/P     Q/S     E/T     G/W     H/Y     I/V
    0.13    0.08   -0.07   -0.71   -0.09    0.12    0.13   -0.39    0.32    0.00
    0.50    0.37    0.63    0.15   -1.40   -0.28   -0.21    0.02   -0.10    0.17
//
H QIAN880110
D Weights for alpha-helix at the window position of 3 (Qian-Sejnowski, 1988)
R LIT:1411084 PMID:3172241
A Qian, N. and Sejnowski, T.J.
T Predicting the secondary structure of globular proteins using neural network 
  models
J J. Mol. Biol. 202, 865-884 (1988)
C QIAN880109    0.953  QIAN880111    0.922  QIAN880108    0.901
  QIAN880107    0.853  PTIO830101    0.835  QIAN880112    0.828
  KANM800103    0.820  AURR980114    0.819  ROBB760103    0.807
  ROBB760104    0.806  AURR980109    0.802  QIAN880136   -0.890
I    A/L     R/K     N/M     D/F     C/P     Q/S     E/T     G/W     H/Y     I/V
    0.31    0.18   -0.10   -0.81   -0.26    0.41   -0.06   -0.42    0.51   -0.15
    0.56    0.47    0.58    0.10   -1.33   -0.49   -0.44    0.14   -0.08   -0.01
//
H QIAN880111
D Weights for alpha-helix at the window position of 4 (Qian-Sejnowski, 1988)
R LIT:1411084 PMID:3172241
A Qian, N. and Sejnowski, T.J.
T Predicting the secondary structure of globular proteins using neural network 
  models
J J. Mol. Biol. 202, 865-884 (1988)
C QIAN880110    0.922  QIAN880109    0.912  QIAN880112    0.861
  PTIO830101    0.857  QIAN880108    0.819  QIAN880135   -0.878
  QIAN880136   -0.900
I    A/L     R/K     N/M     D/F     C/P     Q/S     E/T     G/W     H/Y     I/V
    0.21    0.07   -0.04   -0.58   -0.12    0.13   -0.23   -0.15    0.37    0.31
    0.70    0.28    0.61   -0.06   -1.03   -0.28   -0.25    0.21    0.16    0.00
//
H QIAN880112
D Weights for alpha-helix at the window position of 5 (Qian-Sejnowski, 1988)
R LIT:1411084 PMID:3172241
A Qian, N. and Sejnowski, T.J.
T Predicting the secondary structure of globular proteins using neural network 
  models
J J. Mol. Biol. 202, 865-884 (1988)
C QIAN880111    0.861  QIAN880113    0.859  QIAN880110    0.828
  QIAN880109    0.824  QIAN880136   -0.812
I    A/L     R/K     N/M     D/F     C/P     Q/S     E/T     G/W     H/Y     I/V
    0.18    0.21   -0.03   -0.32   -0.29   -0.27   -0.25   -0.40    0.28   -0.03
    0.62    0.41    0.21    0.05   -0.84   -0.05   -0.16    0.32    0.11    0.06
//
H QIAN880113
D Weights for alpha-helix at the window position of 6 (Qian-Sejnowski, 1988)
R LIT:1411084 PMID:3172241
A Qian, N. and Sejnowski, T.J.
T Predicting the secondary structure of globular proteins using neural network 
  models
J J. Mol. Biol. 202, 865-884 (1988)
C QIAN880112    0.859
I    A/L     R/K     N/M     D/F     C/P     Q/S     E/T     G/W     H/Y     I/V
   -0.08    0.05   -0.08   -0.24   -0.25   -0.28   -0.19   -0.10    0.29   -0.01
    0.28    0.45    0.11    0.00   -0.42    0.07   -0.33    0.36    0.00   -0.13
//
H QIAN880114
D Weights for beta-sheet at the window position of -6 (Qian-Sejnowski, 1988)
R LIT:1411084 PMID:3172241
A Qian, N. and Sejnowski, T.J.
T Predicting the secondary structure of globular proteins using neural network 
  models
J J. Mol. Biol. 202, 865-884 (1988)
C QIAN880115    0.832
I    A/L     R/K     N/M     D/F     C/P     Q/S     E/T     G/W     H/Y     I/V
   -0.18   -0.13    0.28    0.05   -0.26    0.21   -0.06    0.23    0.24   -0.42
   -0.23    0.03   -0.42   -0.18   -0.13    0.41    0.33   -0.10   -0.10   -0.07
//
H QIAN880115
D Weights for beta-sheet at the window position of -5 (Qian-Sejnowski, 1988)
R LIT:1411084 PMID:3172241
A Qian, N. and Sejnowski, T.J.
T Predicting the secondary structure of globular proteins using neural network 
  models
J J. Mol. Biol. 202, 865-884 (1988)
C QIAN880114    0.832
I    A/L     R/K     N/M     D/F     C/P     Q/S     E/T     G/W     H/Y     I/V
   -0.01    0.02    0.41   -0.09   -0.27    0.01    0.09    0.13    0.22   -0.27
   -0.25    0.08   -0.57   -0.12    0.26    0.44    0.35   -0.15    0.15   -0.09
//
H QIAN880116
D Weights for beta-sheet at the window position of -4 (Qian-Sejnowski, 1988)
R LIT:1411084 PMID:3172241
A Qian, N. and Sejnowski, T.J.
T Predicting the secondary structure of globular proteins using neural network 
  models
J J. Mol. Biol. 202, 865-884 (1988)
C QIAN880126    0.823
I    A/L     R/K     N/M     D/F     C/P     Q/S     E/T     G/W     H/Y     I/V
   -0.19    0.03    0.02   -0.06   -0.29    0.02   -0.10    0.19   -0.16   -0.08
   -0.42   -0.09   -0.38   -0.32    0.05    0.25    0.22   -0.19    0.05   -0.15
//
H QIAN880117
D Weights for beta-sheet at the window position of -3 (Qian-Sejnowski, 1988)
R LIT:1411084 PMID:3172241
A Qian, N. and Sejnowski, T.J.
T Predicting the secondary structure of globular proteins using neural network 
  models
J J. Mol. Biol. 202, 865-884 (1988)
C 
I    A/L     R/K     N/M     D/F     C/P     Q/S     E/T     G/W     H/Y     I/V
   -0.14    0.14   -0.27   -0.10   -0.64   -0.11   -0.39    0.46   -0.04    0.16
   -0.57    0.04    0.24    0.08    0.02   -0.12    0.00   -0.10    0.18    0.29
//
H QIAN880118
D Weights for beta-sheet at the window position of -2 (Qian-Sejnowski, 1988)
R LIT:1411084 PMID:3172241
A Qian, N. and Sejnowski, T.J.
T Predicting the secondary structure of globular proteins using neural network 
  models
J J. Mol. Biol. 202, 865-884 (1988)
C PALJ810103    0.845  LEVM780105    0.819  QIAN880119    0.812
  GEIM800105    0.810  KANM800102    0.801
I    A/L     R/K     N/M     D/F     C/P     Q/S     E/T     G/W     H/Y     I/V
   -0.31    0.25   -0.53   -0.54   -0.06    0.07   -0.52    0.37   -0.32    0.57
    0.09   -0.29    0.29    0.24   -0.31    0.11    0.03    0.15    0.29    0.48
//
H QIAN880119
D Weights for beta-sheet at the window position of -1 (Qian-Sejnowski, 1988)
R LIT:1411084 PMID:3172241
A Qian, N. and Sejnowski, T.J.
T Predicting the secondary structure of globular proteins using neural network 
  models
J J. Mol. Biol. 202, 865-884 (1988)
C QIAN880120    0.959  LIFS790101    0.929  LEVM780105    0.903
  ROBB760106    0.897  KANM800102    0.888  LIFS790103    0.877
  PTIO830102    0.865  QIAN880121    0.862  PALJ810103    0.861
  ROBB760105    0.859  AVBF000101    0.859  CHOP780202    0.855
  KANM800104    0.841  PONP930101    0.836  PRAM900103    0.834
  LEVM780102    0.834  GEIM800105    0.829  OOBM850101    0.825
  PALJ810110    0.824  PALJ810104    0.822  QIAN880118    0.812
  BEGF750102    0.811  CORJ870105    0.810  GEIM800107    0.807
  CHOP780208    0.807  BASU050101    0.805  CORJ870106    0.803
  LEVM780106   -0.810  GEIM800108   -0.810  CHOP780203   -0.814
  QIAN880131   -0.830  QIAN880133   -0.849  GEIM800110   -0.853
  QIAN880132   -0.858  MUNV940103   -0.927
I    A/L     R/K     N/M     D/F     C/P     Q/S     E/T     G/W     H/Y     I/V
   -0.10    0.19   -0.89   -0.89    0.13   -0.04   -0.34   -0.45   -0.34    0.95
    0.32   -0.46    0.43    0.36   -0.91   -0.12    0.49    0.34    0.42    0.76
//
H QIAN880120
D Weights for beta-sheet at the window position of 0 (Qian-Sejnowski, 1988)
R LIT:1411084 PMID:3172241
A Qian, N. and Sejnowski, T.J.
T Predicting the secondary structure of globular proteins using neural network 
  models
J J. Mol. Biol. 202, 865-884 (1988)
C LIFS790101    0.969  QIAN880119    0.959  LIFS790103    0.939
  QIAN880121    0.935  CHOP780202    0.915  LEVM780105    0.913
  PTIO830102    0.908  ROBB760106    0.908  KANM800102    0.896
  PALJ810103    0.886  PALJ810104    0.886  PONP930101    0.879
  AVBF000101    0.876  CORJ870106    0.866  ROBB760105    0.860
  PRAM900103    0.858  LEVM780102    0.858  CORJ870105    0.858
  BASU050101    0.856  GEIM800107    0.843  CORJ870107    0.840
  BASU050102    0.837  NISK860101    0.837  BEGF750102    0.829
  CORJ870102    0.825  SWER830101    0.825  GEIM800106    0.825
  PALJ810110    0.824  GEIM800105    0.822  BASU050103    0.811
  MANP780101    0.806  KANM800104    0.803  CORJ870101    0.802
  CHOP780208    0.800  CHOP780216   -0.800  QIAN880131   -0.801
  GEIM800108   -0.804  VINM940102   -0.813  GEIM800111   -0.816
  VINM940101   -0.823  OOBM770103   -0.824  MIYS990103   -0.829
  LEVM780106   -0.831  MIYS990104   -0.833  CORJ870108   -0.834
  QIAN880132   -0.839  QIAN880134   -0.842  PARS000101   -0.863
  QIAN880133   -0.863  GEIM800110   -0.898  MUNV940103   -0.959
I    A/L     R/K     N/M     D/F     C/P     Q/S     E/T     G/W     H/Y     I/V
   -0.25   -0.02   -0.77   -1.01    0.13   -0.12   -0.62   -0.72   -0.16    1.10
    0.23   -0.59    0.32    0.48   -1.24   -0.31    0.17    0.45    0.77    0.69
//
H QIAN880121
D Weights for beta-sheet at the window position of 1 (Qian-Sejnowski, 1988)
R LIT:1411084 PMID:3172241
A Qian, N. and Sejnowski, T.J.
T Predicting the secondary structure of globular proteins using neural network 
  models
J J. Mol. Biol. 202, 865-884 (1988)
C QIAN880120    0.935  LIFS790101    0.930  CHOP780202    0.911
  PALJ810104    0.910  ROBB760106    0.907  KANM800102    0.900
  PONP930101    0.893  LIFS790103    0.882  PTIO830102    0.880
  LEVM780105    0.876  PALJ810103    0.875  GEIM800107    0.875
  QIAN880119    0.862  AVBF000101    0.855  CORJ870101    0.842
  QIAN880122    0.838  BAEK050101    0.836  ROBB760105    0.834
  NISK860101    0.829  KANM800104    0.829  BASU050103    0.828
  BASU050101    0.828  BASU050102    0.825  NISK800101    0.818
  PONP800101    0.815  PALJ810112    0.812  GEIM800105    0.811
  CHOP780209    0.809  CORJ870107    0.806  CORJ870106    0.806
  PRAM900103    0.805  LEVM780102    0.805  PONP800108    0.802
  MANP780101    0.802  QIAN880133   -0.802  KRIW790101   -0.803
  GEIM800110   -0.806  PARS000101   -0.809  VINM940101   -0.828
  MIYS990104   -0.832  QIAN880134   -0.838  MIYS990103   -0.838
  MUNV940103   -0.938
I    A/L     R/K     N/M     D/F     C/P     Q/S     E/T     G/W     H/Y     I/V
   -0.26   -0.09   -0.34   -0.55    0.47   -0.33   -0.75   -0.56   -0.04    0.94
    0.25   -0.55   -0.05    0.20   -1.28   -0.28    0.08    0.22    0.53    0.67
//
H QIAN880122
D Weights for beta-sheet at the window position of 2 (Qian-Sejnowski, 1988)
R LIT:1411084 PMID:3172241
A Qian, N. and Sejnowski, T.J.
T Predicting the secondary structure of globular proteins using neural network 
  models
J J. Mol. Biol. 202, 865-884 (1988)
C QIAN880121    0.838  PONP930101    0.837  CORJ870101    0.826
  PONP800108    0.811  NADH010103    0.809  CORJ870103    0.808
  NISK800101    0.808  NADH010104    0.804  PONP800101    0.801
I    A/L     R/K     N/M     D/F     C/P     Q/S     E/T     G/W     H/Y     I/V
    0.05   -0.11   -0.40   -0.11    0.36   -0.67   -0.35    0.14    0.02    0.47
    0.32   -0.51   -0.10    0.20   -0.79    0.03   -0.15    0.09    0.34    0.58
//
H QIAN880123
D Weights for beta-sheet at the window position of 3 (Qian-Sejnowski, 1988)
R LIT:1411084 PMID:3172241
A Qian, N. and Sejnowski, T.J.
T Predicting the secondary structure of globular proteins using neural network 
  models
J J. Mol. Biol. 202, 865-884 (1988)
C 
I    A/L     R/K     N/M     D/F     C/P     Q/S     E/T     G/W     H/Y     I/V
   -0.44   -0.13    0.05   -0.20    0.13   -0.58   -0.28    0.08    0.09   -0.04
   -0.12   -0.33   -0.21   -0.13   -0.48    0.27    0.47   -0.22   -0.11    0.06
//
H QIAN880124
D Weights for beta-sheet at the window position of 4 (Qian-Sejnowski, 1988)
R LIT:1411084 PMID:3172241
A Qian, N. and Sejnowski, T.J.
T Predicting the secondary structure of globular proteins using neural network 
  models
J J. Mol. Biol. 202, 865-884 (1988)
C 
I    A/L     R/K     N/M     D/F     C/P     Q/S     E/T     G/W     H/Y     I/V
   -0.31   -0.10    0.06    0.13   -0.11   -0.47   -0.05    0.45   -0.06   -0.25
   -0.44   -0.44   -0.28   -0.04   -0.29    0.34    0.27   -0.08    0.06    0.11
//
H QIAN880125
D Weights for beta-sheet at the window position of 5 (Qian-Sejnowski, 1988)
R LIT:1411084 PMID:3172241
A Qian, N. and Sejnowski, T.J.
T Predicting the secondary structure of globular proteins using neural network 
  models
J J. Mol. Biol. 202, 865-884 (1988)
C 
I    A/L     R/K     N/M     D/F     C/P     Q/S     E/T     G/W     H/Y     I/V
   -0.02    0.04    0.03    0.11   -0.02   -0.17    0.10    0.38   -0.09   -0.48
   -0.26   -0.39   -0.14   -0.03   -0.04    0.41    0.36   -0.01   -0.08   -0.18
//
H QIAN880126
D Weights for beta-sheet at the window position of 6 (Qian-Sejnowski, 1988)
R LIT:1411084 PMID:3172241
A Qian, N. and Sejnowski, T.J.
T Predicting the secondary structure of globular proteins using neural network 
  models
J J. Mol. Biol. 202, 865-884 (1988)
C QIAN880116    0.823
I    A/L     R/K     N/M     D/F     C/P     Q/S     E/T     G/W     H/Y     I/V
   -0.06    0.02    0.10    0.24   -0.19   -0.04   -0.04    0.17    0.19   -0.20
   -0.46   -0.43   -0.52   -0.33    0.37    0.43    0.50   -0.32    0.35    0.00
//
H QIAN880127
D Weights for coil at the window position of -6 (Qian-Sejnowski, 1988)
R LIT:1411084 PMID:3172241
A Qian, N. and Sejnowski, T.J.
T Predicting the secondary structure of globular proteins using neural network 
  models
J J. Mol. Biol. 202, 865-884 (1988)
C OOBM850105   -0.813
I    A/L     R/K     N/M     D/F     C/P     Q/S     E/T     G/W     H/Y     I/V
   -0.05    0.06    0.00    0.15    0.30   -0.08   -0.02   -0.14   -0.07    0.26
    0.04   -0.42    0.25    0.09    0.31   -0.11   -0.06    0.19    0.33    0.04
//
H QIAN880128
D Weights for coil at the window position of -5 (Qian-Sejnowski, 1988)
R LIT:1411084 PMID:3172241
A Qian, N. and Sejnowski, T.J.
T Predicting the secondary structure of globular proteins using neural network 
  models
J J. Mol. Biol. 202, 865-884 (1988)
C 
I    A/L     R/K     N/M     D/F     C/P     Q/S     E/T     G/W     H/Y     I/V
   -0.19    0.17   -0.38    0.09    0.41    0.04   -0.20    0.28   -0.19   -0.06
    0.34   -0.20    0.45    0.07    0.04   -0.23   -0.02    0.16    0.22    0.05
//
H QIAN880129
D Weights for coil at the window position of -4 (Qian-Sejnowski, 1988)
R LIT:1411084 PMID:3172241
A Qian, N. and Sejnowski, T.J.
T Predicting the secondary structure of globular proteins using neural network 
  models
J J. Mol. Biol. 202, 865-884 (1988)
C 
I    A/L     R/K     N/M     D/F     C/P     Q/S     E/T     G/W     H/Y     I/V
   -0.43    0.06    0.00   -0.31    0.19    0.14   -0.41   -0.21    0.21    0.29
   -0.10    0.33   -0.01    0.25    0.28   -0.23   -0.26    0.15    0.09   -0.10
//
H QIAN880130
D Weights for coil at the window position of -3 (Qian-Sejnowski, 1988)
R LIT:1411084 PMID:3172241
A Qian, N. and Sejnowski, T.J.
T Predicting the secondary structure of globular proteins using neural network 
  models
J J. Mol. Biol. 202, 865-884 (1988)
C 
I    A/L     R/K     N/M     D/F     C/P     Q/S     E/T     G/W     H/Y     I/V
   -0.19   -0.07    0.17   -0.27    0.42   -0.29   -0.22    0.17    0.17   -0.34
   -0.22    0.00   -0.53   -0.31    0.14    0.22    0.10   -0.15   -0.02   -0.33
//
H QIAN880131
D Weights for coil at the window position of -2 (Qian-Sejnowski, 1988)
R LIT:1411084 PMID:3172241
A Qian, N. and Sejnowski, T.J.
T Predicting the secondary structure of globular proteins using neural network 
  models
J J. Mol. Biol. 202, 865-884 (1988)
C CHOP780216    0.873  TANS770110    0.873  QIAN880133    0.871
  CHOP780203    0.861  CHAM830101    0.860  GEIM800108    0.860
  GEIM800111    0.857  QIAN880132    0.847  QIAN880135    0.844
  QIAN880134    0.832  CHOP780210    0.826  CHOP780101    0.824
  PALJ810106    0.809  QIAN880120   -0.801  SUEM840101   -0.823
  PTIO830101   -0.826  QIAN880119   -0.830
I    A/L     R/K     N/M     D/F     C/P     Q/S     E/T     G/W     H/Y     I/V
   -0.25    0.12    0.61    0.60    0.18    0.09   -0.12    0.09    0.42   -0.54
   -0.55    0.14   -0.47   -0.29    0.89    0.24    0.16   -0.44   -0.19   -0.45
//
H QIAN880132
D Weights for coil at the window position of -1 (Qian-Sejnowski, 1988)
R LIT:1411084 PMID:3172241
A Qian, N. and Sejnowski, T.J.
T Predicting the secondary structure of globular proteins using neural network 
  models
J J. Mol. Biol. 202, 865-884 (1988)
C QIAN880133    0.957  LEVM780106    0.943  PRAM900104    0.932
  LEVM780103    0.931  CHOP780216    0.931  GEIM800111    0.929
  CHOP780203    0.928  CHAM830101    0.925  QIAN880134    0.909
  GEIM800108    0.906  TANS770110    0.903  CHOP780101    0.896
  ISOY800103    0.892  PALJ810106    0.859  CHOP780210    0.852
  QIAN880131    0.847  PALJ810105    0.830  QIAN880135    0.824
  PALJ810115    0.804  ROBB760112    0.800  AURR980109   -0.806
  LIFS790101   -0.806  AVBF000101   -0.809  QIAN880106   -0.813
  ROBB760103   -0.827  PTIO830101   -0.833  QIAN880120   -0.839
  AVBF000102   -0.849  FAUJ880102   -0.849  QIAN880119   -0.858
  SUEM840101   -0.880
I    A/L     R/K     N/M     D/F     C/P     Q/S     E/T     G/W     H/Y     I/V
   -0.27   -0.40    0.71    0.54    0.00   -0.08   -0.12    1.14    0.18   -0.74
   -0.54    0.45   -0.76   -0.47    1.40    0.40   -0.10   -0.46   -0.05   -0.86
//
H QIAN880133
D Weights for coil at the window position of 0 (Qian-Sejnowski, 1988)
R LIT:1411084 PMID:3172241
A Qian, N. and Sejnowski, T.J.
T Predicting the secondary structure of globular proteins using neural network 
  models
J J. Mol. Biol. 202, 865-884 (1988)
C LEVM780106    0.971  QIAN880132    0.957  LEVM780103    0.948
  PRAM900104    0.947  GEIM800111    0.943  CHOP780216    0.939
  QIAN880134    0.938  GEIM800108    0.930  TANS770110    0.920
  CHOP780203    0.915  CHAM830101    0.913  ISOY800103    0.908
  QIAN880135    0.907  CHOP780101    0.897  QIAN880131    0.871
  PALJ810106    0.860  PALJ810105    0.843  MUNV940103    0.836
  GEIM800110    0.822  CHOP780210    0.820  ROBB760112    0.814
  QIAN880121   -0.802  ROBB760103   -0.807  AVBF000101   -0.807
  QIAN880107   -0.809  AVBF000102   -0.823  LIFS790101   -0.848
  QIAN880119   -0.849  FAUJ880102   -0.851  QIAN880120   -0.863
  PTIO830101   -0.864  SUEM840101   -0.879
I    A/L     R/K     N/M     D/F     C/P     Q/S     E/T     G/W     H/Y     I/V
   -0.42   -0.23    0.81    0.95   -0.18   -0.01   -0.09    1.24    0.05   -1.17
   -0.69    0.09   -0.86   -0.39    1.77    0.63    0.29   -0.37   -0.41   -1.32
//
H QIAN880134
D Weights for coil at the window position of 1 (Qian-Sejnowski, 1988)
R LIT:1411084 PMID:3172241
A Qian, N. and Sejnowski, T.J.
T Predicting the secondary structure of globular proteins using neural network 
  models
J J. Mol. Biol. 202, 865-884 (1988)
C QIAN880135    0.961  QIAN880133    0.938  LEVM780103    0.935
  PRAM900104    0.934  LEVM780106    0.932  GEIM800111    0.919
  QIAN880132    0.909  CHOP780216    0.900  MUNV940105    0.899
  MUNV940104    0.897  ISOY800104    0.893  GEIM800108    0.884
  CHOP780213    0.870  MUNV940103    0.858  GEIM800110    0.853
  CHAM830101    0.841  CHOP780203    0.838  TANS770104    0.837
  QIAN880131    0.832  ISOY800103    0.828  ROBB760104   -0.802
  LIFS790101   -0.804  AVBF000101   -0.822  BLAM930101   -0.836
  QIAN880121   -0.838  QIAN880109   -0.841  QIAN880120   -0.842
  QIAN880108   -0.845  FAUJ880102   -0.852  ROBB760103   -0.855
  PTIO830101   -0.920
I    A/L     R/K     N/M     D/F     C/P     Q/S     E/T     G/W     H/Y     I/V
   -0.24   -0.04    0.45    0.65   -0.38    0.01    0.07    0.85   -0.21   -0.65
   -0.80    0.17   -0.71   -0.61    2.27    0.33    0.13   -0.44   -0.49   -0.99
//
H QIAN880135
D Weights for coil at the window position of 2 (Qian-Sejnowski, 1988)
R LIT:1411084 PMID:3172241
A Qian, N. and Sejnowski, T.J.
T Predicting the secondary structure of globular proteins using neural network 
  models
J J. Mol. Biol. 202, 865-884 (1988) (Gin !)
C QIAN880134    0.961  QIAN880133    0.907  LEVM780103    0.906
  PRAM900104    0.903  LEVM780106    0.902  GEIM800111    0.895
  CHOP780216    0.884  GEIM800108    0.877  CHOP780213    0.851
  QIAN880131    0.844  GEIM800110    0.842  QIAN880136    0.838
  ISOY800104    0.837  MUNV940105    0.829  QIAN880132    0.824
  MUNV940103    0.820  MUNV940104    0.819  CHAM830101    0.814
  CHOP780203    0.811  ROBB760103   -0.834  QIAN880108   -0.836
  QIAN880111   -0.878  QIAN880109   -0.884  PTIO830101   -0.899
I    A/L     R/K     N/M     D/F     C/P     Q/S     E/T     G/W     H/Y     I/V
   -0.14    0.21    0.35    0.66   -0.09    0.11    0.06    0.36   -0.31   -0.51
   -0.80   -0.14   -0.56   -0.25    1.59    0.32    0.21   -0.17   -0.35   -0.70
//
H QIAN880136
D Weights for coil at the window position of 3 (Qian-Sejnowski, 1988)
R LIT:1411084 PMID:3172241
A Qian, N. and Sejnowski, T.J.
T Predicting the secondary structure of globular proteins using neural network 
  models
J J. Mol. Biol. 202, 865-884 (1988)
C QIAN880135    0.838  QIAN880112   -0.812  QIAN880108   -0.843
  QIAN880110   -0.890  QIAN880111   -0.900  QIAN880109   -0.927
I    A/L     R/K     N/M     D/F     C/P     Q/S     E/T     G/W     H/Y     I/V
    0.01   -0.13   -0.11    0.78   -0.31   -0.13    0.09    0.14   -0.56   -0.09
   -0.81   -0.43   -0.49   -0.20    1.14    0.13   -0.02   -0.20    0.10   -0.11
//
H QIAN880137
D Weights for coil at the window position of 4 (Qian-Sejnowski, 1988)
R LIT:1411084 PMID:3172241
A Qian, N. and Sejnowski, T.J.
T Predicting the secondary structure of globular proteins using neural network 
  models
J J. Mol. Biol. 202, 865-884 (1988)
C 
I    A/L     R/K     N/M     D/F     C/P     Q/S     E/T     G/W     H/Y     I/V
   -0.30   -0.09   -0.12    0.44    0.03    0.24    0.18   -0.12   -0.20   -0.07
   -0.18    0.06   -0.44    0.11    0.77   -0.09   -0.27   -0.09   -0.25   -0.06
//
H QIAN880138
D Weights for coil at the window position of 5 (Qian-Sejnowski, 1988)
R LIT:1411084 PMID:3172241
A Qian, N. and Sejnowski, T.J.
T Predicting the secondary structure of globular proteins using neural network 
  models
J J. Mol. Biol. 202, 865-884 (1988)
C 
I    A/L     R/K     N/M     D/F     C/P     Q/S     E/T     G/W     H/Y     I/V
   -0.23   -0.20    0.06    0.34    0.19    0.47    0.28    0.14   -0.22    0.42
   -0.36   -0.15   -0.19   -0.02    0.78   -0.29   -0.30   -0.18    0.07    0.29
//
H QIAN880139
D Weights for coil at the window position of 6 (Qian-Sejnowski, 1988)
R LIT:1411084 PMID:3172241
A Qian, N. and Sejnowski, T.J.
T Predicting the secondary structure of globular proteins using neural network 
  models
J J. Mol. Biol. 202, 865-884 (1988)
C 
I    A/L     R/K     N/M     D/F     C/P     Q/S     E/T     G/W     H/Y     I/V
    0.08   -0.01   -0.06    0.04    0.37    0.48    0.36   -0.02   -0.45    0.09
    0.24   -0.27    0.16    0.34    0.16   -0.35   -0.04   -0.06   -0.20    0.18
//
H RACS770101
D Average reduced distance for C-alpha (Rackovsky-Scheraga, 1977)
R LIT:2004126b PMID:271950
A Rackovsky, S. and Scheraga, H.A.
T Hydrophobicity, hydrophilicity, and the radial and orientational 
  distributions of residues in native proteins
J Proc. Natl. Acad. Sci. USA 74, 5248-5251 (1977)
C MEIH800101    0.973  RACS770102    0.946  MIYS990102    0.921
  MIYS990101    0.920  MEIH800102    0.905  CORJ870108    0.891
  MIYS990103    0.887  MIYS990104    0.884  FASG890101    0.872
  PARJ860101    0.871  KARP850102    0.869  MIYS990105    0.866
  GUYH850102    0.859  GUYH850101    0.853  GUYH850103    0.844
  KARP850101    0.837  VINM940101    0.835  OOBM770103    0.835
  VINM940103    0.829  KRIW790101    0.828  CHOP780203    0.827
  PUNT030101    0.821  FUKS010103    0.819  KRIW790102    0.814
  PRAM900104    0.809  LEVM780103    0.808  PARS000101    0.804
  RACS770103    0.801  CORJ870102   -0.802  SWER830101   -0.803
  GUOD860101   -0.805  NISK800101   -0.805  NADH010103   -0.807
  CASG920101   -0.807  NADH010104   -0.813  CIDH920102   -0.825
  PONP800102   -0.827  ZHOH040103   -0.835  CIDH920101   -0.837
  ROBB790101   -0.839  BEGF750102   -0.840  MEIH800103   -0.845
  RICJ880111   -0.846  BASU050103   -0.848  BASU050101   -0.850
  BASU050102   -0.854  CORJ870104   -0.860  PONP800101   -0.863
  CIDH920104   -0.864  PLIV810101   -0.868  CORJ870103   -0.870
  BIOV880102   -0.875  CORJ870105   -0.876  MANP780101   -0.878
  CORJ870106   -0.879  ROSG850102   -0.880  CIDH920103   -0.881
  PONP930101   -0.886  RADA880108   -0.887  CIDH920105   -0.887
  BIOV880101   -0.893  CORJ870107   -0.898  PONP800107   -0.905
  WERD780101   -0.912  NISK860101   -0.923  MIYS850101   -0.940
I    A/L     R/K     N/M     D/F     C/P     Q/S     E/T     G/W     H/Y     I/V
   0.934   0.962   0.986   0.994   0.900   1.047   0.986   1.015   0.882   0.766
   0.825   1.040   0.804   0.773   1.047   1.056   1.008   0.848   0.931   0.825
//
H RACS770102
D Average reduced distance for side chain (Rackovsky-Scheraga, 1977)
R LIT:2004126b PMID:271950
A Rackovsky, S. and Scheraga, H.A.
T Hydrophobicity, hydrophilicity, and the radial and orientational 
  distributions of residues in native proteins
J Proc. Natl. Acad. Sci. USA 74, 5248-5251 (1977) (Gly 0.080)
C MEIH800102    0.987  MEIH800101    0.963  RACS770101    0.946
  FASG890101    0.935  GUYH850101    0.934  MIYS990102    0.919
  MIYS990101    0.917  MIYS990103    0.908  KRIW790102    0.895
  PUNT030101    0.894  MIYS990105    0.893  MIYS990104    0.892
  RACS770103    0.889  KRIW790101    0.871  CORJ870108    0.863
  GUYH850102    0.853  KARP850102    0.852  GUYH850104    0.849
  VINM940101    0.844  VINM940103    0.839  OOBM770101    0.838
  PARJ860101    0.834  PUNT030102    0.828  OOBM770103    0.828
  ROSM880102    0.824  JANJ780103    0.823  CHOC760102    0.809
  WOLS870101    0.802  NADH010105   -0.800  DESM900101   -0.801
  BASU050102   -0.807  NADH010101   -0.808  BASU050101   -0.813
  NISK800101   -0.818  CIDH920105   -0.830  ZHOH040103   -0.832
  CIDH920103   -0.834  CORJ870101   -0.837  CORJ870104   -0.838
  CORJ870106   -0.839  CORJ870105   -0.839  FAUJ830101   -0.843
  KYTJ820101   -0.844  OLSK800101   -0.845  CASG920101   -0.849
  JANJ790102   -0.851  CORJ870103   -0.852  CIDH920104   -0.854
  JURD980101   -0.855  EISD860103   -0.858  PLIV810101   -0.859
  PONP800103   -0.860  BASU050103   -0.861  PONP800102   -0.864
  MANP780101   -0.865  DESM900102   -0.867  JANJ780102   -0.869
  PONP800101   -0.870  PONP930101   -0.871  CORJ870107   -0.871
  CHOC760103   -0.875  PONP800107   -0.878  NADH010104   -0.883
  NADH010103   -0.893  NADH010102   -0.899  WERD780101   -0.906
  NISK860101   -0.913  MEIH800103   -0.918  BIOV880102   -0.932
  BIOV880101   -0.937  ROSG850102   -0.940  RADA880108   -0.942
  MIYS850101   -0.943
I    A/L     R/K     N/M     D/F     C/P     Q/S     E/T     G/W     H/Y     I/V
   0.941   1.112   1.038   1.071   0.866   1.150   1.100   1.055   0.911   0.742
   0.798   1.232   0.781   0.723   1.093   1.082   1.043   0.867   1.050   0.817
//
H RACS770103
D Side chain orientational preference (Rackovsky-Scheraga, 1977)
R LIT:2004126b PMID:271950
A Rackovsky, S. and Scheraga, H.A.
T Hydrophobicity, hydrophilicity, and the radial and orientational 
  distributions of residues in native proteins
J Proc. Natl. Acad. Sci. USA 74, 5248-5251 (1977) (Gly !) (Ratio of the numbers 
  of occurrences in two orientations)
C MEIH800102    0.903  RACS770102    0.889  KRIW790102    0.889
  OOBM770101    0.871  MIYS990105    0.852  JANJ780103    0.847
  FASG890101    0.842  MIYS990103    0.840  GUYH850104    0.839
  MEIH800101    0.837  MIYS990104    0.833  VINM940101    0.830
  PUNT030101    0.830  OOBM770103    0.823  GUYH850102    0.821
  GUYH850101    0.816  VINM940104    0.804  RACS770101    0.801
  CORJ870107   -0.808  PONP800102   -0.809  MIYS850101   -0.818
  PONP800103   -0.819  CORJ870103   -0.827  JANJ780102   -0.828
  NADH010104   -0.832  CORJ870101   -0.832  JANJ790102   -0.834
  DESM900101   -0.837  NISK860101   -0.837  WERD780101   -0.846
  CASG920101   -0.846  WARP780101   -0.848  NADH010103   -0.851
  BIOV880101   -0.856  RADA880108   -0.863  DESM900102   -0.868
  NADH010102   -0.876  ROSG850102   -0.901  BIOV880102   -0.906
  MEIH800103   -0.919
I    A/L     R/K     N/M     D/F     C/P     Q/S     E/T     G/W     H/Y     I/V
    1.16    1.72    1.97    2.66    0.50    3.87    2.40    1.63    0.86    0.57
    0.51    3.90    0.40    0.43    2.04    1.61    1.48    0.75    1.72    0.59
//
H RACS820101
D Average relative fractional occurrence in A0(i) (Rackovsky-Scheraga, 1982)
R LIT:0903736
A Rackovsky, S. and Scheraga, H.A.
T Differential geometry and polymer conformation. 4. Conformational and 
  nucleation properties of individual amino acids
J Macromolecules 15, 1340-1346 (1982)
C 
I    A/L     R/K     N/M     D/F     C/P     Q/S     E/T     G/W     H/Y     I/V
    0.85    2.02    0.88    1.50    0.90    1.71    1.79    1.54    1.59    0.67
    1.03    0.88    1.17    0.85    1.47    1.50    1.96    0.83    1.34    0.89
//
H RACS820102
D Average relative fractional occurrence in AR(i) (Rackovsky-Scheraga, 1982)
R LIT:0903736
A Rackovsky, S. and Scheraga, H.A.
T Differential geometry and polymer conformation. 4. Conformational and 
  nucleation properties of individual amino acids
J Macromolecules 15, 1340-1346 (1982)
C 
I    A/L     R/K     N/M     D/F     C/P     Q/S     E/T     G/W     H/Y     I/V
    1.58    1.14    0.77    0.98    1.04    1.24    1.49    0.66    0.99    1.09
    1.21    1.27    1.41    1.00    1.46    1.05    0.87    1.23    0.68    0.88
//
H RACS820103
D Average relative fractional occurrence in AL(i) (Rackovsky-Scheraga, 1982)
R LIT:0903736
A Rackovsky, S. and Scheraga, H.A.
T Differential geometry and polymer conformation. 4. Conformational and 
  nucleation properties of individual amino acids
J Macromolecules 15, 1340-1346 (1982)
C 
I    A/L     R/K     N/M     D/F     C/P     Q/S     E/T     G/W     H/Y     I/V
    0.82    2.60    2.07    2.64    0.00    0.00    2.62    1.63    0.00    2.32
    0.00    2.86    0.00    0.00    0.00    1.23    2.48    0.00    1.90    1.62
//
H RACS820104
D Average relative fractional occurrence in EL(i) (Rackovsky-Scheraga, 1982)
R LIT:0903736
A Rackovsky, S. and Scheraga, H.A.
T Differential geometry and polymer conformation. 4. Conformational and 
  nucleation properties of individual amino acids
J Macromolecules 15, 1340-1346 (1982)
C 
I    A/L     R/K     N/M     D/F     C/P     Q/S     E/T     G/W     H/Y     I/V
    0.78    1.75    1.32    1.25    3.14    0.93    0.94    1.13    1.03    1.26
    0.91    0.85    0.41    1.07    1.73    1.31    1.57    0.98    1.31    1.11
//
H RACS820105
D Average relative fractional occurrence in E0(i) (Rackovsky-Scheraga, 1982)
R LIT:0903736
A Rackovsky, S. and Scheraga, H.A.
T Differential geometry and polymer conformation. 4. Conformational and 
  nucleation properties of individual amino acids
J Macromolecules 15, 1340-1346 (1982)
C NAKH900102   -0.839
I    A/L     R/K     N/M     D/F     C/P     Q/S     E/T     G/W     H/Y     I/V
    0.88    0.99    1.02    1.16    1.14    0.93    1.01    0.70    1.87    1.61
    1.09    0.83    1.71    1.52    0.87    1.14    0.96    1.96    1.68    1.56
//
H RACS820106
D Average relative fractional occurrence in ER(i) (Rackovsky-Scheraga, 1982)
R LIT:0903736
A Rackovsky, S. and Scheraga, H.A.
T Differential geometry and polymer conformation. 4. Conformational and 
  nucleation properties of individual amino acids
J Macromolecules 15, 1340-1346 (1982)
C ISOY800108    0.831
I    A/L     R/K     N/M     D/F     C/P     Q/S     E/T     G/W     H/Y     I/V
    0.30    0.90    2.73    1.26    0.72    0.97    1.33    3.09    1.33    0.45
    0.96    0.71    1.89    1.20    0.83    1.16    0.97    1.58    0.86    0.64
//
H RACS820107
D Average relative fractional occurrence in A0(i-1) (Rackovsky-Scheraga, 1982)
R LIT:0903736
A Rackovsky, S. and Scheraga, H.A.
T Differential geometry and polymer conformation. 4. Conformational and 
  nucleation properties of individual amino acids
J Macromolecules 15, 1340-1346 (1982)
C 
I    A/L     R/K     N/M     D/F     C/P     Q/S     E/T     G/W     H/Y     I/V
    0.40    1.20    1.24    1.59    2.98    0.50    1.26    1.89    2.71    1.31
    0.57    0.87    0.00    1.27    0.38    0.92    1.38    1.53    1.79    0.95
//
H RACS820108
D Average relative fractional occurrence in AR(i-1) (Rackovsky-Scheraga, 1982)
R LIT:0903736
A Rackovsky, S. and Scheraga, H.A.
T Differential geometry and polymer conformation. 4. Conformational and 
  nucleation properties of individual amino acids
J Macromolecules 15, 1340-1346 (1982)
C KANM800101    0.914  LEVM780101    0.904  PRAM900102    0.904
  ISOY800101    0.904  ROBB760101    0.889  LEVM780104    0.889
  PALJ810102    0.881  GEIM800101    0.880  PALJ810101    0.872
  CHOP780201    0.868  QIAN880106    0.866  MAXF760101    0.860
  KANM800103    0.858  ROBB760103    0.851  GEIM800104    0.851
  TANS770101    0.845  AURR980112    0.840  CRAJ730101    0.839
  QIAN880107    0.831  QIAN880108    0.820  NAGK730101    0.820
  QIAN880105    0.820  AURR980114    0.818  BURA740101    0.809
  AURR980109    0.804  AURR980115    0.802  MUNV940101   -0.859
  MUNV940102   -0.894
I    A/L     R/K     N/M     D/F     C/P     Q/S     E/T     G/W     H/Y     I/V
    1.48    1.02    0.99    1.19    0.86    1.42    1.43    0.46    1.27    1.12
    1.33    1.36    1.41    1.30    0.25    0.89    0.81    1.27    0.91    0.93
//
H RACS820109
D Average relative fractional occurrence in AL(i-1) (Rackovsky-Scheraga, 1982)
R LIT:0903736
A Rackovsky, S. and Scheraga, H.A.
T Differential geometry and polymer conformation. 4. Conformational and 
  nucleation properties of individual amino acids
J Macromolecules 15, 1340-1346 (1982)
C ISOY800108    0.848  MAXF760104    0.844
I    A/L     R/K     N/M     D/F     C/P     Q/S     E/T     G/W     H/Y     I/V
    0.00    0.00    4.14    2.15    0.00    0.00    0.00    6.49    0.00    0.00
    0.00    0.00    0.00    2.11    1.99    0.00    1.24    0.00    1.90    0.00
//
H RACS820110
D Average relative fractional occurrence in EL(i-1) (Rackovsky-Scheraga, 1982)
R LIT:0903736
A Rackovsky, S. and Scheraga, H.A.
T Differential geometry and polymer conformation. 4. Conformational and 
  nucleation properties of individual amino acids
J Macromolecules 15, 1340-1346 (1982)
C MUNV940105    0.833  MUNV940104    0.831  AVBF000102   -0.801
  ROBB760104   -0.818
I    A/L     R/K     N/M     D/F     C/P     Q/S     E/T     G/W     H/Y     I/V
    1.02    1.00    1.31    1.76    1.05    1.05    0.83    2.39    0.40    0.83
    1.06    0.94    1.33    0.41    2.73    1.18    0.77    1.22    1.09    0.88
//
H RACS820111
D Average relative fractional occurrence in E0(i-1) (Rackovsky-Scheraga, 1982)
R LIT:0903736
A Rackovsky, S. and Scheraga, H.A.
T Differential geometry and polymer conformation. 4. Conformational and 
  nucleation properties of individual amino acids
J Macromolecules 15, 1340-1346 (1982)
C TANS770103    0.841  MAXF760102    0.815  ROBB760105    0.803
I    A/L     R/K     N/M     D/F     C/P     Q/S     E/T     G/W     H/Y     I/V
    0.93    1.52    0.92    0.60    1.08    0.94    0.73    0.78    1.08    1.74
    1.03    1.00    1.31    1.51    1.37    0.97    1.38    1.12    1.65    1.70
//
H RACS820112
D Average relative fractional occurrence in ER(i-1) (Rackovsky-Scheraga, 1982)
R LIT:0903736
A Rackovsky, S. and Scheraga, H.A.
T Differential geometry and polymer conformation. 4. Conformational and 
  nucleation properties of individual amino acids
J Macromolecules 15, 1340-1346 (1982)
C 
I    A/L     R/K     N/M     D/F     C/P     Q/S     E/T     G/W     H/Y     I/V
    0.99    1.19    1.15    1.18    2.32    1.52    1.36    1.40    1.06    0.81
    1.26    0.91    1.00    1.25    0.00    1.50    1.18    1.33    1.09    1.01
//
H RACS820113
D Value of theta(i) (Rackovsky-Scheraga, 1982)
R LIT:0903736
A Rackovsky, S. and Scheraga, H.A.
T Differential geometry and polymer conformation. 4. Conformational and 
  nucleation properties of individual amino acids
J Macromolecules 15, 1340-1346 (1982)
C 
I    A/L     R/K     N/M     D/F     C/P     Q/S     E/T     G/W     H/Y     I/V
   17.05   21.25   34.81   19.27   28.84   15.42   20.12   38.14   23.07   16.66
   10.89   16.46   20.61   16.26   23.94   19.95   18.92   23.36   26.49   17.06
//
H RACS820114
D Value of theta(i-1) (Rackovsky-Scheraga, 1982)
R LIT:0903736
A Rackovsky, S. and Scheraga, H.A.
T Differential geometry and polymer conformation. 4. Conformational and 
  nucleation properties of individual amino acids
J Macromolecules 15, 1340-1346 (1982)
C MUNV940102    0.877  ONEK900102    0.855  MUNV940101    0.828
  ROBB760103   -0.806  BLAM930101   -0.862  ONEK900101   -0.880
I    A/L     R/K     N/M     D/F     C/P     Q/S     E/T     G/W     H/Y     I/V
   14.53   17.82   13.59   19.78   30.57   22.18   18.19   37.16   22.63   20.28
   14.30   14.07   20.61   19.61   52.63   18.56   21.09   19.78   26.36   21.87
//
H RADA880101
D Transfer free energy from chx to wat (Radzicka-Wolfenden, 1988)
R LIT:1405051b
A Radzicka, A. and Wolfenden, R.
T Comparing the polarities of the amino acids: Side-chain distribution 
  coefficients between the vapor phase, cyclohexane, 1-octanol, and neutral 
  aqueous solution
J Biochemistry 27, 1664-1670 (1988) (Pro missing)
C EISD840101    0.968  WOLR810101    0.939  JACR890101    0.936
  ROSM880105    0.933  WOLR790101    0.933  BLAS910101    0.922
  NADH010101    0.902  RADA880104    0.901  JURD980101    0.893
  EISD860101    0.891  KYTJ820101    0.884  RADA880107    0.881
  FAUJ830101    0.873  JANJ780102    0.855  CHOC760103    0.853
  EISD860103    0.850  NADH010102    0.845  COWR900101    0.840
  OLSK800101    0.840  JANJ790102    0.839  DESM900102    0.828
  BASU050103    0.809  NADH010103    0.809  RADA880108    0.807
  YUTK870101    0.803  WOEC730101   -0.812  CHOC760102   -0.814
  GUYH850101   -0.815  JANJ780103   -0.817  WOLS870101   -0.823
  HOPT810101   -0.829  GUYH850104   -0.831  FAUJ880110   -0.838
  LEVM760101   -0.838  JANJ780101   -0.844  GRAR740102   -0.861
  OOBM770101   -0.863  FAUJ880109   -0.873  PUNT030102   -0.881
  KIDA850101   -0.883  PUNT030101   -0.886  GUYH850105   -0.899
  ROSM880102   -0.917  VHEG790101   -0.925  ENGD860101   -0.932
  PRAM900101   -0.932  KUHL950101   -0.950  ROSM880101   -0.978
I    A/L     R/K     N/M     D/F     C/P     Q/S     E/T     G/W     H/Y     I/V
    1.81  -14.92   -6.64   -8.72    1.28   -5.54   -6.81    0.94   -4.66    4.92
    4.92   -5.55    2.35    2.98      0.   -3.40   -2.57    2.33   -0.14    4.04
//
H RADA880102
D Transfer free energy from oct to wat (Radzicka-Wolfenden, 1988)
R LIT:1405051b
A Radzicka, A. and Wolfenden, R.
T Comparing the polarities of the amino acids: Side-chain distribution 
  coefficients between the vapor phase, cyclohexane, 1-octanol, and neutral 
  aqueous solution
J Biochemistry 27, 1664-1670 (1988) (Pro Cys Asp missing)
C NOZY710101    0.917  EISD860101    0.912  MEEJ800102    0.900
  ROSM880105    0.870  CIDH920102    0.862  CIDH920105    0.861
  ZIMJ680105    0.851  FAUJ830101    0.846  PLIV810101    0.845
  TAKK010101    0.830  GUOD860101    0.829  ZHOH040101    0.828
  VENT840101    0.826  BLAS910101    0.826  MIYS850101    0.824
  CORJ870102    0.821  SWER830101    0.820  CIDH920103    0.819
  CIDH920104    0.817  BASU050103    0.815  MEEJ810102    0.813
  ZHOH040103    0.813  BROC820101    0.811  BASU050102    0.809
  PUNT030102   -0.811  MEIH800101   -0.816  VHEG790101   -0.818
  PUNT030101   -0.821  MIYS990102   -0.834  MIYS990101   -0.837
  LEVM760101   -0.838  BULH740101   -0.856  HOPT810101   -0.859
  WOLS870101   -0.873  PARJ860101   -0.883
I    A/L     R/K     N/M     D/F     C/P     Q/S     E/T     G/W     H/Y     I/V
    0.52   -1.32   -0.01      0.      0.   -0.07   -0.79      0.    0.95    2.04
    1.76    0.08    1.32    2.09      0.    0.04    0.27    2.51    1.63    1.18
//
H RADA880103
D Transfer free energy from vap to chx (Radzicka-Wolfenden, 1988)
R LIT:1405051b
A Radzicka, A. and Wolfenden, R.
T Comparing the polarities of the amino acids: Side-chain distribution 
  coefficients between the vapor phase, cyclohexane, 1-octanol, and neutral 
  aqueous solution
J Biochemistry 27, 1664-1670 (1988) (Pro missing)
C FAUJ880104   -0.806  CHAM830105   -0.808  HUTJ700102   -0.812
  ROSG850101   -0.814  FAUJ880106   -0.823  MCMT640101   -0.833
  HARY940101   -0.840  GOLD730102   -0.864  BIGC670101   -0.865
  KRIW790103   -0.871  PONJ960101   -0.873  TSAJ990101   -0.875
  TSAJ990102   -0.879  GRAR740103   -0.881  CHOC750101   -0.892
  LEVM760105   -0.893  RADA880106   -0.895  CHAM830106   -0.901
  CHAM820101   -0.912  LEVM760102   -0.913  FAUJ880103   -0.923
  CHOC760101   -0.924  FASG760101   -0.954
I    A/L     R/K     N/M     D/F     C/P     Q/S     E/T     G/W     H/Y     I/V
    0.13     -5.   -3.04   -2.23   -2.52   -3.84   -3.43    1.45   -5.61   -2.77
   -2.64   -3.97   -3.83   -3.74      0.   -1.66   -2.31   -8.21   -5.97   -2.05
//
H RADA880104
D Transfer free energy from chx to oct (Radzicka-Wolfenden, 1988)
R LIT:1405051b
A Radzicka, A. and Wolfenden, R.
T Comparing the polarities of the amino acids: Side-chain distribution 
  coefficients between the vapor phase, cyclohexane, 1-octanol, and neutral 
  aqueous solution
J Biochemistry 27, 1664-1670 (1988) (Pro Cys Asp missing)
C WOLR790101    0.926  RADA880105    0.918  WOLR810101    0.910
  EISD840101    0.908  RADA880101    0.901  RADA880107    0.897
  JACR890101    0.868  JURD980101    0.824  CHOC760103    0.821
  KYTJ820101    0.819  NADH010101    0.819  COWR900101    0.818
  OLSK800101    0.814  ENGD860101   -0.803  PRAM900101   -0.803
  KIDA850101   -0.805  JANJ780101   -0.825  CHOC760102   -0.830
  KUHL950101   -0.847  ROSM880102   -0.855  ROSM880101   -0.863
  GUYH850105   -0.899  FAUJ880109   -0.926
I    A/L     R/K     N/M     D/F     C/P     Q/S     E/T     G/W     H/Y     I/V
    1.29  -13.60   -6.63      0.      0.   -5.47   -6.02    0.94   -5.61    2.88
    3.16   -5.63    1.03    0.89      0.   -3.44   -2.84   -0.18   -1.77    2.86
//
H RADA880105
D Transfer free energy from vap to oct (Radzicka-Wolfenden, 1988)
R LIT:1405051b
A Radzicka, A. and Wolfenden, R.
T Comparing the polarities of the amino acids: Side-chain distribution 
  coefficients between the vapor phase, cyclohexane, 1-octanol, and neutral 
  aqueous solution
J Biochemistry 27, 1664-1670 (1988) (Pro Cys Asp missing)
C RADA880104    0.918  WOLR790101    0.903  WOLR810101    0.875
  RADA880107    0.846  GUYH850105   -0.809  FAUJ880109   -0.889
I    A/L     R/K     N/M     D/F     C/P     Q/S     E/T     G/W     H/Y     I/V
    1.42  -18.60   -9.67      0.      0.   -9.31   -9.45    2.39  -11.22    0.11
    0.52   -9.60   -2.80   -2.85      0.   -5.10   -5.15   -8.39   -7.74    0.81
//
H RADA880106
D Accessible surface area (Radzicka-Wolfenden, 1988)
R LIT:1405051b
A Radzicka, A. and Wolfenden, R.
T Comparing the polarities of the amino acids: Side-chain distribution 
  coefficients between the vapor phase, cyclohexane, 1-octanol, and neutral 
  aqueous solution
J Biochemistry 27, 1664-1670 (1988) (Pro missing)
C CHAM830106    0.922  GRAR740103    0.920  KRIW790103    0.883
  CHOC760101    0.875  LEVM760102    0.871  LEVM760105    0.871
  FASG760101    0.870  FAUJ880103    0.869  CHOC750101    0.867
  TSAJ990102    0.864  TSAJ990101    0.861  PONJ960101    0.860
  BIGC670101    0.856  GOLD730102    0.854  CHAM820101    0.847
  HARY940101    0.846  ROSG850101    0.814  RADA880103   -0.895
I    A/L     R/K     N/M     D/F     C/P     Q/S     E/T     G/W     H/Y     I/V
    93.7   250.4   146.3   142.6   135.2   177.7   182.9    52.6   188.1   182.2
   173.7   215.2   197.6   228.6      0.   109.5   142.1   271.6   239.9   157.2
//
H RADA880107
D Energy transfer from out to in(95%buried) (Radzicka-Wolfenden, 1988)
R LIT:1405051b
A Radzicka, A. and Wolfenden, R.
T Comparing the polarities of the amino acids: Side-chain distribution 
  coefficients between the vapor phase, cyclohexane, 1-octanol, and neutral 
  aqueous solution
J Biochemistry 27, 1664-1670 (1988) (Pro missing)
C EISD840101    0.927  JANJ790102    0.906  WOLR790101    0.905
  RADA880104    0.897  JACR890101    0.895  WOLR810101    0.890
  RADA880101    0.881  OLSK800101    0.874  CHOC760103    0.870
  JANJ780102    0.856  RADA880105    0.846  JURD980101    0.842
  KYTJ820101    0.828  NADH010102    0.823  EISD860103    0.812
  COWR900101    0.810  EISD860102   -0.837  KIDA850101   -0.837
  OOBM770101   -0.854  JANJ780103   -0.856  KUHL950101   -0.857
  ENGD860101   -0.865  PRAM900101   -0.865  ROSM880101   -0.867
  ROSM880102   -0.894  GUYH850104   -0.896  JANJ780101   -0.917
  CHOC760102   -0.925  GUYH850105   -0.953  FAUJ880109   -0.957
I    A/L     R/K     N/M     D/F     C/P     Q/S     E/T     G/W     H/Y     I/V
   -0.29   -2.71   -1.18   -1.02      0.   -1.53   -0.90   -0.34   -0.94    0.24
   -0.12   -2.05   -0.24      0.      0.   -0.75   -0.71   -0.59   -1.02    0.09
//
H RADA880108
D Mean polarity (Radzicka-Wolfenden, 1988)
R LIT:1405051b
A Radzicka, A. and Wolfenden, R.
T Comparing the polarities of the amino acids: Side-chain distribution 
  coefficients between the vapor phase, cyclohexane, 1-octanol, and neutral 
  aqueous solution
J Biochemistry 27, 1664-1670 (1988) (Pro missing)
C BIOV880101    0.981  ROSG850102    0.967  MIYS850101    0.950
  NISK860101    0.950  BIOV880102    0.942  PONP800102    0.938
  PONP800103    0.934  PONP800101    0.934  FAUJ830101    0.932
  WERD780101    0.930  BASU050103    0.926  NADH010103    0.919
  MEIH800103    0.916  NADH010104    0.915  CIDH920104    0.914
  NADH010102    0.911  PLIV810101    0.906  ZHOH040103    0.904
  CASG920101    0.903  NISK800101    0.902  MANP780101    0.900
  CIDH920105    0.898  CORJ870101    0.895  PONP930101    0.891
  CIDH920103    0.891  CORJ870107    0.889  PONP800108    0.889
  DESM900102    0.881  CORJ870104    0.880  CORJ870103    0.876
  EISD860103    0.873  BASU050102    0.870  JANJ780102    0.869
  BASU050101    0.867  ROBB790101    0.867  CORJ870106    0.863
  ROSM880105    0.861  CIDH920101    0.858  JURD980101    0.857
  CORJ870105    0.854  JANJ790102    0.853  NADH010105    0.845
  EISD860101    0.844  KYTJ820101    0.842  NADH010101    0.838
  PONP800106    0.835  CIDH920102    0.833  CHOC760103    0.830
  BLAS910101    0.826  SWER830101    0.826  JANJ790101    0.824
  CORJ870102    0.823  EISD840101    0.817  GUOD860101    0.812
  DESM900101    0.812  RADA880101    0.807  MEEJ810101    0.804
  PONP800107    0.800  KARP850101   -0.804  JANJ780103   -0.805
  FUKS010102   -0.815  LEVM760101   -0.824  WOEC730101   -0.825
  ROSM880101   -0.831  HOPT810101   -0.831  KUHL950101   -0.839
  FUKS010103   -0.840  WOLS870101   -0.840  VINM940102   -0.846
  GUYH850104   -0.847  KRIW710101   -0.847  FUKS010104   -0.851
  KRIW790102   -0.856  ROSM880102   -0.861  VINM940103   -0.862
  RACS770103   -0.863  OOBM770101   -0.864  PARJ860101   -0.865
  PUNT030102   -0.869  GUYH850103   -0.870  KIDA850101   -0.875
  OOBM770103   -0.878  KARP850102   -0.879  PUNT030101   -0.884
  RACS770101   -0.887  CORJ870108   -0.893  KRIW790101   -0.897
  GRAR740102   -0.899  GUYH850102   -0.902  VINM940101   -0.906
  MIYS990101   -0.932  MIYS990102   -0.934  MEIH800101   -0.940
  RACS770102   -0.942  MIYS990104   -0.943  GUYH850101   -0.948
  MIYS990105   -0.950  MIYS990103   -0.950  MEIH800102   -0.953
  FASG890101   -0.977
I    A/L     R/K     N/M     D/F     C/P     Q/S     E/T     G/W     H/Y     I/V
   -0.06   -0.84   -0.48   -0.80    1.36   -0.73   -0.77   -0.41    0.49    1.31
    1.21   -1.18    1.27    1.27      0.   -0.50   -0.27    0.88    0.33    1.09
//
H RICJ880101
D Relative preference value at N" (Richardson-Richardson, 1988)
R LIT:1408116 PMID:3381086
A Richardson, J.S. and Richardson, D.C.
T Amino acid preferences for specific locations at the ends of alpha helices
J Science 240, 1648-1652 (1988)
C RICJ880102    1.000
I    A/L     R/K     N/M     D/F     C/P     Q/S     E/T     G/W     H/Y     I/V
     0.7     0.4     1.2     1.4     0.6      1.      1.     1.6     1.2     0.9
     0.9      1.     0.3     1.2     0.7     1.6     0.3     1.1     1.9     0.7
//
H RICJ880102
D Relative preference value at N' (Richardson-Richardson, 1988)
R LIT:1408116 PMID:3381086
A Richardson, J.S. and Richardson, D.C.
T Amino acid preferences for specific locations at the ends of alpha helices
J Science 240, 1648-1652 (1988)
C RICJ880101    1.000
I    A/L     R/K     N/M     D/F     C/P     Q/S     E/T     G/W     H/Y     I/V
     0.7     0.4     1.2     1.4     0.6      1.      1.     1.6     1.2     0.9
     0.9      1.     0.3     1.2     0.7     1.6     0.3     1.1     1.9     0.7
//
H RICJ880103
D Relative preference value at N-cap (Richardson-Richardson, 1988)
R LIT:1408116 PMID:3381086
A Richardson, J.S. and Richardson, D.C.
T Amino acid preferences for specific locations at the ends of alpha helices
J Science 240, 1648-1652 (1988)
C 
I    A/L     R/K     N/M     D/F     C/P     Q/S     E/T     G/W     H/Y     I/V
     0.5     0.4     3.5     2.1     0.6     0.4     0.4     1.8     1.1     0.2
     0.2     0.7     0.8     0.2     0.8     2.3     1.6     0.3     0.8     0.1
//
H RICJ880104
D Relative preference value at N1 (Richardson-Richardson, 1988)
R LIT:1408116 PMID:3381086
A Richardson, J.S. and Richardson, D.C.
T Amino acid preferences for specific locations at the ends of alpha helices
J Science 240, 1648-1652 (1988)
C 
I    A/L     R/K     N/M     D/F     C/P     Q/S     E/T     G/W     H/Y     I/V
     1.2     0.7     0.7     0.8     0.8     0.7     2.2     0.3     0.7     0.9
     0.9     0.6     0.3     0.5     2.6     0.7     0.8     2.1     1.8     1.1
//
H RICJ880105
D Relative preference value at N2 (Richardson-Richardson, 1988)
R LIT:1408116 PMID:3381086
A Richardson, J.S. and Richardson, D.C.
T Amino acid preferences for specific locations at the ends of alpha helices
J Science 240, 1648-1652 (1988)
C 
I    A/L     R/K     N/M     D/F     C/P     Q/S     E/T     G/W     H/Y     I/V
     1.6     0.9     0.7     2.6     1.2     0.8      2.     0.9     0.7     0.7
     0.3      1.      1.     0.9     0.5     0.8     0.7     1.7     0.4     0.6
//
H RICJ880106
D Relative preference value at N3 (Richardson-Richardson, 1988)
R LIT:1408116 PMID:3381086
A Richardson, J.S. and Richardson, D.C.
T Amino acid preferences for specific locations at the ends of alpha helices
J Science 240, 1648-1652 (1988)
C FAUJ880112    0.849  AURR980107    0.800
I    A/L     R/K     N/M     D/F     C/P     Q/S     E/T     G/W     H/Y     I/V
      1.     0.4     0.7     2.2     0.6     1.5     3.3     0.6     0.7     0.4
     0.6     0.8      1.     0.6     0.4     0.4      1.     1.4     1.2     1.1
//
H RICJ880107
D Relative preference value at N4 (Richardson-Richardson, 1988)
R LIT:1408116 PMID:3381086
A Richardson, J.S. and Richardson, D.C.
T Amino acid preferences for specific locations at the ends of alpha helices
J Science 240, 1648-1652 (1988)
C CHOP780210   -0.818
I    A/L     R/K     N/M     D/F     C/P     Q/S     E/T     G/W     H/Y     I/V
     1.1     1.5      0.     0.3     1.1     1.3     0.5     0.4     1.5     1.1
     2.6     0.8     1.7     1.9     0.1     0.4     0.5     3.1     0.6     1.5
//
H RICJ880108
D Relative preference value at N5 (Richardson-Richardson, 1988)
R LIT:1408116 PMID:3381086
A Richardson, J.S. and Richardson, D.C.
T Amino acid preferences for specific locations at the ends of alpha helices
J Science 240, 1648-1652 (1988)
C 
I    A/L     R/K     N/M     D/F     C/P     Q/S     E/T     G/W     H/Y     I/V
     1.4     1.2     1.2     0.6     1.6     1.4     0.9     0.6     0.9     0.9
     1.1     1.9     1.7      1.     0.3     1.1     0.6     1.4     0.2     0.8
//
H RICJ880109
D Relative preference value at Mid (Richardson-Richardson, 1988)
R LIT:1408116 PMID:3381086
A Richardson, J.S. and Richardson, D.C.
T Amino acid preferences for specific locations at the ends of alpha helices
J Science 240, 1648-1652 (1988)
C QIAN880106    0.834  ROBB760103    0.831  KANM800103    0.829
  AURR980109    0.828  AURR980113    0.808  CHAM830101   -0.826
I    A/L     R/K     N/M     D/F     C/P     Q/S     E/T     G/W     H/Y     I/V
     1.8     1.3     0.9      1.     0.7     1.3     0.8     0.5      1.     1.2
     1.2     1.1     1.5     1.3     0.3     0.6      1.     1.5     0.8     1.2
//
H RICJ880110
D Relative preference value at C5 (Richardson-Richardson, 1988)
R LIT:1408116 PMID:3381086
A Richardson, J.S. and Richardson, D.C.
T Amino acid preferences for specific locations at the ends of alpha helices
J Science 240, 1648-1652 (1988)
C 
I    A/L     R/K     N/M     D/F     C/P     Q/S     E/T     G/W     H/Y     I/V
     1.8      1.     0.6     0.7      0.      1.     1.1     0.5     2.4     1.3
     1.2     1.4     2.7     1.9     0.3     0.5     0.5     1.1     1.3     0.4
//
H RICJ880111
D Relative preference value at C4 (Richardson-Richardson, 1988)
R LIT:1408116 PMID:3381086
A Richardson, J.S. and Richardson, D.C.
T Amino acid preferences for specific locations at the ends of alpha helices
J Science 240, 1648-1652 (1988)
C MEIH800101   -0.802  CHOP780210   -0.804  BHAR880101   -0.813
  RACS770101   -0.846
I    A/L     R/K     N/M     D/F     C/P     Q/S     E/T     G/W     H/Y     I/V
     1.3     0.8     0.6     0.5     0.7     0.2     0.7     0.5     1.9     1.6
     1.4      1.     2.8     2.9      0.     0.5     0.6     2.1     0.8     1.4
//
H RICJ880112
D Relative preference value at C3 (Richardson-Richardson, 1988)
R LIT:1408116 PMID:3381086
A Richardson, J.S. and Richardson, D.C.
T Amino acid preferences for specific locations at the ends of alpha helices
J Science 240, 1648-1652 (1988)
C 
I    A/L     R/K     N/M     D/F     C/P     Q/S     E/T     G/W     H/Y     I/V
     0.7     0.8     0.8     0.6     0.2     1.3     1.6     0.1     1.1     1.4
     1.9     2.2      1.     1.8      0.     0.6     0.7     0.4     1.1     1.3
//
H RICJ880113
D Relative preference value at C2 (Richardson-Richardson, 1988)
R LIT:1408116 PMID:3381086
A Richardson, J.S. and Richardson, D.C.
T Amino acid preferences for specific locations at the ends of alpha helices
J Science 240, 1648-1652 (1988)
C 
I    A/L     R/K     N/M     D/F     C/P     Q/S     E/T     G/W     H/Y     I/V
     1.4     2.1     0.9     0.7     1.2     1.6     1.7     0.2     1.8     0.4
     0.8     1.9     1.3     0.3     0.2     1.6     0.9     0.4     0.3     0.7
//
H RICJ880114
D Relative preference value at C1 (Richardson-Richardson, 1988)
R LIT:1408116 PMID:3381086
A Richardson, J.S. and Richardson, D.C.
T Amino acid preferences for specific locations at the ends of alpha helices
J Science 240, 1648-1652 (1988)
C 
I    A/L     R/K     N/M     D/F     C/P     Q/S     E/T     G/W     H/Y     I/V
     1.1      1.     1.2     0.4     1.6     2.1     0.8     0.2     3.4     0.7
     0.7      2.      1.     0.7      0.     1.7      1.      0.     1.2     0.7
//
H RICJ880115
D Relative preference value at C-cap (Richardson-Richardson, 1988)
R LIT:1408116 PMID:3381086
A Richardson, J.S. and Richardson, D.C.
T Amino acid preferences for specific locations at the ends of alpha helices
J Science 240, 1648-1652 (1988)
C AURR980117    0.921  MAXF760104    0.919  ISOY800108    0.889
  TANS770107    0.807  MAXF760105    0.802  LEVM760103   -0.829
I    A/L     R/K     N/M     D/F     C/P     Q/S     E/T     G/W     H/Y     I/V
     0.8     0.9     1.6     0.7     0.4     0.9     0.3     3.9     1.3     0.7
     0.7     1.3     0.8     0.5     0.7     0.8     0.3      0.     0.8     0.2
//
H RICJ880116
D Relative preference value at C' (Richardson-Richardson, 1988)
R LIT:1408116 PMID:3381086
A Richardson, J.S. and Richardson, D.C.
T Amino acid preferences for specific locations at the ends of alpha helices
J Science 240, 1648-1652 (1988)
C 
I    A/L     R/K     N/M     D/F     C/P     Q/S     E/T     G/W     H/Y     I/V
      1.     1.4     0.9     1.4     0.8     1.4     0.8     1.2     1.2     1.1
     0.9     1.2     0.8     0.1     1.9     0.7     0.8     0.4     0.9     0.6
//
H RICJ880117
D Relative preference value at C" (Richardson-Richardson, 1988)
R LIT:1408116 PMID:3381086
A Richardson, J.S. and Richardson, D.C.
T Amino acid preferences for specific locations at the ends of alpha helices
J Science 240, 1648-1652 (1988)
C 
I    A/L     R/K     N/M     D/F     C/P     Q/S     E/T     G/W     H/Y     I/V
     0.7     1.1     1.5     1.4     0.4     1.1     0.7     0.6      1.     0.7
     0.5     1.3      0.     1.2     1.5     0.9     2.1     2.7     0.5      1.
//
H ROBB760101
D Information measure for alpha-helix (Robson-Suzuki, 1976)
R PMID:1003471
A Robson, B. and Suzuki, E.
T Conformational properties of amino acid residues in globular proteins
J J. Mol. Biol. 107, 327-356 (1976)
C CHOP780201    0.969  ISOY800101    0.957  MAXF760101    0.956
  TANS770101    0.948  PALJ810102    0.946  KANM800101    0.945
  PRAM900102    0.916  LEVM780101    0.916  PALJ810101    0.914
  BURA740101    0.912  LEVM780104    0.911  NAGK730101    0.910
  QIAN880106    0.904  GEIM800101    0.897  RACS820108    0.889
  KANM800103    0.886  CRAJ730101    0.875  QIAN880105    0.874
  QIAN880107    0.867  GEIM800104    0.855  AURR980108    0.814
  AURR980109    0.810  ROBB760103    0.807  AURR980112    0.806
  PALJ810109    0.805  MUNV940101   -0.822  MUNV940102   -0.827
  CHAM830101   -0.828  NAGK730103   -0.861
I    A/L     R/K     N/M     D/F     C/P     Q/S     E/T     G/W     H/Y     I/V
     6.5    -0.9    -5.1     0.5    -1.3     1.0     7.8    -8.6     1.2     0.6
     3.2     2.3     5.3     1.6    -7.7    -3.9    -2.6     1.2    -4.5     1.4
//
H ROBB760102
D Information measure for N-terminal helix (Robson-Suzuki, 1976)
R PMID:1003471
A Robson, B. and Suzuki, E.
T Conformational properties of amino acid residues in globular proteins
J J. Mol. Biol. 107, 327-356 (1976)
C CHOP780204    0.911
I    A/L     R/K     N/M     D/F     C/P     Q/S     E/T     G/W     H/Y     I/V
     2.3    -5.2     0.3     7.4     0.8    -0.7    10.3    -5.2    -2.8    -4.0
    -2.1    -4.1    -3.5    -1.1     8.1    -3.5     2.3    -0.9    -3.7    -4.4
//
H ROBB760103
D Information measure for middle helix (Robson-Suzuki, 1976)
R PMID:1003471
A Robson, B. and Suzuki, E.
T Conformational properties of amino acid residues in globular proteins
J J. Mol. Biol. 107, 327-356 (1976)
C QIAN880108    0.914  PTIO830101    0.903  QIAN880107    0.889
  KANM800103    0.887  BLAM930101    0.883  ONEK900101    0.878
  QIAN880109    0.868  AURR980109    0.857  QIAN880106    0.854
  BEGF750101    0.852  RACS820108    0.851  ISOY800101    0.841
  AURR980113    0.838  AURR980108    0.835  RICJ880109    0.831
  QIAN880105    0.811  ROBB760101    0.807  QIAN880110    0.807
  CHOP780201    0.806  FAUJ880113    0.802  AURR980114    0.801
  GEIM800108   -0.802  RACS820114   -0.806  QIAN880133   -0.807
  QIAN880132   -0.827  ISOY800104   -0.830  QIAN880135   -0.834
  PRAM900104   -0.840  CHOP780216   -0.841  LEVM780103   -0.843
  GEIM800111   -0.843  QIAN880134   -0.855  ONEK900102   -0.867
  CHAM830101   -0.878  MUNV940102   -0.913  MUNV940101   -0.918
I    A/L     R/K     N/M     D/F     C/P     Q/S     E/T     G/W     H/Y     I/V
     6.7     0.3    -6.1    -3.1    -4.9     0.6     2.2    -6.8    -1.0     3.2
     5.5     0.5     7.2     2.8   -22.8    -3.0    -4.0     4.0    -4.6     2.5
//
H ROBB760104
D Information measure for C-terminal helix (Robson-Suzuki, 1976)
R PMID:1003471
A Robson, B. and Suzuki, E.
T Conformational properties of amino acid residues in globular proteins
J J. Mol. Biol. 107, 327-356 (1976)
C QIAN880108    0.879  BLAM930101    0.878  QIAN880109    0.871
  ONEK900101    0.844  CHOP780205    0.841  BUNA790101    0.823
  PTIO830101    0.817  QIAN880110    0.806  QIAN880134   -0.802
  MUNV940102   -0.803  ISOY800104   -0.817  RACS820110   -0.818
  MUNV940101   -0.831  MUNV940104   -0.840  FINA910102   -0.844
  MUNV940105   -0.859  ONEK900102   -0.861
I    A/L     R/K     N/M     D/F     C/P     Q/S     E/T     G/W     H/Y     I/V
     2.3     1.4    -3.3    -4.4     6.1     2.7     2.5    -8.3     5.9    -0.5
     0.1     7.3     3.5     1.6   -24.4    -1.9    -3.7    -0.9    -0.6     2.3
//
H ROBB760105
D Information measure for extended (Robson-Suzuki, 1976)
R PMID:1003471
A Robson, B. and Suzuki, E.
T Conformational properties of amino acid residues in globular proteins
J J. Mol. Biol. 107, 327-356 (1976)
C ROBB760106    0.949  KANM800102    0.898  KANM800104    0.885
  CHOP780202    0.885  PTIO830102    0.878  GEIM800105    0.877
  TANS770103    0.871  PALJ810103    0.869  LIFS790101    0.867
  QIAN880120    0.860  QIAN880119    0.859  BASU050101    0.853
  ISOY800102    0.847  LEVM780105    0.842  BASU050103    0.839
  GEIM800107    0.836  PALJ810104    0.835  QIAN880121    0.834
  PONP930101    0.829  PONP800102    0.828  PONP800101    0.823
  PONP800103    0.823  BURA740102    0.821  PONP800108    0.820
  NAGK730102    0.815  CORJ870101    0.809  MANP780101    0.805
  PALJ810110    0.804  CORJ870104    0.803  RACS820111    0.803
  CORJ870107    0.800  CORJ870108   -0.811  MUNV940103   -0.832
I    A/L     R/K     N/M     D/F     C/P     Q/S     E/T     G/W     H/Y     I/V
    -2.3     0.4    -4.1    -4.4     4.4     1.2    -5.0    -4.2    -2.5     6.7
     2.3    -3.3     2.3     2.6    -1.8    -1.7     1.3    -1.0     4.0     6.8
//
H ROBB760106
D Information measure for pleated-sheet (Robson-Suzuki, 1976)
R PMID:1003471
A Robson, B. and Suzuki, E.
T Conformational properties of amino acid residues in globular proteins
J J. Mol. Biol. 107, 327-356 (1976)
C ROBB760105    0.949  KANM800102    0.938  CHOP780202    0.931
  QIAN880120    0.908  QIAN880121    0.907  LIFS790101    0.906
  GEIM800107    0.899  QIAN880119    0.897  PALJ810104    0.894
  NAGK730102    0.887  PALJ810103    0.886  PTIO830102    0.882
  KANM800104    0.877  LEVM780105    0.869  PONP930101    0.866
  CRAJ730102    0.865  GEIM800105    0.856  BASU050101    0.851
  CHOP780208    0.846  BASU050103    0.840  GEIM800106    0.838
  PALJ810110    0.836  AVBF000101    0.834  CORJ870101    0.829
  PONP800101    0.829  LIFS790103    0.827  MANP780101    0.824
  PONP800102    0.822  CORJ870107    0.819  PONP800103    0.812
  NISK860101    0.810  BEGF750102    0.809  PONP800108    0.808
  CORJ870104    0.808  MIYS990104   -0.815  GEIM800110   -0.819
  CORJ870108   -0.820  MIYS990103   -0.836  MUNV940103   -0.888
I    A/L     R/K     N/M     D/F     C/P     Q/S     E/T     G/W     H/Y     I/V
    -2.7     0.4    -4.2    -4.4     3.7     0.8    -8.1    -3.9    -3.0     7.7
     3.7    -2.9     3.7     3.0    -6.6    -2.4     1.7     0.3     3.3     7.1
//
H ROBB760107
D Information measure for extended without H-bond (Robson-Suzuki, 1976)
R PMID:1003471
A Robson, B. and Suzuki, E.
T Conformational properties of amino acid residues in globular proteins
J J. Mol. Biol. 107, 327-356 (1976)
C 
I    A/L     R/K     N/M     D/F     C/P     Q/S     E/T     G/W     H/Y     I/V
     0.0     1.1    -2.0    -2.6     5.4     2.4     3.1    -3.4     0.8    -0.1
    -3.7    -3.1    -2.1     0.7     7.4     1.3     0.0    -3.4     4.8     2.7
//
H ROBB760108
D Information measure for turn (Robson-Suzuki, 1976)
R PMID:1003471
A Robson, B. and Suzuki, E.
T Conformational properties of amino acid residues in globular proteins
J J. Mol. Biol. 107, 327-356 (1976)
C ROBB760113    0.994  ROBB760110    0.960  BEGF750103    0.922
  CRAJ730103    0.912  CHOP780101    0.887  PALJ810106    0.882
  TANS770110    0.839  CHAM830101    0.812  BEGF750101   -0.819
I    A/L     R/K     N/M     D/F     C/P     Q/S     E/T     G/W     H/Y     I/V
    -5.0     2.1     4.2     3.1     4.4     0.4    -4.7     5.7    -0.3    -4.6
    -5.6     1.0    -4.8    -1.8     2.6     2.6     0.3     3.4     2.9    -6.0
//
H ROBB760109
D Information measure for N-terminal turn (Robson-Suzuki, 1976)
R PMID:1003471
A Robson, B. and Suzuki, E.
T Conformational properties of amino acid residues in globular proteins
J J. Mol. Biol. 107, 327-356 (1976)
C 
I    A/L     R/K     N/M     D/F     C/P     Q/S     E/T     G/W     H/Y     I/V
    -3.3     0.0     5.4     3.9    -0.3    -0.4    -1.8    -1.2     3.0    -0.5
    -2.3    -1.2    -4.3     0.8     6.5     1.8    -0.7    -0.8     3.1    -3.5
//
H ROBB760110
D Information measure for middle turn (Robson-Suzuki, 1976)
R PMID:1003471
A Robson, B. and Suzuki, E.
T Conformational properties of amino acid residues in globular proteins
J J. Mol. Biol. 107, 327-356 (1976)
C ROBB760108    0.960  ROBB760113    0.957  BEGF750103    0.903
  CRAJ730103    0.887  PALJ810106    0.864  CHOP780101    0.863
  TANS770110    0.805  CHAM830101    0.804
I    A/L     R/K     N/M     D/F     C/P     Q/S     E/T     G/W     H/Y     I/V
    -4.7     2.0     3.9     1.9     6.2    -2.0    -4.2     5.7    -2.6    -7.0
    -6.2     2.8    -4.8    -3.7     3.6     2.1     0.6     3.3     3.8    -6.2
//
H ROBB760111
D Information measure for C-terminal turn (Robson-Suzuki, 1976)
R PMID:1003471
A Robson, B. and Suzuki, E.
T Conformational properties of amino acid residues in globular proteins
J J. Mol. Biol. 107, 327-356 (1976)
C CHOP780215    0.825
I    A/L     R/K     N/M     D/F     C/P     Q/S     E/T     G/W     H/Y     I/V
    -3.7     1.0    -0.6    -0.6     4.0     3.4    -4.3     5.9    -0.8    -0.5
    -2.8     1.3    -1.6     1.6    -6.0     1.5     1.2     6.5     1.3    -4.6
//
H ROBB760112
D Information measure for coil (Robson-Suzuki, 1976)
R PMID:1003471
A Robson, B. and Suzuki, E.
T Conformational properties of amino acid residues in globular proteins
J J. Mol. Biol. 107, 327-356 (1976)
C PALJ810115    0.885  CHOP780211    0.841  QIAN880133    0.814
  ISOY800103    0.807  QIAN880132    0.800
I    A/L     R/K     N/M     D/F     C/P     Q/S     E/T     G/W     H/Y     I/V
    -2.5    -1.2     4.6     0.0    -4.7    -0.5    -4.4     4.9     1.6    -3.3
    -2.0    -0.8    -4.1    -4.1     5.8     2.5     1.7     1.2    -0.6    -3.5
//
H ROBB760113
D Information measure for loop (Robson-Suzuki, 1976)
R PMID:1003471
A Robson, B. and Suzuki, E.
T Conformational properties of amino acid residues in globular proteins
J J. Mol. Biol. 107, 327-356 (1976)
C ROBB760108    0.994  ROBB760110    0.957  BEGF750103    0.924
  CRAJ730103    0.916  CHOP780101    0.907  PALJ810106    0.895
  TANS770110    0.853  CHAM830101    0.841  NAGK730103    0.811
  CHOP780201   -0.811  BEGF750101   -0.826
I    A/L     R/K     N/M     D/F     C/P     Q/S     E/T     G/W     H/Y     I/V
    -5.1     2.6     4.7     3.1     3.8     0.2    -5.2     5.6    -0.9    -4.5
    -5.4     1.0    -5.3    -2.4     3.5     3.2     0.0     2.9     3.2    -6.3
//
H ROBB790101
D Hydration free energy (Robson-Osguthorpe, 1979)
R LIT:0511124 PMID:513136
A Robson, B. and Osguthorpe, D.J.
T Refined models for computer simulation of protein folding: Applications to 
  the study of conserved secondary structure and flexible hinge points during 
  the folding of pancreatic trypsin inhibitor
J J. Mol. Biol. 132, 19-51 (1979) (Gly 0.67)
C CIDH920105    0.921  NISK860101    0.912  CIDH920104    0.903
  BASU050102    0.897  CIDH920102    0.896  MIYS850101    0.895
  BIOV880101    0.890  CIDH920103    0.884  PLIV810101    0.875
  ZHOH040101    0.872  WERD780101    0.872  ZHOH040103    0.872
  FAUJ830101    0.868  RADA880108    0.867  MEEJ810101    0.861
  PONP930101    0.858  CASG920101    0.850  BASU050103    0.849
  ROSG850102    0.846  CIDH920101    0.846  BASU050101    0.845
  CORJ870102    0.835  SWER830101    0.835  MANP780101    0.834
  CORJ870106    0.834  CORJ870107    0.832  PONP800108    0.831
  NISK800101    0.830  CORJ870105    0.827  PONP800101    0.822
  MEEJ810102    0.821  BIOV880102    0.821  CORJ870101    0.819
  GUOD860101    0.815  ROSM880104    0.807  MEEJ800102    0.807
  PONP800102    0.807  CORJ870104    0.807  CORJ870103    0.804
  LEVM760106    0.804  MEIH800103    0.801  BULH740101   -0.813
  PARS000101   -0.819  CORJ870108   -0.829  WOLS870101   -0.831
  GRAR740102   -0.832  RACS770101   -0.839  MIYS990103   -0.854
  VINM940101   -0.858  FASG890101   -0.860  GUYH850102   -0.862
  FUKS010103   -0.865  VINM940102   -0.866  MEIH800101   -0.868
  MIYS990104   -0.877  MIYS990101   -0.883  MIYS990102   -0.885
  MIYS990105   -0.885  PARJ860101   -0.893  OOBM770103   -0.909
  GUYH850103   -0.999
I    A/L     R/K     N/M     D/F     C/P     Q/S     E/T     G/W     H/Y     I/V
    -1.0     0.3    -0.7    -1.2     2.1    -0.1    -0.7     0.3     1.1     4.0
     2.0    -0.9     1.8     2.8     0.4    -1.2    -0.5     3.0     2.1     1.4
//
H ROSG850101
D Mean area buried on transfer (Rose et al., 1985)
R LIT:1109092 PMID:4023714
A Rose, G.D., Geselowitz, A.R., Lesser, G.J., Lee, R.H. and Zehfus, M.H.
T Hydrophobicity of amino acid residues in globular proteins
J Science 229, 834-838 (1985)
C ZHOH040102    0.930  GRAR740103    0.922  KRIW790103    0.920
  CHAM820101    0.917  TSAJ990101    0.914  BIGC670101    0.910
  GOLD730102    0.909  TSAJ990102    0.909  CHOC750101    0.908
  ZHOH040101    0.904  LEVM760106    0.896  FAUJ880103    0.892
  HARY940101    0.869  CIDH920102    0.866  PONJ960101    0.862
  MCMT640101    0.857  LEVM760107    0.852  CHOC760101    0.842
  FASG760101    0.838  NOZY710101    0.834  CIDH920101    0.831
  RADA880106    0.814  PARS000101   -0.805  KARP850101   -0.807
  VINM940102   -0.810  RADA880103   -0.814  WEBA780101   -0.817
  FUKS010103   -0.819
I    A/L     R/K     N/M     D/F     C/P     Q/S     E/T     G/W     H/Y     I/V
    86.6   162.2   103.3    97.8   132.3   119.2   113.9    62.9   155.8   158.0
   164.1   115.5   172.9   194.1    92.9    85.6   106.5   224.6   177.7   141.0
//
H ROSG850102
D Mean fractional area loss (Rose et al., 1985)
R LIT:1109092 PMID:4023714
A Rose, G.D., Geselowitz, A.R., Lesser, G.J., Lee, R.H. and Zehfus, M.H.
T Hydrophobicity of amino acid residues in globular proteins
J Science 229, 834-838 (1985)
C BIOV880101    0.981  RADA880108    0.967  NISK860101    0.962
  BIOV880102    0.960  NADH010103    0.958  NADH010104    0.953
  CASG920101    0.952  PONP800102    0.949  MEIH800103    0.948
  NADH010102    0.948  CORJ870101    0.948  PONP800103    0.947
  WERD780101    0.943  NISK800101    0.942  PONP800101    0.938
  MIYS850101    0.937  PONP930101    0.928  PONP800108    0.919
  DESM900102    0.914  JANJ780102    0.909  FAUJ830101    0.904
  MANP780101    0.903  BASU050103    0.903  ZHOH040103    0.903
  CORJ870107    0.898  CIDH920104    0.896  JANJ790102    0.892
  CORJ870103    0.883  CORJ870106    0.878  BASU050102    0.870
  BAEK050101    0.868  DESM900101    0.866  NADH010105    0.865
  CORJ870105    0.864  CORJ870104    0.860  CIDH920105    0.858
  JANJ790101    0.857  JURD980101    0.854  CHOC760103    0.851
  BASU050101    0.849  CIDH920103    0.846  EISD860103    0.846
  ROBB790101    0.846  PLIV810101    0.841  KYTJ820101    0.841
  ROSM880105    0.838  NADH010101    0.833  WARP780101    0.823
  PONP800106    0.807  EISD840101    0.806  PONP800107    0.803
  WOEC730101   -0.804  FUKS010103   -0.808  VINM940104   -0.809
  CHOC760102   -0.819  PARS000101   -0.820  ROSM880102   -0.822
  PARJ860101   -0.823  HOPT810101   -0.825  JANJ780101   -0.836
  GUYH850103   -0.844  KIDA850101   -0.849  VINM940102   -0.849
  KRIW710101   -0.852  PUNT030102   -0.869  FUKS010104   -0.877
  JANJ780103   -0.879  GRAR740102   -0.880  RACS770101   -0.880
  PUNT030101   -0.883  CORJ870108   -0.890  GUYH850104   -0.891
  KARP850102   -0.897  VINM940103   -0.901  RACS770103   -0.901
  OOBM770101   -0.903  MIYS990101   -0.913  MIYS990102   -0.916
  OOBM770103   -0.916  KRIW790102   -0.922  GUYH850102   -0.925
  GUYH850101   -0.929  MEIH800101   -0.930  KRIW790101   -0.935
  RACS770102   -0.940  VINM940101   -0.943  MEIH800102   -0.959
  MIYS990104   -0.962  MIYS990103   -0.966  MIYS990105   -0.968
  FASG890101   -0.976
I    A/L     R/K     N/M     D/F     C/P     Q/S     E/T     G/W     H/Y     I/V
    0.74    0.64    0.63    0.62    0.91    0.62    0.62    0.72    0.78    0.88
    0.85    0.52    0.85    0.88    0.64    0.66    0.70    0.85    0.76    0.86
//
H ROSM880101
D Side chain hydropathy, uncorrected for solvation (Roseman, 1988)
R LIT:1405111b PMID:3398047
A Roseman, M.A.
T Hydrophilicity of polar amino acid side-chains is markedly reduced by 
  flanking peptide bonds
J J. Mol. Biol. 200, 513-522 (1988)
C KUHL950101    0.962  ROSM880102    0.938  KIDA850101    0.933
  PRAM900101    0.917  ENGD860101    0.917  FAUJ880110    0.888
  GRAR740102    0.887  PUNT030101    0.884  VHEG790101    0.883
  LEVM760101    0.876  WOLS870101    0.866  PUNT030102    0.864
  OOBM770101    0.854  GUYH850105    0.849  HOPT810101    0.848
  FAUJ880109    0.846  WOEC730101    0.844  JANJ780101    0.822
  GUYH850104    0.814  JANJ780103    0.810  GUYH850101    0.803
  PARJ860101    0.803  BASU050103   -0.804  OLSK800101   -0.806
  NAKH900110   -0.812  DESM900102   -0.812  WARP780101   -0.816
  CHOC760103   -0.819  BIOV880102   -0.824  JANJ790102   -0.824
  CIDH920104   -0.828  BIOV880101   -0.830  NADH010102   -0.830
  RADA880108   -0.831  PLIV810101   -0.834  JANJ780102   -0.835
  KYTJ820101   -0.845  COWR900101   -0.849  JURD980101   -0.851
  RADA880104   -0.863  NADH010101   -0.866  RADA880107   -0.867
  EISD860103   -0.871  WOLR810101   -0.884  WOLR790101   -0.887
  JACR890101   -0.892  FAUJ830101   -0.907  EISD860101   -0.917
  BLAS910101   -0.940  EISD840101   -0.947  ROSM880105   -0.951
  RADA880101   -0.978
I    A/L     R/K     N/M     D/F     C/P     Q/S     E/T     G/W     H/Y     I/V
   -0.67    12.1    7.23    8.72   -0.34    6.39    7.35    0.00    3.82   -3.02
   -3.02    6.13   -1.30   -3.24   -1.75    4.35    3.86   -2.86    0.98   -2.18
//
H ROSM880102
D Side chain hydropathy, corrected for solvation (Roseman, 1988)
R LIT:1405111b PMID:3398047
A Roseman, M.A.
T Hydrophilicity of polar amino acid side-chains is markedly reduced by 
  flanking peptide bonds
J J. Mol. Biol. 200, 513-522 (1988)
C ROSM880101    0.938  KUHL950101    0.922  KIDA850101    0.920
  PRAM900101    0.892  ENGD860101    0.891  WOLS870101    0.877
  GUYH850105    0.874  GRAR740102    0.870  OOBM770101    0.867
  PUNT030101    0.861  MEIH800102    0.859  GUYH850104    0.856
  JANJ780101    0.853  PUNT030102    0.851  CHOC760102    0.845
  FASG890101    0.839  JANJ780103    0.838  GUYH850101    0.837
  VHEG790101    0.828  FAUJ880109    0.824  RACS770102    0.824
  LEVM760101    0.823  MIYS990101    0.819  MIYS990102    0.818
  WOEC730101    0.801  PARJ860101    0.801  WARP780101   -0.801
  BASU050103   -0.814  DESM900102   -0.816  ROSG850102   -0.822
  MIYS850101   -0.825  GUOD860101   -0.829  WOLR810101   -0.829
  MEIH800103   -0.829  CIDH920104   -0.831  WOLR790101   -0.836
  JACR890101   -0.837  BIOV880102   -0.837  NADH010104   -0.839
  OLSK800101   -0.847  BIOV880101   -0.854  RADA880104   -0.855
  NADH010103   -0.857  RADA880108   -0.861  PLIV810101   -0.864
  JANJ790102   -0.866  EISD860101   -0.868  CHOC760103   -0.869
  NADH010101   -0.870  JANJ780102   -0.870  ROSM880105   -0.871
  KYTJ820101   -0.878  NADH010102   -0.881  BLAS910101   -0.884
  JURD980101   -0.894  RADA880107   -0.894  COWR900101   -0.897
  RADA880101   -0.917  EISD840101   -0.925  FAUJ830101   -0.927
  EISD860103   -0.943
I    A/L     R/K     N/M     D/F     C/P     Q/S     E/T     G/W     H/Y     I/V
   -0.67    3.89    2.27    1.57   -2.00    2.12    1.78    0.00    1.09   -3.02
   -3.02    2.46   -1.67   -3.24   -1.75    0.10   -0.42   -2.86    0.98   -2.18
//
H ROSM880103
D Loss of Side chain hydropathy by helix formation (Roseman, 1988)
R LIT:1405111b PMID:3398047
A Roseman, M.A.
T Hydrophilicity of polar amino acid side-chains is markedly reduced by 
  flanking peptide bonds
J J. Mol. Biol. 200, 513-522 (1988)
C 
I    A/L     R/K     N/M     D/F     C/P     Q/S     E/T     G/W     H/Y     I/V
     0.4     0.3     0.9     0.8     0.5     0.7     1.3     0.0     1.0     0.4
     0.6     0.4     0.3     0.7     0.9     0.4     0.4     0.6     1.2     0.4
//
H SIMZ760101
D Transfer free energy (Simon, 1976), Cited by Charton-Charton (1982)
R 
A Simon, Z.
T 
J Quantum Biochemistry and Specific Interactions, Abacus Press, Tunbridge 
  Wells, Kent, England (1976) Cited by Charton-Charton (1982)
C ARGP820101    0.967  JOND750101    0.966  GOLD730101    0.939
  TAKK010101    0.936  MEEJ800102    0.861  ROSM880104    0.855
  LEVM760106    0.848  CIDH920105    0.837  MEEJ810101    0.836
  CIDH920102    0.832  ZIMJ680101    0.821  BULH740102    0.815
  LAWE840101    0.815  ZHOH040102    0.814  ZIMJ680102    0.810
  ZHOH040101    0.808  MEEJ810102    0.808  NOZY710101    0.807
  VENT840101    0.806  ZIMJ680105    0.805  PLIV810101    0.805
  PARJ860101   -0.825  WOLS870101   -0.830  BULH740101   -0.894
I    A/L     R/K     N/M     D/F     C/P     Q/S     E/T     G/W     H/Y     I/V
    0.73    0.73   -0.01    0.54    0.70   -0.10    0.55    0.00    1.10    2.97
    2.49    1.50    1.30    2.65    2.60    0.04    0.44    3.00    2.97    1.69
//
H SNEP660101
D Principal component I (Sneath, 1966)
R PMID:4291386
A Sneath, P.H.A.
T Relations between chemical structure and biological activity in peptides
J J. Theor. Biol. 12, 157-195 (1966)
C 
I    A/L     R/K     N/M     D/F     C/P     Q/S     E/T     G/W     H/Y     I/V
   0.239   0.211   0.249   0.171   0.220   0.260   0.187   0.160   0.205   0.273
   0.281   0.228   0.253   0.234   0.165   0.236   0.213   0.183   0.193   0.255
//
H SNEP660102
D Principal component II (Sneath, 1966)
R PMID:4291386
A Sneath, P.H.A.
T Relations between chemical structure and biological activity in peptides
J J. Theor. Biol. 12, 157-195 (1966)
C FAUJ880110   -0.804
I    A/L     R/K     N/M     D/F     C/P     Q/S     E/T     G/W     H/Y     I/V
   0.330  -0.176  -0.233  -0.371   0.074  -0.254  -0.409   0.370  -0.078   0.149
   0.129  -0.075  -0.092  -0.011   0.370   0.022   0.136  -0.011  -0.138   0.245
//
H SNEP660103
D Principal component III (Sneath, 1966)
R PMID:4291386
A Sneath, P.H.A.
T Relations between chemical structure and biological activity in peptides
J J. Theor. Biol. 12, 157-195 (1966)
C LEVM760107    0.818  CHAM820101    0.808  ZASB820101    0.804
I    A/L     R/K     N/M     D/F     C/P     Q/S     E/T     G/W     H/Y     I/V
  -0.110   0.079  -0.136  -0.285  -0.184  -0.067  -0.246  -0.073   0.320   0.001
  -0.008   0.049  -0.041   0.438  -0.016  -0.153  -0.208   0.493   0.381  -0.155
//
H SNEP660104
D Principal component IV (Sneath, 1966)
R PMID:4291386
A Sneath, P.H.A.
T Relations between chemical structure and biological activity in peptides
J J. Theor. Biol. 12, 157-195 (1966)
C 
I    A/L     R/K     N/M     D/F     C/P     Q/S     E/T     G/W     H/Y     I/V
  -0.062  -0.167   0.166  -0.079   0.380  -0.025  -0.184  -0.017   0.056  -0.309
  -0.264  -0.371   0.077   0.074  -0.036   0.470   0.348   0.050   0.220  -0.212
//
H SUEM840101
D Zimm-Bragg parameter s at 20 C (Sueki et al., 1984)
R LIT:1004141
A Sueki, M., Lee, S., Powers, S.P., Denton, J.B., Konishi, Y. and Scheraga, 
  H.A.
T Helix-coil stability constants for the naturally occurring amino acids in 
  water. 22. Histidine parameters from random 
  poly{(hydroxybutyl)glutamine-co-L-histidine}
J Macromolecules 17, 148-155 (1984) Charged state for Arg, His, Asp, and Glu 
  (Cys Pro 0.100)
C AURR980113    0.887  FINA770101    0.883  AURR980109    0.882
  PTIO830101    0.877  AURR980114    0.845  KANM800103    0.820
  QIAN880107    0.803  QIAN880131   -0.823  PALJ810106   -0.832
  CHOP780101   -0.845  ISOY800103   -0.850  LEVM780103   -0.864
  TANS770110   -0.864  PRAM900104   -0.865  CHOP780216   -0.874
  GEIM800108   -0.875  LEVM780106   -0.878  QIAN880133   -0.879
  QIAN880132   -0.880  GEIM800111   -0.885  CHAM830101   -0.891
  CHOP780203   -0.892
I    A/L     R/K     N/M     D/F     C/P     Q/S     E/T     G/W     H/Y     I/V
   1.071   1.033   0.784   0.680   0.922   0.977   0.970   0.591   0.850   1.140
   1.140   0.939   1.200   1.086   0.659   0.760   0.817   1.107   1.020   0.950
//
H SUEM840102
D Zimm-Bragg parameter sigma x 1.0E4 (Sueki et al., 1984)
R LIT:1004141
A Sueki, M., Lee, S., Powers, S.P., Denton, J.B., Konishi, Y. and Scheraga, 
  H.A.
T Helix-coil stability constants for the naturally occurring amino acids in 
  water. 22. Histidine parameters from random 
  poly{(hydroxybutyl)glutamine-co-L-histidine}
J Macromolecules 17, 148-155 (1984) Charged state for Arg, His, Asp, and Glu 
  (Cys Pro !)
C 
I    A/L     R/K     N/M     D/F     C/P     Q/S     E/T     G/W     H/Y     I/V
     8.0     0.1     0.1    70.0    26.0    33.0     6.0     0.1     0.1    55.0
    33.0     1.0    54.0    18.0    42.0     0.1     0.1    77.0    66.0     0.1
//
H SWER830101
D Optimal matching hydrophobicity (Sweet-Eisenberg, 1983)
R LIT:2004095b PMID:6663622
A Sweet, R.M. and Eisenberg, D.
T Correlation of sequence hydrophobicities measures similarity in 
  three-dimensional protein structure
J J. Mol. Biol. 171, 479-488 (1983)
C CORJ870102    1.000  BASU050101    0.922  BASU050103    0.892
  CIDH920105    0.890  MIYS850101    0.889  BLAS910101    0.887
  CORJ870104    0.883  CORJ870107    0.883  BASU050102    0.880
  PLIV810101    0.875  CIDH920102    0.870  CIDH920103    0.865
  NISK860101    0.865  ZHOH040103    0.863  CIDH920104    0.862
  CORJ870103    0.862  ZHOH040101    0.860  PTIO830102    0.856
  GUOD860101    0.853  CIDH920101    0.853  CORJ870105    0.848
  CORJ870106    0.845  ROSM880104    0.844  ROSM880105    0.843
  BIOV880101    0.839  VENT840101    0.836  NOZY710101    0.836
  ROBB790101    0.835  PONP930101    0.835  FAUJ830101    0.833
  ZIMJ680105    0.829  RADA880108    0.826  QIAN880120    0.825
  EISD860101    0.824  CHOP780202    0.823  MANP780101    0.821
  RADA880102    0.820  LIFS790101    0.815  PALJ810104    0.809
  MEEJ810101    0.806  WERD780101    0.804  MUNV940103   -0.802
  RACS770101   -0.803  VINM940102   -0.811  VINM940101   -0.817
  MEIH800101   -0.830  WOEC730101   -0.832  OOBM770103   -0.833
  PUNT030101   -0.838  GUYH850103   -0.839  PARS000101   -0.846
  MIYS990103   -0.878  MIYS990105   -0.883  CORJ870108   -0.884
  MIYS990104   -0.887  WOLS870101   -0.887  PARJ860101   -0.893
  GRAR740102   -0.896  MIYS990102   -0.921  BULH740101   -0.923
  MIYS990101   -0.923
I    A/L     R/K     N/M     D/F     C/P     Q/S     E/T     G/W     H/Y     I/V
   -0.40   -0.59   -0.92   -1.31    0.17   -0.91   -1.22   -0.67   -0.64    1.25
    1.22   -0.67    1.02    1.92   -0.49   -0.55   -0.28    0.50    1.67    0.91
//
H TANS770101
D Normalized frequency of alpha-helix (Tanaka-Scheraga, 1977)
R PMID:557155
A Tanaka, S. and Scheraga, H.A.
T Statistical mechanical treatment of protein conformation. 5. A multiphasic 
  model for specific-sequence copolymers of amino acids
J Macromolecules 10, 9-20 (1977) Recalculated by Kidera as normalized 
  frequencies
C ROBB760101    0.948  CHOP780201    0.947  MAXF760101    0.930
  KANM800101    0.927  NAGK730101    0.925  PALJ810102    0.923
  GEIM800101    0.918  PALJ810101    0.918  BURA740101    0.917
  LEVM780104    0.908  ISOY800101    0.906  PRAM900102    0.854
  LEVM780101    0.854  RACS820108    0.845  KANM800103    0.843
  CRAJ730101    0.843  GEIM800104    0.841  AURR980115    0.834
  QIAN880106    0.819  AURR980111    0.817  QIAN880107    0.804
  AURR980114    0.800  NAGK730103   -0.800
I    A/L     R/K     N/M     D/F     C/P     Q/S     E/T     G/W     H/Y     I/V
    1.42    1.06    0.71    1.01    0.73    1.02    1.63    0.50    1.20    1.12
    1.29    1.24    1.21    1.16    0.65    0.71    0.78    1.05    0.67    0.99
//
H TANS770102
D Normalized frequency of isolated helix (Tanaka-Scheraga, 1977)
R PMID:557155
A Tanaka, S. and Scheraga, H.A.
T Statistical mechanical treatment of protein conformation. 5. A multiphasic 
  model for specific-sequence copolymers of amino acids
J Macromolecules 10, 9-20 (1977) Recalculated by Kidera as normalized 
  frequencies
C 
I    A/L     R/K     N/M     D/F     C/P     Q/S     E/T     G/W     H/Y     I/V
   0.946   1.128   0.432   1.311   0.481   1.615   0.698   0.360   2.168   1.283
   1.192   1.203   0.000   0.963   2.093   0.523   1.961   1.925   0.802   0.409
//
H TANS770103
D Normalized frequency of extended structure (Tanaka-Scheraga, 1977)
R PMID:557155
A Tanaka, S. and Scheraga, H.A.
T Statistical mechanical treatment of protein conformation. 5. A multiphasic 
  model for specific-sequence copolymers of amino acids
J Macromolecules 10, 9-20 (1977) Recalculated by Kidera as normalized 
  frequencies
C ISOY800102    0.929  MAXF760102    0.891  ROBB760105    0.871
  GEIM800105    0.850  RACS820111    0.841  PALJ810103    0.824
  WOEC730101   -0.806
I    A/L     R/K     N/M     D/F     C/P     Q/S     E/T     G/W     H/Y     I/V
   0.790   1.087   0.832   0.530   1.268   1.038   0.643   0.725   0.864   1.361
   1.111   0.735   1.092   1.052   1.249   1.093   1.214   1.114   1.340   1.428
//
H TANS770104
D Normalized frequency of chain reversal R (Tanaka-Scheraga, 1977)
R PMID:557155
A Tanaka, S. and Scheraga, H.A.
T Statistical mechanical treatment of protein conformation. 5. A multiphasic 
  model for specific-sequence copolymers of amino acids
J Macromolecules 10, 9-20 (1977) Recalculated by Kidera as normalized 
  frequencies
C CHOP780213    0.954  ISOY800104    0.918  FINA910102    0.876
  MUNV940104    0.870  MUNV940105    0.846  QIAN880134    0.837
  ONEK900102    0.826  FODM020101   -0.802  BLAM930101   -0.837
  BUNA790101   -0.867
I    A/L     R/K     N/M     D/F     C/P     Q/S     E/T     G/W     H/Y     I/V
   1.194   0.795   0.659   1.056   0.678   1.290   0.928   1.015   0.611   0.603
   0.595   1.060   0.831   0.377   3.159   1.444   1.172   0.452   0.816   0.640
//
H TANS770105
D Normalized frequency of chain reversal S (Tanaka-Scheraga, 1977)
R PMID:557155
A Tanaka, S. and Scheraga, H.A.
T Statistical mechanical treatment of protein conformation. 5. A multiphasic 
  model for specific-sequence copolymers of amino acids
J Macromolecules 10, 9-20 (1977) Recalculated by Kidera as normalized 
  frequencies
C CHOP780214    0.862  ISOY800105    0.836
I    A/L     R/K     N/M     D/F     C/P     Q/S     E/T     G/W     H/Y     I/V
   0.497   0.677   2.072   1.498   1.348   0.711   0.651   1.848   1.474   0.471
   0.656   0.932   0.425   1.348   0.179   1.151   0.749   1.283   1.283   0.654
//
H TANS770106
D Normalized frequency of chain reversal D (Tanaka-Scheraga, 1977)
R PMID:557155
A Tanaka, S. and Scheraga, H.A.
T Statistical mechanical treatment of protein conformation. 5. A multiphasic 
  model for specific-sequence copolymers of amino acids
J Macromolecules 10, 9-20 (1977) Recalculated by Kidera as normalized 
  frequencies
C 
I    A/L     R/K     N/M     D/F     C/P     Q/S     E/T     G/W     H/Y     I/V
   0.937   1.725   1.080   1.640   1.004   1.078   0.679   0.901   1.085   0.178
   0.808   1.254   0.886   0.803   0.748   1.145   1.487   0.803   1.227   0.625
//
H TANS770107
D Normalized frequency of left-handed helix (Tanaka-Scheraga, 1977)
R PMID:557155
A Tanaka, S. and Scheraga, H.A.
T Statistical mechanical treatment of protein conformation. 5. A multiphasic 
  model for specific-sequence copolymers of amino acids
J Macromolecules 10, 9-20 (1977) Recalculated by Kidera as normalized 
  frequencies
C MAXF760104    0.913  ISOY800108    0.827  RICJ880115    0.807
I    A/L     R/K     N/M     D/F     C/P     Q/S     E/T     G/W     H/Y     I/V
   0.289   1.380   3.169   0.917   1.767   2.372   0.285   4.259   1.061   0.262
   0.000   1.288   0.000   0.393   0.000   0.160   0.218   0.000   0.654   0.167
//
H TANS770108
D Normalized frequency of zeta R (Tanaka-Scheraga, 1977)
R PMID:557155
A Tanaka, S. and Scheraga, H.A.
T Statistical mechanical treatment of protein conformation. 5. A multiphasic 
  model for specific-sequence copolymers of amino acids
J Macromolecules 10, 9-20 (1977) Recalculated by Kidera as normalized 
  frequencies
C 
I    A/L     R/K     N/M     D/F     C/P     Q/S     E/T     G/W     H/Y     I/V
   0.328   2.088   1.498   3.379   0.000   0.000   0.000   0.500   1.204   2.078
   0.414   0.835   0.982   1.336   0.415   1.089   1.732   1.781   0.000   0.946
//
H TANS770109
D Normalized frequency of coil (Tanaka-Scheraga, 1977)
R PMID:557155
A Tanaka, S. and Scheraga, H.A.
T Statistical mechanical treatment of protein conformation. 5. A multiphasic 
  model for specific-sequence copolymers of amino acids
J Macromolecules 10, 9-20 (1977) Recalculated by Kidera as normalized 
  frequencies
C MAXF760105    0.878  MAXF760104    0.821  ISOY800108    0.816
I    A/L     R/K     N/M     D/F     C/P     Q/S     E/T     G/W     H/Y     I/V
   0.945   0.364   1.202   1.315   0.932   0.704   1.014   2.355   0.525   0.673
   0.758   0.947   1.028   0.622   0.579   1.140   0.863   0.777   0.907   0.561
//
H TANS770110
D Normalized frequency of chain reversal (Tanaka-Scheraga, 1977)
R PMID:557155
A Tanaka, S. and Scheraga, H.A.
T Statistical mechanical treatment of protein conformation. 5. A multiphasic 
  model for specific-sequence copolymers of amino acids
J Macromolecules 10, 9-20 (1977) Recalculated by Kidera as normalized 
  frequencies
C CHOP780101    0.956  CHOP780203    0.940  CHOP780216    0.930
  PALJ810106    0.925  QIAN880133    0.920  CHAM830101    0.917
  QIAN880132    0.903  ISOY800103    0.897  LEVM780106    0.892
  GEIM800108    0.886  GEIM800111    0.883  LEVM780103    0.875
  PRAM900104    0.873  QIAN880131    0.873  PALJ810105    0.860
  CRAJ730103    0.859  CHOP780210    0.858  ROBB760113    0.853
  ROBB760108    0.839  BEGF750103    0.834  ROBB760110    0.805
  AURR980109   -0.816  SUEM840101   -0.864
I    A/L     R/K     N/M     D/F     C/P     Q/S     E/T     G/W     H/Y     I/V
   0.842   0.936   1.352   1.366   1.032   0.998   0.758   1.349   1.079   0.459
   0.665   1.045   0.668   0.881   1.385   1.257   1.055   0.881   1.101   0.643
//
H VASM830101
D Relative population of conformational state A (Vasquez et al., 1983)
R LIT:0908110
A Vasquez, M., Nemethy, G. and Scheraga, H.A.
T Computed conformational states of the 20 naturally occurring amino acid 
  residues and of the prototype residue alpha-aminobutyric acid
J Macromolecules 16, 1043-1049 (1983)
C 
I    A/L     R/K     N/M     D/F     C/P     Q/S     E/T     G/W     H/Y     I/V
   0.135   0.296   0.196   0.289   0.159   0.236   0.184   0.051   0.223   0.173
   0.215   0.170   0.239   0.087   0.151   0.010   0.100   0.166   0.066   0.285
//
H VASM830102
D Relative population of conformational state C (Vasquez et al., 1983)
R LIT:0908110
A Vasquez, M., Nemethy, G. and Scheraga, H.A.
T Computed conformational states of the 20 naturally occurring amino acid 
  residues and of the prototype residue alpha-aminobutyric acid
J Macromolecules 16, 1043-1049 (1983)
C 
I    A/L     R/K     N/M     D/F     C/P     Q/S     E/T     G/W     H/Y     I/V
   0.507   0.459   0.287   0.223   0.592   0.383   0.445   0.390   0.310   0.111
   0.619   0.559   0.431   0.077   0.739   0.689   0.785   0.160   0.060   0.356
//
H VASM830103
D Relative population of conformational state E (Vasquez et al., 1983)
R LIT:0908110
A Vasquez, M., Nemethy, G. and Scheraga, H.A.
T Computed conformational states of the 20 naturally occurring amino acid 
  residues and of the prototype residue alpha-aminobutyric acid
J Macromolecules 16, 1043-1049 (1983) (Pro !)
C 
I    A/L     R/K     N/M     D/F     C/P     Q/S     E/T     G/W     H/Y     I/V
   0.159   0.194   0.385   0.283   0.187   0.236   0.206   0.049   0.233   0.581
   0.083   0.159   0.198   0.682   0.366   0.150   0.074   0.463   0.737   0.301
//
H VELV850101
D Electron-ion interaction potential (Veljkovic et al., 1985)
R LIT:2004067b
A Veljkovic, V., Cosic, I., Dimitrijevic, B. and Lalovic, D.
T Is it possible to analyze DNA and protein sequences by the method of digital 
  signal processing?
J IEEE Trans. Biomed. Eng. 32, 337-341 (1985)
C COSI940101    1.000
I    A/L     R/K     N/M     D/F     C/P     Q/S     E/T     G/W     H/Y     I/V
  .03731  .09593  .00359  .12630  .08292  .07606  .00580  .00499  .02415  .00000
  .00000  .03710  .08226  .09460  .01979  .08292  .09408  .05481  .05159  .00569
//
H VENT840101
D Bitterness (Venanzi, 1984)
R LIT:1103107b PMID:6521488
A Venanzi, T.J.
T Hydrophobicity parameters and the bitter taste of L-amino acids
J J. Theor. Biol. 111, 447-450 (1984)
C NOZY710101    0.897  BASU050101    0.858  ZHOH040101    0.858
  BASU050102    0.851  GUOD860101    0.848  PTIO830102    0.842
  WILM950101    0.840  CORJ870102    0.837  SWER830101    0.836
  ZHOH040102    0.831  MEEJ810102    0.831  PALJ810104    0.831
  ROSM880104    0.829  RADA880102    0.826  CHOP780209    0.817
  BASU050103    0.814  LIFS790101    0.814  MEEJ810101    0.813
  CIDH920105    0.813  TAKK010101    0.812  ZHOH040103    0.807
  SIMZ760101    0.806  PONP800107    0.805  CHOP780202    0.805
  GOLD730101    0.802  MIYS990102   -0.820  MIYS990101   -0.821
  WOLS870101   -0.835  PARJ860101   -0.846  BULH740101   -0.907
I    A/L     R/K     N/M     D/F     C/P     Q/S     E/T     G/W     H/Y     I/V
      0.      0.      0.      0.      0.      0.      0.      0.      0.      1.
      1.      0.      0.      1.      0.      0.      0.      1.      1.      1.
//
H VHEG790101
D Transfer free energy to lipophilic phase (von Heijne-Blomberg, 1979)
R LIT:0509382 PMID:477664
A von Heijne, G. and Blomberg, C.
T Trans-membrane translocation of proteins: The direct transfer model
J Eur. J. Biochem. 97, 175-181 (1979)
C ENGD860101    0.909  PRAM900101    0.909  ROSM880101    0.883
  PUNT030101    0.876  PUNT030102    0.873  KUHL950101    0.858
  HOPT810101    0.849  GUYH850105    0.845  ROSM880102    0.828
  LEVM760101    0.825  JURD980101   -0.814  RADA880102   -0.818
  NADH010101   -0.827  WOLR790101   -0.844  BLAS910101   -0.847
  NAKH900110   -0.848  EISD860101   -0.862  WOLR810101   -0.867
  ROSM880105   -0.901  JACR890101   -0.903  EISD840101   -0.924
  RADA880101   -0.925
I    A/L     R/K     N/M     D/F     C/P     Q/S     E/T     G/W     H/Y     I/V
  -12.04   39.23    4.25   23.22    3.95    2.16   16.81   -7.85    6.28  -18.32
  -17.79    9.71   -8.86  -21.98    5.82   -1.54   -4.15  -16.19   -1.51  -16.22
//
H WARP780101
D Average interactions per side chain atom (Warme-Morgan, 1978)
R LIT:0405099 PMID:633361
A Warme, P.K. and Morgan, R.S.
T A survey of amino acid side-chain interactions in 21 proteins
J J. Mol. Biol. 118, 289-304 (1978) (Gly 0.81)
C DESM900102    0.882  JANJ780102    0.878  JANJ790102    0.877
  NADH010102    0.870  DESM900101    0.864  BIOV880102    0.853
  KYTJ820101    0.845  MEIH800103    0.835  JURD980101    0.827
  CHOC760103    0.824  ROSG850102    0.823  EISD860103    0.820
  OLSK800101    0.818  CHOC760104    0.815  NADH010103    0.811
  CORJ870101    0.800  ROSM880102   -0.801  KUHL950101   -0.811
  PUNT030101   -0.814  ROSM880101   -0.816  MEIH800102   -0.826
  PRAM900101   -0.827  ENGD860101   -0.827  RACS770103   -0.848
  CHOC760102   -0.849  JANJ780101   -0.869  GUYH850104   -0.882
  JANJ780103   -0.890  OOBM770101   -0.937
I    A/L     R/K     N/M     D/F     C/P     Q/S     E/T     G/W     H/Y     I/V
   10.04    6.18    5.63    5.76    8.89    5.41    5.37    7.99    7.49    8.72
    8.79    4.40    9.15    7.98    7.79    7.08    7.00    8.07    6.90    8.88
//
H WEBA780101
D RF value in high salt chromatography (Weber-Lacey, 1978)
R LIT:2004106b PMID:691071
A Weber, A.L. and Lacey, J.C.,Jr.
T Genetic code correlations: Amino acids and their anticodon nucleotides
J J. Mol. Evol. 11, 199-210 (1978)
C ZHOH040102   -0.807  MEEJ800102   -0.808  ROSG850101   -0.817
  MEEJ810101   -0.831  MEEJ810102   -0.854  ZHOH040101   -0.865
  NOZY710101   -0.890  LEVM760107   -0.923  GARJ730101   -0.924
I    A/L     R/K     N/M     D/F     C/P     Q/S     E/T     G/W     H/Y     I/V
    0.89    0.88    0.89    0.87    0.85    0.82    0.84    0.92    0.83    0.76
    0.73    0.97    0.74    0.52    0.82    0.96    0.92    0.20    0.49    0.85
//
H WERD780101
D Propensity to be buried inside (Wertz-Scheraga, 1978)
R LIT:0405105 PMID:621952
A Wertz, D.H. and Scheraga, H.A.
T Influence of water on protein structure. An analysis of the preferences of 
  amino acid residues for the inside or outside and for specific conformations 
  in a protein molecule
J Macromolecules 11, 9-15 (1978) Adjusted values
C NISK860101    0.966  BIOV880101    0.951  ROSG850102    0.943
  MIYS850101    0.934  RADA880108    0.930  BIOV880102    0.929
  CASG920101    0.927  ZHOH040103    0.923  BASU050102    0.920
  CIDH920105    0.905  CIDH920104    0.896  PONP930101    0.895
  MEIH800103    0.895  BAEK050101    0.895  NISK800101    0.891
  NADH010104    0.890  CORJ870107    0.887  PONP800102    0.883
  CORJ870103    0.882  CIDH920103    0.881  NADH010103    0.880
  PONP800101    0.880  CIDH920101    0.878  CORJ870106    0.878
  PONP800103    0.876  CORJ870101    0.873  ROBB790101    0.872
  CIDH920102    0.871  FAUJ830101    0.862  ZHOH040101    0.859
  CORJ870105    0.858  BASU050103    0.857  MANP780101    0.853
  CORJ870104    0.850  PONP800108    0.843  BASU050101    0.843
  PLIV810101    0.841  NADH010102    0.841  NADH010105    0.837
  MEEJ810101    0.825  DESM900102    0.814  CORJ870102    0.804
  SWER830101    0.804  FUKS010102   -0.801  BHAR880101   -0.803
  KRIW710101   -0.819  PUNT030101   -0.821  GRAR740102   -0.826
  FUKS010104   -0.832  KARP850101   -0.842  RACS770103   -0.846
  PARS000101   -0.853  PARJ860101   -0.869  FUKS010103   -0.869
  GUYH850101   -0.871  KRIW790102   -0.875  GUYH850103   -0.876
  CORJ870108   -0.878  VINM940102   -0.886  KRIW790101   -0.899
  MEIH800102   -0.903  RACS770102   -0.906  OOBM770103   -0.906
  KARP850102   -0.909  MIYS990101   -0.912  RACS770101   -0.912
  MIYS990102   -0.914  FASG890101   -0.926  VINM940103   -0.926
  VINM940101   -0.931  MIYS990105   -0.936  MIYS990103   -0.938
  MEIH800101   -0.943  MIYS990104   -0.949  GUYH850102   -0.976
I    A/L     R/K     N/M     D/F     C/P     Q/S     E/T     G/W     H/Y     I/V
    0.52    0.49    0.42    0.37    0.83    0.35    0.38    0.41    0.70    0.79
    0.77    0.31    0.76    0.87    0.35    0.49    0.38    0.86    0.64    0.72
//
H WERD780102
D Free energy change of epsilon(i) to epsilon(ex) (Wertz-Scheraga, 1978)
R LIT:0405105 PMID:621952
A Wertz, D.H. and Scheraga, H.A.
T Influence of water on protein structure. An analysis of the preferences of 
  amino acid residues for the inside or outside and for specific conformations 
  in a protein molecule
J Macromolecules 11, 9-15 (1978) Adjusted values
C 
I    A/L     R/K     N/M     D/F     C/P     Q/S     E/T     G/W     H/Y     I/V
    0.16   -0.20    1.03   -0.24   -0.12   -0.55   -0.45   -0.16   -0.18   -0.19
   -0.44   -0.12   -0.79   -0.25   -0.59   -0.01    0.05   -0.33   -0.42   -0.46
//
H WERD780103
D Free energy change of alpha(Ri) to alpha(Rh) (Wertz-Scheraga, 1978)
R LIT:0405105 PMID:621952
A Wertz, D.H. and Scheraga, H.A.
T Influence of water on protein structure. An analysis of the preferences of 
  amino acid residues for the inside or outside and for specific conformations 
  in a protein molecule
J Macromolecules 11, 9-15 (1978) Adjusted values (Met !)
C 
I    A/L     R/K     N/M     D/F     C/P     Q/S     E/T     G/W     H/Y     I/V
    0.15   -0.37    0.69   -0.22   -0.19   -0.06    0.14    0.36   -0.25    0.02
    0.06   -0.16    0.11    1.18    0.11    0.13    0.28   -0.12    0.19   -0.08
//
H WERD780104
D Free energy change of epsilon(i) to alpha(Rh) (Wertz-Scheraga, 1978)
R LIT:0405105 PMID:621952
A Wertz, D.H. and Scheraga, H.A.
T Influence of water on protein structure. An analysis of the preferences of 
  amino acid residues for the inside or outside and for specific conformations 
  in a protein molecule
J Macromolecules 11, 9-15 (1978) Adjusted values
C 
I    A/L     R/K     N/M     D/F     C/P     Q/S     E/T     G/W     H/Y     I/V
   -0.07   -0.40   -0.57   -0.80    0.17   -0.26   -0.63    0.27   -0.49    0.06
   -0.17   -0.45    0.03    0.40   -0.47   -0.11    0.09   -0.61   -0.61   -0.11
//
H WOEC730101
D Polar requirement (Woese, 1973)
R PMID:4588588
A Woese, C.R.
T Evolution of genetic code
J Naturwiss. 60, 447-459 (1973)
C GRAR740102    0.960  PUNT030102    0.894  HOPT810101    0.886
  HOPA770101    0.876  LEVM760101    0.872  ENGD860101    0.871
  PRAM900101    0.871  MIYS990105    0.849  ROSM880101    0.844
  WOLS870101    0.841  KUHL950101    0.837  OOBM770103    0.835
  VINM940101    0.834  MIYS990104    0.827  PUNT030101    0.825
  MIYS990103    0.824  PARJ860101    0.821  FUKS010102    0.820
  FAUJ880110    0.812  KIDA850101    0.807  MIYS990102    0.805
  MIYS990101    0.805  OOBM770101    0.804  ROSM880102    0.801
  NADH010102   -0.800  CIDH920105   -0.800  MEIH800103   -0.802
  ISOY800102   -0.803  EISD860103   -0.803  ROSG850102   -0.804
  TANS770103   -0.806  BASU050101   -0.811  RADA880101   -0.812
  BIOV880102   -0.819  WIMW960101   -0.821  NISK860101   -0.822
  PONP800103   -0.823  CIDH920104   -0.823  RADA880108   -0.825
  CORJ870102   -0.828  BIOV880101   -0.829  PONP800108   -0.831
  SWER830101   -0.832  BASU050103   -0.836  EISD860101   -0.838
  CORJ870101   -0.841  MAXF760102   -0.842  DESM900102   -0.847
  FAUJ830101   -0.880  ROSM880105   -0.902  BLAS910101   -0.902
I    A/L     R/K     N/M     D/F     C/P     Q/S     E/T     G/W     H/Y     I/V
     7.0     9.1    10.0    13.0     5.5     8.6    12.5     7.9     8.4     4.9
     4.9    10.1     5.3     5.0     6.6     7.5     6.6     5.3     5.7     5.6
//
H WOLR810101
D Hydration potential (Wolfenden et al., 1981)
R LIT:0704095 PMID:7213619
A Wolfenden, R. andersson, L., Cullis, P.M. and Southgate, C.C.B.
T Affinties of amino acid side chains for solvent water
J Biochemistry 20, 849-855 (1981) (Pro 2.9)
C WOLR790101    0.996  RADA880101    0.939  EISD840101    0.914
  RADA880104    0.910  JACR890101    0.908  RADA880107    0.890
  KYTJ820101    0.885  JURD980101    0.881  RADA880105    0.875
  CHOC760103    0.873  OLSK800101    0.869  CHOC760104    0.868
  JANJ780102    0.851  NADH010101    0.848  JANJ790102    0.828
  JANJ780103   -0.822  GUYH850104   -0.826  ROSM880102   -0.829
  CHOC760102   -0.840  OOBM770101   -0.847  JANJ780101   -0.864
  VHEG790101   -0.867  ROSM880101   -0.884  ENGD860101   -0.887
  PRAM900101   -0.887  KUHL950101   -0.898  FAUJ880109   -0.904
  GUYH850105   -0.916
I    A/L     R/K     N/M     D/F     C/P     Q/S     E/T     G/W     H/Y     I/V
    1.94  -19.92   -9.68  -10.95   -1.24   -9.38  -10.20    2.39  -10.27    2.15
    2.28   -9.52   -1.48   -0.76   -3.68   -5.06   -4.88   -5.88   -6.11    1.99
//
H WOLS870101
D Principal property value z1 (Wold et al., 1987)
R LIT:1312098b
A Wold, S., Eriksson, L., Hellberg, S., Jonsson, J., Sjostrom, M., Skagerberg, 
  B. and Wikstrom, C.
T Principal property values for six non-natural amino acids and their 
  application to a structure-activity relationship for oxytocin peptide 
  analogues
J Can. J. Chem. 65, 1814-1820 (1987)
C PARJ860101    0.964  BULH740101    0.929  MIYS990101    0.912
  MIYS990102    0.910  GRAR740102    0.910  ROSM880102    0.877
  PUNT030102    0.868  ROSM880101    0.866  PUNT030101    0.853
  MEIH800101    0.852  OOBM770103    0.852  KIDA850101    0.852
  LEVM760101    0.845  WOEC730101    0.841  MIYS990105    0.838
  GUYH850103    0.836  HOPT810101    0.830  MIYS990104    0.830
  MIYS990103    0.815  MEIH800102    0.813  RACS770102    0.802
  MANP780101   -0.809  EISD840101   -0.820  RADA880101   -0.823
  MEEJ800101   -0.823  SIMZ760101   -0.830  ROBB790101   -0.831
  NAKH900110   -0.832  VENT840101   -0.835  JOND750101   -0.837
  ARGP820101   -0.838  RADA880108   -0.840  EISD860103   -0.841
  BIOV880102   -0.842  NISK860101   -0.848  BASU050102   -0.849
  WILM950101   -0.851  PONP800107   -0.852  BIOV880101   -0.854
  GOLD730101   -0.854  ZHOH040101   -0.858  TAKK010101   -0.858
  BASU050103   -0.866  BASU050101   -0.869  CIDH920102   -0.869
  ZHOH040103   -0.870  ROSM880104   -0.870  BROC820101   -0.871
  RADA880102   -0.873  NOZY710101   -0.874  CIDH920103   -0.879
  COWR900101   -0.883  CORJ870102   -0.885  SWER830101   -0.887
  CIDH920104   -0.891  CIDH920105   -0.899  ROSM880105   -0.899
  MIYS850101   -0.899  MEEJ810102   -0.905  MEEJ810101   -0.906
  EISD860101   -0.918  MEEJ800102   -0.925  FAUJ830101   -0.928
  BLAS910101   -0.930  ZIMJ680105   -0.937  GUOD860101   -0.955
  PLIV810101   -0.963
I    A/L     R/K     N/M     D/F     C/P     Q/S     E/T     G/W     H/Y     I/V
    0.07    2.88    3.22    3.64    0.71    2.18    3.08    2.23    2.41   -4.44
   -4.19    2.84   -2.49   -4.92   -1.22    1.96    0.92   -4.75   -1.39   -2.69
//
H WOLS870102
D Principal property value z2 (Wold et al., 1987)
R LIT:1312098b
A Wold, S., Eriksson, L., Hellberg, S., Jonsson, J., Sjostrom, M., Skagerberg, 
  B. and Wikstrom, C.
T Principal property values for six non-natural amino acids and their 
  application to a structure-activity relationship for oxytocin peptide 
  analogues
J Can. J. Chem. 65, 1814-1820 (1987)
C LEVM760102    0.881  FASG760101    0.866  FAUJ880106    0.866
  CHOC760101    0.845  LEVM760105    0.836  FAUJ880103    0.814
I    A/L     R/K     N/M     D/F     C/P     Q/S     E/T     G/W     H/Y     I/V
   -1.73    2.52    1.45    1.13   -0.97    0.53    0.39   -5.36    1.74   -1.68
   -1.03    1.41   -0.27    1.30    0.88   -1.63   -2.09    3.65    2.32   -2.53
//
H WOLS870103
D Principal property value z3 (Wold et al., 1987)
R LIT:1312098b
A Wold, S., Eriksson, L., Hellberg, S., Jonsson, J., Sjostrom, M., Skagerberg, 
  B. and Wikstrom, C.
T Principal property values for six non-natural amino acids and their 
  application to a structure-activity relationship for oxytocin peptide 
  analogues
J Can. J. Chem. 65, 1814-1820 (1987)
C 
I    A/L     R/K     N/M     D/F     C/P     Q/S     E/T     G/W     H/Y     I/V
    0.09   -3.44    0.84    2.36    4.13   -1.14   -0.07    0.30    1.11   -1.03
   -0.98   -3.14   -0.41    0.45    2.23    0.57   -1.40    0.85    0.01   -1.29
//
H YUTK870101
D Unfolding Gibbs energy in water, pH7.0 (Yutani et al., 1987)
R LIT:2004127b PMID:3299367
A Yutani, K., Ogasahara, K., Tsujita, T. and Sugino, Y.
T Dependence of conformational stability on hydrophobicity of the amino acid 
  residue in a series of variant proteins substituted at a unique position of 
  tryptophan synthase alpha subunit
J Proc. Natl. Acad. Sci. USA 84, 4441-4444 (1987) (Arg missing)
C YUTK870102    0.827  EISD840101    0.809  RADA880101    0.803
  GUYH850101   -0.813  GUYH850105   -0.841
I    A/L     R/K     N/M     D/F     C/P     Q/S     E/T     G/W     H/Y     I/V
     8.5      0.     8.2     8.5    11.0     6.3     8.8     7.1    10.1    16.8
    15.0     7.9    13.3    11.2     8.2     7.4     8.8     9.9     8.8    12.0
//
H YUTK870102
D Unfolding Gibbs energy in water, pH9.0 (Yutani et al., 1987)
R LIT:2004127b PMID:3299367
A Yutani, K., Ogasahara, K., Tsujita, T. and Sugino, Y.
T Dependence of conformational stability on hydrophobicity of the amino acid 
  residue in a series of variant proteins substituted at a unique position of 
  tryptophan synthase alpha subunit
J Proc. Natl. Acad. Sci. USA 84, 4441-4444 (1987) (Arg missing)
C YUTK870101    0.827
I    A/L     R/K     N/M     D/F     C/P     Q/S     E/T     G/W     H/Y     I/V
     6.8      0.     6.2     7.0     8.3     8.5     4.9     6.4     9.2    10.0
    12.2     7.5     8.4     8.3     6.9     8.0     7.0     5.7     6.8     9.4
//
H YUTK870103
D Activation Gibbs energy of unfolding, pH7.0 (Yutani et al., 1987)
R LIT:2004127b PMID:3299367
A Yutani, K., Ogasahara, K., Tsujita, T. and Sugino, Y.
T Dependence of conformational stability on hydrophobicity of the amino acid 
  residue in a series of variant proteins substituted at a unique position of 
  tryptophan synthase alpha subunit
J Proc. Natl. Acad. Sci. USA 84, 4441-4444 (1987) (Arg missing)
C YUTK870104    0.997  EISD860102   -0.839
I    A/L     R/K     N/M     D/F     C/P     Q/S     E/T     G/W     H/Y     I/V
   18.08      0.   17.47   17.36   18.17   17.93   18.16   18.24   18.49   18.62
   18.60   17.96   18.11   17.30   18.16   17.57   17.54   17.19   17.99   18.30
//
H YUTK870104
D Activation Gibbs energy of unfolding, pH9.0 (Yutani et al., 1987)
R LIT:2004127b PMID:3299367
A Yutani, K., Ogasahara, K., Tsujita, T. and Sugino, Y.
T Dependence of conformational stability on hydrophobicity of the amino acid 
  residue in a series of variant proteins substituted at a unique position of 
  tryptophan synthase alpha subunit
J Proc. Natl. Acad. Sci. USA 84, 4441-4444 (1987) (Arg missing)
C YUTK870103    0.997  EISD860102   -0.840
I    A/L     R/K     N/M     D/F     C/P     Q/S     E/T     G/W     H/Y     I/V
   18.56      0.   18.24   17.94   17.84   18.51   17.97   18.57   18.64   19.21
   19.01   18.36   18.49   17.95   18.77   18.06   17.71   16.87   18.23   18.98
//
H ZASB820101
D Dependence of partition coefficient on ionic strength (Zaslavsky et al., 
  1982)
R LIT:0806206
A Zaslavsky, B.Yu, Mestechkina, N.M., Miheeva, L.M. and Rogozhin, S.V.
T Measurement of relative hydrophobicity of amino acid side-chains by partition 
  in an aqueous two-phase polymeric system: Hydrophobicity scale for non-polar 
  and ionogenic side-chains
J J. Chromatogr. 240, 21-28 (1982) (C H Y missing?)
C WIMW960101    0.885  CIDH920102    0.809  SNEP660103    0.804
  OOBM850102   -0.853
I    A/L     R/K     N/M     D/F     C/P     Q/S     E/T     G/W     H/Y     I/V
  -0.152  -0.089  -0.203  -0.355      0.  -0.181  -0.411  -0.190      0.  -0.086
  -0.102  -0.062  -0.107   0.001  -0.181  -0.203  -0.170   0.275      0.  -0.125
//
H ZIMJ680101
D Hydrophobicity (Zimmerman et al., 1968)
R LIT:2004109b PMID:5700434
A Zimmerman, J.M., Eliezer, N. and Simha, R.
T The characterization of amino acid sequences in proteins by statistical 
  methods
J J. Theor. Biol. 21, 170-201 (1968)
C SIMZ760101    0.821
I    A/L     R/K     N/M     D/F     C/P     Q/S     E/T     G/W     H/Y     I/V
    0.83    0.83    0.09    0.64    1.48    0.00    0.65    0.10    1.10    3.07
    2.52    1.60    1.40    2.75    2.70    0.14    0.54    0.31    2.97    1.79
//
H ZIMJ680102
D Bulkiness (Zimmerman et al., 1968)
R LIT:2004109b PMID:5700434
A Zimmerman, J.M., Eliezer, N. and Simha, R.
T The characterization of amino acid sequences in proteins by statistical 
  methods
J J. Theor. Biol. 21, 170-201 (1968)
C FAUJ880101    0.888  ZHOH040102    0.878  LEVM760106    0.873
  TAKK010101    0.840  BULH740102    0.825  GOLD730101    0.818
  SIMZ760101    0.810
I    A/L     R/K     N/M     D/F     C/P     Q/S     E/T     G/W     H/Y     I/V
   11.50   14.28   12.82   11.68   13.46   14.45   13.57    3.40   13.69   21.40
   21.40   15.71   16.25   19.80   17.43    9.47   15.77   21.67   18.03   21.57
//
H ZIMJ680103
D Polarity (Zimmerman et al., 1968)
R LIT:2004109b PMID:5700434
A Zimmerman, J.M., Eliezer, N. and Simha, R.
T The characterization of amino acid sequences in proteins by statistical 
  methods
J J. Theor. Biol. 21, 170-201 (1968)
C PRAM900101    0.854  ENGD860101    0.854  HOPA770101    0.815
  JACR890101   -0.835
I    A/L     R/K     N/M     D/F     C/P     Q/S     E/T     G/W     H/Y     I/V
    0.00   52.00    3.38   49.70    1.48    3.53   49.90    0.00   51.60    0.13
    0.13   49.50    1.43    0.35    1.58    1.67    1.66    2.10    1.61    0.13
//
H ZIMJ680104
D Isoelectric point (Zimmerman et al., 1968)
R LIT:2004109b PMID:5700434
A Zimmerman, J.M., Eliezer, N. and Simha, R.
T The characterization of amino acid sequences in proteins by statistical 
  methods
J J. Theor. Biol. 21, 170-201 (1968)
C KLEP840101    0.941  FAUJ880111    0.813  FINA910103    0.805
I    A/L     R/K     N/M     D/F     C/P     Q/S     E/T     G/W     H/Y     I/V
    6.00   10.76    5.41    2.77    5.05    5.65    3.22    5.97    7.59    6.02
    5.98    9.74    5.74    5.48    6.30    5.68    5.66    5.89    5.66    5.96
//
H ZIMJ680105
D RF rank (Zimmerman et al., 1968)
R LIT:2004109b PMID:5700434
A Zimmerman, J.M., Eliezer, N. and Simha, R.
T The characterization of amino acid sequences in proteins by statistical 
  methods
J J. Theor. Biol. 21, 170-201 (1968)
C MEEJ800102    0.921  EISD860101    0.900  BROC820101    0.896
  PLIV810101    0.875  BROC820102    0.865  ROSM880105    0.857
  TAKK010101    0.856  BLAS910101    0.855  RADA880102    0.851
  GUOD860101    0.850  MEEJ800101    0.842  NOZY710101    0.837
  SWER830101    0.829  CORJ870102    0.828  GOLD730101    0.820
  FAUJ830101    0.816  LAWE840101    0.809  SIMZ760101    0.805
  MIYS990101   -0.801  HOPT810101   -0.816  LEVM760101   -0.844
  BULH740101   -0.879  PARJ860101   -0.886  WOLS870101   -0.937
I    A/L     R/K     N/M     D/F     C/P     Q/S     E/T     G/W     H/Y     I/V
     9.9     4.6     5.4     2.8     2.8     9.0     3.2     5.6     8.2    17.1
    17.6     3.5    14.9    18.8    14.8     6.9     9.5    17.1    15.0    14.3
//
H AURR980101
D Normalized positional residue frequency at helix termini N4'(Aurora-Rose, 
  1998)
R LIT:2409041 PMID:9514257
A Aurora, R. and Rose, G.
T Helix capping
J Protein Science 7, 21-38 (1998)
C 
I    A/L     R/K     N/M     D/F     C/P     Q/S     E/T     G/W     H/Y     I/V
    0.94    1.15    0.79    1.19    0.60    0.94    1.41    1.18    1.15    1.07
    0.95    1.03    0.88    1.06    1.18    0.69    0.87    0.91    1.04    0.90
//
H AURR980102
D Normalized positional residue frequency at helix termini N"' (Aurora-Rose, 
  1998)
R LIT:2409041 PMID:9514257
A Aurora, R. and Rose, G.
T Helix capping
J Protein Science 7, 21-38 (1998)
C 
I    A/L     R/K     N/M     D/F     C/P     Q/S     E/T     G/W     H/Y     I/V
    0.98    1.14    1.05    1.05    0.41    0.90    1.04    1.25    1.01    0.88
    0.80    1.06    1.12    1.12    1.31    1.02    0.80    0.90    1.12    0.87
//
H AURR980103
D Normalized positional residue frequency at helix termini N" (Aurora-Rose, 
  1998)
R LIT:2409041 PMID:9514257
A Aurora, R. and Rose, G.
T Helix capping
J Protein Science 7, 21-38 (1998)
C 
I    A/L     R/K     N/M     D/F     C/P     Q/S     E/T     G/W     H/Y     I/V
    1.05    0.81    0.91    1.39    0.60    0.87    1.11    1.26    1.43    0.95
    0.96    0.97    0.99    0.95    1.05    0.96    1.03    1.06    0.94    0.62
//
H AURR980104
D Normalized positional residue frequency at helix termini N'(Aurora-Rose, 
  1998)
R LIT:2409041 PMID:9514257
A Aurora, R. and Rose, G.
T Helix capping
J Protein Science 7, 21-38 (1998)
C AURR980105    0.839  FINA910101    0.804
I    A/L     R/K     N/M     D/F     C/P     Q/S     E/T     G/W     H/Y     I/V
    0.75    0.90    1.24    1.72    0.66    1.08    1.10    1.14    0.96    0.80
    1.01    0.66    1.02    0.88    1.33    1.20    1.13    0.68    0.80    0.58
//
H AURR980105
D Normalized positional residue frequency at helix termini Nc (Aurora-Rose, 
  1998)
R LIT:2409041 PMID:9514257
A Aurora, R. and Rose, G.
T Helix capping
J Protein Science 7, 21-38 (1998)
C AURR980104    0.839
I    A/L     R/K     N/M     D/F     C/P     Q/S     E/T     G/W     H/Y     I/V
    0.67    0.76    1.28    1.58    0.37    1.05    0.94    0.98    0.83    0.78
    0.79    0.84    0.98    0.96    1.12    1.25    1.41    0.94    0.82    0.67
//
H AURR980106
D Normalized positional residue frequency at helix termini N1 (Aurora-Rose, 
  1998)
R LIT:2409041 PMID:9514257
A Aurora, R. and Rose, G.
T Helix capping
J Protein Science 7, 21-38 (1998)
C 
I    A/L     R/K     N/M     D/F     C/P     Q/S     E/T     G/W     H/Y     I/V
    1.10    1.05    0.72    1.14    0.26    1.31    2.30    0.55    0.83    1.06
    0.84    1.08    0.90    0.90    1.67    0.81    0.77    1.26    0.99    0.76
//
H AURR980107
D Normalized positional residue frequency at helix termini N2 (Aurora-Rose, 
  1998)
R LIT:2409041 PMID:9514257
A Aurora, R. and Rose, G.
T Helix capping
J Protein Science 7, 21-38 (1998)
C RICJ880106    0.800
I    A/L     R/K     N/M     D/F     C/P     Q/S     E/T     G/W     H/Y     I/V
    1.39    0.95    0.67    1.64    0.52    1.60    2.07    0.65    1.36    0.64
    0.91    0.80    1.10    1.00    0.94    0.69    0.92    1.10    0.73    0.70
//
H AURR980108
D Normalized positional residue frequency at helix termini N3 (Aurora-Rose, 
  1998)
R LIT:2409041 PMID:9514257
A Aurora, R. and Rose, G.
T Helix capping
J Protein Science 7, 21-38 (1998)
C AURR980112    0.910  PALJ810102    0.871  CHOP780201    0.867
  KANM800103    0.857  ISOY800101    0.856  AURR980109    0.848
  MAXF760101    0.841  QIAN880106    0.838  ROBB760103    0.835
  AURR980113    0.821  QIAN880104    0.815  ROBB760101    0.814
  BEGF750101    0.810  BURA740101    0.808  QIAN880107    0.803
  MUNV940102   -0.803  MUNV940101   -0.814  CHAM830101   -0.834
I    A/L     R/K     N/M     D/F     C/P     Q/S     E/T     G/W     H/Y     I/V
    1.43    1.33    0.55    0.90    0.52    1.43    1.70    0.56    0.66    1.18
    1.52    0.82    1.68    1.10    0.15    0.61    0.75    1.68    0.65    1.14
//
H AURR980109
D Normalized positional residue frequency at helix termini N4 (Aurora-Rose, 
  1998)
R LIT:2409041 PMID:9514257
A Aurora, R. and Rose, G.
T Helix capping
J Protein Science 7, 21-38 (1998)
C KANM800103    0.944  AURR980114    0.939  ISOY800101    0.894
  QIAN880107    0.893  AURR980113    0.892  SUEM840101    0.882
  PALJ810102    0.877  AURR980112    0.875  MAXF760101    0.865
  QIAN880106    0.862  CHOP780201    0.859  ROBB760103    0.857
  KANM800101    0.852  AURR980108    0.848  RICJ880109    0.828
  BEGF750101    0.821  PTIO830101    0.820  AURR980110    0.817
  ROBB760101    0.810  QIAN880109    0.807  RACS820108    0.804
  QIAN880110    0.802  FINA770101    0.802  QIAN880132   -0.806
  LEVM780103   -0.814  GEIM800111   -0.814  PRAM900104   -0.815
  TANS770110   -0.816  MUNV940102   -0.818  MUNV940101   -0.828
  CHOP780101   -0.837  PALJ810106   -0.845  CHAM830101   -0.896
I    A/L     R/K     N/M     D/F     C/P     Q/S     E/T     G/W     H/Y     I/V
    1.55    1.39    0.60    0.61    0.59    1.43    1.34    0.37    0.89    1.47
    1.36    1.27    2.13    1.39    0.03    0.44    0.65    1.10    0.93    1.18
//
H AURR980110
D Normalized positional residue frequency at helix termini N5 (Aurora-Rose, 
  1998)
R LIT:2409041 PMID:9514257
A Aurora, R. and Rose, G.
T Helix capping
J Protein Science 7, 21-38 (1998)
C AURR980115    0.907  AURR980111    0.867  MAXF760101    0.860
  ISOY800101    0.855  KANM800101    0.830  AURR980109    0.817
  AURR980112    0.816  QIAN880107    0.815  CHOP780201    0.814
  PALJ810102    0.812  AURR980114    0.811  GEOR030108    0.804
  QIAN880106    0.804  MUNV940101   -0.822  MUNV940102   -0.846
I    A/L     R/K     N/M     D/F     C/P     Q/S     E/T     G/W     H/Y     I/V
    1.80    1.73    0.73    0.90    0.55    0.97    1.73    0.32    0.46    1.09
    1.47    1.24    1.64    0.96    0.15    0.67    0.70    0.68    0.91    0.81
//
H AURR980111
D Normalized positional residue frequency at helix termini C5 (Aurora-Rose, 
  1998)
R LIT:2409041 PMID:9514257
A Aurora, R. and Rose, G.
T Helix capping
J Protein Science 7, 21-38 (1998)
C AURR980110    0.867  GEOR030108    0.846  AURR980115    0.835
  PALJ810102    0.830  TANS770101    0.817  CHOP780201    0.813
  AURR980114    0.811  MAXF760101    0.811  ISOY800101    0.801
  AURR980112    0.800
I    A/L     R/K     N/M     D/F     C/P     Q/S     E/T     G/W     H/Y     I/V
    1.52    1.49    0.58    1.04    0.26    1.41    1.76    0.30    0.83    1.25
    1.26    1.10    1.14    1.14    0.44    0.66    0.73    0.68    1.04    1.03
//
H AURR980112
D Normalized positional residue frequency at helix termini C4 (Aurora-Rose, 
  1998)
R LIT:2409041 PMID:9514257
A Aurora, R. and Rose, G.
T Helix capping
J Protein Science 7, 21-38 (1998)
C AURR980108    0.910  PALJ810102    0.888  AURR980109    0.875
  KANM800103    0.871  ISOY800101    0.870  CHOP780201    0.856
  AURR980114    0.853  AURR980115    0.850  AURR980113    0.848
  KANM800101    0.847  GEOR030108    0.846  RACS820108    0.840
  QIAN880106    0.839  MAXF760101    0.838  PALJ810109    0.817
  AURR980110    0.816  GEIM800104    0.815  ROBB760101    0.806
  QIAN880107    0.802  GEIM800101    0.802  AURR980111    0.800
  MUNV940101   -0.819  MUNV940102   -0.853
I    A/L     R/K     N/M     D/F     C/P     Q/S     E/T     G/W     H/Y     I/V
    1.49    1.41    0.67    0.94    0.37    1.52    1.55    0.29    0.96    1.04
    1.40    1.17    1.84    0.86    0.20    0.68    0.79    1.52    1.06    0.94
//
H AURR980113
D Normalized positional residue frequency at helix termini C3 (Aurora-Rose, 
  1998)
R LIT:2409041 PMID:9514257
A Aurora, R. and Rose, G.
T Helix capping
J Protein Science 7, 21-38 (1998)
C KANM800103    0.905  AURR980109    0.892  SUEM840101    0.887
  BEGF750101    0.857  FINA770101    0.849  AURR980112    0.848
  ROBB760103    0.838  AURR980114    0.836  QIAN880106    0.835
  QIAN880105    0.833  PTIO830101    0.833  QIAN880107    0.832
  AURR980108    0.821  ISOY800101    0.815  RICJ880109    0.808
  CHAM830101   -0.828
I    A/L     R/K     N/M     D/F     C/P     Q/S     E/T     G/W     H/Y     I/V
    1.73    1.24    0.70    0.68    0.63    0.88    1.16    0.32    0.76    1.15
    1.80    1.22    2.21    1.35    0.07    0.65    0.46    1.57    1.10    0.94
//
H AURR980114
D Normalized positional residue frequency at helix termini C2 (Aurora-Rose, 
  1998)
R LIT:2409041 PMID:9514257
A Aurora, R. and Rose, G.
T Helix capping
J Protein Science 7, 21-38 (1998)
C AURR980109    0.939  KANM800103    0.916  QIAN880107    0.876
  FINA770101    0.875  ISOY800101    0.857  MAXF760101    0.853
  AURR980112    0.853  KANM800101    0.852  PALJ810102    0.848
  SUEM840101    0.845  AURR980113    0.836  CHOP780201    0.828
  QIAN880110    0.819  RACS820108    0.818  AURR980111    0.811
  AURR980110    0.811  QIAN880109    0.810  PTIO830101    0.809
  AURR980115    0.804  GEOR030108    0.804  QIAN880106    0.803
  ROBB760103    0.801  TANS770101    0.800  CHOP780101   -0.803
  MUNV940102   -0.820  MUNV940101   -0.821  CHAM830101   -0.842
  PALJ810106   -0.842
I    A/L     R/K     N/M     D/F     C/P     Q/S     E/T     G/W     H/Y     I/V
    1.33    1.39    0.64    0.60    0.44    1.37    1.43    0.20    1.02    1.58
    1.63    1.71    1.76    1.22    0.07    0.42    0.57    1.00    1.02    1.08
//
H AURR980115
D Normalized positional residue frequency at helix termini C1 (Aurora-Rose, 
  1998)
R LIT:2409041 PMID:9514257
A Aurora, R. and Rose, G.
T Helix capping
J Protein Science 7, 21-38 (1998)
C AURR980110    0.907  KANM800101    0.858  MAXF760101    0.852
  AURR980112    0.850  ISOY800101    0.844  AURR980111    0.835
  TANS770101    0.834  PALJ810102    0.827  GEOR030108    0.821
  LEVM780104    0.818  CHOP780201    0.816  GEIM800101    0.804
  AURR980114    0.804  RACS820108    0.802  MUNV940101   -0.807
  MUNV940102   -0.852
I    A/L     R/K     N/M     D/F     C/P     Q/S     E/T     G/W     H/Y     I/V
    1.87    1.66    0.70    0.91    0.33    1.24    1.88    0.33    0.89    0.90
    1.65    1.63    1.35    0.67    0.03    0.71    0.50    1.00    0.73    0.51
//
H AURR980116
D Normalized positional residue frequency at helix termini Cc (Aurora-Rose, 
  1998)
R LIT:2409041 PMID:9514257
A Aurora, R. and Rose, G.
T Helix capping
J Protein Science 7, 21-38 (1998)
C 
I    A/L     R/K     N/M     D/F     C/P     Q/S     E/T     G/W     H/Y     I/V
    1.19    1.45    1.33    0.72    0.44    1.43    1.27    0.74    1.55    0.61
    1.36    1.45    1.35    1.20    0.10    1.02    0.82    0.58    1.06    0.46
//
H AURR980117
D Normalized positional residue frequency at helix termini C' (Aurora-Rose, 
  1998)
R LIT:2409041 PMID:9514257
A Aurora, R. and Rose, G.
T Helix capping
J Protein Science 7, 21-38 (1998)
C RICJ880115    0.921  MAXF760104    0.849  ISOY800108    0.822
I    A/L     R/K     N/M     D/F     C/P     Q/S     E/T     G/W     H/Y     I/V
    0.77    1.11    1.39    0.79    0.44    0.95    0.92    2.74    1.65    0.64
    0.66    1.19    0.74    1.04    0.66    0.64    0.82    0.58    0.93    0.53
//
H AURR980118
D Normalized positional residue frequency at helix termini C" (Aurora-Rose, 
  1998)
R LIT:2409041 PMID:9514257
A Aurora, R. and Rose, G.
T Helix capping
J Protein Science 7, 21-38 (1998)
C 
I    A/L     R/K     N/M     D/F     C/P     Q/S     E/T     G/W     H/Y     I/V
    0.93    0.96    0.82    1.15    0.67    1.02    1.07    1.08    1.40    1.14
    1.16    1.27    1.11    1.05    1.01    0.71    0.84    1.06    1.15    0.74
//
H AURR980119
D Normalized positional residue frequency at helix termini C"' (Aurora-Rose, 
  1998)
R LIT:2409041 PMID:9514257
A Aurora, R. and Rose, G.
T Helix capping
J Protein Science 7, 21-38 (1998)
C MUNV940104    0.804
I    A/L     R/K     N/M     D/F     C/P     Q/S     E/T     G/W     H/Y     I/V
    1.09    1.29    1.03    1.17    0.26    1.08    1.31    0.97    0.88    0.97
    0.87    1.13    0.96    0.84    2.01    0.76    0.79    0.91    0.64    0.77
//
H AURR980120
D Normalized positional residue frequency at helix termini C4' (Aurora-Rose, 
  1998)
R LIT:2409041 PMID:9514257
A Aurora, R. and Rose, G.
T Helix capping
J Protein Science 7, 21-38 (1998)
C 
I    A/L     R/K     N/M     D/F     C/P     Q/S     E/T     G/W     H/Y     I/V
    0.71    1.09    0.95    1.43    0.65    0.87    1.19    1.07    1.13    1.05
    0.84    1.10    0.80    0.95    1.70    0.65    .086    1.25    0.85    1.12
//
H ONEK900101
D Delta G values for the peptides extrapolated to 0 M urea (O'Neil-DeGrado, 
  1990)
R LIT:1701155 PMID:2237415
A O'Neil, K.T. and DeGrado, W.F.
T A thermodynamic scale for the helix-forming tendencies of the commonly 
  occurring amino acids
J Science 250, 646-651 (1990)
C BLAM930101    0.965  BUNA790101    0.902  ROBB760103    0.878
  QIAN880108    0.866  PTIO830101    0.847  ROBB760104    0.844
  QIAN880109    0.824  FAUJ880113    0.820  MUNV940105   -0.839
  RACS820114   -0.880  GEOR030109   -0.884  MUNV940101   -0.890
  AVBF000104   -0.899  MUNV940102   -0.910  FINA910102   -0.920
  ONEK900102   -0.982
I    A/L     R/K     N/M     D/F     C/P     Q/S     E/T     G/W     H/Y     I/V
    13.4    13.3    12.0    11.7    11.6    12.8    12.2    11.3    11.6    12.0
    13.0    13.0    12.8    12.1     6.5    12.2    11.7    12.4    12.1    11.9
//
H ONEK900102
D Helix formation parameters (delta delta G) (O'Neil-DeGrado, 1990)
R LIT:1701155 PMID:2237415
A O'Neil, K.T. and DeGrado, W.F.
T A thermodynamic scale for the helix-forming tendencies of the commonly 
  occurring amino acids
J Science 250, 646-651 (1990)
C FINA910102    0.964  AVBF000104    0.919  GEOR030109    0.908
  MUNV940105    0.876  MUNV940101    0.861  MUNV940102    0.860
  RACS820114    0.855  MUNV940104    0.845  ISOY800104    0.828
  TANS770104    0.826  QIAN880109   -0.800  PTIO830101   -0.830
  FAUJ880113   -0.839  QIAN880108   -0.860  ROBB760104   -0.861
  ROBB760103   -0.867  BUNA790101   -0.949  BLAM930101   -0.974
  ONEK900101   -0.982
I    A/L     R/K     N/M     D/F     C/P     Q/S     E/T     G/W     H/Y     I/V
   -0.77   -0.68   -0.07   -0.15   -0.23   -0.33   -0.27    0.00   -0.06   -0.23
   -0.62   -0.65   -0.50   -0.41       3   -0.35   -0.11   -0.45   -0.17   -0.14
//
H VINM940101
D Normalized flexibility parameters (B-values), average (Vihinen et al., 1994)
R LIT:2014123 PMID:8090708
A Vihinen, M., Torkkila, E. and Riikonen, P.
T Accuracy of protein flexibility predictions
J Proteins 19, 141-149 (1994)
C MIYS990104    0.965  MIYS990105    0.952  MIYS990103    0.951
  VINM940102    0.940  OOBM770103    0.936  GUYH850102    0.924
  VINM940103    0.921  FUKS010104    0.919  PARS000101    0.919
  FASG890101    0.904  MEIH800101    0.900  KRIW790101    0.890
  KARP850102    0.885  MIYS990102    0.883  MIYS990101    0.880
  PARS000102    0.877  FUKS010102    0.876  MEIH800102    0.872
  GRAR740102    0.869  CORJ870108    0.862  GUYH850103    0.860
  HOPT810101    0.859  KRIW790102    0.853  PUNT030102    0.850
  RACS770102    0.844  PARJ860101    0.837  RACS770101    0.835
  WOEC730101    0.834  RACS770103    0.830  GUYH850101    0.829
  FUKS010103    0.827  KARP850101    0.821  VINM940104    0.815
  LEVM760101    0.815  MUNV940103    0.811  PUNT030101    0.805
  PALJ810104   -0.801  WIMW960101   -0.804  DESM900101   -0.806
  NADH010105   -0.808  CORJ870102   -0.817  SWER830101   -0.817
  ROSM880105   -0.818  GEIM800107   -0.819  QIAN880120   -0.823
  CORJ870104   -0.826  QIAN880121   -0.828  LIFS790103   -0.829
  DESM900102   -0.829  CHOP780202   -0.831  ZHOH040101   -0.833
  LIFS790101   -0.834  MANP780101   -0.836  CIDH920103   -0.837
  CORJ870103   -0.848  CIDH920101   -0.854  ROBB790101   -0.858
  NADH010102   -0.859  MEIH800103   -0.861  BASU050101   -0.867
  FAUJ830101   -0.871  CIDH920102   -0.872  CORJ870105   -0.873
  CORJ870107   -0.877  PONP800103   -0.878  PONP800101   -0.878
  CORJ870106   -0.881  CIDH920104   -0.883  MIYS850101   -0.883
  PONP800102   -0.883  CIDH920105   -0.885  NADH010103   -0.889
  PONP800108   -0.891  NADH010104   -0.891  BAEK050101   -0.896
  BASU050103   -0.902  BASU050102   -0.904  RADA880108   -0.906
  PONP930101   -0.913  NISK800101   -0.922  ZHOH040103   -0.922
  CORJ870101   -0.924  BIOV880102   -0.929  WERD780101   -0.931
  BIOV880101   -0.941  ROSG850102   -0.943  CASG920101   -0.947
  NISK860101   -0.959
I    A/L     R/K     N/M     D/F     C/P     Q/S     E/T     G/W     H/Y     I/V
   0.984   1.008   1.048   1.068   0.906   1.037   1.094   1.031   0.950   0.927
   0.935   1.102   0.952   0.915   1.049   1.046   0.997   0.904   0.929   0.931
//
H VINM940102
D Normalized flexibility parameters (B-values) for each residue surrounded by 
  none rigid neighbours (Vihinen et al., 1994)
R LIT:2014123 PMID:8090708
A Vihinen, M., Torkkila, E. and Riikonen, P.
T Accuracy of protein flexibility predictions
J Proteins 19, 141-149 (1994)
C VINM940101    0.940  MIYS990104    0.922  PARS000101    0.917
  GUYH850102    0.905  MIYS990103    0.895  MIYS990105    0.891
  OOBM770103    0.891  GUYH850103    0.875  KARP850101    0.874
  FUKS010103    0.864  VINM940103    0.855  MIYS990102    0.842
  MIYS990101    0.841  GRAR740102    0.837  FASG890101    0.836
  KARP850102    0.834  KRIW790101    0.834  PARJ860101    0.833
  MEIH800101    0.833  CORJ870108    0.810  FUKS010102    0.808
  FUKS010104    0.807  MUNV940103    0.803  PARS000102    0.803
  CORJ870105   -0.807  PLIV810101   -0.808  NADH010105   -0.809
  ROSG850101   -0.810  CHOP780202   -0.810  SWER830101   -0.811
  CORJ870107   -0.811  NADH010103   -0.812  CORJ870102   -0.812
  QIAN880120   -0.813  PONP800103   -0.820  MANP780101   -0.821
  BIOV880102   -0.826  CORJ870106   -0.830  MIYS850101   -0.832
  NADH010104   -0.834  MEEJ810101   -0.839  PONP800102   -0.842
  LIFS790101   -0.843  FAUJ830101   -0.844  PONP800101   -0.845
  RADA880108   -0.846  CORJ870101   -0.847  ROSG850102   -0.849
  CIDH920103   -0.855  LIFS790103   -0.862  ROBB790101   -0.866
  PONP930101   -0.869  PONP800108   -0.871  BAEK050101   -0.873
  CASG920101   -0.874  BASU050101   -0.874  BIOV880101   -0.876
  BASU050103   -0.880  CIDH920104   -0.884  CIDH920101   -0.885
  WERD780101   -0.886  ZHOH040101   -0.899  NISK800101   -0.900
  CIDH920105   -0.910  NISK860101   -0.919  CIDH920102   -0.925
  BASU050102   -0.937  ZHOH040103   -0.939
I    A/L     R/K     N/M     D/F     C/P     Q/S     E/T     G/W     H/Y     I/V
   1.315   1.310   1.380   1.372   1.196   1.342   1.376   1.382   1.279   1.241
   1.234   1.367   1.269   1.247   1.342   1.381   1.324   1.186   1.199   1.235
//
H VINM940103
D Normalized flexibility parameters (B-values) for each residue surrounded by 
  one rigid neighbours (Vihinen et al., 1994)
R LIT:2014123 PMID:8090708
A Vihinen, M., Torkkila, E. and Riikonen, P.
T Accuracy of protein flexibility predictions
J Proteins 19, 141-149 (1994)
C VINM940101    0.921  MIYS990104    0.898  GUYH850102    0.895
  MIYS990103    0.886  MIYS990105    0.880  MEIH800101    0.875
  KRIW790101    0.875  BHAR880101    0.869  FASG890101    0.868
  GUYH850101    0.865  KARP850102    0.863  VINM940102    0.855
  OOBM770103    0.845  MEIH800102    0.841  RACS770102    0.839
  FUKS010104    0.838  KARP850101    0.837  KRIW790102    0.836
  RACS770101    0.829  PARS000101    0.823  MIYS990102    0.818
  MIYS990101    0.817  FUKS010102    0.809  PARS000102    0.808
  FAUJ830101   -0.804  NADH010106   -0.813  PONP800101   -0.813
  CIDH920101   -0.814  BASU050103   -0.814  PONP800103   -0.817
[truncated: 146,575 more chars]
