# Supplementary material for: AMS 3.0: prediction of post-translational modifications
Source: BMC Bioinformatics. 2010 Apr 28;11:210. doi: 10.1186/1471-2105-11-210 (PMC2874555; doi:10.1186/1471-2105-11-210)
Supplement: Additional file 2 — PTM predictor software with training data. PTM_Archive.tar.gz includes the predictor software binaries together with all trained ANNs in tar.gz compressed form. [file 1471-2105-11-210-S2.GZ › PTM_Archive/Abl/A/Anet10.dat]

 2
 90 10 2
 1.084634 1.034751 0.914739 1.088518 1.084759 1.059961 1.067316 1.059199 3.504263 1.081160
 1.003192 1.011628 0.938491 0.982269 0.965133 1.020649 1.017822 1.018294 0.997684 1.014169
 0.783688 0.943541 0.993011 0.701587 0.652652 0.908826 0.880093 0.903433 -0.972139 0.831517
 0.765155 0.935331 1.017896 0.684002 0.638007 0.893229 0.863860 0.888848 -1.716843 0.812209
 0.932538 0.983800 0.966552 0.900018 0.879960 0.975763 0.967022 0.974157 4.374336 0.950422
 1.154352 1.055682 0.878531 1.174285 1.184868 1.086721 1.110357 1.093655 9.889370 1.133869
 1.148760 1.058015 0.878006 1.163082 1.164517 1.096050 1.111922 1.097369 5.435956 1.136319
 0.841141 0.950563 1.015194 0.793373 0.763270 0.928643 0.904444 0.921490 3.601655 0.874212
 1.369410 1.121130 0.801208 1.446003 1.482211 1.201772 1.247918 1.209006 13.555355 1.317031
 0.750303 0.930204 1.035368 0.668733 0.618925 0.889858 0.853955 0.881372 -1.405288 0.802441
 1.162016 1.059976 0.874269 1.181695 1.186153 1.101037 1.118751 1.102444 4.795314 1.146754
 1.073460 1.031328 0.904815 1.072123 1.061764 1.060927 1.063080 1.056565 3.446891 1.075951
 0.592189 0.881021 1.080859 0.468166 0.395486 0.811194 0.754507 0.798517 -4.223156 0.671635
 0.598930 0.880880 1.095244 0.481730 0.414735 0.809108 0.754898 0.797918 -4.478112 0.673965
 0.764690 0.931925 1.043416 0.691033 0.651858 0.885686 0.857706 0.882543 -1.593478 0.807215
 1.261879 1.092582 0.828270 1.301610 1.328867 1.134824 1.180529 1.151451 11.781724 1.219293
 1.103731 1.040933 0.896283 1.109905 1.106052 1.072276 1.081382 1.071278 1.819073 1.098692
 0.770306 0.932760 1.045282 0.700988 0.658298 0.896675 0.862513 0.887549 -1.200876 0.817150
 0.992189 1.005070 0.962230 0.974527 0.958312 1.012570 1.006966 1.008802 -5.251664 1.003532
 0.674226 0.899646 1.073817 0.583718 0.526305 0.851527 0.800522 0.836117 -0.620815 0.739849
 0.956463 0.993828 0.966190 0.928167 0.909295 0.991112 0.984039 0.989166 -1.279768 0.971788
 0.903171 0.977950 0.981262 0.859744 0.831687 0.966376 0.951199 0.962139 -3.592770 0.928785
 0.708135 0.921658 1.026753 0.606292 0.549718 0.867089 0.831273 0.862596 -1.969947 0.765974
 0.716188 0.923628 1.036184 0.618890 0.568041 0.865191 0.833705 0.863763 -1.737458 0.768790
 0.812303 0.950287 1.015092 0.745189 0.712911 0.907331 0.890425 0.909723 0.459108 0.844886
 1.063699 1.023875 0.915443 1.065156 1.061066 1.045576 1.051427 1.044786 8.833768 1.061916
 0.991015 1.006855 0.938740 0.965383 0.957026 0.997456 1.005891 1.005894 1.486312 0.993570
 0.598441 0.878659 1.126308 0.491298 0.419076 0.821709 0.753461 0.798515 -5.768826 0.681415
 0.950220 0.995888 0.965036 0.913160 0.909759 0.960188 0.975919 0.978756 1.321556 0.948682
 0.859402 0.962515 0.989206 0.806327 0.774082 0.941894 0.922270 0.937514 2.694841 0.891432
 0.747342 0.932145 1.032963 0.660364 0.616036 0.878233 0.851767 0.878300 -2.294210 0.793227
 0.713963 0.922229 1.040931 0.617185 0.567477 0.862186 0.831143 0.861232 -2.661348 0.765705
 0.794353 0.945129 1.001930 0.719952 0.669199 0.921738 0.886548 0.909847 -2.312563 0.845082
 0.908710 0.978754 0.974929 0.868575 0.835757 0.978107 0.956606 0.967778 0.365253 0.939391
 0.943826 0.988571 0.976972 0.915501 0.894679 0.986202 0.974844 0.981605 -0.301844 0.962350
 0.881327 0.968660 0.986378 0.834893 0.806900 0.951369 0.935068 0.947966 1.255092 0.908601
 0.633274 0.895790 1.077049 0.518497 0.456798 0.823129 0.779000 0.817927 -5.650674 0.699932
 1.023762 1.013468 0.950166 1.016519 1.005948 1.028328 1.026006 1.024612 -0.124031 1.029821
 0.684833 0.908131 1.080493 0.591411 0.537835 0.850948 0.808198 0.842182 -5.698214 0.744103
 0.724198 0.922442 1.056094 0.637959 0.582256 0.881739 0.837812 0.868668 -8.585711 0.783543
 0.834680 0.957521 0.990837 0.770945 0.731544 0.933439 0.909774 0.927984 0.290661 0.873107
 0.831720 0.956825 0.990646 0.766867 0.726816 0.932337 0.908174 0.926628 0.278082 0.870925
 0.830909 0.956561 0.990602 0.765753 0.725525 0.931983 0.907740 0.926314 0.274708 0.870274
 0.915962 0.978446 0.995327 0.883499 0.863569 0.966200 0.954126 0.963334 0.639387 0.935348
 0.906230 0.975970 0.994796 0.870083 0.847778 0.962339 0.948805 0.959113 0.597820 0.928005
 0.773252 0.941811 0.987378 0.685840 0.631920 0.908781 0.876277 0.901084 0.027255 0.826062
 0.752571 0.936583 0.986170 0.657105 0.598101 0.900386 0.864922 0.892111 -0.061812 0.810061
 0.912069 0.977522 0.995150 0.878185 0.857302 0.964682 0.952050 0.961786 0.622918 0.932530
 0.795340 0.947464 0.988641 0.716479 0.667787 0.917713 0.888279 0.910849 0.122077 0.842953
 0.921863 0.979979 0.995641 0.891799 0.873272 0.968655 0.957417 0.965907 0.665126 0.940132
 0.912295 0.976940 0.983995 0.877565 0.849454 0.974664 0.955200 0.965614 2.708910 0.939270
 0.855566 0.960366 0.998827 0.804004 0.767684 0.946042 0.920103 0.936589 1.835283 0.892077
 0.906913 0.982435 0.944865 0.855286 0.826051 0.967229 0.958127 0.967992 3.931608 0.931497
 0.935232 0.990529 0.947548 0.893724 0.872831 0.976198 0.973230 0.979832 3.674493 0.951556
 0.959973 0.994961 0.960040 0.932190 0.916203 0.988997 0.985408 0.989543 1.482473 0.972422
 1.081241 1.033245 0.906393 1.081497 1.079769 1.052685 1.064608 1.056007 7.092057 1.074940
 0.819155 0.947689 1.022314 0.761898 0.720492 0.928910 0.895595 0.916042 -1.302894 0.862563
 0.956332 0.994595 0.967020 0.928309 0.910324 0.990636 0.984056 0.989190 1.182751 0.971379
 1.053689 1.016230 0.939226 1.061807 1.057621 1.042446 1.040963 1.036057 6.630807 1.054902
 0.768449 0.936724 1.031268 0.690993 0.644923 0.898029 0.865536 0.890894 -5.025548 0.816528
 1.118509 1.046614 0.893192 1.127551 1.125833 1.079393 1.091279 1.079396 3.267079 1.110739
 1.051370 1.024251 0.915667 1.044962 1.032033 1.048945 1.048610 1.044302 2.382111 1.057297
 0.674310 0.906192 1.046190 0.570662 0.510349 0.850733 0.806520 0.841540 -0.891333 0.738957
 0.704672 0.913454 1.049283 0.613443 0.562054 0.860576 0.822049 0.853460 0.218400 0.760766
 0.766502 0.933249 1.040899 0.692950 0.653133 0.888375 0.859864 0.884624 0.265077 0.809812
 1.050663 1.028221 0.917402 1.038547 1.033574 1.034300 1.046924 1.041406 4.656360 1.047225
 1.098656 1.040938 0.898524 1.101660 1.096347 1.070487 1.079138 1.069471 2.428675 1.094765
 0.826447 0.947561 1.020181 0.773961 0.741083 0.922838 0.896365 0.915107 3.427963 0.862728
 1.174705 1.059322 0.883155 1.204288 1.217324 1.098561 1.121326 1.102853 8.169488 1.152150
 0.777553 0.934048 1.030327 0.708886 0.664464 0.903303 0.868151 0.892539 -2.185448 0.825321
 0.873387 0.968917 0.988170 0.822593 0.788609 0.954017 0.933308 0.947636 -2.504591 0.905943
 0.874960 0.969334 0.980589 0.823119 0.789099 0.954586 0.934762 0.948854 -0.643405 0.907285
 0.601544 0.885937 1.080951 0.477878 0.409024 0.810965 0.760264 0.802876 -3.571279 0.676212
 0.556102 0.871884 1.115939 0.423681 0.352529 0.783594 0.728670 0.775978 -6.192513 0.635173
 0.591531 0.882041 1.116117 0.471377 0.407661 0.798780 0.749053 0.792505 -7.727569 0.662834
 0.932275 0.983112 0.973300 0.902121 0.879454 0.980956 0.967123 0.974909 1.625116 0.953452
 0.742176 0.931330 1.024931 0.651320 0.600782 0.882307 0.851425 0.878878 -2.548101 0.793226
 0.936574 0.978986 1.000381 0.918695 0.903792 0.976980 0.962717 0.969977 2.398955 0.953332
 0.456738 0.844442 1.154022 0.294313 0.211646 0.727726 0.666005 0.723481 -9.532835 0.548685
 0.915462 0.976948 0.972954 0.880384 0.859880 0.965172 0.954667 0.963358 8.084335 0.935187
 0.783545 0.944000 1.028667 0.706849 0.669923 0.893687 0.873386 0.896028 -0.107715 0.821128
 0.706785 0.920253 1.056631 0.610779 0.562594 0.856219 0.824852 0.855877 -2.354946 0.758099
 0.871128 0.963849 0.974452 0.821841 0.787920 0.952883 0.930557 0.944819 0.941719 0.904744
 0.902556 0.970649 0.977010 0.867029 0.838017 0.969617 0.947981 0.959224 -0.556594 0.931641
 0.878045 0.963695 1.003739 0.838225 0.810819 0.950769 0.929652 0.943173 -2.225363 0.906770
 1.026032 1.013918 0.931242 1.016124 1.011818 1.018946 1.026112 1.022936 6.352452 1.025496
 0.749840 0.932282 1.036834 0.665452 0.623210 0.877991 0.851897 0.878180 -0.583827 0.794190
 1.079077 1.025770 0.928783 1.090864 1.093082 1.049526 1.057054 1.048658 5.679007 1.072481
 0.917342 0.977737 0.984734 0.884366 0.868489 0.960386 0.953563 0.961842 2.988404 0.932848
 0.841524 0.954262 1.006799 0.788897 0.754614 0.933682 0.908662 0.925965 -0.720822 0.877390
 -1.281335 -1.072138 -1.015635 -1.389768 -1.456652 -1.113210 -1.153249 -1.122787 -2.206681 -1.215619
 -0.440355 -0.045080
 -2.283298 0.532918
 -2.416070 4.234443
 0.483680 0.291275
 0.031449 -0.507677
 0.667300 2.810003
 -0.943791 0.579826
 -0.929214 1.007164
 30.390467 -28.719048
 0.370909 1.316308
 -4.472871 -1.658881
 1.084633 1.034751 0.914738 1.088518 1.084761 1.059960 1.067315 1.059198 3.503432 1.081159
 1.003191 1.011626 0.938488 0.982269 0.965135 1.020647 1.017820 1.018293 0.996876 1.014167
 0.783687 0.943540 0.993010 0.701587 0.652654 0.908824 0.880092 0.903432 -0.973777 0.831515
 0.765155 0.935331 1.017896 0.684002 0.638008 0.893228 0.863860 0.888847 -1.718624 0.812209
 0.932538 0.983800 0.966552 0.900018 0.879961 0.975762 0.967021 0.974156 4.372950 0.950422
 1.154352 1.055683 0.878533 1.174284 1.184868 1.086721 1.110358 1.093656 9.887360 1.133869
 1.148759 1.058014 0.878004 1.163082 1.164519 1.096048 1.111921 1.097368 5.434957 1.136318
 0.841141 0.950564 1.015196 0.793373 0.763270 0.928643 0.904445 0.921491 3.599877 0.874212
 1.369410 1.121130 0.801209 1.446003 1.482211 1.201772 1.247918 1.209007 13.554853 1.317031
 0.750303 0.930203 1.035368 0.668733 0.618926 0.889857 0.853954 0.881371 -1.407337 0.802440
 1.162017 1.059977 0.874271 1.181695 1.186152 1.101037 1.118751 1.102445 4.792849 1.146754
 1.073461 1.031329 0.904818 1.072123 1.061764 1.060927 1.063081 1.056566 3.444100 1.075951
 0.592189 0.881020 1.080857 0.468166 0.395488 0.811192 0.754506 0.798516 -4.225203 0.671634
 0.598930 0.880879 1.095242 0.481730 0.414737 0.809106 0.754897 0.797916 -4.480062 0.673963
 0.764690 0.931924 1.043414 0.691033 0.651860 0.885685 0.857706 0.882542 -1.594494 0.807214
 1.261879 1.092583 0.828270 1.301609 1.328867 1.134824 1.180529 1.151452 11.779799 1.219293
 1.103732 1.040934 0.896285 1.109905 1.106051 1.072277 1.081383 1.071279 1.818046 1.098693
 0.770305 0.932757 1.045277 0.700988 0.658302 0.896671 0.862511 0.887546 -1.201883 0.817147
 0.992189 1.005070 0.962231 0.974527 0.958311 1.012570 1.006966 1.008802 -5.251860 1.003532
 0.674226 0.899646 1.073818 0.583718 0.526306 0.851526 0.800522 0.836117 -0.622212 0.739848
 0.956463 0.993828 0.966190 0.928167 0.909295 0.991112 0.984039 0.989166 -1.281229 0.971788
 0.903171 0.977950 0.981263 0.859744 0.831688 0.966375 0.951199 0.962140 -3.594496 0.928785
 0.708135 0.921657 1.026752 0.606292 0.549720 0.867087 0.831273 0.862595 -1.972949 0.765973
 0.716188 0.923627 1.036183 0.618890 0.568043 0.865189 0.833704 0.863762 -1.739575 0.768788
 0.812303 0.950287 1.015091 0.745189 0.712913 0.907329 0.890424 0.909722 0.457843 0.844885
 1.063699 1.023874 0.915442 1.065156 1.061067 1.045575 1.051426 1.044785 8.834249 1.061915
 0.991015 1.006856 0.938742 0.965383 0.957025 0.997457 1.005892 1.005895 1.484084 0.993570
 0.598440 0.878656 1.126303 0.491298 0.419080 0.821705 0.753459 0.798513 -5.769838 0.681412
 0.950220 0.995889 0.965036 0.913160 0.909759 0.960188 0.975919 0.978757 1.320703 0.948682
 0.859403 0.962516 0.989208 0.806327 0.774082 0.941894 0.922271 0.937515 2.691977 0.891432
 0.747341 0.932142 1.032958 0.660364 0.616040 0.878228 0.851764 0.878297 -2.294045 0.793224
 0.713962 0.922226 1.040926 0.617185 0.567481 0.862182 0.831141 0.861229 -2.661842 0.765702
 0.794354 0.945129 1.001932 0.719952 0.669199 0.921738 0.886549 0.909848 -2.315837 0.845081
 0.908711 0.978756 0.974932 0.868575 0.835756 0.978108 0.956608 0.967780 0.361648 0.939392
 0.943827 0.988572 0.976975 0.915501 0.894679 0.986203 0.974845 0.981606 -0.303976 0.962351
 0.881326 0.968659 0.986375 0.834893 0.806903 0.951366 0.935067 0.947964 1.253483 0.908599
 0.633273 0.895786 1.077043 0.518498 0.456803 0.823125 0.778997 0.817924 -5.649387 0.699929
 1.023762 1.013469 0.950166 1.016519 1.005948 1.028328 1.026006 1.024612 -0.125205 1.029821
 0.684833 0.908129 1.080490 0.591411 0.537838 0.850945 0.808197 0.842180 -5.697957 0.744102
 0.724198 0.922442 1.056094 0.637958 0.582257 0.881739 0.837812 0.868668 -8.588201 0.783543
 0.834679 0.957520 0.990836 0.770945 0.731546 0.933438 0.909774 0.927983 0.288676 0.873106
 0.831719 0.956824 0.990646 0.766867 0.726817 0.932336 0.908173 0.926627 0.276062 0.870924
 0.830909 0.956560 0.990601 0.765753 0.725527 0.931982 0.907739 0.926313 0.272677 0.870273
 0.915962 0.978446 0.995327 0.883499 0.863570 0.966199 0.954125 0.963334 0.638378 0.935347
 0.906230 0.975970 0.994795 0.870083 0.847779 0.962339 0.948805 0.959113 0.596694 0.928005
 0.773252 0.941810 0.987378 0.685840 0.631922 0.908779 0.876276 0.901083 0.024532 0.826061
 0.752571 0.936583 0.986169 0.657105 0.598104 0.900384 0.864921 0.892110 -0.064784 0.810059
 0.912069 0.977522 0.995150 0.878185 0.857303 0.964682 0.952050 0.961786 0.621862 0.932529
 0.795340 0.947464 0.988640 0.716479 0.667789 0.917711 0.888279 0.910848 0.119619 0.842952
 0.921863 0.979979 0.995641 0.891799 0.873273 0.968654 0.957417 0.965907 0.664189 0.940132
 0.912295 0.976942 0.983998 0.877565 0.849454 0.974665 0.955200 0.965615 2.705482 0.939271
 0.855567 0.960367 0.998829 0.804004 0.767684 0.946042 0.920104 0.936590 1.831523 0.892077
 0.906912 0.982434 0.944863 0.855286 0.826054 0.967227 0.958126 0.967991 3.930511 0.931496
 0.935232 0.990528 0.947546 0.893724 0.872833 0.976195 0.973228 0.979830 3.674368 0.951554
 0.959973 0.994960 0.960038 0.932190 0.916205 0.988995 0.985407 0.989542 1.482634 0.972421
 1.081241 1.033245 0.906394 1.081497 1.079769 1.052684 1.064608 1.056007 7.090844 1.074940
 0.819156 0.947691 1.022317 0.761898 0.720491 0.928912 0.895596 0.916043 -1.305634 0.862564
 0.956331 0.994592 0.967016 0.928310 0.910328 0.990632 0.984053 0.989187 1.182551 0.971377
 1.053689 1.016231 0.939228 1.061807 1.057620 1.042447 1.040964 1.036058 6.629277 1.054903
 0.768449 0.936724 1.031268 0.690993 0.644924 0.898028 0.865535 0.890893 -5.025797 0.816528
 1.118510 1.046615 0.893193 1.127550 1.125833 1.079393 1.091279 1.079396 3.265329 1.110739
 1.051370 1.024251 0.915668 1.044961 1.032033 1.048945 1.048610 1.044302 2.380004 1.057297
 0.674310 0.906192 1.046190 0.570662 0.510351 0.850732 0.806520 0.841540 -0.894743 0.738956
 0.704672 0.913454 1.049283 0.613443 0.562055 0.860575 0.822048 0.853459 0.215435 0.760764
 0.766502 0.933249 1.040899 0.692950 0.653134 0.888374 0.859864 0.884623 0.262752 0.809812
 1.050663 1.028221 0.917402 1.038547 1.033575 1.034299 1.046924 1.041406 4.655929 1.047224
 1.098656 1.040940 0.898528 1.101659 1.096345 1.070489 1.079139 1.069473 2.425298 1.094766
 0.826446 0.947557 1.020174 0.773962 0.741088 0.922833 0.896362 0.915103 3.429101 0.862725
 1.174706 1.059324 0.883159 1.204288 1.217323 1.098562 1.121327 1.102855 8.165505 1.152151
 0.777553 0.934049 1.030329 0.708886 0.664464 0.903303 0.868152 0.892540 -2.187926 0.825321
 0.873387 0.968916 0.988170 0.822593 0.788610 0.954016 0.933308 0.947636 -2.505229 0.905942
 0.874960 0.969334 0.980589 0.823119 0.789101 0.954585 0.934762 0.948854 -0.644552 0.907284
 0.601544 0.885936 1.080949 0.477878 0.409027 0.810963 0.760263 0.802875 -3.574654 0.676210
 0.556101 0.871883 1.115937 0.423681 0.352531 0.783592 0.728669 0.775977 -6.196352 0.635171
 0.591531 0.882040 1.116115 0.471377 0.407664 0.798778 0.749052 0.792504 -7.730370 0.662832
 0.932275 0.983112 0.973300 0.902121 0.879455 0.980955 0.967123 0.974909 1.624279 0.953452
 0.742176 0.931328 1.024928 0.651320 0.600784 0.882304 0.851423 0.878876 -2.549048 0.793224
 0.936574 0.978986 1.000382 0.918695 0.903792 0.976980 0.962718 0.969978 2.397931 0.953333
 0.456737 0.844439 1.154018 0.294313 0.211649 0.727722 0.666003 0.723478 -9.535287 0.548683
 0.915462 0.976948 0.972953 0.880384 0.859881 0.965171 0.954666 0.963358 8.082251 0.935186
 0.783545 0.943997 1.028663 0.706850 0.669927 0.893683 0.873384 0.896025 -0.108329 0.821125
 0.706784 0.920251 1.056628 0.610780 0.562597 0.856216 0.824850 0.855875 -2.356103 0.758097
 0.871129 0.963851 0.974455 0.821841 0.787919 0.952884 0.930558 0.944821 0.939799 0.904745
 0.902556 0.970651 0.977012 0.867029 0.838017 0.969618 0.947981 0.959225 -0.557931 0.931641
 0.878045 0.963696 1.003740 0.838225 0.810819 0.950770 0.929652 0.943173 -2.225839 0.906771
 1.026032 1.013918 0.931242 1.016124 1.011819 1.018945 1.026111 1.022936 6.351667 1.025496
 0.749840 0.932280 1.036831 0.665452 0.623212 0.877989 0.851896 0.878178 -0.584559 0.794189
 1.079077 1.025771 0.928784 1.090863 1.093081 1.049526 1.057055 1.048658 5.678024 1.072481
 0.917342 0.977737 0.984733 0.884366 0.868490 0.960386 0.953563 0.961842 2.988701 0.932848
 0.841524 0.954264 1.006803 0.788897 0.754612 0.933683 0.908664 0.925967 -0.723478 0.877391
 -1.281335 -1.072139 -1.015636 -1.389768 -1.456649 -1.113212 -1.153250 -1.122788 -2.210059 -1.215621
 -0.440846 -0.045483
 -2.283783 0.532505
 -2.416553 4.234028
 0.483184 0.290882
 0.030950 -0.508063
 0.666814 2.809592
 -0.944277 0.579417
 -0.929699 1.006753
 30.388296 -28.716944
 0.370421 1.315902
 -4.473355 -1.659298
