# Supplementary material for: AMS 3.0: prediction of post-translational modifications
Source: BMC Bioinformatics. 2010 Apr 28;11:210. doi: 10.1186/1471-2105-11-210 (PMC2874555; doi:10.1186/1471-2105-11-210)
Supplement: Additional file 2 — PTM predictor software with training data. PTM_Archive.tar.gz includes the predictor software binaries together with all trained ANNs in tar.gz compressed form. [file 1471-2105-11-210-S2.GZ › PTM_Archive/Abl/A/Anet12.dat]

 2
 90 12 2
 0.954178 1.024384 1.061300 2.050242 1.042172 1.065990 2.972494 0.989698 1.074276 0.938958 1.064688 1.060637
 0.966847 1.008694 1.020935 0.896643 1.015207 1.019539 0.971292 0.989434 1.013662 0.956066 1.019723 1.019917
 0.994038 0.960902 0.908747 -0.364538 0.938671 0.892730 -0.495283 0.981940 0.852094 0.995075 0.896109 0.907458
 1.007441 0.954605 0.892607 -0.760053 0.927923 0.876098 -1.118235 0.984560 0.835071 1.012663 0.879751 0.891877
 0.980160 0.987791 0.976939 1.981382 0.984421 0.972448 3.484267 0.985092 0.959573 0.976335 0.973452 0.976663
 0.933493 1.032792 1.089206 4.532753 1.063251 1.103483 7.917466 0.980946 1.131724 0.915152 1.100916 1.091835
 0.934753 1.039353 1.097695 2.935164 1.068135 1.107536 4.400723 0.987310 1.126406 0.913412 1.105427 1.097672
 1.005203 0.968343 0.929182 1.110204 0.949354 0.915965 2.561169 0.989428 0.885238 1.008967 0.918465 0.926855
 0.893756 1.080675 1.206263 6.298196 1.141498 1.233770 10.520732 0.983866 1.293115 0.859706 1.228025 1.208036
 1.017430 0.954487 0.888247 -0.720642 0.923498 0.867841 -1.175405 0.990043 0.819370 1.024349 0.871957 0.885553
 0.933651 1.040761 1.103064 2.413930 1.071015 1.113675 3.537037 0.987276 1.134683 0.911862 1.111302 1.102901
 0.949883 1.024511 1.062013 1.676721 1.041309 1.063734 2.412653 0.989240 1.065542 0.932163 1.062959 1.059709
 1.040268 0.921349 0.808867 -2.111998 0.868605 0.776497 -3.341110 0.987687 0.700852 1.055470 0.783073 0.805021
 1.047694 0.920634 0.806912 -2.099860 0.867402 0.776028 -3.309664 0.989825 0.704207 1.065427 0.782410 0.803797
 1.020300 0.951577 0.884936 -0.611056 0.922533 0.869113 -0.942754 0.987949 0.830857 1.030371 0.872689 0.884808
 0.906767 1.052106 1.139222 5.387334 1.101159 1.165858 9.278708 0.974580 1.220074 0.882442 1.161260 1.145884
 0.945135 1.028915 1.073395 1.280406 1.050215 1.079122 1.433261 0.987814 1.089110 0.926887 1.077696 1.072485
 1.022260 0.957764 0.896147 -0.379178 0.927897 0.876619 -0.498422 0.993717 0.831927 1.030344 0.880452 0.892980
 0.980030 1.005627 1.012176 -1.300362 1.007971 1.009129 -3.178028 0.993097 1.000564 0.972425 1.009411 1.010396
 1.037349 0.937663 0.849373 -0.420918 0.893153 0.820324 -0.709525 0.993252 0.754647 1.049221 0.825725 0.843879
 0.981121 0.995317 0.990730 -0.195101 0.994161 0.986722 -0.614683 0.989697 0.975367 0.975769 0.987576 0.990005
 0.988982 0.985382 0.965482 -1.122624 0.976745 0.956998 -2.294364 0.989619 0.935397 0.986065 0.958707 0.964042
 1.011566 0.944353 0.866145 -1.012389 0.911068 0.845902 -1.525815 0.982505 0.795469 1.019233 0.850374 0.865590
 1.016704 0.943990 0.864455 -0.851738 0.911081 0.846444 -1.423093 0.983605 0.801147 1.026941 0.850649 0.865112
 1.005482 0.960630 0.907599 0.262956 0.940640 0.898047 0.309314 0.983680 0.872221 1.012294 0.900687 0.909686
 0.953092 1.015849 1.047652 4.105400 1.031532 1.051496 7.229609 0.984592 1.058491 0.939159 1.050601 1.046942
 0.965380 0.996544 0.998936 0.862424 1.003738 1.003654 1.133134 0.980040 1.009961 0.959755 1.003541 1.002790
 1.066603 0.929293 0.817718 -2.791673 0.870079 0.778532 -4.471889 1.005701 0.691869 1.083889 0.785561 0.808820
 0.978673 0.980999 0.961712 0.926496 0.983383 0.970387 1.018920 0.975265 0.983388 0.981848 0.970317 0.970557
 0.992104 0.974687 0.942502 1.048715 0.960842 0.931870 1.923605 0.985753 0.904714 0.991686 0.934059 0.941352
 1.015065 0.949225 0.877639 -0.668199 0.920130 0.862347 -1.321891 0.984481 0.823704 1.024708 0.866049 0.878811
 1.019286 0.942635 0.861341 -1.022739 0.909021 0.843400 -1.838906 0.983868 0.798750 1.030374 0.847752 0.862285
 0.999808 0.967432 0.920729 -1.290427 0.944031 0.900952 -1.949893 0.989456 0.853898 0.999048 0.904593 0.916211
 0.986143 0.990716 0.977343 -0.051842 0.982166 0.965511 0.194778 0.992638 0.937422 0.979602 0.967417 0.973179
 0.986681 0.993746 0.985861 0.067955 0.989785 0.979683 0.008294 0.991597 0.964167 0.982215 0.980757 0.984042
 0.990662 0.978173 0.951721 0.754063 0.967038 0.942831 1.195459 0.986151 0.920214 0.989769 0.944692 0.950779
 1.038653 0.927078 0.821523 -2.343843 0.880540 0.796117 -4.078846 0.986969 0.735074 1.054885 0.801812 0.820849
 0.972944 1.011460 1.028632 0.644363 1.018649 1.027716 0.592913 0.992918 1.024703 0.963094 1.027701 1.026797
 1.041217 0.939218 0.848959 -2.549228 0.896795 0.824314 -4.256042 0.993953 0.767221 1.055804 0.829363 0.846272
 1.029229 0.952445 0.878636 -3.415736 0.915581 0.853502 -6.203006 0.996041 0.795321 1.037374 0.858212 0.873872
 0.993198 0.971570 0.933245 0.114393 0.954742 0.920012 0.275587 0.985636 0.886895 0.992812 0.922668 0.931582
 0.993153 0.971063 0.932078 0.098702 0.953913 0.918663 0.262769 0.985457 0.884916 0.992714 0.921402 0.930327
 0.993106 0.970959 0.931743 0.094474 0.953797 0.918262 0.259295 0.985381 0.884343 0.992629 0.920929 0.930043
 0.996453 0.985528 0.966041 0.549782 0.976998 0.959320 0.631746 0.991050 0.942528 0.996294 0.960707 0.965128
 0.996150 0.983891 0.962147 0.497871 0.974374 0.954645 0.589309 0.990343 0.935946 0.995863 0.956254 0.961205
 0.990828 0.961140 0.908524 -0.214513 0.937993 0.890255 0.006627 0.981610 0.844896 0.990053 0.894066 0.906072
 0.990010 0.957476 0.900098 -0.325593 0.932346 0.880224 -0.084382 0.980197 0.830731 0.989261 0.884400 0.897578
 0.996300 0.984867 0.964487 0.529240 0.975908 0.957521 0.614969 0.990790 0.939869 0.996083 0.958894 0.963651
 0.991721 0.964797 0.917457 -0.096047 0.944071 0.901058 0.103503 0.983052 0.860094 0.991065 0.904350 0.915376
 0.996713 0.986591 0.968495 0.581856 0.978626 0.962219 0.658138 0.991404 0.946684 0.996513 0.963438 0.967652
 0.990479 0.988703 0.974252 0.978121 0.979741 0.963492 2.023585 0.992661 0.938354 0.986107 0.965152 0.970517
 0.997872 0.976868 0.945432 0.407040 0.960588 0.930994 1.212835 0.991030 0.897065 0.996652 0.933580 0.941750
 0.968302 0.984493 0.968762 1.552648 0.981280 0.964076 2.786413 0.978745 0.948352 0.962198 0.965389 0.969706
 0.969902 0.988397 0.977757 1.809604 0.988329 0.976524 2.873010 0.980107 0.968834 0.964876 0.977246 0.979860
 0.977461 0.994296 0.989970 1.178548 0.994773 0.988332 1.446323 0.986112 0.981226 0.972499 0.988775 0.990532
 0.948965 1.019389 1.054198 3.429350 1.038751 1.061543 5.692426 0.983483 1.074625 0.934669 1.060308 1.055459
 1.010786 0.970341 0.927289 -0.777472 0.947019 0.908487 -1.101558 0.995136 0.865782 1.012365 0.911801 0.922276
 0.982459 0.996234 0.990843 1.284869 0.995095 0.987274 1.513632 0.990422 0.976645 0.977515 0.988121 0.990481
 0.966952 1.015584 1.043808 3.269054 1.026134 1.043629 5.311160 0.991629 1.043421 0.954743 1.043041 1.040621
 1.015568 0.958386 0.896600 -2.167375 0.929993 0.878034 -4.070308 0.990747 0.833632 1.021879 0.881795 0.894397
 0.943579 1.032354 1.080997 1.838660 1.055914 1.088071 2.580654 0.988415 1.101208 0.924911 1.086390 1.080446
 0.955420 1.019682 1.049913 1.350515 1.033031 1.050319 1.758078 0.989617 1.048468 0.939682 1.049732 1.047538
 1.021213 0.936921 0.849859 -0.964534 0.897025 0.824935 -1.048533 0.984697 0.765450 1.031217 0.830023 0.847258
 1.023155 0.940932 0.859839 -0.397587 0.904070 0.838038 -0.145926 0.986150 0.786221 1.033788 0.842596 0.858072
 1.019391 0.952954 0.887296 -0.137537 0.924080 0.871055 0.001703 0.988325 0.832039 1.028481 0.874627 0.886736
 0.954121 1.012668 1.035565 2.461626 1.028727 1.043204 4.357066 0.982052 1.055711 0.943067 1.042076 1.038588
 0.945781 1.028624 1.071728 1.359928 1.049361 1.077154 1.663986 0.988201 1.086336 0.927812 1.075808 1.070917
 1.009641 0.967363 0.922887 1.746744 0.945655 0.908009 2.918001 0.991697 0.873548 1.014079 0.910884 0.920221
 0.936927 1.038741 1.101540 3.566976 1.069801 1.114879 5.877415 0.985757 1.142969 0.917648 1.112164 1.102684
 1.013592 0.958967 0.902824 -0.918173 0.931072 0.883109 -1.702230 0.990509 0.837269 1.018480 0.886807 0.898985
 0.993670 0.981025 0.953211 -0.684402 0.968112 0.941688 -1.841183 0.990761 0.913009 0.991687 0.943908 0.951029
 0.989226 0.980715 0.954381 -0.143595 0.968901 0.943352 -0.673882 0.988152 0.915731 0.986347 0.945538 0.952506
 1.039688 0.921458 0.809109 -2.158405 0.870824 0.780025 -2.973736 0.985839 0.710954 1.056172 0.786263 0.807106
 1.058545 0.911092 0.780583 -3.260536 0.852161 0.748914 -4.845352 0.989705 0.674238 1.081053 0.755833 0.779205
 1.059232 0.917907 0.796018 -3.657359 0.862965 0.767149 -5.888629 0.992122 0.699497 1.081462 0.773543 0.794894
 0.984970 0.991031 0.981158 1.076782 0.985749 0.973688 1.334964 0.989988 0.955170 0.980148 0.974939 0.978855
 1.011406 0.951388 0.882079 -1.525067 0.922165 0.864518 -2.520783 0.984995 0.820671 1.018712 0.868528 0.881735
 0.999326 0.989332 0.976929 1.391220 0.981249 0.968971 1.912144 0.995487 0.951462 0.998195 0.970111 0.973980
 1.079261 0.889779 0.724888 -5.287828 0.817304 0.689129 -8.414786 0.988871 0.603891 1.110654 0.697365 0.725453
 0.982447 0.982636 0.966475 3.084966 0.976739 0.961074 5.872869 0.983519 0.946381 0.979973 0.962302 0.966263
 1.012615 0.956031 0.892922 0.055362 0.931508 0.881230 0.160544 0.985623 0.850701 1.021676 0.884453 0.895065
 1.027452 0.940692 0.854547 -0.962467 0.904786 0.836371 -1.516721 0.986556 0.791526 1.040854 0.840708 0.855687
 0.984392 0.977960 0.953506 0.436071 0.965973 0.941330 0.691940 0.984900 0.911635 0.980443 0.943467 0.950562
 0.986448 0.985340 0.970266 0.149148 0.975703 0.958394 -0.136782 0.989536 0.930860 0.981414 0.960292 0.966055
 1.000815 0.978372 0.950553 -0.674921 0.964050 0.938772 -1.652891 0.991662 0.911508 1.001104 0.940865 0.947633
 0.961319 1.005238 1.020954 3.236099 1.016213 1.025698 5.228199 0.982166 1.032637 0.952505 1.025020 1.022980
 1.016735 0.949455 0.877850 -0.611333 0.920178 0.862946 -0.897192 0.985360 0.825401 1.026881 0.866677 0.879105
 0.961341 1.017989 1.051025 2.924837 1.033207 1.055539 4.764403 0.989029 1.065354 0.949336 1.054519 1.050321
 0.989615 0.981972 0.962547 1.324690 0.975738 0.958876 1.895791 0.985498 0.948425 0.989957 0.960020 0.963641
 1.001985 0.971337 0.933558 -0.461887 0.952814 0.919509 -0.674815 0.989425 0.886265 1.003356 0.922134 0.930795
 -1.011455 -1.048242 -1.113444 -2.506490 -1.077024 -1.136159 -2.232078 -1.025614 -1.192370 -1.012248 -1.131355 -1.116396
 -1.823629 3.190089
 -0.361850 2.296931
 1.223584 2.462854
 12.191760 -12.319956
 -0.570745 1.299555
 0.210931 1.054127
 22.802975 -21.489407
 -0.558983 3.327242
 -1.429248 -1.357918
 -2.802211 2.583535
 0.262844 1.175290
 0.391433 1.542106
 -6.341298 -6.351806
 0.954170 1.024379 1.061297 2.052749 1.042168 1.065988 2.975661 0.989691 1.074276 0.938949 1.064685 1.060634
 0.966841 1.008690 1.020933 0.898574 1.015204 1.019538 0.973690 0.989429 1.013662 0.956059 1.019721 1.019914
 0.994041 0.960904 0.908748 -0.366153 0.938672 0.892731 -0.497770 0.981943 0.852094 0.995078 0.896110 0.907459
 1.007444 0.954607 0.892608 -0.761535 0.927924 0.876099 -1.120536 0.984563 0.835071 1.012666 0.879751 0.891878
 0.980162 0.987792 0.976940 1.980288 0.984422 0.972448 3.482528 0.985094 0.959573 0.976337 0.973452 0.976664
 0.933492 1.032791 1.089205 4.532764 1.063251 1.103483 7.917296 0.980945 1.131724 0.915151 1.100916 1.091834
 0.934748 1.039349 1.097693 2.936720 1.068132 1.107534 4.402663 0.987306 1.126406 0.913406 1.105426 1.097670
 1.005206 0.968345 0.929183 1.108837 0.949355 0.915966 2.558970 0.989430 0.885238 1.008970 0.918466 0.926856
 0.893755 1.080674 1.206263 6.298378 1.141498 1.233770 10.520926 0.983865 1.293115 0.859705 1.228025 1.208036
 1.017432 0.954488 0.888248 -0.721898 0.923499 0.867842 -1.177341 0.990045 0.819370 1.024351 0.871958 0.885554
 0.933648 1.040759 1.103063 2.414629 1.071014 1.113675 3.537815 0.987273 1.134683 0.911859 1.111302 1.102900
 0.949878 1.024508 1.062011 1.677852 1.041306 1.063733 2.413944 0.989236 1.065542 0.932158 1.062958 1.059708
 1.040264 0.921347 0.808866 -2.111634 0.868604 0.776496 -3.341046 0.987684 0.700852 1.055467 0.783073 0.805020
 1.047692 0.920633 0.806912 -2.099958 0.867402 0.776028 -3.310166 0.989824 0.704208 1.065426 0.782410 0.803797
 1.020298 0.951576 0.884935 -0.610956 0.922532 0.869113 -0.942925 0.987948 0.830858 1.030370 0.872689 0.884807
 0.906766 1.052106 1.139221 5.387242 1.101159 1.165858 9.278433 0.974579 1.220074 0.882442 1.161260 1.145884
 0.945131 1.028913 1.073393 1.281204 1.050213 1.079121 1.434115 0.987810 1.089110 0.926883 1.077695 1.072484
 1.022261 0.957764 0.896147 -0.379364 0.927898 0.876619 -0.498926 0.993717 0.831927 1.030345 0.880452 0.892980
 0.980031 1.005627 1.012176 -1.301128 1.007971 1.009129 -3.179201 0.993098 1.000564 0.972425 1.009411 1.010396
 1.037346 0.937662 0.849372 -0.420607 0.893152 0.820324 -0.709400 0.993250 0.754647 1.049218 0.825725 0.843879
 0.981122 0.995318 0.990730 -0.195631 0.994161 0.986722 -0.615498 0.989697 0.975367 0.975770 0.987576 0.990005
 0.988982 0.985383 0.965482 -1.123119 0.976745 0.956998 -2.295157 0.989619 0.935397 0.986066 0.958707 0.964042
 1.011561 0.944350 0.866143 -1.011359 0.911066 0.845901 -1.524837 0.982501 0.795469 1.019227 0.850373 0.865588
 1.016699 0.943987 0.864454 -0.850525 0.911079 0.846443 -1.421828 0.983601 0.801147 1.026935 0.850647 0.865110
 1.005478 0.960627 0.907597 0.264029 0.940639 0.898046 0.310480 0.983677 0.872222 1.012290 0.900685 0.909685
 0.953090 1.015848 1.047651 4.105756 1.031531 1.051495 7.229842 0.984590 1.058492 0.939157 1.050601 1.046942
 0.965382 0.996545 0.998937 0.861557 1.003738 1.003654 1.131886 0.980041 1.009961 0.959757 1.003541 1.002790
 1.066595 0.929288 0.817715 -2.789356 0.870076 0.778530 -4.469213 1.005694 0.691869 1.083881 0.785559 0.808818
 0.978674 0.981000 0.961712 0.925997 0.983384 0.970388 1.018241 0.975265 0.983388 0.981849 0.970317 0.970557
 0.992100 0.974685 0.942501 1.049173 0.960841 0.931870 1.923859 0.985750 0.904714 0.991683 0.934058 0.941351
 1.015065 0.949225 0.877639 -0.668657 0.920130 0.862347 -1.322796 0.984480 0.823705 1.024708 0.866049 0.878811
 1.019284 0.942634 0.861341 -1.022955 0.909021 0.843400 -1.839535 0.983867 0.798750 1.030373 0.847752 0.862284
 0.999803 0.967429 0.920727 -1.289120 0.944028 0.900951 -1.948500 0.989452 0.853898 0.999042 0.904592 0.916209
 0.986137 0.990713 0.977341 -0.050374 0.982163 0.965510 0.196483 0.992634 0.937422 0.979596 0.967416 0.973178
 0.986677 0.993744 0.985860 0.068798 0.989783 0.979682 0.009212 0.991595 0.964167 0.982211 0.980757 0.984041
 0.990657 0.978170 0.951720 0.755520 0.967035 0.942829 1.197077 0.986146 0.920214 0.989763 0.944690 0.950777
 1.038655 0.927080 0.821524 -2.345133 0.880541 0.796117 -4.080893 0.986971 0.735074 1.054888 0.801813 0.820850
 0.972941 1.011459 1.028631 0.645039 1.018648 1.027715 0.593723 0.992916 1.024703 0.963091 1.027701 1.026796
 1.041216 0.939217 0.848958 -2.549303 0.896795 0.824314 -4.256468 0.993952 0.767221 1.055802 0.829362 0.846271
 1.029225 0.952443 0.878635 -3.414933 0.915580 0.853501 -6.202178 0.996038 0.795321 1.037370 0.858212 0.873871
 0.993195 0.971568 0.933244 0.115021 0.954740 0.920012 0.276087 0.985633 0.886896 0.992809 0.922667 0.931581
 0.993149 0.971061 0.932077 0.099341 0.953912 0.918663 0.263278 0.985454 0.884916 0.992711 0.921401 0.930326
 0.993103 0.970957 0.931741 0.095117 0.953795 0.918261 0.259807 0.985378 0.884343 0.992625 0.920928 0.930042
 0.996451 0.985527 0.966041 0.550102 0.976997 0.959320 0.632001 0.991048 0.942528 0.996292 0.960706 0.965127
 0.996148 0.983890 0.962146 0.498228 0.974373 0.954645 0.589592 0.990341 0.935947 0.995861 0.956253 0.961204
 0.990823 0.961137 0.908522 -0.213651 0.937991 0.890254 0.007313 0.981606 0.844896 0.990048 0.894064 0.906070
 0.990005 0.957473 0.900097 -0.324652 0.932344 0.880223 -0.083633 0.980192 0.830731 0.989256 0.884398 0.897577
 0.996298 0.984866 0.964486 0.529574 0.975907 0.957521 0.615235 0.990788 0.939869 0.996081 0.958894 0.963651
 0.991716 0.964795 0.917456 -0.095270 0.944069 0.901057 0.104122 0.983049 0.860095 0.991061 0.904348 0.915375
 0.996711 0.986590 0.968494 0.582153 0.978625 0.962218 0.658375 0.991403 0.946684 0.996511 0.963437 0.967652
 0.990478 0.988702 0.974251 0.977964 0.979741 0.963492 2.023311 0.992661 0.938354 0.986107 0.965152 0.970517
 0.997870 0.976867 0.945431 0.407159 0.960587 0.930993 1.212847 0.991029 0.897065 0.996650 0.933579 0.941750
 0.968298 0.984491 0.968760 1.553249 0.981278 0.964075 2.786725 0.978742 0.948352 0.962193 0.965388 0.969705
 0.969899 0.988395 0.977756 1.810146 0.988328 0.976524 2.873307 0.980104 0.968834 0.964873 0.977245 0.979859
 0.977459 0.994295 0.989970 1.178845 0.994772 0.988331 1.446447 0.986110 0.981227 0.972496 0.988775 0.990532
 0.948964 1.019388 1.054198 3.429451 1.038750 1.061543 5.692508 0.983482 1.074625 0.934668 1.060308 1.055458
 1.010784 0.970340 0.927288 -0.777240 0.947018 0.908486 -1.101341 0.995135 0.865782 1.012362 0.911801 0.922276
 0.982459 0.996233 0.990843 1.284913 0.995095 0.987274 1.513386 0.990421 0.976645 0.977514 0.988121 0.990480
 0.966950 1.015583 1.043807 3.269354 1.026133 1.043629 5.311450 0.991627 1.043421 0.954741 1.043040 1.040621
 1.015563 0.958383 0.896598 -2.166469 0.929991 0.878033 -4.069471 0.990743 0.833632 1.021874 0.881793 0.894395
 0.943579 1.032354 1.080997 1.838157 1.055914 1.088071 2.579817 0.988415 1.101208 0.924911 1.086390 1.080446
 0.955420 1.019682 1.049913 1.349880 1.033031 1.050319 1.757020 0.989617 1.048468 0.939683 1.049732 1.047538
 1.021208 0.936917 0.849857 -0.963242 0.897023 0.824934 -1.047211 0.984693 0.765451 1.031211 0.830022 0.847256
 1.023150 0.940929 0.859837 -0.396207 0.904068 0.838037 -0.144412 0.986146 0.786221 1.033782 0.842595 0.858070
 1.019386 0.952951 0.887294 -0.136261 0.924078 0.871054 0.003142 0.988321 0.832039 1.028475 0.874625 0.886734
 0.954117 1.012666 1.035563 2.462426 1.028726 1.043203 4.357911 0.982049 1.055712 0.943063 1.042075 1.038587
 0.945781 1.028624 1.071728 1.359402 1.049361 1.077154 1.663056 0.988201 1.086337 0.927812 1.075808 1.070917
 1.009639 0.967361 0.922886 1.747296 0.945654 0.908008 2.918591 0.991695 0.873548 1.014077 0.910883 0.920220
 0.936927 1.038741 1.101540 3.566754 1.069801 1.114879 5.876999 0.985756 1.142969 0.917648 1.112164 1.102683
 1.013590 0.958965 0.902823 -0.917910 0.931071 0.883109 -1.702240 0.990508 0.837269 1.018478 0.886807 0.898984
 0.993670 0.981026 0.953211 -0.684719 0.968112 0.941688 -1.841669 0.990761 0.913009 0.991688 0.943908 0.951029
 0.989226 0.980715 0.954381 -0.143929 0.968901 0.943352 -0.674434 0.988152 0.915731 0.986347 0.945538 0.952506
 1.039683 0.921455 0.809107 -2.157499 0.870822 0.780024 -2.972957 0.985835 0.710954 1.056167 0.786261 0.807105
 1.058540 0.911089 0.780581 -3.259440 0.852159 0.748913 -4.844301 0.989701 0.674238 1.081048 0.755832 0.779203
 1.059228 0.917904 0.796016 -3.656402 0.862964 0.767148 -5.887652 0.992119 0.699497 1.081458 0.773542 0.794893
 0.984968 0.991030 0.981157 1.077186 0.985748 0.973687 1.335291 0.989986 0.955170 0.980146 0.974939 0.978855
 1.011407 0.951388 0.882079 -1.525602 0.922165 0.864519 -2.521536 0.984996 0.820671 1.018713 0.868528 0.881735
 0.999318 0.989327 0.976926 1.393313 0.981246 0.968969 1.914475 0.995480 0.951462 0.998187 0.970109 0.973978
 1.079261 0.889779 0.724888 -5.288164 0.817305 0.689129 -8.415279 0.988871 0.603891 1.110654 0.697365 0.725453
 0.982444 0.982634 0.966474 3.085497 0.976738 0.961073 5.873255 0.983517 0.946381 0.979970 0.962301 0.966262
 1.012608 0.956027 0.892919 0.057235 0.931505 0.881229 0.162772 0.985617 0.850701 1.021668 0.884451 0.895063
 1.027445 0.940688 0.854545 -0.960538 0.904783 0.836369 -1.514470 0.986550 0.791526 1.040846 0.840706 0.855685
 0.984391 0.977959 0.953505 0.436028 0.965972 0.941330 0.691514 0.984899 0.911635 0.980441 0.943466 0.950562
 0.986448 0.985340 0.970266 0.148520 0.975704 0.958394 -0.137915 0.989536 0.930860 0.981414 0.960292 0.966055
 1.000814 0.978371 0.950552 -0.675151 0.964050 0.938772 -1.653441 0.991661 0.911508 1.001104 0.940865 0.947632
 0.961315 1.005236 1.020952 3.236927 1.016211 1.025698 5.229093 0.982163 1.032637 0.952501 1.025019 1.022979
 1.016729 0.949451 0.877848 -0.609762 0.920175 0.862945 -0.895415 0.985355 0.825401 1.026874 0.866675 0.879103
 0.961341 1.017989 1.051025 2.924636 1.033207 1.055539 4.763960 0.989029 1.065354 0.949336 1.054519 1.050321
 0.989611 0.981970 0.962546 1.325177 0.975736 0.958875 1.896164 0.985495 0.948425 0.989953 0.960019 0.963640
 1.001984 0.971336 0.933558 -0.461787 0.952813 0.919509 -0.674948 0.989423 0.886265 1.003354 0.922134 0.930794
 -1.011461 -1.048246 -1.113446 -2.505421 -1.077027 -1.136161 -2.231227 -1.025619 -1.192370 -1.012254 -1.131357 -1.116398
 -1.822469 3.188982
 -0.360691 2.295826
 1.224741 2.461751
 12.192588 -12.320718
 -0.569586 1.298451
 0.212087 1.053025
 22.804096 -21.490459
 -0.557823 3.326136
 -1.428094 -1.359018
 -2.801050 2.582428
 0.264001 1.174188
 0.392590 1.541002
 -6.340129 -6.352921
