# Supplementary material for: AMS 3.0: prediction of post-translational modifications
Source: BMC Bioinformatics. 2010 Apr 28;11:210. doi: 10.1186/1471-2105-11-210 (PMC2874555; doi:10.1186/1471-2105-11-210)
Supplement: Additional file 2 — PTM predictor software with training data. PTM_Archive.tar.gz includes the predictor software binaries together with all trained ANNs in tar.gz compressed form. [file 1471-2105-11-210-S2.GZ › PTM_Archive/Abl/A/Anet14.dat]

 2
 90 14 2
 1.087337 0.975665 3.198380 1.053303 0.988351 1.083373 1.081994 1.002668 1.005631 1.002777 1.011892 1.005816 1.040063 1.060411
 1.007387 0.980519 1.064650 1.018639 0.987279 1.011821 1.012611 0.996912 0.998173 0.996318 1.001627 0.998217 1.013664 1.019424
 0.796981 0.988450 -0.646663 0.923110 0.980412 0.822596 0.829104 0.976753 0.975480 0.975584 0.970489 0.974948 0.939947 0.908471
 0.777093 0.995565 -1.196756 0.909054 0.982958 0.803240 0.809997 0.976043 0.974128 0.975626 0.967592 0.973715 0.929881 0.892888
 0.940656 0.986041 3.545844 0.981978 0.984999 0.950009 0.952175 0.988959 0.989092 0.989008 0.989459 0.989290 0.985449 0.978077
 1.153629 0.967392 8.362400 1.079703 0.984481 1.144403 1.141996 1.003170 1.006476 1.008090 1.018133 1.008450 1.065122 1.093007
 1.148959 0.967556 4.714816 1.084905 0.987378 1.140811 1.138362 1.006503 1.009703 1.007254 1.020458 1.010422 1.065904 1.096978
 0.854540 0.996399 2.209756 0.940225 0.987361 0.869614 0.873247 0.984246 0.982999 0.980376 0.977381 0.981695 0.949429 0.928978
 1.364830 0.951752 11.105584 1.180016 0.988284 1.334905 1.326976 1.022527 1.028748 1.025320 1.048251 1.030318 1.139922 1.208813
 0.762794 1.000313 -1.497478 0.903824 0.985498 0.789192 0.795720 0.977802 0.975740 0.974548 0.967321 0.974512 0.922813 0.885758
 1.162502 0.966503 4.105656 1.089948 0.987105 1.152583 1.149480 1.007657 1.011649 1.008927 1.022205 1.012606 1.069344 1.102938
 1.079812 0.971623 2.900142 1.053923 0.986361 1.076675 1.075204 1.001292 1.004222 0.999167 1.010537 1.003796 1.037816 1.060124
 0.611431 1.007458 -3.637369 0.835409 0.982031 0.652376 0.662748 0.964134 0.960473 0.959233 0.945360 0.958288 0.868503 0.805749
 0.616549 1.013011 -3.766500 0.833734 0.984978 0.655830 0.665801 0.965703 0.961735 0.961571 0.946219 0.959731 0.868116 0.804375
 0.773919 1.004179 -1.118692 0.901884 0.986263 0.798644 0.805178 0.977331 0.975021 0.977438 0.967248 0.974567 0.924910 0.885349
 1.253041 0.957913 9.801482 1.124463 0.983205 1.237132 1.233445 1.008948 1.013284 1.019814 1.031498 1.017174 1.106499 1.146453
 1.106872 0.970230 2.160348 1.063983 0.986283 1.101479 1.099716 1.002629 1.005537 1.002086 1.013562 1.005551 1.047862 1.072698
 0.783706 1.005600 -0.946293 0.910925 0.989217 0.806318 0.811798 0.982122 0.980135 0.977417 0.971286 0.978310 0.927050 0.894017
 0.995587 0.986978 -2.789154 1.010056 0.989282 0.999373 0.999887 0.997647 0.998535 0.995688 1.000209 0.997991 1.005395 1.009731
 0.693496 1.007810 -0.982309 0.869402 0.985988 0.723326 0.730404 0.972284 0.969548 0.964227 0.955886 0.966509 0.890493 0.845166
 0.960815 0.986467 -0.650968 0.992586 0.987814 0.968611 0.970509 0.992579 0.992996 0.992090 0.993790 0.992931 0.993754 0.990104
 0.909476 0.988931 -2.360584 0.970478 0.986820 0.922293 0.925403 0.988495 0.988280 0.987154 0.986847 0.987883 0.975791 0.963962
 0.721341 0.996353 -1.622947 0.886450 0.980682 0.754409 0.763106 0.971273 0.968735 0.971621 0.960701 0.968575 0.913739 0.866076
 0.726426 1.000530 -1.674935 0.885020 0.982978 0.758670 0.767463 0.972474 0.969718 0.974937 0.961838 0.970031 0.915096 0.865407
 0.818962 0.997619 0.300159 0.922744 0.984571 0.841362 0.847566 0.979430 0.977524 0.983615 0.973562 0.978495 0.945556 0.910383
 1.071034 0.974073 7.261476 1.043157 0.984748 1.067916 1.066777 0.997965 1.000449 0.997663 1.006342 1.000731 1.031260 1.049153
 0.990573 0.980542 1.138166 1.002003 0.983896 0.998024 1.000419 0.990680 0.991072 0.997668 0.995909 0.993260 1.009144 1.003410
 0.620595 1.021274 -4.432699 0.839712 0.992612 0.655768 0.663964 0.973540 0.970110 0.960911 0.950912 0.965475 0.863427 0.808501
 0.943117 0.989222 0.442234 0.971870 0.983337 0.956437 0.961392 0.986182 0.984864 1.000514 0.988895 0.989182 0.995179 0.971036
 0.870752 0.989976 1.998965 0.951985 0.984099 0.887092 0.891006 0.984098 0.983544 0.982636 0.980446 0.982940 0.961354 0.942582
 0.756396 1.000581 -1.582195 0.896803 0.984390 0.785318 0.793226 0.975115 0.972496 0.978221 0.965763 0.973071 0.924740 0.879460
 0.724203 1.001481 -2.018617 0.882556 0.983105 0.756350 0.765176 0.972102 0.969222 0.974857 0.961149 0.969534 0.913620 0.862917
 0.810036 0.990516 -1.866970 0.931443 0.983773 0.832482 0.837614 0.980581 0.979914 0.974626 0.973757 0.977929 0.940839 0.916576
 0.919722 0.986907 0.347881 0.979840 0.987506 0.930504 0.932551 0.990781 0.991249 0.984757 0.989143 0.989420 0.977743 0.973151
 0.949463 0.989504 0.062873 0.987589 0.988643 0.957327 0.958977 0.992768 0.993212 0.990587 0.992963 0.992548 0.987895 0.983794
 0.890874 0.989653 1.003059 0.959781 0.984815 0.905050 0.908634 0.985633 0.985069 0.984548 0.982906 0.984671 0.967783 0.952107
 0.647207 1.010059 -4.340769 0.847593 0.984299 0.685753 0.695965 0.967387 0.963543 0.967729 0.951289 0.963110 0.884078 0.821441
 1.027832 0.984369 0.345682 1.024749 0.990326 1.028018 1.027626 0.999592 1.001968 0.997716 1.005026 1.001899 1.015821 1.026582
 0.697228 1.013359 -4.367957 0.869503 0.988700 0.728647 0.736784 0.974390 0.971278 0.971571 0.959108 0.969869 0.897136 0.846253
 0.737638 1.005201 -6.057437 0.893942 0.988161 0.765314 0.771992 0.978254 0.976143 0.972250 0.965519 0.973921 0.912343 0.873235
 0.846099 0.989394 0.214357 0.943469 0.982656 0.865725 0.870450 0.982062 0.981391 0.980453 0.977697 0.980661 0.954765 0.932223
 0.843382 0.989184 0.200400 0.942480 0.982544 0.863271 0.868260 0.981766 0.981031 0.980048 0.977309 0.980372 0.953916 0.930988
 0.842648 0.989143 0.196588 0.942140 0.982480 0.862622 0.867625 0.981687 0.980973 0.979908 0.977193 0.980322 0.953708 0.930653
 0.921768 0.995502 0.600599 0.971224 0.987502 0.931704 0.934174 0.989695 0.990026 0.989452 0.988608 0.989726 0.976910 0.965514
 0.912746 0.994591 0.554545 0.968003 0.986999 0.923841 0.926608 0.989127 0.989053 0.988581 0.987337 0.988900 0.974200 0.961545
 0.788948 0.985416 -0.077418 0.922498 0.978469 0.815812 0.822426 0.975521 0.974495 0.973107 0.969351 0.973610 0.937852 0.906994
 0.769724 0.984068 -0.176041 0.915433 0.977034 0.798907 0.806187 0.973326 0.972248 0.970663 0.966591 0.971180 0.932131 0.898400
 0.918214 0.995157 0.582453 0.969926 0.987258 0.928552 0.931142 0.989537 0.989657 0.989144 0.988096 0.989370 0.975940 0.963996
 0.809576 0.986920 0.027593 0.929960 0.980004 0.833764 0.839710 0.977904 0.976995 0.975708 0.972399 0.976156 0.943910 0.916093
 0.927366 0.995970 0.629109 0.973314 0.987835 0.936577 0.938881 0.990213 0.990443 0.990005 0.989476 0.990350 0.978586 0.967923
 0.923170 0.989418 2.287273 0.977459 0.988295 0.932660 0.934403 0.990742 0.991127 0.985505 0.988610 0.989544 0.976403 0.971151
 0.867975 0.992004 1.318191 0.952680 0.986624 0.883276 0.886668 0.985835 0.985550 0.980977 0.980957 0.983908 0.957958 0.942260
 0.915425 0.978574 2.673461 0.975610 0.979913 0.930492 0.934540 0.984540 0.984644 0.986842 0.986001 0.985351 0.983805 0.970646
 0.940144 0.981229 2.556108 0.983405 0.982413 0.952474 0.955905 0.987380 0.987391 0.991561 0.989685 0.988714 0.991903 0.980497
 0.964440 0.985891 1.239462 0.992978 0.985915 0.972199 0.974211 0.991795 0.992212 0.993481 0.993956 0.992849 0.996309 0.991145
 1.082562 0.973379 5.925526 1.048697 0.984981 1.079841 1.079171 0.998817 1.001513 1.001892 1.009120 1.002715 1.039470 1.056105
 0.832978 0.997465 -0.947166 0.936309 0.988729 0.850432 0.854198 0.984325 0.983691 0.977473 0.976740 0.981399 0.942952 0.922725
 0.960707 0.988153 1.350980 0.993083 0.988655 0.968605 0.970573 0.994045 0.994231 0.994074 0.995148 0.994389 0.995054 0.990541
 1.061979 0.980898 5.136234 1.038090 0.988821 1.056909 1.054984 1.000305 1.002810 0.996270 1.006423 1.001748 1.022651 1.042183
 0.779341 0.999901 -4.172400 0.910813 0.986045 0.804389 0.810723 0.979263 0.977414 0.977009 0.969950 0.976311 0.929518 0.894139
 1.118373 0.971631 2.920279 1.070062 0.988017 1.112618 1.110571 1.005191 1.008528 1.005315 1.016954 1.009030 1.053256 1.079611
 1.056307 0.975276 2.011148 1.043036 0.987251 1.055363 1.054596 1.000026 1.002711 0.997692 1.008067 1.002280 1.029206 1.047292
 0.693105 0.998962 -1.102811 0.871818 0.980675 0.726696 0.735231 0.968678 0.965902 0.965652 0.955254 0.964594 0.898192 0.848744
 0.721044 1.001682 -0.210375 0.880702 0.983040 0.750867 0.758681 0.971588 0.968878 0.969622 0.958924 0.967855 0.906137 0.859849
 0.777418 1.002501 -0.007917 0.904221 0.985957 0.801885 0.808212 0.977550 0.975326 0.977699 0.967812 0.975051 0.926515 0.887807
 1.048603 0.977132 4.364737 1.032781 0.985335 1.050839 1.051592 0.997653 0.998730 1.002710 1.006030 1.000744 1.031312 1.038178
 1.099911 0.971874 2.171695 1.062002 0.987586 1.095479 1.093997 1.002820 1.005564 1.002045 1.013488 1.005589 1.046990 1.070244
 0.840976 0.997748 2.729367 0.935157 0.987748 0.857694 0.861673 0.983890 0.982734 0.980091 0.976520 0.981261 0.945779 0.922826
 1.173651 0.969527 6.479209 1.089018 0.987709 1.161238 1.157618 1.007053 1.010966 1.009460 1.022264 1.012146 1.069456 1.103215
 0.793903 0.997807 -1.720282 0.916324 0.985146 0.815554 0.820658 0.979237 0.977736 0.973887 0.969667 0.975759 0.929385 0.900286
 0.882897 0.991489 -1.740824 0.960768 0.987797 0.898147 0.901743 0.988109 0.987742 0.985346 0.984819 0.986906 0.967155 0.951885
 0.885366 0.989025 -0.623152 0.962160 0.985985 0.900783 0.904487 0.987023 0.986780 0.984683 0.984362 0.985997 0.968531 0.953682
 0.617812 1.008358 -3.585763 0.835722 0.981727 0.659166 0.670085 0.963916 0.959908 0.962743 0.946228 0.958931 0.873066 0.807228
 0.569931 1.018496 -5.579169 0.810446 0.984889 0.615326 0.627336 0.962185 0.957102 0.961704 0.940687 0.956210 0.854969 0.778301
 0.603025 1.021340 -6.579922 0.823695 0.987376 0.644505 0.655578 0.966367 0.961729 0.966528 0.946165 0.961031 0.865820 0.793921
 0.942920 0.986979 1.774090 0.984690 0.986515 0.950967 0.952607 0.990794 0.991313 0.987787 0.990376 0.990273 0.984251 0.980301
 0.753491 0.999433 -3.100699 0.900588 0.984773 0.783327 0.791000 0.976605 0.974343 0.977355 0.967161 0.974339 0.925358 0.882608
 0.945505 0.993566 2.460913 0.979170 0.989842 0.950393 0.951413 0.992016 0.992096 0.987923 0.989636 0.990813 0.978522 0.974666
 0.470249 1.030530 -9.695779 0.764482 0.986706 0.526702 0.542079 0.957061 0.950332 0.959547 0.930062 0.950098 0.824317 0.725126
 0.924581 0.986204 5.632194 0.972656 0.983740 0.935155 0.937770 0.986462 0.986374 0.986679 0.985653 0.986390 0.978383 0.967741
 0.789303 1.000317 0.164237 0.909444 0.985550 0.815040 0.822346 0.977948 0.975545 0.982731 0.970335 0.976682 0.936507 0.894955
 0.714783 1.005817 -1.634085 0.875826 0.984978 0.747408 0.756384 0.972447 0.968966 0.975805 0.960175 0.969511 0.909186 0.855313
 0.885955 0.984104 0.477722 0.961134 0.981953 0.900287 0.903425 0.983460 0.983541 0.979381 0.980836 0.982203 0.964673 0.952522
 0.917460 0.986144 -0.356404 0.974783 0.985291 0.927094 0.928799 0.988020 0.988511 0.981708 0.985873 0.986499 0.972650 0.968067
 0.888940 0.994412 -1.692409 0.957553 0.987651 0.901046 0.903730 0.987059 0.986765 0.983168 0.982937 0.985423 0.962426 0.948851
 1.029762 0.978662 5.406655 1.020742 0.983976 1.031395 1.032056 0.994543 0.995553 0.997648 1.000486 0.996675 1.018878 1.024164
 0.758660 1.001285 -0.852123 0.896068 0.984613 0.786974 0.794761 0.975088 0.972523 0.978572 0.965581 0.973097 0.924486 0.878968
 1.083180 0.978937 5.016192 1.045522 0.988566 1.077320 1.075404 1.000930 1.003883 1.000622 1.009768 1.004124 1.032496 1.052113
 0.924093 0.991270 1.800105 0.969331 0.986208 0.934503 0.937411 0.988005 0.987369 0.990079 0.986538 0.987851 0.978515 0.964579
 0.853974 0.993958 -0.891773 0.943166 0.985760 0.870283 0.874026 0.983796 0.983043 0.980057 0.978058 0.981697 0.951822 0.931999
 -1.261660 -1.017677 -2.336459 -1.096013 -1.031632 -1.228394 -1.220214 -1.030760 -1.031701 -1.033369 -1.037968 -1.032796 -1.077101 -1.115423
 1.745046 0.023076
 -1.597040 1.595703
 26.447693 -23.832739
 1.434636 1.746223
 -0.810444 1.883628
 1.173298 -0.303594
 0.878543 -0.540541
 -0.396664 1.894421
 -0.188920 2.036215
 -2.193182 -0.077534
 -0.553430 1.365262
 -0.718080 1.441837
 -0.991586 -0.359945
 1.334105 1.279648
 -6.887797 -5.683858
 1.087334 0.975668 3.193979 1.053304 0.988353 1.083371 1.081992 1.002670 1.005633 1.002779 1.011894 1.005818 1.040063 1.060411
 1.007383 0.980523 1.058201 1.018640 0.987283 1.011818 1.012608 0.996915 0.998176 0.996320 1.001630 0.998220 1.013665 1.019425
 0.796974 0.988457 -0.659341 0.923111 0.980417 0.822591 0.829099 0.976758 0.975485 0.975589 0.970494 0.974952 0.939949 0.908471
 0.777086 0.995570 -1.207708 0.909055 0.982963 0.803235 0.809992 0.976047 0.974133 0.975629 0.967595 0.973719 0.929882 0.892888
 0.940652 0.986045 3.538848 0.981979 0.985002 0.950006 0.952173 0.988962 0.989095 0.989010 0.989461 0.989293 0.985450 0.978077
 1.153626 0.967395 8.357659 1.079703 0.984483 1.144401 1.141994 1.003172 1.006479 1.008092 1.018135 1.008452 1.065122 1.093007
 1.148954 0.967560 4.707601 1.084906 0.987382 1.140808 1.138359 1.006506 1.009706 1.007257 1.020461 1.010426 1.065905 1.096978
 0.854538 0.996401 2.205595 0.940225 0.987363 0.869612 0.873246 0.984247 0.983000 0.980377 0.977382 0.981696 0.949430 0.928978
 1.364826 0.951756 11.099105 1.180017 0.988288 1.334901 1.326972 1.022531 1.028752 1.025323 1.048254 1.030322 1.139923 1.208814
 0.762788 1.000319 -1.509905 0.903825 0.985503 0.789187 0.795715 0.977806 0.975744 0.974552 0.967325 0.974516 0.922814 0.885758
 1.162498 0.966507 4.098688 1.089949 0.987108 1.152580 1.149477 1.007660 1.011652 1.008929 1.022207 1.012608 1.069345 1.102938
 1.079807 0.971627 2.891420 1.053924 0.986365 1.076671 1.075200 1.001296 1.004225 0.999170 1.010540 1.003799 1.037817 1.060125
 0.611423 1.007465 -3.652664 0.835410 0.982037 0.652370 0.662742 0.964139 0.960478 0.959238 0.945364 0.958293 0.868505 0.805749
 0.616543 1.013016 -3.778046 0.833735 0.984982 0.655826 0.665796 0.965707 0.961739 0.961574 0.946222 0.959735 0.868117 0.804376
 0.773916 1.004182 -1.125386 0.901884 0.986266 0.798641 0.805175 0.977333 0.975023 0.977440 0.967250 0.974569 0.924911 0.885350
 1.253039 0.957915 9.798807 1.124464 0.983207 1.237130 1.233443 1.008950 1.013286 1.019815 1.031499 1.017175 1.106500 1.146454
 1.106867 0.970234 2.151390 1.063984 0.986286 1.101475 1.099713 1.002632 1.005540 1.002089 1.013565 1.005555 1.047863 1.072698
 0.783704 1.005601 -0.949294 0.910926 0.989218 0.806317 0.811797 0.982123 0.980136 0.977418 0.971287 0.978311 0.927050 0.894017
 0.995585 0.986980 -2.793681 1.010056 0.989284 0.999371 0.999886 0.997648 0.998537 0.995689 1.000211 0.997992 1.005396 1.009731
 0.693488 1.007816 -0.996979 0.869403 0.985993 0.723320 0.730399 0.972289 0.969552 0.964231 0.955890 0.966514 0.890494 0.845166
 0.960811 0.986470 -0.656937 0.992586 0.987817 0.968608 0.970506 0.992581 0.992998 0.992092 0.993793 0.992933 0.993755 0.990104
 0.909471 0.988935 -2.368224 0.970479 0.986824 0.922289 0.925400 0.988498 0.988284 0.987157 0.986850 0.987886 0.975792 0.963962
 0.721335 0.996358 -1.635214 0.886451 0.980687 0.754404 0.763101 0.971277 0.968739 0.971625 0.960705 0.968579 0.913740 0.866076
 0.726421 1.000535 -1.685250 0.885021 0.982982 0.758667 0.767459 0.972477 0.969722 0.974940 0.961841 0.970034 0.915097 0.865408
 0.818958 0.997622 0.293353 0.922745 0.984574 0.841359 0.847564 0.979432 0.977526 0.983617 0.973564 0.978497 0.945557 0.910383
 1.071030 0.974077 7.253108 1.043157 0.984752 1.067913 1.066774 0.997968 1.000452 0.997666 1.006345 1.000733 1.031261 1.049153
 0.990568 0.980547 1.130848 1.002003 0.983900 0.998020 1.000415 0.990684 0.991076 0.997671 0.995912 0.993263 1.009145 1.003411
 0.620595 1.021275 -4.434875 0.839712 0.992612 0.655769 0.663965 0.973540 0.970110 0.960911 0.950912 0.965475 0.863427 0.808501
 0.943115 0.989224 0.437936 0.971870 0.983339 0.956434 0.961390 0.986184 0.984866 1.000516 0.988896 0.989183 0.995179 0.971036
 0.870744 0.989982 1.985027 0.951987 0.984104 0.887086 0.891000 0.984103 0.983548 0.982640 0.980450 0.982945 0.961356 0.942582
 0.756389 1.000588 -1.595072 0.896804 0.984396 0.785312 0.793221 0.975121 0.972501 0.978225 0.965767 0.973076 0.924742 0.879460
 0.724195 1.001487 -2.031232 0.882557 0.983111 0.756344 0.765170 0.972107 0.969227 0.974861 0.961154 0.969538 0.913621 0.862917
 0.810031 0.990520 -1.876740 0.931444 0.983777 0.832478 0.837611 0.980584 0.979918 0.974629 0.973760 0.977932 0.940841 0.916576
 0.919720 0.986909 0.342868 0.979841 0.987508 0.930502 0.932550 0.990782 0.991251 0.984758 0.989144 0.989422 0.977744 0.973151
 0.949461 0.989506 0.057947 0.987589 0.988644 0.957325 0.958975 0.992769 0.993214 0.990588 0.992965 0.992549 0.987895 0.983794
 0.890866 0.989660 0.988677 0.959782 0.984821 0.905043 0.908628 0.985638 0.985074 0.984552 0.982911 0.984676 0.967785 0.952107
 0.647198 1.010067 -4.357656 0.847594 0.984306 0.685746 0.695958 0.967393 0.963549 0.967735 0.951295 0.963116 0.884080 0.821441
 1.027829 0.984371 0.341004 1.024750 0.990328 1.028016 1.027624 0.999594 1.001970 0.997718 1.005027 1.001901 1.015821 1.026582
 0.697220 1.013366 -4.381441 0.869504 0.988705 0.728642 0.736778 0.974395 0.971282 0.971576 0.959112 0.969874 0.897138 0.846253
 0.737636 1.005202 -6.061669 0.893942 0.988163 0.765313 0.771991 0.978255 0.976144 0.972251 0.965520 0.973922 0.912344 0.873235
 0.846093 0.989399 0.203854 0.943470 0.982661 0.865721 0.870446 0.982066 0.981395 0.980457 0.977700 0.980665 0.954766 0.932224
 0.843376 0.989190 0.189711 0.942481 0.982549 0.863266 0.868256 0.981769 0.981035 0.980051 0.977313 0.980375 0.953918 0.930988
 0.842642 0.989148 0.185849 0.942141 0.982485 0.862617 0.867621 0.981691 0.980977 0.979912 0.977196 0.980325 0.953709 0.930654
 0.921765 0.995505 0.595260 0.971224 0.987505 0.931702 0.934172 0.989697 0.990027 0.989454 0.988609 0.989728 0.976911 0.965514
 0.912742 0.994594 0.548590 0.968003 0.987001 0.923838 0.926605 0.989129 0.989055 0.988583 0.987339 0.988902 0.974201 0.961545
 0.788940 0.985422 -0.091820 0.922499 0.978476 0.815806 0.822420 0.975527 0.974501 0.973112 0.969355 0.973615 0.937853 0.906994
 0.769715 0.984076 -0.191762 0.915435 0.977041 0.798900 0.806181 0.973332 0.972254 0.970668 0.966596 0.971186 0.932133 0.898400
 0.918211 0.995159 0.576870 0.969926 0.987261 0.928549 0.931140 0.989539 0.989659 0.989146 0.988098 0.989372 0.975941 0.963996
 0.809569 0.986926 0.014594 0.929961 0.980010 0.833759 0.839705 0.977909 0.977000 0.975713 0.972403 0.976161 0.943912 0.916094
 0.927363 0.995972 0.624151 0.973315 0.987837 0.936575 0.938879 0.990214 0.990445 0.990007 0.989478 0.990352 0.978587 0.967923
 0.923163 0.989424 2.272998 0.977460 0.988300 0.932655 0.934398 0.990747 0.991131 0.985509 0.988613 0.989549 0.976405 0.971151
 0.867967 0.992011 1.302369 0.952681 0.986630 0.883270 0.886663 0.985840 0.985554 0.980981 0.980961 0.983913 0.957959 0.942260
 0.915418 0.978580 2.663099 0.975611 0.979918 0.930487 0.934535 0.984545 0.984648 0.986845 0.986005 0.985355 0.983807 0.970647
 0.940141 0.981232 2.551243 0.983405 0.982416 0.952472 0.955903 0.987383 0.987393 0.991563 0.989687 0.988716 0.991904 0.980497
 0.964437 0.985894 1.235718 0.992979 0.985917 0.972197 0.974209 0.991797 0.992214 0.993482 0.993958 0.992851 0.996310 0.991145
 1.082553 0.973386 5.909372 1.048698 0.984987 1.079834 1.079165 0.998822 1.001518 1.001897 1.009125 1.002721 1.039472 1.056105
 0.832971 0.997471 -0.962100 0.936310 0.988735 0.850427 0.854193 0.984330 0.983696 0.977477 0.976744 0.981403 0.942954 0.922725
 0.960704 0.988156 1.346290 0.993084 0.988657 0.968603 0.970571 0.994047 0.994233 0.994076 0.995149 0.994390 0.995055 0.990541
 1.061974 0.980902 5.126667 1.038091 0.988825 1.056905 1.054981 1.000308 1.002813 0.996272 1.006426 1.001751 1.022652 1.042183
 0.779338 0.999904 -4.177518 0.910813 0.986047 0.804387 0.810721 0.979265 0.977417 0.977011 0.969951 0.976313 0.929518 0.894140
 1.118367 0.971636 2.911160 1.070063 0.988021 1.112614 1.110567 1.005195 1.008532 1.005318 1.016958 1.009034 1.053257 1.079611
 1.056300 0.975282 2.000328 1.043037 0.987256 1.055358 1.054592 1.000030 1.002715 0.997696 1.008071 1.002284 1.029207 1.047292
 0.693098 0.998968 -1.115056 0.871820 0.980680 0.726691 0.735226 0.968683 0.965906 0.965656 0.955258 0.964598 0.898194 0.848744
 0.721037 1.001687 -0.222295 0.880703 0.983044 0.750863 0.758676 0.971592 0.968882 0.969625 0.958928 0.967859 0.906138 0.859849
 0.777414 1.002504 -0.014225 0.904221 0.985960 0.801883 0.808209 0.977552 0.975329 0.977701 0.967814 0.975053 0.926515 0.887807
 1.048597 0.977137 4.353828 1.032782 0.985340 1.050834 1.051588 0.997657 0.998734 1.002714 1.006033 1.000748 1.031314 1.038178
 1.099910 0.971876 2.169179 1.062003 0.987588 1.095477 1.093995 1.002822 1.005566 1.002046 1.013489 1.005590 1.046990 1.070244
 0.840972 0.997751 2.722301 0.935157 0.987751 0.857691 0.861670 0.983892 0.982736 0.980093 0.976522 0.981263 0.945780 0.922826
 1.173648 0.969530 6.475411 1.089019 0.987711 1.161236 1.157616 1.007055 1.010968 1.009462 1.022265 1.012148 1.069457 1.103215
 0.793899 0.997811 -1.728656 0.916324 0.985149 0.815551 0.820655 0.979240 0.977738 0.973890 0.969669 0.975761 0.929386 0.900286
 0.882890 0.991495 -1.753175 0.960769 0.987803 0.898141 0.901738 0.988114 0.987747 0.985351 0.984823 0.986911 0.967156 0.951885
 0.885359 0.989031 -0.634636 0.962161 0.985990 0.900778 0.904483 0.987028 0.986785 0.984687 0.984365 0.986001 0.968533 0.953682
 0.617806 1.008363 -3.595560 0.835723 0.981731 0.659162 0.670082 0.963919 0.959911 0.962746 0.946232 0.958935 0.873067 0.807229
 0.569928 1.018498 -5.584725 0.810446 0.984891 0.615324 0.627334 0.962187 0.957104 0.961706 0.940688 0.956212 0.854970 0.778302
 0.603022 1.021343 -6.585414 0.823695 0.987378 0.644503 0.655576 0.966368 0.961731 0.966529 0.946167 0.961033 0.865821 0.793921
 0.942914 0.986984 1.762262 0.984692 0.986520 0.950962 0.952602 0.990798 0.991317 0.987791 0.990380 0.990277 0.984252 0.980301
 0.753482 0.999441 -3.115706 0.900590 0.984780 0.783320 0.790993 0.976611 0.974349 0.977361 0.967166 0.974344 0.925360 0.882608
 0.945503 0.993568 2.455709 0.979170 0.989844 0.950391 0.951411 0.992018 0.992098 0.987925 0.989637 0.990815 0.978522 0.974666
 0.470243 1.030535 -9.705469 0.764483 0.986711 0.526697 0.542075 0.957065 0.950336 0.959551 0.930065 0.950101 0.824318 0.725127
 0.924576 0.986208 5.623769 0.972657 0.983744 0.935151 0.937766 0.986465 0.986377 0.986682 0.985655 0.986393 0.978384 0.967742
 0.789299 1.000320 0.157452 0.909445 0.985553 0.815037 0.822343 0.977951 0.975547 0.982733 0.970337 0.976684 0.936507 0.894955
 0.714779 1.005821 -1.641946 0.875827 0.984981 0.747405 0.756381 0.972450 0.968968 0.975807 0.960178 0.969514 0.909187 0.855313
 0.885947 0.984110 0.462547 0.961135 0.981958 0.900282 0.903420 0.983465 0.983545 0.979386 0.980840 0.982207 0.964675 0.952522
 0.917453 0.986149 -0.370237 0.974784 0.985296 0.927089 0.928794 0.988023 0.988515 0.981712 0.985876 0.986503 0.972651 0.968067
 0.888935 0.994416 -1.703132 0.957554 0.987655 0.901042 0.903726 0.987062 0.986768 0.983171 0.982940 0.985426 0.962427 0.948852
 1.029760 0.978664 5.403307 1.020743 0.983977 1.031394 1.032055 0.994545 0.995554 0.997649 1.000487 0.996676 1.018879 1.024164
 0.758654 1.001290 -0.863451 0.896069 0.984617 0.786970 0.794757 0.975092 0.972527 0.978575 0.965584 0.973101 0.924487 0.878968
 1.083180 0.978937 5.014423 1.045522 0.988567 1.077319 1.075404 1.000931 1.003884 1.000623 1.009769 1.004125 1.032497 1.052113
 0.924086 0.991275 1.785945 0.969332 0.986213 0.934497 0.937405 0.988009 0.987374 0.990084 0.986542 0.987855 0.978517 0.964579
 0.853970 0.993962 -0.901573 0.943167 0.985763 0.870280 0.874023 0.983798 0.983046 0.980059 0.978061 0.981700 0.951823 0.931999
 -1.261669 -1.017669 -2.354324 -1.096012 -1.031625 -1.228401 -1.220221 -1.030753 -1.031695 -1.033363 -1.037963 -1.032790 -1.077098 -1.115423
 1.733912 0.034676
 -1.608199 1.607327
 26.440680 -23.825191
 1.423483 1.757841
 -0.821602 1.895252
 1.162159 -0.291990
 0.867402 -0.528935
 -0.407822 1.906045
 -0.200078 2.047839
 -2.204340 -0.065911
 -0.564588 1.376886
 -0.729238 1.453460
 -1.002741 -0.348325
 1.322953 1.291265
 -6.898973 -5.672216
