# Supplementary material for: AMS 3.0: prediction of post-translational modifications
Source: BMC Bioinformatics. 2010 Apr 28;11:210. doi: 10.1186/1471-2105-11-210 (PMC2874555; doi:10.1186/1471-2105-11-210)
Supplement: Additional file 2 — PTM predictor software with training data. PTM_Archive.tar.gz includes the predictor software binaries together with all trained ANNs in tar.gz compressed form. [file 1471-2105-11-210-S2.GZ › PTM_Archive/Abl/A/Anet16.dat]

 2
 90 16 2
 1.039896 3.320617 0.953357 1.042974 1.047206 1.006357 1.054362 1.063867 0.973851 1.064705 1.051411 0.931459 1.082165 1.036210 1.081954 1.048788
 1.014089 1.481581 0.965022 1.012837 1.015281 0.997909 1.018136 1.019023 0.978735 1.019714 1.016609 0.949431 1.014510 1.012190 0.944791 1.014872
 0.941659 -0.611420 0.992558 0.930831 0.927712 0.973390 0.919335 0.897031 0.987827 0.897739 0.922280 0.993843 0.834210 0.945026 0.594378 0.922848
 0.930817 -1.178669 1.005822 0.920685 0.915708 0.972006 0.904936 0.880532 0.995507 0.880664 0.909106 1.013605 0.814049 0.935483 0.583509 0.910868
 0.985555 3.156622 0.981026 0.983347 0.982649 0.988934 0.980476 0.974298 0.985470 0.974393 0.981349 0.975143 0.953401 0.986316 0.858299 0.981510
 1.058661 7.511827 0.934802 1.076559 1.076988 1.008907 1.081382 1.100698 0.964400 1.098457 1.080914 0.906893 1.135968 1.056175 1.204479 1.083249
 1.064281 5.015040 0.934144 1.072661 1.077861 1.010991 1.087020 1.104143 0.964576 1.104247 1.083503 0.903088 1.137285 1.059350 1.167198 1.081529
 0.954429 1.319342 1.006447 0.940157 0.940610 0.981304 0.937524 0.920347 0.997830 0.922396 0.937706 1.012613 0.878615 0.955529 0.727607 0.935214
 1.135150 10.519768 0.896840 1.158189 1.166923 1.032870 1.185824 1.227882 0.947810 1.226942 1.179181 0.847134 1.320871 1.125920 1.531649 1.176586
 0.927525 -1.380607 1.014565 0.909835 0.907705 0.972696 0.899693 0.872511 1.000516 0.874470 0.901886 1.024857 0.803356 0.930905 0.557529 0.900676
 1.067750 3.871360 0.933016 1.076489 1.082078 1.013508 1.092101 1.110873 0.963933 1.111080 1.088203 0.901510 1.148207 1.062262 1.193277 1.085881
 1.040750 2.746391 0.948106 1.037726 1.045087 1.004783 1.054991 1.063012 0.970259 1.065215 1.050121 0.923456 1.078599 1.035510 1.050393 1.044652
 0.875677 -3.121472 1.036801 0.847760 0.843163 0.955557 0.828561 0.784209 1.008566 0.786856 0.832915 1.059523 0.673678 0.881951 0.307549 0.831832
 0.874490 -3.398763 1.045052 0.848511 0.842804 0.957119 0.827098 0.783396 1.014214 0.785528 0.832049 1.071340 0.675710 0.881378 0.332842 0.832011
 0.925451 -1.166617 1.019374 0.916302 0.910083 0.972833 0.897727 0.873226 1.003982 0.872976 0.902730 1.033538 0.808239 0.930881 0.605139 0.905689
 1.091782 8.885937 0.909612 1.128980 1.125021 1.017639 1.127614 1.160547 0.952593 1.154757 1.129817 0.871366 1.220407 1.090454 1.368968 1.137937
 1.047995 2.201018 0.943472 1.051299 1.056779 1.006403 1.065579 1.077634 0.968317 1.078550 1.061809 0.917168 1.100372 1.043378 1.104175 1.058550
 0.933696 -1.163699 1.021742 0.914070 0.913539 0.977426 0.907448 0.881785 1.006742 0.884308 0.908514 1.034444 0.819598 0.936102 0.601859 0.906054
 1.008061 -2.105190 0.977334 1.003103 1.006413 0.997872 1.010285 1.009210 0.985950 1.010677 1.008005 0.966893 1.004030 1.005774 0.938007 1.004979
 0.901444 -0.614515 1.034442 0.869496 0.870655 0.964871 0.864314 0.827654 1.009660 0.832205 0.864417 1.053477 0.742999 0.904062 0.458135 0.858825
 0.994259 -0.709346 0.979499 0.991517 0.992078 0.992534 0.991814 0.987639 0.985419 0.987982 0.991708 0.971767 0.972238 0.994009 0.886383 0.990967
 0.977688 -2.157484 0.986769 0.970667 0.970823 0.987117 0.968825 0.958541 0.988135 0.959575 0.969117 0.982771 0.928876 0.978247 0.796486 0.967980
 0.913485 -1.423653 1.009210 0.902697 0.895464 0.966102 0.880743 0.850396 0.995982 0.850119 0.886610 1.019690 0.766793 0.919902 0.481784 0.889945
 0.912287 -1.324381 1.015126 0.906303 0.896507 0.967451 0.879307 0.850204 1.000106 0.848698 0.886872 1.028564 0.768574 0.920121 0.506608 0.892622
 0.940338 0.378630 1.005126 0.942331 0.933032 0.976667 0.918467 0.900387 0.996886 0.897915 0.925445 1.013359 0.845418 0.946981 0.677233 0.932200
 1.031850 6.513826 0.954060 1.033905 1.037751 1.001342 1.044129 1.052220 0.972818 1.052847 1.041536 0.933895 1.066624 1.028336 1.064568 1.039175
 1.000004 0.571944 0.965921 1.016398 1.009094 0.992520 1.001024 1.003134 0.978196 0.999210 1.006303 0.955475 0.993263 1.003450 0.948841 1.013785
 0.881117 -3.700466 1.061135 0.833834 0.838513 0.963883 0.833933 0.786569 1.024964 0.794108 0.831648 1.089524 0.683302 0.882687 0.327997 0.821552
 0.976068 0.037314 0.980319 1.008492 0.990288 0.987443 0.969176 0.969037 0.985982 0.960276 0.982024 0.980206 0.945715 0.986045 0.908647 0.999386
 0.963166 1.583712 0.991601 0.954958 0.953779 0.982091 0.949369 0.934831 0.989635 0.935696 0.950698 0.991096 0.894696 0.964801 0.737558 0.950230
 0.921141 -1.199872 1.013604 0.918014 0.908093 0.970869 0.891466 0.865953 1.000173 0.864049 0.898980 1.026327 0.793067 0.928651 0.562470 0.905343
 0.910369 -1.813983 1.017518 0.905095 0.894753 0.967153 0.876860 0.847494 1.001445 0.845770 0.884754 1.032108 0.765356 0.918571 0.507107 0.890983
 0.948654 -1.801290 0.997058 0.926502 0.929495 0.976945 0.928034 0.904908 0.991233 0.908601 0.926652 0.997340 0.847088 0.948739 0.605614 0.921391
 0.985490 0.349120 0.984074 0.967988 0.974066 0.989328 0.978698 0.967597 0.986958 0.971561 0.974949 0.976468 0.941244 0.982795 0.794763 0.968220
 0.990975 0.100108 0.985374 0.983550 0.985741 0.992170 0.986907 0.980749 0.988873 0.982369 0.985674 0.979338 0.963281 0.989957 0.869687 0.983138
 0.968987 1.304711 0.989481 0.962788 0.961573 0.983822 0.957679 0.945804 0.988868 0.946308 0.958974 0.988090 0.911748 0.970491 0.776846 0.958861
 0.884304 -3.833122 1.036123 0.869894 0.859976 0.960191 0.840604 0.801827 1.010582 0.801367 0.848409 1.058990 0.699788 0.893023 0.380240 0.853030
 1.019406 0.637074 0.972266 1.015115 1.019796 1.002111 1.025699 1.028177 0.983374 1.029847 1.022616 0.958668 1.032065 1.016149 0.994069 1.018608
 0.901783 -3.603749 1.038299 0.881543 0.876816 0.967656 0.864212 0.829677 1.014072 0.831286 0.868224 1.059736 0.744350 0.907407 0.469597 0.868417
 0.920762 -5.235501 1.024706 0.894313 0.895017 0.972264 0.889392 0.857839 1.006471 0.861655 0.889612 1.038191 0.782592 0.922949 0.509871 0.885192
 0.956992 0.243473 0.991596 0.946551 0.945414 0.979605 0.940435 0.923022 0.989037 0.924197 0.941845 0.990995 0.874996 0.958843 0.684758 0.941058
 0.956219 0.230122 0.991442 0.945622 0.944456 0.979243 0.939380 0.921744 0.988850 0.922879 0.940741 0.990837 0.872759 0.958193 0.679191 0.940094
 0.955955 0.226395 0.991405 0.945388 0.944180 0.979154 0.939055 0.921329 0.988791 0.922507 0.940528 0.990781 0.872151 0.957970 0.677719 0.939765
 0.978141 0.615393 0.995572 0.972834 0.972237 0.989208 0.969763 0.960881 0.995017 0.961495 0.970504 0.995412 0.936416 0.979043 0.839705 0.969973
 0.975670 0.571024 0.995187 0.969709 0.969019 0.988246 0.966271 0.956347 0.994176 0.957060 0.967029 0.994911 0.929193 0.976745 0.821305 0.966568
 0.941071 -0.037534 0.988467 0.926588 0.925163 0.972129 0.918365 0.894450 0.984936 0.896072 0.920266 0.987702 0.828553 0.943581 0.567701 0.919132
 0.935712 -0.132551 0.987420 0.920049 0.918271 0.969532 0.910795 0.884839 0.983602 0.886533 0.912912 0.986500 0.812930 0.938495 0.528206 0.911681
 0.977128 0.597816 0.995424 0.971653 0.971020 0.988804 0.968386 0.959066 0.994715 0.959644 0.969079 0.995231 0.933521 0.978132 0.832403 0.968610
 0.946760 0.063591 0.989598 0.933875 0.932446 0.974806 0.926272 0.904758 0.986342 0.906261 0.927908 0.988853 0.845298 0.949119 0.609908 0.927076
 0.979638 0.642864 0.995837 0.974773 0.974222 0.989807 0.971960 0.963668 0.995568 0.964166 0.972587 0.995683 0.940999 0.980558 0.851214 0.972140
 0.983195 2.346122 0.989056 0.967302 0.972510 0.989128 0.976220 0.965852 0.989664 0.969268 0.973000 0.984252 0.941810 0.980964 0.816801 0.967134
 0.964452 1.390625 0.996292 0.946766 0.950038 0.983161 0.950284 0.934018 0.992249 0.937171 0.948591 0.995828 0.894312 0.963735 0.724473 0.943880
 0.980701 2.167242 0.968100 0.983376 0.979566 0.984406 0.973534 0.965610 0.976924 0.964373 0.976565 0.958101 0.934025 0.983034 0.793645 0.979639
 0.986581 2.072272 0.970105 0.994474 0.989011 0.987826 0.981753 0.977202 0.979387 0.974925 0.985859 0.961074 0.953162 0.989618 0.850177 0.990857
 0.994372 1.151252 0.977254 0.996856 0.994854 0.992331 0.992075 0.989035 0.984576 0.988310 0.993529 0.969372 0.974028 0.995289 0.898047 0.995334
 1.036075 5.513296 0.948874 1.045901 1.046731 1.002704 1.050078 1.060580 0.970668 1.059596 1.049478 0.927209 1.077194 1.034289 1.083122 1.050229
 0.952427 -0.572909 1.008318 0.928078 0.932730 0.980646 0.933663 0.912618 0.998476 0.916934 0.931003 1.012369 0.864723 0.951536 0.670390 0.924236
 0.995399 1.294641 0.981613 0.993712 0.993481 0.994232 0.992553 0.988274 0.987307 0.988574 0.992934 0.974118 0.972148 0.995517 0.885318 0.992770
 1.028693 4.894085 0.967555 1.020389 1.028618 1.002826 1.039221 1.044666 0.980605 1.047826 1.033500 0.951296 1.059721 1.023161 1.055298 1.026694
 0.932978 -3.570348 1.012317 0.918105 0.915382 0.974728 0.906996 0.881901 0.999960 0.883339 0.909515 1.021353 0.817068 0.936458 0.588193 0.909207
 1.053854 2.975526 0.942604 1.059060 1.064297 1.009588 1.073120 1.086726 0.968467 1.087272 1.069487 0.915478 1.112974 1.049090 1.125319 1.066655
 1.033394 2.035705 0.953700 1.029332 1.036003 1.002529 1.044688 1.050365 0.973039 1.052635 1.040298 0.931629 1.060191 1.028626 1.017314 1.035179
 0.902157 -1.533579 1.019435 0.881954 0.877699 0.962634 0.865437 0.830520 1.000484 0.832264 0.869333 1.034220 0.741113 0.907433 0.437317 0.869258
 0.908555 -0.707215 1.022228 0.892084 0.887008 0.966124 0.874627 0.843076 1.003309 0.844055 0.878928 1.037778 0.762398 0.914088 0.500232 0.879881
 0.926415 -0.347845 1.018338 0.916647 0.910873 0.973306 0.899155 0.874457 1.003499 0.874458 0.903694 1.031242 0.809725 0.931760 0.604688 0.906241
 1.024136 4.580058 0.954222 1.040151 1.036162 1.000002 1.033289 1.041695 0.973728 1.038565 1.036189 0.936314 1.047381 1.025062 1.032822 1.041300
 1.047332 2.107130 0.944657 1.050823 1.055925 1.006021 1.064091 1.075348 0.969190 1.076160 1.060600 0.918834 1.096095 1.042954 1.090250 1.057612
 0.950630 2.266328 1.009477 0.935010 0.935305 0.980949 0.931743 0.912664 0.999453 0.914767 0.932080 1.016225 0.866126 0.952074 0.700905 0.929502
 1.066203 5.549925 0.938293 1.079269 1.083255 1.013054 1.091673 1.112182 0.966924 1.111452 1.088850 0.910041 1.154329 1.061675 1.237174 1.088041
 0.936302 -1.876659 1.012562 0.914597 0.915768 0.974941 0.912037 0.887246 0.999607 0.890413 0.911840 1.021136 0.827732 0.937683 0.609684 0.907879
 0.970668 -1.340465 0.991992 0.959373 0.960265 0.985816 0.958294 0.944422 0.990971 0.946186 0.958232 0.989592 0.907077 0.971038 0.745221 0.956014
 0.971333 -0.335169 0.987913 0.961524 0.961952 0.984923 0.959643 0.946315 0.988378 0.947774 0.959817 0.984280 0.909090 0.971937 0.746638 0.958027
 0.875536 -3.568891 1.037168 0.855441 0.846974 0.956276 0.828548 0.785879 1.009663 0.786568 0.835323 1.060579 0.675965 0.883775 0.323149 0.838138
 0.856799 -5.212326 1.055316 0.836091 0.825165 0.953214 0.802669 0.754802 1.019936 0.755054 0.811323 1.087681 0.633118 0.867016 0.262496 0.815728
 0.867130 -6.273160 1.056498 0.848839 0.838154 0.958265 0.816677 0.772558 1.022878 0.772443 0.825029 1.088251 0.660510 0.876900 0.325206 0.829592
 0.987805 1.335781 0.983797 0.978336 0.981257 0.990166 0.982904 0.975641 0.987040 0.977609 0.981309 0.977512 0.956047 0.986547 0.853818 0.977905
 0.924886 -3.203124 1.011551 0.916258 0.909250 0.972357 0.895546 0.868716 0.999412 0.868270 0.901204 1.021245 0.793878 0.930976 0.534481 0.904756
 0.983721 1.993119 0.997622 0.971302 0.975333 0.991058 0.978021 0.970442 0.994720 0.973126 0.975524 0.997172 0.955280 0.982172 0.888691 0.971026
 0.822485 -9.479638 1.077801 0.805382 0.787266 0.946090 0.754526 0.696648 1.032205 0.694613 0.768276 1.122204 0.545578 0.837693 0.100333 0.778002
 0.977985 4.622069 0.983473 0.975443 0.974048 0.985741 0.970649 0.962842 0.985870 0.962919 0.972039 0.979710 0.938266 0.979228 0.839207 0.972610
 0.930352 0.376121 1.010724 0.932016 0.921160 0.974482 0.904502 0.883042 0.999746 0.880291 0.912455 1.022125 0.819315 0.938053 0.626137 0.920012
 0.905003 -1.084222 1.024459 0.900394 0.888893 0.966659 0.869522 0.839441 1.005377 0.837256 0.878171 1.042693 0.755901 0.913882 0.504977 0.885312
 0.969533 0.279319 0.983403 0.955525 0.958215 0.981604 0.958365 0.944591 0.984208 0.947091 0.957056 0.978693 0.908639 0.968934 0.749185 0.953072
 0.980615 -0.461636 0.985966 0.962445 0.968628 0.986580 0.973283 0.961964 0.986814 0.965925 0.969441 0.980238 0.936512 0.977931 0.804268 0.962549
 0.967718 -1.981381 0.999711 0.953420 0.955780 0.985083 0.955493 0.941758 0.995040 0.944264 0.954368 1.001016 0.909149 0.967499 0.777434 0.950723
 1.014047 4.678705 0.962264 1.023560 1.021530 0.996680 1.020291 1.025181 0.976903 1.023377 1.021680 0.948267 1.027685 1.014383 1.011371 1.024621
 0.920193 -1.204937 1.015524 0.917374 0.907249 0.971044 0.890376 0.865004 1.001475 0.862911 0.898035 1.028942 0.792966 0.927825 0.571152 0.904440
 1.033761 4.429572 0.961948 1.035449 1.039820 1.004796 1.046907 1.056097 0.977709 1.057109 1.043893 0.944689 1.076080 1.030116 1.099830 1.040890
 0.975463 1.289351 0.991030 0.977385 0.973325 0.987363 0.967037 0.959602 0.991082 0.958309 0.970152 0.990718 0.934782 0.978178 0.851068 0.973292
 0.956516 -1.269765 1.000701 0.941664 0.942711 0.980861 0.940222 0.922893 0.994545 0.925077 0.940036 1.003589 0.879647 0.957303 0.713197 0.937138
 -1.073062 -2.286888 -1.014390 -1.091048 -1.092839 -1.034616 -1.101214 -1.130861 -1.018521 -1.128817 -1.098999 -1.015289 -1.212617 -1.069935 -1.536262 -1.100288
 1.085942 1.639962
 24.134043 -22.258186
 -1.094111 2.430354
 -2.378927 -2.369385
 -0.462969 -0.417160
 -0.401041 1.370182
 1.584246 1.560011
 1.274785 0.742317
 -1.103132 1.737556
 2.110361 1.652453
 0.331246 0.291339
 -1.980957 2.134941
 2.137228 0.692335
 0.036393 0.627144
 0.300563 -3.080049
 -1.434262 -1.576541
 -7.090671 -2.934475
 1.039896 3.319376 0.953359 1.042974 1.047206 1.006358 1.054362 1.063866 0.973852 1.064704 1.051411 0.931462 1.082163 1.036211 1.081944 1.048788
 1.014089 1.480641 0.965024 1.012838 1.015281 0.997911 1.018136 1.019022 0.978737 1.019713 1.016609 0.949434 1.014508 1.012190 0.944779 1.014873
 0.941659 -0.610274 0.992560 0.930832 0.927713 0.973391 0.919335 0.897030 0.987829 0.897738 0.922281 0.993846 0.834207 0.945027 0.594366 0.922849
 0.930818 -1.178853 1.005825 0.920685 0.915709 0.972008 0.904935 0.880531 0.995509 0.880663 0.909106 1.013608 0.814046 0.935484 0.583494 0.910868
 0.985555 3.155911 0.981028 0.983348 0.982649 0.988935 0.980476 0.974297 0.985471 0.974392 0.981349 0.975146 0.953399 0.986316 0.858288 0.981511
 1.058662 7.506483 0.934807 1.076560 1.076988 1.008909 1.081382 1.100697 0.964403 1.098456 1.080914 0.906898 1.135964 1.056176 1.204456 1.083249
 1.064281 5.014649 0.934144 1.072661 1.077861 1.010992 1.087020 1.104143 0.964577 1.104246 1.083503 0.903089 1.137284 1.059350 1.167193 1.081530
 0.954430 1.314840 1.006453 0.940159 0.940611 0.981308 0.937523 0.920345 0.997835 0.922394 0.937706 1.012621 0.878609 0.955530 0.727578 0.935215
 1.135150 10.519964 0.896840 1.158189 1.166923 1.032870 1.185823 1.227881 0.947811 1.226941 1.179181 0.847135 1.320871 1.125920 1.531648 1.176586
 0.927525 -1.379571 1.014566 0.909836 0.907705 0.972696 0.899693 0.872511 1.000517 0.874470 0.901886 1.024858 0.803355 0.930905 0.557526 0.900677
 1.067749 3.870730 0.933018 1.076491 1.082078 1.013509 1.092101 1.110872 0.963935 1.111079 1.088203 0.901513 1.148204 1.062262 1.193264 1.085882
 1.040750 2.745399 0.948108 1.037727 1.045087 1.004784 1.054990 1.063010 0.970261 1.065213 1.050121 0.923460 1.078595 1.035511 1.050379 1.044653
 0.875678 -3.126282 1.036806 0.847761 0.843164 0.955560 0.828560 0.784208 1.008570 0.786855 0.832915 1.059529 0.673674 0.881953 0.307526 0.831832
 0.874491 -3.404551 1.045057 0.848511 0.842804 0.957122 0.827098 0.783395 1.014218 0.785527 0.832049 1.071346 0.675706 0.881380 0.332817 0.832011
 0.925451 -1.169401 1.019377 0.916302 0.910084 0.972835 0.897727 0.873226 1.003985 0.872976 0.902730 1.033542 0.808237 0.930882 0.605125 0.905689
 1.091782 8.886251 0.909614 1.128981 1.125022 1.017641 1.127614 1.160546 0.952595 1.154757 1.129817 0.871368 1.220405 1.090455 1.368954 1.137937
 1.047995 2.203241 0.943473 1.051300 1.056779 1.006404 1.065578 1.077633 0.968318 1.078548 1.061809 0.917170 1.100369 1.043378 1.104168 1.058551
 0.933697 -1.165407 1.021744 0.914071 0.913539 0.977427 0.907448 0.881784 1.006744 0.884308 0.908514 1.034446 0.819597 0.936103 0.601854 0.906054
 1.008061 -2.101892 0.977334 1.003103 1.006414 0.997872 1.010285 1.009210 0.985950 1.010676 1.008005 0.966893 1.004030 1.005774 0.938009 1.004979
 0.901445 -0.618697 1.034447 0.869497 0.870655 0.964874 0.864314 0.827652 1.009664 0.832204 0.864417 1.053483 0.742994 0.904063 0.458112 0.858826
 0.994259 -0.706809 0.979499 0.991518 0.992078 0.992534 0.991814 0.987639 0.985420 0.987982 0.991709 0.971768 0.972237 0.994009 0.886380 0.990968
 0.977688 -2.156159 0.986771 0.970668 0.970824 0.987117 0.968825 0.958540 0.988136 0.959574 0.969117 0.982773 0.928874 0.978247 0.796475 0.967981
 0.913486 -1.432886 1.009218 0.902698 0.895465 0.966106 0.880743 0.850394 0.995989 0.850117 0.886610 1.019699 0.766786 0.919904 0.481742 0.889945
 0.912288 -1.331188 1.015132 0.906304 0.896508 0.967454 0.879307 0.850203 1.000111 0.848697 0.886872 1.028571 0.768570 0.920123 0.506579 0.892622
 0.940339 0.373484 1.005131 0.942331 0.933033 0.976670 0.918467 0.900387 0.996891 0.897915 0.925445 1.013364 0.845415 0.946982 0.677207 0.932200
 1.031850 6.519672 0.954058 1.033906 1.037751 1.001341 1.044129 1.052221 0.972817 1.052847 1.041536 0.933893 1.066625 1.028335 1.064582 1.039175
 1.000005 0.572573 0.965923 1.016398 1.009094 0.992522 1.001024 1.003134 0.978198 0.999210 1.006303 0.955478 0.993261 1.003450 0.948823 1.013785
 0.881117 -3.701663 1.061136 0.833834 0.838513 0.963883 0.833933 0.786569 1.024965 0.794108 0.831649 1.089526 0.683301 0.882687 0.327997 0.821552
 0.976069 0.042500 0.980318 1.008491 0.990287 0.987442 0.969177 0.969039 0.985981 0.960278 0.982025 0.980205 0.945718 0.986045 0.908651 0.999385
 0.963167 1.575928 0.991607 0.954959 0.953779 0.982095 0.949368 0.934829 0.989640 0.935694 0.950698 0.991103 0.894690 0.964802 0.737526 0.950231
 0.921141 -1.200540 1.013606 0.918014 0.908094 0.970870 0.891467 0.865953 1.000175 0.864050 0.898981 1.026330 0.793066 0.928651 0.562463 0.905343
 0.910369 -1.815394 1.017521 0.905095 0.894753 0.967155 0.876860 0.847493 1.001448 0.845770 0.884754 1.032111 0.765355 0.918571 0.507095 0.890983
 0.948655 -1.804749 0.997063 0.926504 0.929496 0.976948 0.928033 0.904906 0.991237 0.908599 0.926652 0.997346 0.847083 0.948740 0.605588 0.921392
 0.985490 0.346988 0.984077 0.967990 0.974066 0.989329 0.978697 0.967596 0.986960 0.971560 0.974949 0.976471 0.941241 0.982795 0.794748 0.968221
 0.990976 0.097899 0.985377 0.983551 0.985741 0.992171 0.986907 0.980749 0.988875 0.982368 0.985673 0.979341 0.963278 0.989958 0.869669 0.983139
 0.968988 1.297734 0.989488 0.962790 0.961574 0.983825 0.957678 0.945803 0.988873 0.946306 0.958974 0.988097 0.911742 0.970493 0.776812 0.958862
 0.884305 -3.835896 1.036128 0.869894 0.859976 0.960194 0.840605 0.801826 1.010586 0.801366 0.848409 1.058996 0.699785 0.893024 0.380221 0.853030
 1.019406 0.643499 0.972264 1.015116 1.019796 1.002110 1.025699 1.028177 0.983373 1.029846 1.022616 0.958666 1.032066 1.016149 0.994077 1.018609
 0.901784 -3.608868 1.038303 0.881544 0.876816 0.967659 0.864211 0.829675 1.014076 0.831285 0.868224 1.059742 0.744346 0.907408 0.469573 0.868418
 0.920763 -5.239926 1.024711 0.894314 0.895017 0.972266 0.889392 0.857838 1.006474 0.861654 0.889612 1.038196 0.782588 0.922950 0.509849 0.885193
 0.956993 0.241322 0.991600 0.946552 0.945414 0.979607 0.940435 0.923021 0.989040 0.924195 0.941845 0.991000 0.874993 0.958843 0.684739 0.941059
 0.956220 0.227933 0.991446 0.945623 0.944456 0.979245 0.939379 0.921743 0.988853 0.922878 0.940741 0.990842 0.872755 0.958194 0.679171 0.940094
 0.955956 0.224195 0.991409 0.945389 0.944181 0.979156 0.939055 0.921328 0.988794 0.922505 0.940528 0.990785 0.872147 0.957971 0.677699 0.939766
 0.978141 0.614300 0.995574 0.972834 0.972237 0.989209 0.969763 0.960881 0.995019 0.961494 0.970504 0.995415 0.936415 0.979043 0.839695 0.969973
 0.975671 0.569805 0.995189 0.969710 0.969019 0.988247 0.966271 0.956346 0.994178 0.957059 0.967029 0.994913 0.929191 0.976746 0.821294 0.966569
 0.941071 -0.040484 0.988472 0.926590 0.925163 0.972132 0.918365 0.894448 0.984940 0.896071 0.920266 0.987708 0.828549 0.943582 0.567675 0.919133
 0.935713 -0.135771 0.987426 0.920050 0.918271 0.969535 0.910794 0.884837 0.983606 0.886531 0.912912 0.986506 0.812925 0.938496 0.528177 0.911681
 0.977128 0.596673 0.995426 0.971653 0.971020 0.988805 0.968386 0.959066 0.994717 0.959643 0.969079 0.995233 0.933519 0.978133 0.832393 0.968610
 0.946761 0.060929 0.989603 0.933876 0.932446 0.974809 0.926271 0.904757 0.986346 0.906259 0.927908 0.988858 0.845294 0.949120 0.609884 0.927077
 0.979638 0.641849 0.995839 0.974773 0.974222 0.989808 0.971960 0.963668 0.995569 0.964165 0.972587 0.995685 0.940998 0.980558 0.851205 0.972140
 0.983195 2.341383 0.989059 0.967304 0.972510 0.989130 0.976220 0.965851 0.989667 0.969267 0.973000 0.984256 0.941807 0.980965 0.816787 0.967134
 0.964452 1.385895 0.996296 0.946767 0.950038 0.983163 0.950283 0.934017 0.992252 0.937170 0.948591 0.995832 0.894308 0.963736 0.724456 0.943881
 0.980702 2.165795 0.968104 0.983377 0.979566 0.984408 0.973533 0.965609 0.976927 0.964372 0.976565 0.958106 0.934021 0.983035 0.793623 0.979639
 0.986581 2.072090 0.970108 0.994475 0.989011 0.987828 0.981753 0.977201 0.979390 0.974924 0.985859 0.961077 0.953160 0.989618 0.850160 0.990858
 0.994372 1.150137 0.977257 0.996856 0.994854 0.992332 0.992075 0.989034 0.984578 0.988309 0.993530 0.969375 0.974026 0.995289 0.898033 0.995334
 1.036075 5.509751 0.948877 1.045902 1.046731 1.002706 1.050078 1.060579 0.970671 1.059596 1.049478 0.927212 1.077191 1.034290 1.083109 1.050230
 0.952427 -0.576667 1.008321 0.928079 0.932731 0.980647 0.933662 0.912617 0.998478 0.916933 0.931003 1.012373 0.864720 0.951537 0.670378 0.924237
 0.995399 1.294347 0.981614 0.993712 0.993481 0.994232 0.992553 0.988274 0.987308 0.988573 0.992934 0.974119 0.972147 0.995517 0.885309 0.992770
 1.028693 4.891870 0.967557 1.020390 1.028618 1.002827 1.039220 1.044665 0.980607 1.047825 1.033500 0.951299 1.059718 1.023162 1.055288 1.026695
 0.932978 -3.570548 1.012319 0.918106 0.915382 0.974729 0.906996 0.881900 0.999962 0.883337 0.909515 1.021356 0.817065 0.936459 0.588179 0.909208
 1.053854 2.975890 0.942604 1.059061 1.064297 1.009588 1.073120 1.086725 0.968468 1.087271 1.069487 0.915478 1.112973 1.049090 1.125321 1.066656
 1.033394 2.036538 0.953700 1.029333 1.036003 1.002529 1.044687 1.050365 0.973039 1.052634 1.040298 0.931630 1.060190 1.028626 1.017317 1.035180
 0.902158 -1.534931 1.019439 0.881955 0.877699 0.962637 0.865436 0.830519 1.000488 0.832262 0.869333 1.034224 0.741109 0.907434 0.437294 0.869258
 0.908556 -0.711191 1.022233 0.892085 0.887008 0.966127 0.874627 0.843075 1.003314 0.844053 0.878928 1.037784 0.762393 0.914089 0.500201 0.879881
 0.926416 -0.353913 1.018344 0.916647 0.910874 0.973309 0.899154 0.874455 1.003504 0.874457 0.903694 1.031248 0.809720 0.931761 0.604655 0.906241
 1.024137 4.575418 0.954226 1.040151 1.036162 1.000004 1.033290 1.041694 0.973732 1.038565 1.036190 0.936319 1.047378 1.025063 1.032801 1.041300
 1.047332 2.105340 0.944659 1.050824 1.055925 1.006022 1.064090 1.075347 0.969191 1.076159 1.060600 0.918836 1.096093 1.042954 1.090245 1.057612
 0.950630 2.261757 1.009483 0.935011 0.935306 0.980952 0.931743 0.912662 0.999457 0.914765 0.932080 1.016231 0.866120 0.952075 0.700874 0.929503
 1.066203 5.542901 0.938296 1.079270 1.083256 1.013056 1.091672 1.112181 0.966927 1.111451 1.088850 0.910045 1.154325 1.061676 1.237153 1.088042
 0.936302 -1.874200 1.012563 0.914598 0.915768 0.974942 0.912037 0.887245 0.999608 0.890412 0.911840 1.021137 0.827730 0.937683 0.609679 0.907880
 0.970669 -1.341726 0.991994 0.959374 0.960265 0.985818 0.958294 0.944421 0.990974 0.946185 0.958232 0.989595 0.907074 0.971039 0.745207 0.956015
 0.971334 -0.337334 0.987917 0.961525 0.961953 0.984926 0.959643 0.946314 0.988382 0.947772 0.959817 0.984284 0.909086 0.971938 0.746619 0.958027
 0.875537 -3.570629 1.037171 0.855442 0.846974 0.956278 0.828548 0.785878 1.009666 0.786567 0.835323 1.060583 0.675962 0.883775 0.323131 0.838139
 0.856799 -5.213067 1.055318 0.836092 0.825165 0.953216 0.802669 0.754802 1.019938 0.755053 0.811323 1.087683 0.633116 0.867016 0.262486 0.815728
 0.867130 -6.273563 1.056499 0.848840 0.838154 0.958266 0.816677 0.772558 1.022879 0.772443 0.825029 1.088253 0.660509 0.876901 0.325197 0.829593
 0.987805 1.335311 0.983799 0.978336 0.981257 0.990167 0.982904 0.975641 0.987041 0.977609 0.981309 0.977513 0.956046 0.986547 0.853812 0.977905
 0.924886 -3.204111 1.011553 0.916259 0.909251 0.972359 0.895546 0.868715 0.999414 0.868269 0.901204 1.021249 0.793876 0.930977 0.534467 0.904756
 0.983722 1.991276 0.997625 0.971303 0.975333 0.991059 0.978020 0.970441 0.994722 0.973125 0.975524 0.997176 0.955278 0.982173 0.888679 0.971026
 0.822485 -9.477130 1.077800 0.805382 0.787267 0.946089 0.754527 0.696649 1.032204 0.694614 0.768277 1.122203 0.545580 0.837693 0.100340 0.778002
 0.977985 4.620796 0.983476 0.975443 0.974048 0.985743 0.970648 0.962842 0.985872 0.962919 0.972039 0.979712 0.938264 0.979228 0.839194 0.972611
 0.930353 0.373843 1.010727 0.932017 0.921160 0.974484 0.904502 0.883042 0.999748 0.880291 0.912455 1.022129 0.819312 0.938054 0.626118 0.920012
 0.905004 -1.088036 1.024464 0.900394 0.888893 0.966662 0.869522 0.839440 1.005381 0.837256 0.878171 1.042698 0.755897 0.913883 0.504950 0.885312
 0.969533 0.280115 0.983406 0.955526 0.958216 0.981605 0.958365 0.944590 0.984210 0.947089 0.957056 0.978696 0.908636 0.968935 0.749172 0.953073
 0.980615 -0.458270 0.985966 0.962446 0.968628 0.986580 0.973282 0.961964 0.986815 0.965925 0.969441 0.980239 0.936511 0.977932 0.804267 0.962550
 0.967718 -1.977803 0.999711 0.953421 0.955780 0.985083 0.955493 0.941758 0.995041 0.944264 0.954368 1.001017 0.909149 0.967499 0.777433 0.950723
 1.014047 4.677901 0.962267 1.023560 1.021530 0.996682 1.020291 1.025180 0.976905 1.023376 1.021680 0.948270 1.027683 1.014383 1.011361 1.024621
 0.920194 -1.204982 1.015527 0.917375 0.907249 0.971045 0.890376 0.865003 1.001477 0.862911 0.898036 1.028944 0.792964 0.927826 0.571139 0.904440
 1.033761 4.429859 0.961949 1.035449 1.039820 1.004796 1.046906 1.056097 0.977710 1.057109 1.043893 0.944691 1.076079 1.030117 1.099828 1.040891
 0.975462 1.295873 0.991028 0.977385 0.973325 0.987362 0.967037 0.959603 0.991081 0.958309 0.970152 0.990715 0.934783 0.978178 0.851078 0.973292
 0.956517 -1.272630 1.000704 0.941665 0.942711 0.980863 0.940221 0.922892 0.994548 0.925076 0.940036 1.003594 0.879643 0.957303 0.713177 0.937139
 -1.073061 -2.290547 -1.014383 -1.091047 -1.092839 -1.034612 -1.101214 -1.130863 -1.018516 -1.128819 -1.098999 -1.015281 -1.212623 -1.069934 -1.536294 -1.100287
 1.081794 1.642836
 24.130430 -22.255987
 -1.098262 2.433231
 -2.383073 -2.366512
 -0.467115 -0.414287
 -0.405191 1.373058
 1.580101 1.562884
 1.270642 0.745188
 -1.107283 1.740434
 2.106218 1.655324
 0.327100 0.294212
 -1.985108 2.137819
 2.133091 0.695200
 0.032245 0.630019
 0.296478 -3.077229
 -1.438408 -1.573668
 -7.094836 -2.931587
