# Supplementary material for: AMS 3.0: prediction of post-translational modifications
Source: BMC Bioinformatics. 2010 Apr 28;11:210. doi: 10.1186/1471-2105-11-210 (PMC2874555; doi:10.1186/1471-2105-11-210)
Supplement: Additional file 2 — PTM predictor software with training data. PTM_Archive.tar.gz includes the predictor software binaries together with all trained ANNs in tar.gz compressed form. [file 1471-2105-11-210-S2.GZ › PTM_Archive/Abl/A/Anet18.dat]

 2
 90 18 2
 0.983513 1.053369 1.085995 0.910602 0.926926 1.086732 1.011152 1.028389 1.030657 1.040576 1.042480 3.333508 1.039050 1.076402 1.073335 1.052649 0.960709 0.934630
 0.984876 1.015805 0.976277 0.935287 0.947311 0.993460 1.001143 1.009602 1.010481 1.014642 1.013868 1.056558 1.014818 1.016531 1.018142 1.016802 0.971262 0.953040
 0.983701 0.916093 0.700063 0.994672 0.995944 0.754949 0.971539 0.957038 0.954378 0.942500 0.936614 -0.712545 0.947265 0.859208 0.872237 0.920922 0.993756 0.996093
 0.987879 0.902790 0.682534 1.020975 1.017332 0.735448 0.969196 0.949613 0.946395 0.931685 0.925953 -1.384206 0.936344 0.839738 0.853136 0.907405 1.005239 1.015195
 0.985446 0.980860 0.905094 0.967725 0.973388 0.926279 0.990235 0.989199 0.988815 0.986737 0.985779 3.995273 0.987570 0.963701 0.967953 0.982190 0.982919 0.975487
 0.978000 1.092294 1.184729 0.876940 0.899181 1.169727 1.020408 1.043584 1.047531 1.061879 1.071788 9.290965 1.053846 1.125986 1.117995 1.086019 0.944079 0.906571
 0.979358 1.088890 1.161315 0.872409 0.895791 1.155581 1.019850 1.046389 1.050057 1.065625 1.070481 5.166626 1.061462 1.126441 1.120559 1.086113 0.944208 0.905933
 0.990158 0.930702 0.797254 1.017161 1.013486 0.829972 0.976370 0.965173 0.962741 0.954088 0.946589 2.669498 0.960112 0.896878 0.905809 0.936262 1.003876 1.013456
 0.972551 1.195278 1.458384 0.795005 0.831645 1.410022 1.047727 1.097942 1.105897 1.138075 1.151298 11.895513 1.126885 1.290988 1.272201 1.186406 0.910311 0.847095
 0.991412 0.891010 0.660296 1.036281 1.029881 0.716793 0.966862 0.946235 0.942386 0.926862 0.917093 -1.295292 0.934892 0.829025 0.843847 0.898345 1.012910 1.028072
 0.978831 1.094094 1.182004 0.869631 0.893211 1.172471 1.021142 1.048309 1.052433 1.069007 1.074052 4.445718 1.064463 1.136335 1.129473 1.091152 0.942640 0.903688
 0.980593 1.049072 1.068449 0.899437 0.917582 1.075243 1.008104 1.027545 1.029706 1.040763 1.039433 3.271271 1.041438 1.074394 1.072582 1.050595 0.955641 0.927322
 0.992241 0.815822 0.458281 1.083907 1.069255 0.542196 0.945087 0.908081 0.901319 0.874564 0.859095 -3.758271 0.887215 0.714446 0.737663 0.827176 1.032492 1.063874
 0.995688 0.816083 0.473810 1.099267 1.081556 0.552092 0.946460 0.907561 0.900776 0.873452 0.858981 -3.985346 0.885229 0.715207 0.737663 0.826637 1.039400 1.074649
 0.993334 0.896936 0.690152 1.047567 1.039156 0.736737 0.969407 0.946118 0.942329 0.925977 0.920807 -1.370386 0.930465 0.832550 0.845344 0.900838 1.017232 1.034568
 0.973531 1.151592 1.317512 0.829964 0.860870 1.285071 1.036864 1.069913 1.076371 1.097588 1.117458 10.276371 1.081407 1.200980 1.186620 1.138284 0.923130 0.869043
 0.979858 1.064266 1.108722 0.891326 0.910989 1.108826 1.012290 1.033641 1.036523 1.048963 1.050777 2.296016 1.047207 1.093768 1.089909 1.063603 0.951615 0.920335
 0.995453 0.896663 0.694213 1.048099 1.039498 0.742895 0.969867 0.950107 0.946303 0.931829 0.921349 -1.555709 0.940336 0.842418 0.855896 0.904314 1.018561 1.037431
 0.988669 1.005203 0.967660 0.957816 0.965459 0.983535 0.998925 1.004480 1.004965 1.007636 1.005208 -3.603026 1.009737 1.006202 1.008214 1.007349 0.981158 0.970029
 0.994152 0.846234 0.575422 1.074465 1.060771 0.639836 0.953001 0.925089 0.919468 0.899169 0.881937 -0.605684 0.913089 0.774903 0.793881 0.858699 1.029300 1.058112
 0.986782 0.990492 0.925572 0.964085 0.970629 0.945929 0.993838 0.995537 0.995354 0.995123 0.993695 -0.840602 0.996193 0.979309 0.982780 0.992081 0.982682 0.973755
 0.987406 0.965255 0.854549 0.979326 0.983163 0.885460 0.986725 0.983217 0.982127 0.978201 0.974168 -2.811446 0.981285 0.941123 0.947598 0.968525 0.989061 0.985399
 0.987747 0.878751 0.600915 1.030860 1.026144 0.666957 0.963171 0.937597 0.933342 0.914296 0.907872 -1.535747 0.919563 0.797437 0.814270 0.883878 1.009527 1.022673
 0.990689 0.881343 0.614816 1.042173 1.035325 0.675733 0.965468 0.937714 0.933569 0.913655 0.909778 -1.711458 0.917172 0.797963 0.813721 0.884679 1.014711 1.029961
 0.990607 0.925297 0.747151 1.021088 1.017830 0.786752 0.977833 0.958656 0.956044 0.942371 0.942965 0.153641 0.942270 0.865488 0.875457 0.925351 1.005641 1.013420
 0.980842 1.044291 1.072492 0.913241 0.928601 1.073086 1.005904 1.021824 1.023815 1.033049 1.034533 7.672441 1.031514 1.064113 1.061758 1.043450 0.960079 0.935698
 0.982421 1.015680 0.974529 0.942077 0.952873 0.985541 1.000554 1.002721 1.003792 1.003919 1.012419 1.343459 0.997402 0.999278 0.999456 1.010238 0.971025 0.953603
 1.004148 0.802405 0.464516 1.124276 1.102171 0.546353 0.945031 0.908727 0.901160 0.875186 0.849431 -5.360291 0.895862 0.717613 0.741956 0.820817 1.054187 1.098301
 0.986435 0.999280 0.929454 0.975157 0.980425 0.939320 1.000000 0.989068 0.989403 0.982581 0.999017 0.652122 0.969973 0.955653 0.956385 0.988024 0.984394 0.974289
 0.987119 0.945622 0.806127 0.991079 0.992858 0.841937 0.980741 0.972429 0.970633 0.963517 0.958862 2.373447 0.967195 0.910414 0.918955 0.949349 0.993390 0.993836
 0.991228 0.895715 0.659025 1.038173 1.032132 0.712672 0.969813 0.944571 0.940921 0.922985 0.920586 -1.807611 0.925274 0.820136 0.834026 0.897944 1.013104 1.026753
 0.991133 0.880048 0.614699 1.046435 1.038884 0.674756 0.965223 0.936786 0.932490 0.912174 0.908555 -2.259168 0.915502 0.795938 0.811593 0.883118 1.016378 1.032909
 0.986827 0.913889 0.708216 0.999882 0.999975 0.763754 0.971156 0.960049 0.957198 0.947327 0.935379 -2.449192 0.956625 0.869219 0.882661 0.922854 0.997945 1.002846
 0.987028 0.965338 0.857671 0.971078 0.976226 0.891511 0.985785 0.986584 0.985476 0.983926 0.974792 0.038594 0.990921 0.951630 0.958812 0.972172 0.986584 0.981734
 0.988972 0.981388 0.909776 0.974827 0.979390 0.931812 0.991776 0.992074 0.991631 0.990522 0.986644 -0.169698 0.993529 0.970028 0.974423 0.984523 0.987976 0.982542
 0.987089 0.955158 0.835150 0.987971 0.990135 0.866040 0.983440 0.976710 0.975337 0.969375 0.965957 1.424884 0.972134 0.924667 0.931801 0.957900 0.991971 0.991052
 0.994533 0.838458 0.512372 1.082320 1.068040 0.586164 0.954188 0.917058 0.911211 0.885237 0.876506 -5.081933 0.892447 0.737598 0.757797 0.844986 1.032415 1.060467
 0.987669 1.020036 1.012333 0.946764 0.956353 1.021259 1.003334 1.012442 1.013549 1.018499 1.016524 0.267937 1.020232 1.030736 1.030911 1.021961 0.976596 0.962084
 0.998298 0.855018 0.579429 1.083262 1.068692 0.643195 0.959210 0.928036 0.922628 0.900665 0.889198 -5.301049 0.910235 0.774321 0.792249 0.863378 1.034157 1.063026
 0.995258 0.873429 0.619905 1.054252 1.044804 0.683025 0.963067 0.940322 0.935598 0.918704 0.903995 -7.435134 0.930300 0.809438 0.826499 0.884087 1.022327 1.043194
 0.986440 0.935585 0.766795 0.991230 0.993064 0.810670 0.977872 0.967927 0.965906 0.957318 0.951562 0.291006 0.961889 0.893629 0.903951 0.940181 0.993376 0.994274
 0.986205 0.934377 0.762633 0.991024 0.992964 0.807298 0.977467 0.967369 0.965288 0.956525 0.950667 0.278510 0.961197 0.891830 0.902238 0.939114 0.993354 0.994094
 0.986171 0.934124 0.761551 0.990976 0.992887 0.806339 0.977369 0.967192 0.965129 0.956319 0.950440 0.274993 0.961002 0.891268 0.901832 0.938797 0.993277 0.994094
 0.993041 0.967229 0.881388 0.995423 0.996423 0.903736 0.988768 0.983589 0.982592 0.978230 0.975366 0.639486 0.980618 0.945907 0.951165 0.969538 0.996543 0.997010
 0.991984 0.963421 0.867805 0.994993 0.996064 0.892624 0.987524 0.981823 0.980640 0.975768 0.972453 0.597957 0.978348 0.939639 0.945495 0.966067 0.996165 0.996678
 0.982316 0.911505 0.680136 0.988033 0.990458 0.740384 0.969586 0.956033 0.953219 0.941501 0.933488 0.027761 0.947783 0.854162 0.868341 0.917856 0.991013 0.991994
 0.980938 0.903490 0.650884 0.986781 0.989554 0.716510 0.966854 0.952006 0.948929 0.936122 0.927387 -0.061230 0.942944 0.840883 0.856152 0.910429 0.990143 0.991342
 0.992627 0.965677 0.875991 0.995246 0.996240 0.899395 0.988301 0.982939 0.981787 0.977246 0.974244 0.623140 0.979754 0.943465 0.948874 0.968094 0.996342 0.996910
 0.983655 0.920212 0.711349 0.989107 0.991402 0.765575 0.972585 0.960300 0.957802 0.947212 0.940073 0.122568 0.952910 0.868422 0.881060 0.925894 0.991939 0.992822
 0.993627 0.969663 0.889854 0.995788 0.996696 0.910547 0.989563 0.984866 0.983836 0.979734 0.977135 0.665410 0.982022 0.949716 0.954606 0.971784 0.996743 0.997244
 0.988199 0.965368 0.872820 0.980518 0.983752 0.901193 0.985841 0.985558 0.984392 0.982437 0.974336 2.598890 0.988718 0.952834 0.959187 0.971558 0.990164 0.987959
 0.988581 0.939454 0.798419 0.996616 0.997215 0.837079 0.978848 0.972101 0.970054 0.963610 0.954552 1.747812 0.970822 0.910717 0.920108 0.946513 0.996806 0.999848
 0.980063 0.977722 0.859320 0.947137 0.957004 0.891673 0.988523 0.986555 0.986136 0.982828 0.983934 3.298519 0.981824 0.947563 0.953607 0.977643 0.973125 0.959408
 0.982294 0.989684 0.899484 0.950446 0.959844 0.923285 0.993100 0.991495 0.991579 0.989021 0.993036 3.219640 0.985932 0.963450 0.967414 0.987605 0.975024 0.961232
 0.986333 0.994754 0.934890 0.960815 0.968080 0.952176 0.995371 0.996128 0.996309 0.995496 0.996885 1.458775 0.994548 0.980761 0.983575 0.994382 0.980701 0.970249
 0.980611 1.055956 1.087426 0.904737 0.921933 1.086871 1.010609 1.026365 1.028924 1.038210 1.043896 6.483347 1.033409 1.073215 1.069398 1.052723 0.956301 0.928017
 0.991678 0.917923 0.751562 1.019344 1.015519 0.796037 0.973398 0.962505 0.959558 0.950570 0.937711 -1.153897 0.960774 0.883256 0.894887 0.927302 1.007293 1.017646
 0.988043 0.991897 0.926559 0.966004 0.972603 0.946189 0.995412 0.996342 0.996273 0.995531 0.994832 1.256798 0.996154 0.978987 0.982406 0.992865 0.984102 0.975074
 0.985170 1.031575 1.066271 0.934940 0.945982 1.065619 1.003146 1.017992 1.019466 1.028367 1.024541 6.155062 1.030968 1.057847 1.056011 1.034540 0.970495 0.953637
 0.992387 0.898720 0.679038 1.033426 1.027949 0.732582 0.969977 0.950247 0.946659 0.931876 0.923334 -4.928445 0.938831 0.838913 0.852815 0.905330 1.012648 1.026187
 0.981012 1.072290 1.125526 0.889532 0.909557 1.123535 1.015676 1.038131 1.041108 1.054388 1.057383 3.103362 1.051572 1.103980 1.099500 1.071013 0.951452 0.918815
 0.981921 1.038351 1.040640 0.911505 0.927483 1.050731 1.005343 1.022080 1.023654 1.032939 1.031060 2.146661 1.034134 1.057709 1.057145 1.040234 0.960789 0.936200
 0.988868 0.857438 0.565553 1.049405 1.040484 0.634847 0.955894 0.927943 0.922789 0.902255 0.891023 -1.255490 0.911295 0.775272 0.793831 0.865895 1.017199 1.037436
 0.991002 0.869426 0.611176 1.053216 1.043752 0.670883 0.960120 0.933086 0.928466 0.908858 0.899805 -0.207362 0.916467 0.793570 0.809999 0.876259 1.019210 1.039555
 0.993039 0.897723 0.690096 1.043884 1.036292 0.737476 0.969734 0.947002 0.943371 0.927311 0.921639 0.032652 0.932062 0.834433 0.847244 0.902122 1.016206 1.032319
 0.982380 1.044520 1.042189 0.917740 0.933093 1.047526 1.009481 1.019639 1.021662 1.027257 1.035433 5.062169 1.020553 1.045772 1.043511 1.039385 0.962281 0.936715
 0.980833 1.062681 1.097824 0.894091 0.913366 1.100247 1.012275 1.033467 1.036271 1.047996 1.049928 2.027100 1.046165 1.089643 1.086342 1.061823 0.953234 0.922408
 0.991137 0.924046 0.775952 1.021830 1.017523 0.811807 0.975357 0.962495 0.959848 0.949945 0.941840 3.434581 0.956559 0.885708 0.895630 0.930063 1.006509 1.017098
 0.980122 1.097614 1.211310 0.880833 0.902121 1.192798 1.022458 1.048189 1.052118 1.068610 1.075979 7.004694 1.062464 1.141778 1.133097 1.093055 0.946770 0.910775
 0.990621 0.900251 0.703524 1.030457 1.024684 0.752602 0.967859 0.951441 0.947849 0.935227 0.923668 -2.115599 0.944442 0.851388 0.864584 0.908641 1.010233 1.024461
 0.988322 0.952012 0.817690 0.986773 0.989489 0.854547 0.983387 0.977726 0.976151 0.970559 0.964380 -1.919213 0.975364 0.922695 0.931111 0.956757 0.992878 0.991799
 0.986516 0.954475 0.820618 0.979842 0.983649 0.857335 0.983455 0.978235 0.976947 0.971727 0.966178 -0.467366 0.975916 0.925070 0.933281 0.958896 0.989276 0.986301
 0.993300 0.822192 0.468256 1.085611 1.070744 0.549459 0.948317 0.909477 0.902981 0.875493 0.863922 -3.357436 0.885070 0.716030 0.738420 0.830725 1.033120 1.063851
 0.998909 0.796637 0.409907 1.121678 1.100640 0.496063 0.943644 0.896517 0.888952 0.856338 0.844329 -5.831872 0.866466 0.675726 0.700205 0.805502 1.049533 1.090285
 1.001445 0.811634 0.458034 1.121945 1.100910 0.535829 0.949119 0.904185 0.897061 0.866409 0.855716 -7.233258 0.875532 0.699102 0.721591 0.819441 1.050497 1.090449
 0.987032 0.976612 0.900996 0.971570 0.976569 0.924085 0.988972 0.989533 0.988975 0.987836 0.982668 1.585854 0.991795 0.965400 0.970298 0.980640 0.985834 0.980297
 0.989944 0.895348 0.649445 1.028918 1.024384 0.708189 0.969132 0.946440 0.942759 0.926102 0.920836 -2.794211 0.930494 0.823333 0.838032 0.899627 1.009764 1.021207
 0.991587 0.969045 0.915032 0.998586 0.998445 0.930289 0.987706 0.985804 0.984735 0.982626 0.976131 2.193613 0.987736 0.961136 0.965414 0.973806 0.998051 1.000511
 1.003979 0.754386 0.283256 1.164919 1.136581 0.385406 0.935193 0.873905 0.864628 0.822801 0.812124 -9.861768 0.832260 0.599553 0.628651 0.762295 1.068117 1.121021
 0.985078 0.971644 0.887140 0.974752 0.979123 0.909104 0.986885 0.983545 0.982963 0.979582 0.978256 7.097554 0.980654 0.950169 0.954976 0.973033 0.985436 0.980435
 0.992001 0.911649 0.703757 1.032682 1.027705 0.749875 0.975186 0.951968 0.948843 0.932506 0.932684 0.078476 0.932626 0.841770 0.853416 0.911838 1.011090 1.022220
 0.993892 0.873238 0.603867 1.061094 1.050993 0.663411 0.964682 0.933104 0.928549 0.906535 0.903214 -1.799241 0.909698 0.784969 0.800985 0.876041 1.023295 1.043628
 0.982872 0.950455 0.823816 0.973887 0.978152 0.859148 0.979175 0.975730 0.974227 0.969841 0.962307 0.985691 0.975613 0.925546 0.933905 0.956150 0.985056 0.981923
 0.985121 0.960962 0.868047 0.975043 0.978818 0.896379 0.982328 0.982787 0.981633 0.979797 0.970392 -0.206669 0.987165 0.949583 0.956349 0.967974 0.986512 0.983768
 0.990293 0.946986 0.836813 1.003238 1.002253 0.865886 0.981242 0.974529 0.972741 0.967078 0.959521 -1.969267 0.973063 0.923173 0.930799 0.952671 0.999250 1.003777
 0.982415 1.028174 1.025598 0.932100 0.944284 1.029366 1.002947 1.010797 1.012349 1.016419 1.021855 6.094741 1.012098 1.029409 1.028104 1.024940 0.967399 0.947804
 0.991889 0.894986 0.663049 1.041344 1.034611 0.714795 0.969763 0.943963 0.940173 0.921978 0.919820 -1.009707 0.923978 0.819389 0.832931 0.896958 1.014498 1.028759
 0.984258 1.045858 1.096616 0.927650 0.940259 1.090560 1.008726 1.023110 1.025238 1.034201 1.035536 5.316809 1.033044 1.070906 1.067303 1.045465 0.966823 0.946576
 0.988018 0.972046 0.892738 0.987764 0.989873 0.911055 0.988985 0.982877 0.982154 0.977307 0.978512 2.049471 0.976424 0.946495 0.950629 0.971598 0.991416 0.989213
 0.989197 0.932164 0.786877 1.006940 1.005397 0.824256 0.976752 0.966818 0.964488 0.956307 0.948244 -0.640103 0.962684 0.897722 0.907277 0.938282 1.000510 1.006482
 -1.023710 -1.109714 -1.396693 -1.014962 -1.011899 -1.322200 -1.037730 -1.054566 -1.058136 -1.072630 -1.082493 -2.206023 -1.064849 -1.180984 -1.163399 -1.101799 -1.011362 -1.009829
 -1.004860 1.292357
 -1.153463 -1.950655
 1.481115 -1.894855
 -2.481071 2.361061
 -2.363640 1.970653
 1.726318 -1.213876
 -1.555103 -0.336548
 0.015241 0.614992
 -0.010320 0.475981
 0.811487 0.908878
 -1.088369 -1.301982
 28.348194 -26.850060
 2.290026 2.643788
 2.400340 0.706429
 2.587808 1.118962
 0.101448 -0.494769
 -1.303848 1.954557
 -1.131790 3.056418
 -6.720365 -3.314959
 0.983511 1.053370 1.086007 0.910599 0.926923 1.086740 1.011151 1.028389 1.030657 1.040576 1.042480 3.337678 1.039050 1.076405 1.073337 1.052650 0.960706 0.934627
 0.984873 1.015807 0.976298 0.935281 0.947305 0.993474 1.001141 1.009601 1.010480 1.014643 1.013868 1.063466 1.014817 1.016536 1.018146 1.016803 0.971258 0.953034
 0.983693 0.916098 0.700117 0.994656 0.995930 0.754985 0.971535 0.957036 0.954376 0.942500 0.936615 -0.696202 0.947264 0.859221 0.872248 0.920925 0.993745 0.996079
 0.987871 0.902795 0.682585 1.020960 1.017318 0.735482 0.969191 0.949611 0.946393 0.931685 0.925955 -1.368789 0.936343 0.839751 0.853147 0.907409 1.005229 1.015181
 0.985442 0.980863 0.905125 0.967716 0.973379 0.926300 0.990232 0.989197 0.988814 0.986737 0.985780 4.004717 0.987570 0.963708 0.967959 0.982192 0.982912 0.975478
 0.977996 1.092296 1.184757 0.876931 0.899174 1.169746 1.020406 1.043583 1.047530 1.061878 1.071789 9.299253 1.053846 1.125992 1.118000 1.086021 0.944073 0.906564
 0.979356 1.088891 1.161330 0.872405 0.895787 1.155591 1.019849 1.046389 1.050056 1.065625 1.070481 5.171690 1.061462 1.126444 1.120562 1.086114 0.944205 0.905929
 0.990155 0.930704 0.797278 1.017155 1.013480 0.829988 0.976368 0.965172 0.962741 0.954088 0.946589 2.676106 0.960111 0.896883 0.905813 0.936264 1.003871 1.013450
 0.972551 1.195277 1.458382 0.795006 0.831645 1.410021 1.047728 1.097942 1.105897 1.138076 1.151298 11.895144 1.126885 1.290988 1.272201 1.186406 0.910312 0.847096
 0.991406 0.891014 0.660335 1.036269 1.029871 0.716819 0.966859 0.946233 0.942385 0.926862 0.917094 -1.283661 0.934891 0.829034 0.843854 0.898348 1.012902 1.028062
 0.978826 1.094097 1.182032 0.869623 0.893204 1.172490 1.021140 1.048308 1.052432 1.069007 1.074053 4.454376 1.064462 1.136341 1.129478 1.091154 0.942634 0.903681
 0.980588 1.049075 1.068485 0.899426 0.917572 1.075268 1.008101 1.027543 1.029705 1.040762 1.039434 3.282503 1.041437 1.074403 1.072589 1.050597 0.955634 0.927312
 0.992231 0.815828 0.458348 1.083887 1.069237 0.542242 0.945081 0.908078 0.901317 0.874564 0.859097 -3.737871 0.887214 0.714462 0.737676 0.827181 1.032478 1.063857
 0.995681 0.816088 0.473858 1.099252 1.081543 0.552125 0.946456 0.907559 0.900774 0.873452 0.858982 -3.970721 0.885228 0.715218 0.737672 0.826640 1.039390 1.074636
 0.993329 0.896939 0.690179 1.047558 1.039149 0.736755 0.969405 0.946117 0.942328 0.925977 0.920808 -1.362347 0.930464 0.832557 0.845349 0.900840 1.017227 1.034561
 0.973532 1.151592 1.317510 0.829964 0.860870 1.285070 1.036864 1.069913 1.076371 1.097587 1.117458 10.276032 1.081407 1.200980 1.186619 1.138284 0.923131 0.869044
 0.979853 1.064269 1.108759 0.891315 0.910980 1.108850 1.012287 1.033639 1.036521 1.048963 1.050778 2.307266 1.047206 1.093776 1.089916 1.063606 0.951607 0.920326
 0.995452 0.896664 0.694222 1.048096 1.039496 0.742902 0.969866 0.950107 0.946302 0.931829 0.921349 -1.552922 0.940336 0.842421 0.855897 0.904315 1.018560 1.037428
 0.988666 1.005206 0.967684 0.957809 0.965452 0.983551 0.998923 1.004480 1.004964 1.007636 1.005209 -3.596062 1.009736 1.006207 1.008219 1.007350 0.981154 0.970023
 0.994142 0.846239 0.575482 1.074447 1.060755 0.639876 0.952996 0.925086 0.919466 0.899169 0.881939 -0.587256 0.913087 0.774917 0.793892 0.858703 1.029287 1.058096
 0.986780 0.990493 0.925584 0.964081 0.970626 0.945938 0.993837 0.995537 0.995354 0.995123 0.993696 -0.836764 0.996193 0.979312 0.982782 0.992082 0.982679 0.973752
 0.987403 0.965257 0.854571 0.979319 0.983158 0.885475 0.986723 0.983217 0.982126 0.978201 0.974169 -2.804843 0.981284 0.941128 0.947602 0.968527 0.989057 0.985394
 0.987739 0.878756 0.600969 1.030844 1.026129 0.666994 0.963167 0.937595 0.933340 0.914296 0.907874 -1.519325 0.919562 0.797450 0.814281 0.883882 1.009516 1.022659
 0.990681 0.881347 0.614867 1.042158 1.035312 0.675767 0.965464 0.937712 0.933567 0.913655 0.909780 -1.695949 0.917171 0.797975 0.813731 0.884683 1.014701 1.029948
 0.990603 0.925299 0.747181 1.021079 1.017822 0.786773 0.977831 0.958654 0.956043 0.942371 0.942966 0.163040 0.942270 0.865495 0.875463 0.925353 1.005635 1.013412
 0.980837 1.044294 1.072519 0.913233 0.928594 1.073104 1.005902 1.021823 1.023814 1.033049 1.034534 7.680986 1.031513 1.064120 1.061763 1.043451 0.960073 0.935691
 0.982419 1.015682 0.974543 0.942073 0.952870 0.985550 1.000552 1.002720 1.003791 1.003919 1.012419 1.347695 0.997402 0.999281 0.999459 1.010239 0.971022 0.953600
 1.004144 0.802407 0.464539 1.124269 1.102165 0.546369 0.945029 0.908726 0.901159 0.875186 0.849432 -5.353132 0.895862 0.717619 0.741960 0.820819 1.054182 1.098296
 0.986436 0.999279 0.929450 0.975158 0.980426 0.939317 1.000001 0.989068 0.989403 0.982581 0.999016 0.650978 0.969973 0.955652 0.956384 0.988024 0.984395 0.974290
 0.987113 0.945626 0.806167 0.991067 0.992848 0.841964 0.980738 0.972427 0.970632 0.963517 0.958863 2.385232 0.967194 0.910423 0.918962 0.949352 0.993382 0.993826
 0.991224 0.895717 0.659050 1.038166 1.032125 0.712690 0.969811 0.944570 0.940920 0.922985 0.920586 -1.799466 0.925273 0.820142 0.834031 0.897946 1.013099 1.026746
 0.991127 0.880051 0.614734 1.046425 1.038874 0.674779 0.965220 0.936785 0.932489 0.912174 0.908556 -2.248309 0.915501 0.795946 0.811600 0.883120 1.016371 1.032900
 0.986816 0.913895 0.708284 0.999862 0.999957 0.763800 0.971150 0.960046 0.957195 0.947327 0.935381 -2.428556 0.956623 0.869235 0.882674 0.922859 0.997931 1.002829
 0.987020 0.965343 0.857721 0.971063 0.976212 0.891546 0.985781 0.986582 0.985474 0.983926 0.974793 0.053601 0.990920 0.951642 0.958822 0.972176 0.986574 0.981721
 0.988967 0.981390 0.909804 0.974818 0.979383 0.931831 0.991774 0.992073 0.991630 0.990522 0.986645 -0.161418 0.993529 0.970035 0.974428 0.984525 0.987970 0.982534
 0.987090 0.955158 0.835148 0.987972 0.990136 0.866039 0.983440 0.976710 0.975338 0.969375 0.965957 1.424593 0.972135 0.924666 0.931801 0.957900 0.991972 0.991053
 0.994528 0.838461 0.512406 1.082310 1.068031 0.586187 0.954185 0.917057 0.911210 0.885237 0.876507 -5.071306 0.892446 0.737606 0.757803 0.844988 1.032408 1.060458
 0.987667 1.020037 1.012343 0.946762 0.956351 1.021265 1.003333 1.012442 1.013549 1.018499 1.016524 0.270966 1.020232 1.030738 1.030913 1.021962 0.976594 0.962082
 0.998295 0.855020 0.579452 1.083255 1.068686 0.643210 0.959208 0.928035 0.922627 0.900665 0.889198 -5.294615 0.910235 0.774326 0.792253 0.863379 1.034152 1.063021
 0.995249 0.873435 0.619966 1.054233 1.044788 0.683067 0.963062 0.940320 0.935596 0.918704 0.903996 -7.416484 0.930298 0.809452 0.826511 0.884091 1.022314 1.043179
 0.986434 0.935589 0.766835 0.991218 0.993053 0.810697 0.977869 0.967925 0.965905 0.957318 0.951563 0.303362 0.961888 0.893639 0.903958 0.940184 0.993368 0.994264
 0.986199 0.934380 0.762674 0.991012 0.992953 0.807326 0.977463 0.967367 0.965287 0.956525 0.950668 0.291085 0.961196 0.891840 0.902246 0.939117 0.993346 0.994083
 0.986164 0.934127 0.761592 0.990964 0.992876 0.806367 0.977365 0.967190 0.965128 0.956319 0.950442 0.287627 0.961001 0.891278 0.901840 0.938799 0.993269 0.994084
 0.993038 0.967230 0.881408 0.995417 0.996418 0.903750 0.988767 0.983589 0.982591 0.978230 0.975366 0.645767 0.980618 0.945912 0.951169 0.969540 0.996539 0.997005
 0.991981 0.963423 0.867827 0.994986 0.996058 0.892639 0.987522 0.981822 0.980639 0.975767 0.972454 0.604963 0.978348 0.939644 0.945499 0.966068 0.996160 0.996672
 0.982308 0.911510 0.680192 0.988017 0.990443 0.740421 0.969581 0.956031 0.953217 0.941501 0.933489 0.044704 0.947782 0.854175 0.868351 0.917860 0.991002 0.991979
 0.980929 0.903495 0.650945 0.986763 0.989538 0.716551 0.966849 0.952004 0.948927 0.936122 0.927389 -0.042735 0.942943 0.840897 0.856164 0.910433 0.990131 0.991326
 0.992624 0.965679 0.876013 0.995239 0.996234 0.899409 0.988299 0.982938 0.981786 0.977246 0.974245 0.629707 0.979753 0.943470 0.948878 0.968095 0.996337 0.996905
 0.983647 0.920217 0.711399 0.989093 0.991388 0.765609 0.972581 0.960298 0.957800 0.947212 0.940074 0.137859 0.952909 0.868434 0.881069 0.925897 0.991929 0.992809
 0.993624 0.969664 0.889873 0.995782 0.996691 0.910560 0.989562 0.984865 0.983836 0.979734 0.977136 0.671242 0.982022 0.949721 0.954610 0.971785 0.996739 0.997239
 0.988198 0.965368 0.872826 0.980516 0.983751 0.901198 0.985840 0.985558 0.984391 0.982437 0.974336 2.600805 0.988718 0.952836 0.959189 0.971559 0.990163 0.987957
 0.988580 0.939454 0.798428 0.996614 0.997213 0.837085 0.978847 0.972100 0.970054 0.963610 0.954552 1.750336 0.970822 0.910719 0.920110 0.946514 0.996805 0.999846
 0.980055 0.977726 0.859371 0.947122 0.956990 0.891708 0.988519 0.986553 0.986135 0.982828 0.983936 3.314164 0.981823 0.947575 0.953617 0.977646 0.973115 0.959395
 0.982286 0.989688 0.899534 0.950431 0.959830 0.923318 0.993096 0.991493 0.991577 0.989021 0.993037 3.234876 0.985931 0.963462 0.967423 0.987608 0.975014 0.961219
 0.986327 0.994757 0.934929 0.960803 0.968070 0.952202 0.995368 0.996126 0.996308 0.995496 0.996886 1.470929 0.994547 0.980770 0.983583 0.994385 0.980693 0.970238
 0.980607 1.055958 1.087454 0.904729 0.921926 1.086890 1.010606 1.026364 1.028923 1.038210 1.043897 6.492149 1.033408 1.073222 1.069403 1.052725 0.956295 0.928010
 0.991678 0.917923 0.751564 1.019343 1.015519 0.796038 0.973397 0.962505 0.959558 0.950570 0.937711 -1.153332 0.960774 0.883257 0.894887 0.927303 1.007293 1.017645
 0.988033 0.991903 0.926626 0.965984 0.972585 0.946234 0.995406 0.996339 0.996271 0.995531 0.994834 1.277494 0.996153 0.979003 0.982419 0.992869 0.984088 0.975057
 0.985170 1.031575 1.066274 0.934939 0.945982 1.065620 1.003145 1.017992 1.019466 1.028367 1.024541 6.155911 1.030968 1.057847 1.056011 1.034540 0.970495 0.953636
 0.992381 0.898723 0.679074 1.033415 1.027940 0.732606 0.969974 0.950245 0.946658 0.931876 0.923335 -4.917323 0.938830 0.838921 0.852822 0.905332 1.012641 1.026178
 0.981011 1.072290 1.125530 0.889531 0.909556 1.123538 1.015676 1.038130 1.041108 1.054388 1.057383 3.104910 1.051572 1.103981 1.099501 1.071013 0.951451 0.918814
 0.981920 1.038352 1.040645 0.911503 0.927482 1.050735 1.005343 1.022079 1.023654 1.032939 1.031060 2.148711 1.034134 1.057710 1.057147 1.040234 0.960788 0.936199
 0.988860 0.857443 0.565604 1.049390 1.040470 0.634881 0.955890 0.927941 0.922787 0.902255 0.891024 -1.239835 0.911294 0.775285 0.793841 0.865898 1.017188 1.037422
 0.990994 0.869430 0.611227 1.053201 1.043738 0.670917 0.960116 0.933084 0.928465 0.908858 0.899806 -0.192002 0.916466 0.793582 0.810009 0.876262 1.019200 1.039542
 0.993033 0.897726 0.690136 1.043872 1.036281 0.737503 0.969731 0.947001 0.943369 0.927311 0.921640 0.044862 0.932061 0.834443 0.847252 0.902125 1.016197 1.032309
 0.982376 1.044522 1.042218 0.917731 0.933085 1.047546 1.009478 1.019638 1.021661 1.027257 1.035434 5.070985 1.020552 1.045779 1.043517 1.039387 0.962275 0.936708
 0.980833 1.062681 1.097823 0.894091 0.913366 1.100247 1.012275 1.033467 1.036271 1.047997 1.049928 2.027110 1.046165 1.089643 1.086342 1.061823 0.953235 0.922409
 0.991126 0.924053 0.776023 1.021809 1.017503 0.811855 0.975350 0.962492 0.959846 0.949945 0.941841 3.456377 0.956557 0.885725 0.895644 0.930068 1.006494 1.017079
 0.980122 1.097614 1.211311 0.880833 0.902121 1.192798 1.022458 1.048189 1.052118 1.068610 1.075979 7.005149 1.062464 1.141778 1.133097 1.093055 0.946770 0.910775
 0.990615 0.900255 0.703559 1.030446 1.024674 0.752626 0.967856 0.951439 0.947848 0.935226 0.923669 -2.104849 0.944441 0.851397 0.864591 0.908644 1.010226 1.024452
 0.988320 0.952013 0.817702 0.986770 0.989486 0.854555 0.983386 0.977725 0.976150 0.970559 0.964380 -1.915532 0.975364 0.922698 0.931113 0.956758 0.992875 0.991796
 0.986514 0.954477 0.820636 0.979837 0.983644 0.857347 0.983453 0.978234 0.976946 0.971727 0.966178 -0.461908 0.975915 0.925074 0.933284 0.958898 0.989272 0.986297
 0.993292 0.822197 0.468308 1.085595 1.070730 0.549494 0.948313 0.909475 0.902979 0.875493 0.863924 -3.341451 0.885068 0.716043 0.738430 0.830729 1.033109 1.063838
 0.998901 0.796641 0.409956 1.121664 1.100627 0.496096 0.943640 0.896515 0.888950 0.856338 0.844330 -5.816900 0.866464 0.675738 0.700215 0.805505 1.049523 1.090272
 1.001440 0.811637 0.458068 1.121935 1.100901 0.535852 0.949116 0.904184 0.897060 0.866408 0.855717 -7.222674 0.875532 0.699110 0.721598 0.819443 1.050490 1.090440
 0.987029 0.976613 0.901014 0.971564 0.976564 0.924097 0.988971 0.989532 0.988974 0.987836 0.982669 1.591530 0.991795 0.965404 0.970302 0.980641 0.985831 0.980292
 0.989944 0.895348 0.649445 1.028919 1.024384 0.708189 0.969132 0.946440 0.942759 0.926102 0.920836 -2.794390 0.930495 0.823333 0.838032 0.899627 1.009764 1.021208
 0.991576 0.969051 0.915105 0.998564 0.998426 0.930338 0.987699 0.985801 0.984733 0.982626 0.976133 2.215909 0.987734 0.961153 0.965429 0.973810 0.998036 1.000492
 1.003979 0.754386 0.283258 1.164919 1.136581 0.385407 0.935193 0.873905 0.864628 0.822801 0.812124 -9.861296 0.832260 0.599553 0.628652 0.762295 1.068117 1.121021
 0.985075 0.971646 0.887160 0.974746 0.979117 0.909118 0.986884 0.983544 0.982963 0.979582 0.978257 7.103703 0.980654 0.950174 0.954980 0.973035 0.985432 0.980430
 0.991993 0.911654 0.703812 1.032665 1.027690 0.749912 0.975181 0.951966 0.948841 0.932506 0.932685 0.095364 0.932625 0.841784 0.853427 0.911842 1.011078 1.022205
 0.993882 0.873244 0.603929 1.061075 1.050976 0.663452 0.964676 0.933101 0.928546 0.906534 0.903215 -1.780509 0.909697 0.784983 0.800997 0.876045 1.023282 1.043612
 0.982869 0.950456 0.823833 0.973883 0.978147 0.859159 0.979174 0.975730 0.974226 0.969841 0.962308 0.990911 0.975613 0.925549 0.933908 0.956151 0.985053 0.981919
 0.985120 0.960962 0.868053 0.975042 0.978817 0.896383 0.982327 0.982787 0.981633 0.979797 0.970392 -0.204706 0.987165 0.949585 0.956350 0.967974 0.986511 0.983767
 0.990294 0.946986 0.836811 1.003239 1.002254 0.865885 0.981242 0.974529 0.972741 0.967078 0.959521 -1.969734 0.973063 0.923172 0.930798 0.952670 0.999251 1.003778
 0.982409 1.028177 1.025641 0.932087 0.944272 1.029395 1.002944 1.010796 1.012348 1.016419 1.021856 6.107989 1.012097 1.029419 1.028113 1.024943 0.967390 0.947793
 0.991881 0.894991 0.663100 1.041329 1.034597 0.714829 0.969759 0.943960 0.940171 0.921978 0.919821 -0.994290 0.923977 0.819402 0.832941 0.896961 1.014488 1.028746
 0.984257 1.045858 1.096620 0.927649 0.940258 1.090563 1.008725 1.023110 1.025238 1.034201 1.035536 5.318488 1.033044 1.070907 1.067304 1.045465 0.966822 0.946575
 0.988011 0.972050 0.892778 0.987752 0.989862 0.911082 0.988982 0.982876 0.982153 0.977307 0.978513 2.061768 0.976423 0.946505 0.950637 0.971601 0.991407 0.989203
 0.989195 0.932165 0.786895 1.006935 1.005393 0.824268 0.976750 0.966818 0.964488 0.956306 0.948244 -0.634677 0.962683 0.897726 0.907280 0.938283 1.000507 1.006478
 -1.023721 -1.109708 -1.396625 -1.014982 -1.011917 -1.322154 -1.037735 -1.054569 -1.058138 -1.072630 -1.082492 -2.185007 -1.064851 -1.180968 -1.163385 -1.101794 -1.011376 -1.009846
 -0.995002 1.282614
 -1.143619 -1.960383
 1.490870 -1.904495
 -2.471209 2.351315
 -2.353779 1.960907
 1.736105 -1.223548
 -1.545248 -0.346289
 0.025093 0.605255
 -0.000468 0.466244
 0.821337 0.899144
 -1.078521 -1.311715
 28.351318 -26.852982
 2.299877 2.634052
 2.410169 0.696716
 2.597640 1.109245
 0.111292 -0.504499
 -1.293988 1.944812
 -1.121929 3.046672
 -6.710475 -3.324733
