# Supplementary material for: AMS 3.0: prediction of post-translational modifications
Source: BMC Bioinformatics. 2010 Apr 28;11:210. doi: 10.1186/1471-2105-11-210 (PMC2874555; doi:10.1186/1471-2105-11-210)
Supplement: Additional file 2 — PTM predictor software with training data. PTM_Archive.tar.gz includes the predictor software binaries together with all trained ANNs in tar.gz compressed form. [file 1471-2105-11-210-S2.GZ › PTM_Archive/Abl/A/Anet2.dat]

 2
 90 2 2
 3.077260 0.999713
 0.750933 0.755714
 -0.825183 0.187292
 -1.456811 0.205143
 4.164423 0.686748
 9.012576 1.184812
 5.285120 1.089880
 2.909307 0.543306
 12.361899 1.716992
 -1.331845 0.200119
 4.042942 1.147829
 2.779416 0.950449
 -3.576818 -0.206718
 -3.794535 -0.135162
 -1.291631 0.280215
 10.334252 1.347148
 1.655743 1.015085
 -0.837329 0.326925
 -4.059375 0.780386
 -0.325557 0.143820
 -1.116375 0.683853
 -3.146680 0.533698
 -1.577023 -0.005858
 -1.365066 0.042320
 0.400635 0.348399
 7.899351 1.023602
 0.922352 0.706578
 -4.856369 -0.020572
 0.589024 0.595901
 2.167737 0.486753
 -1.682161 0.141605
 -2.324598 0.047276
 -2.231278 0.243071
 0.404043 0.578533
 -0.037665 0.693036
 1.108534 0.542619
 -4.488924 -0.137389
 -0.102095 0.908368
 -4.686061 0.060773
 -6.722393 0.132959
 0.222608 0.361997
 0.208893 0.350642
 0.205141 0.347569
 0.604750 0.675631
 0.559255 0.638194
 -0.066006 0.125061
 -0.163669 0.044888
 0.586759 0.660778
 0.037888 0.210342
 0.633031 0.698826
 2.779090 0.660813
 1.826610 0.493098
 3.099499 0.471710
 2.891769 0.571451
 1.283401 0.708182
 6.153320 0.990593
 -0.927446 0.441432
 1.267502 0.699213
 5.819407 1.084691
 -4.479585 0.223032
 3.132933 1.041518
 2.209120 0.897059
 -1.628633 -0.014728
 -0.618059 0.117701
 -0.245689 0.281299
 5.194918 0.856166
 1.966949 0.972594
 3.519990 0.522396
 6.476030 1.261924
 -2.288124 0.324234
 -1.858347 0.474516
 -0.412251 0.470531
 -3.858801 -0.221108
 -5.915459 -0.303034
 -7.237752 -0.191310
 1.821326 0.693540
 -3.052144 0.078140
 1.841195 0.825643
 -9.656957 -0.618265
 6.276037 0.671687
 0.016185 0.237390
 -1.875597 0.048585
 0.590108 0.508919
 -0.621042 0.646364
 -2.366022 0.599809
 5.390515 0.900222
 -1.032113 0.156427
 5.081555 1.115723
 1.976868 0.670885
 -0.931237 0.473702
 -2.322239 -2.085300
 27.587925 -23.957176
 1.529785 3.656593
 -7.892955 1.163801
 3.073767 0.999691
 0.746980 0.755670
 -0.839428 0.187381
 -1.469776 0.205247
 4.153778 0.686828
 9.004356 1.184890
 5.281453 1.089840
 2.899727 0.543407
 12.358422 1.717026
 -1.339276 0.200140
 4.036993 1.147884
 2.772658 0.950500
 -3.590623 -0.206663
 -3.806582 -0.135121
 -1.302839 0.280280
 10.323138 1.347259
 1.647893 1.015187
 -0.845748 0.326882
 -4.065681 0.780466
 -0.338046 0.143920
 -1.118963 0.683855
 -3.149989 0.533698
 -1.591537 -0.005784
 -1.378571 0.042389
 0.389467 0.348471
 7.891397 1.023665
 0.919927 0.706607
 -4.869112 -0.020567
 0.586796 0.595927
 2.159133 0.486823
 -1.690211 0.141566
 -2.333084 0.047248
 -2.242786 0.243141
 0.394291 0.578629
 -0.044524 0.693112
 1.099438 0.542620
 -4.499278 -0.137403
 -0.107155 0.908404
 -4.692056 0.060753
 -6.734364 0.133034
 0.212114 0.362043
 0.198214 0.350689
 0.194411 0.347617
 0.599415 0.675655
 0.553305 0.638221
 -0.080396 0.125125
 -0.179376 0.044957
 0.581181 0.660803
 0.024901 0.210400
 0.628078 0.698848
 2.770838 0.660891
 1.818472 0.493162
 3.090960 0.471709
 2.884183 0.571446
 1.277680 0.708186
 6.146710 0.990638
 -0.935261 0.441529
 1.262382 0.699132
 5.816397 1.084729
 -4.488478 0.223094
 3.123486 1.041611
 2.198037 0.897158
 -1.637697 -0.014723
 -0.624744 0.117685
 -0.250093 0.281283
 5.186589 0.856237
 1.958399 0.972699
 3.513127 0.522334
 6.470414 1.261992
 -2.294179 0.324268
 -1.866278 0.474557
 -0.420314 0.470565
 -3.872315 -0.221067
 -5.926267 -0.303029
 -7.247978 -0.191289
 1.809125 0.693650
 -3.063124 0.078178
 1.832380 0.825737
 -9.665284 -0.618306
 6.263319 0.671775
 0.010521 0.237326
 -1.882317 0.048554
 0.577371 0.509081
 -0.633104 0.646518
 -2.375093 0.599914
 5.383031 0.900278
 -1.038577 0.156412
 5.072371 1.115839
 1.968883 0.670967
 -0.939855 0.473813
 -2.340089 -2.085221
 27.582476 -23.951443
 1.521990 3.663740
 -7.901230 1.171260
