# Supplementary material for: AMS 3.0: prediction of post-translational modifications
Source: BMC Bioinformatics. 2010 Apr 28;11:210. doi: 10.1186/1471-2105-11-210 (PMC2874555; doi:10.1186/1471-2105-11-210)
Supplement: Additional file 2 — PTM predictor software with training data. PTM_Archive.tar.gz includes the predictor software binaries together with all trained ANNs in tar.gz compressed form. [file 1471-2105-11-210-S2.GZ › PTM_Archive/Abl/A/Anet20.dat]

 2
 90 20 2
 1.036716 0.983110 1.073402 0.980426 2.874602 0.958956 1.043601 1.028322 1.019360 0.873096 1.007824 1.021853 1.077597 0.976956 0.928445 1.005201 1.010022 0.992896 0.955498 1.467911
 1.012431 0.985472 1.016966 0.982796 1.265624 0.600070 1.016606 1.010198 1.005329 0.905354 0.999856 1.007025 1.017797 0.981187 0.947886 0.997878 0.999990 0.990454 0.966900 0.774146
 0.946340 0.987856 0.867627 0.985771 -0.431031 -0.158321 0.942056 0.959336 0.965424 0.988636 0.976941 0.964729 0.859801 0.989175 0.996453 0.977111 0.971378 0.981184 0.994190 -0.361796
 0.937189 0.992484 0.850079 0.991204 -0.845208 -0.114986 0.930108 0.951556 0.960541 1.024881 0.974413 0.958832 0.840540 0.995862 1.016710 0.976027 0.969637 0.982946 1.007004 -0.462485
 0.987805 0.988473 0.966175 0.987009 2.790761 0.602763 0.986947 0.989777 0.990313 0.955543 0.990467 0.990307 0.963548 0.987454 0.975531 0.990358 0.990417 0.987669 0.982899 1.067564
 1.060814 0.975274 1.126136 0.978008 6.599010 1.333724 1.061992 1.039708 1.031779 0.830391 1.006370 1.031799 1.128155 0.970034 0.902173 1.007663 1.022588 0.991879 0.941313 2.636265
 1.060388 0.977401 1.122259 0.975658 4.295696 1.082520 1.068309 1.045034 1.032764 0.820941 1.011711 1.035437 1.127664 0.969424 0.898594 1.008882 1.019021 0.993451 0.938299 1.958975
 0.954552 0.996768 0.897634 0.991509 1.101776 0.375354 0.955489 0.969068 0.971808 1.023853 0.986431 0.972864 0.895010 0.996980 1.015045 0.983895 0.975069 0.987292 1.004597 0.362555
 1.128384 0.968044 1.277622 0.967968 8.938746 1.998519 1.141537 1.093762 1.072100 0.721785 1.031019 1.075692 1.290269 0.955460 0.839226 1.028062 1.048505 0.996631 0.903961 3.807794
 0.930238 0.997157 0.836498 0.992835 -1.059232 -0.127772 0.927324 0.950300 0.957463 1.043867 0.977592 0.957465 0.829644 0.999345 1.028178 0.976349 0.965290 0.983394 1.013040 -0.460730
 1.063524 0.977058 1.130900 0.975600 3.490988 1.128132 1.072262 1.047043 1.034609 0.818433 1.013476 1.037366 1.137201 0.968760 0.896773 1.011129 1.021066 0.993833 0.936970 1.798480
 1.034460 0.981452 1.067961 0.976473 2.468340 0.837835 1.045432 1.029371 1.017791 0.858403 1.008555 1.021897 1.074247 0.973411 0.920602 1.003396 1.005945 0.991056 0.949447 1.299923
 0.880847 1.000461 0.726652 0.994752 -2.754992 -0.696581 0.874339 0.914196 0.928110 1.108139 0.962821 0.927359 0.714818 1.006381 1.066000 0.961762 0.943010 0.977832 1.033973 -1.407011
 0.880415 1.005879 0.727716 0.999398 -2.960645 -0.580737 0.872291 0.913218 0.928442 1.130708 0.963198 0.927080 0.715257 1.011567 1.078441 0.963087 0.944853 0.980483 1.042211 -1.403508
 0.932491 0.998281 0.843793 0.997333 -0.852407 0.036293 0.923750 0.947671 0.958592 1.061946 0.974468 0.956228 0.833778 1.003968 1.037192 0.976774 0.969778 0.984858 1.019568 -0.358689
 1.099188 0.966547 1.206072 0.975288 7.758144 1.583741 1.094749 1.061194 1.053209 0.766629 1.009450 1.050440 1.205573 0.961599 0.864456 1.015412 1.042276 0.993724 0.921513 3.131373
 1.043789 0.979411 1.089206 0.976636 2.164849 0.919853 1.052150 1.033751 1.022876 0.847480 1.008151 1.026009 1.094638 0.971971 0.913579 1.004941 1.011131 0.991540 0.946079 1.311413
 0.933652 1.004246 0.846276 0.996728 -0.775531 0.067677 0.933057 0.955006 0.960929 1.062651 0.983173 0.961772 0.841334 1.005175 1.038778 0.980617 0.967701 0.986834 1.018885 -0.323412
 1.004818 0.990846 1.004326 0.987067 -1.439893 0.527674 1.009812 1.005934 1.001437 0.938850 0.999981 1.003492 1.006023 0.987184 0.966319 0.997731 0.997039 0.991033 0.977643 0.004640
 0.900117 1.005839 0.777722 0.994723 -0.696377 -0.182093 0.901832 0.932976 0.940256 1.098001 0.974469 0.942357 0.772902 1.006864 1.059464 0.969720 0.949105 0.981816 1.029174 -0.361349
 0.994842 0.988699 0.981745 0.986256 -0.316697 0.494261 0.996259 0.996414 0.994897 0.947000 0.994532 0.995754 0.980663 0.986759 0.970716 0.993294 0.993154 0.989897 0.980245 0.211392
 0.978504 0.990171 0.944681 0.986911 -1.453037 0.269987 0.979288 0.985037 0.985349 0.966983 0.990309 0.986193 0.942268 0.988890 0.982784 0.988633 0.985505 0.987877 0.986846 -0.254100
 0.921983 0.991923 0.812009 0.991528 -1.199775 -0.395107 0.911676 0.939202 0.951516 1.035846 0.968288 0.948837 0.799179 0.996854 1.023974 0.970931 0.963837 0.979900 1.011465 -0.769560
 0.923532 0.994206 0.815135 0.995957 -1.228630 -0.305050 0.909446 0.937929 0.952689 1.051230 0.967376 0.948502 0.800519 1.000883 1.032468 0.972298 0.967433 0.982099 1.017872 -0.689244
 0.951403 0.992867 0.880516 0.996089 0.173303 0.149216 0.938028 0.957145 0.969053 1.024859 0.974745 0.964653 0.868247 0.998408 1.015627 0.980320 0.980671 0.985542 1.008917 0.061677
 1.029432 0.982001 1.060295 0.979432 5.221401 1.054477 1.035420 1.022048 1.014278 0.880546 1.003402 1.016671 1.064026 0.976322 0.931920 1.001032 1.005601 0.990037 0.956679 2.108354
 1.010335 0.981006 1.010790 0.986388 0.678426 0.618340 1.000529 0.998436 1.002337 0.918573 0.988004 0.998516 1.002895 0.982419 0.953260 0.993788 1.004674 0.988865 0.972410 0.570467
 0.873663 1.016927 0.718266 1.001598 -3.492157 -0.536747 0.879851 0.919964 0.927524 1.160528 0.976652 0.931738 0.715349 1.018524 1.097448 0.968171 0.937660 0.984702 1.050865 -1.456466
 0.998552 0.982641 0.980520 0.996730 0.033232 0.564537 0.972661 0.979602 0.995105 0.963753 0.975519 0.985130 0.962413 0.990964 0.978120 0.989982 1.009094 0.988496 0.991131 0.361855
 0.965208 0.991213 0.914547 0.988581 1.269477 0.282806 0.963683 0.974282 0.977311 0.985229 0.985307 0.977340 0.909994 0.991242 0.993670 0.984769 0.980457 0.985342 0.993318 0.426265
 0.932219 0.994884 0.835108 0.997167 -1.033254 -0.171659 0.918243 0.944086 0.958179 1.049006 0.970397 0.953890 0.821236 1.001489 1.030644 0.975496 0.972065 0.984514 1.017552 -0.484629
 0.922054 0.995137 0.812271 0.997169 -1.488310 -0.288429 0.907453 0.936682 0.952070 1.059342 0.967143 0.947588 0.797181 1.002364 1.036934 0.972264 0.967379 0.982732 1.020849 -0.688879
 0.946041 0.992036 0.871509 0.984443 -1.522225 -0.151899 0.950778 0.965795 0.966392 0.992090 0.984500 0.969218 0.869445 0.990122 0.999337 0.979436 0.967403 0.982827 0.994079 -0.697921
 0.979730 0.990968 0.949414 0.983004 0.321623 0.309603 0.988682 0.991497 0.986468 0.953357 0.995979 0.990418 0.952204 0.986315 0.975936 0.989845 0.981834 0.987726 0.980774 0.122280
 0.989419 0.991540 0.971529 0.987534 0.249155 0.505302 0.992828 0.994332 0.992151 0.960114 0.995219 0.993744 0.971671 0.989124 0.978605 0.992708 0.990033 0.989611 0.984334 0.291576
 0.971251 0.990705 0.929443 0.988301 1.146894 0.357330 0.969931 0.978468 0.980792 0.980402 0.986628 0.980840 0.925539 0.990622 0.990227 0.986248 0.983055 0.986279 0.991320 0.495514
 0.894686 1.002490 0.752922 1.000917 -3.419697 -0.614986 0.880629 0.919037 0.936738 1.109244 0.962569 0.932922 0.737104 1.010206 1.066301 0.966423 0.955063 0.981791 1.037729 -1.496877
 1.015159 0.989278 1.028453 0.984835 0.610688 0.771887 1.022353 1.014506 1.007930 0.921848 1.004835 1.010636 1.032282 0.984165 0.956401 1.001117 1.001188 0.992427 0.971508 0.680043
 0.905898 1.008077 0.783748 1.001705 -3.207134 -0.387211 0.899195 0.932073 0.944400 1.110116 0.972432 0.943151 0.773705 1.012650 1.066316 0.972476 0.957789 0.985145 1.036444 -1.363042
 0.919542 1.001905 0.814650 0.994251 -4.178650 -0.337212 0.920796 0.946360 0.952211 1.065241 0.979587 0.953945 0.809885 1.003832 1.041232 0.975587 0.959107 0.984349 1.020005 -1.455637
 0.959139 0.990199 0.899517 0.987075 0.240028 0.093548 0.957977 0.970526 0.973658 0.982723 0.983464 0.973888 0.894549 0.990019 0.992723 0.982338 0.976851 0.983204 0.992149 0.020389
 0.958483 0.989945 0.897652 0.986942 0.226637 0.077518 0.957238 0.969999 0.973140 0.982408 0.983164 0.973462 0.892654 0.989766 0.992613 0.982078 0.976375 0.983006 0.991963 0.003044
 0.958301 0.989913 0.897179 0.986849 0.223014 0.073121 0.957088 0.969845 0.973015 0.982331 0.983066 0.973324 0.892137 0.989676 0.992571 0.981994 0.976263 0.982949 0.991913 -0.001645
 0.979254 0.996476 0.948818 0.994271 0.613655 0.539189 0.978620 0.984930 0.986649 0.991248 0.991214 0.986789 0.946370 0.995860 0.996253 0.990716 0.988260 0.986716 0.995612 0.501990
 0.976780 0.995592 0.942965 0.993255 0.569130 0.486032 0.976149 0.983171 0.985128 0.990264 0.990463 0.985221 0.940107 0.994920 0.995889 0.989756 0.986918 0.986379 0.995273 0.444493
 0.944118 0.986149 0.862098 0.982551 -0.042111 -0.243048 0.942314 0.959333 0.963905 0.976368 0.977159 0.964296 0.855300 0.986237 0.990029 0.975720 0.968246 0.978981 0.989434 -0.343436
 0.938957 0.984853 0.849470 0.981022 -0.137454 -0.356860 0.937113 0.955738 0.960580 0.974143 0.975053 0.961029 0.842056 0.984947 0.989036 0.973443 0.965360 0.977582 0.988495 -0.466391
 0.978282 0.996152 0.946537 0.993821 0.596025 0.518215 0.977601 0.984230 0.985997 0.990793 0.990940 0.986120 0.943971 0.995523 0.996093 0.990359 0.987703 0.986570 0.995435 0.479238
 0.949556 0.987615 0.875586 0.984122 0.059552 -0.121895 0.948019 0.963430 0.967428 0.978542 0.979391 0.967745 0.869492 0.987565 0.990949 0.978199 0.971348 0.980631 0.990350 -0.212436
 0.980721 0.997045 0.952542 0.994913 0.641339 0.572125 0.980152 0.986013 0.987639 0.991845 0.991647 0.987785 0.950246 0.996457 0.996556 0.991177 0.989078 0.986836 0.995887 0.537501
 0.978430 0.993033 0.948801 0.985887 1.724220 0.452739 0.985933 0.989638 0.985833 0.970808 0.995625 0.989265 0.951072 0.989456 0.985250 0.990351 0.982542 0.988847 0.986752 0.666701
 0.961635 0.993765 0.910034 0.987182 0.843038 0.223933 0.966400 0.976477 0.975910 0.991693 0.989486 0.978442 0.909485 0.991891 0.997813 0.985193 0.975777 0.986487 0.994092 0.221269
 0.986665 0.980858 0.956179 0.982012 1.846197 0.299036 0.981784 0.985660 0.988383 0.923155 0.984592 0.986931 0.949733 0.980471 0.957881 0.986513 0.989995 0.983601 0.972834 0.584902
 0.994172 0.982330 0.973519 0.985234 1.951641 0.479937 0.986841 0.989485 0.993090 0.928229 0.985810 0.990606 0.966324 0.982995 0.960221 0.989514 0.995714 0.986499 0.975570 0.811476
 0.997508 0.987956 0.985272 0.987932 1.219669 0.611412 0.995152 0.995585 0.996235 0.943879 0.992226 0.995651 0.981973 0.987118 0.968996 0.993344 0.996265 0.988845 0.980184 0.747171
 1.037074 0.979663 1.073971 0.980333 4.854419 1.010450 1.038768 1.024488 1.018630 0.867601 1.001867 1.018988 1.075002 0.975222 0.924326 1.002050 1.011554 0.990464 0.953668 2.019899
 0.947627 0.998407 0.881167 0.989565 -0.844057 0.093944 0.954152 0.968569 0.968305 1.022093 0.988706 0.971772 0.881458 0.996703 1.015398 0.982863 0.969097 0.986999 1.004163 -0.285250
 0.995894 0.990357 0.981367 0.988454 1.611855 0.611286 0.996133 0.996988 0.996341 0.950573 0.995499 0.996683 0.979676 0.988660 0.973602 0.994735 0.995553 0.990704 0.982998 0.878460
 1.020822 0.989331 1.046661 0.982438 3.872652 1.095117 1.032826 1.021099 1.010735 0.912786 1.008503 1.015364 1.054282 0.982183 0.950681 1.002153 1.000367 0.992394 0.966640 1.837281
 0.935744 0.997047 0.847838 0.993518 -3.080754 -0.175107 0.931923 0.953612 0.960898 1.038009 0.978702 0.960544 0.840616 0.999408 1.024947 0.978233 0.968801 0.984525 1.011625 -1.017812
 1.049491 0.980409 1.099699 0.977947 2.432793 0.965422 1.057517 1.037699 1.026869 0.845661 1.010967 1.029662 1.104825 0.972867 0.912629 1.008135 1.014988 0.993305 0.946259 1.356048
 1.027297 0.983543 1.051600 0.978276 1.570591 0.754273 1.037261 1.024060 1.013715 0.875508 1.006856 1.017745 1.057225 0.976288 0.930497 1.001752 1.003248 0.990971 0.955355 0.993396
 0.907694 0.995176 0.786359 0.991099 -1.164131 -0.389088 0.901831 0.932337 0.943094 1.061304 0.968139 0.942313 0.776222 0.999192 1.038423 0.967734 0.954525 0.978861 1.017905 -0.789360
 0.914948 0.997089 0.804497 0.994147 -0.355552 -0.168872 0.907935 0.936580 0.947727 1.067944 0.970188 0.946323 0.794425 1.002078 1.041551 0.970810 0.959434 0.981514 1.020813 -0.411436
 0.933490 0.997557 0.845519 0.996619 0.124599 0.058412 0.925411 0.948680 0.959109 1.055470 0.974952 0.956948 0.836005 1.002988 1.033697 0.976933 0.969842 0.984668 1.017760 -0.088161
 1.030282 0.980119 1.053382 0.984104 3.980367 0.813725 1.025474 1.015483 1.014659 0.883097 0.996534 1.012525 1.049550 0.978589 0.933742 1.000263 1.012408 0.990567 0.961069 1.447159
 1.043246 0.980263 1.086059 0.977287 1.964397 0.877408 1.051161 1.033432 1.022925 0.850680 1.008254 1.025913 1.091054 0.973044 0.915627 1.004808 1.010972 0.992249 0.947590 1.203335
 0.950620 0.998056 0.886597 0.992842 2.151936 0.399515 0.951233 0.966587 0.970088 1.029839 0.986135 0.971063 0.883339 0.998618 1.019450 0.983709 0.974013 0.987678 1.007412 0.808283
 1.064389 0.978722 1.137142 0.978354 4.991755 1.383664 1.070599 1.046080 1.035123 0.836860 1.012440 1.036826 1.142624 0.971696 0.905765 1.011117 1.022865 0.994348 0.942815 2.311771
 0.935554 0.997592 0.853905 0.990633 -1.438782 0.015612 0.937631 0.956914 0.960598 1.037722 0.981966 0.962414 0.850648 0.997648 1.023988 0.978207 0.964934 0.983745 1.009057 -0.426826
 0.970343 0.992446 0.924194 0.988248 -1.038440 0.197858 0.971649 0.980318 0.981225 0.978554 0.989740 0.982368 0.921855 0.991319 0.990676 0.987569 0.982105 0.988139 0.991679 -0.132870
 0.971816 0.990428 0.927131 0.986929 -0.307097 0.199498 0.972701 0.980720 0.981646 0.969529 0.988767 0.982580 0.924260 0.989270 0.985308 0.986961 0.982472 0.986816 0.988300 0.023695
 0.884653 0.999887 0.732540 0.997861 -3.044216 -0.710708 0.872705 0.913163 0.930172 1.109997 0.960242 0.927328 0.717369 1.008187 1.066793 0.962468 0.948093 0.978559 1.036242 -1.597315
 0.868034 1.007560 0.696189 1.004971 -4.510403 -0.842638 0.852206 0.899947 0.921339 1.157803 0.955937 0.917117 0.678342 1.017055 1.094119 0.959832 0.943656 0.980097 1.053679 -2.122602
 0.877715 1.010898 0.718467 1.008748 -5.429568 -0.718502 0.862256 0.907168 0.927737 1.159356 0.960046 0.923453 0.701609 1.019933 1.094790 0.964210 0.949370 0.982677 1.054765 -2.237843
 0.985570 0.990887 0.963761 0.986107 1.246120 0.562099 0.990176 0.992267 0.989653 0.958752 0.994666 0.991809 0.964587 0.987946 0.978044 0.991376 0.987148 0.988359 0.983393 0.773798
 0.932902 0.995119 0.834729 0.994967 -3.097241 -0.354888 0.922926 0.947611 0.959053 1.037108 0.973489 0.956294 0.822890 0.999797 1.024656 0.976467 0.970510 0.984220 1.013414 -1.296273
 0.979580 0.996387 0.958026 0.990225 2.060053 0.804455 0.985415 0.989310 0.986792 0.996280 0.996197 0.989379 0.960294 0.994161 0.998655 0.991914 0.984828 0.990307 0.995383 1.208910
 0.840826 1.014116 0.627086 1.016121 -8.779101 -1.360181 0.814399 0.875636 0.906566 1.219611 0.945692 0.898634 0.600968 1.029047 1.131042 0.954327 0.938578 0.980528 1.077863 -3.752082
 0.981174 0.988255 0.953306 0.987151 3.925586 0.634114 0.979359 0.984330 0.985933 0.965050 0.987719 0.985648 0.949977 0.987855 0.980677 0.987927 0.987332 0.986330 0.985640 1.356869
 0.942755 0.993523 0.859583 0.997597 0.445506 -0.002770 0.927409 0.950084 0.964272 1.038225 0.971824 0.959157 0.845522 1.000401 1.024043 0.978254 0.977938 0.985840 1.014377 -0.023321
 0.917668 0.996831 0.804405 0.999685 -0.859913 -0.267823 0.901250 0.932593 0.949628 1.075857 0.965493 0.944480 0.788515 1.005455 1.046253 0.971529 0.966685 0.983431 1.026976 -0.567573
 0.968142 0.987919 0.924739 0.982170 0.214282 0.303270 0.972461 0.979507 0.978330 0.962294 0.987741 0.980618 0.924112 0.985284 0.980251 0.983957 0.977052 0.983383 0.982952 0.228009
 0.975035 0.991496 0.943692 0.983158 -0.308988 0.462281 0.984356 0.987953 0.983214 0.965484 0.994486 0.987369 0.946783 0.987119 0.981830 0.988142 0.978981 0.986597 0.983588 0.259291
 0.965861 0.995792 0.922676 0.990128 -1.503741 0.399859 0.969302 0.978443 0.978505 1.002676 0.990329 0.980430 0.922028 0.994584 1.002890 0.986843 0.978990 0.987865 0.997637 -0.101277
 1.018203 0.982502 1.033059 0.984348 4.361537 0.962657 1.015770 1.008786 1.007229 0.906257 0.995061 1.006243 1.030935 0.980734 0.946141 0.997186 1.004941 0.988918 0.966920 1.853771
 0.931953 0.994614 0.836597 0.997226 -0.967910 -0.140078 0.917504 0.943254 0.957754 1.050172 0.969521 0.953163 0.822645 1.001529 1.031038 0.975197 0.972038 0.984051 1.017789 -0.506223
 1.030163 0.985921 1.065580 0.982948 3.848162 1.169349 1.036850 1.023635 1.016025 0.901993 1.006631 1.018266 1.070124 0.980632 0.943595 1.003915 1.008019 0.992698 0.964079 1.841517
 0.981488 0.990742 0.953243 0.991717 1.126759 0.611741 0.975680 0.982275 0.986753 0.982657 0.986808 0.984876 0.947631 0.992378 0.990474 0.989377 0.990753 0.988616 0.993161 0.725340
 0.956215 0.994618 0.899012 0.989378 -0.906032 0.235651 0.957848 0.970352 0.972421 1.006890 0.986091 0.973795 0.896621 0.994136 1.005912 0.983408 0.974801 0.985413 0.999366 -0.171589
 -1.069281 -1.016170 -1.171022 -1.021984 -2.292639 -2.541870 -1.071458 -1.050272 -1.044943 -1.029431 -1.028217 -1.044443 -1.179578 -1.016796 -1.012315 -1.029941 -1.039543 -1.030864 -1.013461 -2.666392
 -0.877563 -1.004574
 0.113764 2.297959
 0.296914 -1.638761
 -2.030550 0.028277
 20.388960 -18.942348
 4.131455 -2.921578
 2.258028 2.103039
 1.437698 1.898829
 -0.617460 0.049703
 -2.489527 3.031204
 1.744587 3.117379
 0.687412 1.364436
 1.933403 -0.058179
 -1.259368 1.050837
 -1.532155 2.446927
 -0.236878 1.086415
 -2.551838 -1.634942
 -0.641067 1.042011
 -2.137830 0.890084
 7.946537 -7.182892
 -5.618571 -6.365744
 1.036717 0.983109 1.073405 0.980424 2.876091 0.959442 1.043601 1.028321 1.019360 0.873093 1.007823 1.021853 1.077599 0.976955 0.928443 1.005201 1.010022 0.992895 0.955497 1.468671
 1.012432 0.985470 1.016970 0.982794 1.267919 0.600781 1.016606 1.010198 1.005329 0.905350 0.999855 1.007025 1.017800 0.981185 0.947883 0.997877 0.999990 0.990452 0.966897 0.775319
 0.946342 0.987847 0.867643 0.985763 -0.421740 -0.155051 0.942056 0.959334 0.965421 0.988615 0.976934 0.964726 0.859817 0.989166 0.996439 0.977106 0.971375 0.981177 0.994179 -0.356126
 0.937190 0.992475 0.850095 0.991197 -0.836247 -0.111829 0.930108 0.951554 0.960538 1.024861 0.974407 0.958829 0.840556 0.995853 1.016695 0.976022 0.969634 0.982939 1.006993 -0.456978
 0.987807 0.988466 0.966187 0.987002 2.797949 0.605269 0.986947 0.989775 0.990311 0.955527 0.990462 0.990304 0.963560 0.987447 0.975520 0.990354 0.990415 0.987664 0.982891 1.071940
 1.060815 0.975269 1.126145 0.978004 6.603934 1.335512 1.061992 1.039706 1.031778 0.830379 1.006366 1.031797 1.128164 0.970029 0.902164 1.007660 1.022586 0.991875 0.941306 2.639301
 1.060388 0.977401 1.122260 0.975657 4.296322 1.082691 1.068309 1.045034 1.032764 0.820941 1.011711 1.035436 1.127665 0.969424 0.898594 1.008882 1.019021 0.993451 0.938299 1.959117
 0.954554 0.996756 0.897655 0.991499 1.113512 0.379544 0.955489 0.969064 0.971805 1.023826 0.986422 0.972860 0.895031 0.996968 1.015025 0.983888 0.975065 0.987282 1.004582 0.370011
 1.128384 0.968044 1.277623 0.967968 8.938735 1.998582 1.141537 1.093762 1.072100 0.721784 1.031019 1.075692 1.290270 0.955460 0.839226 1.028062 1.048505 0.996630 0.903961 3.807746
 0.930238 0.997151 0.836510 0.992830 -1.052950 -0.125532 0.927324 0.950299 0.957461 1.043853 0.977587 0.957463 0.829655 0.999339 1.028168 0.976345 0.965288 0.983389 1.013032 -0.456868
 1.063525 0.977055 1.130905 0.975598 3.494365 1.129128 1.072262 1.047043 1.034609 0.818427 1.013474 1.037365 1.137205 0.968758 0.896769 1.011128 1.021065 0.993831 0.936967 1.800161
 1.034460 0.981448 1.067968 0.976469 2.472754 0.839253 1.045432 1.029370 1.017790 0.858394 1.008552 1.021896 1.074254 0.973407 0.920596 1.003393 1.005944 0.991053 0.949442 1.302303
 0.880848 1.000452 0.726668 0.994744 -2.746314 -0.693419 0.874339 0.914194 0.928108 1.108119 0.962815 0.927356 0.714833 1.006373 1.065985 0.961756 0.943007 0.977825 1.033962 -1.401546
 0.880417 1.005871 0.727730 0.999391 -2.952698 -0.577868 0.872291 0.913216 0.928439 1.130689 0.963193 0.927077 0.715271 1.011559 1.078428 0.963082 0.944850 0.980477 1.042201 -1.398491
 0.932492 0.998275 0.843803 0.997328 -0.847093 0.038226 0.923750 0.947669 0.958591 1.061934 0.974464 0.956226 0.833787 1.003962 1.037183 0.976770 0.969776 0.984853 1.019561 -0.355318
 1.099188 0.966544 1.206078 0.975285 7.762590 1.585070 1.094749 1.061193 1.053208 0.766621 1.009447 1.050439 1.205579 0.961595 0.864450 1.015410 1.042274 0.993721 0.921508 3.133775
 1.043790 0.979410 1.089210 0.976635 2.167204 0.920582 1.052150 1.033750 1.022875 0.847476 1.008150 1.026008 1.094642 0.971969 0.913576 1.004939 1.011130 0.991539 0.946076 1.312439
 0.933653 1.004237 0.846291 0.996720 -0.765595 0.071009 0.933057 0.955003 0.960926 1.062631 0.983167 0.961769 0.841349 1.005167 1.038763 0.980612 0.967698 0.986827 1.018874 -0.317157
 1.004819 0.990844 1.004330 0.987065 -1.437784 0.528365 1.009812 1.005934 1.001436 0.938845 0.999979 1.003491 1.006027 0.987182 0.966316 0.997730 0.997039 0.991031 0.977641 0.005655
 0.900118 1.005833 0.777732 0.994718 -0.691518 -0.180205 0.901832 0.932974 0.940255 1.097988 0.974465 0.942355 0.772913 1.006858 1.059454 0.969716 0.949103 0.981811 1.029167 -0.358262
 0.994842 0.988698 0.981748 0.986254 -0.315445 0.494815 0.996259 0.996413 0.994897 0.946997 0.994531 0.995753 0.980665 0.986758 0.970713 0.993293 0.993154 0.989896 0.980243 0.212223
 0.978504 0.990169 0.944685 0.986909 -1.451106 0.270795 0.979288 0.985036 0.985349 0.966978 0.990308 0.986192 0.942272 0.988887 0.982781 0.988632 0.985504 0.987875 0.986844 -0.252841
 0.921984 0.991914 0.812027 0.991519 -1.189225 -0.391559 0.911676 0.939199 0.951513 1.035823 0.968280 0.948834 0.799197 0.996844 1.023958 0.970925 0.963833 0.979892 1.011453 -0.763298
 0.923534 0.994197 0.815152 0.995949 -1.218405 -0.301657 0.909446 0.937927 0.952686 1.051208 0.967369 0.948499 0.800536 1.000874 1.032452 0.972292 0.967430 0.982091 1.017861 -0.683193
 0.951404 0.992860 0.880529 0.996083 0.181321 0.151806 0.938028 0.957143 0.969051 1.024843 0.974740 0.964651 0.868259 0.998401 1.015615 0.980316 0.980669 0.985536 1.008908 0.066308
 1.029433 0.981997 1.060303 0.979428 5.226286 1.056080 1.035420 1.022047 1.014277 0.880536 1.003399 1.016669 1.064034 0.976318 0.931913 1.001029 1.005599 0.990033 0.956673 2.111165
 1.010335 0.981006 1.010791 0.986388 0.678671 0.618457 1.000529 0.998436 1.002337 0.918573 0.988004 0.998516 1.002896 0.982419 0.953260 0.993788 1.004674 0.988864 0.972410 0.570488
 0.873665 1.016914 0.718289 1.001586 -3.478763 -0.532214 0.879852 0.919960 0.927520 1.160498 0.976643 0.931733 0.715371 1.018511 1.097427 0.968164 0.937656 0.984692 1.050849 -1.448268
 0.998552 0.982641 0.980521 0.996729 0.033981 0.564785 0.972661 0.979602 0.995105 0.963752 0.975518 0.985130 0.962415 0.990963 0.978119 0.989982 1.009094 0.988496 0.991131 0.362218
 0.965209 0.991207 0.914557 0.988576 1.275723 0.284834 0.963683 0.974280 0.977309 0.985216 0.985302 0.977338 0.910004 0.991236 0.993661 0.984765 0.980455 0.985337 0.993311 0.429763
 0.932220 0.994880 0.835116 0.997163 -1.027504 -0.169944 0.918244 0.944085 0.958178 1.048996 0.970394 0.953888 0.821245 1.001485 1.030636 0.975494 0.972063 0.984511 1.017546 -0.481507
 0.922055 0.995132 0.812281 0.997164 -1.481197 -0.286229 0.907453 0.936680 0.952068 1.059329 0.967139 0.947586 0.797192 1.002358 1.036924 0.972260 0.967377 0.982727 1.020841 -0.684877
 0.946043 0.992026 0.871528 0.984434 -1.511292 -0.148042 0.950778 0.965792 0.966389 0.992066 0.984492 0.969214 0.869464 0.990111 0.999320 0.979429 0.967399 0.982819 0.994065 -0.691112
 0.979732 0.990960 0.949428 0.982997 0.329402 0.312502 0.988682 0.991495 0.986466 0.953338 0.995973 0.990415 0.952218 0.986307 0.975923 0.989840 0.981831 0.987719 0.980764 0.127268
 0.989420 0.991535 0.971538 0.987529 0.253492 0.507012 0.992828 0.994331 0.992150 0.960103 0.995215 0.993742 0.971680 0.989119 0.978597 0.992705 0.990032 0.989607 0.984328 0.294409
 0.971251 0.990704 0.929447 0.988300 1.148803 0.357905 0.969931 0.978468 0.980791 0.980399 0.986627 0.980840 0.925543 0.990620 0.990224 0.986247 0.983054 0.986278 0.991318 0.496343
 0.894686 1.002486 0.752930 1.000914 -3.413846 -0.613267 0.880629 0.919036 0.936737 1.109235 0.962566 0.932920 0.737111 1.010202 1.066295 0.966421 0.955061 0.981788 1.037723 -1.493698
 1.015160 0.989271 1.028465 0.984830 0.615832 0.773891 1.022353 1.014505 1.007928 0.921833 1.004830 1.010633 1.032294 0.984159 0.956391 1.001113 1.001186 0.992422 0.971500 0.683230
 0.905898 1.008075 0.783753 1.001703 -3.203651 -0.386170 0.899196 0.932073 0.944399 1.110110 0.972431 0.943151 0.773710 1.012647 1.066312 0.972475 0.957788 0.985143 1.036441 -1.361181
 0.919543 1.001898 0.814664 0.994245 -4.169988 -0.334281 0.920796 0.946358 0.952208 1.065224 0.979581 0.953942 0.809898 1.003825 1.041219 0.975583 0.959105 0.984343 1.019995 -1.450300
 0.959140 0.990191 0.899530 0.987069 0.247640 0.096189 0.957977 0.970524 0.973656 0.982706 0.983459 0.973885 0.894562 0.990012 0.992711 0.982334 0.976848 0.983198 0.992139 0.024986
 0.958484 0.989937 0.897665 0.986936 0.234383 0.080205 0.957238 0.969997 0.973137 0.982391 0.983158 0.973459 0.892667 0.989758 0.992600 0.982073 0.976372 0.983000 0.991953 0.007722
 0.958302 0.989905 0.897193 0.986842 0.230797 0.075822 0.957088 0.969843 0.973013 0.982314 0.983060 0.973321 0.892151 0.989668 0.992559 0.981990 0.976260 0.982943 0.991904 0.003055
 0.979255 0.996473 0.948825 0.994267 0.617524 0.540531 0.978621 0.984929 0.986648 0.991240 0.991211 0.986788 0.946376 0.995857 0.996247 0.990714 0.988259 0.986713 0.995607 0.504327
 0.976781 0.995588 0.942973 0.993252 0.573446 0.487529 0.976149 0.983169 0.985127 0.990255 0.990460 0.985220 0.940114 0.994916 0.995882 0.989754 0.986916 0.986376 0.995268 0.447099
 0.944120 0.986139 0.862117 0.982542 -0.031673 -0.239427 0.942315 0.959331 0.963902 0.976345 0.977152 0.964292 0.855318 0.986227 0.990012 0.975713 0.968243 0.978973 0.989421 -0.337134
 0.938959 0.984842 0.849490 0.981013 -0.126061 -0.352908 0.937113 0.955735 0.960576 0.974118 0.975045 0.961025 0.842076 0.984936 0.989018 0.973436 0.965356 0.977573 0.988481 -0.459511
 0.978283 0.996148 0.946544 0.993818 0.600071 0.519619 0.977602 0.984228 0.985996 0.990784 0.990937 0.986118 0.943978 0.995519 0.996086 0.990357 0.987702 0.986567 0.995430 0.481681
 0.949557 0.987606 0.875602 0.984114 0.068972 -0.118627 0.948020 0.963427 0.967426 0.978521 0.979385 0.967742 0.869508 0.987556 0.990934 0.978193 0.971345 0.980624 0.990339 -0.206748
 0.980722 0.997042 0.952548 0.994910 0.644932 0.573371 0.980152 0.986012 0.987638 0.991837 0.991645 0.987784 0.950253 0.996454 0.996550 0.991174 0.989077 0.986833 0.995883 0.539670
 0.978430 0.993031 0.948806 0.985885 1.726689 0.453607 0.985933 0.989638 0.985832 0.970803 0.995624 0.989264 0.951076 0.989453 0.985246 0.990350 0.982541 0.988845 0.986749 0.668129
 0.961636 0.993762 0.910041 0.987179 0.846901 0.225304 0.966400 0.976476 0.975909 0.991684 0.989484 0.978441 0.909492 0.991888 0.997806 0.985190 0.975776 0.986484 0.994087 0.223575
 0.986667 0.980849 0.956195 0.982004 1.855317 0.302251 0.981784 0.985658 0.988381 0.923134 0.984585 0.986928 0.949750 0.980462 0.957866 0.986507 0.989992 0.983594 0.972823 0.590499
 0.994173 0.982322 0.973534 0.985227 1.959837 0.482803 0.986841 0.989482 0.993087 0.928211 0.985804 0.990603 0.966338 0.982987 0.960208 0.989510 0.995711 0.986493 0.975560 0.816497
 0.997509 0.987951 0.985281 0.987928 1.225071 0.613312 0.995152 0.995583 0.996233 0.943867 0.992222 0.995649 0.981982 0.987113 0.968988 0.993341 0.996263 0.988841 0.980177 0.750477
 1.037074 0.979660 1.073976 0.980330 4.857679 1.011534 1.038768 1.024487 1.018629 0.867595 1.001865 1.018987 1.075007 0.975219 0.924321 1.002048 1.011553 0.990462 0.953664 2.021726
 0.947627 0.998405 0.881171 0.989564 -0.842199 0.094629 0.954152 0.968568 0.968305 1.022089 0.988704 0.971771 0.881462 0.996701 1.015394 0.982861 0.969097 0.986997 1.004160 -0.284277
 0.995895 0.990349 0.981380 0.988447 1.620814 0.614345 0.996133 0.996986 0.996339 0.950555 0.995494 0.996680 0.979689 0.988652 0.973589 0.994730 0.995550 0.990698 0.982988 0.884072
 1.020822 0.989329 1.046665 0.982436 3.873846 1.095635 1.032826 1.021098 1.010734 0.912782 1.008502 1.015363 1.054286 0.982182 0.950678 1.002152 1.000366 0.992393 0.966638 1.837987
 0.935745 0.997041 0.847850 0.993513 -3.074510 -0.172959 0.931923 0.953611 0.960896 1.037994 0.978698 0.960542 0.840628 0.999402 1.024937 0.978230 0.968799 0.984520 1.011617 -1.014192
 1.049492 0.980403 1.099710 0.977941 2.440253 0.967932 1.057517 1.037697 1.026867 0.845647 1.010963 1.029660 1.104836 0.972860 0.912619 1.008131 1.014986 0.993301 0.946252 1.360633
 1.027298 0.983537 1.051612 0.978270 1.578831 0.757023 1.037261 1.024059 1.013713 0.875492 1.006852 1.017742 1.057237 0.976281 0.930486 1.001747 1.003246 0.990965 0.955347 0.998438
 0.907695 0.995168 0.786373 0.991092 -1.156470 -0.386369 0.901831 0.932335 0.943092 1.061286 0.968133 0.942310 0.776237 0.999185 1.038410 0.967729 0.954522 0.978855 1.017895 -0.784769
 0.914949 0.997083 0.804507 0.994142 -0.350309 -0.166976 0.907936 0.936579 0.947725 1.067930 0.970184 0.946320 0.794435 1.002073 1.041542 0.970807 0.959432 0.981509 1.020805 -0.408348
 0.933491 0.997551 0.845529 0.996615 0.129576 0.060200 0.925411 0.948679 0.959107 1.055458 0.974948 0.956946 0.836015 1.002983 1.033688 0.976930 0.969840 0.984664 1.017753 -0.085181
 1.030283 0.980113 1.053393 0.984099 3.986521 0.815916 1.025474 1.015481 1.014657 0.883083 0.996530 1.012523 1.049561 0.978583 0.933732 1.000259 1.012406 0.990562 0.961061 1.450942
 1.043247 0.980257 1.086071 0.977282 1.971804 0.879963 1.051161 1.033430 1.022923 0.850666 1.008249 1.025911 1.091066 0.973038 0.915617 1.004804 1.010970 0.992244 0.947582 1.207924
 0.950621 0.998053 0.886603 0.992839 2.155327 0.400577 0.951233 0.966587 0.970087 1.029832 0.986133 0.971062 0.883344 0.998615 1.019445 0.983707 0.974012 0.987676 1.007409 0.810088
 1.064389 0.978718 1.137148 0.978351 4.996002 1.385151 1.070599 1.046079 1.035122 0.836852 1.012437 1.036825 1.142631 0.971692 0.905759 1.011114 1.022863 0.994345 0.942810 2.314379
 0.935554 0.997587 0.853914 0.990628 -1.434109 0.017328 0.937631 0.956912 0.960597 1.037711 0.981962 0.962413 0.850657 0.997643 1.023980 0.978204 0.964932 0.983741 1.009050 -0.423947
 0.970344 0.992441 0.924202 0.988244 -1.033801 0.199521 0.971649 0.980316 0.981224 0.978543 0.989736 0.982366 0.921864 0.991314 0.990668 0.987566 0.982103 0.988136 0.991673 -0.130004
 0.971817 0.990423 0.927141 0.986924 -0.301757 0.201416 0.972701 0.980718 0.981645 0.969517 0.988763 0.982578 0.924270 0.989265 0.985299 0.986958 0.982470 0.986812 0.988293 0.026988
 0.884655 0.999876 0.732561 0.997851 -3.032234 -0.706612 0.872705 0.913160 0.930169 1.109971 0.960234 0.927324 0.717389 1.008176 1.066775 0.962461 0.948089 0.978550 1.036228 -1.590083
 0.868035 1.007549 0.696209 1.004961 -4.498394 -0.838579 0.852206 0.899943 0.921336 1.157778 0.955929 0.917112 0.678362 1.017043 1.094100 0.959825 0.943652 0.980089 1.053666 -2.115371
 0.877716 1.010889 0.718484 1.008740 -5.419407 -0.715062 0.862256 0.907165 0.927734 1.159334 0.960039 0.923450 0.701626 1.019924 1.094774 0.964204 0.949367 0.982669 1.054753 -2.231710
 0.985571 0.990883 0.963768 0.986104 1.249725 0.563381 0.990176 0.992266 0.989652 0.958743 0.994663 0.991808 0.964593 0.987942 0.978038 0.991374 0.987147 0.988356 0.983388 0.775977
 0.932903 0.995109 0.834746 0.994959 -3.087591 -0.351556 0.922926 0.947608 0.959050 1.037086 0.973482 0.956290 0.822906 0.999788 1.024641 0.976461 0.970506 0.984213 1.013402 -1.290370
 0.979580 0.996386 0.958028 0.990224 2.061351 0.804937 0.985415 0.989309 0.986792 0.996277 0.996196 0.989379 0.960296 0.994159 0.998653 0.991913 0.984827 0.990306 0.995381 1.209671
 0.840828 1.014103 0.627110 1.016109 -8.764699 -1.355350 0.814400 0.875632 0.906562 1.219580 0.945682 0.898629 0.600992 1.029033 1.131020 0.954318 0.938574 0.980517 1.077846 -3.743328
 0.981175 0.988249 0.953317 0.987146 3.931860 0.636336 0.979359 0.984329 0.985931 0.965036 0.987715 0.985646 0.949988 0.987849 0.980667 0.987923 0.987330 0.986326 0.985633 1.360684
 0.942755 0.993522 0.859585 0.997596 0.445687 -0.002546 0.927409 0.950084 0.964272 1.038223 0.971823 0.959156 0.845524 1.000400 1.024042 0.978254 0.977938 0.985839 1.014376 -0.023202
 0.917668 0.996829 0.804409 0.999684 -0.858756 -0.267275 0.901250 0.932593 0.949627 1.075852 0.965491 0.944480 0.788519 1.005453 1.046250 0.971527 0.966684 0.983429 1.026974 -0.566919
 0.968144 0.987909 0.924758 0.982160 0.226224 0.307316 0.972461 0.979504 0.978327 0.962269 0.987733 0.980614 0.924131 0.985273 0.980234 0.983951 0.977049 0.983374 0.982938 0.235282
 0.975036 0.991486 0.943710 0.983150 -0.297311 0.466170 0.984356 0.987950 0.983211 0.965461 0.994479 0.987365 0.946802 0.987109 0.981814 0.988136 0.978978 0.986589 0.983575 0.266392
 0.965863 0.995783 0.922691 0.990120 -1.493397 0.403315 0.969302 0.978440 0.978503 1.002656 0.990323 0.980427 0.922043 0.994575 1.002876 0.986838 0.978987 0.987858 0.997626 -0.094892
 1.018203 0.982497 1.033068 0.984343 4.366860 0.964621 1.015770 1.008784 1.007227 0.906245 0.995057 1.006241 1.030944 0.980729 0.946132 0.997183 1.004940 0.988914 0.966914 1.857225
 0.931953 0.994610 0.836604 0.997223 -0.964614 -0.138800 0.917504 0.943253 0.957753 1.050163 0.969518 0.953162 0.822652 1.001526 1.031032 0.975194 0.972036 0.984048 1.017785 -0.504172
 1.030164 0.985914 1.065591 0.982942 3.855971 1.171989 1.036850 1.023633 1.016023 0.901977 1.006626 1.018263 1.070136 0.980625 0.943584 1.003911 1.008017 0.992693 0.964070 1.846395
 0.981489 0.990738 0.953249 0.991714 1.129743 0.612884 0.975680 0.982274 0.986752 0.982649 0.986806 0.984875 0.947637 0.992374 0.990469 0.989375 0.990752 0.988614 0.993157 0.727209
 0.956217 0.994607 0.899032 0.989368 -0.893877 0.239699 0.957848 0.970349 0.972418 1.006865 0.986083 0.973791 0.896640 0.994125 1.005894 0.983401 0.974797 0.985404 0.999352 -0.164220
 -1.069279 -1.016182 -1.171000 -1.021994 -2.279692 -2.537378 -1.071457 -1.050276 -1.044947 -1.029459 -1.028226 -1.044448 -1.179555 -1.016809 -1.012335 -1.029949 -1.039548 -1.030874 -1.013477 -2.658574
 -0.861032 -1.022268
 0.130306 2.280253
 0.313420 -1.656429
 -2.014009 0.010572
 20.389729 -18.942856
 4.141087 -2.931799
 2.274558 2.085346
 1.454232 1.881131
 -0.600924 0.032004
 -2.472983 3.013497
 1.761125 3.099677
 0.703948 1.346737
 1.949908 -0.075844
 -1.242826 1.033131
 -1.515611 2.429219
 -0.220339 1.068713
 -2.535301 -1.652643
 -0.624528 1.024308
 -2.121286 0.872377
 7.950346 -7.186784
 -5.601994 -6.383488
