# Supplementary material for: AMS 3.0: prediction of post-translational modifications
Source: BMC Bioinformatics. 2010 Apr 28;11:210. doi: 10.1186/1471-2105-11-210 (PMC2874555; doi:10.1186/1471-2105-11-210)
Supplement: Additional file 2 — PTM predictor software with training data. PTM_Archive.tar.gz includes the predictor software binaries together with all trained ANNs in tar.gz compressed form. [file 1471-2105-11-210-S2.GZ › PTM_Archive/Abl/A/Anet4.dat]

 2
 90 4 2
 3.408980 1.087572 0.959047 1.028864
 1.057523 1.018042 0.652609 1.015370
 -0.905243 0.832058 -0.030181 0.971527
 -1.546045 0.811384 -0.002406 0.963942
 3.901822 0.953884 0.616730 0.993159
 9.299009 1.147036 1.206095 1.037130
 5.435492 1.145645 1.061012 1.044690
 2.544275 0.872774 0.455321 0.972691
 12.381693 1.334317 1.833263 1.081180
 -1.288076 0.798329 -0.001536 0.963669
 4.330449 1.156440 1.117075 1.045712
 3.060340 1.082205 0.880438 1.030849
 -3.776675 0.663981 -0.488159 0.933278
 -3.909164 0.665503 -0.384639 0.930596
 -1.163806 0.804737 0.122860 0.958295
 10.702087 1.237993 1.393007 1.055558
 2.092803 1.107365 0.933765 1.034692
 -1.258612 0.810586 0.194825 0.963270
 -3.497418 1.006281 0.636470 1.011328
 -0.769319 0.731831 -0.046703 0.946209
 -1.097899 0.974905 0.565714 1.002190
 -3.006488 0.930268 0.378050 0.993359
 -1.723349 0.763750 -0.248229 0.955681
 -1.637511 0.766272 -0.175077 0.953669
 0.355664 0.845583 0.206469 0.967081
 7.806895 1.070167 0.996341 1.020030
 0.927217 1.001654 0.643152 1.002102
 -4.791894 0.665578 -0.301896 0.938440
 0.647054 0.956933 0.576238 0.984831
 2.093295 0.892327 0.363303 0.981499
 -1.609352 0.790608 -0.039967 0.957326
 -2.100796 0.762600 -0.148343 0.951655
 -2.340141 0.842980 0.010053 0.978467
 0.155621 0.939745 0.403440 0.999311
 -0.355848 0.963993 0.569546 1.000259
 1.271324 0.909585 0.434457 0.984465
 -4.744788 0.692523 -0.385007 0.936567
 0.040250 1.033493 0.827561 1.016073
 -4.915844 0.735309 -0.173900 0.947067
 -7.072664 0.776466 -0.146932 0.962912
 0.273901 0.873393 0.194732 0.980552
 0.261035 0.871105 0.180470 0.980246
 0.257512 0.870521 0.176549 0.980112
 0.630837 0.935662 0.590597 0.990119
 0.588270 0.928231 0.543382 0.989043
 0.004278 0.826439 -0.104299 0.973311
 -0.086917 0.810593 -0.205410 0.970870
 0.613964 0.932711 0.571918 0.989618
 0.101293 0.843328 0.003397 0.975888
 0.657269 0.940210 0.619934 0.990823
 2.457728 0.938861 0.519844 0.995095
 1.619137 0.890438 0.330196 0.984556
 3.249691 0.937128 0.365694 0.993056
 3.065618 0.957419 0.505072 0.995295
 1.431344 0.976181 0.646283 0.999189
 6.380773 1.084142 0.944720 1.024791
 -1.136392 0.858421 0.243093 0.978335
 1.014642 0.973034 0.629934 1.001340
 5.623104 1.058658 1.092237 1.018543
 -4.485584 0.812906 0.021377 0.967492
 3.061020 1.118648 0.990508 1.037437
 2.101334 1.062521 0.824159 1.025803
 -1.267674 0.734993 -0.242599 0.947717
 -0.247051 0.756982 -0.067911 0.949622
 -0.082347 0.807056 0.120035 0.960378
 4.980150 1.056512 0.764130 1.019120
 2.418452 1.102751 0.908641 1.034618
 2.792763 0.859165 0.444286 0.971107
 7.146008 1.163270 1.293371 1.040602
 -1.813688 0.822304 0.162030 0.966478
 -1.942839 0.904197 0.322485 0.987632
 -0.511369 0.906637 0.322115 0.987588
 -3.649418 0.668805 -0.494123 0.933639
 -5.888456 0.625256 -0.598346 0.923179
 -7.317358 0.652580 -0.460281 0.927965
 1.953505 0.954385 0.618314 0.996309
 -2.998703 0.788588 -0.114171 0.958942
 2.140447 0.953664 0.779471 0.993632
 -9.819251 0.532677 -0.930783 0.898818
 6.626101 0.938647 0.624268 0.988279
 -0.073075 0.820682 0.057721 0.964724
 -1.978418 0.755201 -0.176436 0.951307
 0.805274 0.906484 0.402241 0.985627
 -0.389249 0.932033 0.561707 0.990766
 -2.040379 0.905491 0.509640 0.983379
 5.710048 1.033479 0.892148 1.009454
 -0.903034 0.792766 -0.008657 0.958358
 5.094876 1.078661 1.118224 1.020289
 2.016043 0.935983 0.643208 0.985371
 -0.834994 0.876164 0.346521 0.977919
 -2.234995 -1.215341 -2.369763 -1.033182
 27.573797 -25.298546
 -0.485984 2.162408
 3.617166 0.912653
 -1.741585 5.140225
 -7.701464 -2.412886
 3.403794 1.087577 0.958887 1.028870
 1.051036 1.018048 0.652411 1.015378
 -0.922108 0.832072 -0.030727 0.971545
 -1.562062 0.811397 -0.002930 0.963959
 3.890426 0.953893 0.616362 0.993171
 9.287613 1.147046 1.205705 1.037143
 5.432680 1.145648 1.060941 1.044693
 2.529928 0.872785 0.454874 0.972705
 12.378166 1.334320 1.833137 1.081185
 -1.300865 0.798340 -0.001942 0.963682
 4.326582 1.156442 1.117003 1.045715
 3.053266 1.082209 0.880258 1.030856
 -3.793048 0.663994 -0.488665 0.933296
 -3.923430 0.665515 -0.385096 0.930612
 -1.173060 0.804745 0.122553 0.958306
 10.695898 1.237999 1.392792 1.055566
 2.086516 1.107369 0.933621 1.034697
 -1.264812 0.810591 0.194607 0.963278
 -3.501686 1.006284 0.636375 1.011332
 -0.784373 0.731843 -0.047163 0.946225
 -1.113924 0.974918 0.565191 1.002208
 -3.021935 0.930281 0.377557 0.993376
 -1.736104 0.763760 -0.248626 0.955695
 -1.647242 0.766279 -0.175365 0.953678
 0.349045 0.845588 0.206263 0.967088
 7.792592 1.070178 0.995880 1.020045
 0.908697 1.001671 0.642503 1.002124
 -4.796951 0.665581 -0.302028 0.938445
 0.633902 0.956944 0.575775 0.984846
 2.083895 0.892334 0.363018 0.981509
 -1.617177 0.790612 -0.040132 0.957332
 -2.111943 0.762607 -0.148639 0.951665
 -2.357159 0.842995 0.009469 0.978487
 0.142197 0.939758 0.402974 0.999327
 -0.366427 0.964003 0.569159 1.000273
 1.267002 0.909588 0.434405 0.984469
 -4.754189 0.692529 -0.385241 0.936575
 0.035496 1.033497 0.827408 1.016078
 -4.918272 0.735309 -0.173905 0.947068
 -7.085320 0.776477 -0.147363 0.962926
 0.260536 0.873403 0.194308 0.980567
 0.247434 0.871116 0.180038 0.980262
 0.243846 0.870532 0.176116 0.980127
 0.624043 0.935668 0.590381 0.990126
 0.580692 0.928237 0.543141 0.989051
 -0.014050 0.826455 -0.104880 0.973332
 -0.106923 0.810609 -0.206044 0.970892
 0.606860 0.932717 0.571693 0.989626
 0.084753 0.843342 0.002872 0.975907
 0.650960 0.940215 0.619734 0.990830
 2.452120 0.938865 0.519675 0.995101
 1.610777 0.890445 0.329933 0.984565
 3.231935 0.937143 0.365117 0.993076
 3.049158 0.957433 0.504532 0.995313
 1.420551 0.976190 0.645932 0.999201
 6.371889 1.084149 0.944421 1.024801
 -1.143510 0.858427 0.242895 0.978342
 1.007925 0.973040 0.629704 1.001347
 5.619222 1.058661 1.092142 1.018547
 -4.497457 0.812915 0.021045 0.967504
 3.057699 1.118649 0.990480 1.037439
 2.096686 1.062523 0.824096 1.025806
 -1.289034 0.735011 -0.243331 0.947742
 -0.266790 0.757000 -0.068615 0.949645
 -0.100030 0.807072 0.119402 0.960399
 4.967653 1.056523 0.763693 1.019134
 2.411035 1.102756 0.908461 1.034625
 2.781600 0.859174 0.443901 0.971120
 7.139178 1.163275 1.293161 1.040610
 -1.832997 0.822321 0.161355 0.966500
 -1.958007 0.904210 0.321951 0.987649
 -0.527009 0.906651 0.321572 0.987606
 -3.662290 0.668814 -0.494473 0.933651
 -5.896369 0.625261 -0.598506 0.923186
 -7.322099 0.652582 -0.460338 0.927968
 1.940328 0.954396 0.617855 0.996325
 -3.014562 0.788601 -0.114675 0.958959
 2.133422 0.953671 0.779233 0.993641
 -9.830830 0.532683 -0.931074 0.898828
 6.614643 0.938656 0.623905 0.988292
 -0.082009 0.820689 0.057462 0.964734
 -1.989385 0.755210 -0.176773 0.951320
 0.790224 0.906496 0.401755 0.985644
 -0.401651 0.932043 0.561290 0.990779
 -2.049299 0.905498 0.509350 0.983389
 5.701254 1.033486 0.891892 1.009464
 -0.914437 0.792775 -0.008989 0.958370
 5.088130 1.078666 1.118003 1.020296
 2.007653 0.935989 0.642961 0.985380
 -0.848605 0.876175 0.346073 0.977934
 -2.257729 -1.215322 -2.370484 -1.033156
 27.566748 -25.291683
 -0.497023 2.171999
 3.608219 0.920507
 -1.752649 5.149837
 -7.712554 -2.403250
