# Supplementary material for: AMS 3.0: prediction of post-translational modifications
Source: BMC Bioinformatics. 2010 Apr 28;11:210. doi: 10.1186/1471-2105-11-210 (PMC2874555; doi:10.1186/1471-2105-11-210)
Supplement: Additional file 2 — PTM predictor software with training data. PTM_Archive.tar.gz includes the predictor software binaries together with all trained ANNs in tar.gz compressed form. [file 1471-2105-11-210-S2.GZ › PTM_Archive/Abl/A/Anet6.dat]

 2
 90 6 2
 0.998052 1.016396 1.083629 3.230876 1.091038 1.074976
 0.996732 1.006583 1.015780 1.013804 1.004571 1.024899
 0.985680 0.974349 0.834199 -0.801588 0.777549 0.888130
 0.986356 0.970419 0.814560 -1.440032 0.757202 0.868659
 0.989265 0.990928 0.954175 4.052638 0.933271 0.972586
 0.993147 1.021841 1.143790 9.008393 1.163668 1.111766
 0.997605 1.027100 1.140603 5.159667 1.156920 1.119490
 0.987973 0.976045 0.874327 2.717166 0.840575 0.913946
 0.997540 1.051852 1.325838 12.178572 1.389196 1.254593
 0.990134 0.970366 0.800523 -1.449151 0.742217 0.862697
 0.996411 1.027213 1.151492 4.194102 1.171920 1.126934
 0.997245 1.015147 1.077603 2.977083 1.081933 1.076711
 0.984532 0.948011 0.668834 -3.748826 0.578776 0.765102
 0.985596 0.947555 0.670993 -4.087992 0.584761 0.762563
 0.987809 0.968733 0.808935 -1.483037 0.755489 0.858945
 0.989955 1.036557 1.235452 10.282214 1.271201 1.172835
 0.997066 1.018542 1.102648 1.958644 1.112731 1.091586
 0.991198 0.970769 0.813195 -1.261185 0.762592 0.870646
 0.998326 1.004377 1.003356 -3.985865 0.994096 1.014817
 0.988627 0.956756 0.734197 -0.512296 0.667801 0.816201
 0.994717 0.997486 0.973827 -0.873369 0.956117 0.989367
 0.993818 0.991151 0.929551 -2.886747 0.900809 0.957881
 0.985025 0.964987 0.768585 -1.661720 0.696345 0.835072
 0.985951 0.965451 0.772327 -1.643051 0.702610 0.832487
 0.987040 0.976047 0.850794 0.223138 0.803028 0.886346
 0.992211 1.008839 1.067393 7.773147 1.072929 1.060742
 0.988583 0.999502 1.003493 1.270709 0.988360 0.999590
 0.996637 0.952272 0.667397 -5.079681 0.587882 0.773963
 0.985153 0.992291 0.964443 0.611624 0.939160 0.953756
 0.988841 0.982440 0.893394 2.410013 0.856863 0.929547
 0.986574 0.968491 0.796659 -1.768560 0.734097 0.848477
 0.985592 0.964408 0.769042 -2.365988 0.699247 0.828424
 0.991291 0.978020 0.842458 -2.295394 0.791332 0.902360
 0.995916 0.993149 0.936771 0.268097 0.910809 0.972425
 0.995660 0.996210 0.962444 0.009228 0.944458 0.982855
 0.989641 0.985193 0.911125 1.379116 0.879498 0.941275
 0.985520 0.953625 0.699842 -4.799389 0.615856 0.779070
 0.998237 1.007222 1.030451 0.434948 1.028621 1.035568
 0.990845 0.960756 0.739933 -4.831100 0.670939 0.812639
 0.994478 0.969477 0.777510 -7.147585 0.715563 0.850195
 0.989091 0.981305 0.874484 0.249570 0.830840 0.918067
 0.988959 0.980984 0.872218 0.236307 0.827957 0.916584
 0.988909 0.980937 0.871711 0.232647 0.827043 0.916265
 0.992393 0.990637 0.936145 0.618467 0.913973 0.958409
 0.992170 0.989388 0.928839 0.574510 0.904136 0.953588
 0.985913 0.974606 0.827895 -0.029067 0.768039 0.887608
 0.984806 0.972177 0.812182 -0.123289 0.746831 0.877330
 0.992264 0.990005 0.933301 0.601062 0.910137 0.956533
 0.987085 0.976974 0.844677 0.071263 0.790712 0.898549
 0.992536 0.990990 0.940736 0.645769 0.920271 0.961320
 0.994893 0.991209 0.936730 2.679617 0.913892 0.968766
 0.992858 0.983708 0.889627 1.839393 0.854349 0.933078
 0.986065 0.989987 0.938604 3.217532 0.905347 0.961943
 0.987511 0.993246 0.959541 3.039671 0.933057 0.972840
 0.991451 0.996526 0.976781 1.354167 0.959408 0.987912
 0.993275 1.013029 1.081878 6.271330 1.087163 1.068279
 0.994671 0.979374 0.857274 -0.882150 0.817019 0.911010
 0.994494 0.997874 0.972925 1.041957 0.955021 0.987972
 0.995723 1.006719 1.054547 5.970513 1.063275 1.054970
 0.991477 0.973709 0.815648 -4.542790 0.760604 0.872714
 0.997021 1.021342 1.114028 3.169604 1.126004 1.099356
 0.996549 1.011845 1.057926 2.189613 1.058257 1.061205
 0.984450 0.958254 0.739309 -1.317708 0.664863 0.816007
 0.985419 0.960849 0.761577 -0.225740 0.695528 0.828278
 0.988781 0.969893 0.810976 0.053312 0.757580 0.861786
 0.993002 1.010792 1.055433 5.149293 1.051167 1.043665
 0.997344 1.019023 1.097983 2.269751 1.105702 1.088073
 0.989834 0.976155 0.861408 3.071029 0.823451 0.905419
 0.993472 1.024215 1.158929 7.130968 1.185472 1.125577
 0.989511 0.971238 0.823298 -2.062439 0.774540 0.881157
 0.992729 0.987002 0.904601 -1.949621 0.870181 0.941862
 0.990935 0.986473 0.907271 -0.527053 0.872466 0.943492
 0.985066 0.949954 0.675489 -3.561659 0.585234 0.764518
 0.987180 0.944774 0.633449 -5.795788 0.535529 0.729081
 0.989203 0.949275 0.660801 -7.172730 0.571200 0.747548
 0.992779 0.992679 0.954040 1.311118 0.934719 0.977836
 0.986349 0.968870 0.794281 -2.832222 0.729544 0.852601
 0.995568 0.991402 0.952368 2.014753 0.940013 0.973419
 0.983629 0.931378 0.546638 -9.696234 0.425468 0.657339
 0.987789 0.987335 0.939824 6.762747 0.916562 0.960286
 0.989483 0.974844 0.826448 0.104122 0.771418 0.867879
 0.988620 0.964984 0.761580 -1.776162 0.691747 0.820716
 0.987586 0.982952 0.906024 0.662480 0.873276 0.944453
 0.990452 0.986472 0.930172 -0.514725 0.906918 0.964732
 0.992023 0.983951 0.905439 -2.158006 0.877817 0.939942
 0.990317 1.003347 1.033414 5.723068 1.029564 1.027374
 0.987708 0.969512 0.799062 -0.823004 0.738178 0.849162
 0.994429 1.009756 1.075481 5.172464 1.087210 1.064575
 0.989064 0.987618 0.938670 2.051917 0.916118 0.954209
 0.990221 0.979558 0.876859 -0.792370 0.840193 0.919220
 -1.019460 -1.031803 -1.213481 -2.276531 -1.287796 -1.139366
 -1.929832 3.673466
 -2.358252 2.328783
 -0.532380 0.192500
 27.573364 -26.042028
 0.531661 0.618860
 1.825618 3.671457
 -4.942068 -4.300215
 0.998054 1.016398 1.083629 3.228921 1.091038 1.074977
 0.996735 1.006585 1.015781 1.011564 1.004571 1.024900
 0.985684 0.974353 0.834200 -0.802857 0.777549 0.888132
 0.986359 0.970421 0.814561 -1.440641 0.757202 0.868660
 0.989267 0.990930 0.954176 4.052216 0.933271 0.972587
 0.993150 1.021844 1.143791 9.007516 1.163668 1.111767
 0.997608 1.027103 1.140604 5.157213 1.156920 1.119492
 0.987973 0.976045 0.874327 2.718087 0.840575 0.913946
 0.997542 1.051854 1.325839 12.177078 1.389196 1.254594
 0.990137 0.970369 0.800523 -1.450666 0.742217 0.862698
 0.996412 1.027214 1.151493 4.194450 1.171920 1.126934
 0.997247 1.015148 1.077603 2.977438 1.081933 1.076712
 0.984538 0.948016 0.668836 -3.751990 0.578776 0.765105
 0.985601 0.947559 0.670995 -4.090077 0.584761 0.762565
 0.987812 0.968735 0.808936 -1.483995 0.755489 0.858946
 0.989957 1.036559 1.235453 10.281507 1.271201 1.172836
 0.997067 1.018543 1.102649 1.959623 1.112731 1.091586
 0.991201 0.970771 0.813196 -1.263780 0.762592 0.870648
 0.998326 1.004377 1.003356 -3.983073 0.994096 1.014817
 0.988633 0.956762 0.734198 -0.516774 0.667801 0.816203
 0.994720 0.997489 0.973828 -0.875895 0.956117 0.989369
 0.993820 0.991154 0.929552 -2.888489 0.900810 0.957882
 0.985028 0.964990 0.768586 -1.661329 0.696345 0.835074
 0.985952 0.965452 0.772328 -1.641906 0.702610 0.832488
 0.987042 0.976048 0.850794 0.222954 0.803028 0.886347
 0.992217 1.008844 1.067395 7.766901 1.072929 1.060745
 0.988588 0.999506 1.003494 1.267247 0.988360 0.999592
 0.996640 0.952275 0.667397 -5.082016 0.587882 0.773964
 0.985158 0.992295 0.964444 0.608224 0.939160 0.953758
 0.988842 0.982441 0.893395 2.411895 0.856864 0.929547
 0.986576 0.968493 0.796659 -1.770975 0.734098 0.848478
 0.985595 0.964411 0.769043 -2.368970 0.699247 0.828426
 0.991294 0.978023 0.842459 -2.295435 0.791333 0.902362
 0.995918 0.993152 0.936772 0.269181 0.910809 0.972426
 0.995660 0.996211 0.962444 0.011563 0.944458 0.982855
 0.989642 0.985195 0.911126 1.379325 0.879498 0.941276
 0.985522 0.953627 0.699843 -4.801396 0.615856 0.779071
 0.998237 1.007222 1.030451 0.437041 1.028621 1.035568
 0.990848 0.960758 0.739934 -4.833242 0.670939 0.812641
 0.994481 0.969479 0.777511 -7.146566 0.715563 0.850196
 0.989095 0.981308 0.874485 0.248137 0.830840 0.918068
 0.988963 0.980987 0.872219 0.234849 0.827957 0.916586
 0.988912 0.980940 0.871712 0.231182 0.827043 0.916267
 0.992395 0.990639 0.936145 0.617739 0.913973 0.958409
 0.992172 0.989390 0.928840 0.573697 0.904136 0.953589
 0.985918 0.974611 0.827897 -0.031031 0.768039 0.887611
 0.984811 0.972182 0.812184 -0.125433 0.746831 0.877333
 0.992266 0.990007 0.933302 0.600300 0.910137 0.956534
 0.987090 0.976978 0.844678 0.069490 0.790712 0.898551
 0.992537 0.990991 0.940736 0.645093 0.920271 0.961321
 0.994893 0.991210 0.936730 2.680450 0.913892 0.968766
 0.992858 0.983708 0.889627 1.840640 0.854350 0.933078
 0.986069 0.989991 0.938605 3.215817 0.905347 0.961946
 0.987515 0.993249 0.959543 3.038327 0.933057 0.972842
 0.991455 0.996529 0.976782 1.353497 0.959408 0.987913
 0.993279 1.013033 1.081879 6.269042 1.087164 1.068281
 0.994671 0.979373 0.857273 -0.879231 0.817019 0.911010
 0.994498 0.997878 0.972926 1.038099 0.955022 0.987974
 0.995722 1.006718 1.054547 5.974569 1.063275 1.054969
 0.991480 0.973712 0.815649 -4.543666 0.760604 0.872715
 0.997022 1.021343 1.114029 3.171032 1.126005 1.099357
 0.996551 1.011846 1.057926 2.190908 1.058257 1.061206
 0.984455 0.958259 0.739311 -1.321674 0.664863 0.816009
 0.985423 0.960853 0.761578 -0.229500 0.695529 0.828280
 0.988783 0.969895 0.810976 0.050827 0.757580 0.861787
 0.993003 1.010794 1.055434 5.150339 1.051168 1.043665
 0.997344 1.019023 1.097983 2.272002 1.105702 1.088072
 0.989841 0.976161 0.861410 3.065608 0.823451 0.905422
 0.993471 1.024214 1.158929 7.133835 1.185472 1.125576
 0.989514 0.971240 0.823299 -2.064295 0.774541 0.881158
 0.992736 0.987008 0.904602 -1.953675 0.870181 0.941864
 0.990941 0.986478 0.907273 -0.530542 0.872466 0.943495
 0.985067 0.949955 0.675490 -3.560487 0.585234 0.764519
 0.987179 0.944772 0.633449 -5.792547 0.535529 0.729081
 0.989201 0.949274 0.660801 -7.169869 0.571200 0.747547
 0.992783 0.992683 0.954042 1.307872 0.934719 0.977838
 0.986355 0.968875 0.794283 -2.835075 0.729544 0.852604
 0.995568 0.991402 0.952368 2.014324 0.940013 0.973419
 0.983632 0.931380 0.546638 -9.695051 0.425469 0.657340
 0.987789 0.987335 0.939824 6.763363 0.916562 0.960286
 0.989487 0.974847 0.826449 0.100585 0.771419 0.867881
 0.988623 0.964988 0.761581 -1.778966 0.691747 0.820718
 0.987588 0.982954 0.906025 0.662515 0.873276 0.944454
 0.990453 0.986473 0.930172 -0.513707 0.906918 0.964732
 0.992024 0.983952 0.905439 -2.157798 0.877817 0.939942
 0.990320 1.003349 1.033415 5.721367 1.029564 1.027375
 0.987711 0.969515 0.799063 -0.825803 0.738178 0.849163
 0.994429 1.009756 1.075482 5.173525 1.087210 1.064575
 0.989066 0.987620 0.938671 2.049551 0.916118 0.954210
 0.990222 0.979559 0.876860 -0.791205 0.840193 0.919220
 -1.019454 -1.031798 -1.213479 -2.278968 -1.287796 -1.139363
 -1.931469 3.674928
 -2.359889 2.330245
 -0.534011 0.193956
 27.572153 -26.040932
 0.530034 0.620312
 1.823984 3.672916
 -4.943712 -4.298747
