# Supplementary material for: AMS 3.0: prediction of post-translational modifications
Source: BMC Bioinformatics. 2010 Apr 28;11:210. doi: 10.1186/1471-2105-11-210 (PMC2874555; doi:10.1186/1471-2105-11-210)
Supplement: Additional file 2 — PTM predictor software with training data. PTM_Archive.tar.gz includes the predictor software binaries together with all trained ANNs in tar.gz compressed form. [file 1471-2105-11-210-S2.GZ › PTM_Archive/Abl/A/Anet8.dat]

 2
 90 8 2
 1.058160 0.979113 3.505708 1.087487 1.082982 0.974086 1.083675 1.085958
 1.019767 0.983195 1.003301 0.964031 1.014666 0.980575 0.941813 1.009167
 0.912037 0.985870 -0.892622 0.644114 0.830163 0.989541 0.578421 0.803008
 0.897489 0.991961 -1.684756 0.628838 0.810468 0.997509 0.565302 0.783505
 0.977389 0.983990 4.184961 0.877427 0.950660 0.984324 0.850038 0.940679
 1.089145 0.971668 9.650858 1.187458 1.137212 0.963031 1.191610 1.149441
 1.093966 0.973629 5.536983 1.167130 1.138715 0.965052 1.167562 1.146941
 0.928524 0.989941 3.226098 0.761653 0.873754 0.995152 0.729285 0.855573
 1.198679 0.959146 12.967417 1.493033 1.322451 0.943458 1.538140 1.353929
 0.891089 0.996403 -1.098766 0.611881 0.800105 1.003632 0.551471 0.770655
 1.099200 0.972399 4.528647 1.189896 1.149601 0.963635 1.195144 1.159190
 1.057431 0.975800 3.139350 1.065801 1.078276 0.970548 1.059443 1.078253
 0.813716 1.000088 -4.015686 0.383892 0.667971 1.012287 0.294362 0.622497
 0.812182 1.004049 -4.148497 0.402918 0.670064 1.016985 0.319264 0.627053
 0.890018 0.998063 -1.324766 0.642573 0.804936 1.005366 0.586382 0.780132
 1.141290 0.964511 11.265798 1.327893 1.223125 0.950408 1.337645 1.246847
 1.070207 0.975203 2.013392 1.109260 1.101183 0.968851 1.105932 1.105181
 0.896406 0.998276 -1.412641 0.652104 0.814647 1.006405 0.603772 0.788175
 1.010726 0.988985 -4.162722 0.957740 1.003885 0.988404 0.939988 0.997907
 0.849656 0.999739 -0.771862 0.521650 0.736950 1.011401 0.462583 0.700391
 0.991780 0.987323 -1.338508 0.907183 0.972238 0.987291 0.881033 0.963734
 0.966901 0.989318 -3.514798 0.827658 0.928313 0.990960 0.790889 0.913987
 0.872764 0.993100 -1.771791 0.537076 0.763480 0.999547 0.456589 0.730017
 0.872718 0.996722 -1.602507 0.554600 0.766426 1.003438 0.476636 0.735465
 0.915006 0.994124 0.468190 0.703087 0.843914 0.998249 0.647211 0.824303
 1.044868 0.974933 8.257202 1.065807 1.064463 0.970582 1.062471 1.066679
 1.005081 0.981538 1.225455 0.951006 0.994810 0.978375 0.919745 0.992552
 0.815710 1.013667 -5.383780 0.414770 0.677035 1.029687 0.348549 0.630953
 0.976147 0.988745 0.852204 0.896479 0.949337 0.986707 0.851770 0.947610
 0.943582 0.987312 2.462416 0.769244 0.890857 0.990074 0.727569 0.872849
 0.885620 0.997069 -2.077773 0.602302 0.790536 1.003235 0.531667 0.763349
 0.869905 0.997772 -2.529704 0.552895 0.762882 1.004792 0.475522 0.732184
 0.920107 0.988729 -2.355429 0.665711 0.844232 0.993423 0.610211 0.816336
 0.974363 0.986766 0.344463 0.836678 0.939632 0.988442 0.806407 0.923489
 0.985202 0.989246 -0.048533 0.893909 0.962579 0.990264 0.870482 0.952630
 0.952755 0.986926 1.350676 0.802999 0.908019 0.989138 0.765604 0.892792
 0.829646 1.003619 -5.283327 0.440600 0.695708 1.014503 0.352872 0.656742
 1.025869 0.985403 -0.039917 1.008403 1.031199 0.983874 1.000036 1.028577
 0.853249 1.006359 -5.286941 0.526300 0.740385 1.017922 0.457788 0.706137
 0.880262 1.002354 -7.856103 0.575813 0.780836 1.011391 0.514104 0.747588
 0.935102 0.987668 0.288202 0.726271 0.872429 0.990795 0.675651 0.850797
 0.933886 0.987473 0.275532 0.721431 0.870125 0.990558 0.669901 0.848118
 0.933552 0.987423 0.272112 0.720048 0.869470 0.990578 0.668314 0.847414
 0.966965 0.993728 0.638133 0.860860 0.935150 0.995743 0.835154 0.924059
 0.963130 0.992853 0.596354 0.844795 0.927683 0.995159 0.816092 0.915369
 0.910887 0.983836 0.023882 0.624513 0.824867 0.987282 0.555219 0.795288
 0.902784 0.982559 -0.065596 0.590250 0.808893 0.986184 0.514479 0.776601
 0.965494 0.993434 0.621618 0.854388 0.932153 0.995522 0.827573 0.920732
 0.919553 0.985252 0.118886 0.661138 0.842001 0.988478 0.598575 0.815268
 0.969296 0.994293 0.664022 0.870772 0.939713 0.996347 0.846975 0.929591
 0.971180 0.987944 2.767446 0.850300 0.938987 0.990247 0.825383 0.924780
 0.943831 0.989863 1.780528 0.766169 0.891295 0.993696 0.728610 0.871409
 0.971797 0.978371 3.595170 0.820204 0.931830 0.976970 0.773432 0.917825
 0.981837 0.981156 3.361056 0.866657 0.951952 0.979328 0.826772 0.942319
 0.991431 0.985273 1.419683 0.912570 0.972718 0.984459 0.886055 0.965425
 1.054189 0.975957 6.664241 1.080947 1.077155 0.970168 1.071970 1.081154
 0.924874 0.994450 -0.956696 0.719020 0.860680 1.000555 0.680033 0.837170
 0.991649 0.987668 0.852602 0.907001 0.971553 0.987547 0.881450 0.963226
 1.036962 0.979183 6.348418 1.064379 1.056594 0.977405 1.071917 1.057404
 0.899951 0.997720 -4.880962 0.636847 0.814439 1.004194 0.578169 0.786972
 1.077413 0.975881 3.117718 1.126706 1.112389 0.968988 1.124724 1.117562
 1.045242 0.977800 2.110634 1.033562 1.058421 0.973580 1.023455 1.056164
 0.854251 0.993939 -1.351868 0.501973 0.737176 1.002553 0.425048 0.700503
 0.864531 0.995864 -0.216251 0.554510 0.759048 1.004275 0.487447 0.727106
 0.892834 0.998275 0.048563 0.645506 0.808342 1.005163 0.589681 0.783393
 1.039151 0.980261 5.308288 1.029958 1.048508 0.974902 1.008535 1.050115
 1.068564 0.976462 2.197533 1.097171 1.096479 0.970212 1.090745 1.099413
 0.922347 0.991851 3.460390 0.738603 0.861539 0.997581 0.703306 0.841329
 1.098276 0.973145 7.226046 1.220798 1.155097 0.965057 1.233887 1.168707
 0.902536 0.993069 -2.204473 0.662205 0.824459 1.000083 0.614268 0.798053
 0.953503 0.989327 -2.233136 0.784393 0.904811 0.991900 0.744389 0.886814
 0.954713 0.986619 -0.559286 0.785032 0.906474 0.988698 0.743763 0.888598
 0.816980 1.002333 -3.593950 0.395725 0.673004 1.014082 0.303163 0.630027
 0.791033 1.011697 -6.181052 0.336814 0.631316 1.026307 0.238493 0.585128
 0.805886 1.014089 -7.685515 0.392291 0.659034 1.028495 0.302904 0.617080
 0.979362 0.985793 1.778913 0.879918 0.953763 0.986941 0.857139 0.942536
 0.887648 0.994023 -2.689128 0.588773 0.790895 1.000013 0.516518 0.761146
 0.974499 0.992032 2.195121 0.906977 0.954023 0.995194 0.897027 0.945368
 0.739827 1.019240 -9.768527 0.187517 0.542883 1.037074 0.064714 0.488182
 0.967367 0.983464 7.558941 0.858436 0.935706 0.984372 0.830059 0.924854
 0.902486 0.998499 0.044796 0.659085 0.820363 1.003650 0.595085 0.797794
 0.864966 1.003087 -2.005482 0.549764 0.756252 1.010798 0.473373 0.725761
 0.951650 0.981381 0.882971 0.787316 0.904744 0.983496 0.750862 0.886548
 0.965600 0.982666 -0.479847 0.840341 0.931702 0.984959 0.817016 0.916658
 0.949116 0.990853 -2.114773 0.810135 0.906078 0.994712 0.782338 0.890502
 1.022334 0.978984 6.055868 1.010875 1.027401 0.975395 0.996301 1.027636
 0.886292 0.998304 -0.542012 0.612724 0.793304 1.004398 0.545027 0.767051
 1.047433 0.978860 5.532082 1.096699 1.073783 0.975288 1.102292 1.078695
 0.964902 0.987745 2.587353 0.865740 0.933833 0.989167 0.838117 0.924832
 0.933372 0.990583 -0.740351 0.752263 0.876539 0.995070 0.714266 0.856752
 -1.110472 -1.021331 -2.210853 -1.465648 -1.217155 -1.015622 -1.551745 -1.254036
 -0.550908 1.676428
 -3.061735 2.215289
 28.925093 -27.676811
 0.697141 -0.002901
 0.502870 1.389149
 -2.844517 2.706093
 1.848562 0.872790
 0.148648 0.680543
 -4.855642 -2.113003
 1.058162 0.979117 3.501806 1.087485 1.082983 0.974090 1.083672 1.085959
 1.019769 0.983198 0.999514 0.964029 1.014667 0.980578 0.941811 1.009168
 0.912041 0.985876 -0.900705 0.644112 0.830166 0.989547 0.578414 0.803010
 0.897492 0.991966 -1.692116 0.628836 0.810470 0.997514 0.565297 0.783506
 0.977392 0.983995 4.176798 0.877424 0.950662 0.984330 0.850030 0.940681
 1.089149 0.971674 9.641656 1.187453 1.137215 0.963037 1.191602 1.149443
 1.093970 0.973636 5.528933 1.167127 1.138717 0.965059 1.167555 1.146942
 0.928526 0.989943 3.223236 0.761653 0.873755 0.995154 0.729282 0.855573
 1.198681 0.959149 12.962560 1.493031 1.322452 0.943462 1.538135 1.353930
 0.891094 0.996412 -1.110888 0.611876 0.800108 1.003642 0.551460 0.770657
 1.099203 0.972404 4.521605 1.189893 1.149603 0.963641 1.195137 1.159191
 1.057436 0.975807 3.130189 1.065796 1.078279 0.970556 1.059433 1.078255
 0.813720 1.000093 -4.022082 0.383890 0.667973 1.012293 0.294358 0.622499
 0.812184 1.004053 -4.153269 0.402917 0.670065 1.016988 0.319261 0.627054
 0.890019 0.998065 -1.326896 0.642573 0.804937 1.005368 0.586381 0.780132
 1.141292 0.964515 11.259271 1.327891 1.223127 0.950412 1.337641 1.246848
 1.070209 0.975206 2.011662 1.109259 1.101184 0.968855 1.105929 1.105182
 0.896407 0.998279 -1.416738 0.652103 0.814648 1.006407 0.603769 0.788176
 1.010725 0.988984 -4.159328 0.957742 1.003885 0.988403 0.939991 0.997907
 0.849659 0.999743 -0.777291 0.521648 0.736952 1.011405 0.462579 0.700392
 0.991781 0.987324 -1.340279 0.907182 0.972239 0.987292 0.881031 0.963735
 0.966902 0.989321 -3.517691 0.827657 0.928314 0.990963 0.790887 0.913988
 0.872769 0.993107 -1.780792 0.537073 0.763483 0.999555 0.456582 0.730019
 0.872722 0.996729 -1.610893 0.554597 0.766428 1.003445 0.476630 0.735467
 0.915008 0.994127 0.463764 0.703086 0.843915 0.998253 0.647209 0.824304
 1.044871 0.974939 8.250875 1.065804 1.064465 0.970588 1.062464 1.066680
 1.005081 0.981538 1.224360 0.951007 0.994810 0.978375 0.919745 0.992552
 0.815712 1.013670 -5.387572 0.414769 0.677037 1.029690 0.348546 0.630954
 0.976148 0.988746 0.848731 0.896479 0.949337 0.986709 0.851769 0.947610
 0.943587 0.987319 2.453283 0.769240 0.890859 0.990081 0.727561 0.872851
 0.885624 0.997076 -2.087871 0.602298 0.790539 1.003242 0.531658 0.763352
 0.869910 0.997780 -2.540694 0.552891 0.762885 1.004800 0.475513 0.732186
 0.920109 0.988732 -2.359422 0.665709 0.844233 0.993427 0.610208 0.816337
 0.974364 0.986768 0.342182 0.836678 0.939633 0.988443 0.806405 0.923490
 0.985202 0.989247 -0.048648 0.893909 0.962579 0.990264 0.870483 0.952630
 0.952759 0.986931 1.343065 0.802997 0.908021 0.989144 0.765598 0.892794
 0.829650 1.003626 -5.292466 0.440597 0.695711 1.014510 0.352865 0.656744
 1.025870 0.985404 -0.040891 1.008402 1.031199 0.983874 1.000035 1.028577
 0.853252 1.006364 -5.293509 0.526298 0.740387 1.017927 0.457783 0.706138
 0.880264 1.002357 -7.859724 0.575812 0.780837 1.011394 0.514101 0.747588
 0.935106 0.987674 0.281229 0.726268 0.872432 0.990801 0.675645 0.850798
 0.933889 0.987479 0.268435 0.721428 0.870127 0.990564 0.669895 0.848120
 0.933556 0.987429 0.264981 0.720045 0.869472 0.990583 0.668308 0.847416
 0.966967 0.993731 0.634588 0.860858 0.935151 0.995746 0.835151 0.924060
 0.963132 0.992856 0.592400 0.844794 0.927684 0.995162 0.816089 0.915370
 0.910892 0.983843 0.014319 0.624509 0.824870 0.987289 0.555211 0.795290
 0.902789 0.982568 -0.076034 0.590246 0.808896 0.986192 0.514470 0.776603
 0.965496 0.993437 0.617911 0.854386 0.932154 0.995525 0.827570 0.920733
 0.919557 0.985259 0.110255 0.661135 0.842003 0.988486 0.598568 0.815270
 0.969298 0.994296 0.660730 0.870770 0.939713 0.996350 0.846972 0.929592
 0.971183 0.987949 2.759856 0.850297 0.938989 0.990252 0.825376 0.924781
 0.943835 0.989870 1.770742 0.766164 0.891298 0.993703 0.728601 0.871411
 0.971802 0.978379 3.586445 0.820200 0.931833 0.976978 0.773425 0.917827
 0.981840 0.981162 3.354340 0.866654 0.951954 0.979334 0.826767 0.942320
 0.991432 0.985275 1.418450 0.912570 0.972719 0.984460 0.886054 0.965426
 1.054189 0.975957 6.664384 1.080949 1.077155 0.970168 1.071972 1.081154
 0.924877 0.994454 -0.960227 0.719019 0.860681 1.000559 0.680030 0.837171
 0.991650 0.987671 0.847976 0.906999 0.971554 0.987550 0.881447 0.963226
 1.036963 0.979186 6.346484 1.064378 1.056595 0.977408 1.071915 1.057404
 0.899955 0.997726 -4.887997 0.636844 0.814441 1.004201 0.578162 0.786974
 1.077417 0.975887 3.108987 1.126702 1.112391 0.968995 1.124716 1.117564
 1.045247 0.977808 2.100414 1.033557 1.058424 0.973587 1.023445 1.056166
 0.854256 0.993948 -1.363883 0.501968 0.737180 1.002563 0.425036 0.700505
 0.864534 0.995870 -0.223123 0.554508 0.759050 1.004280 0.487441 0.727108
 0.892836 0.998278 0.045745 0.645506 0.808343 1.005165 0.589679 0.783394
 1.039150 0.980260 5.308658 1.029959 1.048507 0.974902 1.008538 1.050115
 1.068569 0.976470 2.187387 1.097166 1.096482 0.970220 1.090735 1.099415
 0.922347 0.991851 3.461202 0.738605 0.861539 0.997581 0.703309 0.841329
 1.098280 0.973150 7.218999 1.220794 1.155099 0.965063 1.233880 1.168709
 0.902541 0.993078 -2.214499 0.662201 0.824462 1.000092 0.614258 0.798055
 0.953503 0.989326 -2.231539 0.784395 0.904811 0.991900 0.744392 0.886814
 0.954713 0.986620 -0.558999 0.785033 0.906474 0.988698 0.743764 0.888598
 0.816986 1.002343 -3.607361 0.395720 0.673008 1.014092 0.303151 0.630029
 0.791039 1.011708 -6.196830 0.336808 0.631320 1.026318 0.238479 0.585130
 0.805891 1.014097 -7.697480 0.392286 0.659036 1.028503 0.302895 0.617082
 0.979364 0.985797 1.776746 0.879917 0.953764 0.986945 0.857136 0.942537
 0.887648 0.994022 -2.689088 0.588775 0.790895 1.000012 0.516521 0.761146
 0.974501 0.992035 2.192073 0.906975 0.954024 0.995198 0.897024 0.945368
 0.739829 1.019245 -9.777067 0.187516 0.542885 1.037078 0.064709 0.488183
 0.967371 0.983472 7.549606 0.858432 0.935709 0.984379 0.830050 0.924856
 0.902488 0.998502 0.038247 0.659083 0.820364 1.003654 0.595081 0.797795
 0.864969 1.003091 -2.013178 0.549762 0.756254 1.010803 0.473367 0.725762
 0.951653 0.981386 0.877023 0.787314 0.904747 0.983501 0.750857 0.886549
 0.965602 0.982670 -0.482282 0.840340 0.931703 0.984962 0.817013 0.916660
 0.949117 0.990855 -2.115313 0.810135 0.906079 0.994714 0.782338 0.890502
 1.022336 0.978987 6.051714 1.010874 1.027402 0.975398 0.996297 1.027637
 0.886294 0.998307 -0.547327 0.612723 0.793306 1.004401 0.545024 0.767052
 1.047434 0.978863 5.529304 1.096698 1.073784 0.975290 1.102289 1.078696
 0.964901 0.987743 2.590079 0.865743 0.933832 0.989165 0.838121 0.924832
 0.933377 0.990591 -0.749959 0.752259 0.876542 0.995079 0.714256 0.856754
 -1.110467 -1.021321 -2.222715 -1.465652 -1.217152 -1.015613 -1.551754 -1.254033
 -0.556222 1.681340
 -3.067053 2.220206
 28.921051 -27.672789
 0.691869 0.001974
 0.497564 1.394054
 -2.849835 2.711010
 1.843310 0.877646
 0.143346 0.685445
 -4.860972 -2.108075
