# Supplementary material for: AMS 3.0: prediction of post-translational modifications
Source: BMC Bioinformatics. 2010 Apr 28;11:210. doi: 10.1186/1471-2105-11-210 (PMC2874555; doi:10.1186/1471-2105-11-210)
Supplement: Additional file 2 — PTM predictor software with training data. PTM_Archive.tar.gz includes the predictor software binaries together with all trained ANNs in tar.gz compressed form. [file 1471-2105-11-210-S2.GZ › PTM_Archive/Abl/P/Pnet10.dat]

 2
 90 10 2
 1.084774 1.034682 0.914622 1.088771 1.085207 1.059870 1.067295 1.059153 3.559919 1.081153
 1.003352 1.011458 0.938178 0.982671 0.965853 1.020474 1.017734 1.018173 1.182750 1.014130
 0.784017 0.943507 0.992885 0.702272 0.653775 0.908740 0.880138 0.903425 -0.911470 0.831624
 0.765433 0.935267 1.017719 0.684606 0.638999 0.893140 0.863880 0.888823 -1.663972 0.812292
 0.932765 0.983972 0.966825 0.900317 0.880398 0.975872 0.967177 0.974305 4.131692 0.950571
 1.154540 1.055855 0.878872 1.174467 1.185049 1.086886 1.110509 1.093816 9.480766 1.134023
 1.148914 1.057950 0.877893 1.163374 1.165057 1.095948 1.111901 1.097313 5.479628 1.136327
 0.841379 0.950873 1.015681 0.793564 0.763572 0.928811 0.904685 0.921728 3.101519 0.874378
 1.369573 1.121472 0.801870 1.445936 1.482054 1.202020 1.248153 1.209279 13.195575 1.317186
 0.750545 0.929956 1.034838 0.669373 0.620082 0.889566 0.853839 0.881185 -1.351975 0.802402
 1.162190 1.060081 0.874462 1.181898 1.186491 1.101070 1.118850 1.102521 4.559159 1.146826
 1.073672 1.031368 0.904821 1.072418 1.062322 1.060849 1.063127 1.056587 3.184247 1.075970
 0.592495 0.880785 1.080327 0.468931 0.396832 0.810906 0.754414 0.798348 -4.144551 0.671624
 0.599187 0.880645 1.094728 0.482402 0.415919 0.808849 0.754800 0.797743 -4.248594 0.673949
 0.764867 0.931800 1.043176 0.691503 0.652606 0.885595 0.857670 0.882468 -1.366610 0.807258
 1.262075 1.092845 0.828881 1.301807 1.328958 1.135171 1.180749 1.151695 11.649045 1.219555
 1.103917 1.040934 0.896275 1.110215 1.106604 1.072220 1.081409 1.071273 1.783892 1.098729
 0.770504 0.932801 1.045265 0.701307 0.658884 0.896624 0.862567 0.887580 -0.982556 0.817194
 0.992288 1.004863 0.961823 0.974872 0.958985 1.012331 1.006832 1.008640 -4.731951 1.003453
 0.674496 0.899465 1.073337 0.584311 0.527432 0.851238 0.800450 0.835970 -0.688894 0.739807
 0.956601 0.993647 0.965839 0.928582 0.910007 0.990943 0.983947 0.989032 -1.139630 0.971769
 0.903332 0.977689 0.980741 0.860250 0.832586 0.966126 0.951061 0.961942 -3.289991 0.928738
 0.708422 0.921497 1.026429 0.607015 0.550905 0.866927 0.831228 0.862488 -1.816716 0.766036
 0.716433 0.923507 1.035976 0.619511 0.569010 0.865105 0.833689 0.863700 -1.631285 0.768869
 0.812505 0.950307 1.015160 0.745624 0.713512 0.907397 0.890489 0.909773 0.460257 0.845026
 1.063935 1.024086 0.915817 1.065393 1.061413 1.045711 1.051588 1.044960 8.373834 1.062055
 0.991188 1.006916 0.938933 0.965752 0.957435 0.997611 1.005989 1.005996 1.406567 0.993756
 0.598624 0.878269 1.125397 0.491830 0.420308 0.821155 0.753220 0.798170 -5.672141 0.681180
 0.950343 0.996065 0.965558 0.913435 0.909778 0.960593 0.976101 0.978975 1.199198 0.949002
 0.859633 0.962551 0.989203 0.806734 0.774759 0.941865 0.922338 0.937552 2.583608 0.891513
 0.747538 0.932010 1.032740 0.660905 0.616853 0.878168 0.851736 0.878230 -2.004602 0.793305
 0.714185 0.922076 1.040644 0.617796 0.568409 0.862098 0.831098 0.861145 -2.436326 0.765784
 0.794629 0.944927 1.001450 0.720590 0.670419 0.921435 0.886462 0.909684 -2.263293 0.845034
 0.908924 0.978589 0.974530 0.869058 0.836732 0.977823 0.956524 0.967632 0.284597 0.939319
 0.943975 0.988441 0.976686 0.915861 0.895353 0.986030 0.974788 0.981495 -0.303832 0.962320
 0.881510 0.968629 0.986264 0.835258 0.807511 0.951309 0.935085 0.947948 1.369541 0.908652
 0.633507 0.895617 1.076712 0.519136 0.457826 0.822985 0.778946 0.817818 -5.349410 0.699982
 1.023906 1.013455 0.950104 1.016749 1.006376 1.028249 1.026017 1.024593 -0.064062 1.029824
 0.684995 0.907917 1.080055 0.591892 0.538711 0.850726 0.808094 0.842022 -5.378505 0.744059
 0.724392 0.921992 1.055161 0.638637 0.583596 0.881243 0.837549 0.868303 -8.086915 0.783373
 0.834931 0.957427 0.990615 0.771491 0.732478 0.933309 0.909765 0.927926 0.276089 0.873148
 0.831974 0.956736 0.990420 0.767422 0.727763 0.932201 0.908169 0.926573 0.263252 0.870972
 0.831166 0.956473 0.990380 0.766312 0.726474 0.931848 0.907733 0.926258 0.259806 0.870319
 0.916097 0.978403 0.995215 0.883776 0.864045 0.966135 0.954125 0.963305 0.631976 0.935369
 0.906376 0.975922 0.994674 0.870393 0.848307 0.962265 0.948802 0.959080 0.589556 0.928030
 0.773592 0.941688 0.987080 0.686588 0.633195 0.908603 0.876269 0.901006 0.007271 0.826121
 0.752944 0.936452 0.985838 0.657923 0.599492 0.900188 0.864912 0.892023 -0.083627 0.810127
 0.912205 0.977476 0.995034 0.878476 0.857799 0.964609 0.952048 0.961759 0.615173 0.932550
 0.795646 0.947355 0.988375 0.717158 0.668936 0.917547 0.888270 0.910776 0.104040 0.843003
 0.921990 0.979939 0.995536 0.892056 0.873708 0.968598 0.957414 0.965876 0.658248 0.940149
 0.912525 0.976853 0.983714 0.878019 0.850337 0.974466 0.955178 0.965538 2.578952 0.939252
 0.855812 0.960254 0.998489 0.804518 0.768653 0.945835 0.920076 0.936504 1.677178 0.892069
 0.907174 0.982552 0.945086 0.855719 0.826676 0.967317 0.958262 0.968109 3.651979 0.931663
 0.935428 0.990628 0.947773 0.894061 0.873267 0.976313 0.973345 0.979938 3.500960 0.951714
 0.960117 0.995000 0.960144 0.932451 0.916592 0.989023 0.985464 0.989585 1.545763 0.972498
 1.081456 1.033314 0.906525 1.081845 1.080287 1.052727 1.064681 1.056066 6.899216 1.075053
 0.819383 0.947458 1.021713 0.762435 0.721575 0.928575 0.895477 0.915849 -1.226176 0.862478
 0.956446 0.994601 0.967069 0.928530 0.910693 0.990620 0.984075 0.989195 1.318868 0.971414
 1.053878 1.016410 0.939455 1.061878 1.057806 1.042487 1.041108 1.036190 6.398436 1.054958
 0.768633 0.936461 1.030720 0.691537 0.645907 0.897748 0.865400 0.890693 -4.799602 0.816470
 1.118688 1.046684 0.893290 1.127793 1.126255 1.079376 1.091343 1.079437 3.172293 1.110782
 1.051593 1.024295 0.915678 1.045259 1.032606 1.048877 1.048674 1.044325 2.264296 1.057327
 0.674629 0.906093 1.045911 0.571368 0.511509 0.850592 0.806521 0.841478 -1.044073 0.739033
 0.704938 0.913373 1.049073 0.614030 0.563004 0.860482 0.822062 0.853417 0.084789 0.760847
 0.766693 0.933095 1.040594 0.693467 0.653969 0.888245 0.859812 0.884519 0.224189 0.809844
 1.050814 1.028132 0.917336 1.038939 1.034158 1.034268 1.046894 1.041359 4.750673 1.047286
 1.098847 1.040921 0.898466 1.101993 1.096945 1.070403 1.079150 1.069458 2.362301 1.094789
 0.826656 0.947724 1.020404 0.774210 0.741501 0.922897 0.896508 0.915235 3.301699 0.862831
 1.174866 1.059474 0.883459 1.204422 1.217477 1.098680 1.121444 1.102989 7.853501 1.152253
 0.777817 0.933986 1.030092 0.709408 0.665401 0.903161 0.868161 0.892495 -2.177030 0.825359
 0.873604 0.968859 0.988042 0.823045 0.789456 0.953871 0.933299 0.947580 -2.282175 0.905941
 0.875213 0.969392 0.980658 0.823566 0.789894 0.954528 0.934829 0.948890 -0.634604 0.907345
 0.601816 0.885694 1.080418 0.478617 0.410241 0.810749 0.760177 0.802715 -3.603510 0.676246
 0.556306 0.871497 1.115148 0.424406 0.353734 0.783288 0.728479 0.775706 -6.098948 0.635139
 0.591679 0.881672 1.115408 0.471978 0.408667 0.798496 0.748856 0.792243 -7.472086 0.662785
 0.932497 0.983140 0.973286 0.902490 0.880107 0.980888 0.967182 0.974928 1.565999 0.953499
 0.742428 0.931395 1.025084 0.651810 0.601567 0.882323 0.851509 0.878939 -2.489669 0.793339
 0.936708 0.978926 1.000171 0.918912 0.904204 0.976872 0.962705 0.969938 2.206279 0.953324
 0.456952 0.844335 1.153895 0.294918 0.212566 0.727674 0.665988 0.723430 -9.459006 0.548780
 0.915685 0.977107 0.973194 0.880687 0.860293 0.965296 0.954829 0.963512 7.533731 0.935359
 0.783705 0.943760 1.028264 0.707394 0.670735 0.893552 0.873286 0.895878 -0.126726 0.821164
 0.706963 0.919895 1.055965 0.611447 0.563656 0.855968 0.824675 0.855632 -2.261178 0.758087
 0.871445 0.963966 0.974537 0.822327 0.788710 0.952893 0.930699 0.944921 0.841739 0.904879
 0.902833 0.970790 0.977134 0.867404 0.838675 0.969622 0.948123 0.959327 -0.450442 0.931744
 0.878245 0.963744 1.003729 0.838537 0.811357 0.950744 0.929724 0.943217 -2.164168 0.906836
 1.026206 1.013960 0.931336 1.016418 1.012179 1.019024 1.026185 1.022997 6.288828 1.025613
 0.750063 0.932221 1.036704 0.665944 0.623905 0.877984 0.851923 0.878175 -0.927227 0.794304
 1.079237 1.025879 0.928973 1.091009 1.093322 1.049580 1.057145 1.048746 5.683695 1.072545
 0.917562 0.978008 0.985215 0.884580 0.868662 0.960653 0.953797 0.962087 2.621977 0.933082
 0.841754 0.954278 1.006740 0.789305 0.755322 0.933629 0.908711 0.925982 -0.811308 0.877454
 -1.280907 -1.072284 -1.015996 -1.388844 -1.455072 -1.113434 -1.153256 -1.122887 -2.231472 -1.215544
 -0.349252 -0.206504
 -2.190482 0.369498
 -2.322760 4.070483
 0.573215 0.131622
 0.119668 -0.665824
 0.759845 2.646866
 -0.851509 0.417032
 -0.836720 0.844114
 29.592575 -27.947929
 0.462676 1.154100
 -4.379165 -1.823520
 1.084774 1.034678 0.914614 1.088774 1.085214 1.059867 1.067293 1.059150 3.570612 1.081152
 1.003352 1.011452 0.938165 0.982676 0.965862 1.020469 1.017730 1.018168 1.198020 1.014127
 0.784017 0.943493 0.992858 0.702283 0.653796 0.908729 0.880129 0.903414 -0.880253 0.831618
 0.765433 0.935255 1.017696 0.684615 0.639017 0.893130 0.863872 0.888814 -1.638345 0.812288
 0.932766 0.983965 0.966811 0.900323 0.880409 0.975866 0.967173 0.974300 4.146610 0.950568
 1.154540 1.055850 0.878864 1.174470 1.185056 1.086882 1.110507 1.093813 9.487811 1.134022
 1.148914 1.057945 0.877883 1.163378 1.165066 1.095943 1.111898 1.097309 5.492978 1.136325
 0.841379 0.950869 1.015673 0.793567 0.763578 0.928808 0.904682 0.921725 3.109479 0.874377
 1.369573 1.121471 0.801867 1.445937 1.482056 1.202018 1.248152 1.209278 13.200779 1.317186
 0.750545 0.929946 1.034817 0.669381 0.620098 0.889557 0.853832 0.881177 -1.326578 0.802398
 1.162191 1.060078 0.874456 1.181900 1.186496 1.101067 1.118847 1.102519 4.566407 1.146825
 1.073672 1.031362 0.904810 1.072423 1.062331 1.060844 1.063123 1.056582 3.196949 1.075968
 0.592495 0.880774 1.080305 0.468940 0.396849 0.810896 0.754407 0.798339 -4.119534 0.671619
 0.599187 0.880635 1.094709 0.482410 0.415933 0.808841 0.754794 0.797736 -4.227432 0.673945
 0.764867 0.931794 1.043165 0.691507 0.652615 0.885590 0.857666 0.882464 -1.353320 0.807256
 1.262075 1.092843 0.828875 1.301809 1.328962 1.135168 1.180747 1.151693 11.655729 1.219554
 1.103917 1.040929 0.896264 1.110219 1.106612 1.072216 1.081406 1.071269 1.796159 1.098727
 0.770504 0.932797 1.045257 0.701310 0.658890 0.896620 0.862564 0.887577 -0.973686 0.817193
 0.992288 1.004858 0.961813 0.974876 0.958993 1.012327 1.006829 1.008636 -4.720990 1.003452
 0.674496 0.899455 1.073316 0.584319 0.527448 0.851229 0.800444 0.835962 -0.665119 0.739803
 0.956601 0.993637 0.965819 0.928590 0.910023 0.990934 0.983940 0.989025 -1.121244 0.971766
 0.903332 0.977678 0.980718 0.860258 0.832603 0.966116 0.951054 0.961933 -3.268078 0.928733
 0.708423 0.921487 1.026411 0.607022 0.550920 0.866919 0.831222 0.862480 -1.793187 0.766032
 0.716433 0.923501 1.035963 0.619517 0.569020 0.865099 0.833685 0.863695 -1.613297 0.768866
 0.812505 0.950301 1.015150 0.745628 0.713521 0.907392 0.890486 0.909769 0.473929 0.845024
 1.063935 1.024077 0.915799 1.065400 1.061428 1.045703 1.051582 1.044952 8.395678 1.062052
 0.991188 1.006907 0.938915 0.965759 0.957448 0.997603 1.005984 1.005989 1.421195 0.993753
 0.598624 0.878266 1.125391 0.491832 0.420313 0.821153 0.753218 0.798167 -5.663755 0.681179
 0.950343 0.996058 0.965545 0.913440 0.909788 0.960587 0.976097 0.978970 1.212466 0.949000
 0.859633 0.962544 0.989189 0.806740 0.774771 0.941859 0.922334 0.937547 2.601170 0.891510
 0.747538 0.931998 1.032716 0.660914 0.616871 0.878158 0.851728 0.878221 -1.979532 0.793301
 0.714185 0.922063 1.040619 0.617806 0.568428 0.862087 0.831090 0.861135 -2.409850 0.765779
 0.794629 0.944919 1.001433 0.720597 0.670432 0.921428 0.886457 0.909677 -2.243884 0.845031
 0.908924 0.978584 0.974522 0.869062 0.836738 0.977819 0.956522 0.967629 0.294213 0.939318
 0.943975 0.988437 0.976677 0.915865 0.895361 0.986026 0.974785 0.981492 -0.292980 0.962318
 0.881510 0.968620 0.986246 0.835265 0.807526 0.951301 0.935079 0.947941 1.392849 0.908648
 0.633507 0.895603 1.076685 0.519147 0.457847 0.822974 0.778937 0.817807 -5.318653 0.699977
 1.023906 1.013452 0.950098 1.016752 1.006380 1.028247 1.026015 1.024591 -0.056279 1.029823
 0.684995 0.907908 1.080037 0.591900 0.538726 0.850718 0.808088 0.842014 -5.356342 0.744055
 0.724392 0.921987 1.055150 0.638641 0.583604 0.881238 0.837545 0.868299 -8.075291 0.783371
 0.834931 0.957418 0.990597 0.771498 0.732492 0.933301 0.909759 0.927918 0.297016 0.873144
 0.831974 0.956727 0.990402 0.767430 0.727778 0.932193 0.908163 0.926566 0.284550 0.870969
 0.831166 0.956463 0.990362 0.766320 0.726489 0.931840 0.907727 0.926251 0.281205 0.870316
 0.916097 0.978398 0.995206 0.883780 0.864052 0.966131 0.954122 0.963301 0.642615 0.935368
 0.906376 0.975917 0.994663 0.870398 0.848316 0.962260 0.948799 0.959076 0.601422 0.928028
 0.773592 0.941675 0.987055 0.686598 0.633215 0.908592 0.876261 0.900996 0.035969 0.826116
 0.752944 0.936438 0.985810 0.657934 0.599514 0.900176 0.864903 0.892012 -0.052301 0.810122
 0.912205 0.977471 0.995024 0.878480 0.857806 0.964604 0.952045 0.961755 0.626297 0.932548
 0.795646 0.947343 0.988352 0.717167 0.668954 0.917537 0.888263 0.910767 0.129940 0.842998
 0.921990 0.979935 0.995527 0.892059 0.873715 0.968595 0.957411 0.965873 0.668126 0.940148
 0.912525 0.976848 0.983704 0.878023 0.850344 0.974462 0.955175 0.965534 2.587091 0.939250
 0.855813 0.960248 0.998475 0.804523 0.768664 0.945830 0.920072 0.936498 1.688642 0.892066
 0.907174 0.982539 0.945063 0.855729 0.826695 0.967307 0.958255 0.968099 3.681167 0.931658
 0.935428 0.990618 0.947754 0.894069 0.873282 0.976305 0.973338 0.979931 3.526247 0.951710
 0.960117 0.994990 0.960125 0.932459 0.916608 0.989015 0.985458 0.989577 1.571042 0.972494
 1.081456 1.033309 0.906515 1.081850 1.080295 1.052722 1.064677 1.056062 6.914614 1.075051
 0.819383 0.947449 1.021696 0.762441 0.721588 0.928568 0.895472 0.915843 -1.209762 0.862475
 0.956446 0.994596 0.967058 0.928535 0.910702 0.990615 0.984071 0.989191 1.335910 0.971412
 1.053879 1.016408 0.939450 1.061880 1.057811 1.042485 1.041107 1.036188 6.405521 1.054957
 0.768633 0.936451 1.030699 0.691545 0.645924 0.897739 0.865393 0.890685 -4.773262 0.816466
 1.118688 1.046681 0.893285 1.127795 1.126259 1.079374 1.091341 1.079435 3.177725 1.110781
 1.051593 1.024291 0.915669 1.045263 1.032613 1.048873 1.048671 1.044322 2.273054 1.057325
 0.674629 0.906082 1.045888 0.571377 0.511527 0.850583 0.806513 0.841469 -1.018293 0.739029
 0.704938 0.913363 1.049053 0.614038 0.563020 0.860474 0.822055 0.853409 0.108203 0.760843
 0.766693 0.933088 1.040580 0.693473 0.653980 0.888239 0.859808 0.884513 0.241058 0.809841
 1.050814 1.028128 0.917328 1.038942 1.034165 1.034264 1.046892 1.041356 4.761614 1.047284
 1.098847 1.040917 0.898459 1.101995 1.096951 1.070400 1.079147 1.069455 2.369035 1.094787
 0.826656 0.947716 1.020388 0.774217 0.741513 0.922891 0.896503 0.915228 3.323455 0.862828
 1.174866 1.059471 0.883452 1.204424 1.217482 1.098678 1.121442 1.102987 7.859975 1.152251
 0.777817 0.933976 1.030073 0.709415 0.665417 0.903153 0.868155 0.892488 -2.156135 0.825355
 0.873604 0.968852 0.988028 0.823050 0.789467 0.953865 0.933295 0.947575 -2.262712 0.905939
 0.875213 0.969386 0.980646 0.823571 0.789904 0.954523 0.934825 0.948885 -0.616538 0.907343
 0.601816 0.885683 1.080397 0.478625 0.410258 0.810740 0.760170 0.802707 -3.582214 0.676242
 0.556306 0.871489 1.115132 0.424412 0.353746 0.783281 0.728474 0.775700 -6.084933 0.635136
 0.591679 0.881665 1.115394 0.471984 0.408678 0.798490 0.748852 0.792238 -7.459817 0.662782
 0.932497 0.983131 0.973267 0.902497 0.880122 0.980880 0.967176 0.974920 1.587500 0.953496
 0.742428 0.931387 1.025069 0.651816 0.601579 0.882317 0.851504 0.878933 -2.467955 0.793336
 0.936708 0.978922 1.000163 0.918915 0.904210 0.976868 0.962703 0.969935 2.213606 0.953323
 0.456952 0.844330 1.153885 0.294922 0.212574 0.727670 0.665985 0.723425 -9.445063 0.548778
 0.915685 0.977101 0.973183 0.880691 0.860301 0.965291 0.954825 0.963508 7.545529 0.935356
 0.783705 0.943757 1.028256 0.707397 0.670741 0.893549 0.873284 0.895875 -0.116892 0.821163
 0.706963 0.919891 1.055958 0.611450 0.563663 0.855964 0.824673 0.855629 -2.250321 0.758086
 0.871445 0.963953 0.974510 0.822337 0.788731 0.952882 0.930690 0.944911 0.872066 0.904874
 0.902833 0.970778 0.977109 0.867414 0.838695 0.969612 0.948115 0.959318 -0.421714 0.931739
 0.878245 0.963733 1.003707 0.838546 0.811374 0.950735 0.929717 0.943209 -2.139545 0.906832
 1.026207 1.013953 0.931320 1.016424 1.012190 1.019017 1.026180 1.022991 6.304173 1.025610
 0.750063 0.932215 1.036692 0.665949 0.623915 0.877979 0.851919 0.878170 -0.910299 0.794302
 1.079238 1.025875 0.928965 1.091012 1.093328 1.049576 1.057143 1.048743 5.691365 1.072544
 0.917562 0.978000 0.985201 0.884586 0.868674 0.960647 0.953793 0.962082 2.643428 0.933079
 0.841755 0.954270 1.006726 0.789311 0.755333 0.933623 0.908707 0.925976 -0.794780 0.877452
 -1.280907 -1.072300 -1.016027 -1.388832 -1.455047 -1.113447 -1.153266 -1.122899 -2.195875 -1.215550
 -0.332828 -0.222533
 -2.174006 0.353417
 -2.306273 4.054392
 0.589593 0.115638
 0.136009 -0.681772
 0.776312 2.630794
 -0.835050 0.400967
 -0.820254 0.828043
 29.600460 -27.955650
 0.479120 1.138052
 -4.362644 -1.839644
