# Supplementary material for: AMS 3.0: prediction of post-translational modifications
Source: BMC Bioinformatics. 2010 Apr 28;11:210. doi: 10.1186/1471-2105-11-210 (PMC2874555; doi:10.1186/1471-2105-11-210)
Supplement: Additional file 2 — PTM predictor software with training data. PTM_Archive.tar.gz includes the predictor software binaries together with all trained ANNs in tar.gz compressed form. [file 1471-2105-11-210-S2.GZ › PTM_Archive/Abl/P/Pnet14.dat]

 2
 90 14 2
 1.086047 0.975435 3.766662 1.053009 0.988151 1.082287 1.080943 1.002476 1.005434 1.002553 1.011703 1.005627 1.039722 1.060060
 1.004835 0.980842 0.959261 1.018371 0.987585 1.009810 1.010685 0.997171 0.998418 0.996470 1.001812 0.998439 1.013431 1.019001
 0.793086 0.988161 -0.755476 0.922426 0.980173 0.819448 0.826066 0.976525 0.975259 0.975136 0.970184 0.974660 0.939139 0.907518
 0.773179 0.995751 -1.838096 0.908480 0.983132 0.800115 0.807033 0.976149 0.974235 0.975558 0.967590 0.973766 0.929336 0.892030
 0.939542 0.984883 4.698438 0.981398 0.983975 0.949037 0.951195 0.988045 0.988214 0.988019 0.988599 0.988387 0.984682 0.977474
 1.153364 0.965906 10.627518 1.078895 0.983101 1.144162 1.141786 1.001942 1.005260 1.007049 1.017032 1.007276 1.064449 1.092365
 1.147745 0.966997 5.769288 1.084519 0.986884 1.139783 1.137389 1.006093 1.009292 1.006810 1.020059 1.009982 1.065458 1.096547
 0.853558 0.995286 3.588662 0.939890 0.986444 0.868664 0.872232 0.983456 0.982250 0.979268 0.976579 0.980862 0.948571 0.928604
 1.367397 0.948768 14.160070 1.179357 0.985632 1.336803 1.328706 1.020217 1.026490 1.023117 1.046213 1.028116 1.138819 1.208569
 0.758304 1.001459 -1.431691 0.903662 0.986560 0.785595 0.792266 0.978721 0.976662 0.975128 0.968035 0.975317 0.922540 0.885172
 1.161491 0.965718 4.927826 1.089554 0.986418 1.151739 1.148632 1.007084 1.011062 1.008299 1.021651 1.012012 1.068823 1.102536
 1.077826 0.971471 3.544483 1.053711 0.986284 1.074958 1.073504 1.001241 1.004175 0.998853 1.010406 1.003676 1.037328 1.059745
 0.605670 1.008706 -4.251786 0.835047 0.983182 0.647765 0.658332 0.965119 0.961439 0.959822 0.946085 0.959140 0.868061 0.804864
 0.611722 1.014065 -4.547216 0.833434 0.985965 0.651980 0.662104 0.966530 0.962561 0.962082 0.946836 0.960458 0.867751 0.803636
 0.771007 1.004336 -1.548380 0.901373 0.986382 0.796373 0.803051 0.977407 0.975083 0.977464 0.967255 0.974605 0.924577 0.884643
 1.253986 0.955179 12.117757 1.123200 0.980657 1.237972 1.234341 1.006656 1.010988 1.018065 1.029512 1.015069 1.105635 1.145593
 1.104587 0.970161 1.591524 1.063633 0.986219 1.099635 1.097943 1.002552 1.005461 1.001939 1.013463 1.005454 1.047467 1.072142
 0.782676 1.005094 -0.870293 0.910849 0.988856 0.805352 0.810773 0.981837 0.979890 0.976793 0.970960 0.977966 0.926476 0.893861
 0.992459 0.988009 -5.918358 1.010038 0.990216 0.996893 0.997542 0.998463 0.999345 0.996314 1.000878 0.998739 1.005367 1.009413
 0.689009 1.009033 -0.754066 0.869401 0.987155 0.719631 0.726786 0.973322 0.970595 0.964713 0.956655 0.967389 0.890087 0.844688
 0.958167 0.986809 -1.326253 0.992271 0.988128 0.966525 0.968549 0.992812 0.993232 0.992273 0.993955 0.993142 0.993520 0.989585
 0.906003 0.989738 -3.910048 0.970218 0.987545 0.919559 0.922814 0.989086 0.988880 0.987630 0.987319 0.988433 0.975634 0.963408
 0.716509 0.996843 -1.874160 0.885801 0.981112 0.750605 0.759517 0.971617 0.969047 0.971820 0.960899 0.968848 0.913249 0.865066
 0.722025 1.000991 -1.942325 0.884342 0.983359 0.755259 0.764272 0.972751 0.969973 0.975202 0.962032 0.970302 0.914719 0.864429
 0.816251 0.997325 0.392532 0.921978 0.984236 0.839297 0.845673 0.979092 0.977164 0.983419 0.973225 0.978189 0.945141 0.909509
 1.070306 0.972636 9.514849 1.042537 0.983498 1.067259 1.066100 0.996858 0.999378 0.996485 1.005326 0.999652 1.030411 1.048621
 0.989487 0.979010 1.714740 1.000810 0.982413 0.997259 0.999771 0.989299 0.989693 0.996705 0.994702 0.991994 1.008466 1.002365
 0.614464 1.024827 -5.681811 0.840719 0.995999 0.650761 0.659050 0.976553 0.973129 0.962977 0.953407 0.968197 0.863759 0.808705
 0.942800 0.987035 1.454083 0.970122 0.981135 0.956458 0.961629 0.984122 0.982750 0.999341 0.987141 0.987351 0.994583 0.969611
 0.868827 0.989323 3.197049 0.951488 0.983540 0.885471 0.889416 0.983593 0.983066 0.981975 0.979931 0.982423 0.960665 0.941976
 0.753303 1.000557 -2.406670 0.896129 0.984335 0.782952 0.791045 0.975017 0.972385 0.978201 0.965638 0.972985 0.924391 0.878613
 0.720458 1.001786 -2.820003 0.881892 0.983355 0.753478 0.762514 0.972246 0.969347 0.975046 0.961236 0.969675 0.913303 0.862004
 0.804965 0.991666 -2.612589 0.931333 0.984870 0.828369 0.833636 0.981543 0.980889 0.975103 0.974487 0.978763 0.940419 0.915967
 0.915587 0.988032 0.205426 0.979899 0.988608 0.927122 0.929255 0.991746 0.992225 0.985255 0.989879 0.990248 0.977455 0.972782
 0.946631 0.990113 -0.084995 0.987449 0.989222 0.955024 0.956756 0.993260 0.993709 0.990861 0.993323 0.992965 0.987663 0.983399
 0.889265 0.989015 1.454252 0.959272 0.984228 0.903702 0.907324 0.985093 0.984549 0.983941 0.982395 0.984134 0.967180 0.951520
 0.643156 1.010578 -5.485101 0.847076 0.984744 0.682568 0.692975 0.967725 0.963871 0.967959 0.951522 0.963403 0.883724 0.820624
 1.026083 0.984527 -0.411662 1.024704 0.990508 1.026575 1.026237 0.999762 1.002158 0.997670 1.005092 1.001999 1.015530 1.026361
 0.693359 1.014546 -6.018734 0.869422 0.989777 0.725587 0.733873 0.975316 0.972208 0.972252 0.959851 0.970707 0.897047 0.845808
 0.731197 1.008126 -9.551117 0.894251 0.990841 0.760216 0.767121 0.980597 0.978475 0.974071 0.967458 0.976078 0.912598 0.872852
 0.842587 0.989605 0.412574 0.943046 0.982859 0.862892 0.867721 0.982223 0.981564 0.980415 0.977753 0.980770 0.954264 0.931513
 0.839808 0.989404 0.402124 0.942031 0.982764 0.860390 0.865487 0.981939 0.981213 0.980005 0.977378 0.980488 0.953401 0.930258
 0.839054 0.989357 0.399265 0.941698 0.982699 0.859715 0.864838 0.981861 0.981159 0.979869 0.977267 0.980432 0.953192 0.929920
 0.919974 0.995613 0.701375 0.971002 0.987601 0.930262 0.932787 0.989773 0.990109 0.989423 0.988634 0.989772 0.976649 0.965155
 0.910751 0.994704 0.666935 0.967745 0.987118 0.922234 0.925067 0.989217 0.989148 0.988550 0.987365 0.988960 0.973922 0.961153
 0.784114 0.985714 0.194403 0.921910 0.978753 0.811910 0.818684 0.975741 0.974734 0.973050 0.969434 0.973755 0.937151 0.906006
 0.764453 0.984384 0.120666 0.914795 0.977342 0.794650 0.802093 0.973566 0.972498 0.970593 0.966688 0.971343 0.931370 0.897345
 0.916340 0.995267 0.687819 0.969691 0.987372 0.927040 0.929694 0.989627 0.989751 0.989115 0.988129 0.989420 0.975671 0.963622
 0.805223 0.987195 0.272910 0.929423 0.980262 0.830250 0.836332 0.978113 0.977205 0.975651 0.972475 0.976290 0.943286 0.915212
 0.925697 0.996071 0.722673 0.973094 0.987929 0.935237 0.937589 0.990292 0.990521 0.989975 0.989512 0.990396 0.978336 0.967594
 0.920109 0.990280 2.885703 0.977586 0.989155 0.930151 0.931926 0.991510 0.991903 0.985850 0.989201 0.990191 0.976171 0.970955
 0.864443 0.992941 2.071090 0.952713 0.987532 0.880390 0.883847 0.986644 0.986371 0.981371 0.981563 0.984601 0.957682 0.941941
 0.913449 0.977072 4.451980 0.974589 0.978535 0.928835 0.932948 0.983299 0.983428 0.985637 0.984844 0.984134 0.982790 0.969585
 0.938780 0.979678 4.064156 0.982367 0.980970 0.951364 0.954864 0.986065 0.986083 0.990420 0.988497 0.987460 0.991038 0.979495
 0.963247 0.984928 1.358927 0.992344 0.985037 0.971210 0.973269 0.991003 0.991431 0.992729 0.993224 0.992088 0.995699 0.990505
 1.081000 0.972570 7.221060 1.048052 0.984238 1.078610 1.078022 0.998138 1.000824 1.001310 1.008498 1.002083 1.038922 1.055454
 0.829037 0.999065 -1.241263 0.936613 0.990260 0.847178 0.851004 0.985678 0.985058 0.978278 0.977822 0.982585 0.942832 0.922562
 0.958962 0.987819 0.682205 0.992688 0.988355 0.967216 0.969253 0.993772 0.993967 0.993770 0.994893 0.994113 0.994683 0.990062
 1.062518 0.979732 6.934573 1.037946 0.987854 1.057075 1.055024 0.999482 1.002021 0.995158 1.005620 1.000889 1.021868 1.042122
 0.775306 1.000922 -5.187281 0.910607 0.986976 0.801167 0.807624 0.980069 0.978205 0.977534 0.970558 0.977013 0.929277 0.893551
 1.117270 0.970897 3.636676 1.069726 0.987397 1.111707 1.109650 1.004649 1.008006 1.004665 1.016450 1.008474 1.052710 1.079267
 1.054801 0.974753 2.751110 1.042819 0.986847 1.054022 1.053230 0.999693 1.002431 0.997106 1.007722 1.001891 1.028577 1.046950
 0.688198 0.999743 -1.068054 0.871325 0.981375 0.722772 0.731475 0.969255 0.966456 0.965967 0.955652 0.965078 0.897704 0.847843
 0.717086 1.002190 -0.010859 0.880215 0.983498 0.747704 0.755676 0.971952 0.969238 0.969815 0.959166 0.968164 0.905708 0.859065
 0.773633 1.003446 -0.106923 0.903898 0.986775 0.798942 0.805457 0.978233 0.975975 0.978283 0.968343 0.975668 0.926398 0.887170
 1.046418 0.976658 4.893410 1.032065 0.984858 1.049233 1.050116 0.997204 0.998265 1.002445 1.005626 1.000336 1.030962 1.037415
 1.097911 0.971690 2.420125 1.061777 0.987477 1.093839 1.092399 1.002738 1.005491 1.001837 1.013388 1.005470 1.046570 1.069856
 0.840443 0.996581 4.407890 0.934742 0.986739 0.857091 0.861000 0.983015 0.981898 0.978995 0.975670 0.980358 0.944954 0.922420
 1.173810 0.968088 8.428586 1.088484 0.986429 1.161342 1.157708 1.005924 1.009852 1.008444 1.021246 1.011047 1.068875 1.102777
 0.790271 0.998545 -2.744388 0.916231 0.985868 0.812573 0.817759 0.979872 0.978364 0.974122 0.970107 0.976279 0.929004 0.899841
 0.880288 0.991256 -2.838936 0.960512 0.987652 0.895999 0.899647 0.988010 0.987670 0.984961 0.984656 0.986750 0.966587 0.951423
 0.883058 0.988323 -0.871904 0.961749 0.985420 0.898835 0.902560 0.986551 0.986335 0.983941 0.983868 0.985480 0.967776 0.953112
 0.612188 1.009924 -3.527017 0.835339 0.983091 0.654751 0.665910 0.965065 0.961017 0.963653 0.947125 0.959964 0.872860 0.806342
 0.563525 1.021129 -6.393818 0.810247 0.987195 0.610374 0.622687 0.964140 0.959004 0.963493 0.942315 0.958039 0.855206 0.777504
 0.597684 1.023635 -7.930137 0.823564 0.989373 0.640390 0.651727 0.968049 0.963362 0.968079 0.947578 0.962623 0.866071 0.793285
 0.941095 0.986653 2.035615 0.984476 0.986291 0.949379 0.951037 0.990622 0.991158 0.987330 0.990140 0.990043 0.983690 0.979924
 0.751610 0.998015 -2.449177 0.899868 0.983539 0.781749 0.789469 0.975522 0.973307 0.976164 0.966149 0.973263 0.924418 0.881838
 0.943372 0.994509 2.975587 0.979211 0.990718 0.948641 0.949700 0.992752 0.992837 0.988446 0.990225 0.991486 0.978460 0.974478
 0.466314 1.030756 -9.776419 0.763876 0.986912 0.523667 0.539238 0.957195 0.950450 0.959636 0.930113 0.950205 0.823940 0.724253
 0.923594 0.985105 9.061545 0.972000 0.982736 0.934274 0.936898 0.985568 0.985485 0.985754 0.984795 0.985498 0.977628 0.967081
 0.784965 1.001499 -0.097211 0.908843 0.986517 0.811784 0.819367 0.978708 0.976255 0.983663 0.970979 0.977449 0.936584 0.894046
 0.709219 1.007800 -2.462884 0.875375 0.986687 0.743174 0.752474 0.973856 0.970325 0.977265 0.961372 0.970872 0.909412 0.854383
 0.883791 0.983375 1.036314 0.960666 0.981359 0.898367 0.901502 0.982930 0.983049 0.978515 0.980270 0.981616 0.963745 0.951884
 0.916099 0.985356 -0.816647 0.974545 0.984669 0.925768 0.927405 0.987497 0.988035 0.980761 0.985292 0.985901 0.971777 0.967701
 0.887336 0.994227 -2.252928 0.957369 0.987534 0.899640 0.902315 0.986962 0.986678 0.982785 0.982767 0.985271 0.961905 0.948525
 1.029071 0.977416 6.862974 1.019919 0.982786 1.030843 1.031550 0.993464 0.994468 0.996770 0.999523 0.995652 1.018254 1.023410
 0.754972 1.001871 -0.015001 0.895411 0.985060 0.784107 0.792107 0.975407 0.972811 0.978959 0.965804 0.973400 0.924227 0.878022
 1.083532 0.977520 6.220420 1.045135 0.987320 1.077488 1.075510 0.999831 1.002805 0.999464 1.008759 1.003049 1.031805 1.051809
 0.923643 0.989951 2.979327 0.968524 0.984974 0.934077 0.937011 0.986882 0.986248 0.989061 0.985505 0.986775 0.977789 0.963870
 0.851389 0.994093 -0.764288 0.942966 0.985938 0.868108 0.871895 0.983949 0.983209 0.979877 0.978098 0.981763 0.951297 0.931560
 -1.267651 -1.017320 -1.999273 -1.096740 -1.031283 -1.233235 -1.224858 -1.030472 -1.031408 -1.033448 -1.037872 -1.032625 -1.077973 -1.116630
 1.611132 0.192080
 -1.742494 1.777774
 32.108074 -29.981667
 1.292311 1.924716
 -0.955503 2.065232
 1.037217 -0.132226
 0.741994 -0.368636
 -0.541443 2.075727
 -0.333650 2.217466
 -2.337931 0.103661
 -0.697916 1.546230
 -0.862770 1.623039
 -1.134649 -0.180652
 1.192533 1.457298
 -7.035552 -5.498573
 1.086048 0.975435 3.767645 1.053009 0.988151 1.082288 1.080943 1.002476 1.005434 1.002553 1.011703 1.005627 1.039722 1.060060
 1.004836 0.980842 0.961072 1.018371 0.987585 1.009811 1.010686 0.997170 0.998417 0.996470 1.001812 0.998439 1.013431 1.019001
 0.793090 0.988159 -0.750945 0.922426 0.980171 0.819450 0.826068 0.976523 0.975258 0.975135 0.970183 0.974658 0.939139 0.907518
 0.773182 0.995749 -1.833734 0.908480 0.983130 0.800117 0.807036 0.976148 0.974234 0.975557 0.967589 0.973765 0.929335 0.892030
 0.939544 0.984882 4.701040 0.981398 0.983974 0.949039 0.951197 0.988044 0.988213 0.988018 0.988599 0.988386 0.984681 0.977474
 1.153365 0.965905 10.629937 1.078894 0.983100 1.144163 1.141787 1.001941 1.005259 1.007049 1.017032 1.007275 1.064449 1.092365
 1.147745 0.966997 5.770522 1.084519 0.986884 1.139783 1.137390 1.006093 1.009292 1.006810 1.020059 1.009982 1.065458 1.096547
 0.853559 0.995285 3.589984 0.939889 0.986443 0.868665 0.872233 0.983456 0.982250 0.979268 0.976579 0.980862 0.948571 0.928604
 1.367396 0.948769 14.159572 1.179357 0.985633 1.336802 1.328705 1.020218 1.026491 1.023118 1.046214 1.028116 1.138819 1.208569
 0.758307 1.001458 -1.428419 0.903662 0.986559 0.785597 0.792268 0.978720 0.976660 0.975127 0.968034 0.975316 0.922539 0.885172
 1.161491 0.965718 4.928929 1.089554 0.986418 1.151739 1.148633 1.007084 1.011062 1.008299 1.021650 1.012012 1.068823 1.102536
 1.077827 0.971471 3.546149 1.053710 0.986283 1.074959 1.073505 1.001240 1.004175 0.998852 1.010406 1.003675 1.037328 1.059745
 0.605673 1.008705 -4.247865 0.835047 0.983180 0.647767 0.658334 0.965118 0.961437 0.959821 0.946083 0.959139 0.868060 0.804864
 0.611724 1.014063 -4.543827 0.833434 0.985964 0.651982 0.662106 0.966529 0.962560 0.962081 0.946835 0.960457 0.867750 0.803636
 0.771009 1.004336 -1.545924 0.901373 0.986381 0.796374 0.803053 0.977406 0.975083 0.977463 0.967254 0.974604 0.924577 0.884643
 1.253988 0.955178 12.119742 1.123200 0.980656 1.237973 1.234342 1.006655 1.010987 1.018064 1.029511 1.015068 1.105635 1.145593
 1.104589 0.970160 1.593358 1.063633 0.986218 1.099636 1.097944 1.002551 1.005460 1.001939 1.013463 1.005453 1.047467 1.072142
 0.782677 1.005094 -0.869172 0.910849 0.988856 0.805352 0.810774 0.981837 0.979890 0.976793 0.970960 0.977966 0.926476 0.893861
 0.992460 0.988008 -5.916761 1.010038 0.990216 0.996894 0.997543 0.998462 0.999344 0.996314 1.000878 0.998739 1.005367 1.009413
 0.689012 1.009032 -0.750884 0.869401 0.987154 0.719633 0.726787 0.973321 0.970594 0.964712 0.956654 0.967388 0.890087 0.844688
 0.958170 0.986807 -1.322201 0.992271 0.988126 0.966527 0.968551 0.992811 0.993231 0.992272 0.993954 0.993140 0.993520 0.989584
 0.906005 0.989736 -3.906013 0.970218 0.987544 0.919561 0.922815 0.989085 0.988878 0.987628 0.987318 0.988432 0.975634 0.963408
 0.716512 0.996841 -1.870493 0.885800 0.981110 0.750606 0.759519 0.971616 0.969046 0.971818 0.960898 0.968847 0.913248 0.865066
 0.722027 1.000989 -1.938961 0.884341 0.983357 0.755261 0.764274 0.972749 0.969972 0.975201 0.962031 0.970300 0.914719 0.864429
 0.816253 0.997324 0.394759 0.921978 0.984235 0.839299 0.845674 0.979091 0.977163 0.983418 0.973224 0.978188 0.945141 0.909509
 1.070308 0.972635 9.517857 1.042536 0.983497 1.067260 1.066102 0.996857 0.999377 0.996485 1.005325 0.999651 1.030411 1.048621
 0.989491 0.979008 1.719940 1.000810 0.982410 0.997261 0.999774 0.989297 0.989691 0.996703 0.994700 0.991992 1.008465 1.002365
 0.614464 1.024828 -5.681382 0.840719 0.995999 0.650761 0.659050 0.976553 0.973129 0.962977 0.953407 0.968197 0.863759 0.808705
 0.942804 0.987033 1.458954 0.970121 0.981132 0.956460 0.961632 0.984120 0.982747 0.999339 0.987139 0.987349 0.994582 0.969611
 0.868829 0.989322 3.199409 0.951488 0.983539 0.885473 0.889417 0.983592 0.983066 0.981974 0.979930 0.982422 0.960665 0.941976
 0.753304 1.000556 -2.405611 0.896129 0.984334 0.782953 0.791046 0.975016 0.972384 0.978201 0.965637 0.972984 0.924390 0.878613
 0.720459 1.001786 -2.818866 0.881892 0.983354 0.753478 0.762515 0.972246 0.969346 0.975045 0.961236 0.969674 0.913302 0.862004
 0.804968 0.991664 -2.607650 0.931333 0.984868 0.828371 0.833638 0.981541 0.980888 0.975101 0.974485 0.978761 0.940418 0.915967
 0.915589 0.988030 0.210054 0.979899 0.988606 0.927124 0.929257 0.991744 0.992224 0.985254 0.989877 0.990247 0.977455 0.972782
 0.946634 0.990111 -0.080008 0.987448 0.989220 0.955026 0.956758 0.993258 0.993708 0.990860 0.993321 0.992963 0.987663 0.983398
 0.889268 0.989013 1.458327 0.959271 0.984227 0.903704 0.907326 0.985092 0.984548 0.983939 0.982393 0.984133 0.967180 0.951520
 0.643158 1.010577 -5.482739 0.847075 0.984743 0.682570 0.692976 0.967724 0.963870 0.967958 0.951521 0.963402 0.883724 0.820624
 1.026085 0.984525 -0.407655 1.024704 0.990507 1.026577 1.026238 0.999761 1.002157 0.997669 1.005091 1.001998 1.015530 1.026361
 0.693360 1.014546 -6.017233 0.869422 0.989777 0.725588 0.733874 0.975316 0.972207 0.972251 0.959851 0.970706 0.897046 0.845808
 0.731200 1.008124 -9.545894 0.894251 0.990839 0.760218 0.767123 0.980595 0.978473 0.974069 0.967456 0.976076 0.912598 0.872852
 0.842589 0.989603 0.415899 0.943046 0.982858 0.862894 0.867722 0.982222 0.981563 0.980414 0.977752 0.980769 0.954264 0.931513
 0.839810 0.989403 0.405508 0.942030 0.982763 0.860392 0.865489 0.981938 0.981212 0.980004 0.977377 0.980487 0.953400 0.930258
 0.839056 0.989355 0.402665 0.941697 0.982698 0.859717 0.864839 0.981860 0.981158 0.979868 0.977266 0.980431 0.953191 0.929919
 0.919975 0.995612 0.703065 0.971002 0.987600 0.930263 0.932787 0.989773 0.990109 0.989422 0.988634 0.989772 0.976649 0.965155
 0.910752 0.994703 0.668821 0.967745 0.987117 0.922234 0.925068 0.989216 0.989147 0.988550 0.987364 0.988959 0.973922 0.961153
 0.784117 0.985712 0.198963 0.921910 0.978752 0.811912 0.818686 0.975739 0.974733 0.973049 0.969433 0.973754 0.937150 0.906006
 0.764456 0.984382 0.125643 0.914794 0.977341 0.794652 0.802095 0.973564 0.972496 0.970592 0.966686 0.971342 0.931370 0.897344
 0.916342 0.995266 0.689587 0.969691 0.987372 0.927041 0.929695 0.989627 0.989751 0.989114 0.988128 0.989420 0.975670 0.963622
 0.805226 0.987193 0.277025 0.929422 0.980260 0.830252 0.836334 0.978112 0.977203 0.975650 0.972474 0.976288 0.943285 0.915212
 0.925698 0.996071 0.724242 0.973094 0.987928 0.935238 0.937590 0.990291 0.990520 0.989974 0.989511 0.990395 0.978336 0.967594
 0.920111 0.990278 2.889463 0.977585 0.989153 0.930153 0.931928 0.991508 0.991902 0.985849 0.989200 0.990189 0.976170 0.970955
 0.864445 0.992939 2.075404 0.952713 0.987530 0.880392 0.883849 0.986642 0.986369 0.981370 0.981562 0.984599 0.957682 0.941940
 0.913451 0.977071 4.455147 0.974589 0.978534 0.928837 0.932950 0.983298 0.983427 0.985636 0.984843 0.984133 0.982789 0.969584
 0.938781 0.979677 4.066316 0.982367 0.980969 0.951366 0.954865 0.986065 0.986082 0.990420 0.988497 0.987459 0.991038 0.979495
 0.963249 0.984927 1.360808 0.992344 0.985036 0.971211 0.973270 0.991002 0.991430 0.992729 0.993224 0.992087 0.995699 0.990505
 1.081002 0.972569 7.223647 1.048052 0.984237 1.078612 1.078023 0.998137 1.000823 1.001309 1.008497 1.002082 1.038921 1.055454
 0.829040 0.999063 -1.237433 0.936612 0.990258 0.847179 0.851005 0.985677 0.985056 0.978276 0.977821 0.982584 0.942832 0.922562
 0.958963 0.987819 0.683207 0.992688 0.988355 0.967217 0.969254 0.993771 0.993966 0.993770 0.994893 0.994113 0.994683 0.990062
 1.062518 0.979732 6.936339 1.037946 0.987854 1.057075 1.055025 0.999481 1.002021 0.995157 1.005620 1.000889 1.021867 1.042122
 0.775307 1.000921 -5.184866 0.910606 0.986976 0.801168 0.807625 0.980069 0.978205 0.977533 0.970558 0.977012 0.929277 0.893551
 1.117271 0.970897 3.637850 1.069726 0.987396 1.111708 1.109650 1.004649 1.008005 1.004665 1.016450 1.008474 1.052710 1.079267
 1.054802 0.974752 2.752725 1.042818 0.986847 1.054022 1.053231 0.999693 1.002431 0.997105 1.007722 1.001891 1.028577 1.046950
 0.688201 0.999741 -1.063114 0.871324 0.981373 0.722774 0.731477 0.969253 0.966454 0.965966 0.955651 0.965076 0.897703 0.847843
 0.717089 1.002188 -0.006286 0.880215 0.983496 0.747706 0.755678 0.971951 0.969236 0.969813 0.959165 0.968162 0.905707 0.859065
 0.773635 1.003444 -0.103602 0.903898 0.986773 0.798944 0.805458 0.978232 0.975974 0.978282 0.968342 0.975666 0.926397 0.887170
 1.046421 0.976656 4.898020 1.032065 0.984856 1.049235 1.050118 0.997202 0.998263 1.002443 1.005625 1.000334 1.030962 1.037415
 1.097911 0.971690 2.420208 1.061777 0.987478 1.093839 1.092400 1.002739 1.005492 1.001837 1.013388 1.005471 1.046570 1.069856
 0.840444 0.996580 4.409385 0.934742 0.986739 0.857091 0.861000 0.983014 0.981898 0.978995 0.975670 0.980358 0.944954 0.922420
 1.173811 0.968087 8.430124 1.088484 0.986429 1.161343 1.157709 1.005923 1.009852 1.008444 1.021245 1.011047 1.068874 1.102776
 0.790272 0.998544 -2.741382 0.916231 0.985867 0.812575 0.817760 0.979872 0.978363 0.974121 0.970106 0.976278 0.929003 0.899841
 0.880289 0.991255 -2.836966 0.960512 0.987652 0.896000 0.899648 0.988009 0.987669 0.984960 0.984656 0.986749 0.966586 0.951423
 0.883060 0.988322 -0.869503 0.961749 0.985419 0.898837 0.902561 0.986550 0.986335 0.983940 0.983868 0.985479 0.967776 0.953112
 0.612192 1.009921 -3.521340 0.835339 0.983088 0.654753 0.665912 0.965063 0.961015 0.963651 0.947123 0.959962 0.872859 0.806342
 0.563529 1.021127 -6.388026 0.810246 0.987192 0.610377 0.622690 0.964137 0.959001 0.963491 0.942312 0.958037 0.855206 0.777504
 0.597687 1.023632 -7.925156 0.823563 0.989371 0.640393 0.651730 0.968047 0.963360 0.968077 0.947576 0.962621 0.866070 0.793285
 0.941096 0.986653 2.036883 0.984476 0.986290 0.949380 0.951038 0.990622 0.991158 0.987330 0.990140 0.990043 0.983690 0.979924
 0.751613 0.998013 -2.444494 0.899868 0.983537 0.781751 0.789471 0.975520 0.973305 0.976163 0.966147 0.973261 0.924418 0.881838
 0.943372 0.994509 2.975631 0.979211 0.990718 0.948641 0.949700 0.992752 0.992837 0.988446 0.990225 0.991486 0.978460 0.974478
 0.466319 1.030752 -9.769237 0.763875 0.986909 0.523671 0.539241 0.957192 0.950447 0.959633 0.930111 0.950202 0.823939 0.724253
 0.923596 0.985103 9.064757 0.972000 0.982734 0.934276 0.936899 0.985566 0.985484 0.985752 0.984794 0.985497 0.977628 0.967081
 0.784968 1.001498 -0.093805 0.908842 0.986515 0.811786 0.819368 0.978707 0.976254 0.983662 0.970977 0.977448 0.936583 0.894046
 0.709222 1.007798 -2.458800 0.875374 0.986685 0.743177 0.752476 0.973855 0.970323 0.977263 0.961371 0.970871 0.909411 0.854383
 0.883794 0.983373 1.041214 0.960665 0.981357 0.898369 0.901504 0.982928 0.983047 0.978513 0.980269 0.981614 0.963745 0.951884
 0.916101 0.985355 -0.813504 0.974545 0.984668 0.925770 0.927406 0.987496 0.988034 0.980761 0.985291 0.985900 0.971776 0.967701
 0.887337 0.994226 -2.251087 0.957369 0.987533 0.899641 0.902316 0.986962 0.986677 0.982784 0.982766 0.985271 0.961905 0.948525
 1.029072 0.977416 6.863319 1.019919 0.982786 1.030844 1.031551 0.993464 0.994468 0.996770 0.999523 0.995652 1.018254 1.023410
 0.754975 1.001869 -0.011067 0.895411 0.985058 0.784109 0.792109 0.975406 0.972810 0.978958 0.965803 0.973399 0.924226 0.878022
 1.083532 0.977520 6.220586 1.045135 0.987321 1.077488 1.075510 0.999831 1.002805 0.999464 1.008759 1.003049 1.031805 1.051810
 0.923645 0.989950 2.981548 0.968524 0.984973 0.934079 0.937012 0.986881 0.986248 0.989060 0.985504 0.986775 0.977789 0.963870
 0.851392 0.994092 -0.759898 0.942965 0.985937 0.868110 0.871897 0.983947 0.983207 0.979875 0.978097 0.981762 0.951296 0.931559
 -1.267647 -1.017323 -1.993617 -1.096741 -1.031285 -1.233232 -1.224856 -1.030474 -1.031410 -1.033450 -1.037874 -1.032627 -1.077973 -1.116630
 1.615121 0.187872
 -1.738494 1.773554
 32.107834 -29.981239
 1.296308 1.920499
 -0.951504 2.061013
 1.041208 -0.136436
 0.745985 -0.372846
 -0.537444 2.071508
 -0.329651 2.213247
 -2.333931 0.099442
 -0.693917 1.542012
 -0.858770 1.618820
 -1.130651 -0.184869
 1.196530 1.453083
 -7.031547 -5.502797
