# Supplementary material for: AMS 3.0: prediction of post-translational modifications
Source: BMC Bioinformatics. 2010 Apr 28;11:210. doi: 10.1186/1471-2105-11-210 (PMC2874555; doi:10.1186/1471-2105-11-210)
Supplement: Additional file 2 — PTM predictor software with training data. PTM_Archive.tar.gz includes the predictor software binaries together with all trained ANNs in tar.gz compressed form. [file 1471-2105-11-210-S2.GZ › PTM_Archive/Abl/R/Rnet10.dat]

 2
 90 10 2
 1.085105 1.034701 0.914771 1.089305 1.085996 1.059899 1.067367 1.059206 3.321203 1.081298
 1.003735 1.011281 0.937991 0.983508 0.967173 1.020352 1.017701 1.018082 1.154898 1.014229
 0.784678 0.943441 0.992903 0.703761 0.655983 0.908776 0.880261 0.903474 -0.771879 0.831980
 0.766011 0.935108 1.017534 0.685984 0.641030 0.893123 0.863930 0.888792 -1.415364 0.812595
 0.933239 0.984307 0.967536 0.901044 0.881326 0.976221 0.967512 0.974633 3.735818 0.950972
 1.154977 1.056284 0.879872 1.174922 1.185414 1.087421 1.110894 1.094244 8.607445 1.134490
 1.149314 1.058070 0.878274 1.163972 1.165915 1.096055 1.112051 1.097436 5.035917 1.136532
 0.841851 0.951290 1.016450 0.794187 0.764460 0.929122 0.905043 0.922088 2.534452 0.874723
 1.369919 1.122352 0.803646 1.445709 1.481490 1.202719 1.248759 1.209969 12.204978 1.317625
 0.751082 0.929595 1.034162 0.670732 0.622280 0.889249 0.853733 0.880962 -1.440683 0.802508
 1.162603 1.060305 0.874991 1.182410 1.187217 1.101266 1.119077 1.102724 4.202783 1.147073
 1.074168 1.031442 0.904961 1.073179 1.063563 1.060832 1.063252 1.056660 2.875199 1.076152
 0.593175 0.880273 1.079405 0.470758 0.399732 0.810518 0.754256 0.798041 -3.943177 0.671791
 0.599772 0.880276 1.094066 0.483933 0.418309 0.808595 0.754712 0.797536 -4.101598 0.674132
 0.765268 0.931665 1.043030 0.692532 0.654057 0.885624 0.857694 0.882441 -1.232534 0.807503
 1.262442 1.093646 0.830774 1.302032 1.328673 1.136153 1.181370 1.152417 10.738196 1.220238
 1.104343 1.040815 0.896154 1.111062 1.107942 1.072131 1.081401 1.071211 2.142343 1.098849
 0.770911 0.933050 1.045698 0.701889 0.659791 0.896762 0.862807 0.887793 -1.188688 0.817421
 0.992586 1.004464 0.961088 0.975750 0.960535 1.011968 1.006624 1.008352 -3.585165 1.003413
 0.675062 0.898989 1.072335 0.585740 0.529881 0.850745 0.800272 0.835642 -0.651343 0.739822
 0.956978 0.993527 0.965679 0.929450 0.911322 0.990901 0.983962 0.988998 -0.998893 0.971940
 0.903769 0.977463 0.980338 0.861340 0.834259 0.965972 0.951026 0.961821 -2.900772 0.928889
 0.709042 0.921185 1.026059 0.608655 0.553308 0.866833 0.831197 0.862356 -1.778422 0.766336
 0.716942 0.923205 1.035652 0.620957 0.571059 0.865070 0.833645 0.863575 -1.600528 0.769164
 0.812886 0.950249 1.015310 0.746618 0.714768 0.907582 0.890570 0.909832 0.391826 0.845366
 1.064360 1.024405 0.916539 1.065907 1.062098 1.045997 1.051881 1.045247 7.698092 1.062361
 0.991597 1.007306 0.939930 0.966472 0.958032 0.998250 1.006372 1.006415 1.131942 0.994336
 0.599065 0.877227 1.123194 0.493319 0.423296 0.819997 0.752602 0.797326 -5.330490 0.680770
 0.950635 0.996527 0.966877 0.914007 0.909769 0.961547 0.976552 0.979516 0.936972 0.949751
 0.860099 0.962705 0.989575 0.807576 0.775961 0.942036 0.922550 0.937728 2.077358 0.891829
 0.747936 0.931901 1.032767 0.661976 0.618262 0.878294 0.851785 0.878233 -1.765404 0.793619
 0.714641 0.921890 1.040533 0.619034 0.570065 0.862187 0.831127 0.861112 -2.286497 0.766115
 0.795298 0.944634 1.000912 0.722137 0.672984 0.921118 0.886428 0.909510 -2.309593 0.845185
 0.909453 0.978300 0.973954 0.870274 0.838859 0.977453 0.956438 0.967424 0.115653 0.939358
 0.944354 0.988239 0.976330 0.916758 0.896807 0.985844 0.974741 0.981380 -0.319330 0.962406
 0.881962 0.968773 0.986573 0.836107 0.808663 0.951520 0.935304 0.948137 1.318512 0.908992
 0.633964 0.895313 1.076338 0.520454 0.459755 0.822902 0.778884 0.817685 -4.915664 0.700216
 1.024321 1.013431 0.950039 1.017366 1.007435 1.028171 1.026089 1.024606 0.165086 1.029937
 0.685300 0.907458 1.079261 0.592940 0.540450 0.850367 0.807867 0.841699 -4.799967 0.744041
 0.724926 0.921149 1.053524 0.640314 0.586529 0.880457 0.837121 0.867694 -7.196173 0.783243
 0.835482 0.957307 0.990481 0.772743 0.734358 0.933266 0.909823 0.927908 0.149249 0.873411
 0.832532 0.956624 0.990286 0.768702 0.729689 0.932160 0.908230 0.926551 0.134161 0.871238
 0.831727 0.956356 0.990243 0.767597 0.728409 0.931806 0.907799 0.926232 0.130105 0.870583
 0.916395 0.978340 0.995150 0.884417 0.865004 0.966113 0.954152 0.963294 0.567495 0.935505
 0.906708 0.975862 0.994597 0.871101 0.849379 0.962236 0.948837 0.959075 0.517634 0.928181
 0.774344 0.941526 0.986890 0.688314 0.635782 0.908550 0.876354 0.900982 -0.166674 0.826478
 0.753766 0.936278 0.985636 0.659801 0.602320 0.900126 0.865005 0.891995 -0.273498 0.810522
 0.912517 0.977412 0.994955 0.879149 0.858797 0.964582 0.952080 0.961749 0.547743 0.932687
 0.796320 0.947210 0.988207 0.718708 0.671275 0.917497 0.888342 0.910751 -0.052947 0.843328
 0.922272 0.979880 0.995474 0.892649 0.874602 0.968588 0.957440 0.965875 0.598375 0.940276
 0.912926 0.976628 0.983261 0.878930 0.851968 0.974173 0.955097 0.965371 2.306425 0.939259
 0.856282 0.960030 0.998021 0.805614 0.770511 0.945572 0.920029 0.936357 1.324553 0.892151
 0.907816 0.982902 0.945940 0.856865 0.828082 0.967785 0.958667 0.968501 3.062505 0.932227
 0.935962 0.991023 0.948749 0.894962 0.874222 0.976872 0.973762 0.980364 2.927843 0.952292
 0.960498 0.995262 0.960782 0.933078 0.917340 0.989336 0.985723 0.989850 1.380081 0.972850
 1.081895 1.033514 0.907130 1.082534 1.081154 1.053015 1.064920 1.056306 6.391319 1.075393
 0.819831 0.947024 1.020761 0.763570 0.723621 0.928094 0.895290 0.915535 -1.192355 0.862427
 0.956721 0.994578 0.967226 0.929149 0.911624 0.990638 0.984111 0.989209 1.464463 0.971548
 1.054326 1.016921 0.940266 1.062078 1.058068 1.042795 1.041517 1.036592 5.682957 1.055244
 0.769138 0.936063 1.029946 0.692886 0.648024 0.897457 0.865273 0.890448 -4.346216 0.816595
 1.119113 1.046966 0.893926 1.128282 1.126975 1.079584 1.091589 1.079668 2.767999 1.111030
 1.052110 1.024540 0.916165 1.045923 1.033685 1.048984 1.048920 1.044552 1.846613 1.057566
 0.675293 0.905813 1.045442 0.572995 0.513947 0.850462 0.806509 0.841364 -1.197771 0.739325
 0.705487 0.913158 1.048731 0.615370 0.564968 0.860429 0.822077 0.853345 -0.103453 0.761121
 0.767076 0.932772 1.040094 0.694569 0.655603 0.888105 0.859709 0.884343 0.043296 0.809997
 1.051136 1.028114 0.917640 1.039691 1.035138 1.034431 1.046957 1.041412 4.640574 1.047560
 1.099293 1.041102 0.898947 1.102629 1.097933 1.070538 1.079345 1.069633 1.874202 1.095039
 0.827013 0.947907 1.020737 0.774762 0.742322 0.923012 0.896697 0.915394 2.974580 0.863034
 1.175190 1.060024 0.884657 1.204546 1.217463 1.099165 1.121840 1.103443 6.843222 1.152603
 0.778324 0.933780 1.029663 0.710574 0.667298 0.902964 0.868144 0.892382 -1.946298 0.825501
 0.874071 0.968956 0.988341 0.823935 0.790887 0.953889 0.933449 0.947684 -2.195231 0.906148
 0.875741 0.969628 0.981216 0.824489 0.791317 0.954678 0.935084 0.949103 -0.808173 0.907642
 0.602475 0.885198 1.079530 0.480403 0.412909 0.810505 0.760052 0.802459 -3.743824 0.676506
 0.556859 0.870654 1.113559 0.426251 0.356552 0.782786 0.728123 0.775187 -5.916539 0.635248
 0.592128 0.880967 1.114109 0.473487 0.410959 0.798096 0.748553 0.791808 -7.159015 0.662873
 0.932919 0.983225 0.973472 0.903241 0.881290 0.980904 0.967325 0.975020 1.440053 0.953692
 0.743016 0.931926 1.026282 0.652742 0.602740 0.882848 0.851980 0.879419 -3.164518 0.793879
 0.936917 0.978537 0.999348 0.919522 0.905299 0.976504 0.962512 0.969654 2.270763 0.953247
 0.457520 0.844384 1.154189 0.296239 0.214310 0.727936 0.666183 0.723589 -10.033673 0.549239
 0.916149 0.977383 0.973765 0.881411 0.861166 0.965635 0.955135 0.963815 6.472054 0.935765
 0.784046 0.943280 1.027610 0.708614 0.672371 0.893448 0.873105 0.895627 -0.139183 0.821372
 0.707373 0.919188 1.054788 0.612964 0.565834 0.855659 0.824371 0.855210 -2.075938 0.758234
 0.872112 0.964214 0.974938 0.823422 0.790304 0.953089 0.931019 0.945185 0.688508 0.905285
 0.903399 0.971114 0.977623 0.868195 0.839922 0.969782 0.948447 0.959613 -0.343658 0.932044
 0.878667 0.963851 1.003843 0.839248 0.812460 0.950784 0.929889 0.943333 -2.029834 0.907040
 1.026595 1.014308 0.932165 1.016896 1.012574 1.019511 1.026527 1.023352 5.672020 1.026046
 0.750513 0.931947 1.036315 0.667161 0.625492 0.878030 0.851909 0.878101 -1.204366 0.794619
 1.079550 1.026194 0.929641 1.091240 1.093635 1.049814 1.057395 1.049018 5.472775 1.072754
 0.917913 0.978397 0.986010 0.885027 0.868987 0.961144 0.954159 0.962472 2.256806 0.933523
 0.842267 0.954306 1.006755 0.790289 0.756845 0.933643 0.908857 0.926060 -0.982469 0.877698
 -1.279955 -1.072479 -1.016224 -1.386715 -1.451862 -1.113507 -1.153152 -1.122908 -2.447237 -1.215095
 -0.401251 -0.036499
 -2.238758 0.535988
 -2.369857 4.235791
 0.517851 0.304693
 0.061493 -0.490154
 0.710997 2.813897
 -0.900937 0.584633
 -0.885685 1.011269
 27.681782 -25.941856
 0.412114 1.322744
 -4.425683 -1.658792
 1.085104 1.034697 0.914764 1.089307 1.085999 1.059896 1.067365 1.059203 3.328524 1.081296
 1.003735 1.011277 0.937982 0.983510 0.967177 1.020348 1.017698 1.018079 1.163432 1.014227
 0.784677 0.943435 0.992889 0.703764 0.655989 0.908770 0.880256 0.903469 -0.758232 0.831977
 0.766010 0.935103 1.017524 0.685986 0.641034 0.893119 0.863927 0.888788 -1.405748 0.812593
 0.933239 0.984305 0.967531 0.901046 0.881329 0.976219 0.967511 0.974631 3.740641 0.950971
 1.154977 1.056284 0.879872 1.174923 1.185415 1.087421 1.110894 1.094244 8.606547 1.134490
 1.149314 1.058067 0.878266 1.163973 1.165918 1.096051 1.112048 1.097433 5.043937 1.136530
 0.841851 0.951289 1.016449 0.794188 0.764461 0.929122 0.905043 0.922088 2.534190 0.874723
 1.369919 1.122350 0.803642 1.445709 1.481492 1.202718 1.248758 1.209967 12.209434 1.317624
 0.751081 0.929589 1.034149 0.670734 0.622285 0.889244 0.853729 0.880958 -1.428690 0.802505
 1.162602 1.060298 0.874977 1.182413 1.187224 1.101261 1.119073 1.102718 4.217597 1.147070
 1.074166 1.031434 0.904946 1.073182 1.063570 1.060825 1.063247 1.056654 2.890901 1.076148
 0.593176 0.880273 1.079403 0.470759 0.399733 0.810517 0.754256 0.798040 -3.946198 0.671791
 0.599772 0.880276 1.094067 0.483933 0.418310 0.808595 0.754713 0.797537 -4.105971 0.674132
 0.765269 0.931667 1.043033 0.692532 0.654056 0.885626 0.857695 0.882443 -1.237626 0.807504
 1.262441 1.093642 0.830765 1.302033 1.328677 1.136149 1.181367 1.152413 10.749892 1.220236
 1.104343 1.040809 0.896142 1.111065 1.107948 1.072126 1.081398 1.071206 2.154581 1.098846
 0.770912 0.933051 1.045699 0.701889 0.659790 0.896763 0.862808 0.887794 -1.190503 0.817421
 0.992586 1.004459 0.961078 0.975752 0.960540 1.011964 1.006621 1.008348 -3.573720 1.003411
 0.675063 0.898989 1.072335 0.585740 0.529882 0.850745 0.800272 0.835642 -0.654757 0.739822
 0.956977 0.993521 0.965666 0.929452 0.911328 0.990896 0.983958 0.988993 -0.984262 0.971937
 0.903768 0.977457 0.980324 0.861342 0.834265 0.965966 0.951022 0.961816 -2.885425 0.928886
 0.709042 0.921184 1.026057 0.608656 0.553310 0.866833 0.831197 0.862356 -1.779237 0.766336
 0.716942 0.923205 1.035652 0.620957 0.571060 0.865070 0.833645 0.863575 -1.603245 0.769165
 0.812886 0.950250 1.015310 0.746618 0.714769 0.907583 0.890570 0.909832 0.388898 0.845367
 1.064360 1.024399 0.916527 1.065909 1.062103 1.045992 1.051877 1.045242 7.709994 1.062358
 0.991597 1.007301 0.939921 0.966473 0.958036 0.998247 1.006369 1.006412 1.143185 0.994334
 0.599065 0.877225 1.123190 0.493320 0.423299 0.819995 0.752601 0.797324 -5.329194 0.680769
 0.950635 0.996522 0.966866 0.914009 0.909774 0.961543 0.976548 0.979512 0.949366 0.949749
 0.860100 0.962706 0.989577 0.807576 0.775961 0.942037 0.922551 0.937729 2.073964 0.891829
 0.747936 0.931903 1.032770 0.661976 0.618261 0.878295 0.851786 0.878234 -1.769705 0.793620
 0.714642 0.921891 1.040534 0.619034 0.570065 0.862187 0.831127 0.861112 -2.288697 0.766115
 0.795297 0.944627 1.000898 0.722140 0.672991 0.921112 0.886423 0.909504 -2.296244 0.845182
 0.909452 0.978292 0.973938 0.870277 0.838866 0.977447 0.956433 0.967418 0.131116 0.939355
 0.944353 0.988235 0.976320 0.916759 0.896811 0.985839 0.974738 0.981376 -0.309615 0.962404
 0.881962 0.968773 0.986573 0.836107 0.808663 0.951521 0.935305 0.948137 1.315694 0.908992
 0.633965 0.895317 1.076345 0.520453 0.459753 0.822905 0.778887 0.817688 -4.926311 0.700218
 1.024319 1.013422 0.950021 1.017369 1.007442 1.028163 1.026083 1.024600 0.185282 1.029933
 0.685301 0.907460 1.079266 0.592939 0.540448 0.850369 0.807869 0.841701 -4.807351 0.744043
 0.724926 0.921145 1.053516 0.640316 0.586534 0.880454 0.837118 0.867691 -7.189507 0.783241
 0.835481 0.957303 0.990473 0.772745 0.734362 0.933263 0.909820 0.927905 0.156419 0.873409
 0.832532 0.956620 0.990278 0.768704 0.729693 0.932157 0.908228 0.926548 0.141459 0.871236
 0.831726 0.956352 0.990235 0.767599 0.728413 0.931802 0.907797 0.926229 0.137436 0.870581
 0.916395 0.978338 0.995145 0.884418 0.865006 0.966111 0.954151 0.963293 0.571140 0.935504
 0.906707 0.975860 0.994593 0.871102 0.849382 0.962234 0.948835 0.959073 0.521700 0.928180
 0.774343 0.941521 0.986879 0.688316 0.635787 0.908545 0.876350 0.900978 -0.156842 0.826476
 0.753766 0.936272 0.985623 0.659804 0.602326 0.900121 0.865001 0.891990 -0.262765 0.810519
 0.912517 0.977410 0.994950 0.879150 0.858800 0.964580 0.952079 0.961748 0.551554 0.932687
 0.796319 0.947206 0.988196 0.718710 0.671280 0.917493 0.888339 0.910748 -0.044073 0.843326
 0.922272 0.979878 0.995470 0.892650 0.874604 0.968587 0.957438 0.965873 0.601760 0.940275
 0.912926 0.976630 0.983263 0.878929 0.851967 0.974175 0.955098 0.965372 2.301308 0.939260
 0.856283 0.960030 0.998021 0.805614 0.770511 0.945573 0.920030 0.936357 1.321647 0.892152
 0.907815 0.982896 0.945929 0.856867 0.828087 0.967780 0.958663 0.968497 3.073467 0.932224
 0.935961 0.991017 0.948737 0.894964 0.874228 0.976867 0.973758 0.980360 2.940381 0.952289
 0.960497 0.995258 0.960774 0.933079 0.917344 0.989333 0.985721 0.989847 1.387930 0.972848
 1.081896 1.033517 0.907135 1.082533 1.081152 1.053018 1.064922 1.056308 6.383723 1.075395
 0.819831 0.947023 1.020759 0.763571 0.723621 0.928093 0.895290 0.915535 -1.193409 0.862427
 0.956721 0.994576 0.967223 0.929149 0.911626 0.990636 0.984110 0.989208 1.467053 0.971548
 1.054326 1.016920 0.940264 1.062079 1.058068 1.042794 1.041516 1.036591 5.684265 1.055244
 0.769136 0.936056 1.029931 0.692889 0.648031 0.897451 0.865268 0.890443 -4.332356 0.816592
 1.119113 1.046965 0.893923 1.128283 1.126977 1.079583 1.091588 1.079667 2.770759 1.111030
 1.052110 1.024537 0.916158 1.045924 1.033689 1.048982 1.048918 1.044550 1.851628 1.057565
 0.675292 0.905805 1.045426 0.572998 0.513955 0.850455 0.806504 0.841358 -1.181461 0.739321
 0.705486 0.913154 1.048720 0.615372 0.564972 0.860424 0.822074 0.853341 -0.093515 0.761119
 0.767076 0.932769 1.040088 0.694570 0.655606 0.888102 0.859707 0.884340 0.049297 0.809996
 1.051137 1.028117 0.917646 1.039690 1.035136 1.034434 1.046959 1.041414 4.633504 1.047562
 1.099293 1.041097 0.898937 1.102631 1.097939 1.070534 1.079342 1.069629 1.884923 1.095036
 0.827013 0.947909 1.020740 0.774761 0.742320 0.923013 0.896698 0.915396 2.970794 0.863035
 1.175190 1.060022 0.884651 1.204548 1.217466 1.099163 1.121839 1.103441 6.849844 1.152602
 0.778322 0.933772 1.029647 0.710576 0.667305 0.902958 0.868139 0.892376 -1.930150 0.825497
 0.874071 0.968955 0.988339 0.823935 0.790888 0.953888 0.933448 0.947683 -2.195589 0.906148
 0.875741 0.969626 0.981211 0.824490 0.791319 0.954677 0.935083 0.949102 -0.806470 0.907641
 0.602473 0.885191 1.079513 0.480406 0.412917 0.810498 0.760047 0.802453 -3.726760 0.676502
 0.556858 0.870645 1.113540 0.426254 0.356561 0.782778 0.728117 0.775180 -5.896278 0.635244
 0.592126 0.880960 1.114093 0.473490 0.410966 0.798090 0.748548 0.791802 -7.141884 0.662870
 0.932919 0.983224 0.973470 0.903242 0.881291 0.980903 0.967325 0.975020 1.439654 0.953692
 0.743016 0.931923 1.026275 0.652743 0.602743 0.882845 0.851978 0.879417 -3.158203 0.793878
 0.936917 0.978535 0.999345 0.919522 0.905301 0.976503 0.962511 0.969653 2.272728 0.953246
 0.457518 0.844376 1.154172 0.296242 0.214317 0.727929 0.666178 0.723583 -10.015552 0.549235
 0.916149 0.977379 0.973757 0.881413 0.861170 0.965632 0.955133 0.963812 6.480177 0.935763
 0.784046 0.943277 1.027604 0.708615 0.672374 0.893445 0.873103 0.895624 -0.134446 0.821371
 0.707373 0.919185 1.054781 0.612965 0.565838 0.855656 0.824369 0.855207 -2.070353 0.758233
 0.872111 0.964209 0.974926 0.823424 0.790309 0.953085 0.931016 0.945181 0.699582 0.905282
 0.903398 0.971109 0.977612 0.868197 0.839926 0.969778 0.948444 0.959609 -0.332517 0.932041
 0.878666 0.963846 1.003832 0.839250 0.812465 0.950780 0.929886 0.943329 -2.019540 0.907037
 1.026595 1.014306 0.932159 1.016897 1.012577 1.019508 1.026525 1.023350 5.676633 1.026045
 0.750512 0.931942 1.036303 0.667163 0.625498 0.878026 0.851905 0.878097 -1.194108 0.794617
 1.079551 1.026193 0.929641 1.091240 1.093635 1.049814 1.057395 1.049018 5.473114 1.072754
 0.917912 0.978391 0.985997 0.885029 0.868992 0.961138 0.954154 0.962467 2.270413 0.933520
 0.842267 0.954303 1.006748 0.790291 0.756849 0.933640 0.908855 0.926058 -0.975994 0.877697
 -1.279955 -1.072486 -1.016238 -1.386712 -1.451855 -1.113512 -1.153156 -1.122913 -2.435040 -1.215098
 -0.392927 -0.045158
 -2.230419 0.527313
 -2.361516 4.227114
 0.526162 0.296049
 0.069793 -0.498787
 0.719334 2.805224
 -0.892602 0.575963
 -0.877348 1.002597
 27.684650 -25.944592
 0.420444 1.314079
 -4.417327 -1.667484
