# Supplementary material for: AMS 3.0: prediction of post-translational modifications
Source: BMC Bioinformatics. 2010 Apr 28;11:210. doi: 10.1186/1471-2105-11-210 (PMC2874555; doi:10.1186/1471-2105-11-210)
Supplement: Additional file 2 — PTM predictor software with training data. PTM_Archive.tar.gz includes the predictor software binaries together with all trained ANNs in tar.gz compressed form. [file 1471-2105-11-210-S2.GZ › PTM_Archive/Abl/R/Rnet12.dat]

 2
 90 12 2
 0.954154 1.024335 1.061364 1.713546 1.042230 1.066251 2.579120 0.989607 1.074922 0.939003 1.064908 1.060772
 0.966232 1.008307 1.020942 0.803954 1.015015 1.019801 0.994819 0.988861 1.014551 0.955474 1.019950 1.019976
 0.993942 0.960900 0.909190 -0.382260 0.938871 0.893425 -0.420093 0.981809 0.853513 0.995041 0.896758 0.907960
 1.007105 0.954489 0.892999 -0.542823 0.928006 0.876705 -0.778254 0.984267 0.836274 1.012344 0.880313 0.892300
 0.981238 0.988432 0.977448 1.442589 0.985010 0.973028 2.678060 0.985911 0.960283 0.977533 0.974013 0.977212
 0.934981 1.033681 1.089882 3.543827 1.063990 1.104059 6.349054 0.982139 1.132013 0.916761 1.101520 1.092464
 0.934752 1.039284 1.097735 2.401678 1.068159 1.107817 3.882639 0.987209 1.127158 0.913498 1.105663 1.097780
 1.006804 0.969277 0.929732 0.563398 0.950182 0.916591 1.283917 0.990643 0.886017 1.010770 0.919095 0.927491
 0.896467 1.082146 1.206864 4.958403 1.142635 1.234313 8.594491 0.985941 1.293254 0.862697 1.228602 1.208696
 1.016010 0.953711 0.888199 -0.683300 0.923109 0.868191 -1.126647 0.988845 0.820793 1.022924 0.872247 0.885613
 0.933925 1.040877 1.103132 2.189554 1.071184 1.113962 3.307103 0.987392 1.135372 0.912245 1.111585 1.103088
 0.949558 1.024251 1.061887 1.555452 1.041243 1.063983 2.289142 0.988847 1.066604 0.931938 1.063162 1.059745
 1.038640 0.920488 0.808913 -1.794770 0.868203 0.777021 -2.823607 0.986324 0.702602 1.053799 0.783509 0.805182
 1.046485 0.920019 0.807050 -1.835049 0.867146 0.776519 -2.934314 0.988827 0.705638 1.064190 0.782828 0.804008
 1.020116 0.951542 0.885321 -0.545006 0.922619 0.869599 -0.849721 0.987797 0.831612 1.030136 0.873143 0.885164
 0.909624 1.053805 1.140452 4.106634 1.102414 1.166728 7.345620 0.976921 1.219878 0.885465 1.162151 1.146903
 0.944700 1.028611 1.073300 1.504348 1.050109 1.079380 2.029474 0.987349 1.090068 0.926513 1.077905 1.072531
 1.022631 0.957974 0.896366 -0.543376 0.928182 0.877025 -0.824212 0.993949 0.832775 1.030805 0.880832 0.893281
 0.978578 1.004762 1.011853 -0.282162 1.007409 1.009164 -1.257322 0.991846 1.001496 0.970926 1.009395 1.010191
 1.036036 0.936922 0.849202 -0.499467 0.892843 0.820683 -0.845699 0.992076 0.756319 1.047922 0.826015 0.843923
 0.980705 0.995134 0.990913 0.067757 0.994151 0.987108 -0.333895 0.989340 0.976243 0.975362 0.987921 0.990233
 0.988022 0.984894 0.965563 -0.549285 0.976535 0.957353 -1.456487 0.988815 0.936477 0.985083 0.959012 0.964187
 1.010618 0.943886 0.866460 -0.929712 0.910903 0.846480 -1.301934 0.981725 0.796787 1.018263 0.850886 0.865903
 1.015939 0.943621 0.864832 -0.865606 0.910956 0.846970 -1.311194 0.982992 0.802135 1.026116 0.851124 0.865437
 1.005628 0.960794 0.908149 0.079953 0.940835 0.898554 0.149702 0.983838 0.872712 1.012429 0.901184 0.910123
 0.954951 1.016893 1.048282 2.888652 1.032421 1.052157 5.184018 0.986003 1.059111 0.941248 1.051267 1.047615
 0.966546 0.997356 0.999899 0.631016 1.004418 1.004451 0.696470 0.981061 1.010290 0.960946 1.004317 1.003587
 1.063125 0.927201 0.816604 -2.046066 0.868748 0.778264 -3.450036 1.002735 0.693722 1.080358 0.785178 0.808057
 0.980480 0.982305 0.963205 0.348664 0.984329 0.971290 0.135142 0.976964 0.982909 0.983608 0.971270 0.971635
 0.992438 0.974912 0.942847 0.643768 0.961147 0.932377 1.235306 0.985967 0.905623 0.992106 0.934530 0.941740
 1.014795 0.949159 0.878114 -0.605111 0.920183 0.862876 -1.083191 0.984285 0.824417 1.024382 0.866530 0.879201
 1.018695 0.942417 0.861802 -0.904091 0.908978 0.843959 -1.584347 0.983440 0.799607 1.029720 0.848269 0.862670
 0.998524 0.966677 0.920606 -0.982937 0.943708 0.901352 -1.543693 0.988300 0.855641 0.997800 0.904911 0.916275
 0.985083 0.990059 0.977112 0.051762 0.981873 0.965765 0.227712 0.991646 0.938905 0.978601 0.967609 0.973155
 0.985982 0.993351 0.985838 0.243979 0.989633 0.979950 0.232668 0.990978 0.965113 0.981527 0.980975 0.984119
 0.990978 0.978395 0.952064 0.636993 0.967318 0.943305 1.009759 0.986375 0.920986 0.990146 0.945144 0.951152
 1.037680 0.926623 0.821829 -1.928488 0.880346 0.796627 -3.366477 0.986207 0.736161 1.053831 0.802264 0.821140
 0.972793 1.011337 1.028575 0.813468 1.018636 1.027946 0.942026 0.992712 1.025508 0.963029 1.027899 1.026845
 1.039807 0.938463 0.848909 -1.913229 0.896369 0.824572 -3.322804 0.992797 0.768275 1.054316 0.829563 0.846277
 1.026131 0.950672 0.878005 -2.134679 0.914476 0.853534 -4.088161 0.993453 0.797032 1.034160 0.858135 0.873448
 0.992776 0.971357 0.933462 0.016657 0.954752 0.920506 0.119324 0.985227 0.888115 0.992421 0.923115 0.931875
 0.992710 0.970842 0.932308 -0.000768 0.953931 0.919167 0.103740 0.985034 0.886155 0.992318 0.921856 0.930619
 0.992666 0.970737 0.931971 -0.005466 0.953816 0.918770 0.099517 0.984962 0.885583 0.992228 0.921385 0.930334
 0.996235 0.985416 0.966152 0.500098 0.977001 0.959590 0.552303 0.990839 0.943150 0.996091 0.960944 0.965286
 0.995905 0.983766 0.962274 0.442460 0.974384 0.954944 0.500702 0.990113 0.936641 0.995638 0.956514 0.961368
 0.990244 0.960848 0.908823 -0.348548 0.938009 0.890923 -0.207663 0.981049 0.846568 0.989512 0.894660 0.906469
 0.989365 0.957155 0.900418 -0.471897 0.932368 0.880959 -0.318293 0.979591 0.832561 0.988673 0.885059 0.898016
 0.996054 0.984754 0.964601 0.477284 0.975911 0.957800 0.531908 0.990568 0.940519 0.995878 0.959142 0.963808
 0.991182 0.964531 0.917722 -0.217011 0.944085 0.901668 -0.089898 0.982547 0.861604 0.990574 0.904886 0.915736
 0.996518 0.986487 0.968598 0.535719 0.978629 0.962466 0.584383 0.991217 0.947262 0.996323 0.963664 0.967798
 0.989855 0.988311 0.974119 0.865195 0.979611 0.963750 1.671170 0.992040 0.939580 0.985542 0.965362 0.970554
 0.997081 0.976408 0.945346 0.318706 0.960424 0.931309 0.822770 0.990296 0.898377 0.995904 0.933837 0.941830
 0.969291 0.985122 0.969499 0.877600 0.981895 0.964832 1.744755 0.979507 0.949259 0.963301 0.966152 0.970425
 0.971050 0.989135 0.978563 1.084677 0.988977 0.977234 1.835917 0.981043 0.969397 0.966117 0.977965 0.980583
 0.978162 0.994724 0.990438 0.875694 0.995172 0.988809 1.152233 0.986655 0.981751 0.973273 0.989256 0.990979
 0.949915 1.019951 1.054743 2.647846 1.039248 1.062133 4.581938 0.984217 1.075194 0.935723 1.060897 1.055999
 1.009163 0.969403 0.926904 -0.427214 0.946523 0.908648 -0.745191 0.993725 0.867274 1.010764 0.911874 0.922107
 0.982821 0.996440 0.991100 0.925746 0.995304 0.987630 1.266211 0.990654 0.977199 0.977942 0.988461 0.990760
 0.968072 1.016196 1.043969 2.424309 1.026696 1.044043 4.007457 0.992421 1.044143 0.956061 1.043400 1.040975
 1.013755 0.957397 0.896426 -1.492610 0.929423 0.878258 -3.020441 0.989268 0.834892 1.019992 0.881957 0.894319
 0.943910 1.032483 1.081112 1.612963 1.056102 1.088423 2.357349 0.988578 1.102002 0.925365 1.086695 1.080642
 0.955396 1.019602 1.049900 1.174394 1.033108 1.050618 1.598308 0.989465 1.049559 0.939781 1.050015 1.047687
 1.020444 0.936554 0.850160 -0.992754 0.896981 0.825555 -1.302865 0.984039 0.766912 1.030434 0.830569 0.847617
 1.022813 0.940824 0.860226 -0.550694 0.904171 0.838621 -0.602841 0.985869 0.787348 1.033437 0.843137 0.858475
 1.018744 0.952667 0.887586 -0.218303 0.924000 0.871478 -0.246604 0.987815 0.832893 1.027777 0.875021 0.886999
 0.954888 1.013176 1.036209 1.945766 1.029166 1.043812 3.642743 0.982681 1.056177 0.943890 1.042676 1.039147
 0.945649 1.028505 1.071757 1.314595 1.049382 1.077466 1.727338 0.987987 1.087296 0.927745 1.076066 1.071070
 1.010540 0.967881 0.923207 0.999950 0.946146 0.908439 1.797131 0.992343 0.874255 1.015119 0.911305 0.920627
 0.938597 1.039678 1.102059 2.781195 1.070539 1.115385 4.543828 0.987042 1.143234 0.919493 1.112694 1.103202
 1.012875 0.958585 0.902880 -0.617501 0.930977 0.883522 -1.278794 0.989860 0.838588 1.017790 0.887162 0.899158
 0.993237 0.980719 0.953220 -0.313186 0.968033 0.942037 -1.054022 0.990294 0.914194 0.991322 0.944208 0.951172
 0.989252 0.980673 0.954543 -0.016715 0.969026 0.943811 -0.327287 0.988048 0.916917 0.986488 0.945945 0.952778
 1.038221 0.920738 0.809315 -2.028857 0.870481 0.780559 -3.033863 0.984658 0.712359 1.054578 0.786720 0.807346
 1.056116 0.909857 0.780584 -2.760642 0.851426 0.749241 -4.382816 0.987823 0.675475 1.078415 0.756091 0.779195
 1.057094 0.916822 0.796004 -2.995178 0.862282 0.767398 -5.129062 0.990458 0.700456 1.079128 0.773721 0.794858
 0.984949 0.990982 0.981248 0.881463 0.985872 0.974041 1.168436 0.989870 0.956179 0.980232 0.975265 0.979064
 1.012166 0.951827 0.882652 -1.649605 0.922617 0.865182 -2.822948 0.985547 0.821643 1.019597 0.869173 0.882306
 0.998417 0.988867 0.976800 1.307511 0.981018 0.969119 1.797104 0.994723 0.952224 0.997255 0.970206 0.973955
 1.078542 0.889456 0.725318 -4.860656 0.817169 0.689646 -8.157750 0.988332 0.604727 1.109876 0.697852 0.725787
 0.983718 0.983448 0.967131 1.915770 0.977464 0.961744 3.773124 0.984534 0.947036 0.981377 0.962961 0.966921
 1.011470 0.955504 0.893278 0.034875 0.931211 0.881646 0.228027 0.984779 0.851335 1.020355 0.884817 0.895294
 1.025414 0.939686 0.854740 -0.671896 0.904182 0.836749 -1.001650 0.985006 0.792463 1.038598 0.841018 0.855788
 0.984802 0.978256 0.953873 0.190687 0.966404 0.941967 0.214813 0.985157 0.912949 0.980982 0.944079 0.951052
 0.987103 0.985711 0.970486 0.116003 0.976164 0.958905 -0.209352 0.989948 0.932067 0.982242 0.960788 0.966454
 1.000732 0.978348 0.950650 -0.432114 0.964167 0.939119 -1.365661 0.991529 0.912428 1.001102 0.941187 0.947841
 0.962585 1.006049 1.021664 2.381594 1.016892 1.026344 4.042827 0.983213 1.032928 0.953867 1.025661 1.023624
 1.015710 0.949026 0.878236 -0.668070 0.919980 0.863414 -1.074869 0.984600 0.826154 1.025731 0.867099 0.879381
 0.962935 1.018892 1.051510 2.288059 1.033971 1.056030 3.725469 0.990251 1.065785 0.951118 1.055032 1.050853
 0.990824 0.982757 0.963253 0.740426 0.976410 0.959452 0.986453 0.986513 0.948695 0.991231 0.960617 0.964264
 1.001834 0.971283 0.933750 -0.410992 0.952947 0.919962 -0.878751 0.989241 0.887361 1.003245 0.922544 0.931083
 -1.012201 -1.048608 -1.113083 -2.672727 -1.076988 -1.135316 -2.497897 -1.026322 -1.190287 -1.012910 -1.130586 -1.115908
 -1.548484 2.913443
 -0.088205 2.021746
 1.495206 2.189608
 9.641713 -9.998893
 -0.297944 1.025178
 0.481816 0.781639
 18.826057 -17.804575
 -0.284459 3.051145
 -1.160459 -1.628273
 -2.526859 2.306727
 0.533886 0.902645
 0.662983 1.268963
 -6.064316 -6.630807
 0.954159 1.024338 1.061365 1.711380 1.042232 1.066251 2.575247 0.989610 1.074922 0.939007 1.064909 1.060773
 0.966237 1.008310 1.020944 0.801341 1.015017 1.019801 0.990087 0.988865 1.014550 0.955479 1.019951 1.019978
 0.993947 0.960902 0.909191 -0.383533 0.938873 0.893426 -0.422699 0.981813 0.853513 0.995046 0.896759 0.907962
 1.007109 0.954491 0.893000 -0.543849 0.928008 0.876706 -0.780502 0.984270 0.836275 1.012349 0.880314 0.892301
 0.981242 0.988435 0.977449 1.441052 0.985012 0.973029 2.675012 0.985914 0.960283 0.977537 0.974014 0.977213
 0.934981 1.033681 1.089882 3.544850 1.063990 1.104060 6.351071 0.982139 1.132014 0.916761 1.101520 1.092465
 0.934760 1.039288 1.097737 2.397419 1.068163 1.107818 3.874797 0.987215 1.127157 0.913507 1.105664 1.097782
 1.006803 0.969276 0.929732 0.564608 0.950182 0.916592 1.286099 0.990642 0.886018 1.010768 0.919095 0.927491
 0.896478 1.082152 1.206866 4.952511 1.142639 1.234315 8.583592 0.985950 1.293252 0.862710 1.228603 1.208699
 1.016013 0.953713 0.888199 -0.684049 0.923110 0.868192 -1.128202 0.988847 0.820793 1.022927 0.872248 0.885614
 0.933926 1.040878 1.103132 2.189844 1.071184 1.113962 3.307865 0.987392 1.135373 0.912246 1.111585 1.103088
 0.949560 1.024252 1.061887 1.555276 1.041244 1.063984 2.289011 0.988849 1.066605 0.931940 1.063163 1.059745
 1.038641 0.920489 0.808914 -1.793812 0.868203 0.777021 -2.822186 0.986325 0.702603 1.053800 0.783510 0.805183
 1.046485 0.920019 0.807050 -1.833964 0.867146 0.776519 -2.932636 0.988828 0.705639 1.064191 0.782829 0.804008
 1.020116 0.951542 0.885321 -0.543707 0.922619 0.869600 -0.847472 0.987797 0.831613 1.030136 0.873144 0.885165
 0.909626 1.053806 1.140453 4.105501 1.102415 1.166728 7.343694 0.976923 1.219878 0.885468 1.162152 1.146903
 0.944701 1.028612 1.073300 1.505282 1.050110 1.079380 2.031378 0.987349 1.090069 0.926514 1.077905 1.072531
 1.022632 0.957975 0.896366 -0.544106 0.928183 0.877025 -0.825738 0.993950 0.832776 1.030806 0.880833 0.893281
 0.978577 1.004761 1.011853 -0.279560 1.007408 1.009165 -1.252432 0.991845 1.001497 0.970925 1.009395 1.010191
 1.036039 0.936924 0.849203 -0.500549 0.892844 0.820684 -0.848054 0.992078 0.756320 1.047925 0.826015 0.843924
 0.980707 0.995135 0.990914 0.067524 0.994152 0.987108 -0.334022 0.989342 0.976243 0.975364 0.987921 0.990233
 0.988023 0.984895 0.965563 -0.549014 0.976535 0.957354 -1.455722 0.988816 0.936477 0.985084 0.959012 0.964187
 1.010620 0.943888 0.866461 -0.929690 0.910905 0.846481 -1.302298 0.981727 0.796788 1.018265 0.850887 0.865904
 1.015941 0.943622 0.864833 -0.865958 0.910957 0.846971 -1.312268 0.982994 0.802136 1.026118 0.851125 0.865437
 1.005630 0.960796 0.908150 0.079152 0.940836 0.898555 0.147791 0.983839 0.872712 1.012431 0.901185 0.910123
 0.954956 1.016896 1.048283 2.885930 1.032423 1.052158 5.179027 0.986007 1.059111 0.941254 1.051268 1.047616
 0.966547 0.997356 0.999899 0.631395 1.004418 1.004452 0.697347 0.981061 1.010290 0.960947 1.004317 1.003587
 1.063126 0.927202 0.816604 -2.046341 0.868748 0.778264 -3.450748 1.002736 0.693722 1.080359 0.785178 0.808057
 0.980480 0.982305 0.963205 0.348759 0.984329 0.971291 0.135424 0.976965 0.982909 0.983609 0.971271 0.971635
 0.992437 0.974911 0.942847 0.645702 0.961147 0.932378 1.238521 0.985966 0.905625 0.992105 0.934530 0.941741
 1.014792 0.949158 0.878114 -0.603316 0.920182 0.862876 -1.080148 0.984283 0.824419 1.024379 0.866530 0.879201
 1.018692 0.942416 0.861802 -0.902277 0.908977 0.843959 -1.581225 0.983437 0.799609 1.029717 0.848270 0.862670
 0.998531 0.966681 0.920608 -0.985209 0.943711 0.901353 -1.547858 0.988305 0.855641 0.997808 0.904912 0.916276
 0.985090 0.990063 0.977114 0.049185 0.981876 0.965766 0.223077 0.991652 0.938905 0.978608 0.967610 0.973156
 0.985988 0.993354 0.985840 0.241847 0.989635 0.979951 0.228799 0.990982 0.965112 0.981534 0.980976 0.984120
 0.990979 0.978395 0.952064 0.637253 0.967318 0.943306 1.009897 0.986376 0.920987 0.990148 0.945145 0.951152
 1.037677 0.926622 0.821828 -1.926655 0.880345 0.796627 -3.363312 0.986205 0.736163 1.053829 0.802264 0.821140
 0.972796 1.011338 1.028576 0.813349 1.018636 1.027947 0.941776 0.992714 1.025508 0.963031 1.027900 1.026846
 1.039805 0.938462 0.848909 -1.911883 0.896368 0.824572 -3.320509 0.992796 0.768277 1.054314 0.829563 0.846277
 1.026134 0.950673 0.878006 -2.134762 0.914477 0.853535 -4.088225 0.993455 0.797032 1.034163 0.858135 0.873448
 0.992779 0.971359 0.933463 0.015846 0.954754 0.920507 0.117719 0.985229 0.888115 0.992424 0.923116 0.931876
 0.992713 0.970844 0.932309 -0.001592 0.953932 0.919167 0.102107 0.985036 0.886155 0.992322 0.921857 0.930620
 0.992669 0.970739 0.931971 -0.006295 0.953817 0.918771 0.097876 0.984965 0.885584 0.992231 0.921386 0.930335
 0.996236 0.985417 0.966152 0.499686 0.977002 0.959590 0.551487 0.990840 0.943150 0.996093 0.960944 0.965286
 0.995907 0.983767 0.962275 0.442001 0.974385 0.954944 0.499792 0.990114 0.936641 0.995640 0.956515 0.961369
 0.990248 0.960850 0.908824 -0.349659 0.938011 0.890924 -0.209864 0.981052 0.846569 0.989516 0.894661 0.906470
 0.989369 0.957158 0.900420 -0.473110 0.932370 0.880960 -0.320696 0.979594 0.832562 0.988678 0.885060 0.898017
 0.996055 0.984755 0.964601 0.476853 0.975912 0.957800 0.531055 0.990569 0.940519 0.995879 0.959143 0.963808
 0.991185 0.964533 0.917722 -0.218014 0.944086 0.901669 -0.091884 0.982550 0.861605 0.990578 0.904887 0.915737
 0.996519 0.986488 0.968598 0.535337 0.978630 0.962466 0.583626 0.991218 0.947262 0.996325 0.963664 0.967798
 0.989853 0.988310 0.974119 0.867088 0.979610 0.963751 1.674544 0.992038 0.939582 0.985539 0.965362 0.970554
 0.997079 0.976407 0.945346 0.320937 0.960424 0.931310 0.826787 0.990294 0.898378 0.995901 0.933837 0.941830
 0.969297 0.985125 0.969500 0.875416 0.981897 0.964833 1.740636 0.979512 0.949258 0.963308 0.966153 0.970426
 0.971056 0.989138 0.978565 1.082349 0.988979 0.977235 1.831590 0.981048 0.969397 0.966124 0.977966 0.980584
 0.978167 0.994727 0.990439 0.873649 0.995174 0.988809 1.148423 0.986659 0.981751 0.973279 0.989257 0.990980
 0.949918 1.019952 1.054744 2.646632 1.039249 1.062134 4.579551 0.984219 1.075194 0.935726 1.060897 1.056000
 1.009161 0.969402 0.926903 -0.424956 0.946523 0.908649 -0.741129 0.993723 0.867276 1.010762 0.911874 0.922107
 0.982823 0.996442 0.991100 0.924106 0.995305 0.987630 1.263188 0.990656 0.977199 0.977946 0.988461 0.990761
 0.968071 1.016195 1.043969 2.426530 1.026696 1.044043 4.011627 0.992420 1.044144 0.956060 1.043400 1.040975
 1.013758 0.957398 0.896427 -1.493232 0.929424 0.878258 -3.021676 0.989270 0.834893 1.019994 0.881958 0.894320
 0.943907 1.032481 1.081112 1.616348 1.056101 1.088423 2.363542 0.988575 1.102004 0.925362 1.086695 1.080642
 0.955392 1.019601 1.049899 1.178053 1.033107 1.050618 1.605009 0.989462 1.049561 0.939777 1.050016 1.047686
 1.020450 0.936557 0.850161 -0.995924 0.896984 0.825556 -1.309018 0.984044 0.766912 1.030440 0.830570 0.847619
 1.022820 0.940827 0.860227 -0.554525 0.904174 0.838622 -0.610130 0.985874 0.787348 1.033444 0.843138 0.858477
 1.018750 0.952670 0.887587 -0.221941 0.924002 0.871478 -0.253465 0.987820 0.832892 1.027784 0.875021 0.887000
 0.954892 1.013177 1.036210 1.945175 1.029167 1.043813 3.641649 0.982684 1.056176 0.943893 1.042677 1.039148
 0.945647 1.028504 1.071757 1.317339 1.049382 1.077466 1.732316 0.987985 1.087298 0.927742 1.076066 1.071070
 1.010543 0.967883 0.923208 0.998138 0.946147 0.908439 1.793822 0.992346 0.874255 1.015123 0.911306 0.920628
 0.938596 1.039677 1.102059 2.782936 1.070538 1.115385 4.546925 0.987041 1.143235 0.919491 1.112695 1.103202
 1.012877 0.958587 0.902880 -0.618707 0.930978 0.883522 -1.281201 0.989861 0.838588 1.017793 0.887163 0.899159
 0.993239 0.980720 0.953221 -0.313907 0.968034 0.942037 -1.055613 0.990295 0.914195 0.991323 0.944208 0.951172
 0.989255 0.980674 0.954544 -0.017683 0.969027 0.943811 -0.329327 0.988050 0.916918 0.986491 0.945945 0.952779
 1.038225 0.920740 0.809316 -2.029891 0.870483 0.780560 -3.035903 0.984662 0.712360 1.054583 0.786721 0.807347
 1.056120 0.909859 0.780585 -2.761513 0.851428 0.749242 -4.384492 0.987827 0.675475 1.078420 0.756092 0.779196
 1.057098 0.916824 0.796005 -2.996071 0.862284 0.767399 -5.130775 0.990461 0.700456 1.079133 0.773722 0.794859
 0.984952 0.990983 0.981248 0.879423 0.985873 0.974041 1.164538 0.989872 0.956179 0.980236 0.975266 0.979065
 1.012170 0.951829 0.882653 -1.650826 0.922618 0.865183 -2.825485 0.985549 0.821643 1.019601 0.869174 0.882307
 0.998418 0.988868 0.976800 1.306927 0.981019 0.969119 1.796039 0.994724 0.952224 0.997256 0.970206 0.973955
 1.078548 0.889459 0.725319 -4.862358 0.817172 0.689647 -8.161237 0.988336 0.604728 1.109883 0.697853 0.725788
 0.983720 0.983449 0.967132 1.915819 0.977465 0.961745 3.773237 0.984535 0.947037 0.981379 0.962961 0.966921
 1.011472 0.955505 0.893278 0.033841 0.931212 0.881646 0.225706 0.984781 0.851336 1.020357 0.884818 0.895294
 1.025417 0.939688 0.854740 -0.673213 0.904184 0.836750 -1.004463 0.985008 0.792464 1.038601 0.841019 0.855789
 0.984807 0.978259 0.953874 0.189273 0.966406 0.941968 0.212371 0.985161 0.912949 0.980987 0.944079 0.951053
 0.987108 0.985714 0.970487 0.114576 0.976166 0.958906 -0.211842 0.989952 0.932067 0.982247 0.960789 0.966455
 1.000734 0.978349 0.950650 -0.432421 0.964168 0.939119 -1.366100 0.991530 0.912428 1.001104 0.941187 0.947842
 0.962589 1.006051 1.021665 2.380068 1.016894 1.026345 4.040002 0.983216 1.032928 0.953871 1.025662 1.023625
 1.015710 0.949026 0.878236 -0.667794 0.919980 0.863414 -1.074599 0.984600 0.826154 1.025731 0.867100 0.879381
 0.962939 1.018894 1.051511 2.286688 1.033973 1.056031 3.723104 0.990253 1.065784 0.951122 1.055033 1.050854
 0.990826 0.982757 0.963253 0.739497 0.976410 0.959452 0.984712 0.986514 0.948695 0.991232 0.960618 0.964264
 1.001838 0.971285 0.933751 -0.412835 0.952949 0.919963 -0.882136 0.989244 0.887361 1.003250 0.922544 0.931084
 -1.012196 -1.048605 -1.113082 -2.674105 -1.076986 -1.135315 -2.500627 -1.026318 -1.190286 -1.012905 -1.130584 -1.115906
 -1.550601 2.914950
 -0.090322 2.023254
 1.493091 2.191114
 9.639774 -9.997211
 -0.300061 1.026685
 0.479701 0.783144
 18.823231 -17.802027
 -0.286576 3.052653
 -1.162573 -1.626769
 -2.528976 2.308234
 0.531771 0.904151
 0.660867 1.270469
 -6.066441 -6.629294
