# Supplementary material for: AMS 3.0: prediction of post-translational modifications
Source: BMC Bioinformatics. 2010 Apr 28;11:210. doi: 10.1186/1471-2105-11-210 (PMC2874555; doi:10.1186/1471-2105-11-210)
Supplement: Additional file 2 — PTM predictor software with training data. PTM_Archive.tar.gz includes the predictor software binaries together with all trained ANNs in tar.gz compressed form. [file 1471-2105-11-210-S2.GZ › PTM_Archive/Abl/R/Rnet14.dat]

 2
 90 14 2
 1.087594 0.975747 3.091901 1.053368 0.988424 1.083582 1.082192 1.002735 1.005696 1.002832 1.011948 1.005886 1.040138 1.060484
 1.007948 0.980505 1.073506 1.018727 0.987270 1.012265 1.013018 0.996906 0.998165 0.996312 1.001629 0.998209 1.013746 1.019552
 0.797938 0.988480 -0.572734 0.923284 0.980439 0.823370 0.829842 0.976789 0.975514 0.975652 0.970545 0.974992 0.940114 0.908708
 0.778039 0.995526 -1.077475 0.909217 0.982933 0.804000 0.810711 0.976037 0.974121 0.975643 0.967610 0.973710 0.930019 0.893115
 0.940910 0.986255 3.315690 0.982085 0.985191 0.950228 0.952390 0.989130 0.989256 0.989189 0.989613 0.989451 0.985591 0.978191
 1.153626 0.967722 7.915617 1.079850 0.984780 1.144405 1.141999 1.003439 1.006739 1.008311 1.018373 1.008698 1.065254 1.093115
 1.149214 0.967683 4.559311 1.084990 0.987494 1.141021 1.138557 1.006592 1.009796 1.007335 1.020549 1.010518 1.065999 1.097056
 0.854748 0.996598 1.864728 0.940276 0.987518 0.869810 0.873451 0.984383 0.983129 0.980567 0.977514 0.981836 0.949579 0.929046
 1.364108 0.952327 10.460479 1.180045 0.988779 1.334348 1.326457 1.022959 1.029162 1.025706 1.048605 1.030719 1.140095 1.208752
 0.763897 1.000101 -1.424324 0.903928 0.985308 0.790077 0.796563 0.977646 0.975589 0.974448 0.967207 0.974375 0.922911 0.885960
 1.162603 0.966723 3.923994 1.090031 0.987306 1.152679 1.149572 1.007825 1.011816 1.009090 1.022349 1.012761 1.069458 1.103019
 1.080134 0.971759 2.738799 1.053994 0.986477 1.076956 1.075478 1.001399 1.004317 0.999295 1.010630 1.003906 1.037938 1.060218
 0.612845 1.007213 -3.487677 0.835568 0.981819 0.653514 0.663835 0.963957 0.960302 0.959126 0.945241 0.958141 0.868643 0.806020
 0.617795 1.012763 -3.597409 0.833856 0.984766 0.656828 0.666753 0.965528 0.961562 0.961459 0.946092 0.959574 0.868225 0.804602
 0.774683 1.004086 -1.057240 0.901998 0.986193 0.799248 0.805746 0.977276 0.974968 0.977401 0.967218 0.974527 0.924986 0.885520
 1.252823 0.958377 9.356247 1.124640 0.983632 1.236919 1.233226 1.009328 1.013659 1.020082 1.031817 1.017521 1.106613 1.146560
 1.107206 0.970346 2.161486 1.064066 0.986384 1.101753 1.099985 1.002717 1.005618 1.002179 1.013655 1.005637 1.047963 1.072793
 0.784335 1.005518 -0.778054 0.910970 0.989140 0.806829 0.812297 0.982056 0.980067 0.977409 0.971246 0.978269 0.927137 0.894118
 0.996249 0.986803 -2.291878 1.010084 0.989118 0.999903 1.000393 0.997510 0.998399 0.995584 1.000104 0.997868 1.005420 1.009814
 0.694474 1.007649 -1.027156 0.869483 0.985834 0.724138 0.731193 0.972154 0.969418 0.964190 0.955805 0.966408 0.890630 0.845336
 0.961408 0.986428 -0.512739 0.992690 0.987795 0.969079 0.970951 0.992568 0.992989 0.992078 0.993788 0.992919 0.993822 0.990246
 0.910276 0.988813 -2.046488 0.970596 0.986729 0.922928 0.926000 0.988425 0.988211 0.987087 0.986799 0.987819 0.975862 0.964141
 0.722501 0.996286 -1.608294 0.886642 0.980630 0.755332 0.763982 0.971243 0.968707 0.971607 0.960699 0.968554 0.913882 0.866351
 0.727486 1.000456 -1.668611 0.885209 0.982926 0.759500 0.768246 0.972439 0.969691 0.974908 0.961829 0.970004 0.915211 0.865662
 0.819550 0.997718 0.149994 0.922917 0.984674 0.841816 0.847989 0.979526 0.977621 0.983687 0.973659 0.978578 0.945659 0.910579
 1.070992 0.974445 6.652428 1.043255 0.985071 1.067904 1.066775 0.998246 1.000720 0.997939 1.006592 1.001001 1.031422 1.049237
 0.990747 0.980860 0.963766 1.002201 0.984202 0.998141 1.000509 0.990955 0.991353 0.997864 0.996146 0.993513 1.009276 1.003594
 0.622250 1.020535 -4.025025 0.839651 0.991945 0.657114 0.665267 0.972953 0.969533 0.960497 0.950446 0.964955 0.863436 0.808625
 0.943157 0.989598 0.222790 0.972145 0.983712 0.956415 0.961336 0.986527 0.985218 1.000707 0.989185 0.989487 0.995268 0.971257
 0.871205 0.990132 1.732659 0.952104 0.984229 0.887473 0.891377 0.984218 0.983661 0.982786 0.980566 0.983063 0.961506 0.942723
 0.757152 1.000634 -1.547608 0.896988 0.984448 0.785905 0.793775 0.975182 0.972564 0.978267 0.965829 0.973130 0.924861 0.879688
 0.725088 1.001473 -2.015495 0.882751 0.983117 0.757045 0.765825 0.972133 0.969257 0.974870 0.961190 0.969562 0.913740 0.863165
 0.811261 0.990289 -1.674361 0.931548 0.983563 0.833478 0.838565 0.980411 0.979737 0.974533 0.973636 0.977786 0.940955 0.916781
 0.920725 0.986671 0.492285 0.979887 0.987287 0.931326 0.933344 0.990590 0.991059 0.984653 0.988999 0.989257 0.977825 0.973286
 0.950192 0.989355 0.252756 0.987662 0.988512 0.957912 0.959537 0.992661 0.993105 0.990517 0.992886 0.992456 0.987953 0.983923
 0.891297 0.989780 0.984010 0.959904 0.984927 0.905392 0.908966 0.985737 0.985168 0.984658 0.983010 0.984777 0.967907 0.952250
 0.648218 1.010013 -4.204129 0.847777 0.984273 0.686546 0.696713 0.967379 0.963540 0.967730 0.951305 0.963109 0.884209 0.821689
 1.028328 0.984263 0.705593 1.024764 0.990227 1.028420 1.028015 0.999511 1.001877 0.997664 1.004955 1.001822 1.015861 1.026650
 0.698182 1.013188 -4.136565 0.869604 0.988550 0.729413 0.737513 0.974265 0.971155 0.971496 0.959022 0.969769 0.897228 0.846435
 0.739195 1.004672 -5.403005 0.894014 0.987695 0.766561 0.773172 0.977866 0.975758 0.971937 0.965209 0.973560 0.912382 0.873459
 0.846952 0.989367 0.204461 0.943604 0.982638 0.866402 0.871098 0.982051 0.981382 0.980470 0.977705 0.980662 0.954890 0.932426
 0.844247 0.989158 0.190328 0.942620 0.982522 0.863962 0.868919 0.981753 0.981019 0.980064 0.977317 0.980370 0.954044 0.931190
 0.843513 0.989116 0.186472 0.942281 0.982459 0.863326 0.868288 0.981676 0.980962 0.979928 0.977201 0.980319 0.953833 0.930856
 0.922197 0.995484 0.595569 0.971290 0.987491 0.932049 0.934505 0.989693 0.990018 0.989461 0.988611 0.989729 0.976976 0.965615
 0.913221 0.994575 0.548934 0.968080 0.986988 0.924225 0.926973 0.989127 0.989048 0.988591 0.987346 0.988900 0.974271 0.961657
 0.790110 0.985374 -0.090987 0.922684 0.978440 0.816746 0.823317 0.975505 0.974480 0.973125 0.969367 0.973607 0.938022 0.907265
 0.770988 0.984026 -0.190853 0.915637 0.977001 0.799924 0.807159 0.973313 0.972231 0.970688 0.966605 0.971180 0.932312 0.898698
 0.918666 0.995143 0.577192 0.969996 0.987245 0.928915 0.931487 0.989535 0.989660 0.989152 0.988101 0.989371 0.976006 0.964100
 0.810624 0.986885 0.015346 0.930127 0.979975 0.834601 0.840515 0.977892 0.976984 0.975728 0.972412 0.976158 0.944062 0.916334
 0.927766 0.995955 0.624438 0.973374 0.987829 0.936902 0.939188 0.990211 0.990442 0.990016 0.989479 0.990349 0.978649 0.968018
 0.923777 0.989344 2.162462 0.977498 0.988223 0.933163 0.934899 0.990678 0.991066 0.985506 0.988574 0.989500 0.976495 0.971247
 0.868752 0.991898 1.206419 0.952741 0.986522 0.883910 0.887289 0.985745 0.985462 0.980949 0.980902 0.983836 0.958059 0.942392
 0.915940 0.978822 2.355682 0.975803 0.980137 0.930907 0.934933 0.984746 0.984844 0.987034 0.986192 0.985551 0.983983 0.970855
 0.940544 0.981465 2.319012 0.983589 0.982630 0.952789 0.956194 0.987580 0.987589 0.991723 0.989867 0.988901 0.992044 0.980682
 0.964798 0.986027 1.261609 0.993107 0.986043 0.972480 0.974474 0.991911 0.992327 0.993589 0.994065 0.992959 0.996409 0.991273
 1.082811 0.973572 5.684009 1.048813 0.985157 1.080033 1.079344 0.998977 1.001664 1.002020 1.009265 1.002868 1.039569 1.056228
 0.833869 0.997226 -0.827810 0.936327 0.988511 0.851164 0.854912 0.984136 0.983499 0.977374 0.976600 0.981236 0.943029 0.922832
 0.961130 0.988234 1.404688 0.993201 0.988732 0.968940 0.970890 0.994118 0.994305 0.994131 0.995215 0.994461 0.995146 0.990674
 1.061846 0.981117 4.910079 1.038093 0.988995 1.056831 1.054938 1.000439 1.002934 0.996456 1.006560 1.001890 1.022776 1.042167
 0.780362 0.999687 -3.921813 0.910912 0.985855 0.805212 0.811506 0.979113 0.977267 0.976908 0.969832 0.976180 0.929601 0.894330
 1.118675 0.971740 2.895887 1.070133 0.988111 1.112856 1.110803 1.005278 1.008604 1.005397 1.017039 1.009112 1.053350 1.079699
 1.056727 0.975333 2.016261 1.043097 0.987300 1.055718 1.054940 1.000068 1.002747 0.997761 1.008112 1.002331 1.029317 1.047394
 0.694181 0.998901 -1.239722 0.871999 0.980626 0.727568 0.736067 0.968651 0.965878 0.965663 0.955257 0.964581 0.898350 0.848996
 0.721898 1.001668 -0.393863 0.880862 0.983040 0.751557 0.759341 0.971596 0.968884 0.969660 0.958951 0.967872 0.906281 0.860062
 0.778245 1.002421 -0.088658 0.904360 0.985897 0.802536 0.808825 0.977508 0.975288 0.977668 0.967795 0.975016 0.926610 0.888007
 1.049095 0.977250 4.279671 1.032936 0.985452 1.051214 1.051935 0.997761 0.998844 1.002771 1.006121 1.000835 1.031402 1.038353
 1.100389 0.971904 2.205738 1.062080 0.987617 1.095856 1.094356 1.002855 1.005589 1.002069 1.013522 1.005617 1.047068 1.070367
 0.841057 0.998003 2.357801 0.935221 0.987965 0.857793 0.861786 0.984067 0.982904 0.980316 0.976692 0.981448 0.945939 0.922888
 1.173518 0.969846 6.055427 1.089116 0.988002 1.161124 1.157512 1.007295 1.011215 1.009681 1.022482 1.012378 1.069569 1.103286
 0.794683 0.997722 -1.614362 0.916407 0.985067 0.816203 0.821277 0.979176 0.977666 0.973880 0.969634 0.975711 0.929496 0.900436
 0.883586 0.991484 -1.518904 0.960847 0.987788 0.898708 0.902280 0.988100 0.987729 0.985381 0.984830 0.986910 0.967262 0.952017
 0.885972 0.989113 -0.549636 0.962255 0.986056 0.901278 0.904965 0.987082 0.986834 0.984784 0.984429 0.986068 0.968670 0.953819
 0.619214 1.008090 -3.475571 0.835904 0.981498 0.660285 0.671147 0.963739 0.959733 0.962602 0.946105 0.958773 0.873182 0.807521
 0.571574 1.017999 -5.238723 0.810608 0.984473 0.616619 0.628554 0.961846 0.956779 0.961403 0.940422 0.955898 0.855019 0.778606
 0.604437 1.020893 -6.168645 0.823822 0.986990 0.645619 0.656625 0.966052 0.961424 0.966242 0.945918 0.960745 0.865851 0.794169
 0.943282 0.987090 1.560479 0.984768 0.986612 0.951274 0.952911 0.990873 0.991386 0.987901 0.990457 0.990356 0.984373 0.980394
 0.754210 0.999533 -3.036241 0.900710 0.984857 0.783903 0.791553 0.976683 0.974413 0.977465 0.967237 0.974415 0.925508 0.882771
 0.945920 0.993464 2.335348 0.979213 0.989756 0.950739 0.951743 0.991948 0.992029 0.987874 0.989588 0.990754 0.978573 0.974757
 0.471639 1.030246 -9.300366 0.764618 0.986453 0.527793 0.543109 0.956856 0.950137 0.959393 0.929911 0.949914 0.824393 0.725375
 0.924799 0.986435 5.056973 0.972786 0.983944 0.935350 0.937959 0.986650 0.986557 0.986866 0.985824 0.986573 0.978527 0.967871
 0.790253 1.000198 0.073871 0.909640 0.985472 0.815765 0.823021 0.977900 0.975504 0.982643 0.970306 0.976632 0.936572 0.895211
 0.716055 1.005528 -1.574137 0.876024 0.984749 0.748395 0.757298 0.972273 0.968804 0.975618 0.960041 0.969341 0.909239 0.855602
 0.886488 0.984210 0.457359 0.961244 0.982044 0.900739 0.903865 0.983540 0.983618 0.979512 0.980929 0.982290 0.964833 0.952667
 0.917804 0.986250 -0.208976 0.974830 0.985372 0.927395 0.929107 0.988089 0.988576 0.981838 0.985951 0.986578 0.972791 0.968148
 0.889352 0.994404 -1.538142 0.957595 0.987641 0.901392 0.904068 0.987047 0.986755 0.983201 0.982943 0.985424 0.962514 0.948933
 1.029809 0.978975 5.080796 1.020893 0.984260 1.031441 1.032087 0.994798 0.995809 0.997861 1.000703 0.996913 1.019020 1.024300
 0.759452 1.001243 -1.146082 0.896237 0.984586 0.787601 0.795347 0.975089 0.972525 0.978553 0.965590 0.973095 0.924581 0.879191
 1.083094 0.979184 4.869713 1.045562 0.988775 1.077262 1.075358 1.001108 1.004057 1.000800 1.009922 1.004298 1.032603 1.052144
 0.924023 0.991549 1.366391 0.969416 0.986455 0.934458 0.937371 0.988226 0.987582 0.990293 0.986735 0.988062 0.978626 0.964648
 0.854601 0.993932 -0.872108 0.943247 0.985734 0.870796 0.874522 0.983776 0.983026 0.980082 0.978057 0.981688 0.951937 0.932134
 -1.260218 -1.017729 -2.353293 -1.095778 -1.031663 -1.227231 -1.219110 -1.030773 -1.031723 -1.033349 -1.037953 -1.032806 -1.076890 -1.115087
 1.739337 0.017029
 -1.600160 1.586824
 25.161331 -22.447178
 1.430795 1.738122
 -0.813652 1.874843
 1.168067 -0.310158
 0.873424 -0.547218
 -0.399939 1.885703
 -0.192207 2.027523
 -2.196461 -0.086228
 -0.556771 1.356626
 -0.721374 1.433146
 -0.995250 -0.368223
 1.330105 1.271738
 -6.890386 -5.693362
 1.087581 0.975757 3.081348 1.053370 0.988432 1.083573 1.082183 1.002743 1.005704 1.002838 1.011954 1.005893 1.040141 1.060484
 1.007932 0.980517 1.061419 1.018729 0.987281 1.012253 1.013006 0.996915 0.998174 0.996321 1.001637 0.998218 1.013749 1.019552
 0.797928 0.988488 -0.575355 0.923285 0.980447 0.823363 0.829835 0.976796 0.975520 0.975658 0.970550 0.974998 0.940117 0.908709
 0.778034 0.995530 -1.076040 0.909218 0.982937 0.803996 0.810708 0.976040 0.974124 0.975646 0.967612 0.973713 0.930020 0.893116
 0.940905 0.986260 3.315799 0.982086 0.985195 0.950224 0.952386 0.989133 0.989259 0.989192 0.989616 0.989455 0.985592 0.978191
 1.153623 0.967725 7.913643 1.079851 0.984783 1.144403 1.141996 1.003441 1.006742 1.008313 1.018375 1.008700 1.065255 1.093116
 1.149196 0.967695 4.545459 1.084992 0.987505 1.141007 1.138545 1.006602 1.009805 1.007344 1.020557 1.010527 1.066002 1.097056
 0.854753 0.996595 1.874974 0.940276 0.987516 0.869814 0.873455 0.984381 0.983127 0.980564 0.977512 0.981833 0.949578 0.929047
 1.364102 0.952331 10.454088 1.180045 0.988783 1.334344 1.326453 1.022962 1.029166 1.025709 1.048608 1.030722 1.140096 1.208752
 0.763888 1.000108 -1.428113 0.903929 0.985314 0.790071 0.796556 0.977652 0.975594 0.974453 0.967212 0.974380 0.922913 0.885961
 1.162594 0.966730 3.919330 1.090033 0.987312 1.152673 1.149566 1.007831 1.011821 1.009094 1.022354 1.012766 1.069459 1.103019
 1.080123 0.971768 2.732949 1.053995 0.986485 1.076947 1.075469 1.001406 1.004324 0.999301 1.010636 1.003913 1.037941 1.060218
 0.612827 1.007227 -3.494519 0.835570 0.981831 0.653501 0.663822 0.963968 0.960312 0.959135 0.945250 0.958151 0.868646 0.806021
 0.617783 1.012772 -3.601658 0.833858 0.984774 0.656819 0.666745 0.965536 0.961569 0.961466 0.946098 0.959581 0.868228 0.804603
 0.774677 1.004090 -1.059029 0.901999 0.986198 0.799243 0.805742 0.977280 0.974972 0.977405 0.967222 0.974531 0.924987 0.885520
 1.252824 0.958377 9.356821 1.124640 0.983633 1.236920 1.233226 1.009328 1.013659 1.020082 1.031817 1.017521 1.106613 1.146561
 1.107195 0.970355 2.155292 1.064067 0.986392 1.101744 1.099976 1.002724 1.005624 1.002185 1.013661 1.005643 1.047965 1.072794
 0.784337 1.005518 -0.774920 0.910970 0.989139 0.806830 0.812298 0.982055 0.980067 0.977409 0.971246 0.978269 0.927137 0.894118
 0.996242 0.986808 -2.295959 1.010085 0.989123 0.999897 1.000388 0.997514 0.998404 0.995588 1.000108 0.997872 1.005422 1.009815
 0.694458 1.007661 -1.033851 0.869486 0.985845 0.724126 0.731181 0.972163 0.969427 0.964199 0.955813 0.966417 0.890633 0.845336
 0.961401 0.986433 -0.518321 0.992691 0.987800 0.969074 0.970946 0.992573 0.992993 0.992082 0.993792 0.992923 0.993823 0.990247
 0.910267 0.988820 -2.052327 0.970597 0.986735 0.922921 0.925994 0.988430 0.988217 0.987092 0.986803 0.987824 0.975864 0.964141
 0.722485 0.996298 -1.612248 0.886645 0.980640 0.755320 0.763971 0.971253 0.968716 0.971616 0.960707 0.968563 0.913885 0.866352
 0.727472 1.000467 -1.670218 0.885211 0.982936 0.759489 0.768236 0.972448 0.969700 0.974915 0.961837 0.970012 0.915214 0.865662
 0.819538 0.997727 0.148615 0.922918 0.984682 0.841807 0.847980 0.979533 0.977628 0.983694 0.973665 0.978585 0.945661 0.910579
 1.070986 0.974450 6.647914 1.043256 0.985075 1.067900 1.066771 0.998250 1.000723 0.997942 1.006595 1.001005 1.031423 1.049237
 0.990735 0.980869 0.958491 1.002203 0.984210 0.998132 1.000501 0.990962 0.991360 0.997870 0.996152 0.993520 1.009279 1.003595
 0.622248 1.020537 -4.026847 0.839652 0.991947 0.657112 0.665265 0.972955 0.969535 0.960499 0.950447 0.964956 0.863436 0.808625
 0.943140 0.989611 0.218772 0.972148 0.983723 0.956402 0.961324 0.986537 0.985227 1.000716 0.989193 0.989497 0.995271 0.971257
 0.871195 0.990139 1.729107 0.952105 0.984236 0.887466 0.891370 0.984224 0.983666 0.982791 0.980571 0.983068 0.961508 0.942724
 0.757136 1.000646 -1.551953 0.896990 0.984459 0.785893 0.793764 0.975192 0.972573 0.978276 0.965838 0.973139 0.924864 0.879688
 0.725073 1.001484 -2.019796 0.882753 0.983127 0.757034 0.765814 0.972141 0.969266 0.974878 0.961197 0.969570 0.913743 0.863165
 0.811256 0.990293 -1.675742 0.931549 0.983567 0.833474 0.838562 0.980414 0.979741 0.974536 0.973639 0.977790 0.940956 0.916781
 0.920726 0.986671 0.493343 0.979888 0.987287 0.931326 0.933344 0.990590 0.991059 0.984652 0.988999 0.989257 0.977825 0.973286
 0.950192 0.989356 0.252696 0.987662 0.988512 0.957912 0.959537 0.992661 0.993105 0.990517 0.992886 0.992456 0.987953 0.983923
 0.891285 0.989789 0.979166 0.959906 0.984936 0.905383 0.908957 0.985744 0.985176 0.984665 0.983016 0.984784 0.967909 0.952250
 0.648202 1.010025 -4.208922 0.847779 0.984283 0.686534 0.696702 0.967389 0.963549 0.967738 0.951314 0.963118 0.884212 0.821690
 1.028326 0.984265 0.703962 1.024764 0.990228 1.028419 1.028013 0.999512 1.001878 0.997665 1.004956 1.001823 1.015862 1.026650
 0.698175 1.013194 -4.137054 0.869605 0.988555 0.729408 0.737508 0.974269 0.971160 0.971500 0.959026 0.969773 0.897229 0.846435
 0.739193 1.004674 -5.402446 0.894014 0.987697 0.766559 0.773170 0.977868 0.975760 0.971938 0.965210 0.973562 0.912383 0.873459
 0.846941 0.989375 0.200302 0.943606 0.982646 0.866394 0.871090 0.982058 0.981389 0.980476 0.977710 0.980669 0.954892 0.932426
 0.844236 0.989166 0.186096 0.942622 0.982529 0.863954 0.868911 0.981759 0.981026 0.980070 0.977323 0.980376 0.954046 0.931191
 0.843503 0.989124 0.182219 0.942282 0.982467 0.863318 0.868280 0.981683 0.980969 0.979934 0.977207 0.980325 0.953836 0.930857
 0.922191 0.995488 0.593455 0.971291 0.987495 0.932045 0.934501 0.989696 0.990021 0.989464 0.988613 0.989732 0.976977 0.965615
 0.913215 0.994579 0.546576 0.968081 0.986992 0.924220 0.926969 0.989131 0.989052 0.988594 0.987349 0.988904 0.974272 0.961657
 0.790096 0.985385 -0.096691 0.922686 0.978450 0.816736 0.823307 0.975514 0.974489 0.973133 0.969374 0.973615 0.938025 0.907265
 0.770972 0.984038 -0.197079 0.915640 0.977012 0.799912 0.807148 0.973323 0.972240 0.970697 0.966613 0.971189 0.932315 0.898699
 0.918660 0.995147 0.574981 0.969997 0.987249 0.928911 0.931483 0.989538 0.989663 0.989155 0.988104 0.989374 0.976007 0.964100
 0.810611 0.986895 0.010199 0.930129 0.979985 0.834591 0.840506 0.977900 0.976992 0.975735 0.972419 0.976165 0.944065 0.916334
 0.927761 0.995959 0.622475 0.973375 0.987832 0.936898 0.939184 0.990214 0.990445 0.990018 0.989482 0.990352 0.978650 0.968018
 0.923776 0.989345 2.164385 0.977499 0.988225 0.933162 0.934898 0.990679 0.991067 0.985507 0.988575 0.989501 0.976496 0.971247
 0.868751 0.991900 1.208467 0.952741 0.986523 0.883909 0.887288 0.985746 0.985463 0.980950 0.980904 0.983837 0.958059 0.942392
 0.915926 0.978833 2.349099 0.975805 0.980147 0.930896 0.934923 0.984755 0.984852 0.987042 0.986199 0.985559 0.983986 0.970855
 0.940530 0.981476 2.311808 0.983591 0.982639 0.952779 0.956184 0.987589 0.987597 0.991730 0.989874 0.988909 0.992046 0.980682
 0.964788 0.986035 1.256854 0.993108 0.986050 0.972472 0.974466 0.991917 0.992333 0.993594 0.994070 0.992965 0.996411 0.991273
 1.082803 0.973579 5.680759 1.048814 0.985162 1.080027 1.079338 0.998982 1.001669 1.002024 1.009269 1.002873 1.039571 1.056228
 0.833869 0.997227 -0.825416 0.936327 0.988512 0.851164 0.854911 0.984136 0.983500 0.977374 0.976600 0.981237 0.943029 0.922832
 0.961113 0.988246 1.395524 0.993203 0.988743 0.968927 0.970878 0.994128 0.994314 0.994139 0.995223 0.994470 0.995149 0.990674
 1.061844 0.981118 4.910319 1.038094 0.988996 1.056829 1.054937 1.000440 1.002935 0.996457 1.006561 1.001892 1.022777 1.042167
 0.780352 0.999695 -3.925536 0.910914 0.985862 0.805204 0.811499 0.979118 0.977273 0.976914 0.969837 0.976186 0.929603 0.894330
 1.118664 0.971747 2.890022 1.070135 0.988119 1.112848 1.110796 1.005284 1.008610 1.005403 1.017044 1.009118 1.053353 1.079700
 1.056713 0.975344 2.008798 1.043099 0.987309 1.055708 1.054930 1.000076 1.002755 0.997768 1.008119 1.002339 1.029320 1.047394
 0.694170 0.998910 -1.245020 0.872001 0.980634 0.727559 0.736059 0.968658 0.965885 0.965669 0.955263 0.964587 0.898352 0.848997
 0.721891 1.001673 -0.395605 0.880863 0.983045 0.751552 0.759337 0.971600 0.968888 0.969663 0.958955 0.967876 0.906282 0.860063
 0.778238 1.002426 -0.090971 0.904361 0.985902 0.802531 0.808820 0.977512 0.975293 0.977671 0.967799 0.975021 0.926612 0.888008
 1.049093 0.977252 4.281541 1.032937 0.985453 1.051213 1.051934 0.997763 0.998846 1.002772 1.006122 1.000836 1.031402 1.038353
 1.100374 0.971915 2.196698 1.062082 0.987627 1.095845 1.094345 1.002864 1.005597 1.002077 1.013529 1.005625 1.047071 1.070367
 0.841058 0.998002 2.361603 0.935221 0.987964 0.857794 0.861787 0.984067 0.982904 0.980315 0.976692 0.981447 0.945939 0.922888
 1.173513 0.969850 6.050743 1.089117 0.988006 1.161120 1.157508 1.007298 1.011218 1.009684 1.022485 1.012381 1.069570 1.103286
 0.794673 0.997730 -1.620474 0.916408 0.985074 0.816195 0.821270 0.979182 0.977672 0.973885 0.969639 0.975716 0.929498 0.900437
 0.883585 0.991485 -1.512397 0.960848 0.987789 0.898707 0.902279 0.988101 0.987730 0.985382 0.984830 0.986910 0.967263 0.952017
 0.885969 0.989116 -0.544339 0.962255 0.986058 0.901276 0.904963 0.987084 0.986836 0.984786 0.984431 0.986071 0.968671 0.953819
 0.619192 1.008106 -3.490467 0.835907 0.981512 0.660268 0.671131 0.963752 0.959746 0.962614 0.946116 0.958785 0.873186 0.807521
 0.571552 1.018016 -5.255068 0.810611 0.984488 0.616602 0.628538 0.961859 0.956792 0.961415 0.940433 0.955910 0.855023 0.778606
 0.604418 1.020907 -6.182211 0.823824 0.987002 0.645605 0.656612 0.966063 0.961434 0.966252 0.945927 0.960755 0.865854 0.794169
 0.943277 0.987095 1.557753 0.984769 0.986616 0.951270 0.952908 0.990876 0.991389 0.987904 0.990460 0.990359 0.984374 0.980394
 0.754199 0.999542 -3.037291 0.900712 0.984864 0.783895 0.791546 0.976689 0.974420 0.977471 0.967243 0.974422 0.925510 0.882771
 0.945915 0.993467 2.329674 0.979213 0.989759 0.950736 0.951740 0.991950 0.992031 0.987876 0.989591 0.990756 0.978573 0.974757
 0.471618 1.030261 -9.309498 0.764621 0.986466 0.527777 0.543095 0.956868 0.950149 0.959404 0.929922 0.949925 0.824397 0.725375
 0.924785 0.986446 5.045502 0.972788 0.983954 0.935339 0.937949 0.986658 0.986565 0.986874 0.985831 0.986580 0.978530 0.967871
 0.790250 1.000201 0.070078 0.909641 0.985475 0.815762 0.823018 0.977902 0.975506 0.982645 0.970308 0.976634 0.936573 0.895211
 0.716052 1.005531 -1.578116 0.876025 0.984752 0.748392 0.757296 0.972275 0.968806 0.975620 0.960043 0.969344 0.909240 0.855603
 0.886473 0.984221 0.451842 0.961246 0.982055 0.900728 0.903854 0.983549 0.983627 0.979520 0.980937 0.982299 0.964837 0.952667
 0.917790 0.986260 -0.213153 0.974832 0.985382 0.927385 0.929097 0.988098 0.988584 0.981846 0.985958 0.986586 0.972793 0.968148
 0.889341 0.994412 -1.541635 0.957596 0.987648 0.901383 0.904060 0.987053 0.986762 0.983207 0.982949 0.985430 0.962516 0.948933
 1.029799 0.978983 5.076890 1.020895 0.984266 1.031433 1.032080 0.994804 0.995815 0.997866 1.000708 0.996919 1.019022 1.024300
 0.759447 1.001246 -1.150319 0.896237 0.984589 0.787598 0.795344 0.975092 0.972527 0.978555 0.965592 0.973097 0.924582 0.879191
 1.083090 0.979187 4.872141 1.045563 0.988778 1.077259 1.075355 1.001111 1.004059 1.000803 1.009924 1.004300 1.032604 1.052145
 0.924020 0.991551 1.363978 0.969417 0.986457 0.934456 0.937369 0.988228 0.987584 0.990295 0.986737 0.988064 0.978627 0.964649
 0.854593 0.993938 -0.874942 0.943249 0.985739 0.870790 0.874516 0.983781 0.983031 0.980087 0.978061 0.981692 0.951938 0.932134
 -1.260236 -1.017715 -2.360367 -1.095775 -1.031651 -1.227245 -1.219123 -1.030762 -1.031712 -1.033339 -1.037944 -1.032796 -1.076887 -1.115087
 1.721452 0.035651
 -1.618091 1.605494
 25.157335 -22.442686
 1.412876 1.756779
 -0.831581 1.893511
 1.150173 -0.291527
 0.855528 -0.528585
 -0.417868 1.904370
 -0.210136 2.046191
 -2.214390 -0.067561
 -0.574699 1.375292
 -0.739303 1.451814
 -1.013173 -0.349562
 1.312188 1.290393
 -6.908345 -5.674664
