# Supplementary material for: AMS 3.0: prediction of post-translational modifications
Source: BMC Bioinformatics. 2010 Apr 28;11:210. doi: 10.1186/1471-2105-11-210 (PMC2874555; doi:10.1186/1471-2105-11-210)
Supplement: Additional file 2 — PTM predictor software with training data. PTM_Archive.tar.gz includes the predictor software binaries together with all trained ANNs in tar.gz compressed form. [file 1471-2105-11-210-S2.GZ › PTM_Archive/Abl/R/Rnet16.dat]

 2
 90 16 2
 1.039590 7.127635 0.953833 1.040540 1.045590 1.006413 1.053621 1.062150 0.974217 1.063602 1.050021 0.931706 1.078867 1.035652 1.041762 1.046471
 1.015041 -1.288536 0.969385 1.011230 1.014362 1.000586 1.017886 1.017052 0.982530 1.018286 1.015742 0.954015 1.008253 1.012930 0.869402 1.013069
 0.938748 -1.910509 0.991018 0.924577 0.922719 0.971357 0.915314 0.891154 0.986093 0.892555 0.917545 0.991788 0.823292 0.941626 0.501700 0.916735
 0.929344 -6.379085 1.007438 0.916472 0.912410 0.972170 0.902061 0.875627 0.996585 0.876298 0.905803 1.015242 0.803453 0.933796 0.490702 0.906581
 0.981979 5.387716 0.975381 0.978220 0.978374 0.984643 0.976970 0.970452 0.980357 0.970878 0.977341 0.968614 0.948995 0.982414 0.828832 0.976745
 1.054628 19.426466 0.928714 1.073523 1.073475 1.004344 1.077555 1.097208 0.959060 1.094765 1.077325 0.900120 1.133351 1.052336 1.207212 1.080059
 1.063562 6.992335 0.933498 1.070081 1.075870 1.010546 1.085853 1.102030 0.964133 1.102663 1.081683 0.902024 1.133696 1.058360 1.124137 1.078934
 0.951769 9.508977 1.000600 0.933247 0.936046 0.976933 0.935393 0.917650 0.992363 0.920907 0.934018 1.005527 0.876402 0.951696 0.685288 0.929280
 1.128915 22.977032 0.881970 1.151619 1.161184 1.022824 1.181639 1.225556 0.934973 1.224904 1.174218 0.830055 1.325453 1.119136 1.578439 1.170715
 0.929326 -3.017557 1.021536 0.906716 0.906258 0.976849 0.899603 0.869517 1.006319 0.872597 0.900701 1.032191 0.793378 0.932062 0.438560 0.897558
 1.066606 8.421153 0.930868 1.072964 1.079592 1.012010 1.090990 1.109155 0.962030 1.110000 1.086149 0.898722 1.146178 1.060657 1.158540 1.082625
 1.041768 6.085743 0.950522 1.033489 1.043095 1.006148 1.055524 1.061760 0.972162 1.065392 1.048874 0.925527 1.075351 1.035491 0.979509 1.040891
 0.875343 -6.245448 1.041936 0.842254 0.839447 0.957771 0.826106 0.778603 1.012511 0.782306 0.829405 1.064879 0.660161 0.880998 0.180349 0.826370
 0.873812 -7.900346 1.048730 0.843990 0.839562 0.958541 0.824653 0.778442 1.017049 0.781349 0.828893 1.075309 0.664102 0.880277 0.228809 0.827446
 0.922735 -3.242732 1.018175 0.913779 0.907097 0.971334 0.894071 0.868614 1.002817 0.868160 0.899413 1.032321 0.799775 0.928463 0.555921 0.902722
 1.083082 20.949717 0.894296 1.126507 1.119825 1.007153 1.119896 1.155081 0.939598 1.147588 1.123860 0.854643 1.217688 1.082991 1.413808 1.134802
 1.048313 -0.259458 0.945187 1.048199 1.054976 1.007335 1.065181 1.075749 0.969719 1.077576 1.060423 0.918584 1.095872 1.043158 1.037199 1.055602
 0.930467 0.978972 1.016030 0.907435 0.908775 0.972890 0.904698 0.878517 1.001381 0.882016 0.904498 1.027708 0.816925 0.931933 0.572400 0.900166
 1.009745 -15.744642 0.982291 1.001145 1.005715 1.000994 1.010896 1.007956 0.990174 1.010322 1.007659 0.972119 0.998558 1.006906 0.860506 1.003005
 0.904823 -5.221010 1.043950 0.864543 0.869053 0.970497 0.865761 0.825476 1.017328 0.832005 0.863677 1.063248 0.733780 0.905999 0.320807 0.854465
 0.996358 -6.288086 0.986392 0.991130 0.992352 0.996888 0.992363 0.986196 0.991296 0.987014 0.991881 0.979325 0.965454 0.995960 0.805126 0.990335
 0.980029 -10.126952 0.995016 0.969689 0.970754 0.992117 0.969252 0.956516 0.995113 0.958213 0.969035 0.991820 0.920478 0.980292 0.699788 0.966807
 0.911554 -9.593807 1.011789 0.899091 0.891959 0.966795 0.876779 0.844109 0.997928 0.843980 0.882745 1.022469 0.752884 0.918133 0.377227 0.885826
 0.909050 -7.949836 1.015172 0.903764 0.893053 0.966504 0.874389 0.843744 1.000012 0.841822 0.882759 1.028844 0.755526 0.917552 0.430637 0.889267
 0.934948 -0.712412 0.999378 0.939865 0.928948 0.972090 0.912386 0.894184 0.991908 0.890745 0.920626 1.007346 0.836006 0.942535 0.650197 0.928970
 1.030302 15.647698 0.950994 1.029587 1.034789 0.999202 1.042700 1.050075 0.970067 1.051464 1.039087 0.929982 1.064159 1.026163 1.022249 1.035317
 0.993701 2.996420 0.957925 1.015071 1.005197 0.986593 0.994416 0.997309 0.971375 0.991878 1.001434 0.947061 0.985946 0.998360 0.960584 1.011456
 0.890968 -7.987873 1.081995 0.830272 0.840416 0.977515 0.840955 0.787935 1.042542 0.798907 0.834985 1.111671 0.675005 0.890172 0.124344 0.818985
 0.964294 1.168990 0.964422 1.010132 0.985635 0.975968 0.957487 0.960399 0.972581 0.947708 0.974989 0.963889 0.936845 0.977535 0.997014 0.999102
 0.959971 5.215828 0.988105 0.949584 0.949297 0.978943 0.945823 0.930363 0.986291 0.931756 0.946508 0.986991 0.888321 0.961176 0.692004 0.945096
 0.916288 -6.362915 1.009858 0.915202 0.903981 0.967284 0.885623 0.859617 0.996714 0.856951 0.894211 1.022422 0.782764 0.924554 0.522190 0.901805
 0.906205 -5.792487 1.015841 0.902384 0.890899 0.964889 0.871375 0.840990 0.999649 0.838633 0.880211 1.030610 0.753648 0.915124 0.452101 0.887490
 0.951482 -3.574091 1.005217 0.921406 0.927543 0.981880 0.928925 0.902138 0.997992 0.907802 0.925460 1.005683 0.837046 0.950178 0.462331 0.916831
 0.990574 -0.813588 0.995135 0.964656 0.974143 0.996565 0.981953 0.967231 0.996312 0.973285 0.975957 0.987906 0.934079 0.986416 0.656031 0.965519
 0.992948 3.110380 0.991097 0.981232 0.985032 0.995679 0.987594 0.979354 0.993624 0.981960 0.985303 0.985339 0.957574 0.991251 0.791266 0.981012
 0.965581 3.566134 0.985506 0.958191 0.957479 0.980329 0.954024 0.941616 0.985116 0.942307 0.955033 0.983659 0.906075 0.966898 0.739608 0.954346
 0.879462 -7.086378 1.032710 0.865168 0.854925 0.956618 0.834668 0.794890 1.007226 0.794159 0.842954 1.055409 0.688371 0.888493 0.324128 0.847845
 1.022371 -3.205304 0.978023 1.013186 1.019819 1.006017 1.027821 1.028317 0.988312 1.031372 1.023300 0.964556 1.029086 1.018274 0.913921 1.016989
 0.902649 -16.643747 1.044175 0.879371 0.875553 0.970808 0.863450 0.826713 1.018927 0.828947 0.866967 1.066263 0.735617 0.908054 0.378340 0.866072
 0.926834 -22.134665 1.040750 0.892272 0.895776 0.982426 0.892479 0.856383 1.020031 0.862102 0.890878 1.055530 0.771089 0.927928 0.340218 0.883240
 0.956235 1.196235 0.993608 0.942238 0.942399 0.980237 0.938377 0.918915 0.990504 0.920845 0.939048 0.992963 0.865939 0.957601 0.596854 0.936846
 0.955460 1.199740 0.993515 0.941276 0.941393 0.979903 0.937306 0.917565 0.990384 0.919436 0.937883 0.992835 0.863558 0.956943 0.589737 0.935809
 0.955173 1.200639 0.993484 0.941005 0.941117 0.979819 0.936950 0.917141 0.990324 0.919058 0.937665 0.992803 0.862887 0.956694 0.587834 0.935454
 0.977658 1.099791 0.996597 0.970676 0.970623 0.989471 0.968663 0.958773 0.995707 0.959789 0.969011 0.996388 0.931993 0.978312 0.795036 0.967808
 0.975145 1.111260 0.996327 0.967283 0.967223 0.988565 0.965060 0.954025 0.995013 0.955159 0.965348 0.996028 0.924219 0.975968 0.771466 0.964144
 0.940043 1.269032 0.991263 0.920775 0.921079 0.973004 0.915566 0.888853 0.986952 0.891534 0.916472 0.990409 0.815960 0.941929 0.447169 0.913420
 0.934603 1.293651 0.990465 0.913733 0.913859 0.970506 0.907760 0.878726 0.985822 0.881608 0.908759 0.989483 0.799130 0.936671 0.396644 0.905440
 0.976651 1.104209 0.996508 0.969401 0.969321 0.989092 0.967227 0.956850 0.995484 0.957888 0.967507 0.996245 0.928882 0.977372 0.785703 0.966327
 0.945820 1.242788 0.992126 0.928602 0.928786 0.975569 0.923742 0.899691 0.988167 0.902153 0.924456 0.991331 0.833952 0.947610 0.501150 0.921900
 0.979210 1.092540 0.996769 0.972758 0.972708 0.990045 0.970930 0.961747 0.996233 0.962582 0.971185 0.996608 0.936944 0.979886 0.809732 0.970134
 0.988604 2.691414 1.000492 0.964695 0.973126 0.996604 0.979918 0.966159 0.999306 0.971546 0.974505 0.996260 0.935994 0.984951 0.681081 0.965126
 0.969142 3.705085 1.007324 0.943889 0.950146 0.990212 0.953086 0.933378 1.001519 0.938349 0.949399 1.007538 0.887039 0.967156 0.589132 0.941463
 0.974268 10.450990 0.958996 0.977534 0.973463 0.977470 0.967012 0.958962 0.968874 0.957457 0.970362 0.947907 0.925934 0.976796 0.771501 0.973747
 0.979404 8.326524 0.959573 0.990073 0.983341 0.980029 0.974694 0.970688 0.970211 0.967560 0.979743 0.949486 0.946010 0.983096 0.853726 0.986050
 0.989789 2.815991 0.970183 0.992961 0.990681 0.987143 0.987635 0.984719 0.978354 0.983821 0.989294 0.961410 0.969492 0.990880 0.891707 0.991428
 1.035586 5.416788 0.950082 1.044410 1.045397 1.003340 1.048689 1.058099 0.971795 1.057329 1.047968 0.928391 1.071390 1.033839 1.020919 1.048494
 0.958782 -0.383692 1.022602 0.925046 0.933451 0.989781 0.937842 0.912778 1.010427 0.919421 0.932695 1.027573 0.857690 0.956247 0.520568 0.921826
 0.993469 -9.418208 0.979466 0.991257 0.991132 0.992554 0.990183 0.985266 0.985419 0.985670 0.990506 0.971583 0.967103 0.993564 0.851108 0.990226
 1.028862 14.170119 0.966199 1.014888 1.026013 1.001757 1.039952 1.044680 0.979111 1.049412 1.032193 0.949128 1.061685 1.021914 1.027440 1.022187
 0.932392 -8.029817 1.015309 0.914330 0.912604 0.975919 0.904963 0.877814 1.002386 0.879901 0.906868 1.024699 0.807869 0.935494 0.507967 0.905367
 1.052829 3.270096 0.940973 1.055523 1.062003 1.008391 1.072064 1.084853 0.967008 1.086164 1.067526 0.913253 1.110309 1.047589 1.082947 1.063352
 1.032348 4.882312 0.951822 1.023794 1.032587 1.000948 1.043656 1.048146 0.971217 1.051637 1.037697 0.928953 1.057356 1.026633 0.967305 1.030314
 0.902167 -1.546587 1.024848 0.878052 0.874995 0.965262 0.863372 0.825669 1.004833 0.828136 0.866601 1.040089 0.728734 0.907081 0.320015 0.865199
 0.908119 0.571206 1.026225 0.888974 0.884640 0.967859 0.872525 0.838774 1.006451 0.840242 0.876515 1.042144 0.751915 0.913535 0.406032 0.876580
 0.927194 -1.408939 1.024475 0.915874 0.910150 0.976801 0.897994 0.871219 1.008642 0.871397 0.902602 1.038142 0.799870 0.932667 0.515315 0.904946
 1.023619 0.032237 0.956394 1.040360 1.035430 1.001337 1.031279 1.038653 0.975792 1.035201 1.034918 0.938741 1.039815 1.025088 0.963842 1.040667
 1.047073 3.145450 0.944957 1.047574 1.053842 1.006168 1.063290 1.073339 0.969467 1.074990 1.058854 0.918687 1.091756 1.042175 1.027516 1.054541
 0.947166 10.978919 1.003270 0.928074 0.930264 0.976003 0.928776 0.909309 0.993574 0.912370 0.927828 1.008868 0.863842 0.947640 0.682988 0.923373
 1.064039 13.812428 0.933547 1.076814 1.080953 1.009986 1.089861 1.110465 0.962939 1.109894 1.086735 0.904526 1.153259 1.059378 1.224929 1.085693
 0.937442 -5.566229 1.017162 0.909974 0.913477 0.977433 0.911872 0.884580 1.003150 0.889153 0.910183 1.025796 0.820167 0.937817 0.503019 0.903697
 0.969957 -8.661118 0.991363 0.954327 0.957127 0.985182 0.956964 0.941432 0.990271 0.944299 0.955687 0.988222 0.900784 0.969442 0.662782 0.951469
 0.968182 1.193238 0.982280 0.954736 0.956988 0.980791 0.956483 0.942114 0.983288 0.944551 0.955483 0.977307 0.903273 0.967900 0.685681 0.951882
 0.876312 -4.604479 1.046095 0.853519 0.845423 0.961029 0.826593 0.780877 1.017096 0.781923 0.833348 1.070764 0.661808 0.884715 0.201175 0.835559
 0.859224 -9.204844 1.068800 0.836696 0.825445 0.960937 0.801736 0.750487 1.031310 0.750799 0.810871 1.103181 0.618075 0.869993 0.134938 0.815240
 0.869025 -13.641898 1.067672 0.849983 0.838613 0.964712 0.815714 0.768912 1.032305 0.768625 0.824713 1.101143 0.647840 0.879393 0.221625 0.829685
 0.986737 6.080873 0.982151 0.973068 0.977931 0.988748 0.981573 0.973077 0.985350 0.976144 0.978664 0.975069 0.952095 0.984541 0.800706 0.973272
 0.918574 -2.294587 1.001488 0.910446 0.903283 0.965083 0.889282 0.862439 0.990606 0.861743 0.895184 1.009702 0.786117 0.924765 0.500046 0.898925
 0.984962 15.009859 1.001299 0.968006 0.973986 0.992940 0.978684 0.969594 0.997520 0.973402 0.974774 1.000948 0.952722 0.982518 0.843956 0.968204
 0.815826 -7.263249 1.070901 0.802615 0.782343 0.940537 0.746943 0.688955 1.026254 0.685610 0.762343 1.114979 0.533618 0.832214 0.066256 0.774238
 0.974996 18.550863 0.980165 0.971738 0.970633 0.982848 0.967378 0.959161 0.982771 0.959302 0.968713 0.975990 0.933353 0.976169 0.812288 0.968958
 0.929834 -1.069338 1.017428 0.933713 0.920938 0.977992 0.901567 0.878422 1.005449 0.874732 0.911030 1.030236 0.807009 0.938727 0.561942 0.920311
 0.906499 -6.900092 1.036241 0.902434 0.889476 0.973453 0.867794 0.834944 1.015418 0.832196 0.877639 1.056363 0.741121 0.916399 0.403013 0.885890
 0.966635 3.522630 0.979378 0.947754 0.952770 0.978078 0.955282 0.940171 0.980208 0.943855 0.952430 0.973609 0.902568 0.964951 0.685778 0.946125
 0.979322 -5.946920 0.983185 0.954940 0.964252 0.984190 0.972182 0.959406 0.983997 0.965024 0.966200 0.976383 0.933204 0.975127 0.737485 0.956159
 0.966351 -3.047088 0.997940 0.948370 0.952463 0.983373 0.953954 0.939198 0.993188 0.942679 0.951683 0.998666 0.905486 0.965292 0.731987 0.946235
 1.010577 8.526919 0.958719 1.021615 1.018651 0.993762 1.016531 1.021465 0.973750 1.019189 1.018417 0.944523 1.022837 1.011359 1.002030 1.022182
 0.916522 9.863117 1.015207 0.915652 0.904117 0.969603 0.885291 0.859072 1.001003 0.856184 0.894084 1.029234 0.782467 0.925062 0.542613 0.901847
 1.030774 13.857970 0.954900 1.029971 1.035805 0.999968 1.044692 1.053937 0.971472 1.055777 1.040538 0.936376 1.076167 1.026389 1.090865 1.036112
 0.970275 5.850689 0.983534 0.974107 0.969225 0.981638 0.962124 0.955248 0.984422 0.953396 0.965796 0.982605 0.931028 0.973406 0.867061 0.969802
 0.956430 -0.809914 1.002265 0.936938 0.939993 0.981360 0.939317 0.920172 0.995589 0.923532 0.937844 1.004798 0.873602 0.956337 0.630266 0.932881
 -1.074454 -0.666189 -1.010909 -1.098323 -1.098080 -1.033529 -1.104752 -1.137941 -1.016029 -1.134634 -1.103889 -1.011961 -1.227926 -1.072168 -1.685748 -1.107472
 0.205190 2.609751
 47.023899 -44.883183
 -1.984806 3.411043
 -3.257055 -1.403262
 -1.340865 0.549147
 -1.287245 2.345936
 0.707441 2.525537
 0.402556 1.702668
 -1.992347 2.716518
 1.237706 2.613380
 -0.545812 1.256825
 -2.872678 3.116662
 1.280196 1.636188
 -0.844766 1.597305
 -0.375860 -2.332496
 -2.311009 -0.611749
 -7.991364 -1.938271
 1.039590 7.128815 0.953833 1.040540 1.045590 1.006413 1.053621 1.062150 0.974217 1.063601 1.050021 0.931705 1.078867 1.035652 1.041764 1.046470
 1.015041 -1.286957 0.969385 1.011230 1.014362 1.000586 1.017886 1.017052 0.982530 1.018286 1.015742 0.954015 1.008253 1.012929 0.869405 1.013069
 0.938748 -1.906603 0.991016 0.924576 0.922718 0.971356 0.915313 0.891154 0.986092 0.892555 0.917544 0.991786 0.823292 0.941626 0.501710 0.916735
 0.929343 -6.375880 1.007437 0.916472 0.912409 0.972169 0.902060 0.875627 0.996584 0.876298 0.905802 1.015241 0.803453 0.933795 0.490711 0.906580
 0.981978 5.389885 0.975380 0.978220 0.978374 0.984642 0.976969 0.970452 0.980356 0.970878 0.977341 0.968613 0.948994 0.982414 0.828838 0.976745
 1.054628 19.427326 0.928713 1.073523 1.073475 1.004344 1.077555 1.097208 0.959060 1.094765 1.077325 0.900120 1.133351 1.052336 1.207215 1.080059
 1.063562 6.993642 0.933498 1.070081 1.075870 1.010545 1.085853 1.102030 0.964133 1.102663 1.081683 0.902024 1.133696 1.058360 1.124139 1.078934
 0.951768 9.511237 1.000599 0.933247 0.936045 0.976932 0.935393 0.917649 0.992361 0.920906 0.934017 1.005526 0.876402 0.951695 0.685297 0.929279
 1.128915 22.977581 0.881970 1.151619 1.161184 1.022824 1.181639 1.225556 0.934973 1.224904 1.174218 0.830055 1.325453 1.119136 1.578439 1.170715
 0.929325 -3.014465 1.021535 0.906716 0.906257 0.976849 0.899602 0.869517 1.006318 0.872597 0.900701 1.032190 0.793378 0.932061 0.438567 0.897557
 1.066606 8.422051 0.930868 1.072964 1.079592 1.012010 1.090990 1.109155 0.962030 1.110000 1.086149 0.898721 1.146178 1.060657 1.158543 1.082625
 1.041767 6.087323 0.950522 1.033489 1.043095 1.006148 1.055523 1.061760 0.972162 1.065391 1.048874 0.925527 1.075351 1.035491 0.979514 1.040891
 0.875342 -6.242090 1.041934 0.842254 0.839446 0.957770 0.826105 0.778602 1.012510 0.782306 0.829405 1.064878 0.660161 0.880997 0.180358 0.826370
 0.873811 -7.897444 1.048729 0.843989 0.839562 0.958540 0.824652 0.778441 1.017048 0.781349 0.828892 1.075307 0.664102 0.880277 0.228817 0.827445
 0.922734 -3.240907 1.018174 0.913779 0.907096 0.971333 0.894070 0.868614 1.002817 0.868160 0.899413 1.032320 0.799775 0.928463 0.555926 0.902722
 1.083082 20.950508 0.894296 1.126507 1.119825 1.007153 1.119896 1.155081 0.939598 1.147588 1.123860 0.854643 1.217688 1.082991 1.413809 1.134802
 1.048313 -0.257891 0.945187 1.048199 1.054976 1.007335 1.065181 1.075749 0.969719 1.077576 1.060423 0.918584 1.095872 1.043157 1.037203 1.055602
 0.930467 0.980135 1.016030 0.907434 0.908775 0.972889 0.904698 0.878516 1.001381 0.882016 0.904497 1.027707 0.816925 0.931933 0.572403 0.900166
 1.009745 -15.743245 0.982290 1.001145 1.005715 1.000993 1.010896 1.007956 0.990174 1.010322 1.007658 0.972119 0.998558 1.006906 0.860510 1.003005
 0.904823 -5.217826 1.043948 0.864542 0.869052 0.970496 0.865761 0.825475 1.017327 0.832004 0.863676 1.063246 0.733780 0.905999 0.320815 0.854465
 0.996358 -6.287350 0.986392 0.991129 0.992352 0.996888 0.992363 0.986196 0.991296 0.987014 0.991881 0.979325 0.965454 0.995960 0.805128 0.990335
 0.980029 -10.125787 0.995016 0.969689 0.970754 0.992117 0.969251 0.956516 0.995113 0.958213 0.969035 0.991820 0.920478 0.980292 0.699791 0.966807
 0.911553 -9.590077 1.011787 0.899091 0.891958 0.966794 0.876778 0.844108 0.997926 0.843980 0.882744 1.022468 0.752884 0.918132 0.377237 0.885826
 0.909049 -7.946265 1.015170 0.903763 0.893053 0.966503 0.874389 0.843744 1.000010 0.841822 0.882759 1.028843 0.755526 0.917551 0.430647 0.889267
 0.934947 -0.709824 0.999377 0.939864 0.928948 0.972089 0.912385 0.894183 0.991907 0.890745 0.920626 1.007345 0.836006 0.942535 0.650204 0.928969
 1.030302 15.650279 0.950993 1.029587 1.034789 0.999201 1.042699 1.050075 0.970066 1.051463 1.039086 0.929981 1.064159 1.026163 1.022255 1.035317
 0.993701 2.996801 0.957925 1.015071 1.005197 0.986593 0.994416 0.997309 0.971375 0.991878 1.001434 0.947061 0.985946 0.998360 0.960585 1.011456
 0.890967 -7.985684 1.081994 0.830272 0.840416 0.977514 0.840954 0.787934 1.042541 0.798906 0.834984 1.111670 0.675005 0.890172 0.124352 0.818984
 0.964294 1.170117 0.964422 1.010132 0.985635 0.975967 0.957487 0.960398 0.972581 0.947707 0.974989 0.963889 0.936845 0.977534 0.997016 0.999102
 0.959970 5.218463 0.988104 0.949584 0.949296 0.978942 0.945822 0.930363 0.986290 0.931756 0.946507 0.986990 0.888321 0.961176 0.692011 0.945096
 0.916288 -6.360890 1.009858 0.915202 0.903981 0.967283 0.885623 0.859617 0.996714 0.856951 0.894211 1.022422 0.782764 0.924553 0.522195 0.901805
 0.906205 -5.790324 1.015840 0.902384 0.890899 0.964889 0.871375 0.840990 0.999649 0.838633 0.880211 1.030609 0.753648 0.915124 0.452106 0.887490
 0.951481 -3.570874 1.005215 0.921406 0.927542 0.981879 0.928924 0.902138 0.997990 0.907802 0.925459 1.005681 0.837046 0.950177 0.462340 0.916830
 0.990574 -0.811458 0.995134 0.964655 0.974142 0.996565 0.981952 0.967230 0.996311 0.973284 0.975956 0.987905 0.934078 0.986415 0.656038 0.965519
 0.992948 3.112125 0.991096 0.981231 0.985031 0.995679 0.987594 0.979354 0.993623 0.981960 0.985303 0.985338 0.957574 0.991251 0.791271 0.981012
 0.965580 3.568640 0.985505 0.958191 0.957479 0.980329 0.954024 0.941616 0.985115 0.942306 0.955032 0.983658 0.906075 0.966897 0.739613 0.954345
 0.879461 -7.083809 1.032709 0.865167 0.854925 0.956618 0.834667 0.794890 1.007225 0.794159 0.842954 1.055408 0.688371 0.888493 0.324133 0.847845
 1.022370 -3.202821 0.978021 1.013185 1.019818 1.006016 1.027820 1.028316 0.988310 1.031371 1.023300 0.964555 1.029086 1.018273 0.913929 1.016988
 0.902649 -16.641720 1.044174 0.879371 0.875552 0.970808 0.863450 0.826713 1.018926 0.828947 0.866967 1.066262 0.735617 0.908053 0.378344 0.866071
 0.926834 -22.132948 1.040749 0.892272 0.895775 0.982425 0.892478 0.856382 1.020030 0.862102 0.890878 1.055529 0.771089 0.927927 0.340223 0.883240
 0.956235 1.198846 0.993607 0.942238 0.942398 0.980236 0.938377 0.918914 0.990503 0.920844 0.939048 0.992962 0.865939 0.957601 0.596861 0.936846
 0.955460 1.202398 0.993514 0.941276 0.941392 0.979902 0.937306 0.917565 0.990383 0.919436 0.937883 0.992834 0.863558 0.956942 0.589744 0.935809
 0.955172 1.203309 0.993483 0.941005 0.941116 0.979818 0.936949 0.917141 0.990323 0.919058 0.937664 0.992802 0.862887 0.956693 0.587842 0.935454
 0.977658 1.101119 0.996596 0.970675 0.970623 0.989471 0.968663 0.958773 0.995706 0.959788 0.969011 0.996388 0.931993 0.978312 0.795039 0.967808
 0.975145 1.112741 0.996327 0.967283 0.967223 0.988564 0.965060 0.954025 0.995013 0.955159 0.965348 0.996027 0.924219 0.975968 0.771470 0.964143
 0.940042 1.272613 0.991262 0.920774 0.921079 0.973003 0.915565 0.888853 0.986950 0.891533 0.916472 0.990407 0.815960 0.941928 0.447178 0.913419
 0.934602 1.297560 0.990464 0.913732 0.913858 0.970505 0.907759 0.878725 0.985820 0.881608 0.908758 0.989481 0.799130 0.936670 0.396654 0.905439
 0.976651 1.105597 0.996507 0.969400 0.969320 0.989092 0.967227 0.956850 0.995484 0.957888 0.967506 0.996244 0.928881 0.977372 0.785707 0.966326
 0.945819 1.246019 0.992125 0.928601 0.928786 0.975568 0.923742 0.899691 0.988165 0.902153 0.924455 0.991330 0.833952 0.947609 0.501159 0.921900
 0.979210 1.093772 0.996769 0.972758 0.972708 0.990044 0.970930 0.961747 0.996233 0.962581 0.971185 0.996608 0.936944 0.979886 0.809736 0.970133
 0.988603 2.692052 1.000491 0.964695 0.973126 0.996604 0.979918 0.966159 0.999306 0.971546 0.974505 0.996260 0.935994 0.984951 0.681083 0.965126
 0.969141 3.705964 1.007324 0.943889 0.950145 0.990212 0.953086 0.933378 1.001519 0.938349 0.949399 1.007537 0.887039 0.967155 0.589135 0.941462
 0.974268 10.454712 0.958995 0.977533 0.973463 0.977469 0.967011 0.958962 0.968872 0.957456 0.970361 0.947905 0.925934 0.976796 0.771510 0.973746
 0.979403 8.329997 0.959572 0.990073 0.983340 0.980028 0.974694 0.970688 0.970210 0.967560 0.979743 0.949485 0.946010 0.983095 0.853734 0.986049
 0.989788 2.819121 0.970182 0.992960 0.990680 0.987142 0.987635 0.984719 0.978353 0.983820 0.989293 0.961409 0.969492 0.990880 0.891714 0.991428
 1.035585 5.419047 0.950081 1.044410 1.045396 1.003339 1.048689 1.058099 0.971794 1.057328 1.047968 0.928391 1.071390 1.033839 1.020924 1.048494
 0.958782 -0.382080 1.022601 0.925046 0.933451 0.989780 0.937841 0.912778 1.010427 0.919420 0.932694 1.027572 0.857690 0.956247 0.520572 0.921825
 0.993468 -9.415796 0.979466 0.991256 0.991131 0.992554 0.990183 0.985265 0.985418 0.985669 0.990505 0.971582 0.967103 0.993564 0.851114 0.990226
 1.028861 14.171478 0.966199 1.014888 1.026013 1.001757 1.039952 1.044680 0.979111 1.049412 1.032192 0.949128 1.061685 1.021913 1.027443 1.022187
 0.932391 -8.026054 1.015308 0.914329 0.912603 0.975918 0.904963 0.877813 1.002385 0.879901 0.906868 1.024697 0.807869 0.935493 0.507977 0.905366
 1.052829 3.270235 0.940974 1.055524 1.062003 1.008392 1.072064 1.084853 0.967008 1.086164 1.067526 0.913253 1.110309 1.047589 1.082948 1.063353
 1.032348 4.882557 0.951822 1.023794 1.032587 1.000949 1.043656 1.048146 0.971218 1.051638 1.037697 0.928953 1.057356 1.026633 0.967305 1.030314
 0.902166 -1.543076 1.024847 0.878052 0.874995 0.965261 0.863371 0.825668 1.004831 0.828135 0.866601 1.040088 0.728734 0.907080 0.320025 0.865198
 0.908118 0.574728 1.026224 0.888973 0.884640 0.967858 0.872524 0.838773 1.006449 0.840241 0.876514 1.042142 0.751915 0.913534 0.406042 0.876579
 0.927193 -1.406180 1.024473 0.915874 0.910149 0.976800 0.897993 0.871219 1.008641 0.871397 0.902601 1.038140 0.799870 0.932666 0.515322 0.904945
 1.023618 0.033848 0.956393 1.040360 1.035430 1.001337 1.031278 1.038653 0.975792 1.035201 1.034918 0.938740 1.039816 1.025087 0.963846 1.040667
 1.047073 3.145343 0.944957 1.047574 1.053842 1.006169 1.063290 1.073339 0.969467 1.074991 1.058854 0.918687 1.091756 1.042176 1.027515 1.054541
 0.947165 10.982495 1.003269 0.928074 0.930263 0.976002 0.928775 0.909309 0.993572 0.912369 0.927827 1.008866 0.863842 0.947640 0.682997 0.923372
 1.064039 13.812426 0.933548 1.076814 1.080953 1.009986 1.089861 1.110465 0.962939 1.109894 1.086735 0.904527 1.153259 1.059378 1.224928 1.085693
 0.937441 -5.564016 1.017161 0.909973 0.913477 0.977432 0.911872 0.884579 1.003149 0.889153 0.910182 1.025795 0.820167 0.937817 0.503025 0.903696
 0.969956 -8.658238 0.991362 0.954326 0.957126 0.985182 0.956963 0.941432 0.990270 0.944299 0.955687 0.988221 0.900784 0.969442 0.662788 0.951469
 0.968182 1.196127 0.982280 0.954736 0.956987 0.980790 0.956482 0.942114 0.983287 0.944551 0.955482 0.977306 0.903273 0.967900 0.685687 0.951882
 0.876311 -4.601702 1.046093 0.853519 0.845422 0.961028 0.826592 0.780876 1.017095 0.781922 0.833347 1.070763 0.661808 0.884714 0.201184 0.835559
 0.859224 -9.202792 1.068799 0.836695 0.825445 0.960936 0.801735 0.750486 1.031309 0.750799 0.810870 1.103180 0.618075 0.869992 0.134946 0.815239
 0.869024 -13.640188 1.067671 0.849983 0.838612 0.964711 0.815714 0.768912 1.032304 0.768624 0.824712 1.101142 0.647840 0.879393 0.221631 0.829684
 0.986737 6.082750 0.982150 0.973068 0.977931 0.988748 0.981572 0.973077 0.985350 0.976144 0.978664 0.975069 0.952095 0.984541 0.800709 0.973272
 0.918573 -2.291139 1.001487 0.910445 0.903283 0.965082 0.889281 0.862439 0.990605 0.861742 0.895184 1.009701 0.786116 0.924764 0.500054 0.898924
 0.984962 15.010669 1.001299 0.968006 0.973986 0.992939 0.978684 0.969594 0.997520 0.973402 0.974774 1.000947 0.952722 0.982518 0.843959 0.968204
 0.815825 -7.260093 1.070900 0.802615 0.782342 0.940536 0.746942 0.688954 1.026253 0.685609 0.762343 1.114977 0.533617 0.832213 0.066265 0.774238
 0.974996 18.552444 0.980164 0.971737 0.970632 0.982848 0.967377 0.959161 0.982770 0.959302 0.968713 0.975989 0.933353 0.976169 0.812292 0.968957
 0.929834 -1.067869 1.017428 0.933713 0.920937 0.977992 0.901567 0.878422 1.005449 0.874732 0.911030 1.030235 0.807009 0.938727 0.561946 0.920311
 0.906499 -6.898209 1.036240 0.902434 0.889476 0.973452 0.867794 0.834944 1.015417 0.832196 0.877638 1.056362 0.741121 0.916399 0.403018 0.885890
 0.966634 3.526099 0.979377 0.947753 0.952769 0.978077 0.955281 0.940170 0.980207 0.943855 0.952429 0.973607 0.902568 0.964951 0.685787 0.946124
 0.979321 -5.943673 0.983184 0.954939 0.964252 0.984189 0.972181 0.959405 0.983995 0.965024 0.966200 0.976382 0.933204 0.975127 0.737492 0.956158
 0.966350 -3.044557 0.997939 0.948369 0.952463 0.983372 0.953953 0.939198 0.993188 0.942679 0.951683 0.998665 0.905486 0.965292 0.731993 0.946234
 1.010577 8.528265 0.958718 1.021615 1.018651 0.993761 1.016530 1.021464 0.973750 1.019188 1.018416 0.944522 1.022837 1.011359 1.002034 1.022182
 0.916521 9.865554 1.015206 0.915651 0.904117 0.969603 0.885291 0.859072 1.001002 0.856183 0.894084 1.029233 0.782467 0.925061 0.542618 0.901847
 1.030773 13.859005 0.954900 1.029971 1.035805 0.999968 1.044692 1.053937 0.971472 1.055777 1.040538 0.936376 1.076167 1.026388 1.090868 1.036111
 0.970275 5.853767 0.983533 0.974107 0.969225 0.981637 0.962123 0.955247 0.984421 0.953395 0.965796 0.982604 0.931028 0.973405 0.867068 0.969802
 0.956429 -0.807529 1.002264 0.936938 0.939992 0.981359 0.939317 0.920171 0.995588 0.923531 0.937844 1.004797 0.873602 0.956336 0.630273 0.932881
 -1.074455 -0.661747 -1.010911 -1.098324 -1.098081 -1.033531 -1.104753 -1.137941 -1.016031 -1.134635 -1.103890 -1.011963 -1.227926 -1.072169 -1.685736 -1.107472
 0.206378 2.608534
 47.024014 -44.883213
 -1.983616 3.409825
 -3.255867 -1.404478
 -1.339677 0.547931
 -1.286055 2.344719
 0.708629 2.524321
 0.403744 1.701453
 -1.991158 2.715301
 1.238893 2.612164
 -0.544624 1.255609
 -2.871488 3.115444
 1.281381 1.634974
 -0.843577 1.596088
 -0.374701 -2.333680
 -2.309821 -0.612965
 -7.990172 -1.939491
