# Supplementary material for: AMS 3.0: prediction of post-translational modifications
Source: BMC Bioinformatics. 2010 Apr 28;11:210. doi: 10.1186/1471-2105-11-210 (PMC2874555; doi:10.1186/1471-2105-11-210)
Supplement: Additional file 2 — PTM predictor software with training data. PTM_Archive.tar.gz includes the predictor software binaries together with all trained ANNs in tar.gz compressed form. [file 1471-2105-11-210-S2.GZ › PTM_Archive/Abl/R/Rnet18.dat]

 2
 90 18 2
 0.983725 1.053862 1.089653 0.911126 0.927355 1.089129 1.011405 1.028623 1.030953 1.040927 1.042854 3.106466 1.039241 1.077195 1.073990 1.053057 0.960989 0.935012
 0.984765 1.016685 0.983711 0.935183 0.947167 0.998383 1.001235 1.009867 1.010786 1.015083 1.014427 1.377312 1.015061 1.018284 1.019626 1.017527 0.971088 0.952864
 0.984093 0.917557 0.710832 0.995412 0.996568 0.761997 0.972092 0.957661 0.955052 0.943289 0.937669 -0.621199 0.947856 0.861729 0.874380 0.922168 0.994178 0.996616
 0.988025 0.904127 0.692852 1.021175 1.017488 0.742278 0.969553 0.950130 0.946951 0.932412 0.926867 -1.059062 0.936907 0.842281 0.855306 0.908571 1.005330 1.015282
 0.986320 0.981404 0.907466 0.969485 0.974940 0.927704 0.990937 0.989730 0.989349 0.987191 0.986318 2.844788 0.987947 0.964162 0.968340 0.982639 0.984055 0.976914
 0.979198 1.092144 1.182710 0.879386 0.901315 1.168337 1.021141 1.044172 1.048091 1.062298 1.071925 6.948409 1.054388 1.125656 1.117794 1.086052 0.945692 0.908648
 0.979765 1.089417 1.164886 0.873405 0.896618 1.157855 1.020208 1.046755 1.050427 1.066003 1.070903 4.634268 1.061687 1.127192 1.121157 1.086557 0.944751 0.906678
 0.991000 0.931352 0.799655 1.018811 1.014943 0.831239 0.977114 0.965647 0.963227 0.954424 0.947204 1.090329 0.960235 0.897029 0.905871 0.936682 1.004926 1.014711
 0.974436 1.194644 1.450346 0.798949 0.835131 1.404328 1.048870 1.098593 1.106509 1.138218 1.151260 9.492403 1.127106 1.288688 1.270263 1.185856 0.912892 0.850394
 0.990960 0.892706 0.673139 1.035330 1.029007 0.725315 0.966936 0.946536 0.942778 0.927464 0.918145 -1.279392 0.935143 0.832043 0.846347 0.899684 1.012182 1.027126
 0.979532 1.094529 1.183903 0.871145 0.894515 1.173575 1.021713 1.048753 1.052855 1.069376 1.074464 3.870156 1.064667 1.136599 1.129687 1.091485 0.943562 0.904883
 0.980976 1.050025 1.073443 0.900308 0.918313 1.078384 1.008596 1.027945 1.030148 1.041163 1.040140 2.768745 1.041495 1.075288 1.073277 1.051244 0.956107 0.927902
 0.991613 0.817964 0.475207 1.082551 1.067961 0.553496 0.945115 0.908480 0.901835 0.875410 0.860402 -3.037686 0.887695 0.718582 0.741137 0.828940 1.031490 1.062549
 0.995087 0.817883 0.488414 1.097937 1.080334 0.561837 0.946435 0.907883 0.901183 0.874171 0.860057 -3.218279 0.885634 0.718782 0.740673 0.828122 1.038440 1.073385
 0.993238 0.897823 0.698480 1.047295 1.038879 0.742336 0.969487 0.946428 0.942677 0.926529 0.921376 -0.967442 0.930988 0.834765 0.847267 0.901683 1.017046 1.034338
 0.975345 1.150769 1.312244 0.833687 0.864126 1.281520 1.037783 1.070668 1.077059 1.098018 1.117244 8.188754 1.082311 1.200026 1.185992 1.137916 0.925596 0.872302
 0.980298 1.065019 1.113383 0.892238 0.911762 1.111831 1.012754 1.034066 1.036980 1.049441 1.051377 2.535284 1.047442 1.094759 1.090732 1.064213 0.952137 0.921022
 0.995448 0.897571 0.700780 1.048123 1.039486 0.747034 0.970090 0.950312 0.946555 0.932113 0.921939 -1.104915 0.940347 0.843648 0.856848 0.904943 1.018516 1.037321
 0.988247 1.006232 0.976077 0.956992 0.964713 0.989060 0.998870 1.004630 1.005217 1.008033 1.005821 -1.315671 1.009805 1.008087 1.009762 1.008118 0.980554 0.969230
 0.993743 0.848116 0.587833 1.073502 1.059912 0.648049 0.953203 0.925417 0.919897 0.899758 0.883131 -0.923452 0.913206 0.777713 0.796160 0.860100 1.028588 1.057124
 0.986766 0.991338 0.932329 0.964045 0.970560 0.950445 0.993988 0.995840 0.995684 0.995568 0.994239 -0.459223 0.996549 0.981030 0.984240 0.992813 0.982614 0.973667
 0.987158 0.966385 0.863843 0.978763 0.982645 0.891689 0.986784 0.983494 0.982487 0.978732 0.974868 -1.731063 0.981661 0.943470 0.949599 0.969500 0.988660 0.984883
 0.987603 0.880356 0.614529 1.030551 1.025787 0.676061 0.963346 0.938084 0.933903 0.915139 0.908890 -1.278257 0.920258 0.800913 0.817239 0.885300 1.009200 1.022304
 0.990458 0.882675 0.627216 1.041677 1.034819 0.684108 0.965515 0.938121 0.934044 0.914434 0.910600 -1.335191 0.917892 0.801259 0.816584 0.885925 1.014334 1.029506
 0.990839 0.925942 0.754165 1.021502 1.018167 0.791503 0.978037 0.959077 0.956489 0.943007 0.943430 0.182367 0.942995 0.867527 0.877281 0.926098 1.005912 1.013810
 0.981966 1.044619 1.072614 0.915527 0.930616 1.072905 1.006752 1.022407 1.024384 1.033442 1.034943 5.517469 1.031759 1.063871 1.061538 1.043695 0.961537 0.937541
 0.983444 1.015676 0.975945 0.944005 0.954541 0.986631 1.001110 1.003424 1.004463 1.004626 1.012605 0.821263 0.998415 1.000192 1.000395 1.010581 0.972339 0.955357
 1.002017 0.805081 0.484794 1.120085 1.098423 0.559694 0.944307 0.908417 0.901035 0.875412 0.850793 -3.839683 0.895226 0.721835 0.745255 0.822592 1.051194 1.094434
 0.987530 0.998645 0.928560 0.977160 0.982153 0.939152 1.000369 0.989714 0.990007 0.983333 0.998795 0.168959 0.971441 0.956610 0.957510 0.988105 0.985841 0.976274
 0.987664 0.946484 0.811551 0.992135 0.993781 0.845417 0.981270 0.972930 0.971156 0.964033 0.959540 1.348271 0.967585 0.911621 0.919989 0.950078 0.994043 0.994652
 0.991318 0.896619 0.668088 1.038299 1.032191 0.718790 0.969970 0.945015 0.941401 0.923693 0.921189 -1.290974 0.926022 0.822641 0.836236 0.898892 1.013142 1.026866
 0.991073 0.881151 0.625365 1.046223 1.038628 0.681993 0.965326 0.937232 0.932989 0.912947 0.909267 -1.740823 0.916296 0.798912 0.814184 0.884231 1.016195 1.032716
 0.986245 0.915904 0.723247 0.998744 0.998908 0.773636 0.971213 0.960330 0.957577 0.947933 0.936599 -1.527445 0.956757 0.872553 0.885366 0.924371 0.997045 1.001647
 0.986471 0.966999 0.869569 0.970059 0.975280 0.899276 0.985831 0.986736 0.985731 0.984323 0.975792 0.409844 0.990842 0.954109 0.960784 0.973347 0.985771 0.980663
 0.988679 0.982434 0.917669 0.974248 0.978850 0.937018 0.991803 0.992249 0.991869 0.990877 0.987273 0.195780 0.993628 0.971838 0.975900 0.985333 0.987509 0.981948
 0.987579 0.955822 0.839705 0.988908 0.990950 0.868974 0.983895 0.977153 0.975787 0.969834 0.966492 1.014759 0.972523 0.925720 0.932701 0.958487 0.992563 0.991807
 0.994188 0.839914 0.525538 1.081528 1.067311 0.594998 0.954194 0.917453 0.911677 0.886000 0.877399 -3.925268 0.893099 0.741009 0.760730 0.846299 1.031841 1.059767
 0.987680 1.020750 1.016870 0.946883 0.956434 1.024112 1.003539 1.012646 1.013802 1.018739 1.017023 0.803358 1.020154 1.031499 1.031492 1.022420 0.976590 0.962063
 0.997446 0.856510 0.592699 1.081527 1.067116 0.652009 0.958949 0.928140 0.922813 0.901161 0.890008 -3.652806 0.910437 0.777487 0.794884 0.864585 1.032932 1.061467
 0.993603 0.875715 0.639156 1.050913 1.041796 0.695897 0.962466 0.940266 0.935692 0.919232 0.905192 -4.359328 0.930304 0.813975 0.830214 0.885843 1.019988 1.040205
 0.986474 0.936897 0.776618 0.991311 0.993093 0.817162 0.978170 0.968344 0.966376 0.957943 0.952438 0.170614 0.962287 0.895963 0.905918 0.941260 0.993348 0.994222
 0.986247 0.935712 0.772633 0.991104 0.992998 0.813907 0.977760 0.967803 0.965773 0.957160 0.951563 0.155987 0.961605 0.894210 0.904238 0.940212 0.993324 0.994048
 0.986206 0.935462 0.771597 0.991061 0.992922 0.812975 0.977671 0.967624 0.965616 0.956956 0.951345 0.151893 0.961415 0.893665 0.903837 0.939908 0.993246 0.994038
 0.993057 0.967889 0.886378 0.995458 0.996439 0.907039 0.988919 0.983825 0.982844 0.978560 0.975802 0.578280 0.980816 0.947089 0.952169 0.970093 0.996519 0.996977
 0.992010 0.964159 0.873376 0.995041 0.996076 0.896308 0.987682 0.982072 0.980923 0.976129 0.972941 0.529699 0.978574 0.940961 0.946618 0.966680 0.996147 0.996655
 0.982365 0.913297 0.693615 0.988138 0.990498 0.749288 0.969980 0.956595 0.953863 0.942334 0.934692 -0.137334 0.948341 0.857382 0.871036 0.919347 0.990971 0.991923
 0.981007 0.905456 0.665592 0.986890 0.989586 0.726218 0.967285 0.952625 0.949626 0.937032 0.928694 -0.241442 0.943550 0.844375 0.859091 0.912048 0.990101 0.991272
 0.992644 0.966368 0.881218 0.995294 0.996262 0.902837 0.988456 0.983178 0.982048 0.977590 0.974702 0.559141 0.979968 0.944707 0.949919 0.968672 0.996327 0.996888
 0.983716 0.921825 0.723522 0.989195 0.991440 0.773607 0.972954 0.960817 0.958381 0.947966 0.941155 -0.026433 0.953421 0.871323 0.883495 0.927231 0.991898 0.992769
 0.993660 0.970274 0.894493 0.995828 0.996706 0.913611 0.989695 0.985081 0.984076 0.980043 0.977541 0.608582 0.982214 0.950816 0.955531 0.972295 0.996727 0.997220
 0.988091 0.966568 0.880859 0.980340 0.983563 0.906321 0.986074 0.985796 0.984669 0.982770 0.975102 1.972550 0.988698 0.954380 0.960396 0.972397 0.989952 0.987642
 0.988390 0.940827 0.807958 0.996249 0.996873 0.843256 0.979051 0.972372 0.970390 0.964036 0.955432 1.065812 0.970886 0.912695 0.921710 0.947524 0.996465 0.999373
 0.980982 0.978537 0.864621 0.948988 0.958591 0.895157 0.989268 0.987262 0.986837 0.983552 0.984644 2.008412 0.982543 0.948970 0.954862 0.978428 0.974296 0.960912
 0.983196 0.990138 0.902797 0.952249 0.961408 0.925542 0.993722 0.992113 0.992209 0.989664 0.993503 2.083976 0.986683 0.964523 0.968423 0.988163 0.976194 0.962758
 0.986924 0.995195 0.937940 0.962020 0.969121 0.954169 0.995819 0.996551 0.996737 0.995932 0.997285 1.265600 0.994990 0.981573 0.984295 0.994824 0.981462 0.971234
 0.981363 1.056258 1.089877 0.906305 0.923285 1.088420 1.011122 1.026871 1.029438 1.038699 1.044243 5.214310 1.033883 1.073859 1.070005 1.053065 0.957297 0.929333
 0.991033 0.919594 0.763238 1.017998 1.014325 0.803651 0.973391 0.962636 0.959790 0.950959 0.938716 -0.809881 0.960687 0.885727 0.896844 0.928488 1.006322 1.016335
 0.988322 0.992438 0.931050 0.966647 0.973139 0.949110 0.995666 0.996633 0.996584 0.995879 0.995213 1.458809 0.996439 0.980026 0.983297 0.993338 0.984449 0.975567
 0.986023 1.031925 1.064795 0.936673 0.947532 1.064364 1.003873 1.018397 1.019887 1.028559 1.024955 4.590254 1.030844 1.057047 1.055239 1.034646 0.971597 0.954955
 0.991661 0.900390 0.692230 1.031892 1.026559 0.741462 0.969853 0.950467 0.946979 0.932479 0.924303 -3.462457 0.939126 0.842193 0.855547 0.906678 1.011546 1.024768
 0.981534 1.072815 1.128751 0.890706 0.910572 1.125503 1.016127 1.038474 1.041478 1.054755 1.057800 2.798196 1.051712 1.104494 1.099940 1.071405 0.952135 0.919726
 0.982297 1.039248 1.045654 0.912380 0.928232 1.053858 1.005799 1.022445 1.024051 1.033328 1.031713 1.910282 1.034184 1.058563 1.057789 1.040834 0.961268 0.936791
 0.988725 0.859176 0.578615 1.048993 1.040098 0.643551 0.956164 0.928429 0.923368 0.903053 0.892156 -1.522182 0.911832 0.778499 0.796549 0.867342 1.016867 1.036972
 0.990969 0.870778 0.621352 1.053062 1.043588 0.677682 0.960376 0.933530 0.928970 0.909555 0.900706 -0.711279 0.916968 0.796142 0.812194 0.877418 1.019061 1.039358
 0.992771 0.898827 0.699627 1.043285 1.035725 0.743931 0.969751 0.947307 0.943726 0.927901 0.922328 -0.263502 0.932541 0.836951 0.849409 0.903123 1.015774 1.031757
 0.982920 1.044808 1.046171 0.918932 0.934081 1.050171 1.009812 1.020120 1.022127 1.027781 1.035697 4.117240 1.021190 1.046960 1.044598 1.039774 0.963009 0.937730
 0.981116 1.063412 1.103273 0.894802 0.913966 1.103722 1.012600 1.033817 1.036641 1.048391 1.050461 2.039584 1.046349 1.090747 1.087228 1.062413 0.953608 0.922904
 0.991897 0.924671 0.778036 1.023301 1.018850 0.812996 0.976027 0.962979 0.960341 0.950327 0.942424 2.114009 0.956761 0.885990 0.895824 0.930501 1.007462 1.018245
 0.981285 1.097419 1.208752 0.883282 0.904266 1.190905 1.023168 1.048673 1.052567 1.068894 1.076087 5.114552 1.062749 1.141011 1.132501 1.092955 0.948352 0.912824
 0.990522 0.901655 0.713054 1.030206 1.024450 0.758828 0.968133 0.951790 0.948252 0.935727 0.924600 -1.681391 0.944614 0.853471 0.866283 0.909710 1.009979 1.024095
 0.988544 0.953126 0.825783 0.987352 0.989957 0.859696 0.983774 0.978088 0.976570 0.971012 0.965154 -1.129662 0.975561 0.924319 0.932427 0.957597 0.993128 0.992123
 0.987033 0.955551 0.827767 0.980978 0.984621 0.861839 0.984023 0.978709 0.977461 0.972236 0.966972 -0.357213 0.976171 0.926459 0.934403 0.959714 0.989910 0.987095
 0.992524 0.824145 0.484481 1.083905 1.069184 0.560421 0.948187 0.909813 0.903423 0.876321 0.865084 -3.290524 0.885649 0.720217 0.741967 0.832403 1.031929 1.062309
 0.997389 0.798713 0.428724 1.118430 1.097720 0.508918 0.943031 0.896617 0.889191 0.857131 0.845409 -4.836912 0.866998 0.680735 0.704456 0.807315 1.047335 1.087496
 1.000000 0.813362 0.474562 1.118904 1.098186 0.547108 0.948493 0.904215 0.897196 0.867054 0.856594 -5.705592 0.875982 0.703503 0.725330 0.820959 1.048427 1.087845
 0.987329 0.977523 0.906298 0.972202 0.977118 0.927464 0.989389 0.989893 0.989354 0.988199 0.983327 1.393758 0.991925 0.966440 0.971120 0.981298 0.986166 0.980702
 0.990573 0.896317 0.657340 1.030251 1.025507 0.713206 0.969705 0.946998 0.943345 0.926723 0.921584 -3.118331 0.931033 0.825067 0.839500 0.900479 1.010544 1.022244
 0.991241 0.969874 0.920131 0.997802 0.997747 0.933770 0.987691 0.985918 0.984891 0.982891 0.976617 2.114512 0.987795 0.962432 0.966477 0.974420 0.997518 0.999761
 1.003242 0.755927 0.298970 1.163408 1.135202 0.395917 0.934962 0.874150 0.864969 0.823539 0.812994 -9.049466 0.832883 0.603538 0.632068 0.763718 1.067044 1.119740
 0.985993 0.972134 0.888700 0.976481 0.980640 0.910085 0.987598 0.984109 0.983534 0.980090 0.978762 4.192842 0.981138 0.950609 0.955399 0.973481 0.986574 0.981862
 0.991452 0.912612 0.714771 1.031496 1.026599 0.757559 0.974919 0.952219 0.949179 0.933219 0.933207 0.358401 0.933464 0.845109 0.856365 0.912926 1.010288 1.021275
 0.992912 0.874644 0.618416 1.058976 1.049059 0.673510 0.964222 0.933313 0.928849 0.907325 0.903958 -1.083670 0.910509 0.789209 0.804683 0.877456 1.021887 1.041878
 0.983624 0.951609 0.829171 0.975278 0.979391 0.862518 0.979961 0.976356 0.974869 0.970421 0.963238 0.184897 0.975918 0.926611 0.934753 0.957021 0.985943 0.982969
 0.985907 0.961955 0.871597 0.976542 0.980164 0.898408 0.983135 0.983298 0.982167 0.980174 0.971223 -0.323991 0.987198 0.949938 0.956562 0.968610 0.987443 0.984867
 0.990516 0.947902 0.841724 1.003610 1.002579 0.869020 0.981641 0.974854 0.973111 0.967442 0.960187 -1.564673 0.973140 0.924139 0.931548 0.953328 0.999453 1.003968
 0.983487 1.028192 1.025184 0.934185 0.946105 1.029151 1.003601 1.011433 1.012946 1.016983 1.022084 4.678963 1.012788 1.029627 1.028410 1.025163 0.968790 0.949613
 0.991528 0.896110 0.673387 1.040476 1.033781 0.721993 0.969681 0.944326 0.940596 0.922733 0.920496 -1.168040 0.924750 0.822484 0.835654 0.898109 1.013919 1.028023
 0.985241 1.045939 1.095035 0.929651 0.942025 1.089265 1.009423 1.023568 1.025653 1.034468 1.035800 4.256118 1.033181 1.070257 1.066750 1.045465 0.968118 0.948195
 0.988945 0.972200 0.892600 0.989471 0.991378 0.910994 0.989605 0.983407 0.982675 0.977782 0.978799 1.103999 0.976996 0.946699 0.950889 0.971861 0.992580 0.990684
 0.989367 0.933297 0.793779 1.007227 1.005658 0.828715 0.977145 0.967199 0.964900 0.956750 0.949048 -1.103063 0.962845 0.899175 0.908449 0.939126 1.000625 1.006593
 -1.023628 -1.107493 -1.379982 -1.014830 -1.011844 -1.311150 -1.037223 -1.053853 -1.057335 -1.071563 -1.081012 -2.410771 -1.064172 -1.177016 -1.160047 -1.099959 -1.011422 -1.009903
 -0.913728 1.203070
 -1.065797 -2.036335
 1.549213 -1.960739
 -2.388522 2.270318
 -2.271320 1.880156
 1.801567 -1.286948
 -1.464745 -0.425026
 0.104916 0.527203
 0.079226 0.388325
 0.900487 0.821776
 -0.999671 -1.388711
 22.442719 -20.999403
 2.379256 2.556411
 2.484763 0.624019
 2.673043 1.035684
 0.189374 -0.580736
 -1.212127 1.864647
 -1.039549 2.966001
 -6.627042 -3.406953
 0.983725 1.053863 1.089657 0.911127 0.927355 1.089131 1.011405 1.028623 1.030953 1.040927 1.042854 3.106087 1.039241 1.077195 1.073990 1.053057 0.960990 0.935013
 0.984765 1.016686 0.983720 0.935183 0.947167 0.998388 1.001235 1.009867 1.010786 1.015083 1.014427 1.376588 1.015061 1.018285 1.019627 1.017527 0.971088 0.952864
 0.984092 0.917559 0.710857 0.995411 0.996566 0.762012 0.972092 0.957661 0.955052 0.943289 0.937670 -0.622889 0.947855 0.861732 0.874382 0.922169 0.994176 0.996614
 0.988023 0.904130 0.692878 1.021172 1.017485 0.742294 0.969553 0.950130 0.946950 0.932412 0.926869 -1.059814 0.936906 0.842285 0.855309 0.908573 1.005328 1.015279
 0.986319 0.981405 0.907482 0.969483 0.974938 0.927713 0.990937 0.989730 0.989348 0.987191 0.986319 2.844176 0.987946 0.964165 0.968342 0.982640 0.984054 0.976913
 0.979196 1.092145 1.182727 0.879384 0.901313 1.168348 1.021140 1.044172 1.048091 1.062298 1.071926 6.949120 1.054387 1.125659 1.117796 1.086053 0.945690 0.908646
 0.979765 1.089417 1.164890 0.873406 0.896620 1.157857 1.020208 1.046755 1.050427 1.066003 1.070904 4.633759 1.061687 1.127192 1.121157 1.086557 0.944752 0.906679
 0.991001 0.931353 0.799660 1.018812 1.014944 0.831242 0.977115 0.965647 0.963227 0.954424 0.947204 1.087312 0.960234 0.897030 0.905871 0.936682 1.004926 1.014712
 0.974438 1.194643 1.450338 0.798953 0.835134 1.404322 1.048871 1.098593 1.106509 1.138218 1.151259 9.490852 1.127106 1.288686 1.270261 1.185855 0.912894 0.850398
 0.990960 0.892707 0.673152 1.035330 1.029008 0.725322 0.966936 0.946536 0.942778 0.927464 0.918146 -1.281944 0.935143 0.832044 0.846347 0.899684 1.012182 1.027126
 0.979533 1.094528 1.183903 0.871148 0.894518 1.173574 1.021714 1.048754 1.052855 1.069376 1.074464 3.866985 1.064667 1.136598 1.129686 1.091485 0.943563 0.904886
 0.980978 1.050025 1.073442 0.900312 0.918316 1.078382 1.008597 1.027945 1.030148 1.041163 1.040140 2.765125 1.041495 1.075287 1.073275 1.051244 0.956109 0.927905
 0.991610 0.817967 0.475238 1.082548 1.067957 0.553515 0.945114 0.908479 0.901835 0.875410 0.860404 -3.037269 0.887694 0.718587 0.741141 0.828942 1.031487 1.062545
 0.995085 0.817886 0.488442 1.097933 1.080331 0.561855 0.946434 0.907882 0.901183 0.874171 0.860058 -3.217618 0.885634 0.718787 0.740677 0.828123 1.038437 1.073381
 0.993236 0.897825 0.698503 1.047292 1.038875 0.742350 0.969486 0.946427 0.942677 0.926529 0.921377 -0.966630 0.930987 0.834769 0.847270 0.901685 1.017043 1.034335
 0.975345 1.150770 1.312253 0.833687 0.864126 1.281526 1.037783 1.070668 1.077059 1.098018 1.117244 8.185807 1.082310 1.200027 1.185992 1.137916 0.925596 0.872302
 0.980299 1.065019 1.113385 0.892241 0.911764 1.111831 1.012755 1.034066 1.036980 1.049441 1.051377 2.531766 1.047442 1.094758 1.090731 1.064213 0.952139 0.921024
 0.995448 0.897572 0.700787 1.048123 1.039486 0.747038 0.970090 0.950312 0.946555 0.932113 0.921939 -1.105440 0.940347 0.843649 0.856848 0.904943 1.018516 1.037321
 0.988248 1.006231 0.976077 0.956995 0.964715 0.989060 0.998871 1.004631 1.005217 1.008033 1.005821 -1.318644 1.009804 1.008086 1.009761 1.008118 0.980555 0.969232
 0.993742 0.848117 0.587851 1.073501 1.059911 0.648060 0.953202 0.925417 0.919897 0.899758 0.883132 -0.923479 0.913205 0.777716 0.796162 0.860101 1.028587 1.057122
 0.986769 0.991337 0.932320 0.964051 0.970566 0.950438 0.993989 0.995841 0.995685 0.995568 0.994239 -0.466017 0.996548 0.981026 0.984237 0.992812 0.982618 0.973672
 0.987160 0.966384 0.863838 0.978768 0.982650 0.891685 0.986785 0.983494 0.982487 0.978732 0.974868 -1.737139 0.981661 0.943467 0.949597 0.969499 0.988663 0.984887
 0.987600 0.880360 0.614570 1.030544 1.025781 0.676087 0.963344 0.938083 0.933903 0.915139 0.908891 -1.275670 0.920257 0.800921 0.817245 0.885303 1.009195 1.022298
 0.990453 0.882680 0.627265 1.041667 1.034810 0.684140 0.965513 0.938120 0.934043 0.914435 0.910602 -1.330184 0.917891 0.801269 0.816592 0.885929 1.014327 1.029498
 0.990834 0.925946 0.754211 1.021492 1.018158 0.791534 0.978035 0.959076 0.956488 0.943007 0.943432 0.187922 0.942994 0.867537 0.877288 0.926102 1.005905 1.013801
 0.981967 1.044619 1.072619 0.915529 0.930618 1.072908 1.006753 1.022407 1.024384 1.033442 1.034944 5.514729 1.031759 1.063871 1.061538 1.043695 0.961538 0.937542
 0.983445 1.015677 0.975954 0.944008 0.954543 0.986636 1.001111 1.003424 1.004463 1.004626 1.012605 0.816268 0.998414 1.000192 1.000395 1.010581 0.972341 0.955359
 1.002016 0.805083 0.484808 1.120082 1.098421 0.559703 0.944307 0.908416 0.901035 0.875412 0.850794 -3.837741 0.895226 0.721838 0.745258 0.822593 1.051192 1.094431
 0.987527 0.998649 0.928593 0.977155 0.982148 0.939173 1.000368 0.989714 0.990007 0.983333 0.998796 0.168839 0.971440 0.956616 0.957515 0.988107 0.985837 0.976269
 0.987661 0.946487 0.811578 0.992131 0.993777 0.845434 0.981269 0.972930 0.971156 0.964033 0.959541 1.350136 0.967584 0.911626 0.919993 0.950079 0.994040 0.994649
 0.991316 0.896622 0.668116 1.038296 1.032188 0.718807 0.969970 0.945015 0.941400 0.923693 0.921191 -1.291826 0.926021 0.822646 0.836239 0.898893 1.013140 1.026864
 0.991070 0.881154 0.625398 1.046219 1.038625 0.682014 0.965325 0.937232 0.932989 0.912947 0.909268 -1.740935 0.916295 0.798917 0.814189 0.884233 1.016191 1.032712
 0.986244 0.915905 0.723263 0.998744 0.998908 0.773645 0.971213 0.960330 0.957577 0.947934 0.936600 -1.528300 0.956756 0.872555 0.885368 0.924372 0.997045 1.001646
 0.986471 0.967000 0.869575 0.970060 0.975280 0.899280 0.985831 0.986736 0.985731 0.984323 0.975792 0.408938 0.990842 0.954110 0.960785 0.973347 0.985771 0.980663
 0.988678 0.982435 0.917677 0.974248 0.978850 0.937022 0.991803 0.992249 0.991869 0.990877 0.987273 0.195105 0.993628 0.971839 0.975901 0.985334 0.987509 0.981948
 0.987579 0.955823 0.839718 0.988908 0.990951 0.868982 0.983895 0.977153 0.975787 0.969834 0.966492 1.013117 0.972522 0.925722 0.932703 0.958488 0.992563 0.991807
 0.994186 0.839916 0.525567 1.081525 1.067308 0.595016 0.954193 0.917453 0.911677 0.886000 0.877400 -3.925767 0.893098 0.741013 0.760734 0.846301 1.031839 1.059764
 0.987681 1.020750 1.016869 0.946885 0.956436 1.024110 1.003539 1.012646 1.013802 1.018739 1.017023 0.800735 1.020154 1.031498 1.031491 1.022420 0.976591 0.962065
 0.997445 0.856511 0.592716 1.081526 1.067115 0.652019 0.958949 0.928140 0.922813 0.901161 0.890009 -3.653415 0.910437 0.777490 0.794886 0.864586 1.032931 1.061465
 0.993601 0.875717 0.639175 1.050911 1.041794 0.695909 0.962465 0.940266 0.935692 0.919232 0.905193 -4.358142 0.930304 0.813979 0.830217 0.885844 1.019987 1.040203
 0.986473 0.936898 0.776634 0.991311 0.993092 0.817172 0.978170 0.968344 0.966376 0.957943 0.952438 0.168925 0.962287 0.895966 0.905920 0.941261 0.993347 0.994221
 0.986247 0.935714 0.772650 0.991104 0.992998 0.813917 0.977760 0.967803 0.965773 0.957160 0.951564 0.154268 0.961605 0.894213 0.904240 0.940213 0.993323 0.994048
 0.986205 0.935463 0.771614 0.991061 0.992922 0.812986 0.977671 0.967624 0.965616 0.956956 0.951345 0.150166 0.961415 0.893667 0.903839 0.939909 0.993246 0.994037
 0.993057 0.967890 0.886387 0.995458 0.996439 0.907044 0.988919 0.983825 0.982844 0.978560 0.975802 0.577421 0.980816 0.947090 0.952170 0.970094 0.996518 0.996977
 0.992010 0.964160 0.873386 0.995041 0.996075 0.896313 0.987682 0.982072 0.980923 0.976129 0.972941 0.528742 0.978573 0.940962 0.946619 0.966681 0.996147 0.996654
 0.982365 0.913299 0.693637 0.988137 0.990497 0.749301 0.969979 0.956595 0.953863 0.942334 0.934693 -0.139650 0.948341 0.857385 0.871039 0.919348 0.990970 0.991922
 0.981006 0.905458 0.665617 0.986889 0.989586 0.726233 0.967284 0.952625 0.949625 0.937032 0.928695 -0.243970 0.943549 0.844379 0.859094 0.912050 0.990100 0.991271
 0.992644 0.966368 0.881227 0.995294 0.996262 0.902842 0.988456 0.983177 0.982048 0.977590 0.974702 0.558243 0.979968 0.944709 0.949920 0.968673 0.996327 0.996887
 0.983716 0.921826 0.723542 0.989194 0.991439 0.773619 0.972954 0.960817 0.958381 0.947966 0.941156 -0.028523 0.953420 0.871326 0.883497 0.927232 0.991897 0.992768
 0.993660 0.970275 0.894501 0.995828 0.996706 0.913616 0.989695 0.985080 0.984076 0.980043 0.977542 0.607785 0.982214 0.950817 0.955532 0.972295 0.996727 0.997220
 0.988090 0.966569 0.880871 0.980339 0.983562 0.906329 0.986073 0.985796 0.984669 0.982770 0.975103 1.973290 0.988698 0.954383 0.960397 0.972397 0.989951 0.987641
 0.988389 0.940829 0.807974 0.996247 0.996872 0.843266 0.979051 0.972372 0.970390 0.964036 0.955432 1.066293 0.970885 0.912698 0.921713 0.947526 0.996464 0.999372
 0.980981 0.978539 0.864643 0.948988 0.958591 0.895169 0.989268 0.987262 0.986837 0.983552 0.984645 2.006268 0.982542 0.948973 0.954864 0.978429 0.974295 0.960911
 0.983195 0.990139 0.902815 0.952249 0.961407 0.925553 0.993722 0.992113 0.992209 0.989664 0.993504 2.081604 0.986682 0.964525 0.968425 0.988164 0.976193 0.962757
 0.986923 0.995196 0.937953 0.962019 0.969120 0.954177 0.995819 0.996550 0.996737 0.995932 0.997286 1.264365 0.994990 0.981575 0.984296 0.994824 0.981461 0.971233
 0.981363 1.056259 1.089887 0.906305 0.923285 1.088427 1.011122 1.026871 1.029438 1.038699 1.044244 5.212621 1.033882 1.073860 1.070006 1.053065 0.957296 0.929332
 0.991032 0.919595 0.763250 1.017997 1.014324 0.803659 0.973391 0.962636 0.959790 0.950959 0.938717 -0.809245 0.960687 0.885729 0.896846 0.928488 1.006321 1.016334
 0.988322 0.992438 0.931058 0.966647 0.973139 0.949115 0.995666 0.996633 0.996584 0.995879 0.995214 1.457624 0.996438 0.980027 0.983297 0.993338 0.984449 0.975566
 0.986025 1.031924 1.064789 0.936677 0.947536 1.064359 1.003874 1.018397 1.019887 1.028559 1.024955 4.587536 1.030844 1.057045 1.055237 1.034645 0.971600 0.954958
 0.991661 0.900392 0.692244 1.031893 1.026560 0.741470 0.969853 0.950467 0.946979 0.932479 0.924303 -3.464456 0.939125 0.842195 0.855548 0.906679 1.011546 1.024768
 0.981535 1.072815 1.128754 0.890707 0.910573 1.125505 1.016127 1.038474 1.041478 1.054755 1.057800 2.796690 1.051712 1.104494 1.099940 1.071405 0.952136 0.919727
 0.982297 1.039248 1.045657 0.912382 0.928234 1.053859 1.005800 1.022445 1.024051 1.033328 1.031713 1.908155 1.034183 1.058563 1.057789 1.040834 0.961270 0.936793
 0.988723 0.859179 0.578645 1.048989 1.040095 0.643571 0.956164 0.928428 0.923367 0.903053 0.892157 -1.522518 0.911831 0.778505 0.796553 0.867344 1.016865 1.036969
 0.990967 0.870781 0.621377 1.053060 1.043585 0.677697 0.960375 0.933530 0.928970 0.909555 0.900707 -0.712109 0.916967 0.796147 0.812197 0.877419 1.019058 1.039355
 0.992769 0.898829 0.699648 1.043283 1.035722 0.743944 0.969751 0.947307 0.943726 0.927901 0.922329 -0.263746 0.932540 0.836955 0.849412 0.903124 1.015772 1.031755
 0.982919 1.044809 1.046183 0.918931 0.934080 1.050179 1.009812 1.020120 1.022127 1.027781 1.035697 4.115463 1.021189 1.046962 1.044599 1.039774 0.963008 0.937728
 0.981116 1.063413 1.103281 0.894803 0.913966 1.103727 1.012600 1.033817 1.036641 1.048391 1.050462 2.038968 1.046349 1.090747 1.087228 1.062413 0.953608 0.922905
 0.991897 0.924672 0.778044 1.023300 1.018849 0.813001 0.976026 0.962978 0.960341 0.950327 0.942425 2.112947 0.956761 0.885991 0.895825 0.930501 1.007461 1.018244
 0.981285 1.097420 1.208758 0.883282 0.904266 1.190908 1.023168 1.048673 1.052567 1.068894 1.076087 5.113953 1.062749 1.141012 1.132502 1.092955 0.948352 0.912824
 0.990521 0.901657 0.713071 1.030205 1.024450 0.758838 0.968133 0.951789 0.948252 0.935727 0.924601 -1.682162 0.944614 0.853474 0.866285 0.909711 1.009978 1.024094
 0.988543 0.953127 0.825798 0.987351 0.989956 0.859705 0.983773 0.978088 0.976570 0.971012 0.965155 -1.129687 0.975560 0.924321 0.932429 0.957598 0.993127 0.992122
 0.987032 0.955553 0.827785 0.980976 0.984619 0.861851 0.984022 0.978708 0.977461 0.972236 0.966973 -0.357000 0.976171 0.926462 0.934406 0.959715 0.989909 0.987094
 0.992522 0.824148 0.484507 1.083903 1.069182 0.560437 0.948186 0.909813 0.903423 0.876321 0.865085 -3.292749 0.885648 0.720221 0.741970 0.832404 1.031928 1.062306
 0.997387 0.798715 0.428750 1.118428 1.097717 0.508934 0.943030 0.896617 0.889190 0.857131 0.845410 -4.838619 0.866997 0.680739 0.704459 0.807316 1.047332 1.087494
 0.999999 0.813364 0.474585 1.118902 1.098184 0.547121 0.948492 0.904214 0.897195 0.867054 0.856595 -5.706813 0.875981 0.703507 0.725332 0.820960 1.048425 1.087843
 0.987330 0.977523 0.906304 0.972204 0.977120 0.927467 0.989389 0.989893 0.989354 0.988199 0.983327 1.391806 0.991925 0.966440 0.971120 0.981299 0.986167 0.980703
 0.990571 0.896320 0.657369 1.030247 1.025504 0.713225 0.969704 0.946997 0.943345 0.926723 0.921585 -3.117848 0.931032 0.825073 0.839504 0.900481 1.010541 1.022241
 0.991241 0.969874 0.920131 0.997803 0.997748 0.933770 0.987691 0.985918 0.984891 0.982891 0.976617 2.113037 0.987795 0.962432 0.966476 0.974420 0.997519 0.999762
 1.003238 0.755931 0.299011 1.163401 1.135195 0.395943 0.934960 0.874149 0.864968 0.823539 0.812995 -9.047888 0.832882 0.603547 0.632074 0.763721 1.067039 1.119733
 0.985992 0.972135 0.888716 0.976479 0.980639 0.910095 0.987598 0.984109 0.983534 0.980089 0.978763 4.191544 0.981137 0.950611 0.955401 0.973482 0.986573 0.981861
 0.991448 0.912616 0.714809 1.031489 1.026593 0.757584 0.974917 0.952218 0.949179 0.933219 0.933209 0.360189 0.933463 0.845116 0.856371 0.912928 1.010283 1.021268
 0.992908 0.874647 0.618452 1.058970 1.049053 0.673533 0.964220 0.933313 0.928848 0.907325 0.903959 -1.082700 0.910508 0.789216 0.804689 0.877458 1.021882 1.041872
 0.983624 0.951609 0.829176 0.975280 0.979393 0.862521 0.979961 0.976356 0.974870 0.970421 0.963238 0.182047 0.975917 0.926610 0.934752 0.957021 0.985945 0.982970
 0.985909 0.961955 0.871595 0.976546 0.980168 0.898406 0.983136 0.983299 0.982168 0.980174 0.971223 -0.326863 0.987198 0.949936 0.956561 0.968610 0.987446 0.984871
 0.990516 0.947903 0.841729 1.003611 1.002580 0.869022 0.981641 0.974854 0.973111 0.967442 0.960188 -1.565830 0.973139 0.924139 0.931548 0.953328 0.999454 1.003969
 0.983487 1.028193 1.025194 0.934185 0.946106 1.029157 1.003601 1.011432 1.012946 1.016983 1.022084 4.676406 1.012788 1.029628 1.028411 1.025164 0.968790 0.949613
 0.991524 0.896114 0.673426 1.040468 1.033774 0.722019 0.969679 0.944325 0.940596 0.922733 0.920498 -1.165318 0.924749 0.822492 0.835661 0.898112 1.013914 1.028016
 0.985245 1.045937 1.095017 0.929660 0.942033 1.089252 1.009425 1.023569 1.025654 1.034468 1.035799 4.249464 1.033182 1.070251 1.066745 1.045463 0.968123 0.948202
 0.988944 0.972202 0.892620 0.989468 0.991376 0.911007 0.989604 0.983407 0.982675 0.977782 0.978800 1.104850 0.976995 0.946703 0.950892 0.971863 0.992578 0.990681
 0.989368 0.933297 0.793783 1.007229 1.005659 0.828717 0.977146 0.967199 0.964900 0.956750 0.949048 -1.105432 0.962845 0.899175 0.908449 0.939126 1.000626 1.006594
 -1.023629 -1.107491 -1.379954 -1.014830 -1.011845 -1.311133 -1.037223 -1.053853 -1.057335 -1.071563 -1.081010 -2.413643 -1.064173 -1.177012 -1.160045 -1.099958 -1.011423 -1.009904
 -0.907720 1.195797
 -1.059796 -2.043601
 1.555176 -1.967960
 -2.382512 2.263042
 -2.265311 1.872880
 1.807544 -1.294185
 -1.458739 -0.432298
 0.110921 0.519933
 0.085231 0.381054
 0.906491 0.814507
 -0.993668 -1.395980
 22.438395 -20.994989
 2.385260 2.549142
 2.490758 0.616761
 2.679039 1.028423
 0.195376 -0.588003
 -1.206119 1.857373
 -1.033540 2.958726
 -6.621033 -3.414231
