# Supplementary material for: AMS 3.0: prediction of post-translational modifications
Source: BMC Bioinformatics. 2010 Apr 28;11:210. doi: 10.1186/1471-2105-11-210 (PMC2874555; doi:10.1186/1471-2105-11-210)
Supplement: Additional file 2 — PTM predictor software with training data. PTM_Archive.tar.gz includes the predictor software binaries together with all trained ANNs in tar.gz compressed form. [file 1471-2105-11-210-S2.GZ › PTM_Archive/Abl/R/Rnet20.dat]

 2
 90 20 2
 1.036854 0.983172 1.073890 0.980507 2.709203 0.999517 1.043697 1.028401 1.019484 0.873405 1.007861 1.021942 1.078097 0.977036 0.928581 1.005277 1.010138 0.992964 0.955598 1.309769
 1.012661 0.985403 1.017970 0.982758 1.323152 0.712805 1.016820 1.010315 1.005440 0.905310 0.999839 1.007104 1.018858 0.981111 0.947778 0.997882 1.000071 0.990429 0.966805 0.719380
 0.946786 0.988061 0.868871 0.986086 -0.571277 0.053744 0.942335 0.959557 0.965738 0.989400 0.977077 0.964961 0.861007 0.989450 0.996879 0.977347 0.971764 0.981436 0.994543 -0.424958
 0.937583 0.992627 0.851225 0.991433 -0.916732 0.088268 0.930390 0.951759 0.960801 1.025395 0.974525 0.959040 0.841682 0.996053 1.016974 0.976214 0.969943 0.983134 1.007248 -0.449946
 0.988007 0.988893 0.966276 0.987516 2.097764 0.643268 0.986989 0.989916 0.990588 0.956867 0.990696 0.990505 0.963540 0.987967 0.976371 0.990674 0.990800 0.988061 0.983568 0.773566
 1.060832 0.975907 1.125572 0.978601 5.456520 1.255194 1.062029 1.039896 1.032068 0.832162 1.006793 1.032056 1.127575 0.970690 0.903333 1.008077 1.022909 0.992383 0.942167 2.110586
 1.060530 0.977567 1.122663 0.975842 3.909943 1.101234 1.068424 1.045145 1.032937 0.821584 1.011829 1.035555 1.128067 0.969610 0.898947 1.009007 1.019161 0.993602 0.938547 1.642644
 0.954799 0.997111 0.897808 0.992020 0.518564 0.457323 0.955416 0.969115 0.972082 1.025018 0.986541 0.973002 0.894964 0.997449 1.015775 0.984180 0.975522 0.987650 1.005232 0.240468
 1.128257 0.968892 1.276222 0.968836 7.576569 1.813716 1.141255 1.093813 1.072421 0.724302 1.031484 1.075901 1.288664 0.956404 0.840892 1.028599 1.048977 0.997307 0.905221 3.096937
 0.930668 0.997047 0.838007 0.992842 -1.171739 0.060828 0.927604 0.950434 0.957660 1.043749 0.977519 0.957581 0.831136 0.999292 1.028012 0.976377 0.965517 0.983385 1.012941 -0.489653
 1.063639 0.977329 1.131063 0.975892 3.279164 1.158123 1.072297 1.047134 1.034827 0.819344 1.013626 1.037511 1.137316 0.969068 0.897322 1.011330 1.021291 0.994069 0.937382 1.578422
 1.034698 0.981539 1.068625 0.976667 2.353802 0.915878 1.045466 1.029420 1.017991 0.858929 1.008563 1.021983 1.074797 0.973565 0.920867 1.003523 1.006201 0.991185 0.949677 1.150421
 0.881438 1.000205 0.728902 0.994611 -2.543262 -0.387847 0.874776 0.914381 0.928321 1.107573 0.962668 0.927489 0.717100 1.006146 1.065510 0.961721 0.943229 0.977709 1.033628 -1.240684
 0.880919 1.005636 0.729618 0.999274 -2.791363 -0.308548 0.872647 0.913368 0.928626 1.130181 0.963062 0.927190 0.717174 1.011367 1.078014 0.963061 0.945049 0.980381 1.041916 -1.222661
 0.932768 0.998347 0.844713 0.997420 -0.925277 0.191670 0.924031 0.947854 0.958768 1.062107 0.974560 0.956396 0.834772 1.004025 1.037245 0.976871 0.969934 0.984942 1.019644 -0.325156
 1.099053 0.967507 1.204816 0.976110 6.469503 1.461492 1.094800 1.061482 1.053542 0.769193 1.010146 1.050790 1.204439 0.962555 0.866171 1.015986 1.042603 0.994451 0.922753 2.470826
 1.043970 0.979605 1.089682 0.976861 2.267287 1.002847 1.052280 1.033894 1.023091 0.848135 1.008268 1.026150 1.095096 0.972183 0.913958 1.005109 1.011341 0.991719 0.946363 1.209617
 0.933987 1.004250 0.847174 0.996909 -0.927280 0.193572 0.933097 0.955037 0.961126 1.062889 0.983084 0.961840 0.842059 1.005278 1.038881 0.980700 0.968026 0.986924 1.019034 -0.325919
 1.005034 0.990673 1.005363 0.986932 -0.524202 0.719808 1.009984 1.005990 1.001535 0.938483 0.999891 1.003533 1.007112 0.987018 0.966018 0.997672 0.997076 0.990930 0.977412 0.296479
 0.900600 1.005650 0.779327 0.994717 -0.935036 -0.005239 0.902046 0.933060 0.940454 1.097722 0.974293 0.942440 0.774393 1.006764 1.059180 0.969719 0.949391 0.981776 1.029032 -0.409274
 0.995082 0.988722 0.982631 0.986287 -0.090076 0.641451 0.996518 0.996568 0.995043 0.947072 0.994596 0.995891 0.981619 0.986775 0.970719 0.993370 0.993260 0.989941 0.980250 0.328252
 0.978818 0.990093 0.945914 0.986849 -0.988387 0.466576 0.979602 0.985195 0.985496 0.966791 0.990301 0.986323 0.943593 0.988803 0.982598 0.988655 0.985599 0.987855 0.986710 -0.039645
 0.922451 0.991874 0.813729 0.991544 -1.263673 -0.145248 0.912087 0.939428 0.951739 1.035880 0.968310 0.949019 0.800985 0.996825 1.023879 0.971009 0.964042 0.979929 1.011410 -0.770174
 0.923919 0.994133 0.816689 0.995909 -1.268752 -0.077780 0.909865 0.938147 0.952864 1.051153 0.967407 0.948669 0.802203 1.000803 1.032317 0.972335 0.967551 0.982101 1.017755 -0.685058
 0.951635 0.993033 0.881249 0.996230 -0.070805 0.277952 0.938323 0.957353 0.969234 1.025332 0.974926 0.964845 0.869094 0.998563 1.015889 0.980475 0.980809 0.985698 1.009104 -0.034745
 1.029556 0.982536 1.060006 0.980063 4.191837 1.018858 1.035365 1.022170 1.014601 0.882213 1.003683 1.016879 1.063582 0.976965 0.932993 1.001406 1.006034 0.990514 0.957525 1.647303
 1.010443 0.981451 1.010954 0.986711 0.481518 0.705851 1.000868 0.998756 1.002588 0.919624 0.988436 0.998819 1.003271 0.982816 0.953948 0.994099 1.004829 0.989206 0.972882 0.499505
 0.874272 1.015990 0.721058 1.000963 -2.810996 -0.239607 0.880009 0.919796 0.927515 1.158398 0.975908 0.931532 0.717928 1.017687 1.095890 0.967708 0.937745 0.984085 1.049800 -1.098213
 0.998516 0.983112 0.980405 0.996934 -0.163368 0.633629 0.973138 0.980005 0.995257 0.964675 0.976073 0.985462 0.962742 0.991297 0.978748 0.990279 1.009022 0.988800 0.991502 0.289008
 0.965497 0.991382 0.915259 0.988845 0.801862 0.394470 0.963815 0.974407 0.977532 0.985880 0.985392 0.977492 0.910634 0.991476 0.994045 0.984941 0.980750 0.985535 0.993621 0.255492
 0.932534 0.994870 0.836392 0.997145 -0.924770 0.033764 0.918647 0.944317 0.958340 1.049006 0.970482 0.954063 0.822683 1.001449 1.030572 0.975557 0.972154 0.984530 1.017479 -0.455929
 0.922417 0.995091 0.813748 0.997109 -1.369128 -0.067934 0.907898 0.936930 0.952238 1.059239 0.967208 0.947763 0.798831 1.002298 1.036777 0.972318 0.967469 0.982731 1.020732 -0.643148
 0.946574 0.991872 0.873357 0.984439 -1.285962 0.100050 0.951051 0.965902 0.966616 0.991900 0.984355 0.969325 0.871196 0.990029 0.999097 0.979450 0.967704 0.982791 0.993953 -0.551020
 0.980140 0.990864 0.950721 0.983070 0.271483 0.480624 0.988817 0.991549 0.986658 0.953347 0.995839 0.990489 0.953371 0.986289 0.975839 0.989867 0.982116 0.987732 0.980763 0.156529
 0.989674 0.991466 0.972462 0.987528 0.357390 0.643015 0.992975 0.994392 0.992269 0.960052 0.995157 0.993804 0.972574 0.989073 0.978499 0.992712 0.990173 0.989593 0.984273 0.374646
 0.971470 0.990840 0.930103 0.988479 0.987785 0.478353 0.970080 0.978592 0.980967 0.980905 0.986713 0.980966 0.926186 0.990789 0.990499 0.986385 0.983259 0.986425 0.991536 0.420066
 0.895132 1.002216 0.754893 1.000664 -2.915284 -0.303444 0.881085 0.919234 0.936866 1.108576 0.962467 0.933038 0.739221 1.009915 1.065777 0.966344 0.955121 0.981630 1.037325 -1.243422
 1.015306 0.989238 1.029019 0.984877 0.910990 0.867440 1.022379 1.014506 1.008031 0.921930 1.004768 1.010651 1.032779 0.984169 0.956403 1.001139 1.001338 0.992436 0.971525 0.765068
 0.906294 1.007670 0.785583 1.001407 -2.749707 -0.101108 0.899501 0.932149 0.944479 1.109186 0.972188 0.943167 0.775586 1.012277 1.065625 0.972317 0.957829 0.984891 1.035940 -1.058622
 0.920104 1.001371 0.817064 0.993855 -3.183458 -0.020351 0.921187 0.946448 0.952315 1.063947 0.979246 0.953965 0.812302 1.003320 1.040259 0.975374 0.959189 0.984011 1.019312 -1.010369
 0.959524 0.990220 0.900757 0.987189 0.106370 0.265548 0.958234 0.970680 0.973877 0.982969 0.983480 0.974037 0.895771 0.990092 0.992797 0.982439 0.977097 0.983288 0.992235 -0.028987
 0.958872 0.989965 0.898907 0.987056 0.090612 0.252564 0.957493 0.970158 0.973358 0.982661 0.983175 0.973613 0.893899 0.989831 0.992693 0.982185 0.976621 0.983095 0.992045 -0.047207
 0.958691 0.989934 0.898448 0.986962 0.086344 0.248995 0.957341 0.970005 0.973231 0.982584 0.983078 0.973473 0.893388 0.989745 0.992653 0.982104 0.976513 0.983035 0.991997 -0.052134
 0.979446 0.996491 0.949445 0.994329 0.545706 0.626629 0.978739 0.985000 0.986768 0.991381 0.991215 0.986866 0.946985 0.995895 0.996290 0.990764 0.988388 0.986756 0.995657 0.476889
 0.976994 0.995602 0.943670 0.993320 0.493344 0.583561 0.976289 0.983260 0.985255 0.990407 0.990466 0.985313 0.940805 0.994953 0.995930 0.989809 0.987058 0.986430 0.995316 0.416501
 0.944639 0.986177 0.863797 0.982706 -0.225401 -0.007180 0.942661 0.959552 0.964195 0.976705 0.977180 0.964490 0.856975 0.986328 0.990135 0.975854 0.968576 0.979099 0.989545 -0.411149
 0.939527 0.984887 0.851322 0.981196 -0.337528 -0.099394 0.937493 0.955965 0.960899 0.974507 0.975075 0.961248 0.843885 0.985052 0.989155 0.973593 0.965729 0.977716 0.988611 -0.540303
 0.978484 0.996158 0.947195 0.993881 0.524979 0.609642 0.977724 0.984308 0.986122 0.990923 0.990939 0.986206 0.944616 0.995560 0.996133 0.990415 0.987834 0.986615 0.995473 0.452992
 0.950024 0.987640 0.877117 0.984263 -0.105869 0.090978 0.948330 0.963619 0.967687 0.978851 0.979405 0.967924 0.870999 0.987650 0.991048 0.978323 0.971654 0.980735 0.990454 -0.273547
 0.980899 0.997050 0.953123 0.994965 0.578254 0.653315 0.980265 0.986083 0.987752 0.991955 0.991649 0.987862 0.950820 0.996492 0.996596 0.991230 0.989199 0.986878 0.995927 0.514191
 0.978749 0.993076 0.949664 0.986063 1.363646 0.566326 0.986028 0.989708 0.986031 0.971102 0.995602 0.989363 0.951803 0.989574 0.985387 0.990451 0.982831 0.988954 0.986903 0.553552
 0.962006 0.993734 0.911188 0.987276 0.559231 0.378272 0.966563 0.976568 0.976100 0.991775 0.989431 0.978539 0.910549 0.991922 0.997794 0.985259 0.976034 0.986537 0.994126 0.166681
 0.986956 0.981188 0.956862 0.982376 1.352616 0.417179 0.982027 0.985887 0.988648 0.924234 0.984834 0.987161 0.950444 0.980836 0.958515 0.986777 0.990294 0.983904 0.973308 0.353923
 0.994373 0.982679 0.973954 0.985570 1.501283 0.552101 0.987072 0.989710 0.993322 0.929277 0.986083 0.990833 0.966825 0.983359 0.960851 0.989774 0.995947 0.986793 0.976033 0.566233
 0.997677 0.988167 0.985665 0.988165 1.095843 0.682806 0.995290 0.995721 0.996408 0.944566 0.992376 0.995795 0.982378 0.987354 0.969404 0.993517 0.996451 0.989032 0.980496 0.636326
 1.037181 0.980118 1.073922 0.980777 4.145063 1.014109 1.038857 1.024668 1.018894 0.868930 1.002164 1.019207 1.074960 0.975699 0.925167 1.002362 1.011835 0.990837 0.954290 1.629837
 0.948021 0.998157 0.882615 0.989465 -0.757380 0.293211 0.954318 0.968589 0.968435 1.021605 0.988495 0.971796 0.882796 0.996517 1.015006 0.982802 0.969284 0.986879 1.003917 -0.175876
 0.996116 0.990435 0.982044 0.988586 1.586496 0.680803 0.996273 0.997096 0.996496 0.950951 0.995544 0.996794 0.980331 0.988775 0.973793 0.994841 0.995743 0.990806 0.983153 0.773632
 1.020946 0.989629 1.046497 0.982845 3.268434 1.055884 1.032689 1.021106 1.010961 0.913770 1.008577 1.015444 1.053903 0.982572 0.951318 1.002378 1.000714 0.992680 0.967162 1.516198
 0.936141 0.996626 0.849725 0.993181 -2.435977 0.094530 0.932265 0.953695 0.960959 1.037045 0.978458 0.960555 0.842564 0.998989 1.024217 0.978055 0.968812 0.984253 1.011080 -0.720578
 1.049650 0.980583 1.100132 0.978148 2.386805 1.034190 1.057608 1.037803 1.027053 0.846287 1.011065 1.029789 1.105251 0.973067 0.912980 1.008280 1.015183 0.993469 0.946525 1.245600
 1.027550 0.983629 1.052364 0.978445 1.614861 0.853641 1.037370 1.024130 1.013916 0.875944 1.006875 1.017848 1.057894 0.976422 0.930710 1.001855 1.003488 0.991096 0.955536 0.924159
 0.908196 0.995135 0.788021 0.991189 -1.332130 -0.159551 0.902174 0.932533 0.943354 1.061367 0.968128 0.942489 0.777873 0.999204 1.038367 0.967836 0.954815 0.978930 1.017915 -0.780004
 0.915347 0.997147 0.805713 0.994296 -0.712937 -0.001277 0.908215 0.936761 0.947969 1.068208 0.970234 0.946493 0.795631 1.002179 1.041669 0.970942 0.959714 0.981635 1.020929 -0.476275
 0.933797 0.997532 0.846612 0.996624 -0.165070 0.200044 0.925696 0.948844 0.959265 1.055469 0.974976 0.957082 0.837162 1.002966 1.033639 0.976988 0.969977 0.984701 1.017713 -0.146716
 1.030407 0.980433 1.053640 0.984373 3.347713 0.870200 1.025678 1.015684 1.014865 0.884020 0.996793 1.012709 1.049883 0.978897 0.934299 1.000482 1.012556 0.990818 0.961455 1.181001
 1.043457 0.980376 1.086727 0.977424 2.049776 0.970121 1.051344 1.033563 1.023111 0.851136 1.008347 1.026049 1.091746 0.973173 0.915865 1.004933 1.011133 0.992370 0.947753 1.127867
 0.950865 0.998296 0.886909 0.993238 1.379232 0.422402 0.951193 0.966636 0.970320 1.030744 0.986201 0.971181 0.883451 0.998971 1.019991 0.983921 0.974396 0.987944 1.007889 0.482041
 1.064382 0.979308 1.136546 0.978913 4.210498 1.314137 1.070593 1.046255 1.035385 0.838493 1.012841 1.037052 1.142016 0.972311 0.906844 1.011490 1.023146 0.994817 0.943616 1.927902
 0.935975 0.997526 0.855220 0.990704 -1.165958 0.206376 0.937836 0.957023 0.960809 1.037693 0.981903 0.962525 0.851890 0.997652 1.023921 0.978268 0.965203 0.983780 1.009041 -0.299336
 0.970684 0.992481 0.925263 0.988411 -0.713589 0.376543 0.971796 0.980409 0.981423 0.978941 0.989707 0.982467 0.922844 0.991429 0.990843 0.987659 0.982377 0.988236 0.991844 -0.067985
 0.972158 0.990539 0.928107 0.987164 -0.177081 0.372555 0.972843 0.980822 0.981872 0.970137 0.988795 0.982713 0.925148 0.989465 0.985614 0.987108 0.982784 0.986971 0.988565 0.021521
 0.885182 0.999534 0.734784 0.997580 -2.916749 -0.401069 0.873190 0.913350 0.930322 1.109138 0.960082 0.927440 0.719734 1.007834 1.066117 0.962364 0.948178 0.978349 1.035739 -1.402206
 0.868544 1.006935 0.698786 1.004377 -4.047107 -0.490284 0.852772 0.900101 0.921383 1.156115 0.955636 0.917150 0.681129 1.016384 1.092890 0.959547 0.943559 0.979646 1.052754 -1.736182
 0.878157 1.010254 0.720867 1.008130 -4.648227 -0.372221 0.862764 0.907280 0.927734 1.157581 0.959715 0.923449 0.704204 1.019218 1.093526 0.963898 0.949226 0.982206 1.053811 -1.736357
 0.985834 0.991005 0.964413 0.986333 1.188431 0.641642 0.990259 0.992347 0.989849 0.959292 0.994690 0.991916 0.965136 0.988136 0.978337 0.991515 0.987420 0.988519 0.983650 0.653291
 0.933274 0.995170 0.835995 0.995128 -2.914131 -0.094103 0.923160 0.947749 0.959272 1.037534 0.973506 0.956436 0.824145 0.999913 1.024846 0.976584 0.970778 0.984328 1.013578 -1.148483
 0.979780 0.996315 0.958655 0.990212 1.922676 0.819160 0.985530 0.989367 0.986897 0.996093 0.996149 0.989438 0.960886 0.994116 0.998511 0.991922 0.984944 0.990294 0.995303 1.092775
 0.841307 1.013527 0.629658 1.015578 -7.851222 -0.895688 0.814896 0.875746 0.906605 1.218175 0.945367 0.898636 0.603729 1.028431 1.129943 0.954050 0.938506 0.980109 1.077031 -3.094669
 0.981357 0.988649 0.953412 0.987586 2.769829 0.631366 0.979435 0.984495 0.986186 0.966199 0.987958 0.985853 0.950019 0.988304 0.981409 0.988224 0.987658 0.986686 0.986222 0.923627
 0.943069 0.993240 0.861248 0.997266 0.573710 0.200730 0.927902 0.950292 0.964339 1.037455 0.971778 0.959259 0.847429 1.000049 1.023441 0.978145 0.977853 0.985635 1.013888 0.028061
 0.918067 0.996383 0.806531 0.999202 -0.565784 -0.013769 0.901809 0.932795 0.949680 1.074636 0.965344 0.944560 0.790897 1.004929 1.045346 0.971329 0.966569 0.983108 1.026254 -0.419748
 0.968488 0.988227 0.925359 0.982609 -0.108911 0.411098 0.972569 0.979659 0.978641 0.963328 0.987897 0.980825 0.924583 0.985694 0.980879 0.984239 0.977492 0.983724 0.983485 0.102386
 0.975324 0.991861 0.943961 0.983694 -0.498502 0.536489 0.984326 0.988042 0.983527 0.966683 0.994627 0.987560 0.946816 0.987604 0.982598 0.988451 0.979468 0.986974 0.984240 0.169939
 0.966107 0.995894 0.923275 0.990317 -1.292386 0.507885 0.969407 0.978529 0.978690 1.003030 0.990364 0.980541 0.922556 0.994742 1.003102 0.986968 0.979235 0.987998 0.997841 -0.011224
 1.018297 0.983069 1.032815 0.984880 3.540979 0.923549 1.015916 1.009007 1.007533 0.907784 0.995475 1.006536 1.030714 0.981318 0.947142 0.997578 1.005254 0.989380 0.967673 1.432434
 0.932315 0.994257 0.838428 0.996842 -0.681980 0.094587 0.917983 0.943434 0.957811 1.049193 0.969407 0.953245 0.824691 1.001112 1.030318 0.975045 0.971951 0.983794 1.017202 -0.353427
 1.030193 0.986495 1.064958 0.983558 3.123642 1.111996 1.036762 1.023744 1.016305 0.903646 1.006951 1.018462 1.069380 0.981278 0.944687 1.004305 1.008382 0.993181 0.964928 1.506498
 0.981622 0.991039 0.953360 0.992013 0.767477 0.645288 0.975813 0.982437 0.986948 0.983466 0.987035 0.985053 0.947764 0.992692 0.990994 0.989603 0.990965 0.988883 0.993558 0.553699
 0.956532 0.994717 0.899827 0.989589 -1.003903 0.373379 0.957985 0.970472 0.972635 1.007295 0.986127 0.973929 0.897354 0.994302 1.006128 0.983549 0.975091 0.985562 0.999580 -0.136849
 -1.068637 -1.016131 -1.168918 -1.021786 -2.519974 -2.249289 -1.071032 -1.050026 -1.044582 -1.029004 -1.028192 -1.044205 -1.177498 -1.016675 -1.012183 -1.029775 -1.039118 -1.030716 -1.013317 -2.750382
 -0.818057 -1.080160
 0.174293 2.221235
 0.354333 -1.712070
 -1.970032 -0.048416
 17.589806 -16.155045
 3.689288 -2.495783
 2.317431 2.027523
 1.497499 1.822873
 -0.557519 -0.026380
 -2.428030 2.953483
 1.804799 3.041001
 0.747331 1.288363
 1.990561 -0.131235
 -1.198795 0.974054
 -1.471107 2.369647
 -0.176659 1.010026
 -2.491758 -1.711172
 -0.580712 0.965477
 -2.077020 0.813072
 6.611946 -5.858739
 -5.557317 -6.443564
 1.036855 0.983169 1.073895 0.980505 2.707754 0.999554 1.043697 1.028400 1.019483 0.873398 1.007860 1.021941 1.078102 0.977033 0.928576 1.005275 1.010137 0.992961 0.955594 1.309562
 1.012661 0.985402 1.017972 0.982757 1.319040 0.712599 1.016820 1.010315 1.005440 0.905308 0.999839 1.007104 1.018860 0.981110 0.947776 0.997882 1.000071 0.990428 0.966804 0.718109
 0.946784 0.988071 0.868855 0.986095 -0.589988 0.052301 0.942334 0.959559 0.965741 0.989427 0.977083 0.964964 0.860991 0.989460 0.996897 0.977353 0.971768 0.981444 0.994557 -0.431987
 0.937582 0.992636 0.851210 0.991441 -0.934093 0.086939 0.930389 0.951761 0.960803 1.025420 0.974531 0.959042 0.841667 0.996062 1.016990 0.976220 0.969947 0.983141 1.007261 -0.456429
 0.988006 0.988900 0.966266 0.987522 2.084347 0.642250 0.986988 0.989918 0.990590 0.956885 0.990700 0.990507 0.963529 0.987974 0.976383 0.990678 0.990802 0.988066 0.983577 0.768570
 1.060832 0.975910 1.125568 0.978603 5.450200 1.254786 1.062029 1.039896 1.032069 0.832170 1.006795 1.032057 1.127571 0.970692 0.903338 1.008079 1.022910 0.992385 0.942171 2.108272
 1.060530 0.977569 1.122659 0.975844 3.901182 1.100539 1.068423 1.045146 1.032937 0.821589 1.011830 1.035555 1.128064 0.969612 0.898951 1.009008 1.019162 0.993604 0.938549 1.639521
 0.954798 0.997114 0.897803 0.992024 0.511853 0.457043 0.955416 0.969116 0.972083 1.025029 0.986544 0.973003 0.894959 0.997453 1.015782 0.984183 0.975523 0.987652 1.005237 0.238034
 1.128256 0.968900 1.276209 0.968843 7.560346 1.812297 1.141254 1.093814 1.072423 0.724322 1.031489 1.075904 1.288650 0.956412 0.840905 1.028604 1.048981 0.997313 0.905232 3.090842
 0.930667 0.997053 0.837998 0.992848 -1.182931 0.059967 0.927604 0.950435 0.957662 1.043765 0.977523 0.957583 0.831126 0.999298 1.028023 0.976380 0.965519 0.983390 1.012949 -0.493873
 1.063639 0.977330 1.131062 0.975893 3.274561 1.157931 1.072297 1.047135 1.034827 0.819347 1.013627 1.037512 1.137316 0.969069 0.897324 1.011330 1.021291 0.994070 0.937383 1.576645
 1.034698 0.981539 1.068625 0.976667 2.349096 0.915716 1.045467 1.029420 1.017992 0.858930 1.008563 1.021984 1.074797 0.973565 0.920868 1.003523 1.006201 0.991185 0.949677 1.148743
 0.881438 1.000206 0.728900 0.994613 -2.551900 -0.388279 0.874776 0.914381 0.928321 1.107577 0.962669 0.927490 0.717098 1.006148 1.065513 0.961722 0.943230 0.977710 1.033631 -1.243357
 0.880919 1.005638 0.729616 0.999276 -2.798820 -0.308983 0.872647 0.913368 0.928627 1.130187 0.963064 0.927191 0.717171 1.011369 1.078018 0.963063 0.945050 0.980383 1.041919 -1.224998
 0.932768 0.998347 0.844712 0.997421 -0.929110 0.191490 0.924031 0.947854 0.958768 1.062108 0.974560 0.956396 0.834772 1.004025 1.037246 0.976872 0.969934 0.984942 1.019644 -0.326246
 1.099053 0.967511 1.204810 0.976113 6.461673 1.460906 1.094800 1.061483 1.053543 0.769203 1.010148 1.050791 1.204434 0.962559 0.866178 1.015989 1.042605 0.994454 0.922758 2.467639
 1.043970 0.979605 1.089683 0.976861 2.263461 1.002746 1.052281 1.033895 1.023091 0.848135 1.008268 1.026150 1.095097 0.972183 0.913958 1.005109 1.011340 0.991719 0.946362 1.208248
 0.933986 1.004254 0.847168 0.996913 -0.934606 0.193021 0.933097 0.955038 0.961128 1.062899 0.983087 0.961841 0.842053 1.005282 1.038888 0.980702 0.968028 0.986927 1.019039 -0.328549
 1.005034 0.990676 1.005358 0.986934 -0.530217 0.719373 1.009984 1.005991 1.001536 0.938491 0.999894 1.003534 1.007107 0.987021 0.966024 0.997674 0.997077 0.990933 0.977416 0.294138
 0.900600 1.005651 0.779325 0.994719 -0.941932 -0.005604 0.902046 0.933061 0.940454 1.097726 0.974294 0.942440 0.774391 1.006765 1.059182 0.969720 0.949391 0.981777 1.029034 -0.411418
 0.995082 0.988726 0.982625 0.986291 -0.097477 0.640981 0.996518 0.996569 0.995045 0.947083 0.994599 0.995892 0.981614 0.986779 0.970726 0.993372 0.993261 0.989944 0.980256 0.325320
 0.978817 0.990097 0.945909 0.986852 -0.995744 0.466143 0.979602 0.985196 0.985497 0.966801 0.990304 0.986324 0.943587 0.988807 0.982605 0.988657 0.985600 0.987858 0.986715 -0.042477
 0.922451 0.991875 0.813728 0.991545 -1.272103 -0.145721 0.912087 0.939428 0.951739 1.035883 0.968310 0.949019 0.800983 0.996826 1.023881 0.971009 0.964042 0.979930 1.011411 -0.772785
 0.923919 0.994133 0.816689 0.995909 -1.275352 -0.078101 0.909865 0.938147 0.952864 1.051154 0.967407 0.948669 0.802203 1.000803 1.032318 0.972335 0.967551 0.982101 1.017755 -0.686955
 0.951636 0.993033 0.881248 0.996230 -0.076372 0.277615 0.938323 0.957353 0.969234 1.025333 0.974926 0.964845 0.869093 0.998564 1.015890 0.980475 0.980809 0.985698 1.009104 -0.036467
 1.029556 0.982537 1.060004 0.980065 4.184694 1.018426 1.035365 1.022170 1.014601 0.882217 1.003684 1.016880 1.063579 0.976967 0.932996 1.001407 1.006034 0.990515 0.957527 1.644859
 1.010442 0.981456 1.010947 0.986715 0.472962 0.705183 1.000867 0.998757 1.002589 0.919637 0.988439 0.998820 1.003264 0.982821 0.953957 0.994102 1.004831 0.989210 0.972889 0.495958
 0.874272 1.015985 0.721065 1.000959 -2.810125 -0.239252 0.880009 0.919795 0.927514 1.158386 0.975905 0.931530 0.717936 1.017682 1.095882 0.967705 0.937743 0.984082 1.049794 -1.097181
 0.998516 0.983114 0.980402 0.996935 -0.167797 0.633295 0.973138 0.980005 0.995258 0.964681 0.976074 0.985463 0.962739 0.991299 0.978752 0.990280 1.009023 0.988802 0.991504 0.287260
 0.965497 0.991382 0.915259 0.988845 0.796681 0.394234 0.963815 0.974407 0.977533 0.985881 0.985392 0.977492 0.910634 0.991476 0.994045 0.984941 0.980750 0.985535 0.993621 0.253864
 0.932534 0.994870 0.836392 0.997145 -0.927527 0.033730 0.918647 0.944317 0.958340 1.049008 0.970483 0.954063 0.822683 1.001450 1.030573 0.975558 0.972155 0.984531 1.017479 -0.456675
 0.922418 0.995091 0.813749 0.997109 -1.371336 -0.067889 0.907898 0.936930 0.952238 1.059239 0.967208 0.947763 0.798832 1.002297 1.036777 0.972318 0.967469 0.982730 1.020732 -0.643668
 0.946574 0.991874 0.873353 0.984441 -1.296770 0.099420 0.951051 0.965903 0.966617 0.991907 0.984357 0.969326 0.871192 0.990032 0.999101 0.979452 0.967705 0.982793 0.993956 -0.554753
 0.980140 0.990866 0.950718 0.983072 0.261796 0.480047 0.988817 0.991549 0.986658 0.953353 0.995840 0.990490 0.953368 0.986292 0.975843 0.989869 0.982117 0.987734 0.980766 0.153148
 0.989674 0.991469 0.972458 0.987531 0.348385 0.642386 0.992975 0.994393 0.992270 0.960060 0.995159 0.993805 0.972569 0.989076 0.978504 0.992714 0.990174 0.989595 0.984277 0.371369
 0.971470 0.990841 0.930102 0.988479 0.981681 0.478034 0.970081 0.978592 0.980967 0.980908 0.986714 0.980967 0.926185 0.990790 0.990500 0.986386 0.983259 0.986426 0.991537 0.417949
 0.895132 1.002218 0.754890 1.000666 -2.920708 -0.303699 0.881085 0.919235 0.936866 1.108583 0.962469 0.933039 0.739217 1.009917 1.065781 0.966345 0.955122 0.981631 1.037328 -1.245157
 1.015306 0.989241 1.029014 0.984880 0.903604 0.866893 1.022379 1.014507 1.008032 0.921938 1.004771 1.010652 1.032774 0.984172 0.956408 1.001141 1.001339 0.992438 0.971529 0.762299
 0.906294 1.007670 0.785583 1.001407 -2.752375 -0.101137 0.899501 0.932149 0.944479 1.109186 0.972188 0.943167 0.775586 1.012277 1.065625 0.972317 0.957828 0.984891 1.035940 -1.059383
 0.920104 1.001372 0.817062 0.993856 -3.190622 -0.020701 0.921187 0.946448 0.952316 1.063951 0.979247 0.953965 0.812300 1.003321 1.040261 0.975374 0.959190 0.984012 1.019314 -1.012815
 0.959524 0.990222 0.900754 0.987191 0.097910 0.265056 0.958234 0.970681 0.973877 0.982976 0.983482 0.974037 0.895768 0.990094 0.992801 0.982440 0.977098 0.983290 0.992238 -0.031914
 0.958872 0.989968 0.898904 0.987058 0.082002 0.252064 0.957493 0.970159 0.973359 0.982667 0.983176 0.973614 0.893895 0.989834 0.992697 0.982186 0.976622 0.983097 0.992048 -0.050185
 0.958691 0.989937 0.898445 0.986964 0.077694 0.248492 0.957341 0.970005 0.973232 0.982591 0.983079 0.973474 0.893384 0.989748 0.992657 0.982105 0.976514 0.983037 0.992001 -0.055126
 0.979446 0.996492 0.949444 0.994330 0.541406 0.626379 0.978739 0.985000 0.986768 0.991385 0.991216 0.986866 0.946984 0.995897 0.996292 0.990764 0.988388 0.986757 0.995658 0.475401
 0.976994 0.995604 0.943668 0.993321 0.488547 0.583282 0.976289 0.983260 0.985255 0.990410 0.990467 0.985313 0.940803 0.994954 0.995933 0.989810 0.987058 0.986431 0.995318 0.414841
 0.944639 0.986180 0.863793 0.982708 -0.237003 -0.007854 0.942661 0.959553 0.964196 0.976714 0.977182 0.964491 0.856970 0.986331 0.990141 0.975856 0.968577 0.979101 0.989549 -0.415162
 0.939527 0.984890 0.851317 0.981199 -0.350192 -0.100130 0.937493 0.955966 0.960900 0.974516 0.975077 0.961249 0.843880 0.985056 0.989161 0.973595 0.965731 0.977718 0.988616 -0.544684
 0.978484 0.996159 0.947193 0.993882 0.520482 0.609380 0.977724 0.984308 0.986122 0.990927 0.990939 0.986206 0.944614 0.995561 0.996135 0.990416 0.987834 0.986616 0.995475 0.451436
 0.950024 0.987643 0.877113 0.984266 -0.116340 0.090370 0.948330 0.963619 0.967687 0.978859 0.979406 0.967925 0.870995 0.987653 0.991053 0.978325 0.971655 0.980737 0.990458 -0.277169
 0.980899 0.997051 0.953122 0.994966 0.574261 0.653083 0.980265 0.986083 0.987752 0.991958 0.991650 0.987862 0.950819 0.996493 0.996598 0.991230 0.989200 0.986879 0.995928 0.512810
 0.978749 0.993077 0.949662 0.986063 1.360376 0.566145 0.986028 0.989708 0.986031 0.971105 0.995602 0.989363 0.951802 0.989575 0.985389 0.990452 0.982831 0.988954 0.986904 0.552422
 0.962006 0.993734 0.911188 0.987276 0.556254 0.378171 0.966563 0.976569 0.976100 0.991775 0.989431 0.978539 0.910549 0.991922 0.997795 0.985259 0.976034 0.986537 0.994126 0.165703
 0.986956 0.981192 0.956857 0.982379 1.340992 0.416449 0.982026 0.985888 0.988649 0.924243 0.984836 0.987162 0.950439 0.980840 0.958521 0.986779 0.990295 0.983907 0.973313 0.349840
 0.994373 0.982683 0.973949 0.985573 1.490445 0.551400 0.987071 0.989710 0.993323 0.929287 0.986085 0.990834 0.966820 0.983363 0.960858 0.989776 0.995949 0.986796 0.976037 0.562387
 0.997676 0.988171 0.985660 0.988168 1.086941 0.682177 0.995289 0.995722 0.996409 0.944575 0.992378 0.995797 0.982373 0.987357 0.969410 0.993519 0.996452 0.989034 0.980500 0.633139
 1.037181 0.980122 1.073917 0.980781 4.136719 1.013467 1.038857 1.024669 1.018895 0.868940 1.002167 1.019208 1.074953 0.975703 0.925174 1.002365 1.011837 0.990840 0.954295 1.626802
 0.948022 0.998157 0.882615 0.989465 -0.760729 0.293072 0.954318 0.968589 0.968435 1.021605 0.988496 0.971796 0.882796 0.996518 1.015007 0.982802 0.969284 0.986879 1.003917 -0.176924
 0.996116 0.990438 0.982040 0.988588 1.580270 0.680416 0.996273 0.997097 0.996497 0.950958 0.995546 0.996795 0.980327 0.988777 0.973799 0.994842 0.995744 0.990808 0.983157 0.771323
 1.020946 0.989629 1.046498 0.982845 3.266142 1.055794 1.032689 1.021106 1.010961 0.913768 1.008577 1.015444 1.053904 0.982571 0.951317 1.002378 1.000714 0.992679 0.967162 1.515489
 0.936141 0.996627 0.849724 0.993182 -2.442251 0.094281 0.932265 0.953695 0.960960 1.037048 0.978458 0.960556 0.842563 0.998989 1.024218 0.978055 0.968812 0.984253 1.011081 -0.722577
 1.049650 0.980584 1.100131 0.978149 2.383530 1.034139 1.057608 1.037803 1.027053 0.846290 1.011066 1.029790 1.105250 0.973068 0.912982 1.008281 1.015183 0.993469 0.946526 1.244707
 1.027549 0.983630 1.052363 0.978446 1.610915 0.853549 1.037370 1.024131 1.013916 0.875949 1.006876 1.017848 1.057892 0.976423 0.930713 1.001856 1.003488 0.991097 0.955538 0.923020
 0.908196 0.995138 0.788016 0.991192 -1.344291 -0.160332 0.902174 0.932534 0.943355 1.061376 0.968130 0.942490 0.777868 0.999207 1.038372 0.967838 0.954816 0.978932 1.017919 -0.784409
 0.915347 0.997150 0.805708 0.994298 -0.724146 -0.002044 0.908215 0.936762 0.947970 1.068216 0.970236 0.946494 0.795626 1.002182 1.041674 0.970944 0.959715 0.981638 1.020934 -0.480454
 0.933797 0.997534 0.846609 0.996626 -0.174304 0.199451 0.925696 0.948844 0.959265 1.055475 0.974977 0.957082 0.837158 1.002968 1.033643 0.976989 0.969978 0.984702 1.017716 -0.150108
 1.030407 0.980433 1.053638 0.984374 3.341435 0.869874 1.025678 1.015684 1.014865 0.884023 0.996793 1.012710 1.049882 0.978898 0.934301 1.000482 1.012556 0.990819 0.961456 1.178946
 1.043456 0.980378 1.086724 0.977426 2.043896 0.969880 1.051344 1.033563 1.023112 0.851143 1.008349 1.026050 1.091743 0.973176 0.915869 1.004935 1.011134 0.992372 0.947756 1.125883
 0.950865 0.998297 0.886906 0.993239 1.373703 0.422037 0.951193 0.966636 0.970321 1.030748 0.986202 0.971181 0.883448 0.998973 1.019993 0.983922 0.974396 0.987945 1.007891 0.480020
 1.064382 0.979311 1.136542 0.978916 4.204292 1.313789 1.070593 1.046255 1.035386 0.838501 1.012843 1.037053 1.142012 0.972314 0.906850 1.011492 1.023147 0.994819 0.943620 1.925542
 0.935975 0.997529 0.855215 0.990707 -1.175420 0.205770 0.937836 0.957023 0.960810 1.037702 0.981905 0.962526 0.851885 0.997655 1.023927 0.978270 0.965204 0.983782 1.009045 -0.302814
 0.970684 0.992486 0.925256 0.988416 -0.722162 0.375904 0.971796 0.980410 0.981424 0.978953 0.989710 0.982468 0.922837 0.991434 0.990851 0.987662 0.982379 0.988240 0.991850 -0.071292
 0.972157 0.990544 0.928099 0.987169 -0.187389 0.371799 0.972842 0.980823 0.981873 0.970151 0.988798 0.982715 0.925140 0.989471 0.985624 0.987111 0.982786 0.986975 0.988572 0.017607
 0.885182 0.999536 0.734780 0.997583 -2.928151 -0.401718 0.873190 0.913351 0.930322 1.109146 0.960084 0.927441 0.719729 1.007837 1.066122 0.962366 0.948179 0.978351 1.035742 -1.405973
 0.868544 1.006937 0.698783 1.004379 -4.056891 -0.490803 0.852772 0.900101 0.921384 1.156120 0.955637 0.917150 0.681126 1.016386 1.092893 0.959548 0.943559 0.979648 1.052757 -1.739269
 0.878157 1.010255 0.720865 1.008131 -4.655945 -0.372615 0.862764 0.907280 0.927735 1.157585 0.959715 0.923450 0.704202 1.019219 1.093528 0.963899 0.949227 0.982207 1.053813 -1.738729
 0.985834 0.991006 0.964413 0.986333 1.185128 0.641467 0.990259 0.992348 0.989850 0.959294 0.994690 0.991916 0.965136 0.988137 0.978338 0.991515 0.987421 0.988520 0.983651 0.652051
 0.933273 0.995178 0.835984 0.995135 -2.928609 -0.095180 0.923159 0.947750 0.959274 1.037555 0.973511 0.956438 0.824133 0.999921 1.024860 0.976588 0.970781 0.984334 1.013588 -1.153841
 0.979781 0.996309 0.958666 0.990206 1.928142 0.819812 0.985531 0.989366 0.986895 0.996076 0.996145 0.989436 0.960898 0.994109 0.998499 0.991918 0.984941 0.990289 0.995294 1.095183
 0.841306 1.013533 0.629647 1.015585 -7.866453 -0.896782 0.814894 0.875747 0.906607 1.218194 0.945372 0.898638 0.603717 1.028439 1.129955 0.954054 0.938509 0.980114 1.077041 -3.099928
 0.981357 0.988651 0.953409 0.987587 2.763035 0.630978 0.979435 0.984495 0.986187 0.966203 0.987959 0.985854 0.950017 0.988306 0.981412 0.988225 0.987659 0.986688 0.986224 0.921366
 0.943069 0.993239 0.861250 0.997265 0.569412 0.200615 0.927902 0.950292 0.964339 1.037452 0.971777 0.959259 0.847431 1.000048 1.023439 0.978144 0.977853 0.985634 1.013887 0.026972
 0.918068 0.996383 0.806533 0.999201 -0.571174 -0.013993 0.901809 0.932795 0.949680 1.074635 0.965343 0.944560 0.790898 1.004928 1.045345 0.971329 0.966569 0.983107 1.026253 -0.421255
 0.968488 0.988231 0.925353 0.982613 -0.120777 0.410331 0.972568 0.979660 0.978642 0.963340 0.987900 0.980826 0.924576 0.985699 0.980887 0.984242 0.977493 0.983727 0.983491 0.098055
 0.975323 0.991867 0.943952 0.983699 -0.511122 0.535558 0.984325 0.988043 0.983529 0.966698 0.994631 0.987562 0.946807 0.987610 0.982609 0.988454 0.979470 0.986979 0.984248 0.165190
 0.966107 0.995897 0.923271 0.990319 -1.299877 0.507426 0.969407 0.978530 0.978691 1.003038 0.990366 0.980542 0.922552 0.994745 1.003107 0.986969 0.979236 0.988001 0.997845 -0.014010
 1.018297 0.983070 1.032813 0.984881 3.534340 0.923219 1.015916 1.009008 1.007534 0.907789 0.995476 1.006536 1.030712 0.981320 0.947145 0.997579 1.005255 0.989381 0.967675 1.430259
 0.932316 0.994254 0.838434 0.996839 -0.683018 0.094864 0.917984 0.943433 0.957810 1.049186 0.969405 0.953244 0.824697 1.001109 1.030313 0.975043 0.971950 0.983791 1.017197 -0.353301
 1.030193 0.986498 1.064953 0.983561 3.116544 1.111487 1.036761 1.023745 1.016306 0.903654 1.006953 1.018463 1.069375 0.981281 0.944693 1.004307 1.008384 0.993184 0.964932 1.503912
 0.981622 0.991038 0.953362 0.992012 0.764813 0.645334 0.975813 0.982437 0.986948 0.983464 0.987034 0.985052 0.947767 0.992691 0.990992 0.989602 0.990964 0.988882 0.993556 0.553007
 0.956532 0.994720 0.899823 0.989592 -1.012835 0.372823 0.957985 0.970473 0.972636 1.007304 0.986129 0.973930 0.897349 0.994305 1.006134 0.983551 0.975092 0.985564 0.999584 -0.140052
 -1.068638 -1.016127 -1.168923 -1.021783 -2.534364 -2.250126 -1.071032 -1.050025 -1.044580 -1.028993 -1.028190 -1.044204 -1.177504 -1.016671 -1.012176 -1.029772 -1.039117 -1.030713 -1.013312 -2.755360
 -0.828881 -1.069132
 0.163468 2.232264
 0.343514 -1.701048
 -1.980857 -0.037386
 17.583500 -16.148233
 3.679462 -2.485723
 2.306607 2.038551
 1.486675 1.833902
 -0.568344 -0.015351
 -2.438854 2.964511
 1.793975 3.052030
 0.736507 1.299392
 1.979744 -0.120213
 -1.209620 0.985083
 -1.481932 2.380676
 -0.187484 1.021055
 -2.502583 -1.700143
 -0.591537 0.976506
 -2.087845 0.824101
 6.606157 -5.852613
 -5.568153 -6.432523
