# Supplementary material for: AMS 3.0: prediction of post-translational modifications
Source: BMC Bioinformatics. 2010 Apr 28;11:210. doi: 10.1186/1471-2105-11-210 (PMC2874555; doi:10.1186/1471-2105-11-210)
Supplement: Additional file 2 — PTM predictor software with training data. PTM_Archive.tar.gz includes the predictor software binaries together with all trained ANNs in tar.gz compressed form. [file 1471-2105-11-210-S2.GZ › PTM_Archive/Abl/R/Rnet4.dat]

 2
 90 4 2
 3.311244 1.087341 0.973880 1.028598
 1.152033 1.017449 0.686660 1.014600
 -0.851811 0.831434 0.036670 0.970714
 -1.434925 0.810725 0.064853 0.963040
 3.486623 0.953986 0.637503 0.993370
 8.517412 1.147534 1.208659 1.037855
 5.108017 1.145535 1.069121 1.044617
 1.989238 0.872872 0.480892 0.972933
 11.361385 1.335502 1.793849 1.082981
 -1.441222 0.797348 0.053098 0.962310
 4.099415 1.156547 1.128908 1.045922
 2.861411 1.081951 0.899647 1.030552
 -3.622030 0.662578 -0.402374 0.931317
 -3.772968 0.664320 -0.309971 0.928946
 -1.096565 0.804177 0.176955 0.957536
 9.887105 1.239113 1.394357 1.057225
 2.208216 1.107118 0.964561 1.034401
 -1.123833 0.810150 0.227665 0.962729
 -2.731370 1.005536 0.685828 1.010347
 -0.935362 0.730694 0.004781 0.944611
 -0.966812 0.974484 0.607899 1.001633
 -2.672957 0.929622 0.431117 0.992467
 -1.661778 0.762761 -0.169584 0.954309
 -1.611560 0.765406 -0.103567 0.952454
 0.280860 0.845236 0.257723 0.966613
 7.133901 1.070478 1.005093 1.020550
 0.772649 1.002061 0.678927 1.002672
 -4.259780 0.663124 -0.226082 0.935062
 0.247115 0.957832 0.601261 0.986015
 1.919944 0.892048 0.403157 0.981111
 -1.574100 0.790164 0.017776 0.956734
 -2.114273 0.762022 -0.085539 0.950843
 -2.142900 0.841744 0.080767 0.976788
 0.251850 0.938664 0.457875 0.997853
 -0.131200 0.963336 0.613242 0.999324
 1.138726 0.909561 0.467328 0.984425
 -4.456601 0.691661 -0.307593 0.935369
 0.360841 1.033112 0.853122 1.015599
 -4.462094 0.734305 -0.102236 0.945666
 -6.161489 0.774530 -0.057335 0.960226
 0.185922 0.872740 0.247109 0.979663
 0.171497 0.870440 0.233773 0.979332
 0.167554 0.869852 0.230106 0.979207
 0.586112 0.935334 0.617224 0.989671
 0.538383 0.927864 0.573076 0.988541
 -0.116372 0.825543 -0.032473 0.972094
 -0.218612 0.809617 -0.127007 0.969539
 0.567193 0.932368 0.599762 0.989148
 -0.007591 0.842516 0.068220 0.974786
 0.615742 0.939904 0.644653 0.990406
 2.316043 0.938113 0.564064 0.994083
 1.429147 0.889585 0.381192 0.983389
 2.690937 0.937121 0.398716 0.993116
 2.560830 0.957579 0.527578 0.995568
 1.318534 0.976214 0.666856 0.999299
 6.003466 1.084203 0.967420 1.024956
 -0.894399 0.857252 0.302632 0.976654
 1.082573 0.972760 0.649354 1.001085
 5.261687 1.058909 1.081987 1.018874
 -4.137964 0.811865 0.081746 0.965996
 2.823692 1.118584 1.005479 1.037488
 1.851379 1.062273 0.840945 1.025585
 -1.389181 0.734117 -0.171813 0.946438
 -0.395351 0.756349 -0.008847 0.948667
 -0.148477 0.806404 0.174316 0.959393
 4.749699 1.056396 0.805660 1.019020
 2.152364 1.102500 0.931029 1.034422
 2.645069 0.859214 0.458597 0.971146
 6.418640 1.163889 1.287699 1.041581
 -1.749311 0.821563 0.212303 0.965462
 -1.744896 0.903740 0.369820 0.987114
 -0.525503 0.906323 0.367062 0.987285
 -3.639202 0.667484 -0.411789 0.931722
 -5.611756 0.623595 -0.507682 0.920721
 -6.877157 0.651118 -0.378918 0.925832
 1.601227 0.954203 0.636497 0.996102
 -3.156589 0.788438 -0.059359 0.958875
 2.052616 0.953088 0.794393 0.992736
 -9.712756 0.531780 -0.843020 0.897617
 5.725703 0.938828 0.636878 0.988481
 0.147556 0.819764 0.123999 0.963330
 -1.615215 0.753895 -0.094471 0.949305
 0.403546 0.906474 0.431159 0.985554
 -0.545369 0.932130 0.579813 0.990924
 -2.062559 0.905312 0.532817 0.983137
 5.302539 1.033850 0.901228 1.009960
 -1.001414 0.792082 0.046554 0.957214
 4.711185 1.079032 1.118633 1.020928
 1.618654 0.936440 0.649868 0.985923
 -1.077170 0.875853 0.384198 0.977447
 -2.384678 -1.216444 -2.280672 -1.034686
 25.857559 -23.347759
 -0.292134 1.886109
 3.542112 0.945423
 -1.544875 4.860373
 -7.503265 -2.694797
 3.317098 1.087333 0.974113 1.028586
 1.160787 1.017437 0.687002 1.014581
 -0.846989 0.831426 0.036893 0.970701
 -1.433046 0.810721 0.064961 0.963033
 3.488987 0.953982 0.637618 0.993363
 8.518399 1.147532 1.208707 1.037853
 5.115335 1.145524 1.069414 1.044601
 1.988555 0.872872 0.480889 0.972933
 11.359529 1.335503 1.793809 1.082983
 -1.437186 0.797341 0.053284 0.962300
 4.099613 1.156546 1.128948 1.045920
 2.863500 1.081947 0.899761 1.030546
 -3.614100 0.662566 -0.402050 0.931300
 -3.766090 0.664310 -0.309695 0.928931
 -1.093150 0.804172 0.177101 0.957528
 9.887362 1.239112 1.394389 1.057223
 2.210263 1.107114 0.964674 1.034395
 -1.121029 0.810146 0.227776 0.962723
 -2.728684 1.005532 0.685954 1.010340
 -0.926871 0.730682 0.005117 0.944592
 -0.966466 0.974483 0.607944 1.001631
 -2.670938 0.929618 0.431221 0.992462
 -1.653238 0.762748 -0.169241 0.954290
 -1.603036 0.765394 -0.103235 0.952435
 0.286142 0.845228 0.257933 0.966601
 7.134220 1.070476 1.005139 1.020547
 0.769853 1.002064 0.678860 1.002676
 -4.245083 0.663104 -0.225528 0.935031
 0.245788 0.957832 0.601234 0.986016
 1.922730 0.892043 0.403279 0.981105
 -1.571214 0.790159 0.017912 0.956726
 -2.110196 0.762016 -0.085360 0.950834
 -2.137465 0.841735 0.081004 0.976774
 0.256769 0.938657 0.458081 0.997841
 -0.128892 0.963332 0.613347 0.999317
 1.141331 0.909557 0.467451 0.984418
 -4.452096 0.691654 -0.307390 0.935357
 0.362674 1.033109 0.853196 1.015594
 -4.461070 0.734302 -0.102175 0.945663
 -6.150619 0.774515 -0.056915 0.960202
 0.191824 0.872731 0.247357 0.979649
 0.177503 0.870431 0.234026 0.979318
 0.173589 0.869843 0.230360 0.979192
 0.589112 0.935329 0.617350 0.989664
 0.541730 0.927859 0.573217 0.988534
 -0.108278 0.825531 -0.032133 0.972075
 -0.209777 0.809603 -0.126635 0.969518
 0.570331 0.932363 0.599895 0.989141
 -0.000287 0.842505 0.068527 0.974769
 0.618528 0.939900 0.644771 0.990400
 2.328794 0.938096 0.564552 0.994057
 1.441197 0.889568 0.381658 0.983364
 2.693306 0.937116 0.398845 0.993108
 2.562069 0.957576 0.527655 0.995564
 1.317037 0.976215 0.666830 0.999299
 6.010970 1.084192 0.967719 1.024939
 -0.880121 0.857233 0.303177 0.976624
 1.080939 0.972761 0.649315 1.001086
 5.271438 1.058896 1.082357 1.018854
 -4.135042 0.811860 0.081880 0.965988
 2.827129 1.118580 1.005621 1.037481
 1.855650 1.062267 0.841121 1.025576
 -1.383821 0.734108 -0.171576 0.946425
 -0.390676 0.756341 -0.008642 0.948655
 -0.145824 0.806399 0.174437 0.959386
 4.753226 1.056390 0.805808 1.019012
 2.157690 1.102492 0.931244 1.034411
 2.646864 0.859211 0.458678 0.971141
 6.419821 1.163887 1.287759 1.041578
 -1.739412 0.821549 0.212694 0.965440
 -1.745576 0.903739 0.369830 0.987113
 -0.526545 0.906322 0.367061 0.987285
 -3.629380 0.667470 -0.411397 0.931701
 -5.603135 0.623582 -0.507337 0.920702
 -6.869224 0.651107 -0.378608 0.925815
 1.606602 0.954195 0.636725 0.996089
 -3.156833 0.788436 -0.059330 0.958873
 2.056512 0.953082 0.794547 0.992727
 -9.714020 0.531780 -0.843030 0.897617
 5.730615 0.938821 0.637078 0.988470
 0.148373 0.819762 0.124047 0.963327
 -1.612489 0.753890 -0.094346 0.949298
 0.410737 0.906464 0.431462 0.985537
 -0.539214 0.932120 0.580073 0.990909
 -2.058722 0.905306 0.532980 0.983128
 5.303671 1.033848 0.901281 1.009957
 -0.998672 0.792078 0.046676 0.957207
 4.713899 1.079028 1.118744 1.020922
 1.621805 0.936435 0.649997 0.985916
 -1.070621 0.875843 0.384476 0.977432
 -2.374638 -1.216460 -2.280249 -1.034709
 25.857233 -23.347048
 -0.286609 1.880747
 3.546345 0.941373
 -1.539327 4.854987
 -7.497692 -2.700208
