# Supplementary material for: AMS 3.0: prediction of post-translational modifications
Source: BMC Bioinformatics. 2010 Apr 28;11:210. doi: 10.1186/1471-2105-11-210 (PMC2874555; doi:10.1186/1471-2105-11-210)
Supplement: Additional file 2 — PTM predictor software with training data. PTM_Archive.tar.gz includes the predictor software binaries together with all trained ANNs in tar.gz compressed form. [file 1471-2105-11-210-S2.GZ › PTM_Archive/Abl/R/Rnet6.dat]

 2
 90 6 2
 0.997955 1.016291 1.083895 2.949501 1.091504 1.074837
 0.996075 1.005960 1.016006 0.984548 1.005299 1.024503
 0.985103 0.973840 0.834886 -0.691220 0.779061 0.887896
 0.985575 0.969737 0.815134 -1.154019 0.758617 0.868446
 0.989917 0.991493 0.954759 3.331669 0.934063 0.972890
 0.994296 1.022798 1.144310 7.752657 1.164200 1.112487
 0.997673 1.027143 1.140893 4.574517 1.157407 1.119399
 0.988838 0.976874 0.875019 1.845722 0.841302 0.914160
 1.000159 1.054137 1.326435 10.408960 1.389074 1.255604
 0.988438 0.968890 0.800864 -1.376002 0.743488 0.861849
 0.996750 1.027501 1.151844 3.912963 1.172406 1.126946
 0.996965 1.014906 1.077981 2.725797 1.082568 1.076311
 0.982571 0.946313 0.669358 -3.543754 0.580475 0.764192
 0.983869 0.946062 0.671443 -3.700289 0.586243 0.761815
 0.987117 0.968106 0.809316 -1.239864 0.756562 0.858854
 0.992188 1.038382 1.236029 9.177438 1.271704 1.174307
 0.996846 1.018330 1.102995 2.162549 1.113387 1.091368
 0.991017 0.970656 0.813650 -1.074518 0.763341 0.870364
 0.997097 1.003311 1.003509 -2.381326 0.994795 1.014174
 0.987035 0.955422 0.734621 -0.923913 0.668973 0.815202
 0.994212 0.997028 0.974145 -0.679477 0.956952 0.989214
 0.992769 0.990236 0.929857 -2.177410 0.901837 0.957490
 0.983692 0.963777 0.769096 -1.553394 0.697966 0.834640
 0.984747 0.964336 0.772726 -1.546828 0.704047 0.832217
 0.986720 0.975702 0.851169 0.177461 0.804104 0.886536
 0.993318 1.009805 1.067936 6.408655 1.073396 1.061080
 0.989618 1.000323 1.004098 0.818548 0.989322 1.000620
 0.992831 0.949046 0.667295 -4.249567 0.588862 0.771554
 0.986613 0.993393 0.964944 0.173131 0.940120 0.955505
 0.988898 0.982509 0.893973 1.688446 0.857854 0.929563
 0.985908 0.967847 0.797128 -1.304608 0.735458 0.848544
 0.984636 0.963518 0.769532 -1.908251 0.700754 0.828396
 0.989542 0.976519 0.842862 -1.925422 0.792642 0.901273
 0.994495 0.991936 0.937041 0.229565 0.911711 0.971408
 0.994746 0.995416 0.962670 0.119948 0.945189 0.982351
 0.989572 0.985144 0.911619 1.319259 0.880437 0.941338
 0.984184 0.952416 0.700300 -4.029182 0.617382 0.778704
 0.997898 1.006966 1.030727 0.724958 1.029108 1.035225
 0.989197 0.959311 0.740201 -3.933323 0.672113 0.811923
 0.991322 0.966738 0.777529 -5.498681 0.716779 0.848485
 0.988298 0.980606 0.874960 0.133015 0.832028 0.917696
 0.988154 0.980271 0.872696 0.117686 0.829172 0.916204
 0.988099 0.980224 0.872194 0.113462 0.828265 0.915887
 0.991985 0.990285 0.936390 0.559208 0.914583 0.958215
 0.991720 0.988994 0.929112 0.508418 0.904809 0.953378
 0.984838 0.973640 0.828549 -0.188907 0.769659 0.887097
 0.983624 0.971137 0.812884 -0.297765 0.748612 0.876778
 0.991842 0.989637 0.933556 0.539105 0.910777 0.956332
 0.986095 0.976110 0.845259 -0.072990 0.792185 0.898085
 0.992157 0.990658 0.940969 0.590755 0.920834 0.961146
 0.994143 0.990611 0.937121 2.100443 0.914725 0.968167
 0.991948 0.982958 0.890097 1.214261 0.855393 0.932490
 0.986567 0.990389 0.939278 2.375101 0.906505 0.962319
 0.988115 0.993719 0.960074 2.373205 0.933984 0.973355
 0.991753 0.996761 0.977159 1.329783 0.960074 0.988120
 0.993853 1.013496 1.082315 5.424146 1.087797 1.068589
 0.993122 0.978088 0.857636 -0.922275 0.818044 0.910046
 0.994323 0.997694 0.973114 1.308298 0.955519 0.987775
 0.996855 1.007791 1.055126 4.719455 1.063484 1.055176
 0.989631 0.972100 0.815896 -3.723149 0.761781 0.871870
 0.997438 1.021694 1.114434 2.753848 1.126508 1.099373
 0.996655 1.011951 1.058360 1.792956 1.058865 1.060955
 0.983092 0.957072 0.739869 -1.448473 0.666437 0.815477
 0.984429 0.959988 0.762084 -0.484748 0.696855 0.827970
 0.987622 0.968856 0.811283 -0.070246 0.758710 0.861457
 0.993259 1.010942 1.055824 4.608636 1.052025 1.044037
 0.997373 1.019038 1.098354 2.046738 1.106355 1.087941
 0.990061 0.976386 0.861855 2.428349 0.824034 0.905302
 0.994860 1.025397 1.159417 5.907529 1.185770 1.126210
 0.988557 0.970448 0.823738 -1.720811 0.775601 0.880574
 0.992174 0.986521 0.904997 -1.403348 0.871108 0.941392
 0.990748 0.986321 0.907781 -0.418177 0.873439 0.943205
 0.983044 0.948174 0.675936 -3.607514 0.586937 0.763830
 0.984283 0.942219 0.633649 -5.361660 0.537182 0.728119
 0.986574 0.946945 0.660914 -6.320510 0.572613 0.746684
 0.992580 0.992522 0.954455 1.279513 0.935450 0.977561
 0.986387 0.968866 0.794918 -2.961167 0.730818 0.852654
 0.994832 0.990793 0.952538 1.827997 0.940447 0.972986
 0.982021 0.929907 0.547026 -9.317227 0.427098 0.656945
 0.988490 0.987957 0.940438 4.972677 0.917368 0.960720
 0.987802 0.973286 0.826584 0.205083 0.772636 0.867553
 0.986235 0.962825 0.761689 -1.435150 0.693176 0.820086
 0.987924 0.983296 0.906811 0.216878 0.874371 0.944532
 0.991019 0.987053 0.930891 -0.520929 0.907726 0.964739
 0.991916 0.983912 0.905902 -1.874465 0.878536 0.939797
 0.991156 1.004022 1.033908 4.926640 1.030218 1.028014
 0.986349 0.968282 0.799356 -1.021548 0.739434 0.848941
 0.995631 1.010806 1.075968 4.507360 1.087504 1.065015
 0.989895 0.988333 0.939171 1.452501 0.916740 0.954822
 0.989966 0.979371 0.877391 -1.083635 0.841132 0.919024
 -1.020813 -1.032984 -1.212675 -2.474812 -1.285769 -1.140014
 -1.631689 3.315564
 -2.060525 1.971251
 -0.240109 -0.159206
 24.088078 -22.527563
 0.820483 0.270754
 2.120397 3.317025
 -4.641849 -4.660783
 0.997961 1.016296 1.083896 2.945846 1.091502 1.074839
 0.996082 1.005965 1.016006 0.980372 1.005297 1.024504
 0.985115 0.973851 0.834887 -0.700140 0.779058 0.887899
 0.985585 0.969746 0.815135 -1.161412 0.758615 0.868448
 0.989924 0.991499 0.954759 3.326336 0.934061 0.972891
 0.994300 1.022801 1.144311 7.748762 1.164199 1.112487
 0.997682 1.027151 1.140894 4.568906 1.157404 1.119402
 0.988843 0.976879 0.875020 1.841438 0.841300 0.914162
 1.000165 1.054143 1.326436 10.405518 1.389072 1.255606
 0.988455 0.968905 0.800866 -1.387053 0.743483 0.861854
 0.996754 1.027504 1.151844 3.910280 1.172405 1.126947
 0.996971 1.014911 1.077981 2.722034 1.082567 1.076313
 0.982582 0.946323 0.669359 -3.552392 0.580471 0.764195
 0.983881 0.946073 0.671444 -3.708825 0.586239 0.761818
 0.987126 0.968114 0.809317 -1.246395 0.756559 0.858856
 0.992193 1.038387 1.236030 9.173409 1.271703 1.174308
 0.996849 1.018332 1.102996 2.160834 1.113386 1.091368
 0.991035 0.970672 0.813651 -1.085909 0.763336 0.870371
 0.997103 1.003317 1.003510 -2.384514 0.994793 1.014176
 0.987038 0.955426 0.734621 -0.927108 0.668972 0.815202
 0.994214 0.997030 0.974146 -0.681296 0.956951 0.989215
 0.992771 0.990238 0.929857 -2.179602 0.901836 0.957490
 0.983703 0.963787 0.769097 -1.562013 0.697963 0.834642
 0.984757 0.964345 0.772727 -1.555210 0.704043 0.832219
 0.986727 0.975708 0.851170 0.171267 0.804101 0.886537
 0.993324 1.009811 1.067937 6.404122 1.073394 1.061081
 0.989617 1.000323 1.004098 0.817719 0.989322 1.000619
 0.992848 0.949061 0.667297 -4.260454 0.588857 0.771559
 0.986613 0.993393 0.964944 0.171218 0.940121 0.955504
 0.988905 0.982515 0.893974 1.683183 0.857852 0.929563
 0.985919 0.967857 0.797129 -1.313841 0.735454 0.848547
 0.984647 0.963528 0.769533 -1.917484 0.700750 0.828398
 0.989554 0.976529 0.842863 -1.933053 0.792638 0.901277
 0.994502 0.991942 0.937042 0.225707 0.911710 0.971410
 0.994749 0.995419 0.962671 0.118027 0.945188 0.982352
 0.989581 0.985152 0.911620 1.311773 0.880434 0.941340
 0.984197 0.952427 0.700301 -4.039404 0.617378 0.778707
 0.997903 1.006970 1.030727 0.722101 1.029106 1.035226
 0.989206 0.959319 0.740202 -3.940619 0.672110 0.811925
 0.991333 0.966748 0.777530 -5.505157 0.716776 0.848488
 0.988308 0.980615 0.874961 0.125886 0.832025 0.917699
 0.988164 0.980279 0.872697 0.110429 0.829169 0.916206
 0.988108 0.980233 0.872195 0.106172 0.828262 0.915890
 0.991990 0.990289 0.936390 0.555583 0.914581 0.958217
 0.991726 0.988999 0.929112 0.504376 0.904808 0.953379
 0.984851 0.973652 0.828550 -0.198684 0.769655 0.887101
 0.983639 0.971150 0.812885 -0.308438 0.748608 0.876782
 0.991847 0.989642 0.933557 0.535315 0.910776 0.956333
 0.986108 0.976121 0.845260 -0.081815 0.792181 0.898088
 0.992161 0.990662 0.940970 0.587390 0.920832 0.961147
 0.994145 0.990613 0.937121 2.098444 0.914724 0.968167
 0.991952 0.982962 0.890097 1.210908 0.855391 0.932490
 0.986584 0.990404 0.939280 2.363280 0.906500 0.962325
 0.988132 0.993733 0.960076 2.361574 0.933979 0.973360
 0.991766 0.996773 0.977160 1.320565 0.960070 0.988125
 0.993855 1.013498 1.082316 5.421913 1.087797 1.068589
 0.993132 0.978096 0.857637 -0.928728 0.818041 0.910049
 0.994327 0.997698 0.973115 1.305370 0.955518 0.987776
 0.996874 1.007807 1.055128 4.708308 1.063478 1.055182
 0.989642 0.972109 0.815897 -3.730679 0.761778 0.871873
 0.997444 1.021699 1.114435 2.749514 1.126506 1.099375
 0.996663 1.011959 1.058361 1.787179 1.058862 1.060958
 0.983104 0.957083 0.739870 -1.456915 0.666433 0.815480
 0.984439 0.959997 0.762085 -0.491932 0.696852 0.827972
 0.987627 0.968860 0.811283 -0.074163 0.758709 0.861458
 0.993264 1.010946 1.055824 4.604002 1.052024 1.044038
 0.997380 1.019044 1.098355 2.042019 1.106353 1.087943
 0.990065 0.976389 0.861856 2.425651 0.824033 0.905303
 0.994861 1.025398 1.159417 5.906365 1.185770 1.126210
 0.988567 0.970457 0.823739 -1.727018 0.775598 0.880577
 0.992190 0.986535 0.904999 -1.413527 0.871103 0.941397
 0.990763 0.986333 0.907783 -0.427738 0.873435 0.943209
 0.983051 0.948179 0.675937 -3.613394 0.586936 0.763831
 0.984283 0.942219 0.633649 -5.363678 0.537183 0.728118
 0.986572 0.946944 0.660914 -6.321423 0.572614 0.746683
 0.992597 0.992537 0.954457 1.269266 0.935445 0.977567
 0.986402 0.968879 0.794919 -2.971479 0.730814 0.852658
 0.994840 0.990801 0.952539 1.822879 0.940445 0.972988
 0.982028 0.929913 0.547027 -9.323733 0.427096 0.656946
 0.988496 0.987963 0.940438 4.967546 0.917366 0.960721
 0.987803 0.973287 0.826585 0.202335 0.772636 0.867552
 0.986240 0.962830 0.761690 -1.440502 0.693174 0.820087
 0.987941 0.983312 0.906812 0.206165 0.874366 0.944538
 0.991034 0.987066 0.930892 -0.529501 0.907722 0.964745
 0.991928 0.983923 0.905903 -1.881906 0.878532 0.939801
 0.991157 1.004024 1.033908 4.924556 1.030217 1.028013
 0.986356 0.968289 0.799357 -1.027982 0.739432 0.848942
 0.995636 1.010811 1.075969 4.503874 1.087503 1.065016
 0.989901 0.988339 0.939172 1.448577 0.916739 0.954824
 0.989977 0.979381 0.877391 -1.091008 0.841129 0.919028
 -1.020796 -1.032970 -1.212673 -2.486940 -1.285774 -1.140010
 -1.647702 3.329480
 -2.076538 1.985166
 -0.256096 -0.145312
 24.084173 -22.524010
 0.804512 0.284635
 2.104398 3.330929
 -4.657887 -4.646846
