# Supplementary material for: AMS 3.0: prediction of post-translational modifications
Source: BMC Bioinformatics. 2010 Apr 28;11:210. doi: 10.1186/1471-2105-11-210 (PMC2874555; doi:10.1186/1471-2105-11-210)
Supplement: Additional file 2 — PTM predictor software with training data. PTM_Archive.tar.gz includes the predictor software binaries together with all trained ANNs in tar.gz compressed form. [file 1471-2105-11-210-S2.GZ › PTM_Archive/Abl/R/Rnet8.dat]

 2
 90 8 2
 1.058212 0.979278 3.002599 1.089796 1.083327 0.974259 1.086964 1.086541
 1.019379 0.982555 1.073974 0.968197 1.014987 0.979922 0.948234 1.009899
 0.911881 0.985405 -0.715813 0.651348 0.831028 0.989071 0.589824 0.804491
 0.897112 0.991006 -1.136380 0.635696 0.811170 0.996528 0.576415 0.784778
 0.977980 0.985017 3.202235 0.880298 0.951428 0.985382 0.854289 0.941636
 1.090085 0.973281 7.670695 1.188619 1.138094 0.964709 1.193536 1.150321
 1.094157 0.974084 4.595024 1.169522 1.139132 0.965537 1.170902 1.147595
 0.929203 0.991252 1.801194 0.764231 0.874396 0.996467 0.732656 0.856446
 1.200483 0.962806 10.289104 1.490307 1.323168 0.947246 1.532910 1.354358
 0.890130 0.994502 -1.285804 0.619026 0.800416 1.001672 0.562496 0.771701
 1.099539 0.973136 4.015111 1.191941 1.150073 0.964384 1.197927 1.159841
 1.057322 0.975715 2.768216 1.069342 1.078575 0.970442 1.064083 1.078997
 0.812536 0.997619 -3.413635 0.393605 0.668511 1.009725 0.309614 0.623991
 0.811225 1.001991 -3.628600 0.411079 0.670552 1.014896 0.332202 0.628317
 0.889785 0.997354 -1.164597 0.647653 0.805544 1.004649 0.594977 0.781108
 1.143084 0.967717 9.201538 1.327329 1.224375 0.953795 1.337883 1.247712
 1.070134 0.975123 2.371736 1.112907 1.101605 0.968768 1.111217 1.105967
 0.896309 0.998193 -1.071118 0.655675 0.814946 1.006293 0.608807 0.788860
 1.009928 0.987550 -1.978641 0.962301 1.003943 0.986915 0.946986 0.998428
 0.848585 0.997677 -0.908163 0.528944 0.737132 1.009223 0.473163 0.701430
 0.991138 0.986171 -0.606183 0.911397 0.972358 0.986095 0.887917 0.964264
 0.965986 0.987587 -2.125804 0.833089 0.928414 0.989183 0.799677 0.914636
 0.872214 0.991705 -1.476783 0.545629 0.764392 0.998135 0.470603 0.731619
 0.872338 0.995558 -1.409322 0.562226 0.767365 1.002274 0.489511 0.736955
 0.915221 0.994115 0.353637 0.707984 0.844903 0.998285 0.655965 0.825513
 1.045623 0.976438 6.375027 1.067477 1.065080 0.972135 1.064623 1.067473
 1.005701 0.982419 1.004213 0.953482 0.995747 0.979355 0.925087 0.993433
 0.813238 1.009187 -4.273151 0.424017 0.676411 1.024999 0.361558 0.631600
 0.977459 0.990443 0.313977 0.897746 0.950865 0.988581 0.856658 0.948697
 0.943837 0.987620 1.587691 0.773639 0.891620 0.990387 0.734257 0.873980
 0.885325 0.996193 -1.180058 0.608264 0.791284 1.002366 0.542151 0.764475
 0.869476 0.996560 -1.797632 0.559596 0.763664 1.003588 0.487196 0.733408
 0.919023 0.986755 -1.871131 0.673881 0.844483 0.991351 0.622359 0.817496
 0.973374 0.985082 0.272116 0.842972 0.939640 0.986657 0.815366 0.924281
 0.984624 0.988178 0.052649 0.898274 0.962745 0.989132 0.877070 0.953282
 0.952959 0.987135 1.279775 0.806638 0.908650 0.989353 0.771345 0.893715
 0.828917 1.001991 -4.013260 0.448109 0.696335 1.012808 0.365596 0.657953
 1.025638 0.985072 0.596585 1.011332 1.031360 0.983512 1.003995 1.029118
 0.852103 1.004151 -3.734812 0.532792 0.740473 1.015620 0.468450 0.706861
 0.878166 0.998403 -5.381968 0.585202 0.780640 1.007287 0.528495 0.748456
 0.934721 0.986839 0.189127 0.732449 0.873014 0.989936 0.685271 0.851948
 0.933502 0.986628 0.174699 0.727718 0.870715 0.989681 0.679700 0.849286
 0.933168 0.986574 0.170802 0.726367 0.870065 0.989684 0.678158 0.848592
 0.966776 0.993303 0.587755 0.864004 0.935460 0.995302 0.840042 0.924652
 0.962920 0.992377 0.540182 0.848304 0.928014 0.994661 0.821558 0.916033
 0.910368 0.982692 -0.111985 0.632984 0.825662 0.986097 0.568418 0.796856
 0.902218 0.981312 -0.213904 0.599504 0.809762 0.984882 0.528890 0.778311
 0.965293 0.992990 0.568949 0.857672 0.932466 0.995051 0.832697 0.921350
 0.919085 0.984219 -0.003737 0.668791 0.842716 0.987404 0.610497 0.816680
 0.969116 0.993903 0.617259 0.873696 0.939996 0.995936 0.851525 0.930142
 0.970455 0.986732 2.341423 0.855247 0.939011 0.988964 0.832424 0.925408
 0.943031 0.988404 1.312657 0.771921 0.891428 0.992164 0.737097 0.872188
 0.972565 0.979555 2.134911 0.824717 0.933041 0.978215 0.780670 0.919292
 0.982743 0.982532 2.034876 0.869989 0.953150 0.980791 0.832436 0.943625
 0.992006 0.986199 1.070064 0.915148 0.973494 0.985425 0.890202 0.966330
 1.054590 0.976670 5.713777 1.083808 1.077839 0.970920 1.076658 1.082022
 0.923695 0.992234 -0.648833 0.725340 0.860623 0.998237 0.689151 0.837889
 0.991713 0.987868 1.272968 0.910090 0.971976 0.987764 0.886225 0.963915
 1.037756 0.980675 4.892582 1.064728 1.057084 0.978911 1.071056 1.058076
 0.898932 0.995587 -3.796193 0.643799 0.814734 1.001984 0.589053 0.787968
 1.077673 0.976493 2.844312 1.129449 1.112851 0.969613 1.128477 1.118320
 1.045276 0.978026 1.957278 1.037205 1.058825 0.973779 1.028244 1.057026
 0.853538 0.992322 -1.490796 0.510017 0.737836 1.000892 0.437865 0.701885
 0.864077 0.994736 -0.657704 0.560875 0.759669 1.003118 0.497756 0.728268
 0.892182 0.996832 -0.246239 0.651147 0.808768 1.003674 0.599116 0.784283
 1.039408 0.980676 4.483658 1.033435 1.049245 0.975365 1.014792 1.051019
 1.068593 0.976619 2.047417 1.100862 1.096935 0.970363 1.096126 1.100280
 0.922774 0.992716 2.153564 0.740594 0.861995 0.998443 0.705706 0.842008
 1.099218 0.975029 5.458322 1.221027 1.155723 0.967018 1.234033 1.169335
 0.902065 0.992099 -1.738406 0.667973 0.824850 0.999042 0.622833 0.799055
 0.953161 0.988899 -1.290719 0.789592 0.905149 0.991463 0.752185 0.887676
 0.954708 0.986754 -0.332389 0.790027 0.907000 0.988829 0.751210 0.889602
 0.815875 0.999805 -3.621046 0.404779 0.673643 1.011465 0.317973 0.631457
 0.789253 1.007821 -5.427379 0.346403 0.631631 1.022319 0.254589 0.586310
 0.804303 1.010644 -6.429283 0.400440 0.659258 1.024976 0.316792 0.618029
 0.979405 0.985928 1.449976 0.883499 0.954204 0.987052 0.862070 0.943362
 0.888020 0.994709 -3.083276 0.594085 0.791787 1.000757 0.525191 0.762409
 0.973987 0.990921 2.043524 0.909889 0.954104 0.994001 0.901005 0.945833
 0.739122 1.017590 -9.490089 0.195539 0.543620 1.035427 0.078846 0.489454
 0.968137 0.984635 4.756178 0.860884 0.936617 0.985589 0.833694 0.925898
 0.901532 0.996280 0.382238 0.665672 0.820862 1.001397 0.606824 0.798757
 0.863487 0.999787 -1.182097 0.558061 0.756657 1.007432 0.487764 0.726841
 0.952095 0.982025 0.292511 0.791744 0.905610 0.984106 0.756994 0.887837
 0.966109 0.983640 -0.396276 0.843437 0.932321 0.985912 0.820657 0.917642
 0.949233 0.990967 -1.821781 0.813228 0.906536 0.994802 0.786618 0.891285
 1.023140 0.980244 4.856989 1.012578 1.028351 0.976728 0.999290 1.028542
 0.885828 0.996855 -1.112424 0.618792 0.794073 1.002971 0.555461 0.768251
 1.048276 0.980504 4.542543 1.097013 1.074309 0.976986 1.102312 1.079258
 0.965906 0.989255 1.354257 0.866902 0.934807 0.990742 0.840104 0.925744
 0.933293 0.990294 -1.080610 0.756836 0.877079 0.994748 0.720986 0.857742
 -1.111105 -1.022764 -2.379390 -1.455128 -1.216150 -1.017099 -1.535388 -1.252081
 -0.222448 1.288369
 -2.729581 1.823427
 23.672409 -22.669439
 0.996549 -0.361854
 0.826115 1.006397
 -2.512205 2.314007
 2.132946 0.528206
 0.469629 0.300120
 -4.520533 -2.508520
 1.058214 0.979281 3.000143 1.089792 1.083327 0.974263 1.086957 1.086541
 1.019381 0.982559 1.070612 0.968192 1.014987 0.979926 0.948226 1.009899
 0.911888 0.985419 -0.728791 0.651331 0.831029 0.989085 0.589794 0.804491
 0.897118 0.991019 -1.148678 0.635680 0.811171 0.996541 0.576388 0.784778
 0.977984 0.985027 3.192466 0.880285 0.951429 0.985392 0.854267 0.941636
 1.090089 0.973289 7.663321 1.188609 1.138095 0.964718 1.193518 1.150320
 1.094158 0.974087 4.592499 1.169518 1.139133 0.965540 1.170895 1.147595
 0.929209 0.991264 1.788281 0.764216 0.874397 0.996479 0.732630 0.856445
 1.200484 0.962809 10.287138 1.490304 1.323169 0.947249 1.532904 1.354358
 0.890134 0.994512 -1.295445 0.619014 0.800417 1.001682 0.562474 0.771701
 1.099543 0.973144 4.006275 1.191931 1.150074 0.964393 1.197909 1.159841
 1.057326 0.975725 2.758435 1.069330 1.078576 0.970452 1.064062 1.078997
 0.812542 0.997631 -3.424921 0.393590 0.668512 1.009737 0.309588 0.623990
 0.811229 1.002000 -3.637280 0.411067 0.670553 1.014906 0.332181 0.628317
 0.889788 0.997359 -1.169428 0.647646 0.805545 1.004655 0.594965 0.781108
 1.143087 0.967724 9.195426 1.327321 1.224375 0.953802 1.337870 1.247712
 1.070138 0.975132 2.361935 1.112895 1.101605 0.968777 1.111198 1.105967
 0.896312 0.998199 -1.074366 0.655668 0.814947 1.006299 0.608796 0.788861
 1.009931 0.987556 -1.984649 0.962294 1.003943 0.986921 0.946974 0.998428
 0.848589 0.997687 -0.918623 0.528931 0.737133 1.009233 0.473141 0.701429
 0.991141 0.986179 -0.614113 0.911388 0.972358 0.986103 0.887901 0.964263
 0.965991 0.987597 -2.134576 0.833077 0.928414 0.989192 0.799658 0.914635
 0.872220 0.991717 -1.487913 0.545614 0.764393 0.998148 0.470578 0.731619
 0.872343 0.995568 -1.418846 0.562213 0.767367 1.002284 0.489489 0.736955
 0.915224 0.994122 0.347469 0.707976 0.844903 0.998291 0.655951 0.825513
 1.045628 0.976449 6.363980 1.067464 1.065081 0.972146 1.064600 1.067472
 1.005705 0.982426 0.997084 0.953474 0.995747 0.979363 0.925072 0.993433
 0.813240 1.009192 -4.277178 0.424012 0.676411 1.025003 0.361548 0.631600
 0.977462 0.990451 0.306666 0.897737 0.950866 0.988589 0.856642 0.948697
 0.943841 0.987628 1.580191 0.773629 0.891621 0.990396 0.734239 0.873980
 0.885330 0.996203 -1.189568 0.608251 0.791285 1.002376 0.542129 0.764475
 0.869482 0.996572 -1.808399 0.559582 0.763665 1.003600 0.487171 0.733407
 0.919028 0.986765 -1.881058 0.673868 0.844484 0.991362 0.622337 0.817496
 0.973377 0.985090 0.265149 0.842963 0.939641 0.986664 0.815351 0.924281
 0.984627 0.988184 0.047505 0.898267 0.962745 0.989137 0.877058 0.953282
 0.952962 0.987143 1.272205 0.806628 0.908651 0.989362 0.771328 0.893715
 0.828921 1.002001 -4.022037 0.448097 0.696336 1.012818 0.365575 0.657953
 1.025641 0.985079 0.590160 1.011324 1.031360 0.983519 1.003981 1.029118
 0.852106 1.004156 -3.740212 0.532784 0.740474 1.015626 0.468437 0.706861
 0.878169 0.998409 -5.388374 0.585193 0.780641 1.007294 0.528481 0.748456
 0.934726 0.986849 0.179461 0.732436 0.873015 0.989946 0.685249 0.851947
 0.933507 0.986639 0.164862 0.727705 0.870716 0.989692 0.679677 0.849285
 0.933173 0.986584 0.160919 0.726354 0.870066 0.989695 0.678136 0.848592
 0.966779 0.993308 0.582841 0.863997 0.935460 0.995307 0.840031 0.924652
 0.962922 0.992383 0.534701 0.848297 0.928015 0.994667 0.821545 0.916033
 0.910375 0.982707 -0.125241 0.632966 0.825664 0.986112 0.568388 0.796855
 0.902225 0.981328 -0.228373 0.599485 0.809763 0.984898 0.528857 0.778311
 0.965295 0.992995 0.563811 0.857665 0.932467 0.995057 0.832686 0.921349
 0.919091 0.984231 -0.015700 0.668775 0.842717 0.987417 0.610470 0.816679
 0.969118 0.993908 0.612697 0.873690 0.939996 0.995941 0.851515 0.930142
 0.970458 0.986738 2.335754 0.855240 0.939011 0.988970 0.832412 0.925408
 0.943035 0.988411 1.305307 0.771912 0.891429 0.992172 0.737081 0.872187
 0.972571 0.979568 2.122827 0.824701 0.933042 0.978229 0.780642 0.919292
 0.982749 0.982544 2.023507 0.869974 0.953151 0.980803 0.832411 0.943625
 0.992009 0.986206 1.063265 0.915139 0.973494 0.985433 0.890187 0.966330
 1.054594 0.976678 5.704829 1.083798 1.077839 0.970928 1.076640 1.082022
 0.923697 0.992238 -0.651357 0.725335 0.860624 0.998241 0.689143 0.837889
 0.991716 0.987875 1.266425 0.910083 0.971977 0.987770 0.886211 0.963915
 1.037758 0.980679 4.889431 1.064723 1.057084 0.978915 1.071048 1.058076
 0.898937 0.995598 -3.805254 0.643786 0.814735 1.001994 0.589031 0.787968
 1.077677 0.976501 2.835896 1.129439 1.112852 0.969621 1.128459 1.118320
 1.045280 0.978035 1.948096 1.037194 1.058826 0.973789 1.028225 1.057025
 0.853543 0.992333 -1.501359 0.510003 0.737837 1.000904 0.437841 0.701885
 0.864082 0.994745 -0.666030 0.560863 0.759670 1.003127 0.497737 0.728267
 0.892186 0.996839 -0.252261 0.651139 0.808769 1.003681 0.599102 0.784283
 1.039412 0.980685 4.474401 1.033423 1.049245 0.975374 1.014772 1.051018
 1.068596 0.976627 2.039225 1.100852 1.096935 0.970371 1.096109 1.100280
 0.922778 0.992725 2.146189 0.740583 0.861997 0.998452 0.705687 0.842008
 1.099221 0.975035 5.451940 1.221019 1.155723 0.967024 1.234020 1.169335
 0.902068 0.992105 -1.744330 0.667966 0.824850 0.999049 0.622820 0.799055
 0.953164 0.988905 -1.295878 0.789585 0.905150 0.991469 0.752173 0.887675
 0.954711 0.986762 -0.339002 0.790018 0.907001 0.988837 0.751195 0.889602
 0.815881 0.999819 -3.634436 0.404761 0.673644 1.011479 0.317943 0.631457
 0.789258 1.007834 -5.439326 0.346387 0.631632 1.022332 0.254562 0.586310
 0.804308 1.010653 -6.437913 0.400428 0.659259 1.024985 0.316772 0.618029
 0.979409 0.985936 1.442316 0.883489 0.954205 0.987060 0.862053 0.943362
 0.888024 0.994717 -3.089472 0.594076 0.791788 1.000765 0.525176 0.762409
 0.973989 0.990925 2.039019 0.909883 0.954104 0.994005 0.900995 0.945832
 0.739127 1.017599 -9.497464 0.195527 0.543621 1.035436 0.078827 0.489454
 0.968142 0.984646 4.745723 0.860871 0.936618 0.985600 0.833671 0.925898
 0.901538 0.996291 0.370917 0.665657 0.820863 1.001409 0.606798 0.798757
 0.863493 0.999799 -1.194137 0.558045 0.756658 1.007445 0.487737 0.726841
 0.952100 0.982035 0.284235 0.791732 0.905611 0.984115 0.756975 0.887837
 0.966112 0.983647 -0.401788 0.843429 0.932322 0.985919 0.820643 0.917642
 0.949235 0.990971 -1.825322 0.813223 0.906536 0.994806 0.786610 0.891285
 1.023145 0.980254 4.848168 1.012566 1.028352 0.976738 0.999270 1.028541
 0.885833 0.996867 -1.123782 0.618777 0.794074 1.002983 0.555435 0.768250
 1.048277 0.980507 4.539917 1.097010 1.074309 0.976989 1.102305 1.079258
 0.965910 0.989264 1.345865 0.866891 0.934808 0.990750 0.840085 0.925744
 0.933296 0.990301 -1.086383 0.756828 0.877079 0.994755 0.720972 0.857742
 -1.111097 -1.022746 -2.395832 -1.455150 -1.216148 -1.017081 -1.535425 -1.252082
 -0.235962 1.300457
 -2.743106 1.835525
 23.663870 -22.661900
 0.983124 -0.349845
 0.812618 1.018471
 -2.525730 2.326105
 2.119562 0.540177
 0.456138 0.312186
 -4.534083 -2.496398
