# Supplementary material for: AMS 3.0: prediction of post-translational modifications
Source: BMC Bioinformatics. 2010 Apr 28;11:210. doi: 10.1186/1471-2105-11-210 (PMC2874555; doi:10.1186/1471-2105-11-210)
Supplement: Additional file 2 — PTM predictor software with training data. PTM_Archive.tar.gz includes the predictor software binaries together with all trained ANNs in tar.gz compressed form. [file 1471-2105-11-210-S2.GZ › PTM_Archive/allempty/A/Anet10.dat]

 2
 90 10 2
 -1.596906 13.435597 62.598560 24.331184 23.054010 3.016896 -40.600315 -31.941372 -37.066681 -57.629986
 -11.504840 -16.827452 -7.122147 -47.834030 18.395735 0.518172 45.729935 32.977821 -54.940380 -37.976501
 34.026257 29.823597 -39.814983 -4.097457 10.601945 -9.149178 47.694324 -9.649621 17.131012 -6.204733
 -22.188171 4.701626 64.438026 -0.082500 -3.498833 -32.930157 40.373253 7.975068 -40.650921 -15.822902
 -18.216265 -39.880116 10.796618 -4.225047 25.107306 42.620804 8.805593 -40.470318 -26.927349 -74.344933
 -20.880020 -0.601874 9.128422 21.138540 -1.264693 20.640007 23.020298 -37.482014 15.262966 39.292519
 -37.357380 27.363564 -7.427380 -19.677389 -6.481244 0.886863 -46.732784 -20.582550 66.026131 36.546696
 5.880294 33.582314 9.276802 7.458707 8.314722 -24.665714 -17.890202 80.020622 15.034584 29.276489
 -63.407906 -21.938866 -6.575327 51.767284 -25.646502 -20.566525 -14.391585 44.707169 -19.615360 34.145172
 9.871897 3.215865 0.768213 10.743119 0.491453 1.766353 -28.593565 0.995275 37.407558 76.757645
 -47.207680 0.808216 76.549599 0.320652 24.220430 -45.248497 -20.648808 -61.972675 28.588360 0.180022
 49.042015 -1.061640 -68.096352 4.562924 -34.027882 4.885768 24.947878 8.133798 -48.550411 14.147106
 -59.883446 19.734680 10.357184 -64.719872 8.934763 24.789251 11.410014 31.401031 0.303898 -19.555336
 2.906137 15.160821 -9.585131 14.222941 -37.463341 14.122907 -34.812988 15.019704 38.234776 -7.940280
 12.050966 -18.914366 25.216131 -25.390972 14.638800 -2.216619 -9.450808 0.922064 -42.486988 2.294608
 9.418055 -52.706852 -8.579195 14.833909 35.932037 69.845619 23.249136 -34.389378 -21.072428 3.230586
 0.500774 12.685536 33.060070 22.890741 39.627205 -98.422676 -28.327486 13.921976 57.783569 37.431438
 -2.438166 7.637243 -0.408886 40.593269 -14.607927 -80.140137 18.175987 3.850809 31.066605 13.164411
 -2.950669 2.491657 -35.493694 -16.023544 -87.160324 64.604424 -14.540982 -27.567940 -32.564869 -83.531593
 13.554601 -36.615307 -33.417656 12.350764 -21.836454 15.197197 29.314693 -26.796066 5.195186 32.750980
 -3.376713 -4.458495 70.929703 -31.170721 -32.977680 21.496855 -27.898558 -69.178719 51.718525 -17.796530
 15.443086 12.270360 -35.797005 -55.466698 35.955013 -37.079372 -0.773251 46.579967 -33.507717 17.065434
 35.488312 -29.824242 3.369873 -52.340698 -43.626480 -14.019293 -46.517578 -0.180627 -43.926003 -19.783531
 48.984035 48.221260 53.396069 -11.415959 45.410828 14.717253 -37.574986 36.950584 6.212901 -6.871616
 -2.914926 -49.382088 -43.745197 5.291970 19.643061 7.083189 65.679604 -22.304863 39.605350 4.262103
 -81.479889 15.347971 -0.619372 -0.400633 19.646818 11.657641 -31.271887 -9.268714 -24.581720 41.109589
 14.720346 5.384854 -29.705347 -37.980801 57.558193 19.595984 90.183395 -60.899483 20.728226 -3.565470
 13.001097 47.222107 -10.280728 7.782487 32.694588 -12.165165 19.974804 3.104628 34.887001 -0.642424
 -33.875443 25.831491 -13.335171 -13.568680 -29.332052 13.437331 5.948323 32.869755 9.643863 -24.137001
 -15.650215 45.624763 -2.503961 -29.985195 -5.779148 -41.122089 43.011913 -32.604500 29.134172 60.955765
 12.767491 -65.880341 -33.100929 15.594680 40.316387 -8.818736 -27.050617 -0.448486 -21.168970 8.595728
 18.123188 -3.297572 5.968155 13.209106 34.417805 43.481956 -32.320587 3.949146 16.034557 -25.301241
 -10.964315 -7.268234 -77.338890 73.783562 49.755268 -22.849903 -18.740955 -18.664408 -110.277290 -28.474810
 22.612221 -31.060726 39.551178 59.665047 -50.063812 -1.818171 -37.267159 55.019241 37.225113 58.496342
 55.025707 -39.944473 23.681938 -4.528094 44.377235 28.539274 35.864231 -66.625877 50.855366 7.577944
 -20.186422 -76.419060 2.752851 75.325447 -21.213135 -6.743026 -18.826698 -9.175323 -14.300364 9.563079
 -26.098091 -1.718363 -36.645061 -76.548233 -34.546822 3.487498 -49.389713 3.260635 -42.995533 0.726772
 -26.790649 9.378617 -4.741777 -14.657363 9.908440 47.893070 -33.949184 20.490746 -40.456715 43.142502
 5.702653 47.645386 22.537149 -22.560392 8.426541 -18.658474 53.119171 34.230053 17.359619 8.763215
 -70.635864 0.168078 31.406385 -22.393335 -15.800230 36.685959 29.730320 -33.022923 3.843217 3.290124
 -9.465898 -42.952084 -9.271783 -36.823994 66.598122 -47.927261 1.342938 25.789753 105.173027 -30.604870
 3.098339 -36.552647 2.749782 -8.357692 48.056129 -42.902943 -5.976969 5.619116 74.187965 -10.472517
 33.145554 -4.701503 -9.633612 43.217136 -52.440987 -10.805075 -5.302083 -6.064407 -22.475571 23.985678
 8.693437 -1.173277 -6.627300 25.528139 22.636183 -5.193873 -7.951635 -25.666252 -7.170351 -13.126999
 20.105989 -0.602089 -7.807783 23.736412 -38.656837 -3.653704 -0.676756 1.609446 -15.397205 15.693169
 -3.720478 -52.061951 -21.290903 -48.401428 36.131569 -57.603561 8.436544 54.033195 123.288147 -24.404207
 41.321110 -19.277094 -35.096703 5.603218 -134.681213 -23.928238 16.156693 69.921951 13.493363 43.842415
 5.518252 -18.110512 10.349331 7.357614 28.707376 -22.274450 -7.338473 -8.585664 31.568815 1.570000
 63.514687 -14.418224 21.966232 62.307648 -152.548508 -21.812386 -5.506613 20.293499 -33.493896 106.086174
 -1.440221 17.709526 -68.394722 -6.432493 -14.241852 18.603828 15.615813 17.123219 -20.918255 -56.133144
 -67.035843 -59.564987 28.684303 -0.408016 -55.029648 19.914190 -24.772657 -28.886333 -54.599667 -5.920868
 -55.739670 4.141294 -14.104806 11.118040 38.379837 37.610954 -14.631678 -21.627670 -57.337101 8.677795
 39.315060 64.132912 -28.022234 -12.162670 47.718594 35.068913 18.584492 17.861992 32.353958 -1.046639
 23.059702 -13.767190 6.517408 -76.004173 -26.233952 -43.596478 -13.474703 -92.925842 -30.788557 53.319824
 4.882511 40.255566 17.841604 38.677883 -16.522964 -44.190517 10.320444 23.900454 -87.445587 -71.790161
 35.594624 10.067153 28.766953 0.808311 -6.840450 24.177313 -19.014151 12.332509 72.972504 -3.294510
 -14.909667 7.224920 22.605606 48.216190 14.631648 26.385910 -26.068605 13.632274 70.610687 -30.271063
 -7.444042 22.798164 41.771526 19.328627 -8.015841 -10.713609 -5.156670 20.573549 -34.503628 -26.906240
 56.729969 29.693529 -10.507768 -70.706223 -39.860561 -18.078524 -72.506844 -33.653858 -121.498421 44.883736
 -10.924041 -16.637840 56.495529 44.787983 -39.795029 68.135147 -38.592674 26.241432 19.993980 -33.702991
 -38.349781 -14.849650 -67.104362 5.836132 -36.030254 1.977179 3.884313 6.856286 0.134777 -37.012775
 -47.056000 -52.089081 54.576553 11.592507 50.942398 15.497272 -34.386139 -26.930061 -29.136240 -4.730807
 -23.222578 -23.166687 2.076935 -27.029903 -63.091171 9.418370 30.706631 13.456059 -47.635658 -6.559604
 20.023403 -16.906206 -93.044159 9.530752 -3.992872 14.312201 27.430891 -22.741407 56.473896 -3.695773
 -16.535402 -29.317383 -10.054594 29.327608 29.252970 -3.147202 -42.253262 -18.097965 18.681803 14.743123
 36.046978 -26.276594 26.928200 -32.347603 69.837379 16.227606 6.792576 -28.052378 43.622013 90.897209
 32.742477 -52.837971 -19.637484 28.057625 23.086430 -5.938790 72.129128 -6.358274 50.442345 -29.405447
 -15.231299 -6.578209 -13.449528 19.795404 14.164501 -9.394799 1.471206 -4.227232 -52.340755 -36.224468
 -64.856285 83.918983 49.903660 16.219585 -49.650085 -2.368367 -7.822134 10.087885 -34.302383 61.719597
 -41.986210 -20.832623 32.441593 -37.951237 5.913024 -19.650887 0.770469 -20.030521 4.956396 -9.353674
 -24.102989 -6.271205 -11.820396 -46.621441 58.419685 -21.747231 2.071485 -7.815626 -21.234715 44.245998
 -15.372977 26.904993 -40.621899 -74.489426 -38.455242 1.306775 19.509487 3.255523 42.327450 -27.351490
 72.941971 -4.489548 -23.574078 -87.543755 19.016560 18.278250 -16.306002 33.471970 -6.066655 -32.074238
 -0.689470 5.744429 6.652923 -42.084373 13.784907 8.142584 16.901587 -2.958336 -28.658098 27.696466
 -5.267897 -2.673414 -38.647358 18.436470 25.423019 -92.887146 -16.297852 25.043690 49.408180 -0.541312
 28.479971 2.924601 32.913677 -16.994690 3.626160 -17.385818 13.981628 -43.979610 -29.438803 -4.623873
 41.013664 -28.234129 -3.092075 -3.640009 6.326816 27.107801 20.758007 32.876072 36.744858 -24.524250
 47.669285 64.028206 -3.610558 -23.788877 -25.891987 -42.226677 -5.802683 7.231709 -3.282971 -8.992640
 20.894537 -36.181332 -13.799942 13.083558 -11.724504 -18.996412 13.180782 13.429875 -22.424702 18.986774
 2.348724 7.471293 30.040718 35.534821 -33.035336 -1.347108 -23.125357 -24.082230 38.946190 81.125443
 -6.957119 5.642065 12.118697 25.280931 -4.816165 -17.058533 32.727432 -26.133419 45.001579 -36.517101
 29.496107 20.069756 37.973732 7.386206 7.695915 -15.995558 34.554947 -15.138277 -11.205435 43.065979
 -12.419927 2.835385 -7.080166 -18.874479 36.263355 11.545709 -31.522675 34.133808 7.389950 -28.777781
 12.132735 18.680418 -22.038158 38.545074 -25.500229 13.739024 15.438745 51.287029 -15.027682 -11.772386
 -15.430004 19.256701 78.949814 10.169610 53.828594 24.413473 -34.491165 -85.351250 48.659107 39.729027
 30.079819 30.923855 -24.836420 9.570592 15.739521 -34.393360 -21.576876 -61.293949 27.336971 -10.950084
 16.814785 -40.259487 40.484818 2.730271 26.037882 -7.398440 0.860448 -53.101841 -20.705654 -2.914579
 -10.855281 65.747643 45.103848 12.373062 -1.481019 -17.704962 1.500301 23.906061 -29.954798 -24.996817
 20.808706 -24.574110 -17.720867 33.599220 -22.101013 -56.793121 -15.657679 35.001579 -23.759460 24.557402
 36.096348 59.874107 -88.809982 -29.466122 -18.423241 10.791837 -71.078056 11.416921 24.578104 -45.485569
 34.737701 -22.914909 -27.374886 33.988636 -49.001118 -32.091297 -5.701420 5.378059 7.319102 9.873076
 -32.482258 32.480221
 -25.705727 25.704224
 39.646881 -39.645405
 -29.371840 29.370872
 32.803612 -32.802326
 -36.491806 36.489914
 -18.850784 18.850262
 -24.266647 24.265881
 26.174202 -26.173355
 -24.787477 24.786192
 40.420311 -40.417553
 -1.596783 13.435657 62.598618 24.331264 23.053980 3.017228 -40.599697 -31.939772 -37.066689 -57.627159
 -11.504766 -16.827375 -7.122050 -47.833950 18.395699 0.518486 45.730652 32.979683 -54.940388 -37.972614
 34.025913 29.823677 -39.814877 -4.097414 10.601904 -9.149065 47.694984 -9.647878 17.131008 -6.201072
 -22.188553 4.701684 64.438095 -0.082469 -3.498872 -32.930092 40.373932 7.976848 -40.650928 -15.820471
 -18.216644 -39.880062 10.796691 -4.225034 25.107285 42.620800 8.805909 -40.469482 -26.927351 -74.342659
 -20.879938 -0.601848 9.128431 21.138601 -1.264719 20.640244 23.020878 -37.480515 15.262962 39.293674
 -37.357433 27.363644 -7.427297 -19.677301 -6.481258 0.887204 -46.732609 -20.582069 66.026115 36.550327
 5.880262 33.582329 9.276827 7.458717 8.314697 -24.665693 -17.889750 80.021797 15.034584 29.277309
 -63.408241 -21.938829 -6.575330 51.767345 -25.646511 -20.566320 -14.391453 44.707535 -19.615364 34.146046
 9.871728 3.215919 0.768292 10.743151 0.491421 1.766448 -28.593073 0.996581 37.407551 76.760345
 -47.207703 0.808240 76.549614 0.320702 24.220421 -45.248367 -20.648586 -61.972103 28.588364 0.181264
 49.041962 -1.061604 -68.096329 4.562984 -34.027889 4.885936 24.948095 8.134360 -48.550404 14.149070
 -59.883556 19.734776 10.357305 -64.719803 8.934713 24.789566 11.410869 31.403271 0.303885 -19.550438
 2.906031 15.160908 -9.585011 14.222985 -37.463383 14.123133 -34.812225 15.021704 38.234760 -7.935748
 12.050892 -18.914312 25.216221 -25.390951 14.638760 -2.216497 -9.450157 0.923771 -42.486996 2.297594
 9.417989 -52.706764 -8.579157 14.833931 35.932003 69.845604 23.249729 -34.387829 -21.072430 3.234741
 0.500721 12.685534 33.060047 22.890797 39.627190 -98.422508 -28.327219 13.922665 57.783566 37.431465
 -2.438233 7.637288 -0.408671 40.593281 -14.607953 -80.140091 18.176321 3.851739 31.066603 13.166516
 -2.950732 2.491676 -35.493710 -16.023508 -87.160339 64.604507 -14.540779 -27.567417 -32.564877 -83.529991
 13.554493 -36.615227 -33.417629 12.350823 -21.836487 15.197479 29.315155 -26.794849 5.195178 32.754414
 -3.376693 -4.458391 70.929802 -31.170694 -32.977703 21.496988 -27.898165 -69.177681 51.718475 -17.791601
 15.443055 12.270479 -35.796894 -55.466663 35.954987 -37.079224 -0.772785 46.581203 -33.507774 17.071144
 35.488209 -29.824169 3.369963 -52.340622 -43.626534 -14.018997 -46.516617 -0.178121 -43.925968 -19.780209
 48.983955 48.221287 53.396172 -11.415888 45.410786 14.717547 -37.574043 36.953026 6.212959 -6.870526
 -2.914894 -49.382061 -43.745163 5.292027 19.643024 7.083453 65.680405 -22.302797 39.605366 4.262970
 -81.480019 15.348072 -0.619281 -0.400610 19.646797 11.657711 -31.271576 -9.267913 -24.581640 41.115261
 14.720486 5.384979 -29.705359 -37.980747 57.558151 19.596268 90.184166 -60.897491 20.728115 -3.560435
 13.000952 47.222118 -10.280644 7.782502 32.694580 -12.165145 19.974937 3.104980 34.887035 -0.640792
 -33.875046 25.831583 -13.335192 -13.568609 -29.332102 13.437742 5.949393 32.872494 9.643880 -24.133938
 -15.650338 45.624794 -2.503887 -29.985144 -5.779181 -41.121929 43.012466 -32.603050 29.134193 60.957253
 12.767106 -65.880310 -33.100895 15.594707 40.316345 -8.818762 -27.049761 -0.446283 -21.168905 8.597027
 18.122786 -3.297525 5.968213 13.209135 34.417759 43.481922 -32.319653 3.951544 16.034578 -25.299204
 -10.964321 -7.268143 -77.338753 73.783630 49.755234 -22.849583 -18.740425 -18.663000 -110.277328 -28.470337
 22.612389 -31.060644 39.551304 59.665115 -50.063831 -1.817833 -37.266884 55.019993 37.225060 58.500504
 55.025967 -39.944416 23.682011 -4.528027 44.377216 28.539631 35.864529 -66.625084 50.855309 7.580546
 -20.186350 -76.419029 2.752978 75.325500 -21.213161 -6.742762 -18.826174 -9.173959 -14.300298 9.565440
 -26.098415 -1.718328 -36.645088 -76.548187 -34.546864 3.487573 -49.388828 3.262894 -42.995483 0.728264
 -26.790407 9.378652 -4.741733 -14.657311 9.908431 47.893372 -33.949051 20.491163 -40.456722 43.144375
 5.702492 47.645378 22.537197 -22.560358 8.426515 -18.658392 53.119698 34.231403 17.359692 8.763299
 -70.635788 0.168145 31.406471 -22.393263 -15.800255 36.686287 29.730749 -33.021805 3.843182 3.293325
 -9.466054 -42.952053 -9.271754 -36.823959 66.598091 -47.927193 1.343567 25.791405 105.173019 -30.603592
 3.098196 -36.552605 2.749837 -8.357651 48.056095 -42.902828 -5.976329 5.620798 74.187950 -10.470383
 33.145439 -4.701422 -9.633498 43.217197 -52.441025 -10.804852 -5.301439 -6.062716 -22.475576 23.989771
 8.693406 -1.173209 -6.627202 25.528183 22.636162 -5.193686 -7.951313 -25.665409 -7.170355 -13.123571
 20.105927 -0.602046 -7.807723 23.736446 -38.656860 -3.653586 -0.676399 1.610384 -15.397207 15.695341
 -3.720702 -52.061920 -21.290880 -48.401386 36.131531 -57.603497 8.437407 54.035461 123.288139 -24.402998
 41.320881 -19.277046 -35.096657 5.603269 -134.681259 -23.928123 16.157633 69.924423 13.493361 43.844532
 5.518183 -18.110483 10.349369 7.357639 28.707359 -22.274370 -7.338139 -8.584785 31.568811 1.571454
 63.514500 -14.418193 21.966276 62.307690 -152.548553 -21.812284 -5.505835 20.295544 -33.493904 106.087997
 -1.440237 17.709612 -68.394615 -6.432446 -14.241877 18.604038 15.616113 17.124001 -20.918261 -56.129257
 -67.036186 -59.564983 28.684328 -0.407966 -55.029682 19.914267 -24.772039 -28.884686 -54.599659 -5.920825
 -55.739979 4.141300 -14.104753 11.118099 38.379799 37.611084 -14.630963 -21.625774 -57.337090 8.677862
 39.315151 64.133026 -28.022131 -12.162598 47.718552 35.069271 18.585155 17.863718 32.353966 -1.040828
 23.059797 -13.767072 6.517496 -76.004128 -26.233992 -43.596222 -13.474021 -92.924072 -30.788553 53.325630
 4.882536 40.255684 17.841652 38.677917 -16.522985 -44.190372 10.320762 23.901272 -87.445602 -71.784409
 35.594288 10.067225 28.766977 0.808327 -6.840481 24.177252 -19.013567 12.334044 72.972572 -3.290500
 -14.909993 7.224965 22.605654 48.216248 14.631628 26.386024 -26.068428 13.632795 70.610680 -30.269455
 -7.444051 22.798252 41.771561 19.328640 -8.015862 -10.713553 -5.156217 20.574713 -34.503750 -26.901588
 56.729748 29.693575 -10.507716 -70.706184 -39.860580 -18.078466 -72.506706 -33.653473 -121.498383 44.885330
 -10.923924 -16.637728 56.495625 44.788052 -39.795055 68.135475 -38.592178 26.242716 19.994022 -33.697239
 -38.349724 -14.849636 -67.104309 5.836181 -36.030262 1.977308 3.884313 6.856311 0.134677 -37.012123
 -47.055950 -52.089058 54.576622 11.592562 50.942390 15.497419 -34.386139 -26.930031 -29.136303 -4.729936
 -23.222666 -23.166594 2.077088 -27.029833 -63.091225 9.418674 30.707703 13.458842 -47.635506 -6.555277
 20.023333 -16.906122 -93.043999 9.530811 -3.992925 14.312506 27.431963 -22.738632 56.474041 -3.691611
 -16.535419 -29.317324 -10.054463 29.327660 29.252918 -3.146935 -42.252193 -18.095203 18.681913 14.746402
 36.046883 -26.276558 26.928240 -32.347569 69.837341 16.227701 6.793312 -28.050472 43.622005 90.899643
 32.742737 -52.837967 -19.637358 28.057695 23.086412 -5.938509 72.129433 -6.357464 50.442341 -29.405121
 -15.231828 -6.578104 -13.449526 19.795416 14.164454 -9.394822 1.472077 -4.224996 -52.340736 -36.219059
 -64.855919 83.918976 49.903847 16.219662 -49.650101 -2.367964 -7.821846 10.088634 -34.302254 61.719975
 -41.986259 -20.832552 32.441677 -37.951195 5.912974 -19.650713 0.771539 -20.027725 4.956487 -9.350613
 -24.103359 -6.271183 -11.820365 -46.621418 58.419636 -21.747175 2.072430 -7.813131 -21.234697 44.247181
 -15.373333 26.905029 -40.621845 -74.489395 -38.455288 1.306859 19.510363 3.257839 42.327457 -27.349558
 72.941933 -4.489456 -23.573950 -87.543694 19.016533 18.278463 -16.305567 33.473110 -6.066664 -32.069721
 -0.689435 5.744515 6.653044 -42.084320 13.784898 8.142768 16.901690 -2.958069 -28.658106 27.700697
 -5.267889 -2.673360 -38.647285 18.436510 25.423012 -92.887032 -16.297766 25.043907 49.408173 -0.538689
 28.479776 2.924638 32.913746 -16.994656 3.626123 -17.385729 13.982317 -43.977795 -29.438786 -4.621559
 41.013321 -28.234108 -3.092040 -3.639982 6.326764 27.107899 20.759016 32.878727 36.744873 -24.522858
 47.669292 64.028267 -3.610512 -23.788832 -25.891994 -42.226597 -5.802566 7.232024 -3.282980 -8.990719
 20.894272 -36.181332 -13.799948 13.083570 -11.724535 -18.996416 13.181401 13.431509 -22.424723 18.986832
 2.348826 7.471347 30.040798 35.534889 -33.035355 -1.346805 -23.125086 -24.081507 38.946213 81.128693
 -6.957117 5.642166 12.118836 25.280983 -4.816185 -17.058418 32.727654 -26.132828 45.001617 -36.512146
 29.496088 20.069859 37.973885 7.386259 7.695895 -15.995427 34.555168 -15.137690 -11.205392 43.070820
 -12.420077 2.835442 -7.080100 -18.874409 36.263313 11.545988 -31.521822 34.136059 7.389933 -28.774960
 12.132662 18.680458 -22.038141 38.545143 -25.500265 13.739324 15.439507 51.289040 -15.027716 -11.770275
 -15.429996 19.256720 78.949844 10.169660 53.828560 24.413746 -34.490517 -85.349525 48.659103 39.729984
 30.079803 30.923923 -24.836340 9.570630 15.739490 -34.393238 -21.576281 -61.292412 27.336964 -10.946393
 16.814913 -40.259373 40.484947 2.730345 26.037861 -7.398192 0.860719 -53.101101 -20.705620 -2.909163
 -10.855575 65.747650 45.103870 12.373073 -1.481036 -17.704926 1.500636 23.906925 -29.954817 -24.996166
 20.809002 -24.574041 -17.720810 33.599304 -22.101030 -56.792732 -15.657475 35.002174 -23.759499 24.561113
 36.096146 59.874153 -88.809914 -29.466080 -18.423267 10.791966 -71.077599 11.418138 24.578070 -45.483433
 34.737499 -22.914791 -27.374725 33.988728 -49.001175 -32.090981 -5.700348 5.380871 7.319094 9.878918
 -32.488396 32.486359
 -25.705729 25.704226
 39.646908 -39.645432
 -29.372021 29.371054
 32.803604 -32.802319
 -36.491840 36.489948
 -18.850986 18.850464
 -24.266327 24.265560
 26.171116 -26.170269
 -24.790867 24.789581
 40.414051 -40.411293
