# Supplementary material for: AMS 3.0: prediction of post-translational modifications
Source: BMC Bioinformatics. 2010 Apr 28;11:210. doi: 10.1186/1471-2105-11-210 (PMC2874555; doi:10.1186/1471-2105-11-210)
Supplement: Additional file 2 — PTM predictor software with training data. PTM_Archive.tar.gz includes the predictor software binaries together with all trained ANNs in tar.gz compressed form. [file 1471-2105-11-210-S2.GZ › PTM_Archive/allempty/A/Anet12.dat]

 2
 90 12 2
 -27.877396 8.744193 -0.757064 52.301373 10.682602 -92.364609 10.998529 -35.455090 27.143543 -17.851124 17.341049 -41.743347
 15.301188 11.371130 -23.859688 -70.011124 -53.076328 -20.319931 -25.062929 -12.075306 56.130550 27.716396 -138.697281 -4.214197
 12.655979 5.296652 -29.783588 -24.028605 -36.674976 -45.033237 -31.493458 3.961943 19.516411 30.966581 -0.324948 63.204655
 -50.107067 -6.760060 -47.113068 -16.148909 23.992777 -24.594271 35.295731 22.835503 13.664981 33.064453 -21.390356 -6.834076
 33.169697 -39.829231 21.546577 17.044577 16.917046 -52.623383 -17.423620 7.210309 -0.511326 -101.602081 -40.042770 -86.247986
 -42.884415 2.220877 47.950375 11.837301 -26.645451 63.286835 -82.970284 45.376286 32.608700 23.498747 32.241543 -13.732749
 11.054079 -61.516647 -32.818901 6.522096 37.514973 28.657082 26.103806 -31.673441 -17.638479 -25.412201 46.424503 13.651156
 -63.682434 103.103714 26.540001 -23.801008 15.059333 -24.549828 -48.600353 -59.471848 39.136196 -7.219344 -13.866484 -25.472666
 -20.848269 47.346577 45.193459 -20.902985 -19.878786 89.911964 14.707767 12.341040 40.401283 78.657211 -9.033252 -17.711069
 46.839931 14.945408 40.219563 8.623499 -15.900166 12.116070 60.318054 -85.017990 29.994242 64.443558 17.460653 56.270985
 -33.131783 -12.970383 -70.051895 66.603180 -47.160725 -22.454327 18.508863 1.385351 -46.665192 -26.489157 67.260338 -48.630138
 47.973042 -23.043755 -11.198531 -34.246132 -49.450500 57.743526 -41.322166 30.985399 26.769953 35.701653 -40.518906 -3.858727
 40.292988 6.212081 26.503433 -12.435315 55.077705 64.272072 43.387280 18.163980 26.287666 -67.388138 -3.757852 35.531902
 31.808056 2.515234 -18.728306 16.030827 -46.420940 35.761459 -38.666203 13.013766 -32.863224 -50.896694 37.866390 35.195946
 -49.843323 -33.882973 -40.239616 60.598236 -43.066967 -37.910595 88.731270 39.709858 2.237781 0.053743 -6.576197 -69.092102
 -12.903974 -4.093733 28.644695 37.472549 56.598316 5.794963 -5.750480 87.433174 36.750702 -31.758265 -17.754463 -12.923528
 25.151102 10.040823 -71.264908 -9.598643 -21.659674 -8.887668 16.656864 -97.936470 23.145248 49.307617 87.775826 -2.652216
 21.058056 -36.647888 -39.494888 -58.662231 27.247505 15.337579 -46.686306 5.065005 -10.125997 -56.355366 43.823921 -6.266341
 -24.439577 11.882012 27.037861 -14.687738 34.570789 -15.704614 -16.346653 46.076401 -40.158375 -20.012074 -71.744026 -1.395369
 76.684448 11.451440 29.070961 -2.792468 32.978271 24.076267 36.678600 -9.364455 -12.362724 7.297470 34.651505 -6.055707
 -20.946680 -62.038559 -13.521643 29.348541 -83.958450 37.839451 37.373299 20.624706 9.320183 -7.605268 84.414604 7.731566
 18.037077 5.533609 -14.642265 -48.291016 63.437122 -13.864846 -12.179660 20.069305 -1.951496 5.332811 -44.052231 7.133397
 -22.196175 -18.826210 43.360569 26.315556 -67.624321 -8.046249 0.340417 -1.905457 -52.750225 -14.694998 -23.663530 9.506330
 -54.534302 -4.238886 30.292284 -40.074253 -47.847816 -60.714531 0.124726 23.450563 -46.727177 0.585736 33.275009 -4.152216
 19.684341 -3.244282 27.926552 -1.340681 71.838966 -6.345547 39.684467 -7.204735 61.954929 -33.662243 -15.438772 -60.266544
 42.966629 -42.838581 -17.659056 22.365509 23.007627 11.196414 28.115883 27.976328 37.131863 9.671799 -19.229706 49.547760
 -40.383221 -49.056084 -7.316234 -51.242371 -32.815170 -35.839153 -36.535717 -31.015135 22.946905 12.873838 27.298952 -22.898661
 -21.407461 41.305122 -61.817223 -57.410625 11.464152 -21.068260 -104.577919 -52.746761 36.417965 14.854929 32.707607 -16.297243
 29.702608 41.882809 -8.181409 23.999369 5.824238 21.453478 18.368324 60.066914 -1.751127 30.433290 11.321808 29.957249
 32.982883 10.568618 -99.594170 -9.988988 44.212471 75.652664 4.929068 27.237673 53.087166 -12.720293 0.826032 24.787674
 28.241482 -0.849221 83.762398 -31.684706 2.820036 -44.171391 5.405466 -25.959538 8.637974 17.066677 -15.165400 -24.407711
 -15.519779 -1.960176 28.790009 36.488571 28.455482 -69.589035 9.604225 5.941944 43.845112 14.740336 2.093041 47.349846
 50.322571 1.446327 -39.285942 27.638893 4.745381 -42.654434 -61.546909 35.562111 5.223032 -0.420702 -71.121300 2.605965
 -25.927649 11.023526 26.509546 -10.370620 -2.404729 43.538517 37.710293 -25.938433 -49.951748 47.929897 9.465153 -9.514876
 -11.908795 -23.974669 13.543800 -33.610416 9.978540 -50.321884 -30.567877 25.414623 45.782349 -50.624714 38.130375 -86.037086
 37.179749 19.215687 -43.488728 24.378120 41.594990 -54.118786 -40.333683 11.259211 -31.940226 -20.306376 2.412728 -60.872963
 18.010178 -2.409566 -52.755550 4.618701 -56.192078 -14.724565 -19.230080 -16.228771 13.710110 -69.646362 -55.038013 75.384224
 3.294117 -48.176163 48.191906 33.672909 31.351315 -21.308105 -10.455891 -36.882168 6.938601 -2.671334 -55.535004 39.897816
 -1.856197 15.811910 40.124161 15.438733 -12.145390 7.199636 9.891838 -2.506943 -13.366743 42.833790 26.562737 21.094936
 -36.142609 39.258015 -0.527096 66.750931 -24.403887 -11.884571 -142.415314 -23.575071 46.459633 27.965340 28.985312 -10.090097
 -10.145491 28.890526 -1.702973 101.834068 -34.744846 -27.872623 76.625237 -12.128282 41.231613 4.145766 34.094093 -28.775126
 11.112425 -4.350119 -5.578505 70.988434 -19.108879 -10.408396 39.457382 -5.866964 8.640512 -7.142738 24.981249 -20.529924
 38.611351 -28.465406 -9.310419 -74.443733 1.633638 -3.213283 -21.466139 17.953608 -75.804672 -3.292295 -17.520674 1.449989
 21.829933 -23.214138 -20.270050 -27.424475 3.269875 -29.647898 -18.240976 2.523233 -37.386211 -16.743647 38.379467 -5.667600
 20.542250 -10.942795 -2.906317 -49.114101 0.253704 -1.046043 -9.645083 12.055911 -43.468010 2.283135 -15.657793 2.356737
 -15.581225 51.718128 7.507844 99.088104 -49.397728 -26.912117 105.948997 -7.817579 42.065540 20.932129 8.258656 -32.150482
 14.418211 37.070728 21.767422 -77.060410 -31.121565 11.662411 50.504768 27.805946 -56.229832 44.255836 -93.701797 -0.956619
 15.644399 -19.196646 -5.167795 35.895935 -2.210124 3.043580 5.189742 -1.936030 -4.490027 -11.228894 15.479537 -8.098246
 61.179642 -54.306404 23.756605 -80.435730 12.559726 92.100166 -35.690941 35.519573 -97.032738 11.878344 -124.708389 20.065376
 -16.184105 58.523571 -21.683138 -104.043320 -25.387657 -101.328239 30.739004 7.028694 -33.785511 19.183897 44.387180 -11.004200
 19.112576 -79.716667 -15.001831 31.469337 -6.298146 70.705688 -15.195579 -81.758369 89.376778 1.420668 -35.168301 0.122180
 -9.823419 -49.787273 58.551296 -33.275002 20.120550 62.173088 -53.440628 -10.410556 40.496964 47.528347 -43.285912 -23.381254
 -74.794518 1.003936 53.363010 3.637112 3.505121 54.077847 53.073345 -51.089741 77.357620 23.756771 23.759073 37.955112
 -5.880329 -9.571304 -39.181938 44.720791 -16.650080 38.015182 15.171271 25.487820 11.765455 45.439236 -119.815964 -14.146127
 -30.045406 -46.785004 8.324214 -28.686277 -23.331453 -13.892862 -71.354195 30.592279 -20.607758 11.770239 -1.368175 51.169308
 -8.153862 6.696652 16.776657 50.301743 -5.461382 -0.447241 62.174908 -16.651880 -38.985420 43.079460 72.356117 2.012260
 5.286066 -36.922413 99.225090 -2.275032 -40.237667 17.587370 -18.713888 19.042570 -32.524670 -114.590942 47.372173 16.613737
 23.550943 -22.547577 32.438503 -7.580068 -5.933973 53.277180 -12.191263 -65.937508 24.662592 -64.390411 -62.415768 44.555824
 29.789696 43.821259 -16.690529 34.195808 -32.134556 13.207131 4.767498 -5.714514 -29.894600 3.256582 -152.822311 31.583605
 -9.033314 19.401791 35.572189 27.973370 26.500793 17.057173 67.072662 -34.496822 -96.878906 -36.938408 45.033619 -36.234573
 20.265541 4.448772 19.796339 -7.508834 72.473618 2.671465 -5.751393 6.029659 25.462318 37.795990 -14.611351 -28.208820
 -45.137783 -41.464634 -76.866051 52.474266 31.430515 -38.751026 38.046803 7.545092 -45.724449 44.241455 79.345749 -25.589350
 25.309595 2.004001 -17.010447 -36.678787 30.647192 39.534279 -44.402611 20.110689 55.926743 -56.423443 5.744578 4.665912
 21.207741 -8.624413 -46.624481 -35.289009 7.211907 -54.959877 -12.409793 -8.144044 -42.962524 -18.461115 13.942743 -61.222931
 1.861718 -26.907204 -51.763889 -12.077282 16.799604 72.484291 -4.718926 -33.729774 14.959111 40.624702 66.676537 119.161324
 -14.673913 -26.165941 37.677956 9.982228 -96.953239 69.396820 34.234829 30.414728 20.550476 8.956205 25.780373 -14.706238
 -37.346321 38.237038 -31.502964 -48.001919 3.702540 24.732538 70.834602 -37.653244 22.705803 15.487144 10.428449 -7.201866
 -6.360782 -46.011299 -20.425741 -2.793614 70.937790 -0.272405 43.784954 -25.880226 1.230899 63.005592 -42.590416 1.489746
 17.109877 15.123457 -7.484108 35.132542 28.770176 26.811192 15.416235 -55.588619 -8.113395 -48.464371 -39.471317 73.900192
 27.811117 -20.104450 10.713392 54.048695 3.719517 123.395332 13.934777 -71.708893 0.192697 -14.738687 1.841686 -46.100513
 23.298731 4.039833 -5.430382 -9.442004 -7.220951 18.122526 28.721378 13.898147 105.723450 53.859142 15.197499 -15.890064
 8.044155 39.261787 21.713709 -37.890579 32.471478 25.353916 16.494482 51.091366 -37.079590 23.463739 81.421227 -15.974949
 -61.120567 13.311070 32.603214 -12.533235 13.730991 -37.616085 35.339642 -7.603631 6.726686 -9.216537 33.737946 27.040878
 13.948674 -23.512098 0.461915 -29.985676 33.703468 49.578220 -6.441063 -17.698488 -5.098066 -27.886545 -22.919455 8.171483
 -10.429641 22.656313 17.988108 -36.011589 -22.298170 0.100065 -54.347996 -17.422180 43.960697 16.676409 125.184021 -32.068386
 -60.353092 47.460697 -27.341194 10.754055 -60.074226 -36.580616 -7.952393 -14.665772 -8.255577 -53.625069 -24.486908 7.772707
 3.440371 -14.929665 27.494013 -6.802483 -52.200344 -46.538769 -0.438938 29.602652 -43.383778 -24.720243 52.848110 -35.183643
 57.684654 37.504707 -25.382738 30.535719 -5.378690 8.331175 15.604925 12.848186 -33.905815 -20.961617 -12.986342 29.961561
 -25.514374 18.932793 4.598938 21.726261 16.156553 27.123678 0.590146 -4.613704 7.877597 -1.846029 -63.098221 -2.129716
 9.400992 12.260417 9.314537 25.817614 -19.251574 14.008993 -42.124729 54.781128 14.550202 -85.511642 -3.666616 16.092979
 53.603497 21.300421 3.665002 35.495350 3.614551 -6.347303 11.413581 42.570740 -5.226642 -15.865363 34.606018 -41.262165
 -28.528585 -34.068428 -53.837124 1.059689 15.282326 9.888221 -4.895207 -13.991649 -113.275764 -35.200233 -26.069622 -4.057270
 9.307630 -16.384193 -11.717115 19.880520 -59.252480 -13.585505 4.547047 -36.928223 41.960785 -16.941422 -10.640597 27.232363
 5.174923 53.808811 -3.169533 38.161961 3.275418 -6.010353 -25.908525 -69.351402 -41.559593 -2.302417 -18.027494 1.743828
 -43.590332 -44.119179 53.613995 30.972086 2.269687 7.614132 -19.423841 45.970703 -8.440354 -44.852615 25.645226 -26.458742
 -10.775267 -38.278412 -93.209503 13.116944 -4.497474 -44.074554 -63.641079 -28.395193 -49.040230 77.972229 35.919121 -60.120461
 -44.152409 21.369785 49.340427 77.706001 39.347488 16.153570 45.056080 -58.189472 22.931248 24.493265 -13.074042 -64.277580
 7.369287 76.506989 -34.802734 -3.151686 75.756081 -10.605455 42.236897 -20.456829 -2.345924 11.829555 -43.195972 4.522935
 -6.630350 25.262547 -53.178005 -80.989891 0.010420 53.045704 -4.376909 -36.820160 -14.813207 4.279541 -31.424194 -31.759201
 116.806694 8.582551 -18.709961 -29.016237 25.869339 -18.255413 7.248347 21.218107 -1.221346 26.174936 10.124750 5.346056
 37.804134 -16.520084 -15.714232 -68.757301 -18.292589 -28.190189 6.540967 16.091381 -83.635674 -0.385622 -10.601550 -12.991039
 -69.067245 69.067749
 -33.897896 33.898052
 -57.334518 57.334774
 60.091240 -60.091473
 -46.470348 46.470482
 -42.020515 42.020592
 34.398708 -34.398827
 -76.665657 76.665924
 37.155766 -37.155899
 -27.254583 27.254673
 38.237488 -38.237667
 -35.666393 35.666466
 66.703964 -66.704330
 -27.877392 8.743938 -0.757066 52.301365 10.682564 -92.364609 10.998530 -35.455082 27.143486 -17.851120 17.344685 -41.743355
 15.301192 11.370697 -23.859692 -70.011139 -53.076397 -20.319933 -25.062931 -12.075304 56.130482 27.716400 -138.691116 -4.214202
 12.656005 5.295818 -29.783594 -24.028608 -36.675106 -45.033218 -31.493462 3.961948 19.516270 30.966585 -0.313075 63.204647
 -50.107040 -6.760759 -47.113075 -16.148912 23.992670 -24.594252 35.295727 22.835506 13.664843 33.064461 -21.380411 -6.834085
 33.169720 -39.829674 21.546574 17.044573 16.916979 -52.623367 -17.423622 7.210312 -0.511442 -101.602066 -40.036476 -86.248001
 -42.884399 2.220638 47.950375 11.837299 -26.645487 63.286850 -82.970284 45.376293 32.608654 23.498751 32.244946 -13.732752
 11.054081 -61.517071 -32.818905 6.522093 37.514904 28.657078 26.103807 -31.673437 -17.638590 -25.412197 46.430569 13.651152
 -63.682400 103.103424 26.539997 -23.801012 15.059288 -24.549793 -48.600357 -59.471840 39.136173 -7.219343 -13.862256 -25.472670
 -20.848265 47.346203 45.193455 -20.902988 -19.878843 89.911957 14.707768 12.341042 40.401131 78.657227 -9.027888 -17.711073
 46.839951 14.944624 40.219555 8.623497 -15.900286 12.116078 60.318050 -85.017975 29.994162 64.443565 17.471807 56.270973
 -33.131752 -12.970819 -70.051895 66.603165 -47.160763 -22.454298 18.508860 1.385356 -46.665329 -26.489149 67.266327 -48.630146
 47.973068 -23.044270 -11.198535 -34.246140 -49.450558 57.743553 -41.322170 30.985403 26.769821 35.701660 -40.511723 -3.858733
 40.293003 6.211013 26.503428 -12.435317 55.077564 64.272072 43.387272 18.163984 26.287590 -67.388130 -3.742814 35.531887
 31.808060 2.514185 -18.728312 16.030823 -46.421070 35.761448 -38.666210 13.013767 -32.863277 -50.896694 37.881107 35.195930
 -49.843315 -33.883858 -40.239624 60.598232 -43.067051 -37.910603 88.731255 39.709866 2.237757 0.053742 -6.563982 -69.092117
 -12.903951 -4.094076 28.644691 37.472542 56.598244 5.794984 -5.750482 87.433189 36.750599 -31.758261 -17.749443 -12.923532
 25.151136 10.039978 -71.264915 -9.598648 -21.659716 -8.887642 16.656862 -97.936455 23.145100 49.307625 87.787224 -2.652225
 21.058060 -36.648033 -39.494888 -58.662239 27.247446 15.337581 -46.686314 5.065006 -10.126014 -56.355370 43.826298 -6.266344
 -24.439556 11.880824 27.037853 -14.687741 34.570797 -15.704608 -16.346655 46.076408 -40.158478 -20.012066 -71.728424 -1.395380
 76.684464 11.450826 29.070957 -2.792470 32.978168 24.076271 36.678593 -9.364453 -12.362780 7.297471 34.660286 -6.055716
 -20.946667 -62.038994 -13.521645 29.348537 -83.958534 37.839458 37.373302 20.624710 9.320047 -7.605262 84.420944 7.731561
 18.037094 5.533094 -14.642268 -48.291023 63.437000 -13.864833 -12.179661 20.069309 -1.951628 5.332816 -44.044609 7.133390
 -22.196140 -18.827276 43.360561 26.315552 -67.624435 -8.046227 0.340416 -1.905452 -52.750301 -14.694996 -23.648684 9.506316
 -54.534279 -4.239934 30.292276 -40.074257 -47.847889 -60.714520 0.124725 23.450567 -46.727230 0.585737 33.289318 -4.152229
 19.684355 -3.245168 27.926546 -1.340682 71.838898 -6.345544 39.684464 -7.204733 61.954906 -33.662243 -15.426634 -60.266556
 42.966625 -42.838921 -17.659060 22.365505 23.007593 11.196408 28.115885 27.976332 37.131763 9.671803 -19.224968 49.547752
 -40.383202 -49.056931 -7.316239 -51.242378 -32.815285 -35.839146 -36.535717 -31.015131 22.946756 12.873844 27.310852 -22.898670
 -21.407455 41.304977 -61.817230 -57.410633 11.464127 -21.068256 -104.577927 -52.746754 36.417950 14.854930 32.709740 -16.297247
 29.702620 41.881622 -8.181416 23.999365 5.824214 21.453472 18.368322 60.066921 -1.751229 30.433296 11.337593 29.957237
 32.982914 10.568004 -99.594177 -9.988990 44.212387 75.652695 4.929067 27.237677 53.087112 -12.720291 0.834699 24.787666
 28.241489 -0.850251 83.762383 -31.684710 2.819997 -44.171398 5.405465 -25.959534 8.637914 17.066681 -15.151592 -24.407721
 -15.519766 -1.961178 28.790003 36.488564 28.455418 -69.589035 9.604223 5.941947 43.845028 14.740339 2.106680 47.349834
 50.322594 1.445760 -39.285950 27.638889 4.745254 -42.654415 -61.546913 35.562119 5.222881 -0.420697 -71.112938 2.605956
 -25.927628 11.023104 26.509542 -10.370624 -2.404835 43.538536 37.710289 -25.938429 -49.951859 47.929905 9.471462 -9.514884
 -11.908782 -23.974855 13.543798 -33.610424 9.978474 -50.321873 -30.567877 25.414627 45.782284 -50.624706 38.133308 -86.037102
 37.179756 19.214922 -43.488735 24.378119 41.594955 -54.118793 -40.333687 11.259212 -31.940228 -20.306379 2.423019 -60.872971
 18.010191 -2.410687 -52.755558 4.618699 -56.192146 -14.724566 -19.230083 -16.228767 13.710032 -69.646355 -55.022823 75.384209
 3.294126 -48.176292 48.191906 33.672901 31.351269 -21.308096 -10.455889 -36.882160 6.938576 -2.671334 -55.532970 39.897808
 -1.856185 15.811135 40.124153 15.438731 -12.145447 7.199636 9.891836 -2.506941 -13.366791 42.833797 26.573322 21.094927
 -36.142586 39.257599 -0.527099 66.750916 -24.404005 -11.884550 -142.415344 -23.575068 46.459496 27.965343 28.991644 -10.090105
 -10.145483 28.890270 -1.702975 101.834053 -34.744884 -27.872620 76.625229 -12.128280 41.231579 4.145767 34.097733 -28.775129
 11.112438 -4.350552 -5.578507 70.988419 -19.108944 -10.408387 39.457378 -5.866961 8.640454 -7.142736 24.987415 -20.529930
 38.611374 -28.466240 -9.310425 -74.443748 1.633510 -3.213267 -21.466143 17.953611 -75.804779 -3.292292 -17.508801 1.449977
 21.829954 -23.214836 -20.270054 -27.424479 3.269769 -29.647884 -18.240978 2.523237 -37.386303 -16.743643 38.389408 -5.667609
 20.542263 -10.943237 -2.906320 -49.114109 0.253636 -1.046035 -9.645084 12.055913 -43.468067 2.283137 -15.651493 2.356731
 -15.581219 51.717892 7.507843 99.088089 -49.397762 -26.912113 105.948990 -7.817578 42.065506 20.932133 8.262060 -32.150490
 14.418224 37.070305 21.767418 -77.060425 -31.121630 11.662419 50.504765 27.805950 -56.229889 44.255844 -93.695732 -0.956624
 15.644407 -19.196941 -5.167797 35.895927 -2.210169 3.043586 5.189741 -1.936029 -4.490067 -11.228892 15.483765 -8.098249
 61.179653 -54.306778 23.756601 -80.435745 12.559669 92.100182 -35.690945 35.519581 -97.032784 11.878345 -124.703026 20.065372
 -16.184082 58.522785 -21.683142 -104.043335 -25.387775 -101.328224 30.739000 7.028698 -33.785614 19.183901 44.398331 -11.004210
 19.112589 -79.716911 -15.001833 31.469334 -6.298181 70.705704 -15.195580 -81.758354 89.376640 1.420675 -35.164841 0.122177
 -9.823403 -49.787510 58.551292 -33.275009 20.120499 62.173103 -53.440636 -10.410553 40.496834 47.528355 -43.282402 -23.381258
 -74.794487 1.002988 53.363003 3.637109 3.504985 54.077869 53.073341 -51.089733 77.357544 23.756775 23.772505 37.955101
 -5.880298 -9.572149 -39.181946 44.720787 -16.650206 38.015205 15.171272 25.487823 11.765399 45.439236 -119.803963 -14.146137
 -30.045380 -46.785728 8.324209 -28.686281 -23.331541 -13.892842 -71.354202 30.592283 -20.607784 11.770237 -1.358049 51.169300
 -8.153852 6.695993 16.776653 50.301735 -5.461432 -0.447240 62.174904 -16.651876 -38.985519 43.079468 72.365135 2.012252
 5.286091 -36.922710 99.225090 -2.275037 -40.237675 17.587395 -18.713892 19.042574 -32.524815 -114.590927 47.376122 16.613733
 23.550947 -22.547947 32.438499 -7.580069 -5.934155 53.277180 -12.191263 -65.937492 24.662575 -64.390427 -62.409584 44.555817
 29.789730 43.821037 -16.690533 34.195801 -32.134563 13.207169 4.767497 -5.714509 -29.894703 3.256589 -152.819290 31.583605
 -9.033296 19.401281 35.572182 27.973366 26.500736 17.057186 67.072655 -34.496815 -96.878960 -36.938400 45.040745 -36.234581
 20.265575 4.448401 19.796335 -7.508836 72.473473 2.671500 -5.751394 6.029664 25.462284 37.795982 -14.605436 -28.208830
 -45.137749 -41.465088 -76.866051 52.474258 31.430357 -38.750992 38.046799 7.545096 -45.724503 44.241451 79.352844 -25.589359
 25.309612 2.003226 -17.010450 -36.678795 30.647104 39.534286 -44.402615 20.110693 55.926613 -56.423435 5.755391 4.665903
 21.207745 -8.625071 -46.624489 -35.289017 7.211862 -54.959885 -12.409793 -8.144042 -42.962646 -18.461109 13.951721 -61.222939
 1.861720 -26.907623 -51.763889 -12.077284 16.799555 72.484283 -4.718925 -33.729767 14.959032 40.624710 66.682411 119.161308
 -14.673884 -26.166359 37.677956 9.982224 -96.953323 69.396851 34.234825 30.414732 20.550362 8.956210 25.786516 -14.706244
 -37.346287 38.236504 -31.502968 -48.001923 3.702390 24.732573 70.834595 -37.653236 22.705799 15.487139 10.436548 -7.201877
 -6.360775 -46.011559 -20.425743 -2.793615 70.937767 -0.272401 43.784950 -25.880222 1.230845 63.005600 -42.586838 1.489745
 17.109900 15.123244 -7.484109 35.132534 28.770088 26.811214 15.416237 -55.588612 -8.113439 -48.464371 -39.467876 73.900177
 27.811134 -20.105423 10.713387 54.048687 3.719445 123.395340 13.934775 -71.708878 0.192604 -14.738683 1.854982 -46.100525
 23.298765 4.039462 -5.430384 -9.442006 -7.220970 18.122562 28.721375 13.898151 105.723396 53.859150 15.202509 -15.890068
 8.044188 39.261337 21.713705 -37.890587 32.471455 25.353951 16.494478 51.091373 -37.079651 23.463743 81.427368 -15.974954
 -61.120548 13.310296 32.603207 -12.533237 13.730857 -37.616077 35.339638 -7.603628 6.726584 -9.216535 33.749081 27.040867
 13.948679 -23.512756 0.461911 -29.985680 33.703339 49.578213 -6.441064 -17.698486 -5.098153 -27.886543 -22.909876 8.171474
 -10.429639 22.655893 17.988104 -36.011597 -22.298273 0.100060 -54.348000 -17.422178 43.960644 16.676409 125.190262 -32.068394
 -60.353065 47.460278 -27.341198 10.754053 -60.074306 -36.580589 -7.952394 -14.665769 -8.255633 -53.625061 -24.480850 7.772701
 3.440406 -14.930199 27.494009 -6.802486 -52.200352 -46.538734 -0.438938 29.602655 -43.383850 -24.720240 52.855186 -35.183651
 57.684662 37.504448 -25.382740 30.535715 -5.378863 8.331180 15.604923 12.848188 -33.905849 -20.961620 -12.981686 29.961555
 -25.514351 18.932581 4.598938 21.726257 16.156544 27.123701 0.590147 -4.613701 7.877568 -1.846027 -63.095352 -2.129719
 9.401009 12.259444 9.314531 25.817610 -19.251669 14.008997 -42.124733 54.781136 14.550075 -85.511627 -3.653167 16.092968
 53.603504 21.299984 3.664999 35.495342 3.614405 -6.347305 11.413579 42.570747 -5.226716 -15.865363 34.612782 -41.262173
 -28.528582 -34.068939 -53.837128 1.059687 15.282168 9.888219 -4.895208 -13.991647 -113.275871 -35.200226 -26.061733 -4.057278
 9.307655 -16.385260 -11.717121 19.880516 -59.252571 -13.585491 4.547046 -36.928215 41.960686 -16.941418 -10.625926 27.232349
 5.174948 53.807766 -3.169539 38.161953 3.275372 -6.010339 -25.908527 -69.351387 -41.559662 -2.302414 -18.013395 1.743816
 -43.590313 -44.120064 53.613987 30.972082 2.269637 7.614142 -19.423843 45.970711 -8.440416 -44.852608 25.657211 -26.458752
 -10.775252 -38.278751 -93.209496 13.116942 -4.497563 -44.074543 -63.641087 -28.395189 -49.040260 77.972229 35.924255 -60.120468
 -44.152401 21.368940 49.340420 77.705986 39.347336 16.153559 45.056084 -58.189465 22.931152 24.493269 -13.061871 -64.277596
 7.369321 76.506844 -34.802731 -3.151688 75.756058 -10.605419 42.236893 -20.456825 -2.345948 11.829556 -43.193859 4.522933
 -6.630348 25.261358 -53.178013 -80.989899 0.010331 53.045689 -4.376909 -36.820152 -14.813228 4.279540 -31.407940 -31.759214
 116.806709 8.581937 -18.709965 -29.016241 25.869267 -18.255402 7.248348 21.218111 -1.221419 26.174940 10.133333 5.346048
 37.804169 -16.521273 -15.714239 -68.757317 -18.292770 -28.190166 6.540967 16.091387 -83.635834 -0.385618 -10.584641 -12.991055
 -69.060974 69.061478
 -33.898083 33.898239
 -57.334518 57.334774
 60.091248 -60.091480
 -46.470333 46.470467
 -42.014542 42.014618
 34.404758 -34.404877
 -76.665672 76.665939
 37.155720 -37.155853
 -27.254889 27.254978
 38.239979 -38.240158
 -35.666386 35.666458
 66.709930 -66.710297
