# Supplementary material for: AMS 3.0: prediction of post-translational modifications
Source: BMC Bioinformatics. 2010 Apr 28;11:210. doi: 10.1186/1471-2105-11-210 (PMC2874555; doi:10.1186/1471-2105-11-210)
Supplement: Additional file 2 — PTM predictor software with training data. PTM_Archive.tar.gz includes the predictor software binaries together with all trained ANNs in tar.gz compressed form. [file 1471-2105-11-210-S2.GZ › PTM_Archive/allempty/A/Anet14.dat]

 2
 90 14 2
 -8.963910 -37.572891 7.277769 -27.905960 -30.272472 71.514946 -42.737301 -36.483662 -5.904782 42.304794 -32.756310 40.701900 -34.624577 -37.670452
 4.814075 -3.336617 51.046127 -36.117599 1.284598 4.158566 -48.029140 -2.987066 -103.486855 26.621237 7.453358 13.846264 43.540783 15.407058
 25.882326 42.267078 27.232851 -38.688721 -21.741949 54.524174 27.879601 -6.489178 23.073832 30.414988 36.962246 -33.057423 -8.908187 53.573959
 -40.898376 -37.801907 38.283333 31.514465 -6.929358 -14.693217 -36.553436 -11.753468 -0.687414 25.556597 -93.286537 18.189539 -21.276611 4.555562
 -20.061401 -96.773827 12.158502 -23.143791 -77.506874 58.189182 4.359797 -39.134346 -60.265057 11.890933 61.647175 20.171076 43.145817 -15.351357
 14.571115 29.439247 2.340633 23.939718 35.244484 5.278155 54.587906 56.077095 35.609505 -12.047873 -4.075041 50.692413 -23.257093 9.410777
 -23.229204 -48.560932 13.187032 21.237440 -38.025864 -3.192050 -18.885534 10.381246 86.316925 -55.110630 8.125558 -25.882656 3.957306 -35.931450
 -26.533184 -15.426684 63.867245 21.109478 22.802601 -3.936245 34.505695 -19.395258 -38.591179 -32.977383 -55.077793 -18.326984 -6.257290 -26.628490
 -79.721130 0.211295 25.509338 23.958752 28.198416 -49.664406 2.082233 36.989521 -44.715687 15.253630 -22.391602 -8.277386 9.302731 3.530586
 3.173540 13.978786 -41.371628 -7.026965 -28.339920 -5.135243 -22.991869 13.941467 1.697699 47.745155 13.073608 -7.190264 8.015270 -23.768385
 56.490959 14.100981 -38.752621 -60.255676 45.122334 -51.631374 -19.346529 -104.940262 51.992516 10.131475 -52.765987 16.518700 98.414619 -32.132347
 -8.725537 32.949154 -48.561749 4.087772 50.366329 -11.875714 -31.696854 16.713127 -49.517391 50.580555 51.858341 -2.769287 1.332780 -14.448932
 -39.080624 38.163311 43.129734 42.750290 -26.598488 -2.821170 -6.824615 -10.275060 23.358725 -58.442936 57.753613 16.138391 -52.636150 -45.988400
 36.394115 21.851870 -32.971504 -65.273994 59.183197 3.917466 69.092453 -2.700639 24.206606 -12.192273 10.886106 -50.886780 2.090225 41.094521
 106.317062 7.164726 16.224289 -6.474957 68.347855 23.361929 -13.230277 -19.959719 -12.182318 -13.090563 -27.450542 82.212433 -30.842226 -32.713860
 -0.402866 -29.198080 -8.376398 -50.491741 -17.008768 27.620588 42.784187 2.148871 -18.235060 -4.074984 -9.645823 10.542230 39.318848 30.459810
 4.871699 7.184613 28.884407 -24.288446 38.526436 -100.049835 -24.791208 -65.178848 101.257179 58.485096 29.304844 -16.215124 -0.554190 -33.148674
 -21.332926 -5.719705 20.863253 54.270954 33.102139 -11.809624 -16.830761 -14.969002 27.276379 -34.503765 14.820664 -22.256020 10.951061 -12.011620
 32.389214 -9.204044 -48.477962 14.465077 -11.739959 45.252167 76.156006 -28.993841 -80.938957 -13.005796 -51.854080 2.234746 -109.675354 48.918278
 -112.184929 -41.957451 -89.655884 2.160086 12.965820 22.562946 -21.788065 0.620376 32.722393 -27.212509 59.191303 26.955736 40.236248 36.766430
 72.881721 -68.026283 -18.496902 -51.921806 -39.510864 -12.310762 -32.239216 -39.316357 38.826958 -35.743820 -4.789756 4.041688 7.846985 -30.292255
 -85.814270 -23.783623 -10.774563 26.668287 4.465235 55.002789 10.895505 9.872867 -37.184910 -4.801816 -5.586660 -35.770611 7.755448 -1.327797
 49.437176 32.988853 -18.366043 0.629445 -79.174690 58.804703 -36.348984 28.853712 -7.705425 -15.535844 -2.087353 -0.815122 -26.546755 3.087417
 70.837685 -10.417919 -28.216093 16.297092 -1.334281 35.620239 3.349252 64.261742 38.524906 1.523761 -51.507484 -55.296631 0.101526 -8.628418
 -17.138277 -46.293652 87.922554 -32.019012 -37.624233 -2.514125 73.857780 31.819603 -40.535496 -24.565674 7.163496 25.732008 -10.087435 10.800310
 -3.563227 56.051567 63.627449 21.325588 33.966953 19.193480 11.127074 -15.185187 -12.756665 -36.524807 42.155186 26.423212 -17.075237 -11.649421
 65.296028 29.516521 20.628853 23.103289 -3.731019 -18.712568 -3.958171 -12.405351 42.904686 -30.303225 -1.540522 -32.932850 -20.772678 34.584957
 16.271570 18.849251 -13.728508 20.935272 -6.176473 -31.070560 -56.395351 -54.118187 -8.543046 -26.069351 4.329582 -84.536285 9.369749 10.567195
 21.506920 35.678596 37.367287 -47.511246 -22.673599 -27.958715 9.667467 21.234571 -27.289362 2.234535 31.675444 -10.881709 24.838503 49.546597
 -89.448776 14.724025 67.507141 22.265400 21.964724 -34.323730 -15.899022 -12.676818 5.176404 13.099779 16.638613 2.372087 26.921164 0.060642
 -18.769999 -124.159737 5.400095 11.184017 11.350268 21.186743 -59.422070 -0.188746 17.594841 4.320367 36.578583 -15.910808 -22.294004 -35.276604
 -5.801857 58.034893 8.148570 -4.742449 -75.911385 86.934311 9.066709 -58.853710 -1.419152 -67.880493 -4.726744 -12.313392 -48.585556 25.145136
 35.129341 -31.441864 2.163381 61.686012 -12.789639 -35.747108 -27.240543 -61.719799 -76.207558 48.557102 46.026608 0.965530 -29.881014 41.027985
 -54.019093 -6.729331 -59.135380 9.994952 -28.875389 2.897224 -10.465283 78.962524 23.806751 17.966597 11.676364 -15.987046 -79.984665 -29.351536
 31.600492 -31.122717 28.019070 -37.489967 9.939592 88.018539 -16.094534 -21.393923 46.260487 15.075268 -37.093960 37.938618 26.066931 62.509838
 -9.048132 -56.691765 19.671852 29.965694 -83.844185 -24.734646 19.245411 59.177662 -23.253410 62.698284 22.500359 7.591936 16.955488 -6.417819
 12.626601 9.243506 22.172400 -6.989875 62.525265 -62.072735 -23.781895 35.119045 -32.448994 -12.813251 -18.563038 14.460187 53.386730 60.154980
 -105.922676 -31.999174 35.126259 46.249599 13.400754 13.950886 -6.191288 10.991117 -33.981632 -66.680641 -28.824799 5.997807 -18.253544 -8.310923
 16.434759 52.231300 -9.467719 -12.746339 11.092762 -33.167683 -14.138559 30.789829 1.402519 -18.813301 20.997654 -13.328174 -40.252674 -39.432617
 -16.116829 5.999577 48.196171 31.748402 43.054127 34.432999 -19.743444 -30.983282 20.711374 24.148352 -59.075420 19.986650 48.866829 -38.107330
 81.073280 -8.818321 9.125815 -49.187706 5.451498 -53.252602 2.533346 11.154000 15.600015 -21.933985 -8.388750 115.925621 35.184059 0.714816
 51.872494 -19.746958 -4.793272 -21.513189 -7.988925 -41.382648 8.074560 6.115095 6.427428 -13.721302 7.590436 82.781174 11.798893 -10.021316
 -20.632742 -5.884594 -21.493460 23.840673 -13.481915 -21.623209 23.648130 5.976753 -20.819633 7.499224 23.971378 -66.279099 -21.024446 1.210611
 -16.909458 1.316712 5.090833 18.514660 -24.497929 -14.972491 17.287882 -7.836749 36.770950 8.195257 11.230474 -12.233666 -10.064145 -4.964313
 -11.735749 -0.193369 -12.103602 12.512136 -3.560762 -11.419951 13.571360 5.640814 -16.227335 4.706125 12.679461 -45.189964 -10.224282 4.399367
 103.312523 -5.282953 3.012565 -68.679855 21.810070 -69.639748 2.969405 23.790781 -12.199310 -29.176899 -12.576406 109.434494 47.057793 12.602603
 32.150726 5.891112 -34.031693 -24.804792 36.615185 -46.091381 16.391354 37.798771 -97.094856 -10.395541 8.289936 -82.614021 10.432137 33.138577
 18.118494 -17.496775 -7.214307 0.557307 -12.097532 -15.895735 6.335270 -0.040235 4.254801 -4.089581 11.573515 41.830914 -3.247859 -12.683824
 -15.138346 -43.442539 -74.077431 32.843311 7.493647 -4.883517 16.165249 25.084814 -135.502304 0.511467 48.504021 -100.162704 -45.224361 -9.073226
 -14.456282 59.701469 42.575890 -13.402854 5.399198 -35.271736 21.726501 3.558441 62.525204 10.309649 -24.730902 -74.528069 28.804169 43.939732
 13.967022 -102.775848 69.541046 -36.332726 -53.675579 40.958561 16.469347 -1.850832 -46.928062 43.866760 -0.044860 19.347870 14.963810 -44.972130
 -107.183739 -9.603291 -21.780890 -7.928384 -17.262465 49.198978 47.785671 -18.816488 -21.666388 3.527382 -19.977829 0.813748 -18.869225 -42.299583
 36.422073 -42.363647 4.158482 7.974897 -18.293303 -23.264200 6.642937 16.876612 13.224859 -8.483222 15.108199 -41.302799 -7.904394 -75.859428
 -25.011173 -6.580677 13.218349 20.121117 15.453360 -35.247692 -30.844549 -50.313179 -106.032410 -4.672884 14.332218 51.152428 -19.252047 -8.255444
 7.419374 -2.857486 -89.901039 -53.966999 15.956620 -83.753647 44.524895 29.338064 -33.869385 24.058064 -69.061691 12.770140 -18.432693 40.736950
 11.211405 56.014328 -43.692749 -35.682251 37.304214 -12.885721 -14.781358 33.601154 55.973877 -62.634716 17.231409 36.131859 -0.686902 -94.484261
 43.312702 24.880701 -35.222797 -31.480608 23.685095 21.360216 37.991913 14.023028 69.633316 33.163750 39.927269 30.751036 -10.993643 -35.683922
 -5.355063 49.684036 -13.267253 -25.072701 -82.996361 25.937517 -61.407646 33.534103 -13.994836 11.395367 24.770208 -7.758618 11.971388 -20.735264
 -36.680214 32.861916 -74.322838 -188.302338 -21.013458 8.450994 -38.798038 -4.230332 -142.575775 -6.908028 7.274330 -2.101909 44.521656 -26.160755
 16.319370 37.357140 -143.488571 6.765296 -9.900424 3.562837 33.780373 -53.486820 55.385765 -33.787186 -38.534252 2.996439 -4.713854 -49.092285
 62.976448 -29.981298 -25.961851 45.102951 19.025787 13.860168 -5.936934 38.829819 28.284124 32.081753 10.279927 8.240000 -46.077927 22.958055
 -8.031310 14.455028 -11.019671 7.098870 -49.161144 -72.365082 59.123325 25.110548 53.042377 -19.935764 -32.339767 56.795242 -28.514078 -35.515282
 -11.232817 6.644842 -11.834329 -6.150728 19.421160 1.655137 -38.492172 -66.131020 -40.004684 -37.903519 32.530952 -64.201187 -12.673348 -22.710983
 -0.702708 -13.953104 -46.135155 -11.560563 -13.259337 2.738208 -76.432381 -8.633567 53.322773 8.078175 9.261086 -77.852898 12.500551 23.381416
 -21.251102 54.636982 15.553432 50.349945 -31.328211 -16.224998 30.368198 -35.635822 73.373413 -54.158386 48.228786 -13.395126 42.617355 26.811684
 40.709976 38.708118 14.809242 -25.676167 11.557057 -58.043736 -19.113152 32.931129 9.735312 -60.346260 -39.185028 -15.622429 -21.374773 24.520710
 70.186134 25.293474 8.533656 -51.760761 34.372124 -76.753403 -31.981182 -55.390522 -6.047221 9.124542 -32.138599 -93.622032 50.018494 27.364380
 30.513470 27.202034 11.315085 10.453359 -17.262238 2.306586 -21.876419 -24.454113 -31.171698 10.035048 3.666720 12.087877 -28.885836 -60.919678
 -27.459919 40.515411 -23.211470 10.377879 -30.364643 9.063879 2.645193 0.736315 -18.771112 5.159835 44.954594 91.587593 -40.425602 31.616594
 -36.793613 -49.175770 -17.624416 23.245296 -61.515194 -6.425084 -6.471938 16.989067 9.551311 -5.129622 34.150639 96.122719 -32.244507 -11.506269
 10.663926 -14.421896 30.274338 -31.468166 14.778580 35.465672 -21.721819 -21.491943 3.756788 -47.139950 21.717546 -16.567995 -21.219774 29.353817
 -68.945168 18.587280 21.912586 -37.312656 7.882796 27.359945 36.064411 -20.727057 70.830376 -33.690170 -31.197416 -15.969459 3.262866 -30.771061
 14.658670 22.592665 -7.783514 -42.069038 -1.002640 43.524403 30.769781 -23.341782 -31.424116 -60.365829 -50.824474 -5.290145 15.467089 -29.660765
 -39.116943 -7.263222 13.812571 -15.813877 74.914894 93.365562 -1.024925 -17.315491 18.742519 4.856848 -14.162359 10.777760 6.909073 33.985973
 28.381962 2.185748 53.579666 4.529882 -15.824507 -12.040274 11.015712 -34.222935 92.987328 6.132027 -3.367623 -43.168720 -43.511631 3.473872
 -20.188595 38.967796 51.278492 -85.982269 51.335285 1.063829 22.396706 18.927036 0.504348 -32.245785 -41.343311 55.174538 -42.578693 39.072750
 -10.667249 -50.022392 -42.597828 2.228154 -17.702671 -28.202166 14.119450 -1.865080 2.405549 -30.221754 50.195541 7.887535 -5.871166 -6.893349
 -9.300306 29.009743 -52.932934 34.792439 -91.339272 -84.529839 -24.099909 -1.973129 -60.926270 41.732357 65.515358 -23.257711 82.868965 -46.271854
 47.991886 -28.013641 -21.651472 53.229019 -10.690095 -63.950516 35.535606 51.590748 -46.504421 51.088264 -38.611088 -36.078888 49.808586 4.467897
 -82.665459 -19.851315 -69.910782 -17.095505 15.252784 -25.512796 -6.131137 8.741689 45.739086 14.557794 3.204836 47.760899 27.610067 -16.146982
 -20.934464 -22.498690 -43.654495 50.786907 38.891018 16.986036 -55.042793 -7.325809 92.605637 -10.113636 46.548817 47.966122 58.285378 41.264378
 35.731125 -38.936939 -46.662453 34.209988 41.295502 -57.822899 -59.779953 -49.549332 -81.175056 25.325336 -32.561947 -0.690418 -33.582848 50.711754
 23.246679 -19.203630 29.951637 45.136078 39.393326 21.675220 -59.911003 57.566151 38.178566 23.700657 -20.608698 43.826508 -65.301109 -27.734663
 -32.151829 -2.094749 23.270855 44.432571 16.338533 20.462084 3.742556 44.333992 14.659978 -22.361225 15.921184 13.313923 41.270512 61.280605
 43.907547 29.285843 24.354933 34.458614 -26.098040 -21.237116 14.211816 16.310652 0.756836 -71.531128 -41.981544 6.141139 -17.341890 -21.243441
 6.495095 -12.149692 -49.003727 -17.322117 10.511282 -54.230362 -35.615746 -75.554047 29.357006 86.858467 -20.103619 -2.001030 9.244147 -52.115860
 4.110030 -82.485329 56.509003 8.100034 -38.224205 61.685467 4.036340 -2.391011 26.064224 -62.204769 -23.899555 24.725548 3.244225 28.657402
 45.406662 71.661888 45.615265 41.718784 -16.136593 38.297951 -46.172630 -90.469597 -38.959530 15.267355 19.918795 -6.727177 9.819436 -34.154675
 -23.393578 -40.628593 33.883842 -22.854046 27.523684 11.128823 -38.256630 -8.882232 -67.378899 92.209869 4.784144 -38.876663 7.681472 -26.122469
 -65.289833 40.347160 12.765874 -65.153084 -12.478239 0.338778 9.552748 12.102766 27.929398 11.609401 102.239433 -23.739414 -2.170958 -40.756165
 2.214601 -5.253462 -21.652809 5.220880 -13.846579 -53.722294 29.613111 10.877548 -19.326483 -1.013352 20.134783 -54.366219 -10.914681 6.043627
 60.117470 -60.117222
 -61.972843 61.972694
 68.579979 -68.579727
 -67.953026 67.952858
 -51.120457 51.120411
 -65.488174 65.488091
 -58.504143 58.504086
 -62.218155 62.217968
 74.734940 -74.734589
 -65.383560 65.383537
 -96.964699 96.964340
 78.862640 -78.862320
 68.940086 -68.940063
 -97.676895 97.676750
 32.677425 -32.677464
 -8.964141 -37.572884 7.277756 -27.905943 -30.272776 71.515007 -42.737373 -36.483315 -5.904801 42.304794 -32.756321 40.701187 -34.624920 -37.670441
 4.813865 -3.336616 51.046112 -36.117580 1.284196 4.158650 -48.029240 -2.986729 -103.486885 26.621233 7.453340 13.845360 43.540314 15.407071
 25.882940 42.267086 27.232819 -38.688667 -21.744095 54.524593 27.879078 -6.488973 23.073700 30.418087 36.963245 -33.057613 -8.914796 53.573967
 -40.897728 -37.801899 38.283302 31.514517 -6.931433 -14.692811 -36.553940 -11.753310 -0.687540 25.559698 -93.285530 18.189526 -21.283123 4.555561
 -20.060823 -96.773811 12.158476 -23.143745 -77.508522 58.189499 4.359396 -39.134274 -60.265156 11.894043 61.648197 20.171364 43.139572 -15.351361
 14.571364 29.439251 2.340622 23.939762 35.243256 5.278392 54.587608 56.077358 35.609432 -12.045735 -4.074342 50.692768 -23.261284 9.410787
 -23.229563 -48.560925 13.187007 21.237467 -38.025986 -3.192025 -18.885563 10.381619 86.316910 -55.109734 8.125864 -25.883011 3.955543 -35.931438
 -26.532095 -15.426682 63.867237 21.109514 22.799841 -3.935703 34.505016 -19.395193 -38.591347 -32.974899 -55.077026 -18.327135 -6.263018 -26.628487
 -79.721359 0.211295 25.509304 23.958775 28.198259 -49.664371 2.082195 36.989780 -44.715698 15.254480 -22.391314 -8.277616 9.301069 3.530589
 3.173939 13.978787 -41.371647 -7.026915 -28.341419 -5.134956 -22.992231 13.941618 1.697608 47.748272 13.074637 -7.189576 8.009275 -23.768381
 56.491760 14.100983 -38.752640 -60.255630 45.119976 -51.631195 -19.347380 -104.940132 51.992477 10.134569 -52.765007 16.518368 98.407867 -32.132339
 -8.724693 32.949162 -48.561771 4.087818 50.363773 -11.875491 -31.697750 16.713284 -49.517445 50.583508 51.859264 -2.769900 1.326088 -14.448930
 -39.080425 38.163319 43.129711 42.750328 -26.599899 -2.820791 -6.824868 -10.274785 23.358593 -58.441483 57.754070 16.137877 -52.639561 -45.988392
 36.394058 21.851873 -32.971519 -65.273972 59.182491 3.917785 69.092461 -2.700404 24.206488 -12.191853 10.886235 -50.886665 2.089284 41.094528
 106.317131 7.164727 16.224274 -6.474941 68.347084 23.362139 -13.230416 -19.959568 -12.182402 -13.090460 -27.450531 82.212845 -30.842485 -32.713852
 -0.402453 -29.198076 -8.376407 -50.491703 -17.010206 27.620800 42.783756 2.149017 -18.235111 -4.072516 -9.645021 10.540092 39.312763 30.459814
 4.872409 7.184614 28.884386 -24.288395 38.523991 -100.049606 -24.792040 -65.178665 101.257164 58.488190 29.305817 -16.215462 -0.560954 -33.148666
 -21.332876 -5.719704 20.863249 54.270966 33.101841 -11.809402 -16.830725 -14.968893 27.276215 -34.503132 14.820890 -22.256729 10.949444 -12.011620
 32.389549 -9.204042 -48.477970 14.465116 -11.741418 45.252262 76.155472 -28.993769 -80.938972 -13.003768 -51.853436 2.234573 -109.679733 48.918285
 -112.184830 -41.957443 -89.655899 2.160122 12.964656 22.563330 -21.788160 0.620707 32.722332 -27.211117 59.191746 26.956045 40.233467 36.766441
 72.882156 -68.026268 -18.496933 -51.921780 -39.512257 -12.310355 -32.239384 -39.316265 38.826916 -35.742027 -4.789189 4.041630 7.843128 -30.292259
 -85.813683 -23.783619 -10.774592 26.668322 4.463300 55.003193 10.895082 9.873019 -37.184978 -4.799752 -5.586020 -35.770718 7.750877 -1.327796
 49.437511 32.988861 -18.366060 0.629487 -79.176498 58.804996 -36.349514 28.854008 -7.705567 -15.533942 -2.086752 -0.815376 -26.551020 3.087430
 70.837852 -10.417917 -28.216105 16.297132 -1.335465 35.620388 3.348838 64.261993 38.524776 1.525733 -51.506836 -55.296852 0.097371 -8.628405
 -17.138006 -46.293644 87.922539 -32.018990 -37.625359 -2.514018 73.857368 31.819761 -40.535580 -24.564777 7.163770 25.731878 -10.089551 10.800319
 -3.563062 56.051575 63.627426 21.325615 33.966446 19.193840 11.127204 -15.185091 -12.756789 -36.523102 42.155769 26.423132 -17.078615 -11.649425
 65.296562 29.516525 20.628820 23.103304 -3.732846 -18.712160 -3.958513 -12.405209 42.904675 -30.302748 -1.540435 -32.932953 -20.774258 34.584949
 16.271622 18.849255 -13.728513 20.935295 -6.176864 -31.070469 -56.395443 -54.118084 -8.543105 -26.068029 4.330031 -84.536392 9.367126 10.567200
 21.506908 35.678604 37.367264 -47.511230 -22.673977 -27.958437 9.667593 21.234703 -27.289413 2.234921 31.675566 -10.881841 24.837614 49.546604
 -89.448608 14.724027 67.507126 22.265434 21.963387 -34.323540 -15.899440 -12.676543 5.176304 13.101192 16.639059 2.371838 26.917982 0.060655
 -18.769995 -124.159721 5.400065 11.184031 11.349956 21.186831 -59.422104 -0.188704 17.594837 4.320361 36.578568 -15.910426 -22.293917 -35.276596
 -5.801860 58.034901 8.148541 -4.742436 -75.911797 86.934456 9.066690 -58.853657 -1.419157 -67.880501 -4.726765 -12.312889 -48.585442 25.145140
 35.129868 -31.441860 2.163363 61.686066 -12.791765 -35.746605 -27.240995 -61.719482 -76.207726 48.560207 46.027615 0.964236 -29.888105 41.027992
 -54.018551 -6.729330 -59.135395 9.995004 -28.877445 2.897699 -10.465735 78.962830 23.806578 17.969698 11.677373 -15.988427 -79.991776 -29.351526
 31.600901 -31.122713 28.019062 -37.489922 9.937980 88.018906 -16.094921 -21.393675 46.260315 15.078382 -37.092930 37.936695 26.059694 62.509846
 -9.047813 -56.691757 19.671831 29.965734 -83.845390 -24.734240 19.245272 59.177845 -23.253532 62.700420 22.501064 7.590743 16.950548 -6.417812
 12.626511 9.243508 22.172367 -6.989852 62.525162 -62.072693 -23.781921 35.119068 -32.449039 -12.812357 -18.562729 14.459208 53.384583 60.154980
 -105.921867 -31.999170 35.126251 46.249641 13.397984 13.951153 -6.192262 10.991512 -33.981770 -66.678154 -28.824034 5.998038 -18.259007 -8.310907
 16.434774 52.231308 -9.467742 -12.746321 11.092621 -33.167522 -14.138473 30.789856 1.402472 -18.812450 20.997948 -13.329053 -40.254704 -39.432625
 -16.116474 5.999578 48.196156 31.748451 43.052662 34.433395 -19.743731 -30.983053 20.711203 24.151470 -59.074379 19.984547 48.859547 -38.107323
 81.073730 -8.818319 9.125804 -49.187683 5.449776 -53.252457 2.532729 11.154240 15.599959 -21.933050 -8.388491 115.925415 35.181633 0.714825
 51.872940 -19.746954 -4.793286 -21.513163 -7.990672 -41.382431 8.074006 6.115340 6.427360 -13.720144 7.590771 82.780968 11.796047 -10.021307
 -20.632343 -5.884593 -21.493483 23.840715 -13.483650 -21.622820 23.647757 5.977006 -20.819748 7.501236 23.972015 -66.279312 -21.028877 1.210617
 -16.909304 1.316713 5.090814 18.514692 -24.498772 -14.972172 17.287830 -7.836618 36.770855 8.196987 11.231049 -12.233777 -10.067696 -4.964311
 -11.735526 -0.193368 -12.103615 12.512158 -3.561725 -11.419744 13.571144 5.640954 -16.227398 4.707214 12.679807 -45.190083 -10.226689 4.399371
 103.313156 -5.282952 3.012552 -68.679825 21.807703 -69.639595 2.968507 23.791107 -12.199372 -29.175854 -12.576135 109.434219 47.054905 12.602616
 32.151405 5.891113 -34.031708 -24.804758 36.612606 -46.091152 16.390446 37.799129 -97.094940 -10.394192 8.290304 -82.614326 10.428607 33.138592
 18.118723 -17.496771 -7.214315 0.557322 -12.098443 -15.895595 6.335011 -0.040107 4.254762 -4.088915 11.573711 41.830803 -3.249458 -12.683820
 -15.137749 -43.442532 -74.077446 32.843334 7.491501 -4.883341 16.164490 25.085106 -135.502335 0.511974 48.504112 -100.162956 -45.226154 -9.073215
 -14.456194 59.701477 42.575859 -13.402812 5.398436 -35.271351 21.726536 3.558570 62.525063 10.312216 -24.730028 -74.528175 28.799093 43.939739
 13.967945 -102.775833 69.541031 -36.332710 -53.678120 40.958996 16.468685 -1.850748 -46.928135 43.867371 -0.044748 19.347334 14.961475 -44.972137
 -107.182892 -9.603289 -21.780905 -7.928364 -17.264929 49.199425 47.785042 -18.816368 -21.666483 3.528466 -19.977545 0.813249 -18.872383 -42.299591
 36.422218 -42.363640 4.158457 7.974944 -18.294647 -23.263868 6.642644 16.876932 13.224696 -8.481041 15.108918 -41.303070 -7.909006 -75.859413
 -25.011147 -6.580676 13.218329 20.121159 15.452357 -35.247456 -30.844767 -50.312889 -106.032532 -4.671054 14.332825 51.153011 -19.255478 -8.255433
 7.419256 -2.857485 -89.901054 -53.966972 15.956183 -83.753532 44.524807 29.338266 -33.869453 24.059227 -69.061287 12.770402 -18.434845 40.736958
 11.212046 56.014336 -43.692757 -35.682232 37.302307 -12.885429 -14.781875 33.601265 55.973869 -62.634132 17.231533 36.131195 -0.688988 -94.484245
 43.313717 24.880705 -35.222813 -31.480591 23.682333 21.360699 37.991203 14.023051 69.633224 33.164806 39.927532 30.750879 -10.996733 -35.683914
 -5.355313 49.684044 -13.267262 -25.072674 -82.996666 25.937588 -61.407719 33.534500 -13.994864 11.396151 24.770470 -7.759422 11.969555 -20.735250
 -36.679619 32.861916 -74.322853 -188.302307 -21.015369 8.451321 -38.798534 -4.230309 -142.575836 -6.907079 7.274584 -2.101884 44.519180 -26.160751
 16.319597 37.357147 -143.488602 6.765330 -9.901402 3.563102 33.780170 -53.486675 55.385620 -33.785130 -38.533562 2.995933 -4.718253 -49.092278
 62.976448 -29.981295 -25.961859 45.102974 19.024879 13.860281 -5.937212 38.830166 28.284090 32.082417 10.280120 8.240884 -46.078976 22.958069
 -8.031236 14.455029 -11.019683 7.098899 -49.162251 -72.364899 59.123032 25.110888 53.042320 -19.934639 -32.339420 56.796421 -28.515936 -35.515266
 -11.232384 6.644843 -11.834359 -6.150686 19.419283 1.655611 -38.492531 -66.130814 -40.004822 -37.901352 32.531643 -64.202728 -12.678757 -22.710979
 -0.702303 -13.953102 -46.135185 -11.560528 -13.260928 2.738651 -76.432648 -8.633410 53.322643 8.079987 9.261664 -77.854782 12.495731 23.381420
 -21.250818 54.636990 15.553413 50.349968 -31.329224 -16.224701 30.368031 -35.635750 73.373329 -54.157238 48.229153 -13.397738 42.613628 26.811680
 40.710167 38.708126 14.809216 -25.676146 11.556043 -58.043362 -19.113224 32.931393 9.735238 -60.345650 -39.184853 -15.624014 -21.376961 24.520720
 70.186249 25.293474 8.533654 -51.760735 34.370811 -76.753365 -31.981731 -55.390144 -6.047260 9.125645 -32.138271 -93.621742 50.016197 27.364391
 30.513649 27.202038 11.315072 10.453382 -17.262861 2.306794 -21.876505 -24.454062 -31.171757 10.035821 3.666969 12.085486 -28.888617 -60.919670
 -27.459995 40.515419 -23.211479 10.377902 -30.365173 9.064003 2.645097 0.736573 -18.771116 5.160827 44.954918 91.586960 -40.427853 31.616598
 -36.792900 -49.175762 -17.624437 23.245331 -61.517582 -6.424741 -6.472650 16.989218 9.551211 -5.127605 34.151249 96.121910 -32.249500 -11.506265
 10.664281 -14.421894 30.274309 -31.468147 14.777518 35.465729 -21.722250 -21.491859 3.756727 -47.138756 21.717924 -16.568130 -21.222439 29.353813
 -68.944786 18.587284 21.912558 -37.312634 7.881543 27.360016 36.063900 -20.726938 70.830299 -33.688587 -31.196911 -15.969859 3.259290 -30.771065
 14.659366 22.592669 -7.783532 -42.068985 -1.005241 43.524960 30.769192 -23.341463 -31.424274 -60.362846 -50.823532 -5.290668 15.460402 -29.660753
 -39.116222 -7.263221 13.812557 -15.813832 74.912346 93.366104 -1.025496 -17.315195 18.742363 4.859002 -14.161701 10.778236 6.904397 33.985985
 28.382641 2.185748 53.579659 4.529911 -15.826663 -12.039757 11.015302 -34.222725 92.987190 6.133204 -3.367290 -43.167465 -43.514008 3.473881
 -20.188366 38.967804 51.278469 -85.982254 51.334454 1.064148 22.396688 18.927151 0.504295 -32.245808 -41.343346 55.175587 -42.578457 39.072742
 -10.666428 -50.022385 -42.597862 2.228174 -17.704727 -28.201946 14.118746 -1.865053 2.405429 -30.220232 50.195999 7.888422 -5.874364 -6.893357
 -9.300579 29.009747 -52.932941 34.792473 -91.339630 -84.529488 -24.099676 -1.972730 -60.926300 41.732845 65.515518 -23.258266 82.867783 -46.271835
 47.993076 -28.013638 -21.651493 53.229031 -10.692990 -63.950272 35.534554 51.590786 -46.504585 51.089127 -38.610886 -36.076027 49.807213 4.467892
 -82.665077 -19.851311 -69.910797 -17.095463 15.251290 -25.512293 -6.131275 8.741826 45.738991 14.560487 3.205718 47.759407 27.603844 -16.146976
 -20.933849 -22.498686 -43.654503 50.786938 38.888672 16.986170 -55.043678 -7.325458 92.605576 -10.113057 46.548927 47.968998 58.284855 41.264385
 35.731792 -38.936932 -46.662464 34.210022 41.292957 -57.822697 -59.780846 -49.548988 -81.175125 25.326311 -32.561710 -0.687251 -33.584049 50.711761
 23.246979 -19.203627 29.951605 45.136120 39.391926 21.675652 -59.911217 57.566360 38.178410 23.703068 -20.607903 43.824326 -65.307091 -27.734655
 -32.151752 -2.094748 23.270828 44.432606 16.337843 20.462467 3.742591 44.334152 14.659826 -22.358942 15.921964 13.310820 41.264587 61.280613
 43.907722 29.285847 24.354914 34.458637 -26.098799 -21.236837 14.211712 16.310732 0.756709 -71.529724 -41.981075 6.138206 -17.346151 -21.243437
 6.495433 -12.149690 -49.003750 -17.322086 10.509846 -54.230221 -35.616249 -75.553787 29.356955 86.859703 -20.103245 -2.002048 9.240908 -52.115852
 4.110609 -82.485313 56.509007 8.100066 -38.226601 61.685711 4.035525 -2.390622 26.064106 -62.204086 -23.899406 24.727367 3.242999 28.657412
 45.406731 71.661903 45.615253 41.718800 -16.136955 38.298096 -46.172657 -90.469551 -38.959553 15.268381 19.919140 -6.729953 9.816109 -34.154667
 -23.393219 -40.628586 33.883835 -22.854029 27.522295 11.129085 -38.257015 -8.881951 -67.379066 92.209831 4.784090 -38.876015 7.681373 -26.122463
 -65.289574 40.347168 12.765852 -65.153053 -12.479389 0.339145 9.552597 12.102917 27.929304 11.611116 102.239990 -23.741920 -2.175717 -40.756157
 2.215280 -5.253460 -21.652843 5.220944 -13.849471 -53.721725 29.612404 10.877966 -19.326660 -1.010271 20.135750 -54.366573 -10.921557 6.043640
 60.118862 -60.118614
 -61.972851 61.972702
 68.579926 -68.579674
 -67.953079 67.952911
 -51.118973 51.118927
 -65.488205 65.488121
 -58.504101 58.504044
 -62.218182 62.217995
 74.732452 -74.732101
 -65.384743 65.384720
 -96.967247 96.966888
 78.863823 -78.863503
 68.937828 -68.937805
 -97.676910 97.676765
 32.674789 -32.674828
