# Supplementary material for: AMS 3.0: prediction of post-translational modifications
Source: BMC Bioinformatics. 2010 Apr 28;11:210. doi: 10.1186/1471-2105-11-210 (PMC2874555; doi:10.1186/1471-2105-11-210)
Supplement: Additional file 2 — PTM predictor software with training data. PTM_Archive.tar.gz includes the predictor software binaries together with all trained ANNs in tar.gz compressed form. [file 1471-2105-11-210-S2.GZ › PTM_Archive/allempty/A/Anet16.dat]

 2
 90 16 2
 39.387375 -10.850457 -9.798930 51.980270 -45.637177 3.360701 18.024252 76.436714 -86.101280 -44.795559 -21.343626 -17.219631 13.814368 -42.822269 52.644070 11.399722
 51.910690 0.451735 -12.366985 -19.992943 -87.987541 -3.598251 10.441661 14.271113 -22.556988 17.408438 -21.297091 6.997228 -126.343361 -54.393635 -67.721695 33.846207
 68.720306 -5.456674 -17.135323 -3.709411 -23.805119 30.083101 -48.400482 -76.839470 19.831375 5.815585 -34.424080 -22.703302 -36.639378 -26.410069 -4.304781 70.727715
 -4.052346 -17.714863 -14.035890 17.011099 -17.581583 26.092150 -41.538517 60.634350 -12.753506 -3.875414 -31.199385 -38.100327 -23.644161 -27.295990 0.474379 27.340309
 -5.316848 -4.962911 17.871775 -9.164404 18.710188 5.899067 50.581131 33.321594 -46.199730 -60.198338 -33.385368 8.039697 15.494459 44.938641 11.549899 0.052232
 26.410814 9.513435 -28.844398 -1.563728 11.343045 12.708319 37.195862 27.242107 -20.001558 -34.045635 58.638638 17.190468 -3.909309 16.496292 -42.548061 -2.887010
 9.926195 42.406319 -2.857431 21.993916 29.561159 11.220624 -19.419769 -30.172468 -79.815918 24.997147 8.864202 6.272904 101.547829 60.578480 36.892727 -21.282221
 3.874043 -33.399208 42.446724 -14.671571 19.813437 -51.900249 -16.002893 69.339493 17.413031 11.078662 -21.450565 5.615017 10.378694 32.440632 -2.259941 59.897717
 6.470572 15.485369 5.745558 4.283551 -0.818992 -38.372917 5.371800 -0.842468 36.844261 -73.492241 24.225163 8.050092 -38.589222 12.331981 -59.019512 23.309603
 22.866379 -32.675163 -15.736915 11.904698 -9.787886 10.449577 24.386427 -43.051327 47.911079 11.103043 0.913817 -15.326327 -2.759822 -36.422161 -5.605819 -6.386549
 -16.570206 -2.825630 -33.448452 -31.566708 -67.049309 -13.606854 -1.138143 22.899746 -10.541756 10.293075 -54.355022 -22.694080 71.465706 46.582790 -25.937761 -41.917732
 -2.465808 -19.299217 -0.193835 14.106836 3.218801 4.742678 18.431211 -64.106224 13.057682 -24.912630 7.408411 43.843548 -44.778854 29.636503 -10.973574 -11.683662
 35.975765 15.549614 14.259720 81.796722 26.335442 -45.430523 -2.489057 -76.516556 8.559515 6.239410 -11.179830 -50.217827 0.742528 -51.729412 -21.972784 -45.396740
 -19.320044 -21.907396 12.343421 -20.243330 -15.394218 21.906015 -27.514963 -75.689262 48.759335 -23.092129 -64.202332 22.960049 19.313396 -18.977627 -35.608490 -76.254723
 -31.303104 -66.093575 -50.490833 -17.650461 -3.373163 -38.017307 68.404083 24.539188 8.812339 -44.109726 -23.821392 34.741699 -14.445579 -58.976017 15.785464 -73.689613
 -1.338152 31.686615 -18.118336 62.201344 3.073714 -70.891403 61.625439 0.353009 0.845720 -69.241714 12.079509 30.065319 -17.670916 27.119251 21.979195 10.163932
 66.894974 -12.893191 -53.369671 -121.856590 -32.583229 32.559235 -9.771635 -1.767964 -44.549896 11.330906 17.660492 25.210690 60.564342 -12.910892 -42.371361 53.681343
 46.814011 -34.106064 -29.646231 -4.122540 37.311916 56.816216 -28.895164 39.881992 -39.040073 -5.598834 14.438080 9.665704 50.367470 -7.783884 -53.300037 15.366437
 -52.500950 0.144073 28.622929 11.889663 33.102047 -18.733850 -2.409395 55.482628 17.569597 19.148569 54.419651 20.907314 -34.255424 -72.175201 55.503063 13.557759
 -44.987995 -53.581654 -25.961491 46.278397 -7.816798 -24.988796 14.889275 -44.344223 -29.856308 21.517792 11.501859 12.909348 34.320858 -9.486238 -39.765354 9.176670
 -11.228674 -35.110779 -17.571951 -19.284695 -29.369020 7.210014 44.027351 39.216206 -41.252399 31.009203 5.354218 -9.728135 29.638742 -16.055479 75.644722 -15.585767
 7.988933 -41.948181 7.766471 -19.436483 -9.647380 -42.506481 -40.081066 -2.019586 -7.900414 -18.055708 55.459301 41.445183 -58.947372 8.964890 18.271135 -4.566940
 -26.285357 -3.055294 16.923740 -41.652527 -33.545322 19.287792 -20.136988 46.624424 58.454624 -7.032961 -18.301468 -6.688521 -15.676688 -10.936779 87.850456 10.775426
 -25.790743 35.709560 -28.004431 51.261185 -25.428688 -16.443634 -32.060204 58.253056 -29.301071 -0.544685 0.859546 26.278057 14.078954 -53.703617 36.010811 -20.608147
 55.753479 -47.487083 -8.928538 12.525413 50.857536 -28.793182 26.595964 28.412830 63.389183 -3.059661 -63.557308 19.565447 12.333071 34.716557 3.184053 -10.971676
 23.877817 13.064126 -24.189253 -18.077400 -10.072735 10.558596 21.989048 -59.404568 35.589394 -39.078075 19.213709 -12.978096 -14.314669 32.344433 12.662239 -21.055744
 33.568901 21.039076 -47.071301 -21.603603 25.451992 24.987812 -31.152214 3.994490 -22.372971 1.035886 34.921211 -34.180088 71.576241 -42.721149 5.516353 0.200549
 11.099154 42.607723 -19.176573 -62.665619 59.606506 54.243721 -55.476143 -35.444706 -75.287140 -8.570485 8.548052 28.107611 16.699408 -15.576094 14.706934 8.591321
 36.459122 48.533165 88.877060 27.586226 -10.998075 0.074892 -5.008277 -60.557556 7.647199 -5.170099 7.197299 -23.189190 -26.731575 -17.891230 -20.477999 -65.611473
 57.377789 58.393368 -8.097588 -48.418331 25.783510 8.367541 23.652454 -34.523544 -60.470989 -14.812931 18.045498 29.044867 -25.081257 48.437531 -53.245110 36.311150
 14.757823 -23.470060 -19.961802 -5.246419 -24.696646 24.116398 -37.142284 -67.495911 -57.108738 -52.981606 8.130881 -3.886158 -19.451946 -9.076105 36.261929 24.785942
 48.482182 -5.893870 4.548236 27.082674 6.343339 -7.376248 23.107985 -14.756448 -0.617580 -17.534245 15.972777 12.229699 -31.316031 18.813187 -15.120758 -60.120537
 0.662938 24.402315 47.317375 -11.564306 39.359619 -66.037071 47.038792 -64.711693 -7.015536 13.528181 53.190548 -25.006145 -59.773392 -25.788891 42.869984 58.014603
 -71.061920 64.735954 -54.895077 -12.006646 -17.290455 47.986130 -6.728075 6.819446 -24.409855 31.534525 0.094601 53.267654 -35.155396 -10.928301 23.240089 30.546961
 43.279194 -10.723130 18.325726 2.991303 18.142824 -94.961327 -4.992495 -16.373278 -29.371302 8.469614 10.836127 17.726534 44.047913 24.249315 5.572608 -33.083351
 -21.733967 5.223476 46.845585 57.853748 20.012203 -53.621628 10.835041 29.636423 1.171798 -11.931827 -86.163033 -32.885677 12.025651 57.298000 -21.058788 39.141106
 11.500395 -33.094326 24.745790 -53.602016 -36.824650 30.663939 -16.103666 -22.920946 -5.616364 -41.699570 8.017587 -19.086899 -49.395187 10.554496 11.249002 -63.993492
 -9.331796 -42.696384 8.196173 18.762236 12.054689 -50.046360 0.231120 17.599293 -86.884300 10.901031 39.795513 34.753479 -24.299080 -55.509926 -64.966179 -80.364807
 -51.262039 -9.905076 88.008362 40.340637 -62.640541 11.223940 -3.220904 56.817242 9.152943 12.134109 29.068972 -55.885735 19.153028 28.109535 34.512302 13.173779
 58.284554 -45.573635 -42.241764 4.504839 3.080666 -48.733074 34.800079 43.435463 -3.363998 32.173386 0.946824 47.730968 5.491468 -25.550449 -51.481167 -17.256557
 47.583469 20.106037 -16.339350 -15.564801 -19.405748 -53.523968 106.935783 -4.291261 10.426964 -53.238018 -2.769898 -2.783803 31.865540 52.995426 28.700418 -20.651373
 18.142969 4.058376 -20.022942 -9.410345 -5.914528 -28.806480 66.694427 -11.056872 8.079258 -20.020952 -6.716456 -0.086639 24.183895 10.624512 10.532754 -11.966523
 -57.827015 -1.034198 5.141804 -0.225010 20.796347 26.263783 -84.546661 -20.162218 11.461048 32.641594 -7.057424 12.603830 -18.229010 -41.197968 -25.867430 10.644407
 -8.679179 -5.698017 11.776013 -8.294262 19.270924 34.003738 -36.299320 -6.503362 6.556013 34.920288 -27.648838 6.303742 40.906715 -30.875982 11.891112 0.834994
 -35.091774 2.682472 5.355247 0.864977 11.188689 13.665561 -53.565102 -10.689218 7.472902 15.688234 -0.558484 8.129990 -16.592175 -18.812536 -16.244461 7.280857
 39.821064 35.972931 -17.775772 -16.195772 -29.230387 -78.432640 108.704758 -8.162034 15.932867 -81.225914 12.244371 -0.898861 2.735844 80.335358 20.209377 -22.140648
 -70.304420 38.886951 0.914106 3.168808 -9.339651 -42.192509 -70.747925 -23.324837 20.811586 -45.640415 40.361176 14.668610 -102.959297 35.739403 -49.209450 8.545220
 2.617685 -6.744845 -14.456797 -2.269849 2.990412 -4.730708 29.115816 -7.973639 2.874328 5.102738 -6.683075 0.560975 16.119759 -13.631894 0.780782 -3.391740
 -121.334808 -12.670728 -35.279667 26.095709 12.633146 -6.920915 -94.198143 -37.737137 6.527876 23.404394 44.673615 13.360200 -130.390076 -65.797523 -99.803535 26.694040
 6.134205 42.133446 65.547112 -23.848162 10.342901 29.988722 -92.126381 7.479533 19.893282 -6.366304 -29.616749 13.144957 43.533867 45.124725 44.132809 -3.850453
 46.068447 56.854610 -27.473831 34.024918 21.257139 24.485994 23.971771 -22.187223 -52.085632 57.515228 25.350765 7.095341 35.758163 40.986000 -58.401924 11.439835
 49.931545 22.108738 -16.117052 -31.989285 9.165895 13.528219 23.388929 -9.672528 -7.767361 47.021412 -18.375324 -11.009022 -28.178289 -8.170535 -44.711334 -33.995251
 50.567142 -85.604149 23.129646 -9.273200 62.770466 -37.319096 -39.829422 30.042387 1.498276 48.662964 -47.451778 -11.650006 9.711467 -42.323132 33.172729 -41.057472
 -11.229847 68.523544 84.746002 13.159637 -16.925724 21.547413 64.793869 -4.593414 -82.298439 41.475433 -21.039942 48.700436 -15.487986 23.853777 -72.267662 12.116343
 -71.145950 -3.307605 46.203308 -56.315155 -17.589079 -23.788681 8.682096 39.388176 5.197915 41.794708 1.356071 -1.736871 -52.894417 -2.781868 20.891340 2.712982
 1.181228 34.438950 0.344011 14.236720 -19.291603 -16.426916 35.310566 -19.788239 -6.840009 -27.601603 13.483025 39.604889 56.356159 17.178473 -6.360972 -61.822811
 -46.950401 -44.564995 -39.713310 25.767809 -23.071112 -14.640952 4.653162 17.643488 30.170847 9.163179 26.630545 18.333933 39.617897 35.320385 24.021467 52.368217
 -18.944164 37.105976 30.134239 -53.384010 28.228109 75.091743 -14.991253 1.252177 8.383044 -9.178824 -36.665501 -40.274136 -32.244133 24.167217 36.464123 -5.205684
 -42.097553 5.415410 85.169708 -24.940813 -80.264709 84.724106 -35.835739 -32.491802 1.459041 17.243814 -31.779308 -77.953262 -137.386841 -4.750662 40.667007 -46.895988
 -120.601326 38.099422 29.221058 -9.197248 35.106892 -2.130923 9.640006 49.706383 14.360732 -37.432701 -38.963715 -32.588036 60.950272 -49.795582 5.471550 -51.333447
 -43.733749 1.227074 84.419380 20.926247 5.091410 -36.847569 17.064451 -11.395258 -28.994562 7.705556 58.286381 -23.577053 48.921238 -57.929451 55.605690 9.281651
 -38.321239 -12.753552 -47.695007 -17.786938 2.345455 -58.548798 127.037560 45.829269 35.424046 3.459781 85.024567 -18.282969 -9.019633 -1.984903 49.445835 -56.487137
 16.683390 -38.894173 -45.597664 38.628689 -9.081518 53.806248 11.967310 -40.701492 -21.365734 -37.085255 52.025467 -63.101711 17.911451 -7.267724 11.250026 -0.770028
 -47.419434 -30.451279 -6.767031 -16.360889 66.848732 -33.195221 -57.556755 1.884659 -42.769123 -26.846075 30.410252 -20.728184 29.761412 -18.309855 47.956692 18.426807
 7.102285 -3.010279 -61.687035 -22.775078 19.005190 -4.442824 12.408230 -97.783554 29.264414 20.600363 45.894127 75.952927 40.685909 0.785703 -57.866249 -65.855064
 44.770237 -35.473213 -13.735204 -14.926715 -45.640976 36.225487 -14.444027 -4.263047 -19.302132 -3.509799 44.443619 60.642971 31.772703 48.064438 38.552273 -60.214195
 28.741526 29.441103 -53.453831 9.248596 -46.273628 -52.076466 -98.933357 -3.386414 -14.790193 13.674738 -6.353554 35.409119 28.858942 17.380407 52.383041 32.849106
 -27.787506 -5.706769 -7.714357 17.679598 -13.576023 -68.036713 18.075211 -1.033235 11.167453 26.208067 -49.731407 -18.084438 -49.351086 -34.690090 17.406307 18.841299
 -26.735571 -16.452005 34.676243 -70.799004 38.958374 -9.737782 51.204903 19.338274 34.694813 -52.899899 -18.838671 14.108734 -58.403431 7.040339 -120.925179 1.144069
 1.350604 49.014744 -18.840752 8.754744 -21.196650 -36.504639 95.504364 6.025237 12.591413 67.505989 -42.133488 5.574421 5.343386 6.045173 -32.379833 -26.708580
 50.363701 -37.291019 42.844326 11.100913 -35.124832 17.391045 -45.686836 -23.392048 0.478550 23.181080 -30.805367 30.027235 2.275455 7.680243 -26.537130 15.533221
 22.272633 -31.969873 12.692434 -22.965393 -54.247459 52.715286 -10.680814 -10.845029 36.508911 6.170057 -3.264906 -65.340370 38.249039 -38.078705 -38.064751 -4.599696
 8.038251 -11.218262 -61.944469 34.185265 -18.469107 40.107071 -53.375908 29.790810 -22.580311 48.363159 -43.073761 36.651638 74.301041 78.378395 45.515450 -11.633627
 6.594499 -15.612637 7.902913 25.395432 31.093662 12.734772 -17.618540 -13.703180 -8.722674 1.301878 54.276958 32.341221 -25.536098 19.035023 -44.206181 30.662472
 27.077358 2.179857 19.224916 -69.556183 -49.179821 26.973667 -15.709730 -16.930593 30.788548 -26.677202 30.566181 59.362450 54.291847 -7.535750 24.118679 9.004211
 30.656319 -16.957781 3.182036 4.845173 -36.351830 -9.937831 14.932287 82.912865 42.931778 -10.888684 31.764097 8.644900 -18.491871 7.538080 40.320663 30.663168
 -55.453285 28.693409 7.953608 20.923050 43.372162 -43.231182 23.825470 -20.435530 -27.834826 -8.682532 47.092552 25.404942 67.552597 7.793441 8.165137 -27.015331
 -49.876202 14.333572 -29.499496 -34.550056 3.300861 21.182983 19.879135 -42.744869 -35.718758 6.594951 -25.716276 41.199520 -2.864368 49.455227 -85.956268 40.192245
 16.542027 5.386580 37.331745 6.862804 -19.465694 7.373126 -30.126467 46.160240 10.278727 -30.316364 26.395023 -1.191269 -41.830753 -4.599673 41.122349 34.242050
 -22.278717 8.907420 -1.365214 -27.034292 3.955616 20.787775 49.398357 7.938334 49.832798 -44.260250 16.668943 23.593222 11.604759 29.774096 -23.574253 15.605783
 -18.649509 -46.892822 -14.976743 3.967792 61.769875 -51.939678 -13.929618 12.787419 -13.271017 -84.671532 15.492894 -2.285055 51.212723 -3.081098 2.145777 -6.065155
 -97.208199 -36.739536 -5.520680 -65.620598 -38.927231 26.880388 29.614206 48.999031 -27.421606 -56.701717 0.168395 -8.073303 -25.403490 -10.754821 -51.944355 39.487278
 77.832169 -5.598433 -84.413223 15.862592 -31.269491 52.099361 -6.131235 -18.925034 34.142937 -4.900251 -20.110786 -19.183741 -5.009551 -23.242937 -17.182297 -35.483330
 -38.448055 -26.439508 -17.203558 -20.229776 78.615662 14.816971 -21.486609 -49.450512 -17.474873 6.149117 -64.327148 -38.047390 -31.737547 24.928246 -35.281975 -15.956485
 -25.925402 28.069714 -8.571906 -37.940594 -36.545349 13.815889 24.257967 80.788788 11.607404 7.737535 -7.473433 77.397430 50.980350 -74.230881 55.275917 2.357869
 -28.880991 -0.589850 -18.849176 -45.164803 -29.572285 1.225252 14.806904 -23.217197 -18.540480 -13.554307 13.569587 -64.735138 33.261417 -12.557567 -4.457610 -3.835666
 41.458187 -33.880726 -15.331433 65.578537 30.879332 -23.415234 11.037506 19.576235 5.854176 -38.355961 27.223215 6.867504 -10.180426 9.177877 59.811604 16.922449
 26.393480 -30.353325 -23.293030 33.512733 45.757027 -29.779400 -3.889827 7.014554 7.891963 -15.485347 92.607056 -5.150435 -38.929070 -35.271446 22.698605 -8.983607
 11.387257 -0.878129 52.812550 36.730476 -31.110867 9.767330 -25.744669 5.179643 -26.063829 -8.957642 -25.695032 -55.226543 -35.251133 20.384586 -39.860329 46.297062
 -35.037285 -1.688727 -35.736740 2.231081 -62.535912 -12.818789 0.383980 -72.249176 55.109325 -0.919520 -35.169678 -56.735092 11.968053 -60.369823 -64.943619 0.957540
 -56.660061 10.580004 4.986089 -11.355156 15.087596 9.723039 -79.040489 -28.255260 18.023071 12.212298 -13.396058 13.337635 -12.821395 -24.500185 -19.922850 2.083582
 55.798382 -55.796738
 -61.476891 61.475071
 -72.943146 72.940834
 -44.712051 44.710609
 -50.638699 50.637310
 -55.922859 55.921223
 74.337646 -74.335327
 125.253815 -125.249985
 -88.573921 88.571129
 -56.945099 56.943428
 -39.216618 39.215214
 -47.824455 47.822842
 51.951939 -51.950336
 62.380577 -62.378696
 55.627476 -55.625862
 -84.601921 84.599373
 39.878407 -39.877007
 39.386963 -10.850455 -9.798928 51.980137 -45.637230 3.360076 18.028381 76.436775 -86.101288 -44.798016 -21.342892 -17.219652 13.814802 -42.822262 52.644066 11.399714
 51.910118 0.451737 -12.366983 -19.993141 -87.987617 -3.599015 10.448653 14.271182 -22.556992 17.404879 -21.296057 6.997202 -126.342712 -54.393627 -67.721703 33.846199
 68.719757 -5.456673 -17.135319 -3.710037 -23.805313 30.081799 -48.387032 -76.839409 19.831367 5.805706 -34.423302 -22.703371 -36.637936 -26.410065 -4.304780 70.727699
 -4.052718 -17.714861 -14.035888 17.010509 -17.581762 26.091042 -41.527256 60.634418 -12.753513 -3.884576 -31.198963 -38.100388 -23.642885 -27.295986 0.474380 27.340288
 -5.317198 -4.962910 17.871778 -9.164811 18.710062 5.898362 50.588268 33.321625 -46.199738 -60.204773 -33.384884 8.039654 15.495319 44.938633 11.549900 0.052218
 26.410645 9.513435 -28.844402 -1.563959 11.342971 12.707613 37.199726 27.242163 -20.001562 -34.049252 58.638813 17.190432 -3.908806 16.496296 -42.548061 -2.887024
 9.925658 42.406326 -2.857428 21.993931 29.561146 11.219724 -19.412888 -30.172451 -79.815918 24.996870 8.865278 6.272883 101.548210 60.578487 36.892723 -21.282225
 3.873913 -33.399208 42.446716 -14.672441 19.813183 -51.900684 -15.998105 69.339539 17.413019 11.065434 -21.450768 5.614955 10.380001 32.440639 -2.259940 59.897694
 6.470453 15.485369 5.745560 4.283520 -0.819008 -38.373276 5.377879 -0.842455 36.844257 -73.492767 24.225361 8.050082 -38.588875 12.331983 -59.019516 23.309599
 22.865967 -32.675163 -15.736911 11.904443 -9.787970 10.447941 24.399059 -43.051281 47.911072 11.098915 0.914492 -15.326388 -2.758902 -36.422153 -5.605818 -6.386564
 -16.570480 -2.825630 -33.448444 -31.566879 -67.049370 -13.607806 -1.132164 22.899826 -10.541758 10.290271 -54.354580 -22.694107 71.466209 46.582798 -25.937761 -41.917744
 -2.466144 -19.299217 -0.193832 14.106539 3.218707 4.741356 18.438522 -64.106140 13.057680 -24.917404 7.408907 43.843513 -44.778130 29.636507 -10.973573 -11.683676
 35.975193 15.549616 14.259722 81.796135 26.335258 -45.431782 -2.476571 -76.516510 8.559507 6.230205 -11.179001 -50.217896 0.743892 -51.729404 -21.972782 -45.396759
 -19.320532 -21.907394 12.343423 -20.243813 -15.394373 21.905178 -27.504345 -75.689240 48.759327 -23.099836 -64.201614 22.959991 19.314552 -18.977623 -35.608490 -76.254738
 -31.303413 -66.093567 -50.490829 -17.650768 -3.373264 -38.018093 68.410851 24.539215 8.812333 -44.114609 -23.820955 34.741646 -14.444826 -58.976009 15.785465 -73.689629
 -1.338458 31.686615 -18.118332 62.201183 3.073659 -70.891785 61.632198 0.353060 0.845715 -69.244331 12.080023 30.065285 -17.670364 27.119255 21.979197 10.163918
 66.894577 -12.893189 -53.369663 -121.856880 -32.583324 32.558006 -9.763015 -1.767879 -44.549892 11.326217 17.661112 25.210661 60.565132 -12.910890 -42.371361 53.681335
 46.813820 -34.106060 -29.646231 -4.122749 37.311848 56.815933 -28.890968 39.882004 -39.040085 -5.602113 14.438337 9.665640 50.367962 -7.783883 -53.300034 15.366419
 -52.501110 0.144074 28.622932 11.889396 33.101963 -18.734119 -2.405958 55.482681 17.569593 19.144392 54.419811 20.907307 -34.254913 -72.175186 55.503063 13.557752
 -44.988712 -53.581650 -25.961487 46.277863 -7.816971 -24.989727 14.904954 -44.344181 -29.856314 21.509176 11.503020 12.909302 34.322315 -9.486237 -39.765354 9.176656
 -11.229001 -35.110775 -17.571947 -19.284870 -29.369078 7.209632 44.042667 39.216228 -41.252407 31.006409 5.354780 -9.728149 29.639654 -16.055475 75.644714 -15.585774
 7.988549 -41.948177 7.766473 -19.436768 -9.647469 -42.507034 -40.064430 -2.019565 -7.900416 -18.060171 55.459923 41.445156 -58.946259 8.964892 18.271137 -4.566949
 -26.286139 -3.055292 16.923744 -41.653206 -33.545544 19.286285 -20.127512 46.624508 58.454617 -7.043989 -18.300255 -6.688599 -15.675306 -10.936777 87.850456 10.775403
 -25.791510 35.709564 -28.004427 51.260563 -25.428890 -16.445026 -32.055305 58.253128 -29.301081 -0.554867 0.860764 26.277983 14.080065 -53.703609 36.010811 -20.608168
 55.752831 -47.487083 -8.928535 12.525016 50.857407 -28.794163 26.601227 28.412891 63.389175 -3.066301 -63.556206 19.565395 12.333887 34.716564 3.184054 -10.971691
 23.877562 13.064128 -24.189249 -18.078018 -10.072922 10.558045 21.998465 -59.404514 35.589386 -39.087593 19.213871 -12.978121 -14.313431 32.344440 12.662241 -21.055756
 33.568272 21.039080 -47.071293 -21.603567 25.451988 24.987755 -31.136421 3.994516 -22.372967 1.035996 34.922512 -34.180084 71.576935 -42.721142 5.516353 0.200544
 11.099046 42.607719 -19.176577 -62.665913 59.606415 54.241726 -55.473743 -35.444672 -75.287155 -8.575023 8.548092 28.107506 16.699913 -15.576092 14.706936 8.591300
 36.458248 48.533173 88.877075 27.586046 -10.998147 0.074810 -4.998835 -60.557537 7.647199 -5.173645 7.199003 -23.189192 -26.730844 -17.891233 -20.478001 -65.611488
 57.377338 58.393375 -8.097586 -48.418816 25.783358 8.366908 23.660130 -34.523502 -60.470997 -14.820656 18.046148 29.044834 -25.080246 48.437538 -53.245113 36.311138
 14.757478 -23.470058 -19.961798 -5.246486 -24.696672 24.115448 -37.140247 -67.495926 -57.108746 -52.982956 8.131528 -3.886186 -19.451721 -9.076103 36.261925 24.785938
 48.481728 -5.893869 4.548240 27.082586 6.343300 -7.377570 23.110662 -14.756448 -0.617582 -17.536018 15.973632 12.229654 -31.315733 18.813190 -15.120757 -60.120544
 0.662096 24.402319 47.317383 -11.564898 39.359428 -66.038330 47.053005 -64.711586 -7.015546 13.518503 53.191921 -25.006222 -59.771908 -25.788887 42.869987 58.014572
 -71.062538 64.735962 -54.895084 -12.007236 -17.290642 47.985294 -6.714333 6.819548 -24.409864 31.525129 0.095514 53.267590 -35.153973 -10.928299 23.240091 30.546934
 43.278851 -10.723128 18.325729 2.990824 18.142675 -94.962112 -4.981601 -16.373177 -29.371307 8.462139 10.836541 17.726486 44.049030 24.249319 5.572609 -33.083370
 -21.733973 5.223475 46.845592 57.853367 20.012094 -53.622005 10.843201 29.636494 1.171790 -11.937474 -86.163254 -32.885723 12.026479 57.298008 -21.058784 39.141083
 11.499950 -33.094326 24.745794 -53.602013 -36.824665 30.662706 -16.102837 -22.920918 -5.616363 -41.700066 8.018452 -19.086920 -49.395077 10.554498 11.249001 -63.993500
 -9.331931 -42.696384 8.196171 18.761398 12.054447 -50.046642 0.249369 17.599375 -86.884315 10.888425 39.795341 34.753452 -24.297235 -55.509918 -64.966187 -80.364822
 -51.262306 -9.905074 88.008377 40.340607 -62.640560 11.223671 -3.219843 56.817268 9.152941 12.133425 29.069477 -55.885754 19.153151 28.109539 34.512299 13.173771
 58.283798 -45.573627 -42.241756 4.504439 3.080529 -48.734005 34.810017 43.435566 -3.364005 32.166649 0.948115 47.730911 5.492516 -25.550446 -51.481167 -17.256578
 47.583279 20.106039 -16.339346 -15.564984 -19.405806 -53.524399 106.947044 -4.291239 10.426961 -53.240837 -2.769618 -2.783831 31.866282 52.995434 28.700418 -20.651382
 18.142649 4.058377 -20.022938 -9.410648 -5.914623 -28.807209 66.705894 -11.056835 8.079253 -20.025728 -6.715978 -0.086676 24.184814 10.624514 10.532755 -11.966534
 -57.827633 -1.034196 5.141806 -0.225584 20.796165 26.262379 -84.535141 -20.162146 11.461040 32.632397 -7.056500 12.603765 -18.227701 -41.197960 -25.867428 10.644387
 -8.679695 -5.698016 11.776015 -8.294739 19.270769 34.002560 -36.293591 -6.503302 6.556006 34.912590 -27.648066 6.303686 40.907642 -30.875978 11.891113 0.834977
 -35.092098 2.682472 5.355247 0.864672 11.188592 13.664815 -53.558716 -10.689179 7.472898 15.683355 -0.557994 8.129954 -16.591467 -18.812532 -16.244461 7.280846
 39.820889 35.972935 -17.775768 -16.195948 -29.230438 -78.433044 108.720200 -8.162013 15.932863 -81.228554 12.244631 -0.898891 2.736753 80.335373 20.209377 -22.140657
 -70.304741 38.886955 0.914110 3.168504 -9.339745 -42.193226 -70.731071 -23.324800 20.811583 -45.645123 40.361645 14.668568 -102.958145 35.739410 -49.209450 8.545208
 2.617465 -6.744844 -14.456795 -2.270055 2.990347 -4.731207 29.121799 -7.973614 2.874325 5.099464 -6.682745 0.560952 16.120304 -13.631892 0.780783 -3.391747
 -121.335091 -12.670726 -35.279659 26.095442 12.633065 -6.921549 -94.184204 -37.737103 6.527874 23.400240 44.674034 13.360176 -130.389099 -65.797508 -99.803543 26.694033
 6.133626 42.133446 65.547104 -23.848696 10.342729 29.987404 -92.121056 7.479600 19.893272 -6.374944 -29.615887 13.144881 43.534866 45.124733 44.132812 -3.850476
 46.068027 56.854618 -27.473827 34.024193 21.256920 24.485563 23.975893 -22.187204 -52.085640 57.503819 25.351248 7.095325 35.759293 40.986008 -58.401928 11.439827
 49.930965 22.108742 -16.117048 -31.989979 9.165681 13.527535 23.395912 -9.672500 -7.767365 47.010342 -18.374496 -11.009054 -28.177055 -8.170533 -44.711338 -33.995258
 50.566593 -85.604149 23.129650 -9.273585 62.770336 -37.320782 -39.815968 30.042463 1.498269 48.656731 -47.450897 -11.650084 9.712619 -42.323124 33.172729 -41.057495
 -11.230213 68.523544 84.746017 13.159346 -16.925819 21.545856 64.805138 -4.593343 -82.298454 41.470787 -21.039392 48.700367 -15.487063 23.853781 -72.267670 12.116325
 -71.146294 -3.307605 46.203316 -56.315273 -17.589123 -23.789700 8.689236 39.388229 5.197911 41.792686 1.356677 -1.736916 -52.893902 -2.781867 20.891342 2.712970
 1.181058 34.438950 0.344012 14.236170 -19.291767 -16.428360 35.314426 -19.788212 -6.840012 -27.610090 13.483054 39.604847 56.357052 17.178476 -6.360971 -61.822819
 -46.950943 -44.564987 -39.713303 25.767025 -23.071352 -14.640953 4.660032 17.643492 30.170843 9.150781 26.631266 18.333918 39.619225 35.320389 24.021467 52.368210
 -18.944288 37.105972 30.134241 -53.384102 28.228075 75.091057 -14.986451 1.252279 8.383041 -9.180253 -36.665371 -40.274166 -32.243748 24.167221 36.464119 -5.205697
 -42.097672 5.415410 85.169724 -24.941378 -80.264877 84.723549 -35.829666 -32.491795 1.459038 17.235199 -31.779354 -77.953293 -137.385864 -4.750661 40.667004 -46.895996
 -120.601730 38.099422 29.221062 -9.197534 35.106800 -2.132100 9.652639 49.706417 14.360724 -37.437279 -38.963051 -32.588100 60.951237 -49.795574 5.471551 -51.333466
 -43.734024 1.227075 84.419388 20.926262 5.091408 -36.848343 17.070433 -11.395176 -28.994566 7.705604 58.286911 -23.577082 48.921516 -57.929443 55.605686 9.281641
 -38.321575 -12.753551 -47.695000 -17.786917 2.345453 -58.549828 127.044876 45.829361 35.424038 3.459839 85.025223 -18.283005 -9.019297 -1.984903 49.445831 -56.487152
 16.682816 -38.894173 -45.597656 38.627850 -9.081777 53.804317 11.979794 -40.701439 -21.365744 -37.098408 52.026165 -63.101795 17.913134 -7.267723 11.250028 -0.770049
 -47.419922 -30.451277 -6.767028 -16.361732 66.848473 -33.196632 -57.546139 1.884685 -42.769131 -26.859240 30.410789 -20.728252 29.763006 -18.309851 47.956692 18.426788
 7.101972 -3.010278 -61.687027 -22.775930 19.004932 -4.443609 12.414993 -97.783524 29.264408 20.587166 45.894302 75.952881 40.687332 0.785703 -57.866249 -65.855080
 44.769928 -35.473206 -13.735202 -14.927296 -45.641151 36.225479 -14.437270 -4.262996 -19.302135 -3.518850 44.443932 60.642956 31.773775 48.064445 38.552273 -60.214207
 28.741129 29.441105 -53.453823 9.248375 -46.273705 -52.077469 -98.924736 -3.386330 -14.790192 13.671058 -6.352899 35.409100 28.859648 17.380411 52.383034 32.849098
 -27.787697 -5.706768 -7.714358 17.678900 -13.576232 -68.037033 18.079401 -1.033223 11.167439 26.197334 -49.731377 -18.084505 -49.350002 -34.690083 17.406311 18.841278
 -26.735735 -16.452007 34.676250 -70.799225 38.958305 -9.738382 51.208340 19.338326 34.694817 -52.903431 -18.838491 14.108726 -58.402969 7.040340 -120.925194 1.144063
 1.349889 49.014748 -18.840748 8.753916 -21.196905 -36.506371 95.520042 6.025278 12.591408 67.492859 -42.132462 5.574367 5.345186 6.045174 -32.379833 -26.708591
 50.363281 -37.291019 42.844334 11.100611 -35.124928 17.389313 -45.671520 -23.392029 0.478541 23.176292 -30.804674 30.027145 2.276534 7.680243 -26.537127 15.533203
 22.272053 -31.969870 12.692436 -22.965742 -54.247574 52.713600 -10.664180 -10.845000 36.508904 6.164420 -3.263906 -65.340454 38.250252 -38.078697 -38.064747 -4.599715
 8.037700 -11.218260 -61.944462 34.184517 -18.469339 40.106117 -53.366432 29.790886 -22.580317 48.351349 -43.073059 36.651592 74.302467 78.378410 45.515450 -11.633645
 6.594131 -15.612635 7.902914 25.394688 31.093435 12.734060 -17.613644 -13.703109 -8.722678 1.290255 54.277287 32.341187 -25.534883 19.035027 -44.206181 30.662457
 27.077017 2.179858 19.224920 -69.556808 -49.180012 26.973352 -15.704468 -16.930544 30.788544 -26.687014 30.566534 59.362434 54.292919 -7.535749 24.118679 9.004201
 30.656149 -16.957783 3.182038 4.844925 -36.351906 -9.939116 14.941699 82.912895 42.931770 -10.892472 31.764284 8.644836 -18.491123 7.538081 40.320663 30.663155
 -55.453819 28.693413 7.953610 20.922459 43.371979 -43.233067 23.841257 -20.435526 -27.834837 -8.691860 47.093361 25.404842 67.554070 7.793442 8.165139 -27.015350
 -49.876331 14.333572 -29.499493 -34.550159 3.300824 21.182762 19.881544 -42.744766 -35.718765 6.593316 -25.716148 41.199512 -2.864078 49.455235 -85.956276 40.192234
 16.541910 5.386579 37.331753 6.861931 -19.465948 7.371823 -30.117031 46.160248 10.278718 -30.329596 26.394819 -1.191338 -41.829247 -4.599672 41.122353 34.242031
 -22.279125 8.907422 -1.365213 -27.034718 3.955482 20.787075 49.406029 7.938366 49.832790 -44.267025 16.669538 23.593187 11.605686 29.774099 -23.574251 15.605771
 -18.649698 -46.892818 -14.976741 3.967379 61.769749 -51.940113 -13.914295 12.787508 -13.271020 -84.677803 15.493026 -2.285077 51.213932 -3.081097 2.145777 -6.065167
 -97.208519 -36.739532 -5.520679 -65.621162 -38.927402 26.879704 29.630850 48.999115 -27.421610 -56.710423 0.168714 -8.073339 -25.402008 -10.754819 -51.944359 39.487263
 77.831551 -5.598432 -84.413208 15.862083 -31.269655 52.097675 -6.121763 -18.924984 34.142929 -4.908482 -20.109823 -19.183823 -5.008410 -23.242933 -17.182295 -35.483353
 -38.448570 -26.439505 -17.203554 -20.230104 78.615555 14.815414 -21.481716 -49.450478 -17.474882 6.143662 -64.326286 -38.047470 -31.736849 24.928249 -35.281971 -15.956505
 -25.925730 28.069714 -8.571904 -37.940914 -36.545452 13.814870 24.263226 80.788803 11.607398 7.732395 -7.472946 77.397385 50.981033 -74.230865 55.275917 2.357856
 -28.881170 -0.589850 -18.849173 -45.164963 -29.572334 1.223810 14.816315 -23.217133 -18.540489 -13.556782 13.569831 -64.735214 33.262047 -12.557565 -4.457609 -3.835686
 41.457874 -33.880718 -15.331431 65.578018 30.879173 -23.415237 11.053308 19.576330 5.854176 -38.364071 27.223547 6.867505 -10.179033 9.177879 59.811600 16.922440
 26.393259 -30.353325 -23.293026 33.512623 45.756989 -29.780087 -3.887433 7.014565 7.891959 -15.487172 92.607437 -5.150469 -38.928802 -35.271439 22.698605 -8.983616
 11.386980 -0.878129 52.812557 36.730373 -31.110901 9.766771 -25.735226 5.179709 -26.063833 -8.959375 -25.694542 -55.226570 -35.250561 20.384590 -39.860332 46.297050
 -35.037861 -1.688726 -35.736732 2.230715 -62.536030 -12.819966 0.391653 -72.249138 55.109318 -0.925582 -35.168709 -56.735149 11.968926 -60.369816 -64.943626 0.957525
 -56.660938 10.580006 4.986092 -11.355976 15.087335 9.721039 -79.021339 -28.255159 18.023060 12.199201 -13.394745 13.337535 -12.819410 -24.500181 -19.922848 2.083552
 55.797684 -55.796040
 -61.476894 61.475075
 -72.943153 72.940842
 -44.711990 44.710548
 -50.638290 50.636902
 -55.921974 55.920338
 74.339348 -74.337029
 125.253830 -125.250000
 -88.573929 88.571136
 -56.944965 56.943295
 -39.205944 39.204540
 -47.812531 47.810917
 51.960381 -51.958778
 62.380585 -62.378704
 55.627472 -55.625858
 -84.601906 84.599358
 39.890327 -39.888927
