# Supplementary material for: AMS 3.0: prediction of post-translational modifications
Source: BMC Bioinformatics. 2010 Apr 28;11:210. doi: 10.1186/1471-2105-11-210 (PMC2874555; doi:10.1186/1471-2105-11-210)
Supplement: Additional file 2 — PTM predictor software with training data. PTM_Archive.tar.gz includes the predictor software binaries together with all trained ANNs in tar.gz compressed form. [file 1471-2105-11-210-S2.GZ › PTM_Archive/allempty/A/Anet18.dat]

 2
 90 18 2
 -43.006130 -33.067768 16.068932 22.813126 -13.197975 -36.800262 -33.001595 10.461913 -34.650536 29.014065 17.111481 29.545458 -28.307453 -44.921497 36.046909 -24.079075 4.177207 28.685646
 -7.287386 -24.865147 -107.199883 17.722132 48.439365 28.789919 -11.415216 -4.434275 -0.643217 71.203003 33.176094 1.773657 -20.094234 -9.697330 -2.238398 -66.441452 81.481857 -67.827011
 32.024364 -35.458809 29.808519 4.182666 9.465747 0.532037 42.474770 20.623100 -2.885490 49.078442 19.760950 -43.216938 -14.077874 23.987379 -5.232596 36.825592 25.131721 11.745873
 -44.555126 5.875929 -36.712856 -15.931757 -3.444646 43.467163 -9.241153 -15.276582 -9.056375 7.025602 -8.106542 -20.481922 -2.272437 -47.787930 69.245926 -3.994203 73.119942 -6.811633
 -42.571964 -46.614819 -39.509052 -49.464302 30.822384 17.885006 1.764799 -25.227055 -3.095180 -36.858105 12.659544 34.013096 -154.008179 26.571730 26.422941 -27.040775 -42.084625 23.119642
 21.247593 -3.083773 35.814320 -3.053519 34.911785 -39.010979 -36.834709 -11.246379 -23.826241 -0.265757 -16.935606 31.466187 20.602350 5.099267 39.674385 -22.025259 17.984362 66.490700
 4.695125 -8.765062 37.124847 2.812420 -68.960640 43.563206 80.424873 20.304729 24.509836 0.623756 -57.353260 -26.081446 -1.003642 14.939429 -42.829926 1.914128 -32.846333 23.303730
 3.847366 74.805145 -38.224693 21.146940 -17.075634 -65.868904 14.567156 41.174690 15.673818 71.027908 19.323847 -10.726658 -21.952997 -50.275654 0.703041 -16.717365 -82.700417 -37.586761
 56.251434 33.359291 3.913504 24.829529 15.765524 11.748306 -28.350792 25.446638 -0.326049 29.750732 3.296329 -16.927282 35.896000 -6.473298 36.483517 -22.762777 -9.729556 2.003857
 17.684946 -47.619286 27.387621 68.694252 0.441625 -21.601892 -36.473076 20.916368 -13.532097 4.386377 -9.104070 13.691627 15.821249 -0.373339 -46.504322 10.097450 -11.819518 22.162865
 -76.700829 -8.687513 70.736107 -82.318275 -8.163375 6.500612 -71.960976 -21.073254 -78.749786 30.513596 22.985846 41.764454 -54.258610 -45.696438 -59.710415 -34.828331 -58.482189 -11.509710
 38.668293 50.383194 -51.339088 10.055158 2.532354 -71.905960 -13.689527 -16.926720 -3.631672 -24.292318 2.002179 -43.589199 21.605055 19.478930 31.543558 -16.518873 11.066953 52.687840
 32.841736 2.296890 -5.904449 -12.944554 -43.022945 -54.919334 53.922699 -55.002224 -3.495442 38.515690 -32.727310 -28.097574 -48.986786 12.641076 41.384693 17.296234 -38.864254 6.355537
 7.994361 50.646950 3.089417 4.555902 12.809699 5.800374 -40.412235 14.062320 -16.267769 -51.549076 -12.937316 -59.353031 3.609127 -6.899776 -20.018133 -42.010323 -16.368799 -14.165528
 8.832451 3.549004 -10.403032 -4.102659 -5.596450 -8.932687 -21.551512 -17.554111 -39.333717 -19.273386 30.579954 55.150818 -16.896851 -21.521629 -37.896843 -17.424828 -45.950459 -62.817978
 15.354412 -48.245255 -31.673613 17.213860 19.579842 13.404402 19.773571 58.283203 -32.333336 -15.003153 20.877462 35.210598 18.439142 -17.555471 15.933127 9.217854 -6.760163 -14.561746
 -97.797081 -14.590778 66.816696 6.006394 -41.659248 -18.285957 -109.822105 13.805134 -54.903404 3.349485 -28.797455 -48.261898 80.496742 5.964839 -27.722265 33.798790 -34.579494 6.428818
 -41.097561 51.763569 40.142906 -30.650993 -77.133461 -71.280396 10.372385 -38.326103 2.064432 14.723097 -13.022814 -35.629292 -60.905807 27.786337 13.640701 -9.926243 -6.587396 -55.637299
 5.588141 -57.686703 -46.555004 72.033318 23.503965 -16.656710 54.180290 50.515396 18.395494 -17.345837 -3.555651 53.039593 55.348335 -7.970094 10.127344 4.864735 8.699620 -32.488235
 23.568415 -1.695768 66.840820 27.759222 9.178055 33.987118 11.720646 -19.030090 -20.144053 -27.252338 48.841034 49.914299 99.772560 60.526905 27.910120 64.068321 4.658089 -36.253967
 3.587253 -56.413433 84.933044 42.769936 -12.305395 52.775200 -19.867533 -4.681176 -5.240911 -25.294853 -20.063923 47.344944 19.543562 -24.537863 -46.794109 -3.849768 -69.685425 -17.280857
 12.230517 -14.215417 -64.920189 22.235703 8.728945 -11.735264 6.344007 -9.517565 -6.681861 15.656864 -17.262274 -41.897831 -16.828829 30.140808 51.073910 10.049197 -6.258796 3.426666
 36.663258 56.711018 -7.885510 -45.156330 -8.780820 22.453905 -2.728628 -16.625280 3.612244 -63.882614 -84.962219 14.495959 -53.986099 -38.415367 2.141623 6.552854 4.964070 4.586743
 38.120998 -4.010676 13.586267 -13.236497 -6.959373 43.589485 33.030308 -4.040360 17.523998 -68.935730 8.674982 -36.810516 -17.673956 -32.400093 17.313253 50.011074 -62.243423 -8.580886
 7.481168 -61.775105 -6.563259 -36.792732 11.045815 3.265687 -23.651712 -39.638447 -27.297791 7.868497 41.022472 -9.791703 -34.503681 -37.261238 26.317421 10.749327 -33.144146 -38.126335
 -28.618353 -23.587095 -29.539795 53.050419 -14.551047 -62.346272 26.060383 -53.969112 -2.510260 -4.136473 -2.185777 -2.770819 -25.440210 67.775955 -27.332375 -30.143827 -2.190162 -47.536182
 -28.331425 -28.639606 32.147854 -62.061234 12.571042 39.382088 -59.839531 1.356526 23.055290 8.365352 10.707423 -68.187111 29.582850 -25.274559 -31.273335 9.855322 81.519920 9.705346
 -81.606987 -19.766710 16.693077 -0.833867 21.430344 -36.518433 1.368536 22.334002 38.888504 35.730293 -27.320108 -75.999710 14.375253 28.469879 -49.150181 -10.462914 23.921124 -17.946337
 21.143795 51.954288 0.786825 7.363604 36.593369 13.468940 9.544737 -12.302979 -14.047356 43.350704 25.986483 14.853436 -32.163483 93.210396 -28.302088 51.127384 -3.492375 -29.051504
 -50.578457 -42.383003 0.958058 10.328887 56.300289 10.459265 18.261026 41.870461 -20.522333 53.637394 -33.367607 -22.090641 33.498821 48.466694 0.244841 -78.773186 37.512234 38.432964
 24.378925 11.978959 15.243632 -32.697689 -48.868652 20.036591 -14.983582 35.466755 20.680201 17.521683 -19.545630 -42.345539 -12.726890 -4.446225 35.262920 34.244167 -8.706833 -25.779205
 57.327988 4.508548 -4.292664 -60.094364 -36.796585 -47.004684 17.888807 15.728408 34.334721 4.335999 -15.494730 54.024349 -60.550671 16.106565 15.763762 0.479915 22.778755 -36.781185
 -11.742280 0.326330 -90.148796 12.860991 -27.589460 8.294899 14.477983 32.212029 -33.783951 7.424658 55.013954 -19.794504 -17.689089 32.593369 12.241376 -43.652317 58.431767 16.022366
 25.699951 34.468300 5.732978 23.897732 -43.277531 -11.264871 25.552408 36.431339 -12.061320 -74.411354 39.710571 1.738452 29.265554 -30.384535 -18.103140 2.406868 -1.174108 8.647505
 1.821207 -21.283878 66.711685 -34.812714 24.195530 -45.432961 17.454556 41.919426 -62.919659 -17.409254 1.297450 58.450844 -17.525642 -14.543647 44.926781 16.002026 -15.450935 -112.895157
 -4.516138 -0.481534 -16.382977 20.102047 5.529706 25.975557 8.262867 37.455334 -1.655395 68.567032 26.298857 -1.693686 15.694254 -15.770514 -3.310818 -2.490232 16.383558 14.788591
 -12.301592 0.454271 -68.512405 -17.024233 25.846224 30.095057 -36.840153 -25.680462 -4.015362 10.760553 -78.053925 -8.250994 18.881077 11.568594 2.446761 -7.334399 78.874329 -44.807674
 16.801485 -43.258488 -51.088894 -43.914608 -47.438835 -29.776712 42.512478 -17.365145 9.166944 4.513046 -14.451937 0.705406 27.061419 13.458259 -8.702612 47.076405 8.846677 -60.465179
 -3.730725 34.854752 35.062782 -16.301788 17.683390 8.368198 -14.323937 -40.974358 2.806080 -22.305183 52.339699 -5.768698 -24.831999 26.586599 -10.211501 33.322838 -5.087348 -8.724555
 -17.303812 -12.019352 12.226915 1.082232 10.621316 -57.848721 -11.116476 -69.250740 -4.158574 83.543564 -6.087446 13.585137 -18.616302 -14.424119 53.431522 -30.169064 21.274979 52.601357
 -20.450703 36.400215 18.945812 -57.819637 11.708980 68.511002 -23.206251 0.690301 -23.598650 29.760641 -24.322660 110.707397 -7.254282 6.875794 -47.868786 -46.196777 -32.821243 -33.993103
 -36.089493 16.436134 6.205405 -25.155134 0.322573 56.095097 -18.802301 -0.318592 -0.638613 -4.709333 -17.055374 72.580643 -15.175289 -9.745434 -43.142281 -21.690132 -12.081571 -17.375359
 -26.342232 -1.050463 -32.566620 31.318993 9.889688 5.830823 -3.963810 -0.119880 27.882969 -64.831818 6.156613 -78.494621 -16.500471 -27.196978 -18.823116 16.596550 26.623226 9.494823
 -31.571945 -16.344910 25.054153 -8.906379 1.518441 -3.436948 -3.069438 -8.042923 22.788918 -42.477982 -2.173268 -26.456711 -36.052517 -37.866825 -7.308655 10.384169 23.360733 4.354470
 -9.079473 3.403594 -22.580849 19.430180 9.016339 2.058579 -1.094250 1.338642 13.830227 -34.013084 5.154999 -51.185970 -4.912673 -11.128727 -8.911287 8.757651 14.318678 5.356442
 -6.919466 62.887630 -6.543633 -59.228455 26.196344 86.529305 -28.202246 5.830564 -38.696564 42.174702 -25.438034 108.504951 9.285542 23.717060 -60.749504 -62.172466 -47.747437 -45.170113
 23.824680 64.140480 -98.328423 32.903912 43.163509 40.479752 -11.129373 15.469388 -15.768768 -16.895065 6.991050 -78.833954 38.671257 31.354038 -39.271721 -22.492588 -14.138264 -14.474680
 -29.200117 -2.443372 3.063085 -1.436922 -7.762439 27.594942 -8.368123 -0.800440 10.554005 -15.355677 -7.122554 33.617680 -13.488729 -13.860149 -21.522333 -0.756855 2.275066 -1.885041
 -17.337732 9.572586 -134.670898 117.268539 -4.628729 31.516552 -1.957148 17.157499 34.292622 -72.175140 19.326918 -101.899269 34.418224 6.435126 -31.863163 34.320225 19.735224 25.459011
 23.345783 27.378960 44.462788 -65.406235 52.568562 -30.867729 -0.368348 -9.207052 -14.530552 -10.314939 -0.206680 -82.962219 -27.009268 -14.871394 7.840870 -23.882696 9.621438 -19.319323
 4.096441 -17.415628 -12.815023 -12.032786 -103.498184 -11.359573 6.265947 -10.712843 -12.514118 39.676941 3.252499 85.234222 -34.217037 19.593985 -42.672489 -18.429049 1.991560 33.959835
 68.959877 -15.655161 -20.564465 -8.069493 -12.869126 -18.248974 20.501579 0.193923 18.133053 78.683868 59.810616 -39.475403 -21.626598 45.439770 -18.101995 17.589420 16.747553 7.894786
 49.461296 -6.526570 35.651623 4.560362 -51.724285 59.956074 20.495481 11.273845 19.378061 28.442440 17.160036 36.667568 76.895958 -2.112159 -35.064678 26.855497 -40.708752 43.220299
 7.089642 -81.816254 -86.176376 29.108263 -28.542276 52.780033 -17.523485 -40.361935 -25.165752 6.445203 -34.193394 47.089146 56.192631 27.045916 -5.148415 4.245210 5.899565 21.386637
 10.382098 9.750287 -8.871107 -16.828896 36.616184 -13.141474 25.537052 25.280210 -12.920224 -74.389648 14.990096 58.420906 32.176750 -54.725250 31.890173 3.052330 -59.224171 -13.805721
 12.028771 52.740097 58.735390 -6.856071 -12.249364 67.876640 -38.398384 24.733904 19.588665 -24.413252 10.801583 64.862206 61.623501 -9.471954 -24.026648 34.508640 21.340271 -22.273815
 13.133667 9.932149 50.569939 15.848084 -22.468365 -41.555099 5.477728 45.877319 56.022400 -16.618269 -85.493721 11.598659 -54.100224 31.794714 -3.960549 -70.888168 -11.226029 37.803642
 -22.123938 35.535835 -42.692173 1.746577 -21.169298 -34.639793 8.255065 -17.967594 0.511505 42.367596 -26.286076 -20.452307 -63.321621 51.052834 -6.191468 -37.807606 67.846970 36.809761
 53.289722 -70.635307 -177.062439 26.623539 -2.783714 -91.846848 -43.414787 -54.954437 -25.860443 -25.585230 3.140353 -38.427032 -50.018253 30.316351 -81.620850 41.201424 -14.669917 -20.191425
 -4.264743 44.266941 57.198788 21.276533 0.583751 -44.837589 44.117897 -22.758944 29.649675 -69.823723 -55.611668 14.839516 -15.119946 21.947771 -32.494991 -76.395805 27.812231 -2.066621
 6.388982 0.381505 42.603539 -16.075153 -11.398665 54.204674 60.550846 35.111881 3.500549 29.857513 -11.631071 4.354890 9.099598 17.278290 36.480633 60.090706 -10.514426 65.896385
 -61.077820 -61.674931 48.757370 -11.382501 -2.818006 57.792221 29.974426 21.760263 -10.045147 13.707459 -27.682837 72.726494 -2.160627 -30.644478 11.555570 39.245502 -11.134611 9.611993
 -41.345921 -39.188133 -41.034943 1.394477 20.980961 13.110642 -3.090335 -1.610004 41.933346 5.996160 -74.605988 -30.428286 -22.214163 65.131516 20.629011 -6.828090 -14.948721 -0.335979
 -28.132286 -10.641316 27.512648 -30.744526 -38.108585 -27.578625 -7.831826 -22.945065 35.155960 3.034025 -16.142202 -84.910728 -27.728968 44.188202 21.812630 24.532394 16.478380 5.620089
 -22.433773 7.760187 75.685532 49.951389 34.617722 -45.291336 6.608811 18.693947 -29.945190 20.790337 -34.782391 48.629715 -6.372945 82.805550 -15.257423 -29.780914 -1.700647 -10.333982
 48.042439 -17.167461 -8.054271 7.558781 -4.503246 95.733719 -55.217598 -40.268497 3.640952 4.041796 -59.522278 -27.110907 -0.626179 -22.347063 18.859346 -30.237074 -9.670676 -10.021724
 -28.166378 -4.249817 3.794955 5.892125 3.648532 40.773117 5.700882 28.389170 -79.802444 -34.252007 -15.631973 -71.050560 -8.599070 32.760635 -32.351486 12.244768 -35.387283 -13.431347
 -54.455570 -23.813097 -23.046286 -29.498127 -27.929117 33.298595 5.866080 -13.053136 -12.028708 -0.847063 67.350929 -17.313902 -7.708169 6.276140 39.363247 34.938702 -8.971636 19.619476
 7.239784 6.517768 -26.929167 17.323778 21.836973 -54.281750 -35.000126 11.901069 40.346519 20.740305 57.906082 70.296432 42.623699 -20.180874 25.348846 59.604332 15.386477 -111.827431
 -29.601624 -58.504845 18.886255 70.391808 -47.877480 56.383469 20.398809 -10.184118 17.934076 -5.990463 42.046974 67.271202 38.732159 0.341525 -51.401024 -6.559502 -28.093233 25.709309
 59.860954 11.925382 35.455650 -9.547505 -37.082386 -8.633273 -14.711224 -30.840536 -54.173779 33.162239 -28.840414 -33.884628 70.591400 6.641838 -1.304464 -30.309246 -36.410763 0.748219
 10.090677 10.682448 63.814636 6.653644 52.033833 -22.795652 -1.690191 -70.270447 -60.743732 -0.074110 6.858072 -24.441969 51.251713 2.895645 16.786674 -13.310731 -8.264653 -4.493090
 52.546925 1.712302 27.126127 30.251669 -11.187598 -53.120720 6.015367 -16.344994 31.894249 55.344696 -52.602127 -6.774490 -45.553417 -64.597885 -57.743031 0.188243 7.969625 9.509918
 -15.968237 -7.856677 22.562307 77.529648 -18.436386 -27.807835 17.486692 -9.710162 1.264504 14.235590 18.956430 -40.464912 -3.690132 -29.056919 9.953691 -25.025890 28.118336 -14.717000
 23.435606 59.751476 89.761192 -18.829054 27.387522 -17.141014 -92.014824 -19.905203 25.424145 -3.396439 -24.771048 -17.154108 -9.230440 14.419534 -0.324804 -1.639650 -61.992622 44.906807
 59.720695 -45.861393 -17.689104 10.436172 62.456791 15.294070 -16.628044 4.591730 1.816555 -18.713352 -43.629002 17.210594 20.219553 -51.229828 -28.894974 -20.525246 -38.174908 -23.807255
 33.115414 9.212426 52.872757 -1.268914 -4.804624 62.512249 -65.346878 21.260599 93.535858 -34.134773 4.792775 14.504593 16.219736 13.185747 -32.131195 -89.163704 -0.027420 -26.822069
 -39.575806 32.832821 -10.816928 -33.272472 -44.953442 -17.028316 -10.301851 -64.044609 -65.674675 -26.738733 -0.960180 17.568619 54.959526 57.707554 5.525112 26.161459 16.128366 -2.516988
 -18.026220 -4.960597 -52.297543 30.679930 1.652380 42.223213 79.511475 -32.758194 -44.873707 -4.064198 36.525055 -21.583193 45.464722 -4.593506 -11.236876 -37.007648 -3.118083 33.693302
 44.546177 2.537848 16.914476 11.916034 29.808407 -67.442436 25.892212 -23.019085 -21.624201 -8.644756 -15.955573 20.173246 -10.032903 37.462543 2.303307 -1.516411 -24.618803 7.706350
 -50.081886 -54.761440 26.389343 26.345823 6.795833 4.731231 37.520687 -19.535034 -8.970072 1.999697 47.721916 89.980820 -10.932902 52.997826 54.638725 24.896950 -48.896599 3.420804
 13.595489 16.498348 -23.641893 31.391092 -2.669818 -14.578328 -14.029743 -75.698105 -4.928065 -73.273872 27.422771 34.410191 45.460686 -18.420111 23.879477 8.055195 2.144243 -44.507206
 -73.602211 0.179983 0.160931 -2.925043 -11.310308 -83.356438 -32.909897 -13.272020 44.225224 17.129494 32.279179 -7.597851 -7.648393 -0.989741 -66.159325 -31.741970 58.071186 -18.909124
 -15.951373 41.070953 38.866055 7.533300 6.526787 22.068569 -10.652079 52.911694 -22.272943 -12.910531 33.492218 46.083805 -33.356731 28.339365 42.115059 6.264388 34.987011 29.007961
 42.068836 19.939997 -9.801974 6.551542 -26.582012 8.394905 -0.716113 23.276411 39.142921 60.757458 0.817977 70.881615 19.653135 -64.194847 13.309386 51.664387 -11.696618 -11.388543
 -76.743233 -70.478058 55.206398 -37.588264 -45.998108 -6.030455 -25.593140 -20.624952 10.184395 -106.169365 5.165187 29.505119 98.956978 -44.566410 36.055649 25.287582 -52.119331 43.010265
 -8.623054 -11.338389 31.185640 -49.536251 3.865312 49.521374 -19.178198 7.552124 10.509772 31.036348 38.028358 -13.911486 -9.462047 -65.840874 38.411903 28.734297 -37.260422 14.604547
 -56.870052 35.428070 -61.267601 -4.904812 24.135761 -51.821075 12.889112 -26.119043 -1.282029 25.532293 9.796160 -0.456493 -25.926168 18.724279 -68.888245 24.387156 -57.047237 16.859232
 -7.052442 -33.111797 -68.426849 27.879465 15.551559 -0.460636 -30.367071 21.982410 -2.565662 -20.075127 -19.649366 -24.323446 -5.966027 40.832230 9.401805 -25.579865 -63.077934 -1.811915
 -15.984615 0.735408 7.375069 4.921547 3.782401 17.166172 10.062755 8.290338 -36.979412 -10.689898 12.951302 5.918042 32.390972 63.375053 70.514252 27.574488 -14.973062 7.591540
 -37.040257 16.748783 -34.084084 8.005058 21.915550 27.368690 -16.447628 -2.859846 19.094727 -70.075989 -3.760786 -70.635002 -25.817133 -31.807476 -43.370548 -3.707705 17.548357 -6.750471
 -76.892517 76.877655
 -77.285393 77.270546
 62.691216 -62.677376
 -65.314514 65.302994
 -67.258430 67.244308
 53.409912 -53.397495
 -74.969398 74.953995
 -95.975403 95.956352
 -44.143513 44.135414
 71.878975 -71.863609
 -87.844505 87.827034
 80.110847 -80.094040
 -48.557232 48.547062
 -88.164597 88.146706
 -76.100349 76.085243
 -44.210236 44.201984
 -67.886070 67.871887
 -56.304699 56.293140
 113.559509 -113.539993
 -43.006142 -33.067776 16.068935 22.812956 -13.197961 -36.800266 -33.001602 10.461914 -34.650543 29.014061 17.111486 29.545460 -28.307449 -44.921478 36.046909 -24.079153 4.177206 28.685648
 -7.287401 -24.865150 -107.199867 17.721907 48.439384 28.789917 -11.415218 -4.434274 -0.643222 71.202988 33.176102 1.773659 -20.094231 -9.697309 -2.238399 -66.441551 81.481842 -67.826996
 32.024334 -35.458817 29.808523 4.182245 9.465764 0.532038 42.474762 20.623102 -2.885500 49.078434 19.760956 -43.216930 -14.077872 23.987398 -5.232597 36.825386 25.131718 11.745875
 -44.555149 5.875928 -36.712849 -15.932064 -3.444630 43.467159 -9.241155 -15.276581 -9.056381 7.025601 -8.106534 -20.481920 -2.272437 -47.787907 69.245941 -3.994353 73.119926 -6.811631
 -42.571980 -46.614826 -39.509045 -49.464478 30.822393 17.885004 1.764798 -25.227053 -3.095185 -36.858112 12.659547 34.013103 -154.008148 26.571739 26.422943 -27.040857 -42.084633 23.119644
 21.247591 -3.083774 35.814327 -3.053518 34.911800 -39.010979 -36.834717 -11.246378 -23.826244 -0.265757 -16.935600 31.466188 20.602354 5.099283 39.674389 -22.025251 17.984358 66.490715
 4.695111 -8.765064 37.124855 2.812202 -68.960625 43.563202 80.424858 20.304731 24.509830 0.623756 -57.353264 -26.081442 -1.003642 14.939434 -42.829926 1.914019 -32.846340 23.303732
 3.847362 74.805130 -38.224686 21.146872 -17.075623 -65.868919 14.567154 41.174694 15.673816 71.027893 19.323851 -10.726657 -21.952993 -50.275639 0.703041 -16.717394 -82.700432 -37.586754
 56.251423 33.359283 3.913504 24.829397 15.765528 11.748305 -28.350796 25.446640 -0.326052 29.750729 3.296330 -16.927279 35.896008 -6.473294 36.483521 -22.762842 -9.729558 2.003859
 17.684919 -47.619293 27.387625 68.693871 0.441636 -21.601892 -36.473083 20.916370 -13.532106 4.386376 -9.104064 13.691628 15.821251 -0.373325 -46.504318 10.097263 -11.819520 22.162867
 -76.700844 -8.687515 70.736115 -82.318489 -8.163352 6.500613 -71.960968 -21.073252 -78.749802 30.513592 22.985855 41.764450 -54.258602 -45.696407 -59.710411 -34.828423 -58.482197 -11.509708
 38.668270 50.383186 -51.339088 10.054871 2.532374 -71.905968 -13.689527 -16.926718 -3.631676 -24.292322 2.002190 -43.589203 21.605059 19.478956 31.543558 -16.519009 11.066951 52.687843
 32.841713 2.296889 -5.904448 -12.944829 -43.022934 -54.919338 53.922691 -55.002220 -3.495451 38.515682 -32.727306 -28.097570 -48.986778 12.641088 41.384693 17.296101 -38.864262 6.355539
 7.994349 50.646942 3.089418 4.555719 12.809702 5.800375 -40.412243 14.062321 -16.267776 -51.549084 -12.937315 -59.353024 3.609128 -6.899774 -20.018133 -42.010410 -16.368803 -14.165527
 8.832438 3.549003 -10.403030 -4.102830 -5.596447 -8.932688 -21.551516 -17.554110 -39.333725 -19.273390 30.579952 55.150826 -16.896847 -21.521626 -37.896843 -17.424911 -45.950466 -62.817970
 15.354406 -48.245262 -31.673609 17.213776 19.579859 13.404401 19.773567 58.283211 -32.333344 -15.003155 20.877470 35.210606 18.439146 -17.555450 15.933126 9.217818 -6.760164 -14.561745
 -97.797104 -14.590780 66.816711 6.006126 -41.659225 -18.285959 -109.822121 13.805136 -54.903412 3.349484 -28.797443 -48.261894 80.496758 5.964868 -27.722267 33.798660 -34.579502 6.428819
 -41.097569 51.763561 40.142914 -30.651056 -77.133453 -71.280380 10.372383 -38.326099 2.064423 14.723095 -13.022813 -35.629284 -60.905800 27.786341 13.640700 -9.926271 -6.587397 -55.637291
 5.588138 -57.686710 -46.554996 72.033249 23.503981 -16.656712 54.180283 50.515400 18.395491 -17.345840 -3.555644 53.039600 55.348343 -7.970077 10.127343 4.864711 8.699618 -32.488228
 23.568399 -1.695768 66.840836 27.759020 9.178061 33.987114 11.720644 -19.030088 -20.144058 -27.252342 48.841034 49.914307 99.772575 60.526913 27.910120 64.068230 4.658088 -36.253960
 3.587243 -56.413441 84.933060 42.769779 -12.305386 52.775208 -19.867537 -4.681175 -5.240921 -25.294857 -20.063919 47.344952 19.543566 -24.537851 -46.794109 -3.849845 -69.685440 -17.280855
 12.230504 -14.215419 -64.920174 22.235516 8.728956 -11.735264 6.344006 -9.517564 -6.681870 15.656862 -17.262270 -41.897823 -16.828825 30.140823 51.073910 10.049107 -6.258797 3.426667
 36.663231 56.711010 -7.885509 -45.156723 -8.780797 22.453905 -2.728628 -16.625278 3.612240 -63.882622 -84.962212 14.495961 -53.986092 -38.415337 2.141622 6.552664 4.964069 4.586744
 38.120972 -4.010677 13.586268 -13.236881 -6.959351 43.589481 33.030300 -4.040359 17.523993 -68.935745 8.674993 -36.810513 -17.673952 -32.400063 17.313251 50.010891 -62.243431 -8.580884
 7.481146 -61.775112 -6.563258 -36.793060 11.045834 3.265688 -23.651716 -39.638443 -27.297796 7.868496 41.022480 -9.791701 -34.503674 -37.261215 26.317421 10.749169 -33.144154 -38.126331
 -28.618362 -23.587099 -29.539791 53.050289 -14.551040 -62.346264 26.060379 -53.969109 -2.510264 -4.136474 -2.185774 -2.770818 -25.440214 67.775970 -27.332373 -30.143887 -2.190162 -47.536175
 -28.331446 -28.639610 32.147861 -62.061543 12.571060 39.382084 -59.839539 1.356526 23.055281 8.365354 10.707433 -68.187096 29.582853 -25.274536 -31.273335 9.855171 81.519905 9.705347
 -81.607002 -19.766714 16.693081 -0.833921 21.430347 -36.518440 1.368536 22.334003 38.888496 35.730286 -27.320108 -75.999695 14.375255 28.469883 -49.150177 -10.462940 23.921120 -17.946333
 21.143764 51.954281 0.786826 7.363169 36.593395 13.468941 9.544735 -12.302978 -14.047361 43.350697 25.986494 14.853438 -32.163475 93.210434 -28.302088 51.127178 -3.492376 -29.051502
 -50.578476 -42.383011 0.958058 10.328662 56.300304 10.459265 18.261023 41.870464 -20.522337 53.637386 -33.367603 -22.090639 33.498829 48.466713 0.244840 -78.773285 37.512226 38.432972
 24.378899 11.978957 15.243634 -32.698067 -48.868645 20.036591 -14.983584 35.466759 20.680195 17.521679 -19.545630 -42.345531 -12.726888 -4.446221 35.262924 34.243980 -8.706835 -25.779203
 57.327957 4.508547 -4.292663 -60.094734 -36.796577 -47.004688 17.888803 15.728409 34.334713 4.335998 -15.494728 54.024357 -60.550663 16.106569 15.763762 0.479730 22.778751 -36.781181
 -11.742294 0.326330 -90.148781 12.860784 -27.589441 8.294899 14.477981 32.212032 -33.783958 7.424657 55.013962 -19.794502 -17.689085 32.593391 12.241374 -43.652412 58.431759 16.022367
 25.699940 34.468292 5.732979 23.897577 -43.277512 -11.264872 25.552404 36.431347 -12.061327 -74.411369 39.710579 1.738453 29.265558 -30.384514 -18.103142 2.406796 -1.174108 8.647506
 1.821203 -21.283882 66.711700 -34.812782 24.195545 -45.432964 17.454552 41.919434 -62.919666 -17.409258 1.297458 58.450851 -17.525639 -14.543630 44.926781 16.001999 -15.450937 -112.895142
 -4.516157 -0.481534 -16.382973 20.101765 5.529717 25.975555 8.262865 37.455338 -1.655398 68.567017 26.298861 -1.693685 15.694256 -15.770501 -3.310818 -2.490370 16.383554 14.788592
 -12.301620 0.454271 -68.512398 -17.024643 25.846228 30.095057 -36.840160 -25.680460 -4.015370 10.760551 -78.053932 -8.250992 18.881081 11.568596 2.446761 -7.334607 78.874313 -44.807671
 16.801481 -43.258495 -51.088886 -43.914658 -47.438808 -29.776714 42.512470 -17.365143 9.166942 4.513045 -14.451924 0.705408 27.061422 13.458287 -8.702614 47.076385 8.846675 -60.465172
 -3.730744 34.854744 35.062786 -16.302074 17.683390 8.368200 -14.323939 -40.974354 2.806075 -22.305187 52.339695 -5.768697 -24.831995 26.586603 -10.211501 33.322697 -5.087348 -8.724554
 -17.303823 -12.019354 12.226917 1.082079 10.621329 -57.848724 -11.116478 -69.250725 -4.158582 83.543549 -6.087439 13.585138 -18.616299 -14.424104 53.431522 -30.169136 21.274975 52.601364
 -20.450714 36.400208 18.945816 -57.819778 11.708985 68.510994 -23.206255 0.690301 -23.598654 29.760637 -24.322659 110.707413 -7.254281 6.875801 -47.868782 -46.196842 -32.821251 -33.993095
 -36.089508 16.436131 6.205406 -25.155302 0.322582 56.095093 -18.802305 -0.318592 -0.638617 -4.709334 -17.055370 72.580658 -15.175287 -9.745423 -43.142281 -21.690212 -12.081573 -17.375357
 -26.342251 -1.050463 -32.566612 31.318708 9.889706 5.830824 -3.963810 -0.119880 27.882959 -64.831833 6.156622 -78.494606 -16.500467 -27.196957 -18.823118 16.596415 26.623222 9.494823
 -31.571962 -16.344913 25.054157 -8.906620 1.518456 -3.436947 -3.069438 -8.042921 22.788910 -42.477989 -2.173260 -26.456709 -36.052509 -37.866806 -7.308656 10.384052 23.360729 4.354471
 -9.079484 3.403594 -22.580845 19.430025 9.016349 2.058580 -1.094250 1.338642 13.830222 -34.013092 5.155004 -51.185963 -4.912672 -11.128716 -8.911288 8.757577 14.318676 5.356443
 -6.919477 62.887623 -6.543633 -59.228615 26.196350 86.529297 -28.202250 5.830564 -38.696571 42.174694 -25.438032 108.504967 9.285543 23.717068 -60.749500 -62.172539 -47.747444 -45.170105
 23.824667 64.140465 -98.328407 32.903713 43.163517 40.479748 -11.129375 15.469389 -15.768773 -16.895069 6.991055 -78.833939 38.671265 31.354050 -39.271721 -22.492683 -14.138266 -14.474679
 -29.200125 -2.443373 3.063086 -1.437018 -7.762432 27.594940 -8.368125 -0.800440 10.554002 -15.355679 -7.122551 33.617687 -13.488727 -13.860142 -21.522333 -0.756901 2.275065 -1.885041
 -17.337738 9.572584 -134.670868 117.268456 -4.628720 31.516552 -1.957148 17.157501 34.292614 -72.175156 19.326921 -101.899254 34.418232 6.435136 -31.863163 34.320190 19.735220 25.459015
 23.345758 27.378956 44.462795 -65.406586 52.568581 -30.867729 -0.368348 -9.207051 -14.530561 -10.314940 -0.206671 -82.962204 -27.009264 -14.871374 7.840869 -23.882870 9.621436 -19.319321
 4.096430 -17.415632 -12.815025 -12.032946 -103.498169 -11.359574 6.265947 -10.712842 -12.514123 39.676933 3.252504 85.234222 -34.217030 19.593996 -42.672485 -18.429125 1.991560 33.959843
 68.959854 -15.655163 -20.564468 -8.069682 -12.869115 -18.248976 20.501581 0.193924 18.133049 78.683853 59.810619 -39.475395 -21.626595 45.439785 -18.101995 17.589331 16.747549 7.894787
 49.461269 -6.526571 35.651630 4.559970 -51.724262 59.956070 20.495478 11.273846 19.378052 28.442436 17.160048 36.667572 76.895973 -2.112132 -35.064678 26.855309 -40.708759 43.220303
 7.089618 -81.816269 -86.176361 29.107878 -28.542253 52.780029 -17.523489 -40.361931 -25.165762 6.445202 -34.193386 47.089149 56.192638 27.045942 -5.148416 4.245023 5.899564 21.386639
 10.382077 9.750285 -8.871105 -16.829220 36.616207 -13.141474 25.537048 25.280212 -12.920230 -74.389664 14.990106 58.420914 32.176758 -54.725227 31.890173 3.052172 -59.224178 -13.805720
 12.028762 52.740089 58.735397 -6.856197 -12.249356 67.876625 -38.398392 24.733906 19.588661 -24.413256 10.801586 64.862221 61.623508 -9.471945 -24.026648 34.508583 21.340267 -22.273811
 13.133646 9.932147 50.569946 15.847776 -22.468346 -41.555103 5.477727 45.877323 56.022392 -16.618273 -85.493721 11.598660 -54.100216 31.794735 -3.960550 -70.888306 -11.226031 37.803646
 -22.123943 35.535828 -42.692165 1.746522 -21.169296 -34.639790 8.255063 -17.967592 0.511503 42.367588 -26.286076 -20.452303 -63.321613 51.052841 -6.191469 -37.807632 67.846954 36.809769
 53.289692 -70.635323 -177.062424 26.623102 -2.783689 -91.846855 -43.414795 -54.954433 -25.860449 -25.585234 3.140367 -38.427029 -50.018246 30.316383 -81.620834 41.201214 -14.669919 -20.191423
 -4.264758 44.266933 57.198795 21.276308 0.583764 -44.837593 44.117889 -22.758942 29.649666 -69.823738 -55.611664 14.839518 -15.119945 21.947788 -32.494991 -76.395905 27.812227 -2.066619
 6.388977 0.381505 42.603546 -16.075243 -11.398650 54.204670 60.550838 35.111885 3.500545 29.857510 -11.631063 4.354891 9.099600 17.278309 36.480637 60.090668 -10.514428 65.896400
 -61.077831 -61.674938 48.757378 -11.382645 -2.817991 57.792217 29.974422 21.760265 -10.045153 13.707458 -27.682831 72.726509 -2.160626 -30.644459 11.555570 39.245438 -11.134613 9.611994
 -41.345943 -39.188141 -41.034935 1.394139 20.980978 13.110643 -3.090336 -1.610004 41.933338 5.996159 -74.605988 -30.428284 -22.214159 65.131538 20.629009 -6.828256 -14.948723 -0.335977
 -28.132309 -10.641318 27.512651 -30.744843 -38.108578 -27.578627 -7.831827 -22.945063 35.155952 3.034025 -16.142199 -84.910713 -27.728964 44.188213 21.812628 24.532238 16.478376 5.620090
 -22.433786 7.760186 75.685547 49.951191 34.617729 -45.291340 6.608810 18.693949 -29.945194 20.790333 -34.782391 48.629723 -6.372944 82.805565 -15.257424 -29.781010 -1.700647 -10.333982
 48.042423 -17.167465 -8.054269 7.558604 -4.503226 95.733727 -55.217606 -40.268490 3.640950 4.041795 -59.522270 -27.110905 -0.626179 -22.347036 18.859346 -30.237154 -9.670678 -10.021723
 -28.166382 -4.249818 3.794955 5.892022 3.648554 40.773113 5.700881 28.389172 -79.802460 -34.252014 -15.631963 -71.050545 -8.599068 32.760666 -32.351479 12.244724 -35.387291 -13.431346
 -54.455585 -23.813101 -23.046282 -29.498270 -27.929108 33.298592 5.866079 -13.053135 -12.028709 -0.847063 67.350922 -17.313898 -7.708169 6.276149 39.363247 34.938633 -8.971638 19.619478
 7.239784 6.517767 -26.929163 17.323778 21.836992 -54.281757 -35.000134 11.901070 40.346512 20.740301 57.906090 70.296448 42.623707 -20.180849 25.348848 59.604340 15.386476 -111.827415
 -29.601641 -58.504852 18.886259 70.391563 -47.877472 56.383465 20.398806 -10.184117 17.934067 -5.990464 42.046974 67.271217 38.732166 0.341533 -51.401024 -6.559621 -28.093237 25.709311
 59.860947 11.925380 35.455654 -9.547600 -37.082367 -8.633274 -14.711226 -30.840534 -54.173786 33.162231 -28.840405 -33.884621 70.591415 6.641864 -1.304465 -30.309284 -36.410770 0.748221
 10.090666 10.682446 63.814640 6.653484 52.033855 -22.795654 -1.690192 -70.270439 -60.743740 -0.074110 6.858082 -24.441967 51.251720 2.895670 16.786673 -13.310803 -8.264655 -4.493088
 52.546902 1.712302 27.126131 30.251366 -11.187585 -53.120724 6.015366 -16.344992 31.894239 55.344688 -52.602123 -6.774488 -45.553410 -64.597870 -57.743031 0.188093 7.969625 9.509920
 -15.968254 -7.856678 22.562311 77.529388 -18.436377 -27.807837 17.486689 -9.710160 1.264497 14.235588 18.956434 -40.464905 -3.690131 -29.056908 9.953691 -25.026016 28.118332 -14.716999
 23.435593 59.751469 89.761208 -18.829214 27.387526 -17.141016 -92.014839 -19.905201 25.424141 -3.396439 -24.771048 -17.154104 -9.230438 14.419539 -0.324805 -1.639731 -61.992630 44.906815
 59.720688 -45.861401 -17.689100 10.436084 62.456802 15.294069 -16.628048 4.591730 1.816553 -18.713348 -43.628994 17.210596 20.219557 -51.229805 -28.894976 -20.525282 -38.174915 -23.807251
 33.115406 9.212424 52.872753 -1.269070 -4.804600 62.512245 -65.346886 21.260601 93.535843 -34.134781 4.792787 14.504594 16.219740 13.185776 -32.131195 -89.163773 -0.027420 -26.822067
 -39.575817 32.832813 -10.816926 -33.272579 -44.953434 -17.028318 -10.301853 -64.044594 -65.674690 -26.738737 -0.960179 17.568623 54.959534 57.707561 5.525111 26.161406 16.128363 -2.516988
 -18.026232 -4.960598 -52.297543 30.679790 1.652396 42.223209 79.511475 -32.758190 -44.873714 -4.064198 36.525063 -21.583191 45.464729 -4.593486 -11.236878 -37.007713 -3.118084 33.693310
 44.546154 2.537847 16.914480 11.915747 29.808416 -67.442444 25.892208 -23.019083 -21.624210 -8.644758 -15.955569 20.173250 -10.032901 37.462555 2.303307 -1.516554 -24.618807 7.706351
 -50.081894 -54.761448 26.389347 26.345728 6.795853 4.731231 37.520679 -19.535030 -8.970076 1.999697 47.721924 89.980835 -10.932900 52.997852 54.638725 24.896910 -48.896606 3.420805
 13.595478 16.498344 -23.641890 31.390944 -2.669797 -14.578329 -14.029745 -75.698090 -4.928070 -73.273888 27.422781 34.410198 45.460693 -18.420084 23.879475 8.055128 2.144243 -44.507198
 -73.602249 0.179983 0.160932 -2.925410 -11.310295 -83.356445 -32.909904 -13.272019 44.225212 17.129490 32.279182 -7.597849 -7.648392 -0.989726 -66.159317 -31.742149 58.071178 -18.909122
 -15.951396 41.070946 38.866062 7.532961 6.526793 22.068573 -10.652081 52.911697 -22.272955 -12.910533 33.492218 46.083813 -33.356724 28.339375 42.115063 6.264217 34.987003 29.007963
 42.068817 19.939993 -9.801972 6.551320 -26.582005 8.394907 -0.716113 23.276413 39.142914 60.757450 0.817980 70.881630 19.653139 -64.194832 13.309386 51.664272 -11.696620 -11.388542
 -76.743263 -70.478073 55.206406 -37.588577 -45.998093 -6.030454 -25.593143 -20.624950 10.184389 -106.169380 5.165194 29.505121 98.956993 -44.566391 36.055653 25.287428 -52.119339 43.010269
 -8.623055 -11.338391 31.185644 -49.536255 3.865332 49.521366 -19.178202 7.552125 10.509767 31.036345 38.028366 -13.911484 -9.462045 -65.840843 38.411903 28.734306 -37.260429 14.604548
 -56.870068 35.428062 -61.267593 -4.904962 24.135763 -51.821079 12.889111 -26.119041 -1.282032 25.532290 9.796161 -0.456493 -25.926165 18.724283 -68.888229 24.387083 -57.047245 16.859234
 -7.052450 -33.111805 -68.426834 27.879343 15.551572 -0.460635 -30.367075 21.982412 -2.565671 -20.075130 -19.649363 -24.323444 -5.966026 40.832249 9.401803 -25.579920 -63.077942 -1.811914
 -15.984632 0.735407 7.375070 4.921291 3.782411 17.166170 10.062753 8.290339 -36.979420 -10.689900 12.951306 5.918043 32.390980 63.375069 70.514259 27.574362 -14.973063 7.591541
 -37.040287 16.748779 -34.084076 8.004622 21.915577 27.368690 -16.447632 -2.859845 19.094715 -70.076004 -3.760773 -70.634987 -25.817129 -31.807446 -43.370548 -3.707917 17.548353 -6.750469
 -76.892502 76.877640
 -77.285378 77.270531
 62.691223 -62.677383
 -65.314339 65.302818
 -67.258423 67.244301
 53.410110 -53.397694
 -74.969398 74.953995
 -95.975418 95.956367
 -44.143505 44.135406
 71.878967 -71.863602
 -87.844498 87.827026
 80.110863 -80.094055
 -48.557251 48.547081
 -88.164391 88.146500
 -76.100365 76.085258
 -44.210037 44.201786
 -67.886055 67.871872
 -56.304703 56.293144
 113.559708 -113.540192
