# Supplementary material for: AMS 3.0: prediction of post-translational modifications
Source: BMC Bioinformatics. 2010 Apr 28;11:210. doi: 10.1186/1471-2105-11-210 (PMC2874555; doi:10.1186/1471-2105-11-210)
Supplement: Additional file 2 — PTM predictor software with training data. PTM_Archive.tar.gz includes the predictor software binaries together with all trained ANNs in tar.gz compressed form. [file 1471-2105-11-210-S2.GZ › PTM_Archive/allempty/A/Anet2.dat]

 2
 90 2 2
 2.293218 -14.897532
 -0.000706 19.494520
 12.545302 30.143524
 1.359547 -8.250996
 -0.752588 -12.140513
 -7.292264 3.096470
 10.894968 -22.264641
 -3.559819 6.746970
 -10.456938 12.533616
 -1.185862 -0.242226
 24.511286 -31.118706
 -7.380980 34.009972
 10.664391 9.654048
 10.866977 0.306864
 9.008097 -14.294312
 3.058524 18.695715
 15.912519 -34.345104
 4.451093 -0.016618
 -26.633318 13.075097
 -14.056675 6.723566
 18.012606 -17.541050
 3.096187 5.030083
 -0.771956 -2.116751
 8.882254 1.731771
 6.621374 -10.442201
 -5.221822 -1.648885
 19.654377 -2.696330
 16.668707 6.186435
 -7.992496 3.325274
 -1.487764 0.100694
 4.883129 2.094091
 -2.800073 -5.900795
 -7.699970 20.610037
 -12.122196 8.398798
 8.559323 -26.659651
 -3.054998 5.158528
 15.162288 6.437004
 -1.275283 12.525559
 -2.291597 1.702756
 -5.920259 -17.808281
 51.686359 -34.024551
 35.453144 -23.125154
 -19.405209 20.450386
 -12.807679 -12.568109
 -11.962100 15.867690
 61.570004 -23.321108
 4.974875 52.880112
 15.223344 -11.319324
 -10.853799 74.151993
 -29.451294 -8.673661
 -6.037332 -8.334826
 -2.680890 12.123336
 5.261928 -1.513653
 -24.685469 4.641521
 -2.101782 18.989555
 -0.554280 -29.582703
 3.012503 -12.062298
 -10.092402 10.448889
 -29.169292 41.819408
 2.912508 -24.809391
 -6.386341 -7.766929
 1.440966 -27.834709
 2.603877 -4.156214
 -7.412886 6.262540
 -8.025752 -14.606600
 18.555450 -14.477802
 13.494031 1.735961
 -0.267541 4.223003
 -25.925610 3.323931
 2.265942 -20.778603
 5.356782 -1.357358
 -0.644582 -7.814837
 -3.208990 -19.266418
 -1.930492 5.869048
 17.978144 -16.692297
 -3.028523 -11.229654
 10.855786 -11.776819
 -11.013643 18.241457
 1.032943 26.499828
 -15.777442 -4.736276
 2.380675 -10.190582
 -4.238879 3.082709
 10.491593 1.729054
 0.378268 9.513483
 9.614993 -20.826422
 -9.267786 -14.353639
 6.802763 -6.055090
 -9.057989 7.928423
 -8.425054 8.228531
 -7.168360 -2.831184
 -9.805876 10.606104
 14.557562 -14.556362
 -17.887058 17.885303
 -0.755908 0.756068
 2.293795 -14.899593
 -0.000165 19.492134
 12.546583 30.135181
 1.360731 -8.259260
 -0.751518 -12.148241
 -7.291290 3.092479
 10.895956 -22.270063
 -3.559268 6.744385
 -10.455755 12.526646
 -1.184786 -0.248703
 24.511187 -31.118036
 -7.380982 34.009911
 10.665831 9.644974
 10.868449 0.297519
 9.009309 -14.302395
 3.059544 18.689114
 15.912433 -34.344707
 4.452157 -0.022441
 -26.633057 13.072939
 -14.055457 6.715410
 18.013563 -17.546741
 3.097285 5.023731
 -0.771090 -2.120832
 8.882817 1.729151
 6.621528 -10.442657
 -5.221486 -1.652196
 19.655462 -2.702465
 16.668650 6.185771
 -7.991777 3.321523
 -1.487013 0.096940
 4.883443 2.093609
 -2.799728 -5.901461
 -7.698832 20.602222
 -12.121139 8.391154
 8.560211 -26.666752
 -3.054203 5.154447
 15.162646 6.435580
 -1.274018 12.516462
 -2.291436 1.701582
 -5.919344 -17.813999
 51.686668 -34.026028
 35.453667 -23.128036
 -19.404202 20.444311
 -12.806836 -12.573390
 -11.961566 15.864481
 61.570293 -23.322247
 4.975389 52.877556
 15.223703 -11.321392
 -10.853344 74.149689
 -29.450348 -8.679642
 -6.036759 -8.339457
 -2.680310 12.118868
 5.262860 -1.518256
 -24.684582 4.637617
 -2.101161 18.987127
 -0.553573 -29.587902
 3.012964 -12.066236
 -10.091292 10.443371
 -29.168955 41.817585
 2.912998 -24.812630
 -6.385488 -7.770999
 1.441991 -27.839888
 2.604764 -4.161824
 -7.412298 6.258316
 -8.025482 -14.608659
 18.555807 -14.479632
 13.494886 1.731516
 -0.267298 4.221935
 -25.925020 3.320340
 2.266650 -20.783552
 5.356976 -1.358726
 -0.644279 -7.816946
 -3.207764 -19.273880
 -1.929308 5.861899
 17.979095 -16.697983
 -3.027821 -11.234051
 10.856176 -11.779697
 -11.012899 18.238169
 1.033164 26.498409
 -15.776416 -4.742606
 2.381182 -10.192869
 -4.238314 3.080309
 10.492467 1.723036
 0.378930 9.508693
 9.615500 -20.830416
 -9.267014 -14.358799
 6.803234 -6.058261
 -9.056852 7.922059
 -8.424622 8.225513
 -7.168068 -2.834524
 -9.804441 10.597590
 14.557806 -14.556606
 -17.883671 17.881914
 -0.745203 0.745363
