# Supplementary material for: AMS 3.0: prediction of post-translational modifications
Source: BMC Bioinformatics. 2010 Apr 28;11:210. doi: 10.1186/1471-2105-11-210 (PMC2874555; doi:10.1186/1471-2105-11-210)
Supplement: Additional file 2 — PTM predictor software with training data. PTM_Archive.tar.gz includes the predictor software binaries together with all trained ANNs in tar.gz compressed form. [file 1471-2105-11-210-S2.GZ › PTM_Archive/allempty/A/Anet20.dat]

 2
 90 20 2
 19.563169 -48.527527 -3.529820 -10.835493 19.937548 15.544114 28.639517 -21.757902 8.219137 -53.931000 -32.211357 -19.472363 40.093723 -26.349129 11.718668 -6.727048 -18.883797 14.994235 -29.425697 38.345852
 -3.462141 -8.613651 -3.151512 -6.071166 11.852273 -18.790237 54.160126 2.157961 20.615429 -52.477989 37.260334 -33.713501 61.335911 -74.565887 23.588493 -107.898666 -9.242273 42.848751 19.877872 52.972630
 2.786457 14.430520 49.710129 -7.339172 -18.327057 16.534454 55.224182 13.339037 21.779272 18.500067 31.169064 7.137091 2.879671 8.608601 -6.771660 -11.230850 -25.824869 -80.554695 -30.837631 -22.664406
 -24.062239 -47.372448 11.266727 -15.122552 52.008202 -13.711239 39.357426 55.080364 0.428580 52.941650 34.103130 -7.737541 -1.392036 -4.480782 1.038751 -10.796221 26.157988 40.803257 30.216997 0.497874
 -26.397148 -18.937241 -15.546769 53.224987 62.153557 -2.537322 -30.326439 -46.868168 -3.283662 -64.505051 -18.404776 -25.025351 -9.023788 -57.032967 -3.957331 -7.195503 -48.221092 14.492961 -74.304482 47.806309
 -73.440994 33.960022 -5.607471 -47.172363 -32.120750 28.434246 -14.971844 3.453525 9.459685 55.966854 -61.144279 -49.536907 -15.928541 18.955318 -16.798401 -19.947979 -101.397705 47.058979 53.985138 -6.371487
 34.578934 -7.572609 23.689577 3.620523 4.788754 5.439543 13.841848 -17.620895 5.500462 83.700714 -6.799190 5.526676 -2.115078 48.099457 17.233200 112.514328 -28.805510 -13.429029 -45.047680 3.432168
 78.329140 -32.242954 -23.360027 37.044964 21.222281 19.940493 22.273882 -9.193629 22.214220 19.764309 1.799949 20.337763 21.559828 -48.272877 -11.052245 11.523525 39.729469 37.377228 36.210609 15.581317
 34.860382 21.285334 -8.546263 7.433264 -14.154296 5.195451 -42.133614 12.400924 41.402592 1.561996 67.123604 33.001358 4.958795 -33.981930 -5.250789 -43.561821 87.643166 7.676784 19.455502 83.866592
 13.941590 37.475216 -6.212616 -22.284744 -4.774052 14.362817 -8.072840 -19.765419 13.706541 19.153475 5.772181 -37.661823 -10.683162 -45.552181 11.058136 -2.000282 -24.070639 25.417799 36.956024 -19.022207
 17.481564 0.638353 4.424687 -79.562607 28.018757 -51.528858 52.021015 71.772995 24.078087 32.200134 -64.504807 -30.653692 -11.632178 7.520798 -3.569673 38.569782 29.660139 37.625874 -60.943832 60.614674
 13.320546 28.258619 22.582832 18.599382 43.750362 22.816774 -60.344456 26.822264 -20.190813 60.464851 21.202129 12.554566 23.945824 25.775724 3.739845 -29.808201 20.811266 -74.668007 -37.404079 26.944767
 25.157057 14.746502 -49.655277 0.382309 -25.873034 31.835238 27.453066 -35.351173 -12.718029 1.763477 -58.419655 -15.605699 -17.966394 15.878665 -24.234745 16.396358 -1.773196 -30.544516 62.569149 25.731152
 28.784039 13.385303 -46.084629 -19.415384 -17.513920 5.226661 -62.899208 11.970814 -30.278610 14.134354 -33.675346 1.910123 -9.205918 -29.972118 -6.369852 -7.855616 16.342926 -61.150372 -54.590046 36.032063
 -31.297710 -30.056454 -4.090012 6.195416 18.189770 30.855761 78.327538 1.964484 -31.198423 -4.691378 57.801899 33.526058 -40.230705 -53.699650 -49.610554 -33.484341 -14.402265 37.386524 -3.166569 -20.317078
 49.400074 6.900208 14.282623 48.312031 -0.640966 38.154545 -13.402697 -17.575527 -8.551474 23.303381 -97.782288 -37.300373 -46.709797 -45.240330 -18.100359 -24.154715 32.049038 20.804867 -17.607761 -57.822487
 7.655631 48.637363 -7.162571 -47.512901 -58.596172 -75.108269 69.502869 67.483971 16.534843 -40.438118 -12.849343 47.347343 -92.198853 3.415847 -0.584088 63.075008 -14.623760 -25.921791 22.561882 28.771332
 -16.733725 41.655781 26.272240 -5.437179 58.061443 -61.480701 1.167248 -15.907838 20.754829 40.863430 -38.979465 -3.004196 -9.153229 7.341485 -1.391845 40.165394 -13.428709 -26.066311 -0.391392 31.486698
 -17.542496 -65.117203 -44.103367 7.176367 44.567852 2.506482 -68.240234 34.937511 18.393774 -44.600765 8.165356 8.814061 25.530222 14.122345 21.233082 -44.446766 5.005987 2.457694 -23.631205 -27.208601
 -11.998466 36.859890 -24.238857 -12.285202 35.180202 19.484604 -50.579285 3.557959 4.066115 -25.900778 -52.698338 -23.352261 -11.805244 20.232895 -4.010732 8.320475 -46.237080 -35.512077 -48.463497 15.454125
 -19.160290 -36.597904 53.860504 -13.543336 -66.189133 -5.668060 36.662857 -3.370987 -27.295282 -37.885685 -12.459117 6.848684 12.768727 7.091430 -62.954865 91.232742 -8.301020 15.873987 -12.848135 -3.343167
 10.711759 -11.378063 22.071583 9.923903 -2.824600 14.855057 -10.207836 31.677231 -66.731575 4.547996 36.081047 10.549409 -58.424496 -23.872374 -15.377036 -121.299156 -16.260271 8.456125 29.805092 -2.807490
 30.434759 -62.391586 -5.494730 8.256635 -29.679523 -29.313370 -49.707535 2.558330 -14.119733 9.611898 17.376600 11.691704 -17.782171 -30.251574 -16.338518 28.369270 -61.194168 30.367910 38.485046 -11.174109
 1.102310 17.672119 56.626095 17.552910 -31.707542 18.023987 55.068134 -1.822219 16.386845 -19.985970 -72.361404 -7.091393 77.586006 2.675843 -66.263725 -5.136839 -83.645348 -15.589725 50.714031 -9.426759
 -41.532940 50.021473 1.042781 -44.155540 17.504065 -24.533060 9.249853 29.551235 -48.670986 39.497944 -27.978062 17.691027 -52.866402 -19.562452 -45.014500 -16.522657 -12.541609 3.419951 -13.678517 -29.089600
 -16.703527 63.104378 -17.002283 67.339516 0.939440 -124.971397 4.568158 18.716204 -8.125122 34.022823 23.183857 50.484829 -41.000587 -21.644041 -18.497219 -16.481846 6.401456 7.064697 -34.230049 48.391285
 -12.864983 -2.663563 -42.476162 -45.268429 34.915806 3.754981 43.300045 -15.277588 10.328998 25.872450 13.368716 20.413000 11.218519 98.437759 -17.037209 54.192062 1.133320 -8.614695 -66.140907 -33.193352
 30.767927 -70.781258 23.984875 -4.021307 13.352201 -24.845779 56.328053 -21.101683 -13.161492 57.931713 6.134710 45.345680 15.460537 60.694889 -3.012996 21.763142 5.027047 -22.008093 40.091824 4.886770
 12.100999 -23.994473 29.824263 1.178246 -17.052431 37.409340 -15.080691 -41.001434 14.602383 42.654121 48.045811 -7.420016 -14.124233 2.898599 -28.812323 -8.220087 22.855127 -5.108154 39.521240 65.927925
 27.953171 -4.368834 -11.336287 -23.153376 43.461464 -81.562027 6.633546 44.196865 -9.171872 21.350819 -15.878512 -48.689133 -37.806900 -0.105370 15.744408 -14.162249 19.155064 19.524338 -3.562698 -34.210468
 -16.902300 5.166124 -9.447752 -60.622982 38.688259 3.250423 39.757660 -44.329147 -6.409350 10.889107 -6.222739 18.619495 -11.900206 -16.651560 5.558449 -31.369556 0.338302 -43.250576 -68.842216 26.831585
 -6.497349 50.676609 -13.319098 48.813530 -23.367306 29.161816 28.246721 37.230453 -4.309131 -49.740543 -11.236555 -8.369965 39.336929 -21.420341 4.733202 -28.785458 24.735840 50.030571 -30.960058 -68.166840
 -32.306564 30.904840 -10.234267 20.486561 75.515190 -23.981733 34.525608 -7.930570 36.124653 -29.314631 5.957266 -36.836891 40.968628 -0.452588 -1.314724 -55.707645 -7.237181 -17.937841 5.109584 6.307958
 20.331017 40.576149 -22.052471 -25.666121 -21.350754 29.997334 -56.040306 20.914549 49.164860 -52.497173 31.564713 -19.861929 2.045889 3.820274 34.847767 -10.922744 -7.287360 -5.092377 -32.671009 0.894509
 61.133610 24.913742 6.352156 -10.000883 41.211895 -2.426130 55.506264 -34.952015 41.584129 -33.083759 -48.460129 1.050143 18.632977 5.659745 33.339104 20.342602 11.073435 36.338116 -39.406170 -14.157141
 -15.869443 -25.464151 0.409521 -10.274794 -6.931661 -24.150152 -8.982282 30.629847 0.095714 -20.290197 34.527081 -22.187286 -8.540843 -50.524227 -22.274717 -10.657951 -32.179447 18.038639 20.340080 -22.401960
 -10.242987 21.722670 -21.714460 -22.183683 -48.222855 -17.549128 0.078322 -60.541264 -17.754591 -28.793610 -7.917261 46.735138 -34.658691 -38.396332 34.162411 -10.004663 -26.379465 19.371883 26.731226 21.278959
 -35.208103 73.715897 40.378246 -5.291467 -10.890363 40.382065 -32.280991 -136.802979 25.843246 -6.002358 72.588768 -11.237686 -25.978168 10.007353 12.960361 -29.873936 56.739132 24.144550 -10.261148 2.601342
 3.097345 39.032974 12.449526 -51.120029 -50.672310 51.088070 3.707293 22.655149 -39.718163 10.786162 -32.167927 19.815176 13.045618 -30.612850 6.884357 4.950148 -8.038909 -5.025351 22.870316 -25.759977
 -33.220604 4.769342 -8.309448 -3.939435 18.482183 -19.868013 17.342657 35.562664 -1.532616 30.708515 27.561930 -19.610411 12.499858 51.932297 -48.501888 -4.654765 75.924370 12.628037 -43.125793 46.352829
 -6.270799 6.332479 10.176447 -33.274487 -50.151691 29.010201 63.949127 -1.484204 31.957575 -35.964649 -15.778810 -16.087053 -37.538441 -26.495798 -5.307407 94.248192 10.704970 88.559334 3.371736 -8.984292
 -6.969864 2.717085 10.601075 -11.516509 -28.038168 5.320219 34.588448 2.744296 5.139197 -18.700302 -14.791945 -12.760405 -11.336843 -7.238554 6.626316 63.635311 11.099281 73.223396 6.524145 -17.078814
 6.773417 5.637703 -3.207892 19.737411 2.854960 -8.701116 -45.051987 4.734913 -25.352688 9.986670 -1.350597 -8.231314 17.554071 28.351988 28.776037 -23.960632 12.783528 -42.603405 3.284048 -36.165562
 2.200604 4.607611 4.774710 12.278126 5.672546 -16.353233 15.205750 -2.301453 -26.455275 3.557008 -8.323357 -8.528085 11.744253 33.349110 21.061344 -17.588980 19.613312 10.865438 -16.269300 -13.625016
 5.637623 4.334336 -3.137523 10.289186 0.690930 -0.403313 -30.098217 3.021810 -10.139913 5.743203 1.426060 -3.850012 8.157077 14.268261 15.752051 -14.695493 6.463068 -33.377098 3.164157 -20.343153
 -2.996445 10.163124 5.238380 -46.380699 -71.511253 52.524078 50.282578 -0.467254 53.114685 -46.499767 -13.044567 -19.722670 -54.875412 -44.852009 -9.232673 116.685913 7.101879 67.482597 12.815072 -17.863018
 14.769385 12.889275 -17.396177 -14.194160 -43.135563 53.731400 -81.693604 7.667063 37.396183 -13.440015 10.882186 -10.208244 -26.490639 -26.474545 9.551588 27.617704 -4.452784 -98.834824 30.657293 -47.002602
 -5.211604 -0.528017 8.125093 3.800064 -4.505117 -10.067384 12.285405 3.780801 -10.967365 -2.372489 -8.569753 -4.906847 6.610373 5.094440 8.777429 25.008848 6.951922 44.905685 5.018772 -10.518774
 2.844352 -4.567676 -9.526852 37.513802 13.405825 -13.521898 -141.590561 23.148010 -27.640182 29.280880 11.876520 5.076900 41.655293 0.760978 26.752554 -15.624138 -15.885395 -85.187935 55.606335 -55.169403
 21.642157 22.472576 -11.393989 -22.478653 -28.643560 42.986881 37.417664 -18.976841 25.206547 -21.388622 0.757768 -17.818022 -40.739616 23.299877 11.523324 -28.409927 28.600788 -67.521973 -43.529823 -8.283628
 -48.351624 31.753794 -12.174689 -6.006370 -4.105104 -29.033587 -21.339062 -63.566471 -22.236818 -11.274715 9.024920 -3.726195 70.791435 16.651686 -7.705979 14.036038 26.312597 40.763443 -39.430584 53.370674
 17.255678 22.976337 -55.691296 74.192581 -8.513919 20.280291 -13.131545 9.611336 11.151026 26.238108 82.236313 27.403551 14.582681 -1.780766 -27.045727 -25.947292 16.393221 19.147081 -72.543716 76.764587
 -40.269051 -31.103859 4.087925 21.023560 -2.443773 -26.713062 -11.079460 -35.427811 -22.407066 3.834691 5.566939 23.704737 -27.930086 -26.577578 11.269389 -31.345129 9.396926 -82.046097 1.113250 35.089928
 -49.693623 32.139671 -13.564946 -61.023125 23.276459 -12.847978 -54.834381 -19.551657 -13.154138 33.240883 -8.687444 46.901115 42.950871 22.331074 24.946667 1.942202 -61.124569 86.142502 -23.217396 -21.784929
 18.163496 -17.328249 -31.577719 10.751347 -23.884039 -33.807693 -22.195505 -35.901630 -21.254082 -12.399001 -23.901287 18.778112 -23.200603 44.747387 -11.823009 -55.349590 -63.794571 37.107407 5.764697 1.699391
 11.108253 -8.946212 13.574867 2.241716 -33.493279 6.359045 -30.291651 10.328848 4.575452 -1.013086 60.463417 -15.705764 -4.618066 -54.914852 7.502549 46.182346 47.423481 17.741291 -10.686793 -1.367722
 9.163486 -16.483292 -6.688440 2.143114 -9.613401 -5.160249 -1.519950 9.456916 19.866737 14.479191 -10.928644 16.514929 -4.981187 3.862507 5.433719 25.210667 39.428169 -19.512514 -20.115412 -14.284726
 -42.751041 -25.654568 8.542089 7.270310 -14.713274 -49.575111 -23.451550 -7.229286 -36.286610 20.090340 -56.024227 -25.454943 55.067272 -17.660820 23.910627 -43.685955 -23.220354 -24.457636 34.901577 -83.932549
 30.190535 -3.495767 -47.626759 10.745310 -70.883400 -13.510860 -47.339035 -34.326233 -10.658944 41.963146 -8.550734 4.307901 38.993408 40.309612 -12.962193 -138.341080 -5.749707 -17.072550 -12.978015 -31.228575
 -11.422292 -13.401960 -8.449208 60.369331 -52.140137 -17.869675 -9.498683 14.591003 14.494218 -45.504208 46.118420 -24.970840 11.428267 -36.066223 -13.360504 77.334625 21.016388 7.321897 34.482769 -18.037762
 29.130136 -26.987591 -14.054020 33.238262 45.439266 3.490984 18.897657 4.190665 -5.496002 -11.466276 29.577974 8.439970 27.944502 29.509506 -11.558145 -1.237903 12.042068 -74.117805 64.245415 8.970835
 13.316897 -52.236439 9.122447 -12.498045 -33.631248 -27.357927 -18.765682 -46.085712 -24.883493 -33.188740 -0.247491 -4.221767 -28.699150 33.564716 -8.959274 40.405704 59.098911 45.941963 -45.339020 68.880951
 -11.167447 -23.843721 51.372120 14.266528 8.764406 4.355918 -60.939362 -9.588577 50.617477 5.940188 39.640713 -39.303123 21.593702 -47.901295 5.211105 -11.118954 -55.315449 45.436089 32.449837 27.291529
 -61.989613 -27.874916 20.574274 -9.384580 48.102592 -21.083763 -24.820534 -45.227505 38.463467 2.764444 -4.183478 -29.783487 3.835297 39.022755 2.316510 15.316065 -26.570103 -98.679192 -25.372463 -14.288591
 55.880775 40.670677 40.662533 -13.618461 6.662655 -13.131037 -17.666378 1.034258 -21.627724 45.458607 1.843960 12.590751 -37.482914 21.057163 13.821622 51.998051 9.225919 2.711736 20.110388 69.223412
 -49.267960 -4.024074 -39.818005 -37.330605 -18.477947 -16.064083 90.936600 -70.367630 -13.810123 13.584837 -29.426632 -0.619181 -15.339251 -50.512619 -18.734762 25.216393 -32.134617 19.046181 -9.233128 -91.661377
 31.747435 -56.608341 11.861010 -20.288824 26.766941 30.453363 13.421442 -15.529146 33.587185 33.478180 10.136025 7.694216 -9.814823 -34.345982 -15.780869 47.641449 -33.658821 7.232669 -10.613480 -3.490432
 -9.564479 68.351280 0.303815 11.242610 3.448579 -16.949274 25.847466 13.894543 10.211253 -14.564504 -33.025921 -22.521244 -3.122211 30.928936 5.885532 -40.638065 20.004005 -15.668681 23.240643 -32.043053
 22.338860 34.263435 1.333156 23.660816 -21.827267 4.787549 -93.993874 -9.739566 4.969900 59.345814 66.048943 44.629158 -68.133545 10.849771 7.209990 -51.257912 49.831673 49.201511 -30.280457 -7.318468
 -11.405894 -23.351194 -10.319132 7.635350 -12.215513 -31.890196 -42.769497 -28.246264 -29.063112 -25.045790 -20.162718 54.405663 30.763975 34.572590 9.685214 54.130348 -8.379793 33.928425 -52.726234 -7.191720
 -32.071873 -10.363643 -40.863449 -10.766906 -31.769135 54.919037 -10.590236 40.946121 -57.787510 -0.790116 -36.909512 21.218990 -34.487904 -40.085815 -34.629826 -8.291661 29.400612 -43.457760 -6.219009 0.430314
 -38.178371 14.556600 -33.549702 16.248932 -4.012051 21.870298 -27.168831 37.617588 -9.658078 21.776924 -14.501674 19.664108 17.689022 4.143505 -13.585701 52.410759 -4.431405 24.385441 7.636752 28.687336
 -31.329052 -23.370649 -18.617107 31.463655 -5.346068 2.524235 17.240606 -17.599352 -36.307682 -24.976141 21.279320 -11.088082 -2.452253 -14.842499 10.764734 25.604609 16.459944 44.964725 57.401485 -101.510796
 -39.624008 -22.776712 18.155474 52.335339 -32.759270 61.181877 -21.545183 37.497158 -22.026705 36.576077 14.022252 1.299656 40.202934 -30.444738 9.135710 16.430918 6.823081 -42.392082 -28.489899 -10.150166
 4.976388 -43.607407 40.537174 -16.538010 -17.207287 21.087984 22.738161 -27.478870 -31.270130 -92.776649 33.904732 -3.373922 -39.295467 -28.228846 7.874557 68.780533 -7.319636 -43.160969 35.661469 -3.438866
 -38.014622 -27.564375 -23.826418 -13.434583 -2.418209 17.338863 3.537402 1.425370 -7.809834 -8.442973 11.477880 36.315876 -47.435558 -19.992414 32.755928 -32.524078 4.047018 32.176521 -17.461279 -19.439594
 30.691040 -9.184298 31.306194 1.074264 -58.281963 28.641935 65.616997 -71.563354 24.152676 -7.068123 -22.919270 -31.786667 27.939581 28.456720 -19.447941 17.816441 8.918300 -31.365314 -13.223429 -23.081812
 -29.163412 83.698235 -30.846256 -14.961130 -28.863930 -56.780781 -28.777245 7.257684 -33.897083 8.656288 22.115698 -29.518320 -6.933683 28.988337 -17.857388 -62.605732 21.521494 -17.071762 -5.689349 -5.515178
 -46.634933 -14.019553 21.772064 9.634241 -10.458004 1.262281 -14.073190 54.826645 -2.406521 17.558458 55.204056 -6.528678 15.249431 4.228753 -43.229725 -43.877060 -6.695199 -1.980567 49.011543 5.583952
 -4.848872 -14.879934 -21.958883 -18.745108 16.468592 -24.072842 -47.422802 5.499052 -41.280800 20.211363 8.601185 33.138676 -49.599850 2.517018 0.626812 -3.821546 0.707818 26.603838 -12.639634 -23.047628
 -43.651833 -8.602776 -38.044373 -28.171207 -9.731497 9.879155 28.908840 -47.714474 -22.451199 -36.925507 4.691067 -4.639834 13.049086 -15.684187 -40.154720 30.953417 -5.051842 27.218393 41.360901 21.671450
 -43.628643 55.595669 -21.528095 -40.560253 79.062241 9.699589 15.693039 42.856609 4.146581 -24.753016 -57.672440 8.460179 -0.684623 5.967300 -27.416803 -42.793446 -29.470932 16.107107 -3.213099 -23.137686
 4.554587 17.211611 11.991242 -32.574459 -30.462809 20.118181 22.646465 -20.545164 -1.142864 18.010567 6.461693 -37.979382 7.858153 2.497653 35.389332 -23.972849 -10.189169 15.515860 -6.798413 39.418358
 21.716967 52.767357 23.839817 -58.132420 62.824055 -41.371708 15.176086 0.753062 -10.512732 26.536633 -3.597902 -20.719101 15.988318 -3.324005 20.047958 6.782788 22.256416 -58.018761 89.055176 5.471927
 -14.429218 15.852669 4.489340 -26.621330 14.742364 33.897526 36.719818 -18.052113 -16.744152 7.368215 -60.501698 -17.891384 55.339249 18.309132 -20.130737 68.078842 -22.852388 79.691353 -80.229698 36.980759
 -42.025085 29.029381 12.660221 52.420948 8.564082 -23.903290 -27.700920 13.683819 4.970559 6.255261 14.341020 -19.100903 -38.349701 30.541451 28.888708 81.157173 26.250608 -17.245522 -42.904350 -51.054173
 -20.788647 -18.239822 -37.919529 -10.248592 60.640984 26.309875 13.837730 -23.449413 -22.441967 77.158653 -98.248825 9.124455 33.761543 -18.182640 -53.670162 17.829300 35.583294 -4.361938 -58.736687 20.997387
 -5.162645 2.577047 -13.414610 22.832859 -15.500711 -62.960667 46.272556 13.816882 -6.569798 -0.974087 62.367428 20.921986 -4.092372 16.447672 -18.553848 -33.204304 2.317342 11.783583 38.817551 -6.386043
 49.353741 -0.285750 -15.748540 -18.863798 6.984091 -14.888248 -16.275717 31.098497 3.646230 21.261436 2.223615 20.478437 -29.919703 -36.553452 -20.116896 -41.459465 -6.838305 -24.623043 -12.548362 -53.363106
 61.303349 -6.467906 49.218513 37.462524 -91.310730 -92.296501 -40.090267 -20.378239 -45.410992 -24.822683 40.758984 -42.184399 -73.518959 -10.214111 -25.860542 3.537297 -56.918011 -37.540096 59.492802 -55.612690
 6.360266 9.587986 -5.032461 4.917225 -23.118595 5.835274 -33.499962 0.680350 -14.532453 -7.259494 -9.392527 -20.950247 -1.814082 22.108843 30.929144 1.349362 19.358418 -35.474659 -1.183467 -52.068184
 -75.966118 75.965721
 -66.248886 66.248383
 38.485313 -38.485203
 -66.865059 66.864471
 -67.499481 67.499046
 -52.964558 52.964195
 57.109398 -57.109264
 -97.111389 97.110764
 -98.918854 98.918289
 -69.137428 69.137093
 -43.938210 43.937820
 -55.567387 55.567066
 -81.968842 81.968239
 -72.072655 72.072495
 -67.385849 67.385620
 53.204964 -53.204849
 42.654659 -42.654434
 91.803131 -91.802513
 -73.167587 73.167511
 71.614120 -71.613640
 104.017220 -104.016449
 19.563171 -48.527512 -3.529820 -10.835495 19.937613 15.544115 28.639509 -21.757898 8.219139 -53.928146 -32.210716 -19.472359 40.093723 -26.349131 11.718670 -6.727511 -18.883801 14.994233 -29.425694 38.345856
 -3.462141 -8.613626 -3.151513 -6.071167 11.852366 -18.790236 54.160110 2.157962 20.615433 -52.474026 37.261227 -33.713493 61.335911 -74.565887 23.588497 -107.899315 -9.242275 42.848743 19.877876 52.972633
 2.786457 14.430568 49.710121 -7.339318 -18.327000 16.534456 55.224155 13.339039 21.779276 18.503847 31.169781 7.137092 2.879670 8.608600 -6.771659 -11.231408 -25.824360 -80.554695 -30.837627 -22.664402
 -24.062235 -47.372410 11.266726 -15.122697 52.008232 -13.711238 39.357403 55.080372 0.428580 52.944168 34.103565 -7.737540 -1.392036 -4.480783 1.038751 -10.796574 26.158497 40.803261 30.217001 0.497874
 -26.397146 -18.937218 -15.546771 53.224842 62.153584 -2.537322 -30.326452 -46.868160 -3.283662 -64.502693 -18.404379 -25.025347 -9.023790 -57.032970 -3.957331 -7.195830 -48.220581 14.492963 -74.304466 47.806305
 -73.440987 33.960033 -5.607472 -47.172466 -32.120743 28.434248 -14.971851 3.453525 9.459687 55.967991 -61.144115 -49.536900 -15.928543 18.955317 -16.798397 -19.948126 -101.397354 47.058971 53.985146 -6.371486
 34.578941 -7.572584 23.689573 3.620482 4.788833 5.439543 13.841835 -17.620892 5.500463 83.704414 -6.798398 5.526677 -2.115079 48.099453 17.233204 112.513748 -28.805367 -13.429031 -45.047672 3.432168
 78.329155 -32.242935 -23.360031 37.044849 21.222277 19.940495 22.273872 -9.193627 22.214224 19.765154 1.800032 20.337767 21.559824 -48.272884 -11.052244 11.523432 39.729885 37.377232 36.210617 15.581317
 34.860390 21.285355 -8.546265 7.433225 -14.154285 5.195452 -42.133625 12.400926 41.402599 1.562811 67.123749 33.001366 4.958794 -33.981937 -5.250789 -43.561935 87.643303 7.676782 19.455505 83.866585
 13.941592 37.475262 -6.212617 -22.284887 -4.774016 14.362818 -8.072865 -19.765415 13.706543 19.156273 5.772677 -37.661816 -10.683164 -45.552185 11.058137 -2.000680 -24.070129 25.417795 36.956032 -19.022205
 17.481565 0.638379 4.424686 -79.562691 28.018791 -51.528851 52.021000 71.773010 24.078091 32.202339 -64.504387 -30.653688 -11.632180 7.520797 -3.569673 38.569454 29.660435 37.625874 -60.943825 60.614670
 13.320548 28.258648 22.582829 18.599287 43.750404 22.816776 -60.344475 26.822268 -20.190809 60.467453 21.202625 12.554568 23.945820 25.775723 3.739846 -29.808586 20.811607 -74.668007 -37.404072 26.944769
 25.157061 14.746564 -49.655285 0.382218 -25.872927 31.835239 27.453032 -35.351166 -12.718027 1.768879 -58.418526 -15.605697 -17.966398 15.878664 -24.234741 16.395517 -1.772881 -30.544519 62.569157 25.731155
 28.784042 13.385365 -46.084637 -19.415480 -17.513815 5.226661 -62.899242 11.970816 -30.278606 14.139654 -33.674240 1.910124 -9.205920 -29.972120 -6.369851 -7.856438 16.343250 -61.150379 -54.590038 36.032063
 -31.297707 -30.056402 -4.090013 6.195372 18.189865 30.855762 78.327507 1.964487 -31.198420 -4.686901 57.802864 33.526066 -40.230713 -53.699654 -49.610546 -33.485050 -14.402115 37.386517 -3.166566 -20.317076
 49.400078 6.900224 14.282621 48.311947 -0.640942 38.154549 -13.402707 -17.575523 -8.551472 23.305113 -97.781967 -37.300365 -46.709805 -45.240337 -18.100357 -24.154966 32.049316 20.804863 -17.607758 -57.822491
 7.655632 48.637417 -7.162572 -47.512924 -58.596081 -75.108253 69.502838 67.483986 16.534847 -40.433849 -12.848408 47.347351 -92.198837 3.415847 -0.584087 63.074326 -14.623676 -25.921787 22.561886 28.771334
 -16.733723 41.655788 26.272238 -5.437241 58.061451 -61.480694 1.167243 -15.907836 20.754833 40.864182 -38.979351 -3.004195 -9.153231 7.341485 -1.391845 40.165295 -13.428493 -26.066315 -0.391392 31.486698
 -17.542494 -65.117126 -44.103374 7.176349 44.567989 2.506482 -68.240273 34.937519 18.393778 -44.594757 8.166685 8.814063 25.530218 14.122345 21.233086 -44.447731 5.006050 2.457694 -23.631201 -27.208601
 -11.998464 36.859924 -24.238861 -12.285269 35.180260 19.484606 -50.579308 3.557961 4.066116 -25.897675 -52.697704 -23.352257 -11.805246 20.232893 -4.010731 8.319997 -46.236843 -35.512085 -48.463490 15.454127
 -19.160288 -36.597870 53.860497 -13.543405 -66.189026 -5.668060 36.662838 -3.370985 -27.295279 -37.880871 -12.458099 6.848685 12.768725 7.091430 -62.954857 91.231987 -8.300777 15.873985 -12.848133 -3.343167
 10.711761 -11.378016 22.071579 9.923809 -2.824496 14.855058 -10.207861 31.677235 -66.731560 4.553280 36.082146 10.549411 -58.424503 -23.872375 -15.377034 -121.299973 -16.259933 8.456123 29.805096 -2.807490
 30.434763 -62.391544 -5.494731 8.256541 -29.679504 -29.313368 -49.707558 2.558332 -14.119731 9.613529 17.376883 11.691706 -17.782175 -30.251575 -16.338516 28.369041 -61.193844 30.367907 38.485054 -11.174108
 1.102311 17.672146 56.626087 17.552847 -31.707539 18.023989 55.068119 -1.822218 16.386848 -19.985271 -72.361298 -7.091393 77.585991 2.675843 -66.263718 -5.136930 -83.645142 -15.589727 50.714039 -9.426757
 -41.532932 50.021500 1.042781 -44.155598 17.504053 -24.533058 9.249839 29.551239 -48.670979 39.497955 -27.978111 17.691031 -52.866409 -19.562454 -45.014496 -16.522636 -12.541409 3.419951 -13.678515 -29.089596
 -16.703524 63.104389 -17.002287 67.339485 0.939525 -124.971382 4.568151 18.716208 -8.125120 34.026695 23.184702 50.484837 -41.000595 -21.644043 -18.497215 -16.482466 6.401552 7.064696 -34.230042 48.391289
 -12.864981 -2.663516 -42.476170 -45.268517 34.915890 3.754981 43.300022 -15.277586 10.329000 25.876881 13.369629 20.413004 11.218520 98.437752 -17.037205 54.191380 1.133634 -8.614697 -66.140892 -33.193359
 30.767931 -70.781242 23.984871 -4.021331 13.352209 -24.845778 56.328045 -21.101679 -13.161490 57.932278 6.134818 45.345688 15.460535 60.694885 -3.012996 21.763058 5.027118 -22.008093 40.091831 4.886771
 12.101001 -23.994463 29.824259 1.178226 -17.052355 37.409348 -15.080697 -41.001427 14.602385 42.657593 48.046574 -7.420015 -14.124233 2.898599 -28.812319 -8.220642 22.855196 -5.108155 39.521248 65.927917
 27.953175 -4.368802 -11.336288 -23.153442 43.461487 -81.562012 6.633528 44.196873 -9.171870 21.352377 -15.878225 -48.689125 -37.806908 -0.105370 15.744410 -14.162476 19.155300 19.524334 -3.562694 -34.210468
 -16.902296 5.166157 -9.447754 -60.623028 38.688282 3.250423 39.757641 -44.329140 -6.409349 10.890410 -6.222489 18.619499 -11.900208 -16.651562 5.558450 -31.369751 0.338461 -43.250584 -68.842201 26.831583
 -6.497348 50.676655 -13.319100 48.813473 -23.367270 29.161818 28.246695 37.230461 -4.309130 -49.738476 -11.236145 -8.369963 39.336922 -21.420343 4.733203 -28.785772 24.736034 50.030563 -30.960052 -68.166847
 -32.306561 30.904882 -10.234269 20.486465 75.515297 -23.981731 34.525585 -7.930568 36.124660 -29.309574 5.958315 -36.836884 40.968620 -0.452588 -1.314723 -55.708431 -7.236849 -17.937845 5.109587 6.307959
 20.331018 40.576176 -22.052475 -25.666201 -21.350660 29.997335 -56.040321 20.914553 49.164867 -52.492504 31.565687 -19.861925 2.045889 3.820273 34.847775 -10.923470 -7.287077 -5.092378 -32.671001 0.894509
 61.133614 24.913769 6.352155 -10.000935 41.211956 -2.426130 55.506248 -34.952007 41.584137 -33.080700 -48.459488 1.050143 18.632973 5.659744 33.339108 20.342125 11.073614 36.338116 -39.406162 -14.157139
 -15.869441 -25.464138 0.409520 -10.274844 -6.931571 -24.150150 -8.982290 30.629850 0.095714 -20.285875 34.528004 -22.187283 -8.540845 -50.524231 -22.274714 -10.658633 -32.179272 18.038635 20.340084 -22.401958
 -10.242985 21.722712 -21.714464 -22.183748 -48.222870 -17.549126 0.078299 -60.541256 -17.754587 -28.793589 -7.917318 46.735146 -34.658699 -38.396339 34.162418 -10.004642 -26.379236 19.371880 26.731232 21.278957
 -35.208099 73.715912 40.378239 -5.291499 -10.890321 40.382072 -32.280998 -136.802948 25.843250 -6.000300 72.589203 -11.237684 -25.978172 10.007352 12.960361 -29.874258 56.739246 24.144554 -10.261147 2.601342
 3.097346 39.032982 12.449524 -51.120056 -50.672276 51.088074 3.707286 22.655153 -39.718155 10.787839 -32.167572 19.815180 13.045618 -30.612852 6.884358 4.949885 -8.038817 -5.025352 22.870319 -25.759979
 -33.220600 4.769373 -8.309450 -3.939553 18.482241 -19.868011 17.342640 35.562672 -1.532616 30.712048 27.562616 -19.610407 12.499856 51.932293 -48.501884 -4.655293 75.924789 12.628036 -43.125786 46.352829
 -6.270798 6.332494 10.176445 -33.274521 -50.151669 29.010202 63.949120 -1.484204 31.957579 -35.963356 -15.778548 -16.087049 -37.538448 -26.495800 -5.307406 94.247993 10.705079 88.559326 3.371737 -8.984291
 -6.969863 2.717110 10.601073 -11.516562 -28.038126 5.320219 34.588432 2.744297 5.139198 -18.698109 -14.791501 -12.760403 -11.336844 -7.238554 6.626317 63.634975 11.099466 73.223389 6.524148 -17.078812
 6.773417 5.637751 -3.207893 19.737309 2.855038 -8.701115 -45.052013 4.734915 -25.352684 9.990890 -1.349743 -8.231312 17.554068 28.351986 28.776039 -23.961277 12.783886 -42.603413 3.284052 -36.165558
 2.200604 4.607652 4.774709 12.278040 5.672611 -16.353231 15.205729 -2.301451 -26.455271 3.560540 -8.322641 -8.528083 11.744251 33.349106 21.061346 -17.589520 19.613611 10.865436 -16.269297 -13.625014
 5.637624 4.334362 -3.137524 10.289131 0.690972 -0.403313 -30.098230 3.021811 -10.139911 5.745441 1.426513 -3.850012 8.157075 14.268260 15.752053 -14.695835 6.463257 -33.377102 3.164160 -20.343151
 -2.996445 10.163137 5.238379 -46.380730 -71.511230 52.524086 50.282570 -0.467253 53.114693 -46.498554 -13.044322 -19.722666 -54.875420 -44.852016 -9.232671 116.685730 7.101982 67.482590 12.815074 -17.863018
 14.769387 12.889299 -17.396181 -14.194212 -43.135521 53.731407 -81.693619 7.667064 37.396191 -13.437856 10.882623 -10.208242 -26.490643 -26.474546 9.551589 27.617374 -4.452601 -98.834839 30.657297 -47.002602
 -5.211603 -0.528000 8.125091 3.800028 -4.505090 -10.067383 12.285396 3.780802 -10.967363 -2.370986 -8.569449 -4.906847 6.610373 5.094440 8.777431 25.008619 6.952049 44.905682 5.018774 -10.518772
 2.844353 -4.567654 -9.526854 37.513756 13.405860 -13.521897 -141.590591 23.148014 -27.640179 29.282787 11.876906 5.076901 41.655285 0.760978 26.752556 -15.624430 -15.885233 -85.187943 55.606342 -55.169407
 21.642160 22.472622 -11.393991 -22.478748 -28.643488 42.986885 37.417641 -18.976837 25.206551 -21.384659 0.758570 -17.818018 -40.739624 23.299875 11.523326 -28.410534 28.601124 -67.521965 -43.529816 -8.283626
 -48.351620 31.753805 -12.174691 -6.006485 -4.105127 -29.033583 -21.339069 -63.566463 -22.236814 -11.274710 9.024815 -3.726195 70.791420 16.651682 -7.705979 14.036081 26.313005 40.763443 -39.430576 53.370678
 17.255682 22.976355 -55.691303 74.192451 -8.513945 20.280293 -13.131556 9.611338 11.151028 26.238117 82.236206 27.403555 14.582679 -1.780767 -27.045727 -25.947247 16.393663 19.147078 -72.543701 76.764587
 -40.269047 -31.103807 4.087924 21.023485 -2.443647 -26.713060 -11.079489 -35.427803 -22.407063 3.840692 5.568220 23.704741 -27.930090 -26.577579 11.269391 -31.346073 9.397178 -82.046104 1.113255 35.089924
 -49.693615 32.139717 -13.564948 -61.023167 23.276590 -12.847977 -54.834404 -19.551653 -13.154136 33.246883 -8.686131 46.901123 42.950863 22.331074 24.946671 1.941244 -61.124439 86.142494 -23.217392 -21.784931
 18.163500 -17.328217 -31.577723 10.751305 -23.883907 -33.807686 -22.195524 -35.901623 -21.254078 -12.393008 -23.899979 18.778116 -23.200607 44.747387 -11.823007 -55.350548 -63.794430 37.107403 5.764700 1.699391
 11.108255 -8.946194 13.574865 2.241646 -33.493195 6.359045 -30.291662 10.328850 4.575453 -1.008968 60.464279 -15.705762 -4.618067 -54.914856 7.502550 46.181705 47.423733 17.741287 -10.686791 -1.367722
 9.163487 -16.483295 -6.688441 2.142994 -9.613385 -5.160249 -1.519953 9.456917 19.866741 14.480884 -10.928371 16.514933 -4.981188 3.862506 5.433719 25.210438 39.428589 -19.512518 -20.115408 -14.284724
 -42.751034 -25.654493 8.542088 7.270292 -14.713163 -49.575104 -23.451584 -7.229283 -36.286602 20.095226 -56.023148 -25.454939 55.067276 -17.660818 23.910631 -43.686741 -23.220289 -24.457640 34.901585 -83.932556
 30.190536 -3.495772 -47.626762 10.745235 -70.883377 -13.510859 -47.339043 -34.326225 -10.658942 41.964756 -8.550435 4.307902 38.993401 40.309608 -12.962193 -138.341309 -5.749455 -17.072554 -12.978013 -31.228571
 -11.422290 -13.401939 -8.449210 60.369274 -52.140007 -17.869673 -9.498696 14.591005 14.494220 -45.498219 46.119713 -24.970837 11.428265 -36.066223 -13.360502 77.333679 21.016592 7.321896 34.482777 -18.037762
 29.130140 -26.987522 -14.054022 33.238235 45.439259 3.490985 18.897623 4.190668 -5.496001 -11.466250 29.577951 8.439972 27.944498 29.509504 -11.558144 -1.237894 12.042166 -74.117805 64.245430 8.970837
 13.316899 -52.236385 9.122446 -12.498086 -33.631256 -27.357925 -18.765711 -46.085705 -24.883490 -33.188717 -0.247526 -4.221766 -28.699154 33.564713 -8.959273 40.405720 59.099052 45.941959 -45.339012 68.880951
 -11.167445 -23.843729 51.372112 14.266418 8.764524 4.355918 -60.939369 -9.588576 50.617485 5.946170 39.641960 -39.303116 21.593699 -47.901299 5.211106 -11.119884 -55.315063 45.436081 32.449844 27.291533
 -61.989609 -27.874920 20.574270 -9.384682 48.102715 -21.083761 -24.820538 -45.227497 38.463474 2.770425 -4.182224 -29.783484 3.835297 39.022751 2.316511 15.315131 -26.569748 -98.679192 -25.372459 -14.288590
 55.880783 40.670685 40.662525 -13.618532 6.662781 -13.131036 -17.666382 1.034259 -21.627720 45.464588 1.845241 12.590753 -37.482922 21.057161 13.821624 51.997108 9.226169 2.711735 20.110392 69.223404
 -49.267952 -4.024050 -39.818012 -37.330643 -18.477859 -16.064079 90.936584 -70.367615 -13.810122 13.588955 -29.425743 -0.619180 -15.339251 -50.512623 -18.734758 25.215738 -32.134476 19.046177 -9.233125 -91.661377
 31.747438 -56.608295 11.861008 -20.288830 26.766981 30.453365 13.421416 -15.529144 33.587193 33.479893 10.136404 7.694217 -9.814825 -34.345978 -15.780867 47.641174 -33.658806 7.232668 -10.613478 -3.490431
 -9.564477 68.351265 0.303815 11.242467 3.448664 -16.949272 25.847462 13.894544 10.211255 -14.559646 -33.024956 -22.521240 -3.122212 30.928932 5.885533 -40.638802 20.004515 -15.668683 23.240646 -32.043056
 22.338863 34.263447 1.333155 23.660809 -21.827230 4.787549 -93.993889 -9.739564 4.969901 59.347427 66.049294 44.629166 -68.133560 10.849773 7.209991 -51.258171 49.831696 49.201511 -30.280453 -7.318467
 -11.405893 -23.351200 -10.319134 7.635302 -12.215383 -31.890194 -42.769505 -28.246260 -29.063108 -25.039806 -20.161415 54.405670 30.763971 34.572586 9.685216 54.129395 -8.379631 33.928417 -52.726227 -7.191719
 -32.071865 -10.363628 -40.863457 -10.766951 -31.769129 54.919044 -10.590244 40.946129 -57.787502 -0.789476 -36.909409 21.218994 -34.487911 -40.085815 -34.629822 -8.291749 29.400770 -43.457767 -6.219005 0.430314
 -38.178364 14.556625 -33.549709 16.248875 -4.012043 21.870300 -27.168844 37.617596 -9.658076 21.777769 -14.501534 19.664112 17.689018 4.143504 -13.585699 52.410645 -4.431210 24.385437 7.636757 28.687336
 -31.329048 -23.370604 -18.617111 31.463560 -5.345984 2.524236 17.240580 -17.599348 -36.307674 -24.971685 21.280231 -11.088080 -2.452254 -14.842500 10.764736 25.603922 16.460276 44.964718 57.401493 -101.510796
 -39.624001 -22.776672 18.155470 52.335255 -32.759186 61.181881 -21.545204 37.497166 -22.026701 36.580387 14.023146 1.299657 40.202927 -30.444740 9.135712 16.430250 6.823364 -42.392090 -28.489895 -10.150164
 4.976389 -43.607384 40.537167 -16.538061 -17.207216 21.087986 22.738148 -27.478867 -31.270126 -92.773239 33.905449 -3.373921 -39.295475 -28.228848 7.874558 68.779999 -7.319457 -43.160976 35.661476 -3.438866
 -38.014618 -27.564365 -23.826422 -13.434636 -2.418160 17.338867 3.537395 1.425370 -7.809833 -8.440417 11.478408 36.315884 -47.435566 -19.992416 32.755932 -32.524475 4.047197 32.176514 -17.461275 -19.439594
 30.691044 -9.184271 31.306190 1.074201 -58.281971 28.641937 65.616982 -71.563339 24.152679 -7.067855 -22.919270 -31.786663 27.939583 28.456717 -19.447937 17.816422 8.918530 -31.365318 -13.223424 -23.081814
 -29.163408 83.698250 -30.846260 -14.961163 -28.863804 -56.780773 -28.777254 7.257685 -33.897076 8.661997 22.116953 -29.518316 -6.933684 28.988335 -17.857384 -62.606644 21.521605 -17.071766 -5.689348 -5.515177
 -46.634930 -14.019531 21.772060 9.634214 -10.458002 1.262281 -14.073201 54.826653 -2.406520 17.558798 55.204109 -6.528677 15.249429 4.228752 -43.229717 -43.877102 -6.695108 -1.980567 49.011551 5.583952
 -4.848871 -14.879889 -21.958887 -18.745226 16.468641 -24.072840 -47.422825 5.499053 -41.280792 20.214483 8.601776 33.138683 -49.599857 2.517018 0.626812 -3.822005 0.708235 26.603834 -12.639632 -23.047628
 -43.651825 -8.602762 -38.044380 -28.171242 -9.731392 9.879156 28.908831 -47.714466 -22.451195 -36.920715 4.692115 -4.639833 13.049084 -15.684188 -40.154713 30.952650 -5.051732 27.218390 41.360909 21.671453
 -43.628635 55.595692 -21.528099 -40.560307 79.062347 9.699590 15.693026 42.856617 4.146582 -24.747808 -57.671318 8.460181 -0.684623 5.967299 -27.416800 -42.794270 -29.470745 16.107103 -3.213097 -23.137682
 4.554588 17.211657 11.991241 -32.574562 -30.462759 20.118183 22.646439 -20.545160 -1.142864 18.013542 6.462268 -37.979374 7.858152 2.497653 35.389336 -23.973291 -10.188811 15.515858 -6.798408 39.418358
 21.716970 52.767399 23.839813 -58.132504 62.824074 -41.371700 15.176064 0.753063 -10.512730 26.538176 -3.597635 -20.719097 15.988317 -3.324005 20.047960 6.782570 22.256716 -58.018761 89.055191 5.471928
 -14.429216 15.852695 4.489339 -26.621386 14.742393 33.897533 36.719803 -18.052109 -16.744148 7.369868 -60.501373 -17.891380 55.339241 18.309130 -20.130735 68.078598 -22.852200 79.691360 -80.229683 36.980755
 -42.025078 29.029396 12.660219 52.420921 8.564145 -23.903288 -27.700928 13.683821 4.970560 6.258206 14.341655 -19.100899 -38.349697 30.541449 28.888712 81.156708 26.250711 -17.245525 -42.904343 -51.054173
 -20.788643 -18.239799 -37.919537 -10.248646 60.641087 26.309877 13.837716 -23.449409 -22.441963 77.163597 -98.247765 9.124457 33.761536 -18.182642 -53.670155 17.828516 35.583477 -4.361939 -58.736679 20.997391
 -5.162644 2.577065 -13.414612 22.832825 -15.500701 -62.960659 46.272549 13.816884 -6.569798 -0.973332 62.367565 20.921989 -4.092373 16.447670 -18.553846 -33.204411 2.317469 11.783581 38.817558 -6.386043
 49.353748 -0.285728 -15.748542 -18.863844 6.984151 -14.888247 -16.275730 31.098501 3.646230 21.264393 2.224237 20.478441 -29.919706 -36.553455 -20.116892 -41.459930 -6.838143 -24.623047 -12.548360 -53.363102
 61.303352 -6.467863 49.218506 37.462425 -91.310692 -92.296486 -40.090290 -20.378235 -45.410984 -24.820269 40.759438 -42.184391 -73.518974 -10.214112 -25.860540 3.536942 -56.917675 -37.540100 59.492809 -55.612690
 6.360267 9.588054 -5.032463 4.917079 -23.118484 5.835274 -33.500000 0.680353 -14.532451 -7.253485 -9.391311 -20.950243 -1.814083 22.108841 30.929148 1.348443 19.358927 -35.474667 -1.183461 -52.068176
 -75.966133 75.965736
 -66.249901 66.249397
 38.485306 -38.485195
 -66.865044 66.864456
 -67.499496 67.499062
 -52.964565 52.964203
 57.109390 -57.109257
 -97.111404 97.110779
 -98.918869 98.918304
 -69.137779 69.137444
 -43.938313 43.937923
 -55.567394 55.567074
 -81.968842 81.968239
 -72.072662 72.072502
 -67.385864 67.385635
 53.204895 -53.204781
 42.654770 -42.654545
 91.803139 -91.802521
 -73.167603 73.167526
 71.614105 -71.613625
 104.016197 -104.015427
