# Supplementary material for: AMS 3.0: prediction of post-translational modifications
Source: BMC Bioinformatics. 2010 Apr 28;11:210. doi: 10.1186/1471-2105-11-210 (PMC2874555; doi:10.1186/1471-2105-11-210)
Supplement: Additional file 2 — PTM predictor software with training data. PTM_Archive.tar.gz includes the predictor software binaries together with all trained ANNs in tar.gz compressed form. [file 1471-2105-11-210-S2.GZ › PTM_Archive/allempty/A/Anet22.dat]

 2
 90 22 2
 3.365719 -14.310245 15.139998 -5.643034 -24.554394 -10.856136 21.487562 -46.584045 -24.271151 1.842152 -22.533663 21.918863 -27.602024 -39.646545 16.219122 3.217830 11.718948 8.603141 -4.926902 -39.294582 72.473183 -36.269146
 -40.355965 56.766994 -31.906464 21.036085 -13.381410 17.497486 26.583496 41.339382 -21.047949 16.584135 -11.407214 22.950880 -24.237074 -1.868668 -9.430402 -37.994129 -21.728323 6.268963 13.259595 -60.709026 16.226437 43.459309
 -19.570915 76.805046 25.048716 43.489437 -11.808325 42.685005 33.224045 -2.116933 -7.752257 -47.029381 32.768852 35.691574 4.267593 -23.703072 0.446070 39.870308 22.679920 -11.412721 -10.672299 22.482985 -48.071423 61.290359
 0.748191 -14.375051 23.501236 -4.764106 -9.722219 22.559517 22.136162 -6.429068 -14.868752 9.902843 -15.466170 -8.513323 -14.355157 23.194702 8.053209 13.434275 -3.221206 -4.621060 -51.525875 2.762968 -18.838646 12.557261
 8.185133 42.409321 -42.766171 4.352829 13.962651 -47.539158 -14.206935 35.946865 14.183121 -26.102333 25.127916 5.947856 -2.616598 -3.863787 9.522418 5.807481 -32.397282 0.548006 38.911327 2.220598 80.167358 -52.876053
 9.911739 -24.497746 -71.661079 -2.168775 24.956152 -5.569775 -26.846449 62.952892 -20.887892 -28.569607 15.371429 -9.547022 -51.734070 38.208817 23.430014 26.814119 -35.953377 76.941261 -5.923224 -1.468104 -4.945163 17.692074
 -3.253518 -27.215303 -23.154757 -5.731430 -0.515889 53.901501 45.379337 -26.060835 -3.668798 -17.788950 18.174660 7.151367 -8.438046 39.033440 20.224823 48.649178 27.566519 14.744878 10.310017 96.697464 -62.119789 -20.494331
 6.797664 -24.718901 -4.550423 23.888172 -1.291394 11.745560 -73.902367 -98.217072 -75.652153 46.795887 48.095387 -20.220547 57.932880 -39.141483 40.196201 -45.021603 37.121685 -16.396820 -8.868372 9.768159 -16.993757 20.482460
 6.265102 -3.184221 -20.788877 -44.803555 -33.982483 -11.834664 -30.434626 50.513855 23.035639 28.368507 12.937712 48.525917 43.869907 14.151655 -12.464148 -28.048719 1.716443 21.410633 -22.012728 -6.084234 10.464333 19.871435
 20.301157 1.738763 -19.485313 10.222458 2.054894 1.023859 15.662791 -57.427006 -36.223129 -21.820051 10.643560 45.544777 -9.321570 -20.581305 -8.225171 -29.583551 -5.261506 40.434334 -29.373241 -43.834774 24.183514 14.927669
 23.728212 57.002342 -0.581822 -14.356551 -3.659196 46.518147 16.714064 -28.414833 -40.377213 -51.501747 -36.840199 30.392500 -12.516565 8.152021 -0.310649 -25.254412 -17.715790 -55.292698 -18.121029 12.315904 47.218555 -38.614075
 7.358675 32.049088 4.599372 -3.934322 15.840179 -5.922114 -0.550254 -20.192139 19.197929 28.053690 -19.487820 5.694794 -3.252293 35.067757 23.383482 8.977218 -9.412154 1.182539 -41.024372 -7.351905 -35.745628 39.724171
 30.813461 -24.330481 15.327005 12.126510 -13.388200 -9.385112 -23.315212 28.210939 -45.054817 31.395115 -25.170654 12.607059 -3.797628 -44.052856 -12.185886 -13.334010 -1.561536 36.467579 -20.421022 -26.787266 -53.759666 -35.377464
 6.869193 -2.085810 3.102405 32.279362 11.750971 -7.473031 -36.059853 2.006212 13.525993 -0.185938 0.270287 -24.987709 21.862291 -1.784990 5.931501 -2.845584 62.468037 -21.457989 -45.558407 41.401447 -27.577700 -6.032726
 66.754662 -23.693878 -11.126461 -16.467131 -0.221645 1.543890 -14.244345 -18.099665 17.581953 9.602324 19.452389 -24.493206 22.852200 -36.279472 -35.670101 -40.026890 -54.819225 -32.044270 -27.725197 41.093792 -28.181622 20.617159
 -2.223707 -4.275152 -28.513321 0.489197 -11.164678 -22.697189 -0.563269 -85.763695 -4.006152 -53.835342 8.195457 -40.180496 41.835857 -18.102713 -42.387264 -5.515429 -9.892426 -12.578871 19.704723 -45.763210 -14.819728 64.257408
 41.231323 -45.441166 -42.980339 -47.793842 -6.016649 49.404926 8.057986 26.229572 -6.867376 64.566254 -67.223083 9.331174 47.401901 79.962006 8.743168 51.919811 1.074972 -115.294868 8.546163 93.782631 -29.470530 -38.271793
 -22.498922 23.933498 -19.779369 -12.980103 -28.172785 17.055578 -31.946657 -23.373098 -33.903824 18.712563 -24.040491 -8.077188 -14.444109 -25.413033 34.766819 10.779410 16.854294 -11.692086 -2.264322 31.421089 -34.534946 8.778520
 -10.734610 15.166548 1.404428 -5.248588 16.264721 -58.882225 8.236802 -6.704859 11.903207 -52.729263 -19.426811 28.506969 15.541012 13.361787 -27.054495 -17.193289 33.022469 24.655933 47.136497 -22.438705 29.926735 -6.143020
 -40.026764 -15.401780 26.895119 -30.774458 24.431017 -14.457063 13.278238 13.140869 45.032238 -51.839314 17.263977 -48.827877 10.155216 -23.911827 23.844345 -38.580093 -16.439306 32.999004 100.042236 -32.305553 -14.793187 -10.926904
 -41.939411 -13.232926 21.513763 61.874104 6.478191 37.572132 -15.155949 -89.181213 7.637199 -63.854279 -47.338943 32.057003 -3.818012 -19.658392 23.218292 23.121119 -59.401695 -32.770222 11.461999 59.945229 10.473169 -11.350345
 39.495029 8.549104 102.883621 -0.814311 6.449708 0.204719 -8.696906 -10.103442 -7.290985 -42.585114 10.367823 35.512989 -25.020195 -17.824764 1.730937 17.836767 16.472221 -17.436337 -29.907091 -71.099152 -34.883854 5.300063
 -21.695919 30.434155 0.894630 -49.586433 7.797440 -47.079548 2.430376 -58.787075 60.081078 -5.569429 -3.023712 -10.567594 -33.394096 -72.152336 4.345597 2.184281 -26.397264 9.504665 -39.352627 -15.049694 31.962000 -13.659002
 -28.041042 -28.054754 53.249756 31.426792 15.047890 -47.313255 8.182179 -8.913792 -26.259912 -9.992651 -0.188860 -24.700867 -3.516608 -28.204725 32.173893 -7.714336 -8.967505 6.941321 -45.312580 -11.817697 -43.876842 -31.927107
 25.064560 16.834963 6.126770 -25.629007 15.121417 22.476400 -4.516877 -2.632566 -13.543875 -40.175812 6.185052 -30.782213 21.800884 20.401114 -58.194695 -39.098534 -24.345646 -3.582259 7.714468 52.712360 -1.948515 -22.313145
 41.227314 23.459885 7.275084 -3.482744 4.678539 51.218971 -6.796054 -11.160141 24.783569 -35.428879 -21.667519 5.682970 -4.919755 -33.421478 -30.794624 -32.652737 59.594097 -6.938719 16.818636 -39.594635 -17.870741 -6.812297
 -26.895458 39.169563 29.381685 -11.588428 1.151797 20.750566 -25.923193 -12.337682 15.104678 9.029010 -28.749079 -57.118481 -14.813573 -23.836187 -28.848856 56.352577 -30.923857 48.088284 -18.783291 41.363396 -32.988480 -40.029659
 15.237769 5.351748 -32.337368 -2.217201 5.712888 45.193176 1.121714 -49.817047 -27.880329 65.499191 10.527163 5.198789 18.940519 -6.092751 43.323612 16.356419 -31.399151 -25.399883 14.647302 -8.639647 -40.614140 -26.848564
 25.602913 -77.906158 -22.599310 42.454323 24.194313 -16.612444 -3.549308 6.355875 25.312677 49.633701 16.314325 8.112960 -13.124917 -30.933159 22.929686 -28.917284 -9.312448 -38.736748 19.757751 -42.914078 10.456750 14.015639
 37.240841 30.384514 26.033453 -33.872837 -42.969067 67.863213 40.569092 -45.005352 28.330790 -3.118744 -29.046846 12.023736 -57.442505 26.111269 27.612621 -2.657351 74.427887 -3.828024 -24.448559 -22.311541 -16.555237 -29.619761
 82.617882 -37.168941 19.025421 -11.309130 -28.612873 1.625651 -77.771294 11.933379 -8.101965 -10.222836 -47.162491 -26.515198 -31.222080 -23.205927 -8.302926 24.649271 24.804710 -45.253181 25.763369 5.189838 3.915372 24.684042
 67.151573 2.259223 -55.298908 -36.054016 -16.415974 -0.734247 -43.816578 -16.432890 -28.078192 -46.493641 -24.834839 -42.322456 -4.709094 43.678116 26.452566 -44.836445 -35.006390 19.140612 24.844769 35.746048 16.175999 61.663303
 -28.301659 9.168831 -10.962584 -45.539223 -27.032326 0.599906 2.460127 35.248840 25.348782 65.598244 -9.188138 -15.092844 -38.757988 71.858536 36.322132 -16.612801 19.802429 21.482893 42.517746 -98.658501 -81.254539 23.511389
 22.544220 -67.140106 -7.007656 -10.893064 -41.640198 -18.183796 -10.031855 63.103092 -9.103865 9.294528 33.506191 -31.355423 -3.395703 45.416058 11.675471 19.799212 -1.234423 -7.641109 -8.286850 13.872694 86.419868 51.433861
 67.387772 17.341496 -19.309101 -15.047365 41.581722 12.016770 19.235695 -47.205120 -16.496401 -91.256393 29.895010 22.842522 -46.157818 26.652746 -30.485437 2.796328 -44.020229 2.210070 -5.450290 102.766617 21.813969 -46.424923
 -5.573510 -64.801529 -104.791206 11.929396 -38.579746 38.571552 -33.278423 22.568893 29.318577 12.156666 54.732033 -9.815097 -26.920893 61.671509 47.423103 -5.911870 -48.830685 12.199902 82.574005 -42.539993 -3.183842 -27.274818
 10.502683 24.295773 -1.210898 -31.520803 41.128319 10.571541 -30.187679 -5.348105 -21.285368 -2.321034 -35.975052 -15.918203 -29.055035 -50.451336 -56.256172 -20.055014 23.641432 -37.902988 16.080318 -27.445414 -2.541160 -43.793022
 -51.234055 16.199228 30.167086 10.600246 -42.165451 -28.278967 -24.708008 8.549227 4.168522 21.494686 -2.375344 -12.264524 -26.317392 -60.702560 2.987166 7.813510 -7.561731 -32.330883 -58.066315 -51.119953 10.257183 37.198864
 8.735086 -24.630802 -17.207317 -9.033522 53.006935 -15.298344 29.614233 32.544189 7.901210 41.184654 -57.529903 -14.159347 -37.018570 -71.811050 11.265725 -57.372269 2.882564 33.963257 -84.179039 -0.067560 23.161348 -26.221266
 -62.264275 30.810276 21.063347 20.813997 -28.314325 33.047703 8.229940 48.084316 -23.016447 1.882172 22.006247 -14.240636 -16.934978 -40.269176 -17.385038 40.507130 -33.054665 21.463923 63.597939 19.354822 37.678318 9.941428
 11.345409 -43.025703 -23.279776 -2.116988 18.587204 101.388367 -24.754620 -27.825447 31.870808 8.582891 -55.876781 21.994080 -8.280105 -10.538772 -33.916195 -40.784378 -28.063107 -24.220493 62.946354 84.399864 48.221188 -20.990383
 -9.490217 -19.765238 -17.918146 -1.970042 13.887740 59.826981 -16.049816 -8.582421 -6.243720 -2.636451 -30.861629 14.936447 -6.562538 3.565659 -29.462301 -26.399700 -26.712931 -25.441135 29.579746 52.239445 43.716839 -11.000634
 -23.579550 3.986375 7.665986 9.456630 5.075652 -57.815601 1.337922 40.796429 -30.868719 -0.253009 19.780584 -15.752472 9.628820 20.233896 -8.315295 17.731457 -2.645389 1.206780 -54.613617 -32.673859 -9.416745 19.648758
 -50.162212 -10.074843 3.058063 -9.640813 -12.266012 19.835993 -0.690938 24.429201 -30.120605 -22.681662 28.411299 2.328081 -2.259963 8.989250 -21.858650 21.910265 -8.960925 -10.487537 -38.407894 -12.262762 -7.507452 4.113430
 -6.770129 1.978410 6.141279 8.032284 4.727621 -39.135502 1.379004 23.790327 -10.985650 4.516777 9.858024 -10.629438 7.610688 11.032199 -1.419085 10.486812 1.556967 4.713151 -30.724684 -19.978027 -8.209449 13.050635
 43.103550 -54.115238 -25.441610 9.230289 33.406929 87.197060 -31.291706 -32.718884 61.193680 30.830626 -82.575714 16.275902 -2.566202 -13.948392 -30.913980 -55.355949 -26.567478 -17.271067 79.639351 98.568199 51.850460 -18.641806
 72.902237 -15.297563 4.276435 39.357861 42.460938 -100.935471 -10.922797 19.661114 53.055126 61.287037 -48.436756 -29.868242 25.040649 8.048470 12.896553 -21.257225 8.902783 26.229481 -5.149505 -0.068740 -3.667406 23.963535
 -17.302670 0.444520 -8.570988 -2.658178 4.961043 23.861631 -4.719818 1.981370 -23.327078 -9.222140 -5.282460 8.257920 -4.174092 8.153345 -15.548892 -9.015686 -15.691959 -17.011089 5.420761 18.642212 26.195742 -3.447736
 38.516426 61.112316 6.470439 39.522606 39.354179 -182.095490 10.962477 44.462151 -51.286255 33.852123 -5.647409 -36.043812 23.315485 40.332924 31.132715 -10.138832 4.991270 12.036351 -42.356426 -52.992481 19.292839 36.255367
 -18.827656 -69.665390 17.215036 -3.765862 -16.433983 38.504253 -10.173772 22.980186 64.877739 6.820773 15.695536 -7.887969 8.297082 -18.941133 -21.819595 36.881260 12.766068 22.117365 -43.167274 -8.989685 -62.617863 7.317583
 8.753362 -15.268233 -4.562047 -5.962803 -38.269703 -4.188327 19.370411 18.935631 -4.522521 11.318620 32.158115 92.035461 27.853460 -13.531571 -18.615234 -12.792131 -1.737786 24.770384 67.182037 -10.865864 -28.231995 1.266950
 37.122089 0.134943 -45.753639 0.128183 -16.145697 42.744484 -4.463237 72.951233 -16.959610 -19.196209 13.740232 -5.089941 20.212265 33.497124 21.917686 -20.113657 -7.414800 3.896223 7.077234 -56.814293 -39.940201 11.636364
 2.330851 -16.540432 -1.159786 -17.581804 -12.030119 -17.749861 -21.529318 -38.461300 -26.921259 27.395153 -35.794693 -22.431665 -5.055796 -17.048632 -3.787281 4.581642 62.180767 -34.241180 -31.127539 -25.873508 11.820233 -20.932585
 -9.442511 28.489008 -29.729080 -57.995846 2.595366 -79.683281 -26.452721 -38.565731 35.714230 0.056688 -7.896030 51.945862 16.632420 -11.884945 -7.943937 10.113399 -25.106281 2.728045 58.857895 -8.416628 33.928505 30.375031
 -43.943886 -43.467415 42.519466 1.526749 20.884060 -33.297779 59.380810 55.043484 59.809223 8.119219 37.041626 -29.964878 14.705408 2.342308 47.735279 43.889877 -34.474171 12.077731 10.405658 -56.291424 -7.389736 17.795795
 -28.317923 -12.238249 43.604885 14.722560 29.287445 -10.923891 24.280367 28.491356 -28.275917 -39.116734 -6.325117 -30.271482 42.542950 11.124220 -38.225273 -56.144470 -25.922110 20.875256 9.516905 83.249489 13.540008 32.098141
 1.619878 -7.948573 -30.874233 -7.078196 -29.701416 -8.279321 48.905315 23.060953 -8.743977 -34.871822 -5.945356 34.490654 26.355839 -20.632231 64.893700 28.600357 -25.554667 2.119612 -22.496815 58.541168 22.593754 34.188450
 -28.612957 49.123135 -60.136490 -14.597930 9.245005 24.707481 15.536412 -32.194687 -3.487410 20.209631 7.615820 24.614048 -25.362848 19.543999 -37.922768 -12.042769 43.455105 -28.841221 15.452572 -43.657063 4.221193 12.412486
 8.558098 11.207337 45.640213 -25.860863 -5.996924 -3.748318 34.659840 -39.541939 0.432056 -48.917969 -91.903610 -46.164196 16.500858 -8.893105 25.074396 -33.593620 43.562260 15.848900 26.404228 -151.677917 -7.614363 28.365730
 6.481452 10.847899 -33.652504 -44.655491 -2.179033 32.332298 7.873955 -19.555485 -53.141487 49.338531 43.293427 -55.964455 57.660358 26.603077 20.531349 -79.679504 32.960892 10.397441 -13.407564 20.370707 9.308654 -53.759605
 23.138290 -1.534870 -33.885738 -21.635662 -26.600729 8.595184 -12.560399 11.442439 -15.816695 16.226980 30.558128 32.999561 23.678295 -37.609337 7.699498 -22.444756 18.910902 -15.115187 -37.464779 64.955032 -39.512154 11.899967
 -20.291962 -11.228009 32.000832 -38.858601 -17.761103 42.581264 -6.199220 16.235445 35.210522 -17.177782 -1.609574 -11.806648 16.948799 -24.019226 -23.446402 14.532926 -26.842869 0.748867 31.170805 -20.289820 44.177788 -2.830831
 -21.742025 -1.429997 -10.598875 0.977725 -10.024637 -48.674107 -41.336323 45.554501 20.069227 20.463831 17.648914 35.840893 -4.788606 4.496313 -24.260332 14.742087 -3.634910 -76.237396 29.458345 18.452055 -33.525387 -38.914383
 23.976124 44.498993 7.120271 -15.486615 -45.601971 -2.242183 -36.296490 -42.991882 0.092723 -61.156948 17.477249 -13.161647 19.239799 -52.358803 60.230976 30.990139 -13.818550 -17.798222 -38.138954 71.817657 -30.148207 17.454304
 51.641129 -33.721855 -5.798114 -33.372967 -10.136768 11.608089 -1.876506 -4.444090 -4.473566 48.115841 -29.208071 -46.626606 -15.389510 -29.918541 -57.153019 17.285849 14.249036 -18.858770 -3.703226 35.026814 -37.758938 -47.397987
 55.012272 3.180647 12.540005 33.603607 5.260883 26.137743 27.337429 -30.510902 26.920284 3.952352 -65.589188 -15.502707 -29.603394 -30.141565 -19.040861 -30.678740 -27.893400 -13.263149 25.255199 61.409836 42.978844 -3.563103
 -27.915806 -7.855854 -58.600212 -33.192741 -7.754543 -22.167149 12.217127 12.989321 31.675854 -47.331764 -5.518768 12.723267 -35.286865 42.125347 -29.823715 36.438915 -4.949161 -75.294762 -16.420654 29.006918 -7.562028 10.818389
 -46.984314 8.573141 16.548433 -10.657116 29.445387 31.861305 52.313667 -18.898468 -37.655899 -7.505337 14.663097 29.810244 -0.849195 -6.422304 -25.707962 17.795263 33.540855 13.491549 21.350967 -87.887955 -5.135364 15.110333
 1.175848 -50.241619 56.916283 9.687764 19.797083 -21.170383 -10.348236 7.591157 -36.682934 -5.212899 63.323631 80.510277 21.294031 42.575497 -29.020491 1.620550 29.066198 -4.396109 36.620911 -66.035095 -37.440868 51.340527
 -126.264839 -39.254311 3.435988 28.427904 -5.847437 -6.783818 1.471604 27.019390 16.873470 -7.631181 31.934393 6.108627 1.739874 -82.387733 18.517025 -48.210243 19.944696 35.580147 19.011122 0.823560 10.593236 75.123100
 -26.988375 -32.792049 -43.976189 35.231934 -1.319154 30.290541 -12.932091 -6.155765 23.706913 -13.479465 -17.969889 -61.892086 -6.988459 17.384962 -25.416452 -2.532645 21.501053 45.478687 5.512478 19.243395 -3.001301 -24.537851
 -25.378778 6.934865 39.594486 53.829659 7.095294 -19.265585 -18.530298 37.871067 26.073551 -21.814535 -42.131557 -48.638458 -25.568907 -20.083141 -8.493832 -40.789375 28.211855 -15.358202 -4.102674 9.952767 -25.788082 -38.353226
 36.186779 -41.729839 -16.755493 -22.574970 -30.129646 -16.719748 4.819838 -19.397551 -21.599487 59.564404 -6.111084 -7.687852 -13.215101 -14.763892 -32.684429 3.668412 16.744064 11.581131 6.078068 10.530581 14.575166 -55.730415
 -29.407139 -18.300522 -44.388718 17.765368 -39.234589 13.221410 -27.152838 -60.367844 -8.412519 12.857848 -10.132113 13.985711 15.348930 56.749802 16.599012 6.798769 40.874531 14.646944 -75.026344 -27.159309 -33.494835 8.375334
 2.665175 -3.046638 -9.113503 16.921505 -3.983020 5.655721 1.222535 20.664917 15.654841 -48.422932 -20.342110 14.677716 4.676853 6.427799 -14.305470 -11.601555 -19.527992 -12.566634 -20.596552 15.746998 -32.322575 -63.359394
 -25.667589 34.071968 1.792365 -33.714367 59.409466 0.202227 -34.216167 -14.274402 27.167170 -34.784130 0.593925 -36.203663 -16.577303 23.900656 -20.703291 -58.750271 -61.323112 -11.990006 -30.991158 6.394378 50.445396 65.748817
 1.859327 -42.850422 -79.563950 0.882473 -20.102388 -25.072002 21.453796 16.620798 77.377792 1.125538 -46.625065 10.415809 17.821005 -14.524963 -32.080643 -9.903353 30.369524 -0.608839 -15.040476 33.183083 -9.641255 -18.688173
 39.545933 -15.769049 -21.569813 -17.711321 -42.860210 -2.251267 4.766083 -7.600258 -39.945717 -64.957092 5.464733 -39.013630 -26.335018 -36.234035 -21.310658 32.016750 99.795219 5.901131 33.658863 -19.989853 -40.792423 29.169506
 -28.754799 18.255827 -13.651716 33.200211 15.368585 16.158018 -9.052400 41.002659 -10.310942 -12.784125 4.231393 43.696194 -2.096020 15.639670 39.989357 11.062993 -21.572815 32.920784 -19.668047 -62.916027 7.708510 34.503677
 49.835098 -20.851431 25.397715 -40.785076 23.343685 -123.852791 -19.853949 -13.142143 -6.023275 -16.304365 -0.911021 24.853117 -38.322670 30.487356 -24.759880 1.677336 5.693663 -18.436028 -58.286682 67.797806 91.813660 26.118660
 1.026382 1.552373 16.329102 17.359201 -8.680191 -4.034120 -41.573292 47.021809 -7.334999 19.886213 10.627492 3.528600 -24.419113 -15.067604 14.674868 -15.692591 -62.132767 -23.524118 -7.104297 -26.833494 58.600494 -36.134380
 14.939213 55.361469 -16.834959 24.610840 -6.165855 -16.845572 -38.361370 6.116207 -17.646799 21.553461 -18.663429 4.233833 -7.930214 3.951937 32.730640 7.284533 -23.397963 3.916092 -23.735413 18.144321 43.209385 49.144722
 -11.893349 -14.560194 85.756790 -22.691376 -17.327686 41.242840 19.554678 21.411407 -60.094528 -17.505390 14.303351 -12.882165 -26.977644 12.043191 -33.342892 42.494385 -63.531986 55.033558 -4.859568 19.733501 -49.701241 -8.492374
 -30.008064 26.520096 -1.735059 14.314223 31.902933 -21.444818 8.706481 -17.528637 -103.329811 41.547020 48.135490 13.221254 -6.205493 -6.499613 -20.306824 1.639930 -40.910423 25.775431 10.931639 -25.645662 -31.511253 -22.974424
 -26.523306 -6.146644 -34.573441 -26.276323 -0.120760 25.834961 -14.847815 5.720295 15.139916 8.535391 4.744270 5.053802 25.404701 -2.710959 31.685894 4.322725 22.546364 4.181385 -2.686336 23.809212 65.323143 -7.682150
 -8.364964 7.294187 25.263046 -29.182562 29.265099 40.541080 -15.551185 37.356022 -37.498333 -94.638260 67.482147 -35.549023 -33.495163 -3.041858 -8.688661 -5.420181 -11.519876 10.501317 18.940533 63.501038 -55.878223 51.323208
 -35.938274 63.371132 -12.337646 -12.451520 2.307506 76.606461 -34.281883 -35.490253 6.674572 5.717048 19.832714 -24.516909 -11.005243 -24.969337 -2.392965 12.685546 -33.083599 2.689436 34.808010 -19.310692 47.466312 24.557316
 -33.798660 -29.452450 40.077915 22.256889 -23.235575 -0.735375 -4.208127 57.102562 -18.324724 60.547508 -72.043488 -11.773603 22.011877 39.322979 -10.136247 -23.957632 -1.243782 -40.410332 15.718585 -44.536495 63.329941 2.485684
 87.903519 26.098957 -10.419411 -11.770723 2.825992 -44.283012 22.763884 -24.325338 27.223204 -4.361597 -18.010740 -50.614609 6.156521 -39.550709 -8.002741 -41.297897 19.687910 -59.487198 1.276146 -17.689653 -40.914116 -7.786694
 31.676964 -35.765358 -4.174392 29.273716 27.909615 -48.043640 79.709320 -15.566086 6.738814 -8.341216 -19.824800 4.959960 13.504723 -38.400036 13.796099 -16.458811 30.206596 -29.620115 21.105738 37.589531 -50.562012 14.123540
 -24.608194 -22.687263 -0.150878 9.399057 10.388909 -35.464615 -11.949265 38.679913 -16.691181 4.264184 -1.035267 -15.878416 7.826585 16.128531 -26.826725 6.114092 -14.131815 -6.212479 -50.350986 -11.744366 -4.282774 15.651564
 -54.957272 54.968319
 -88.837944 88.763580
 -72.479561 72.459618
 -121.940102 121.867821
 -38.307072 38.289249
 63.946598 -63.862862
 -59.675110 59.646645
 -33.136539 33.059216
 -67.831360 67.803886
 -95.407417 95.342476
 -53.932755 53.932556
 76.050430 -75.985107
 -89.889412 89.857124
 -86.898872 86.831642
 -117.291595 117.263199
 -82.791519 82.750626
 -67.592552 67.524033
 -54.917583 54.913708
 98.781471 -98.719643
 50.810204 -50.694160
 91.642059 -91.578339
 -88.028557 87.944420
 119.485474 -119.456314
 3.365763 -14.310240 15.140199 -5.643034 -24.554384 -10.856137 21.490456 -46.584038 -24.269331 1.842152 -22.533392 21.917517 -27.602028 -39.645859 16.219912 3.221761 11.718947 8.605206 -4.926901 -39.295368 72.473183 -36.269142
 -40.355911 56.767002 -31.906231 21.036089 -13.381399 17.497484 26.586910 41.339390 -21.045801 16.584131 -11.406901 22.949291 -24.237078 -1.867856 -9.429488 -37.989483 -21.728323 6.271355 13.259597 -60.709938 16.226440 43.459312
 -19.570847 76.805061 25.048925 43.489445 -11.808313 42.684998 33.231133 -2.116908 -7.747797 -47.029388 32.769142 35.688278 4.267592 -23.701385 0.446920 39.879944 22.679924 -11.410508 -10.672297 22.481936 -48.071415 61.290367
 0.748260 -14.375034 23.501453 -4.764105 -9.722207 22.559513 22.143122 -6.429045 -14.864375 9.902841 -15.465873 -8.516556 -14.355159 23.196356 8.054081 13.443731 -3.221206 -4.618784 -51.525867 2.761908 -18.838644 12.557262
 8.185182 42.409332 -42.766068 4.352829 13.962657 -47.539162 -14.201056 35.946880 14.186817 -26.102337 25.128056 5.945126 -2.616598 -3.862389 9.522825 5.815470 -32.397282 0.549060 38.911327 2.219969 80.167374 -52.876045
 9.911775 -24.497730 -71.660896 -2.168775 24.956163 -5.569777 -26.844177 62.952915 -20.886461 -28.569611 15.371684 -9.548078 -51.734077 38.209358 23.430754 26.817205 -35.953377 76.943199 -5.923223 -1.468819 -4.945162 17.692076
 -3.253474 -27.215305 -23.154699 -5.731429 -0.515888 53.901508 45.384945 -26.060839 -3.665270 -17.788952 18.174736 7.148762 -8.438047 39.034775 20.225056 48.656799 27.566515 14.745454 10.310019 96.696991 -62.119781 -20.494329
 6.797688 -24.718893 -4.550277 23.888176 -1.291387 11.745558 -73.901382 -98.217056 -75.651535 46.795879 48.095585 -20.221006 57.932873 -39.141251 40.196774 -45.020264 37.121681 -16.395306 -8.868373 9.767643 -16.993755 20.482464
 6.265157 -3.184215 -20.788836 -44.803547 -33.982475 -11.834662 -30.426735 50.513863 23.040602 28.368504 12.937771 48.522247 43.869900 14.153531 -12.463968 -28.037998 1.716442 21.411068 -22.012724 -6.084780 10.464334 19.871437
 20.301199 1.738775 -19.485157 10.222460 2.054903 1.023857 15.666867 -57.426987 -36.220566 -21.820055 10.643776 45.542881 -9.321572 -20.580336 -8.224543 -29.578012 -5.261505 40.435974 -29.373238 -43.835487 24.183517 14.927670
 23.728266 57.002350 -0.581748 -14.356549 -3.659192 46.518147 16.721045 -28.414827 -40.372826 -51.501755 -36.840096 30.389257 -12.516567 8.153683 -0.310347 -25.244925 -17.715790 -55.291927 -18.121025 12.315304 47.218563 -38.614067
 7.358732 32.049095 4.599498 -3.934321 15.840185 -5.922116 -0.543779 -20.192127 19.202000 28.053686 -19.487648 5.691788 -3.252293 35.069294 23.383987 8.986014 -9.412154 1.183844 -41.024364 -7.352643 -35.745621 39.724178
 30.813509 -24.330463 15.327246 12.126512 -13.388186 -9.385114 -23.312021 28.210966 -45.052811 31.395111 -25.170324 12.605576 -3.797628 -44.052101 -12.184928 -13.329674 -1.561535 36.470089 -20.421019 -26.788202 -53.759659 -35.377457
 6.869219 -2.085795 3.102606 32.279369 11.750981 -7.473032 -36.059113 2.006235 13.526458 -0.185938 0.270562 -24.988054 21.862288 -1.784814 5.932302 -2.844579 62.468037 -21.455889 -45.558399 41.400764 -27.577696 -6.032725
 66.754677 -23.693867 -11.126333 -16.467127 -0.221638 1.543889 -14.243727 -18.099649 17.582340 9.602323 19.452562 -24.493494 22.852196 -36.279327 -35.669594 -40.026051 -54.819225 -32.042938 -27.725193 41.093349 -28.181620 20.617163
 -2.223670 -4.275137 -28.513256 0.489197 -11.164672 -22.697186 -0.558198 -85.763672 -4.002964 -53.835350 8.195551 -40.182854 41.835850 -18.101507 -42.386986 -5.508539 -9.892424 -12.578161 19.704727 -45.763691 -14.819727 64.257423
 41.231388 -45.441170 -42.980217 -47.793835 -6.016644 49.404919 8.065429 26.229572 -6.862697 64.566246 -67.222916 9.327719 47.401894 79.963776 8.743667 51.929924 1.074972 -115.293579 8.546161 93.781853 -29.470528 -38.271786
 -22.498909 23.933506 -19.779284 -12.980101 -28.172781 17.055574 -31.945795 -23.373087 -33.903282 18.712559 -24.040373 -8.077590 -14.444111 -25.412828 34.767159 10.780583 16.854294 -11.691194 -2.264322 31.420771 -34.534950 8.778521
 -10.734568 15.166553 1.404537 -5.248587 16.264727 -58.882229 8.241374 -6.704850 11.906081 -52.729271 -19.426662 28.504847 15.541010 13.362874 -27.054058 -17.187078 33.022469 24.657068 47.136501 -22.439291 29.926737 -6.143020
 -40.026726 -15.401768 26.895346 -30.774454 24.431028 -14.457065 13.280220 13.140886 45.033482 -51.839321 17.264286 -48.828800 10.155214 -23.911356 23.845243 -38.577400 -16.439306 33.001366 100.042252 -32.306381 -14.793185 -10.926903
 -41.939369 -13.232922 21.513962 61.874111 6.478199 37.572124 -15.153055 -89.181198 7.639019 -63.854286 -47.338676 32.055656 -3.818013 -19.657703 23.219082 23.125050 -59.401695 -32.768143 11.462001 59.944443 10.473170 -11.350344
 39.495083 8.549110 102.883850 -0.814311 6.449719 0.204716 -8.693490 -10.103432 -7.288836 -42.585121 10.368135 35.511398 -25.020199 -17.823952 1.731851 17.841410 16.472219 -17.433937 -29.907087 -71.100067 -34.883854 5.300064
 -21.695850 30.434172 0.894842 -49.586426 7.797451 -47.079556 2.437469 -58.787052 60.085537 -5.569430 -3.023422 -10.570888 -33.394104 -72.150650 4.346447 2.193918 -26.397264 9.506873 -39.352619 -15.050742 31.962002 -13.659001
 -28.040972 -28.054737 53.249977 31.426796 15.047901 -47.313263 8.189139 -8.913769 -26.255535 -9.992653 -0.188562 -24.704098 -3.516608 -28.203072 32.174767 -7.704879 -8.967503 6.943593 -45.312572 -11.818756 -43.876835 -31.927105
 25.064610 16.834974 6.126870 -25.629004 15.121423 22.476397 -4.510997 -2.632551 -13.540178 -40.175819 6.185191 -30.784945 21.800880 20.402510 -58.194290 -39.090546 -24.345642 -3.581209 7.714468 52.711731 -1.948515 -22.313143
 41.227352 23.459900 7.275272 -3.482743 4.678549 51.218964 -6.793782 -11.160120 24.784998 -35.428883 -21.667265 5.681914 -4.919755 -33.420937 -30.793884 -32.649654 59.594105 -6.936770 16.818640 -39.595348 -17.870737 -6.812297
 -26.895418 39.169559 29.381741 -11.588426 1.151799 20.750565 -25.917583 -12.337684 15.108206 9.029008 -28.749002 -57.121086 -14.813575 -23.834854 -28.848623 56.360199 -30.923861 48.088871 -18.783287 41.362926 -32.988476 -40.029652
 15.237794 5.351754 -32.337223 -2.217200 5.712894 45.193169 1.122700 -49.817039 -27.879709 65.499176 10.527359 5.198330 18.940516 -6.092516 43.324184 16.357758 -31.399147 -25.398371 14.647304 -8.640162 -40.614136 -26.848560
 25.602968 -77.906143 -22.599268 42.454330 24.194317 -16.612444 -3.541416 6.355884 25.317640 49.633694 16.314384 8.109296 -13.124919 -30.931282 22.929865 -28.906563 -9.312449 -38.736305 19.757750 -42.914623 10.456751 14.015640
 37.240883 30.384525 26.033611 -33.872829 -42.969059 67.863205 40.573166 -45.005333 28.333353 -3.118745 -29.046631 12.021842 -57.442513 26.112238 27.613251 -2.651812 74.427887 -3.826386 -24.448555 -22.312256 -16.555233 -29.619759
 82.617897 -37.168922 19.025547 -11.309128 -28.612864 1.625652 -77.771309 11.933405 -8.101963 -10.222831 -47.162319 -26.515202 -31.222084 -23.205925 -8.302428 24.649269 24.804710 -45.251881 25.763359 5.189433 3.915372 24.684044
 67.151588 2.259240 -55.298756 -36.054008 -16.415964 -0.734247 -43.816586 -16.432863 -28.078188 -46.493633 -24.834637 -42.322464 -4.709095 43.678120 26.453156 -44.836449 -35.006390 19.142151 24.844759 35.745567 16.175995 61.663311
 -28.301571 9.168840 -10.962276 -45.539215 -27.032312 0.599902 2.468018 35.248856 25.353745 65.598259 -9.187716 -15.096509 -38.757996 71.860413 36.323360 -16.602079 19.802429 21.486116 42.517738 -98.659904 -81.254524 23.511391
 22.544312 -67.140091 -7.007353 -10.893062 -41.640186 -18.183800 -10.023964 63.103104 -9.098904 9.294530 33.506603 -31.359089 -3.395704 45.417931 11.676682 19.809933 -1.234423 -7.637940 -8.286852 13.871313 86.419884 51.433868
 67.387856 17.341499 -19.308846 -15.047363 41.581730 12.016766 19.243586 -47.205112 -16.491440 -91.256401 29.895359 22.838856 -46.157825 26.654623 -30.484415 2.807050 -44.020233 2.212748 -5.450291 102.765388 21.813971 -46.424915
 -5.573467 -64.801514 -104.791100 11.929398 -38.579739 38.571556 -33.272999 22.568913 29.321989 12.156671 54.732170 -9.817616 -26.920897 61.672798 47.423500 -5.904501 -48.830685 12.200922 82.573990 -42.540592 -3.183842 -27.274817
 10.502724 24.295792 -1.210652 -31.520800 41.128334 10.571539 -30.185448 -5.348077 -21.283962 -2.321029 -35.974720 -15.919243 -29.055038 -50.450806 -56.255203 -20.051981 23.641434 -37.900452 16.080309 -27.446314 -2.541160 -43.793015
 -51.234009 16.199232 30.167128 10.600248 -42.165443 -28.278969 -24.701595 8.549230 4.172553 21.494690 -2.375285 -12.267502 -26.317396 -60.701038 2.987345 7.822222 -7.561732 -32.330437 -58.066322 -51.120422 10.257184 37.198872
 8.735143 -24.630789 -17.206970 -9.033520 53.006950 -15.298348 29.616354 32.544209 7.902545 41.184662 -57.529438 -14.160334 -37.018578 -71.810547 11.267086 -57.369389 2.882565 33.966839 -84.179054 -0.068773 23.161350 -26.221262
 -62.264202 30.810284 21.063526 20.814001 -28.314316 33.047695 8.237831 48.084328 -23.011484 1.882174 22.006487 -14.244300 -16.934982 -40.267303 -17.384325 40.517849 -33.054668 21.465771 63.597931 19.353842 37.678326 9.941429
 11.345429 -43.025696 -23.279703 -2.116988 18.587208 101.388374 -24.752922 -27.825441 31.871876 8.582893 -55.876678 21.993290 -8.280107 -10.538368 -33.915901 -40.782074 -28.063107 -24.219725 62.946346 84.399536 48.221188 -20.990379
 -9.490185 -19.765230 -17.918020 -1.970042 13.887747 59.826973 -16.046938 -8.582411 -6.241910 -2.636448 -30.861458 14.935110 -6.562539 3.566344 -29.461802 -26.395790 -26.712931 -25.439831 29.579742 52.238895 43.716846 -11.000633
 -23.579485 3.986390 7.666227 9.456632 5.075665 -57.815609 1.343464 40.796452 -30.865232 -0.253004 19.780914 -15.755046 9.628819 20.235212 -8.314333 17.738985 -2.645388 1.209291 -54.613625 -32.674923 -9.416744 19.648760
 -50.162159 -10.074831 3.058264 -9.640811 -12.266002 19.835989 -0.686298 24.429218 -30.117687 -22.681658 28.411575 2.325925 -2.259963 8.990354 -21.857845 21.916569 -8.960924 -10.485434 -38.407902 -12.263652 -7.507452 4.113430
 -6.770095 1.978418 6.141406 8.032286 4.727627 -39.135509 1.381944 23.790339 -10.983801 4.516779 9.858198 -10.630804 7.610687 11.032898 -1.418575 10.490806 1.556967 4.714483 -30.724688 -19.978592 -8.209448 13.050636
 43.103569 -54.115231 -25.441542 9.230291 33.406937 87.197067 -31.290117 -32.718876 61.194679 30.830629 -82.575623 16.275162 -2.566202 -13.948015 -30.913704 -55.353790 -26.567478 -17.270346 79.639336 98.567894 51.850460 -18.641802
 72.902275 -15.297555 4.276558 39.357868 42.460945 -100.935471 -10.919965 19.661125 53.056908 61.287045 -48.436588 -29.869558 25.040646 8.049144 12.897045 -21.253376 8.902783 26.230764 -5.149510 -0.069283 -3.667406 23.963537
 -17.302649 0.444525 -8.570902 -2.658177 4.961048 23.861628 -4.717845 1.981377 -23.325838 -9.222138 -5.282343 8.257003 -4.174093 8.153813 -15.548550 -9.013006 -15.691959 -17.010195 5.420759 18.641834 26.195745 -3.447736
 38.516453 61.112324 6.470548 39.522614 39.354187 -182.095474 10.964980 44.462158 -51.284679 33.852131 -5.647260 -36.044979 23.315481 40.333515 31.133150 -10.135431 4.991271 12.037485 -42.356434 -52.992962 19.292843 36.255375
 -18.827597 -69.665375 17.215263 -3.765862 -16.433971 38.504246 -10.168567 22.980206 64.881012 6.820779 15.695845 -7.890387 8.297080 -18.939898 -21.818691 36.888332 12.766068 22.119724 -43.167282 -8.990684 -62.617855 7.317583
 8.753417 -15.268229 -4.561770 -5.962802 -38.269691 -4.188330 19.373304 18.935637 -4.520701 11.318622 32.158489 92.034111 27.853456 -13.530883 -18.614143 -12.788200 -1.737786 24.773245 67.182022 -10.866895 -28.231991 1.266950
 37.122150 0.134949 -45.753342 0.128184 -16.145683 42.744476 -4.459820 72.951248 -16.957462 -19.196205 13.740639 -5.091529 20.212261 33.497936 21.918873 -20.109015 -7.414800 3.899331 7.077233 -56.815430 -39.940193 11.636366
 2.330915 -16.540417 -1.159619 -17.581800 -12.030109 -17.749865 -21.522226 -38.461277 -26.916800 27.395159 -35.794460 -22.434958 -5.055797 -17.046946 -3.786600 4.591279 62.180771 -34.239407 -31.127548 -25.874424 11.820233 -20.932583
 -9.442459 28.489021 -29.728996 -57.995838 2.595372 -79.683281 -26.445761 -38.565708 35.718605 0.056693 -7.895910 51.942631 16.632416 -11.883290 -7.943580 10.122855 -25.106277 2.728960 58.857887 -8.417273 33.928513 30.375032
 -43.943836 -43.467403 42.519558 1.526749 20.884066 -33.297787 59.386688 55.043499 59.812920 8.119223 37.041756 -29.967609 14.705406 2.343706 47.735661 43.897865 -34.474167 12.078717 10.405651 -56.292030 -7.389736 17.795797
 -28.317888 -12.238243 43.605057 14.722562 29.287453 -10.923893 24.282639 28.491365 -28.274487 -39.116726 -6.324887 -30.272539 42.542942 11.124760 -38.224606 -56.141384 -25.922112 20.877010 9.516900 83.248833 13.540009 32.098148
 1.619952 -7.948572 -30.873949 -7.078195 -29.701405 -8.279324 48.910923 23.060957 -8.740450 -34.871815 -5.944971 34.488049 26.355835 -20.630898 64.894821 28.607981 -25.554668 2.122564 -22.496819 58.539970 22.593756 34.188457
 -28.612951 49.123158 -60.136448 -14.597928 9.245011 24.707479 15.537398 -32.194656 -3.486790 20.209639 7.615880 24.613588 -25.362852 19.544231 -37.922596 -12.041430 43.455112 -28.840775 15.452561 -43.657253 4.221193 12.412487
 8.558171 11.207339 45.640381 -25.860859 -5.996918 -3.748319 34.667728 -39.541931 0.437018 -48.917961 -91.903381 -46.167866 16.500854 -8.891229 25.075077 -33.582901 43.562256 15.850661 26.404224 -151.678864 -7.614363 28.365734
 6.481493 10.847906 -33.652367 -44.655483 -2.179027 32.332291 7.878031 -19.555475 -53.138924 49.338539 43.293617 -55.966351 57.660351 26.604046 20.531898 -79.673965 32.960892 10.398875 -13.407570 20.370054 9.308655 -53.759602
 23.138357 -1.534865 -33.885609 -21.635658 -26.600723 8.595182 -12.552508 11.442445 -15.811734 16.226984 30.558310 32.995892 23.678291 -37.607464 7.700036 -22.434034 18.910902 -15.113796 -37.464787 64.954193 -39.512146 11.899969
 -20.291891 -11.228002 32.001007 -38.858593 -17.761095 42.581257 -6.191666 16.235456 35.215271 -17.177778 -1.609334 -11.810156 16.948795 -24.017431 -23.445696 14.543188 -26.842869 0.750706 31.170801 -20.290777 44.177795 -2.830830
 -21.741961 -1.429983 -10.598541 0.977725 -10.024620 -48.674114 -41.332600 45.554523 20.071569 20.463837 17.649366 35.839161 -4.788607 4.497199 -24.259016 14.747148 -3.634909 -76.233932 29.458336 18.450796 -33.525379 -38.914375
 23.976160 44.499004 7.120514 -15.486613 -45.601959 -2.242185 -36.295399 -42.991863 0.093413 -61.156940 17.477579 -13.162158 19.239796 -52.358543 60.231934 30.991629 -13.818549 -17.795704 -38.138962 71.816818 -30.148205 17.454308
 51.641148 -33.721848 -5.797979 -33.372959 -10.136762 11.608088 -1.876197 -4.444079 -4.473372 48.115849 -29.207888 -46.626751 -15.389512 -29.918468 -57.152489 17.286268 14.249036 -18.857370 -3.703232 35.026363 -37.758938 -47.397980
 55.012310 3.180651 12.540003 33.603615 5.260884 26.137747 27.343693 -30.510897 26.924225 3.952355 -65.589188 -15.505615 -29.603397 -30.140078 -19.040854 -30.670229 -27.893402 -13.263160 25.255196 61.409508 42.978851 -3.563103
 -27.915733 -7.855847 -58.600040 -33.192734 -7.754536 -22.167150 12.225018 12.989331 31.680815 -47.331757 -5.518534 12.719603 -35.286873 42.127220 -29.823025 36.449635 -4.949160 -75.292969 -16.420658 29.005957 -7.562028 10.818390
 -46.984295 8.573147 16.548487 -10.657114 29.445391 31.861303 52.315266 -18.898460 -37.654888 -7.505331 14.663171 29.809500 -0.849195 -6.421923 -25.707748 17.797440 33.540855 13.492105 21.350956 -87.888214 -5.135364 15.110335
 1.175892 -50.241611 56.916386 9.687766 19.797087 -21.170387 -10.343066 7.591166 -36.679684 -5.212898 63.323772 80.507874 21.294027 42.576725 -29.020077 1.627574 29.066198 -4.395034 36.620903 -66.035690 -37.440861 51.340534
 -126.264778 -39.254295 3.436288 28.427908 -5.847423 -6.783822 1.475150 27.019409 16.875702 -7.631177 31.934799 6.106979 1.739874 -82.386894 18.518206 -48.205429 19.944698 35.583252 19.011116 0.822422 10.593237 75.123116
 -26.988354 -32.792042 -43.976116 35.231941 -1.319151 30.290537 -12.929628 -6.155759 23.708464 -13.479460 -17.969788 -61.893230 -6.988460 17.385546 -25.416157 -2.529299 21.501053 45.479458 5.512469 19.243027 -3.001301 -24.537849
 -25.378746 6.934872 39.594601 53.829666 7.095300 -19.265589 -18.527287 37.871075 26.075447 -21.814529 -42.131397 -48.639858 -25.568911 -20.082426 -8.493363 -40.785282 28.211855 -15.356978 -4.102684 9.952231 -25.788080 -38.353218
 36.186848 -41.729824 -16.755203 -22.574966 -30.129631 -16.719751 4.824981 -19.397528 -21.596252 59.564411 -6.110689 -7.690241 -13.215103 -14.762670 -32.683277 3.675400 16.744062 11.584146 6.078063 10.529386 14.575167 -55.730408
 -29.407080 -18.300507 -44.388451 17.765371 -39.234573 13.221407 -27.148464 -60.367821 -8.409770 12.857850 -10.131748 13.983680 15.348928 56.750843 16.600077 6.804709 40.874531 14.649731 -75.026360 -27.160395 -33.494827 8.375335
 2.665214 -3.046629 -9.113327 16.921509 -3.983011 5.655719 1.225320 20.664930 15.656593 -48.422924 -20.341869 14.676421 4.676852 6.428461 -14.304774 -11.597772 -19.527994 -12.564811 -20.596556 15.746292 -32.322571 -63.359386
 -25.667538 34.071976 1.792615 -33.714359 59.409477 0.202223 -34.213390 -14.274390 27.168921 -34.784122 0.594262 -36.204956 -16.577307 23.901318 -20.702307 -58.746494 -61.323109 -11.987417 -30.991163 6.393438 50.445404 65.748833
 1.859346 -42.850414 -79.563965 0.882473 -20.102385 -25.072006 21.457346 16.620806 77.380028 1.125544 -46.625061 10.414159 17.821001 -14.524119 -32.080635 -9.898529 30.369520 -0.608841 -15.040485 33.182892 -9.641254 -18.688171
 39.545959 -15.769042 -21.569695 -17.711317 -42.860203 -2.251267 4.767809 -7.600248 -39.944633 -64.957077 5.464894 -39.014431 -26.335022 -36.233627 -21.310188 32.019093 99.795219 5.902349 33.658855 -19.990322 -40.792416 29.169510
 -28.754778 18.255823 -13.651620 33.200218 15.368587 16.158014 -9.050985 41.002651 -10.310052 -12.784122 4.231524 43.695534 -2.096020 15.640006 39.989735 11.064915 -21.572817 32.921787 -19.668053 -62.916412 7.708511 34.503685
 49.835163 -20.851419 25.397917 -40.785069 23.343697 -123.852798 -19.847490 -13.142126 -6.019213 -16.304361 -0.910745 24.850117 -38.322678 30.488892 -24.759071 1.686111 5.693663 -18.433916 -58.286690 67.796814 91.813667 26.118662
 1.026430 1.552394 16.329172 17.359205 -8.680183 -4.034119 -41.566982 47.021839 -7.331029 19.886219 10.627590 3.525669 -24.419117 -15.066104 14.675156 -15.684013 -62.132759 -23.523394 -7.104307 -26.834051 58.600502 -36.134373
 14.939263 55.361488 -16.834890 24.610844 -6.165848 -16.845568 -38.354515 6.116235 -17.642487 21.553467 -18.663334 4.230649 -7.930215 3.953568 32.730927 7.293849 -23.397959 3.916803 -23.735422 18.143738 43.209393 49.144730
 -11.893293 -14.560184 85.757065 -22.691372 -17.327675 41.242832 19.558578 21.411421 -60.092075 -17.505386 14.303725 -12.883978 -26.977648 12.044119 -33.341801 42.499687 -63.531990 55.036419 -4.859572 19.732420 -49.701233 -8.492373
 -30.008024 26.520100 -1.734815 14.314225 31.902943 -21.444822 8.708494 -17.528633 -103.328552 41.547024 48.135822 13.220318 -6.205494 -6.499134 -20.305857 1.642667 -40.910427 25.777979 10.931637 -25.646551 -31.511253 -22.974422
 -26.523264 -6.146643 -34.573231 -26.276320 -0.120753 25.834957 -14.845650 5.720296 15.141279 8.535393 4.744554 5.052795 25.404697 -2.710444 31.686722 4.325667 22.546362 4.183567 -2.686337 23.808430 65.323135 -7.682150
 -8.364912 7.294203 25.263239 -29.182558 29.265110 40.541073 -15.547307 37.356045 -37.495895 -94.638245 67.482407 -35.550823 -33.495171 -3.040936 -8.687902 -5.414912 -11.519874 10.503300 18.940525 63.500225 -55.878216 51.323215
 -35.938221 63.371155 -12.337561 -12.451518 2.307514 76.606461 -34.275375 -35.490223 6.678665 5.717054 19.832832 -24.519934 -11.005245 -24.967791 -2.392614 12.694390 -33.083591 2.690321 34.807999 -19.311308 47.466320 24.557320
 -33.798641 -29.452446 40.078022 22.256893 -23.235571 -0.735376 -4.207141 57.102570 -18.324104 60.547516 -72.043343 -11.774063 22.011873 39.323212 -10.135821 -23.956293 -1.243782 -40.409210 15.718583 -44.536892 63.329941 2.485685
 87.903549 26.098970 -10.419346 -11.770721 2.825997 -44.283009 22.767773 -24.325319 27.225651 -4.361593 -18.010653 -50.616417 6.156520 -39.549786 -8.002479 -41.292610 19.687914 -59.486530 1.276139 -17.690065 -40.914108 -7.786694
 31.676998 -35.765350 -4.174246 29.273720 27.909622 -48.043648 79.712479 -15.566072 6.740801 -8.341214 -19.824598 4.958492 13.504721 -38.399284 13.796688 -16.454517 30.206594 -29.618576 21.105734 37.588894 -50.562008 14.123541
 -24.608103 -22.687243 -0.150534 9.399059 10.388927 -35.464622 -11.941375 38.679943 -16.686218 4.264192 -1.034799 -15.882082 7.826584 16.130407 -26.825356 6.124813 -14.131813 -6.208902 -50.350998 -11.745878 -4.282774 15.651565
 -54.957291 54.968338
 -88.837959 88.763596
 -72.479576 72.459633
 -121.940102 121.867821
 -38.307079 38.289257
 63.946606 -63.862869
 -59.675648 59.647171
 -33.142342 33.064980
 -67.834152 67.806633
 -95.407433 95.342491
 -53.932781 53.932583
 76.050247 -75.984932
 -89.889397 89.857109
 -86.898941 86.831711
 -117.291634 117.263237
 -82.792046 82.751137
 -67.592545 67.524025
 -54.917820 54.913944
 98.781456 -98.719627
 50.810101 -50.694057
 91.638992 -91.575325
 -88.034378 87.950203
 119.479652 -119.450531
