# Supplementary material for: AMS 3.0: prediction of post-translational modifications
Source: BMC Bioinformatics. 2010 Apr 28;11:210. doi: 10.1186/1471-2105-11-210 (PMC2874555; doi:10.1186/1471-2105-11-210)
Supplement: Additional file 2 — PTM predictor software with training data. PTM_Archive.tar.gz includes the predictor software binaries together with all trained ANNs in tar.gz compressed form. [file 1471-2105-11-210-S2.GZ › PTM_Archive/allempty/A/Anet24.dat]

 2
 90 24 2
 5.713610 -1.093797 -13.860352 -13.190943 46.609497 -9.856702 10.105630 -40.296688 -28.830906 -11.475435 26.801052 -30.092896 -17.990843 -18.212378 -2.754375 14.696708 7.519766 -29.384838 3.713245 -0.808189 -0.870760 16.211023 40.616699 -16.024250
 -7.760594 -41.119194 -3.066400 -14.880892 10.525512 4.840181 -0.245638 -26.149170 -3.156955 7.952662 -14.939129 -16.496407 -10.272386 7.194908 -8.130043 52.971840 55.898243 -50.077438 -14.459947 35.312683 -3.246687 87.817131 26.149044 26.438187
 -2.020016 -10.251024 36.038425 -29.599430 31.995365 13.040741 13.102042 7.310874 -45.749401 -22.001978 -22.996876 -37.256264 -22.550190 29.992563 -10.953578 -4.492784 29.227747 20.607664 -31.718296 -2.266948 -65.527214 -50.552429 -3.184797 -6.104156
 -33.752617 -64.666893 6.768178 -3.733221 -49.656029 0.675647 43.267437 -31.771280 -28.005735 24.577549 19.962049 -31.634462 -10.725762 0.951651 -6.396659 17.375481 7.443984 -22.859848 13.263083 9.550929 -30.575792 -1.672836 2.646734 -3.963866
 -31.989279 4.060121 -24.015118 48.742310 69.165642 -12.215524 47.761360 -19.095987 -1.816167 11.181949 -19.215307 26.683352 -12.202520 -4.415492 -43.129265 -1.720774 -3.947885 36.972179 13.467822 20.558147 15.666489 55.691326 -1.604490 3.129199
 -21.084661 -26.100981 -45.555878 -15.081751 60.588921 -7.199655 31.718332 -24.759283 14.013328 -42.100639 14.043558 -65.181465 0.080744 -9.046095 -22.668203 -6.642053 8.738259 -39.019577 37.845318 -9.771091 9.112181 -1.464671 -0.725203 -28.313736
 6.240514 12.986079 32.733253 10.369797 0.440733 -6.276419 2.945628 10.474056 -0.610672 -15.741290 -11.455234 -7.189609 -12.641281 5.395856 -8.666555 -4.365823 14.629154 102.868820 -13.370820 -11.152789 -37.747749 6.495286 -4.994323 25.010874
 35.628677 -12.043409 33.149799 6.894487 -38.360847 4.619550 20.516312 -15.443336 -9.029165 -18.821186 -2.353396 -11.820825 11.213723 -34.768581 13.648361 -11.446683 -13.735156 3.915299 8.385284 22.189844 -26.352926 39.425503 8.122663 -17.072086
 64.327271 42.944500 -30.439758 -8.414850 -15.125573 -7.712274 -0.129424 23.858765 11.742071 39.409279 19.209936 -45.148239 66.415077 -14.070064 10.256786 25.786179 18.256687 8.040811 5.706975 -33.463120 -44.757652 -16.064877 -25.386738 -17.167509
 28.540485 -12.269388 -34.432423 13.170145 47.074619 18.677176 -23.566652 48.107468 19.768755 -18.490770 -6.923101 3.763467 13.330818 0.771582 -1.946530 12.970345 -32.712547 -37.309345 6.689917 13.994930 2.199686 5.739737 -0.042752 -84.819916
 105.859543 0.064951 -21.860460 -16.832262 35.026535 27.743359 -29.928926 9.885464 61.928162 -15.207244 -90.743622 18.711905 22.531700 -6.904249 19.322844 -8.946749 -11.014757 37.304440 -44.815948 0.287494 8.707046 48.239784 1.709581 24.587601
 -24.593374 13.532515 1.296314 -2.617717 -20.206606 -11.922018 33.129917 38.084164 15.893556 15.973501 -21.613995 -7.328351 8.460882 39.804802 19.631046 -23.722614 33.863873 -19.463354 -5.680927 3.520533 18.930653 -17.374748 11.797230 38.156342
 78.256378 -18.353796 43.209343 -8.425045 -10.988474 -6.137498 6.390427 48.552490 1.084764 15.862364 18.791620 -9.771414 16.186802 -28.060162 9.847277 -26.191357 11.805799 -9.388474 -19.803484 2.922105 -25.887295 -17.926567 -11.414727 4.583718
 -1.033256 -17.933498 9.723243 48.381790 -21.004110 -20.758488 -61.909870 -11.976500 17.259544 -32.703476 15.910522 -46.354061 40.033340 -29.110737 -6.036268 -51.357533 1.279960 43.360123 -10.494067 17.527136 -38.463417 -7.648859 -24.187841 13.621481
 -5.257380 -34.336689 -19.851273 57.853836 -32.440632 -47.494095 -2.127217 -31.527678 16.796869 -25.891329 14.491994 42.089550 29.864248 -20.128798 6.369028 35.587078 18.094904 5.668631 19.346352 12.077748 6.607444 17.668041 -10.948874 -34.237736
 -26.917244 6.160369 -8.616720 -45.337021 21.367233 27.758530 40.759277 35.607304 -34.970802 -20.001350 25.084209 10.365589 -31.625460 0.719087 -13.638319 6.851962 24.986855 -17.178789 -4.750319 -16.452370 1.010560 7.294734 -14.413488 -37.045979
 24.426460 -11.750248 -70.505936 31.681313 -19.203030 12.295609 -82.891907 -27.392849 83.554451 23.805254 -80.349060 -14.536858 -10.711168 -1.849107 25.426992 24.216112 -39.337372 61.178108 -19.481787 -33.760670 12.039138 -7.855176 -1.587886 -23.036671
 1.071203 25.746037 20.473625 30.369638 -24.200472 19.393656 -8.032565 13.457439 -19.327578 20.734219 -23.763630 -27.901243 -7.049349 -0.697580 -17.216801 24.592825 -61.578663 16.657036 -16.309067 -3.716495 3.079396 -37.914585 -43.296333 7.693607
 -57.197418 64.971031 46.662010 -5.275159 35.360416 3.720724 16.432283 -44.898621 8.356494 17.408554 6.684383 -11.689503 35.395222 -13.631957 24.640381 20.442047 -34.906639 -39.502312 -24.633326 31.753250 -26.402361 22.043673 -54.569233 9.120884
 -30.400843 3.759999 19.426849 -21.484335 42.855358 -7.230129 59.744411 -6.217872 6.384386 46.197231 -19.954531 -64.696686 48.065422 -10.392822 7.603090 11.163622 -6.073927 -11.926264 20.297508 -9.306070 40.862835 14.943864 18.243870 -22.960073
 39.717434 -23.294474 23.690294 25.701977 26.031940 4.854187 -37.441921 11.022235 -6.698072 -7.012053 -13.501506 26.294706 -19.613365 -0.539861 0.585235 24.197784 -57.263203 39.700489 30.607992 16.892574 -14.968740 61.871613 11.075928 -14.296912
 -38.508892 20.671200 40.831326 35.251980 24.356489 -11.258962 1.434644 -2.620989 -25.780386 -7.845408 10.556595 0.258324 28.030495 37.149845 12.278296 67.520889 -7.213761 -38.926502 18.038317 0.448423 -3.824546 -25.619694 15.782986 -17.741379
 -28.807714 -23.733799 -7.641922 25.781097 -21.743372 -55.186924 -7.120119 -15.348460 -23.325098 5.378614 16.728306 63.646286 50.729584 11.633345 -1.389117 5.360630 -38.459049 12.015592 22.408489 -42.998211 0.535861 14.306762 3.709667 -28.707455
 17.796705 21.353079 -8.000896 20.120049 -6.579587 -11.899419 2.220401 -26.896133 -12.343207 31.020384 11.255330 -0.875498 31.219364 -30.829281 5.053375 -54.678806 -32.180420 5.953251 -9.848914 16.686930 10.284055 3.350457 37.063927 -37.988575
 -7.937829 32.332165 5.572762 -5.046897 26.984154 -14.694660 5.385806 -48.032608 10.569404 62.366722 -41.079620 -1.794936 53.872490 -14.732662 -3.716347 20.667633 -5.470617 4.801836 -26.126898 -18.446321 13.609586 16.471390 13.323392 -6.120050
 11.677647 12.715096 20.723719 18.717062 49.812092 13.376111 24.070248 18.505060 -8.443751 19.679199 -0.188468 24.103441 -18.872431 24.030947 13.577903 -2.750864 -9.522526 -32.180202 -6.856089 2.934606 -2.700150 -20.970104 -68.384514 -16.125952
 59.016945 -8.305696 27.162273 11.415174 15.561481 8.731549 -18.594633 -17.154137 -15.193482 45.851597 -22.482821 8.423512 -50.279312 -6.241035 2.504408 -22.875107 -7.226029 57.183685 20.643574 13.781935 -26.740238 -62.543400 -6.579604 15.930415
 -1.399734 -34.666359 -28.644236 -18.534582 -49.559616 35.196892 22.355400 -3.226090 10.565753 -9.232347 -39.438492 30.504620 -52.109325 -31.055563 13.529653 -8.138150 -21.505775 1.319596 21.337687 -15.199301 -31.862505 -45.996620 -20.199411 0.679765
 -21.374491 0.064576 -19.539791 25.906816 -47.225033 23.820221 2.469394 -2.258378 -16.942179 -9.802600 1.091357 18.537014 -71.571037 26.596603 -12.678222 -6.831678 47.128014 -54.839504 27.659166 32.684254 7.954671 19.784204 -22.106640 -21.599319
 8.419809 -34.798920 53.486313 46.286713 25.008909 19.497469 -7.408689 12.971670 48.436680 3.589544 24.323496 16.902081 -33.425972 -7.850829 -47.039124 -37.865860 15.026527 28.454418 -13.932724 -6.657672 -12.883987 -52.915840 10.284998 -1.538967
 -8.573327 -10.572649 0.768254 -29.232574 26.170095 -4.935639 12.737650 -61.877468 3.680165 -14.665002 11.945048 -34.389915 -45.613834 -24.844322 -11.138448 -8.325426 23.544289 -19.667915 -19.974833 -8.203405 -14.954372 -3.807398 21.775539 -16.849188
 8.144743 9.217417 -17.749922 -3.177246 52.203045 96.590385 -14.550635 -54.672489 -19.491482 -37.103848 23.464071 17.034773 -32.342152 -41.466228 10.407091 -21.349318 7.501407 25.712269 -21.030214 -6.819356 -32.639145 -14.841538 16.150530 -16.972319
 -9.367135 -18.853676 22.786400 8.953133 -68.402222 20.016193 10.292284 -22.263235 -1.937627 -27.326534 3.292657 -30.910229 -24.756676 2.310663 25.002605 -33.731194 -14.553031 -28.258053 -8.329022 -9.696086 -37.686993 -74.668159 11.907959 29.535221
 -66.943314 -25.565117 30.984831 25.334328 8.278756 -46.983917 15.386044 14.531254 -8.063800 22.822243 -8.887324 7.078917 10.812727 16.590881 -17.637625 -10.970120 -8.382845 -10.202914 -9.752428 -16.970840 -2.886230 -16.066586 11.284536 22.817879
 13.763462 25.524466 -21.614401 24.864412 63.050968 55.605862 34.778450 33.417404 -11.431078 22.554586 -15.420063 82.927582 43.672649 -37.357338 8.424572 23.076145 -49.083961 74.645851 -50.036209 18.208624 32.026684 4.619148 -23.646555 7.960507
 -34.565655 -20.135752 -56.861652 11.316438 6.768960 31.833923 30.649170 6.085598 -7.619745 7.277013 -39.598133 33.557400 3.427882 -8.084666 -26.814804 -77.450020 -53.431015 -26.589760 -16.105188 42.384037 -18.571867 44.624481 25.314016 -13.046098
 4.264279 -2.030236 -11.101732 25.313869 -46.435303 9.757992 -49.130779 28.455132 -9.145720 34.767399 -20.090641 -2.655328 0.904717 45.131901 -16.216583 -10.779108 20.099709 18.068567 -28.974360 -9.447887 19.131163 -1.941406 -27.160278 -41.620270
 -25.032047 23.453304 -22.736692 -12.456804 17.735538 2.349536 -9.508307 -5.629305 -77.455063 -2.380216 -3.171102 -80.541618 -51.680393 -67.131058 -23.423971 -31.924095 -42.803272 -45.290333 -26.017982 7.750563 23.956299 -9.974827 8.651526 51.578770
 6.178439 22.406891 7.621118 15.844440 0.991665 35.313038 -32.632713 1.860669 -18.529469 38.612854 17.318064 31.752426 15.718417 -30.001534 -2.979198 17.312614 2.853715 -18.130919 -5.947191 -34.806740 -2.520860 -20.734755 -11.576048 0.364748
 47.650120 -13.619964 -23.504833 -0.848025 43.684769 -16.961853 1.011427 2.882363 -1.347758 21.160349 50.953842 -50.650536 -33.616310 55.797440 -33.493710 35.993374 5.694827 -14.378284 37.882626 5.567004 -33.080315 114.209091 38.246899 -15.853517
 39.265518 -17.655870 -36.325153 1.607142 -1.968072 6.451035 -48.114758 -13.954204 -17.714190 -23.978350 -29.956631 33.674599 0.088890 -39.963364 -1.687803 -8.358793 -6.449867 91.872826 -9.907905 2.717147 -1.031148 82.240501 -10.642603 -6.034499
 17.725502 -10.723042 -23.312149 9.084437 -6.023997 -9.649066 -17.306803 -7.171878 -5.077309 -9.574975 -18.762983 29.433037 -5.219519 -16.783567 -5.267686 -4.249815 -18.172800 61.955757 -12.824083 1.679063 3.155619 50.376293 0.081984 -8.183239
 -34.310463 19.186319 4.683956 7.414200 -15.832052 -24.774813 22.303572 14.324943 9.733709 14.670686 -2.405680 -8.450351 -11.193836 23.411030 2.259004 -2.382352 -8.191630 -20.998436 2.914640 4.243907 2.698036 -61.886814 5.697634 5.955434
 12.162354 4.664542 9.454028 -11.553070 12.978808 -31.961840 18.884516 5.353848 1.764443 -2.827889 -5.956378 3.463377 -24.343506 22.720194 4.412431 2.132607 6.530130 -12.149713 2.781775 -5.895960 7.540770 -16.755804 -3.537794 10.815249
 -22.257463 13.046618 2.677483 4.588232 -10.345117 -10.050571 10.328257 9.294467 5.369717 9.230851 -0.913766 -7.479307 -3.614489 12.181211 2.680017 -1.686249 -2.243796 -12.946515 3.788386 3.979161 0.669910 -39.317055 2.944140 4.638429
 27.407623 -14.114953 -50.452885 7.301538 -16.614283 22.496059 -71.409187 -13.845581 -23.007145 -25.245039 -38.331696 30.300383 11.510799 -57.924156 -0.257633 -14.732999 -6.878785 113.204247 -7.849874 9.566649 -7.201583 78.557144 -13.636307 -7.383665
 -64.992805 26.546015 -28.181202 23.488924 -52.425648 28.355721 -37.596401 13.368139 -2.697077 13.672944 -15.453237 -20.468534 26.483479 -25.265310 5.327482 -16.868191 -7.495428 26.314695 8.862706 22.431526 -14.683113 -65.920967 -0.029245 0.461489
 4.746544 -4.763298 -6.771893 8.880259 -2.703424 -13.443698 5.763597 -1.844637 3.313085 0.710220 -4.625447 18.115934 -5.747243 1.117344 -5.061841 0.707975 -16.329662 23.615747 -9.682461 -0.071025 4.987055 22.270327 5.724721 -6.218745
 -116.185684 30.207273 -4.976425 60.368786 -68.720337 -0.010695 39.447666 21.423653 32.767624 54.511169 19.348703 -12.814271 27.066156 16.903591 -14.953646 -3.694955 -60.651428 -25.026295 -12.894265 21.265499 -3.259910 -92.833237 37.673977 -22.968657
 37.188816 16.573837 5.068872 -51.167290 27.310993 -6.838869 -35.504635 8.413428 -25.734987 -29.332546 -28.360435 -27.552412 -25.438301 3.228458 28.795965 -8.631913 66.478737 -13.053836 33.443367 -3.655021 -4.569069 -48.129589 -39.278797 41.904552
 36.143768 27.275150 -30.181128 10.593753 -0.921890 26.983746 -3.398839 -8.113067 -31.129532 28.210028 20.567680 -14.034331 14.648998 -46.250427 17.221512 34.208153 -0.171884 -10.276229 10.152966 -16.406113 21.576328 37.466057 19.041382 -5.206966
 17.726341 3.143656 -18.205326 -11.400090 10.502917 4.660581 -13.677433 -9.338745 -16.703327 39.085186 28.484606 -36.430496 -6.974611 4.325776 48.966885 -6.110817 23.980806 -48.490128 -34.419083 0.602829 -24.327366 -14.398619 32.057079 20.707769
 73.658501 14.833104 -11.130658 -20.304422 -18.991697 6.265174 -0.479362 -31.379253 -27.858553 -16.448599 17.307796 8.616234 12.664536 -42.135616 10.394523 -64.360161 1.278770 -56.686146 0.433928 5.536525 60.532856 24.714661 7.078517 -6.078443
 -58.222973 35.051952 -42.548794 -24.244724 34.006702 10.361469 -31.989454 -6.892132 16.093971 -20.803425 -27.286699 37.770821 14.776031 -53.566700 -9.609724 -6.160542 40.974728 -58.372700 16.988062 -39.685043 10.459642 -3.370148 -12.018781 9.849171
 -75.213112 31.600609 1.696598 -34.092972 -25.144083 -18.790432 28.924253 -21.589003 39.440964 -22.628792 -39.889343 25.837584 11.930868 -4.253258 -6.059098 -16.444403 -6.470062 -64.902786 7.405561 -18.160940 -31.858774 22.795420 3.390992 37.464722
 -5.476065 -0.177555 6.705630 -8.398945 40.759098 -23.435234 -16.222464 14.706494 11.066886 -26.685192 -8.930346 -69.406967 -18.340740 -43.454582 -1.812308 -15.378398 2.853129 68.454559 -17.160387 42.690342 20.664373 10.128937 -32.230064 22.665627
 -28.163254 -14.631985 19.915890 20.684366 20.259979 41.445705 6.878296 -18.687523 2.688352 -4.477764 29.644075 32.764389 8.295927 48.641647 20.162016 22.102501 -32.462105 50.965820 -2.911724 -20.705454 -8.503142 38.511070 30.344976 -29.015285
 -22.029823 -18.042837 -25.921888 6.092329 -44.234215 -25.453192 4.383696 -27.079458 13.880161 16.786219 -9.880985 5.926840 32.935349 30.975817 -13.533125 16.750702 44.387650 -23.884247 -31.746527 -2.825951 2.765292 33.377491 37.367619 16.620821
 -92.908295 -21.576954 -4.432388 -28.963861 39.514835 17.924314 -33.819565 36.569187 -20.542330 -13.621304 6.065228 42.796806 29.297344 -17.452690 -9.012474 4.611235 17.282961 -134.367447 -64.677544 -11.634442 -3.836272 -20.704720 -22.407522 18.967991
 -39.583641 26.275898 -8.845690 53.694553 -44.760288 3.255036 10.663759 60.232140 7.863518 -34.115784 18.714649 -8.650759 10.551396 -4.715286 6.464329 -23.189285 -58.478298 87.962509 -34.946922 -30.316490 8.136757 10.318394 -35.702438 23.120935
 -10.287490 -0.230418 -41.623684 -16.423323 -26.993696 -31.589344 22.147585 -3.786139 -25.261951 -1.452363 36.440208 15.435857 11.816014 1.952553 6.141223 41.110146 -13.532843 11.214682 32.422989 19.101210 -34.997147 -19.695202 -22.788984 41.284321
 -2.200396 -3.989439 -15.413430 -41.777672 33.292675 -25.178247 -44.475830 2.599679 -33.614109 -22.911861 13.698797 36.589634 4.152028 3.225482 -3.115640 30.088943 -12.672693 -36.720604 13.068118 10.991857 -5.627671 -20.194979 -7.935005 15.023734
 13.872276 69.099960 -6.520335 -4.601935 -49.871754 18.057636 20.428699 -0.033066 28.078138 -16.301647 -44.174927 -39.718037 61.041119 -13.486369 1.583028 42.704315 -23.973141 20.190142 6.407687 -0.451152 35.478245 12.866715 5.969531 33.686481
 43.662071 18.509026 0.787045 6.209414 23.207453 -2.676877 13.612040 -11.831820 -40.180737 -4.668253 27.826553 21.334951 19.081036 11.517616 -27.842184 26.446896 -8.928205 -4.763187 5.485514 5.897583 47.304840 -26.636360 -2.263636 -3.458434
 55.276794 -2.704799 27.339678 52.985806 12.127466 44.662041 -49.641659 39.038422 -76.956413 -23.889254 -25.286848 -10.960826 81.035469 -8.770382 9.049654 -8.273025 9.470891 41.316387 1.385149 25.805729 16.565054 -22.132477 -2.586368 2.859993
 57.700161 -24.875816 -13.577127 -27.348330 39.869984 10.254753 -5.678796 72.761215 17.223280 35.733906 -10.930408 -1.536053 6.678716 -29.483231 2.513949 -23.732176 -16.573360 34.135017 23.611864 30.653109 -16.059572 12.919913 -9.281987 -22.179470
 45.048611 12.274712 -2.804336 9.356689 32.350716 -15.850664 -16.980293 8.397830 -25.867762 -22.378405 -53.475548 -43.280369 -11.801816 -9.929716 16.490385 6.065035 29.749086 46.079773 2.566741 -5.730190 -28.808435 42.924786 -1.647620 -0.864301
 -22.537304 -3.175857 20.107325 -17.408611 -2.166102 -29.717613 15.587706 -4.618445 26.871479 13.282177 15.034289 -26.659990 -56.771713 -7.849153 0.692843 -3.242188 -4.236490 -43.902748 -11.473036 -13.389173 -9.496693 -0.341516 -15.098799 -5.247309
 -42.218201 0.801183 21.063066 5.798566 4.215365 87.902954 6.382597 64.553368 20.646580 48.115875 -28.478966 -68.139137 1.431566 36.453861 -10.946259 34.135342 -21.072386 -2.834650 -16.827032 -17.594597 13.024045 -4.404628 -71.353912 -28.764492
 -55.010601 -21.921892 11.223357 39.481899 32.874859 -118.959984 -14.972346 -22.031229 21.381939 -25.252951 6.642796 -36.682240 -67.472473 -64.474022 12.271602 12.696242 -38.757225 6.759168 54.338932 39.453018 -46.115433 25.877851 -10.986361 28.252209
 51.192802 1.721955 -24.215178 8.091772 2.788888 9.641393 -19.195496 -11.120281 -10.620227 16.004150 17.819340 -37.802563 5.215456 -21.296648 0.160054 -13.013600 33.262772 -11.022050 37.207741 -12.730205 25.288740 7.038010 -25.255812 -15.177485
 29.124516 -14.559813 16.707329 3.651480 3.926496 -9.776801 -37.263760 -50.088047 -17.468523 -19.223194 14.148465 -19.788359 7.443834 -10.973261 0.081080 -50.198616 45.173008 33.216949 63.059872 5.728999 13.105595 -20.792366 3.330068 -30.549675
 27.089859 50.422108 7.012991 -9.579596 -44.571354 19.987947 -29.912699 10.851703 7.210807 -0.930571 2.915807 29.850925 13.324951 3.895784 20.445644 26.369045 9.966877 -30.374203 1.457148 -50.540115 49.390266 25.592596 -21.257042 -0.540453
 1.922743 28.991230 -8.104440 18.064714 23.893223 39.221710 -17.847950 30.478926 -20.505808 1.119129 10.012203 12.092734 7.752009 1.830968 0.648321 28.348434 -36.886471 15.911907 -10.283528 1.061466 3.818527 -39.236717 11.002065 -0.356944
 22.603521 -15.985085 -12.922880 -28.332455 -14.141915 1.383890 19.778418 4.452554 -24.899294 71.045868 36.855034 29.050737 18.644970 35.526817 -13.964977 -0.311815 -32.962776 44.746098 -55.658241 -12.294724 21.107410 -43.773045 -0.800074 -21.915398
 -4.936935 4.709371 -37.053780 -25.267187 34.250031 -17.867214 -7.977241 60.537182 10.327455 -5.420693 1.264804 11.097199 -26.600552 29.401140 -5.943267 -4.854335 -72.137238 6.585237 2.938292 -43.415142 -17.001856 -6.022514 15.639096 -15.360879
 -3.614356 9.996606 -42.852409 13.644811 -16.225431 24.360430 -3.154064 17.886122 -8.282711 -9.244884 24.644594 3.634234 -16.891796 -64.535690 30.093504 -19.744602 19.479221 43.349144 21.975733 15.734965 10.824138 -11.424399 24.726559 -25.282618
 7.020577 -5.246479 29.577690 32.403240 -24.137650 38.744484 7.031495 73.527420 28.706434 17.549871 -36.169888 15.549520 -33.029861 8.874678 -36.204132 -89.108582 52.256680 -16.228146 -38.884705 -54.740833 16.547878 24.836933 -32.584961 -11.558848
 11.861111 -13.623831 -0.028121 -7.842036 -27.926418 -20.506382 1.711699 25.070520 -3.566231 36.167683 14.283618 -9.595217 6.261642 10.215215 -31.021835 18.238438 32.537201 -33.541573 -1.547035 26.920319 -38.875244 1.996674 -7.479802 -2.871106
 -68.614250 16.077736 -4.803807 8.264277 10.920371 -5.782985 -22.860558 10.152463 38.058617 8.690011 43.047222 87.005478 4.572955 30.123695 8.914545 14.111764 34.230499 14.795993 41.056591 -44.990406 1.748462 39.187801 11.678281 -20.609499
 -24.769314 -12.294708 -11.492269 -20.206257 24.062185 18.429432 -8.761137 -22.407902 30.780134 24.505518 -12.341120 50.955242 20.975819 23.755100 -8.966294 6.343739 20.704048 -7.479496 -23.641670 -25.028255 -8.404917 28.207060 -42.717941 -36.257946
 -26.385342 -12.949005 4.630541 -32.413265 -5.255855 21.175144 32.594479 10.394439 -33.374947 36.351364 8.590533 31.281664 -4.504102 35.221470 7.071808 16.374231 5.291947 -24.180033 -14.946213 -16.472231 -13.890149 -26.112030 1.142662 -20.288738
 37.919353 -7.815141 17.801399 -15.207723 33.013683 -16.429522 -23.385883 -21.011047 -33.856857 38.918156 18.209951 44.607044 4.949239 11.967244 -8.814613 -16.145113 16.399315 -10.628701 -2.117131 -36.310364 -26.295748 -35.833321 -7.482510 16.947811
 -26.933968 57.824947 32.105053 -29.870108 -15.227445 -29.247614 7.130890 -42.900978 15.243514 -8.712004 52.245731 29.454689 34.624718 29.973955 -37.051952 3.146934 -13.329659 -21.343681 -33.491371 -4.565608 3.265574 -16.790497 -26.701849 0.305798
 15.349222 17.507643 -5.056726 -17.897207 13.991774 -17.004004 -12.887795 19.836637 4.804131 4.208426 3.840243 10.335590 -24.479633 6.604551 -29.006002 -6.353511 24.178333 29.582993 -24.005417 11.163070 25.504816 60.144188 2.422203 22.011749
 1.296541 -9.555829 -7.678055 -6.036167 48.991211 -18.285603 30.654127 13.158353 76.153114 -13.763821 -4.530725 -19.652225 -37.187813 5.980876 -20.874660 -31.415480 -44.861546 58.267281 14.829024 -7.631561 13.906269 16.231409 45.341030 -0.641837
 26.748436 -9.864119 -13.826814 -2.465846 31.680874 -11.079358 23.225735 56.472687 -25.435005 -48.532032 -46.014690 0.164894 -13.538430 -16.693951 -38.951263 -23.935423 18.308023 -11.515715 31.540129 9.046393 37.899239 34.830345 8.964529 2.684619
 -9.015865 -13.539952 18.815111 16.574755 -35.922752 -0.893358 -22.541796 26.356840 69.042084 46.491211 -38.245354 -7.131269 28.235594 0.168249 -15.315718 5.358220 -13.845507 -38.588745 -8.245047 -21.050812 -24.200893 10.695393 -69.346611 -13.011071
 -19.722412 -3.800896 -85.394005 5.350294 -38.873482 43.390388 13.073192 39.766888 -8.488276 -11.904831 -47.726620 -34.321049 28.612223 32.384048 -12.363743 -47.571842 -49.409187 -15.438556 -59.865589 -7.959656 0.532263 -4.094187 8.166412 25.633797
 -33.458557 -35.389557 14.556710 -15.368144 -11.288254 -11.885262 -7.750091 10.256381 27.761410 -25.425196 -18.855640 -92.310173 -49.457855 -7.976331 11.462515 16.533855 22.435841 -4.644574 -25.322138 -12.973338 3.662483 -45.830975 11.696662 -26.212742
 -28.164631 16.923889 -11.179445 1.786889 -21.487694 -28.690691 -0.533024 10.785685 -0.823993 2.836503 -20.705965 -4.896895 -17.442783 9.915831 3.061991 -10.492567 -6.983297 6.521289 1.727119 4.129387 -1.261324 -55.943134 -4.476899 7.130683
 55.897026 -55.896168
 -56.945560 56.945244
 -78.802948 78.801308
 -67.234047 67.232925
 145.515564 -145.505814
 -46.105034 46.104195
 -74.147125 74.146118
 -61.083786 61.082340
 -55.873707 55.872627
 -74.445709 74.444511
 -61.563148 61.562160
 56.257847 -56.256592
 -52.066410 52.065235
 -75.410416 75.409157
 -44.904648 44.903774
 63.224018 -63.223167
 -65.089821 65.088509
 95.381561 -95.379417
 -52.731964 52.731297
 -85.003487 85.002060
 64.736435 -64.734390
 81.317947 -81.316238
 -75.972054 75.970192
 -56.886341 56.885090
 78.831017 -78.837540
 5.711375 -1.093792 -13.860294 -13.190361 46.609505 -9.861959 10.105629 -40.296696 -28.830864 -11.475551 26.801849 -30.092899 -17.989481 -18.212418 -2.754414 14.696719 7.525779 -29.385010 3.718974 -0.808187 -0.870739 16.211004 40.616703 -16.043564
 -7.763706 -41.119186 -3.066322 -14.880085 10.525513 4.835071 -0.245638 -26.149178 -3.156897 7.952550 -14.938021 -16.496410 -10.270495 7.194868 -8.130083 52.971848 55.906597 -50.077671 -14.451204 35.312687 -3.246666 87.817108 26.149048 26.419395
 -2.022969 -10.251019 36.038597 -29.598661 31.995367 13.037917 13.102044 7.310855 -45.749348 -22.002041 -22.995726 -37.256271 -22.548372 29.992521 -10.953619 -4.492898 29.235699 20.607210 -31.709257 -2.266892 -65.527206 -50.552456 -3.184793 -6.114794
 -33.754574 -64.666885 6.768327 -3.732710 -49.656025 0.673563 43.267437 -31.771297 -28.005703 24.577503 19.962849 -31.634466 -10.724547 0.951631 -6.396681 17.375362 7.449271 -22.860235 13.269014 9.550982 -30.575785 -1.672855 2.646738 -3.971763
 -31.991119 4.060124 -24.014994 48.742786 69.165657 -12.216417 47.761360 -19.095999 -1.816136 11.181929 -19.214573 26.683348 -12.201385 -4.415514 -43.129288 -1.720869 -3.942929 36.971855 13.473765 20.558189 15.666491 55.691307 -1.604487 3.125706
 -21.085537 -26.100979 -45.555794 -15.081520 60.588928 -7.203516 31.718332 -24.759291 14.013342 -42.100727 14.043935 -65.181480 0.081294 -9.046149 -22.668255 -6.642099 8.740647 -39.019791 37.846951 -9.771054 9.112197 -1.464679 -0.725201 -28.328083
 6.237615 12.986086 32.733315 10.370550 0.440734 -6.282146 2.945628 10.474055 -0.610616 -15.741415 -11.454213 -7.189611 -12.639522 5.395797 -8.666611 -4.365791 14.636941 102.868637 -13.363013 -11.152798 -37.747726 6.495263 -4.994320 24.989836
 35.628036 -12.043407 33.149960 6.894659 -38.360844 4.618986 20.516315 -15.443360 -9.029163 -18.821198 -2.353016 -11.820827 11.214151 -34.768604 13.648335 -11.446850 -13.733381 3.914897 8.387309 22.189934 -26.352924 39.425495 8.122664 -17.074511
 64.326645 42.944496 -30.439737 -8.414686 -15.125571 -7.716230 -0.129424 23.858763 11.742083 39.409191 19.210165 -45.148247 66.415459 -14.070113 10.256741 25.786198 18.258389 8.040752 5.707709 -33.463135 -44.757641 -16.064880 -25.386736 -17.182064
 28.538298 -12.269383 -34.432301 13.170713 47.074623 18.675098 -23.566650 48.107460 19.768795 -18.490816 -6.922256 3.763464 13.332160 0.771563 -1.946547 12.970263 -32.706669 -37.309669 6.696605 13.994974 2.199692 5.739717 -0.042748 -84.827713
 105.858536 0.064953 -21.860409 -16.832001 35.026543 27.742735 -29.928928 9.885455 61.928185 -15.207257 -90.743240 18.711901 22.532320 -6.904307 19.322786 -8.946766 -11.012039 37.304298 -44.812733 0.287507 8.707045 48.239773 1.709585 24.585171
 -24.594978 13.532517 1.296396 -2.617299 -20.206604 -11.922832 33.129913 38.084152 15.893593 15.973483 -21.613379 -7.328354 8.461868 39.804749 19.630989 -23.722656 33.868191 -19.463579 -5.675756 3.520558 18.930653 -17.374763 11.797235 38.153175
 78.252419 -18.353788 43.209549 -8.424015 -10.988472 -6.141915 6.390427 48.552467 1.084826 15.862267 18.793137 -9.771416 16.189230 -28.060194 9.847241 -26.191488 11.816447 -9.389026 -19.791601 2.922169 -25.887276 -17.926603 -11.414725 4.567228
 -1.036912 -17.933491 9.723432 48.382740 -21.004107 -20.762764 -61.909870 -11.976521 17.259596 -32.703571 15.911923 -46.354069 40.035583 -29.110760 -6.036295 -51.357655 1.289800 43.359612 -10.483158 17.527193 -38.463402 -7.648892 -24.187840 13.605537
 -5.259769 -34.336681 -19.851149 57.854454 -32.440624 -47.497494 -2.127217 -31.527695 16.796906 -25.891405 14.492911 42.089542 29.865717 -20.128809 6.369012 35.586998 18.101347 5.668297 19.353277 12.077781 6.607459 17.668020 -10.948873 -34.250362
 -26.920652 6.160378 -8.616546 -45.336143 21.367237 27.756016 40.759277 35.607296 -34.970760 -20.001406 25.085508 10.365587 -31.623381 0.719044 -13.638355 6.851851 24.995974 -17.179262 -4.739684 -16.452297 1.010569 7.294703 -14.413486 -37.055481
 24.426485 -11.750250 -70.505920 31.681309 -19.203028 12.295343 -82.891922 -27.392866 83.554466 23.805246 -80.349068 -14.536860 -10.711166 -1.849171 25.426922 24.216133 -39.337379 61.178101 -19.481888 -33.760693 12.039136 -7.855175 -1.587882 -23.037712
 1.069592 25.746040 20.473709 30.370058 -24.200468 19.387901 -8.032564 13.457437 -19.327555 20.734093 -23.763012 -27.901247 -7.048358 -0.697587 -17.216806 24.592783 -61.574322 16.656811 -16.305634 -3.716462 3.079420 -37.914600 -43.296329 7.672424
 -57.198715 64.971031 46.662079 -5.274818 35.360424 3.720416 16.432287 -44.898643 8.356504 17.408545 6.684886 -11.689505 35.396027 -13.632001 24.640329 20.442013 -34.903111 -39.502495 -24.628979 31.753248 -26.402361 22.043661 -54.569225 9.119606
 -30.403610 3.760005 19.426992 -21.483614 42.855362 -7.233216 59.744411 -6.217884 6.384430 46.197163 -19.953472 -64.696701 48.067120 -10.392845 7.603065 11.163532 -6.066483 -11.926650 20.305815 -9.306021 40.862843 14.943838 18.243872 -22.971600
 39.715977 -23.294470 23.690460 25.702358 26.031942 4.851388 -37.441921 11.022223 -6.698051 -7.012116 -13.500854 26.294703 -19.612450 -0.539915 0.585187 24.197649 -57.259262 39.700066 30.611969 16.892651 -14.968729 61.871597 11.075930 -14.307530
 -38.510670 20.671204 40.831486 35.252445 24.356493 -11.262894 1.434644 -2.621005 -25.780359 -7.845495 10.557350 0.258323 28.031605 37.149788 12.278240 67.520775 -7.208937 -38.926922 18.043001 0.448489 -3.824530 -25.619713 15.782988 -17.756121
 -28.810776 -23.733793 -7.641802 25.781895 -21.743370 -55.190704 -7.120119 -15.348475 -23.325041 5.378531 16.729439 63.646278 50.731453 11.633312 -1.389153 5.360579 -38.450817 12.015258 22.417551 -42.998184 0.535874 14.306735 3.709672 -28.721466
 17.794096 21.353083 -8.000833 20.120724 -6.579587 -11.901951 2.220401 -26.896143 -12.343160 31.020327 11.256255 -0.875501 31.220947 -30.829298 5.053354 -54.678810 -32.173420 5.953063 -9.840960 16.686932 10.284062 3.350435 37.063934 -37.997890
 -7.939485 32.332172 5.572805 -5.046466 26.984156 -14.697035 5.385806 -48.032616 10.569432 62.366669 -41.079029 -1.794938 53.873501 -14.732680 -3.716369 20.667631 -5.466156 4.801710 -26.122105 -18.446323 13.609593 16.471376 13.323397 -6.128787
 11.675988 12.715098 20.723850 18.717493 49.812099 13.375030 24.070250 18.505056 -8.443726 19.679174 -0.187787 24.103437 -18.871407 24.030912 13.577874 -2.750968 -9.518069 -32.180546 -6.850845 2.934666 -2.700146 -20.970119 -68.384506 -16.130175
 59.014839 -8.305692 27.162460 11.415724 15.561482 8.727904 -18.594629 -17.154152 -15.193450 45.851517 -22.481932 8.423511 -50.278000 -6.241090 2.504358 -22.875250 -7.220343 57.183205 20.649452 13.782016 -26.740225 -62.543423 -6.579601 15.916680
 -1.400764 -34.666355 -28.644199 -18.534317 -49.559612 35.196049 22.355398 -3.226094 10.565773 -9.232366 -39.438118 30.504616 -52.108696 -31.055571 13.529643 -8.138165 -21.503012 1.319495 21.340881 -15.199292 -31.862503 -45.996628 -20.199408 0.676635
 -21.375330 0.064578 -19.539684 25.907034 -47.225029 23.819464 2.469395 -2.258381 -16.942160 -9.802617 1.091743 18.537010 -71.570511 26.596569 -12.678248 -6.831772 47.130280 -54.839775 27.661755 32.684307 7.954670 19.784195 -22.106636 -21.602331
 8.415949 -34.798912 53.486427 46.287712 25.008911 19.494669 -7.408689 12.971660 48.436749 3.589482 24.324881 16.902077 -33.423630 -7.850856 -47.039154 -37.865887 15.036872 28.454098 -13.920637 -6.657657 -12.883978 -52.915874 10.285002 -1.549325
 -8.574782 -10.572646 0.768281 -29.232193 26.170099 -4.936283 12.737651 -61.877487 3.680182 -14.665017 11.945561 -34.389923 -45.612942 -24.844334 -11.138471 -8.325419 23.548231 -19.668003 -19.970076 -8.203434 -14.954370 -3.807409 21.775543 -16.851561
 8.142959 9.217421 -17.749887 -3.176780 52.203049 96.589539 -14.550634 -54.672512 -19.491455 -37.103870 23.464699 17.034769 -32.341061 -41.466248 10.407063 -21.349308 7.506230 25.712164 -21.024416 -6.819386 -32.639145 -14.841553 16.150534 -16.975443
 -9.370200 -18.853670 22.786612 8.953929 -68.402206 20.011793 10.292285 -22.263243 -1.937569 -27.326630 3.293885 -30.910233 -24.754787 2.310612 25.002563 -33.731346 -14.544793 -28.258612 -8.320188 -9.695988 -37.686977 -74.668190 11.907964 29.518711
 -66.945923 -25.565111 30.985035 25.335003 8.278757 -46.988171 15.386045 14.531252 -8.063749 22.822149 -8.886257 7.078914 10.814337 16.590836 -17.637661 -10.970275 -8.375840 -10.203447 -9.745100 -16.970734 -2.886214 -16.066612 11.284541 22.801912
 13.761801 25.524469 -21.614214 24.864843 63.050964 55.602512 34.778454 33.417397 -11.431046 22.554514 -15.419326 82.927567 43.673683 -37.357372 8.424550 23.075983 -49.079498 74.645378 -50.031776 18.208735 32.026695 4.619130 -23.646551 7.947862
 -34.567295 -20.135748 -56.861515 11.316869 6.768961 31.831408 30.649174 6.085583 -7.619724 7.276958 -39.597446 33.557392 3.428907 -8.084684 -26.814823 -77.450127 -53.426563 -26.590118 -16.100464 42.384090 -18.571857 44.624462 25.314018 -13.055568
 4.262167 -2.030231 -11.101649 25.314419 -46.435299 9.757761 -49.130783 28.455114 -9.145688 34.767391 -20.089857 -2.655329 0.906009 45.131893 -16.216593 -10.779159 20.105394 18.068335 -28.967253 -9.447884 19.131161 -1.941424 -27.160275 -41.621216
 -25.033064 23.453308 -22.736547 -12.456537 17.735542 2.343828 -9.508307 -5.629307 -77.455040 -2.380342 -3.170616 -80.541634 -51.679745 -67.131126 -23.424028 -31.924202 -42.800507 -45.290707 -26.016539 7.750647 23.956322 -9.974838 8.651527 51.557514
 6.177606 22.406895 7.621175 15.844659 0.991666 35.312729 -32.632717 1.860655 -18.529453 38.612846 17.318403 31.752422 15.718938 -30.001537 -2.979206 17.312567 2.855980 -18.131071 -5.944440 -34.806728 -2.520860 -20.734764 -11.576046 0.363532
 47.646255 -13.619954 -23.504606 -0.847024 43.684772 -16.964895 1.011427 2.882357 -1.347691 21.160282 50.955345 -50.650543 -33.613949 55.797417 -33.493725 35.993206 5.705173 -14.378889 37.894619 5.567104 -33.080307 114.209053 38.246902 -15.865023
 39.264511 -17.655867 -36.325085 1.607405 -1.968071 6.449172 -48.114761 -13.954211 -17.714172 -23.978392 -29.956230 33.674591 0.089513 -39.963379 -1.687817 -8.358841 -6.447149 91.872643 -9.905137 2.717166 -1.031142 82.240486 -10.642600 -6.041444
 17.723791 -10.723038 -23.312057 9.084883 -6.023996 -9.651345 -17.306803 -7.171887 -5.077279 -9.575026 -18.762323 29.433033 -5.218467 -16.783592 -5.267711 -4.249869 -18.168194 61.955509 -12.819073 1.679089 3.155627 50.376274 0.081987 -8.191742
 -34.313763 19.186325 4.684118 7.415058 -15.832050 -24.778704 22.303574 14.324927 9.733767 14.670600 -2.404423 -8.450353 -11.191813 23.410984 2.258957 -2.382443 -8.182755 -20.998878 2.924469 4.243960 2.698051 -61.886845 5.697638 5.940913
 12.159590 4.664548 9.454166 -11.552351 12.978809 -31.965149 18.884518 5.353835 1.764491 -2.827962 -5.955324 3.463376 -24.341812 22.720154 4.412391 2.132529 6.537561 -12.150084 2.789987 -5.895911 7.540782 -16.755829 -3.537791 10.802903
 -22.259214 13.046622 2.677570 4.588687 -10.345116 -10.052679 10.328259 9.294458 5.369748 9.230804 -0.913098 -7.479309 -3.613416 12.181186 2.679991 -1.686298 -2.239088 -12.946752 3.793584 3.979190 0.669918 -39.317074 2.944142 4.630565
 27.406689 -14.114951 -50.452812 7.301784 -16.614279 22.493956 -71.409195 -13.845590 -23.007130 -25.245085 -38.331310 30.300379 11.511384 -57.924168 -0.257646 -14.733052 -6.876241 113.204056 -7.847414 9.566669 -7.201578 78.557129 -13.636304 -7.391506
 -64.994476 26.546019 -28.181101 23.489363 -52.425640 28.353033 -37.596405 13.368129 -2.697049 13.672885 -15.452576 -20.468538 26.484516 -25.265333 5.327458 -16.868256 -7.490891 26.314425 8.867477 22.431555 -14.683105 -65.920982 -0.029241 0.451473
 4.745370 -4.763295 -6.771837 8.880564 -2.703424 -13.445004 5.763597 -1.844642 3.313106 0.710191 -4.625001 18.115931 -5.746523 1.117327 -5.061857 0.707945 -16.326504 23.615595 -9.678934 -0.071009 4.987059 22.270315 5.724723 -6.223620
 -116.187172 30.207277 -4.976369 60.369171 -68.720322 -0.011767 39.447662 21.423649 32.767651 54.511143 19.349253 -12.814273 27.067068 16.903570 -14.953667 -3.694977 -60.647419 -25.026451 -12.889576 21.265503 -3.259908 -92.833252 37.673985 -22.972662
 37.185722 16.573843 5.069057 -51.166485 27.310995 -6.843757 -35.504635 8.413409 -25.734936 -29.332653 -28.359222 -27.552416 -25.436394 3.228414 28.795919 -8.632033 66.487076 -13.054329 33.452152 -3.654947 -4.569049 -48.129620 -39.278793 41.886333
 36.142811 27.275154 -30.180973 10.594005 -0.921890 26.980944 -3.398838 -8.113071 -31.129515 28.209967 20.568153 -14.034333 14.649611 -46.250481 17.221466 34.208023 -0.169280 -10.276616 10.155246 -16.406025 21.576338 37.466045 19.041386 -5.217585
 17.725405 3.143658 -18.205177 -11.399843 10.502918 4.656651 -13.677432 -9.338754 -16.703306 39.085098 28.485069 -36.430504 -6.974011 4.325717 48.966831 -6.110940 23.983362 -48.490505 -34.417267 0.602911 -24.327353 -14.398629 32.057083 20.693027
 73.654755 14.833113 -11.130515 -20.303450 -18.991695 6.261401 -0.479362 -31.379272 -27.858492 -16.448681 17.309183 8.616232 12.666826 -42.135651 10.394485 -64.360222 1.288851 -56.686550 0.445329 5.536553 60.532867 24.714626 7.078520 -6.092449
 -58.226315 35.051960 -42.548679 -24.243855 34.006706 10.358965 -31.989454 -6.892150 16.094025 -20.803480 -27.285475 37.770813 14.778070 -53.566719 -9.609749 -6.160594 40.983707 -58.373032 16.998528 -39.685028 10.459653 -3.370178 -12.018779 9.839867
 -75.215973 31.600615 1.696675 -34.092232 -25.144081 -18.792797 28.924252 -21.589014 39.441006 -22.628843 -39.888321 25.837580 11.932608 -4.253276 -6.059122 -16.444418 -6.462380 -64.903015 7.414433 -18.160936 -31.858765 22.795393 3.390993 37.455986
 -5.478674 -0.177549 6.705778 -8.398268 40.759102 -23.436316 -16.222462 14.706477 11.066918 -26.685217 -8.929334 -69.406982 -18.339142 -43.454617 -1.812342 -15.378502 2.860138 68.454155 -17.151913 42.690395 20.664377 10.128912 -32.230057 22.661404
 -28.164429 -14.631983 19.916058 20.684671 20.259983 41.442062 6.878297 -18.687525 2.688378 -4.477845 29.644636 32.764381 8.296670 48.641594 20.161974 22.102358 -32.458927 50.965393 -2.909026 -20.705353 -8.503129 38.511059 30.344980 -29.029020
 -22.031294 -18.042833 -25.921844 6.092711 -44.234211 -25.454035 4.383696 -27.079468 13.880184 16.786200 -9.880454 5.926839 32.936241 30.975809 -13.533136 16.750687 44.391598 -23.884373 -31.741833 -2.825949 2.765296 33.377476 37.367626 16.617691
 -92.909187 -21.576950 -4.432270 -28.963631 39.514828 17.923565 -33.819565 36.569180 -20.542313 -13.621321 6.065641 42.796799 29.297903 -17.452724 -9.012503 4.611129 17.285357 -134.367737 -64.674789 -11.634374 -3.836271 -20.704731 -22.407518 18.964981
 -39.585655 26.275902 -8.845598 53.695076 -44.760284 3.252247 10.663761 60.232124 7.863558 -34.115849 18.715410 -8.650761 10.552635 -4.715313 6.464298 -23.189331 -58.472862 87.962250 -34.941048 -30.316469 8.136768 10.318376 -35.702431 23.110580
 -10.291572 -0.230409 -41.623547 -16.422264 -26.993700 -31.591532 22.147585 -3.786162 -25.261902 -1.452412 36.441696 15.435855 11.818497 1.952521 6.141182 41.110092 -13.521892 11.214295 32.436058 19.101240 -34.997139 -19.695236 -22.788982 41.276138
 -2.204366 -3.989429 -15.413278 -41.776642 33.292667 -25.180826 -44.475830 2.599656 -33.614056 -22.911919 13.700264 36.589626 4.154447 3.225437 -3.115691 30.088873 -12.662037 -36.721027 13.080674 10.991901 -5.627661 -20.195013 -7.935003 15.014068
 13.870044 69.099968 -6.520143 -4.601352 -49.871750 18.052277 20.428703 -0.033077 28.078184 -16.301765 -44.173988 -39.718044 61.042511 -13.486412 1.582991 42.704166 -23.967108 20.189642 6.413391 -0.451070 35.478264 12.866693 5.969536 33.666485
 43.660412 18.509029 0.787186 6.209848 23.207457 -2.682163 13.612041 -11.831824 -40.180698 -4.668369 27.827248 21.334948 19.082069 11.517588 -27.842205 26.446793 -8.923713 -4.763553 5.489297 5.897640 47.304859 -26.636377 -2.263632 -3.478048
 55.276070 -2.704798 27.339754 52.985996 12.127468 44.657555 -49.641663 39.038414 -76.956390 -23.889353 -25.286530 -10.960828 81.035927 -8.770408 9.049633 -8.273072 9.472875 41.316196 1.386047 25.805754 16.565073 -22.132484 -2.586366 2.843412
 57.697140 -24.875811 -13.577072 -27.347546 39.869987 10.253004 -5.678797 72.761200 17.223316 35.733864 -10.929351 -1.536055 6.680549 -29.483242 2.513926 -23.732166 -16.565241 34.134842 23.621511 30.653088 -16.059568 12.919888 -9.281984 -22.185888
 45.044174 12.274721 -2.804176 9.357842 32.350723 -15.854932 -16.980291 8.397806 -25.867704 -22.378500 -53.473919 -43.280376 -11.799112 -9.929757 16.490335 6.064971 29.761003 46.079323 2.580287 -5.730153 -28.808418 42.924744 -1.647620 -0.880142
 -22.537811 -3.175856 20.107359 -17.408478 -2.166101 -29.718357 15.587706 -4.618451 26.871490 13.282160 15.034493 -26.659994 -56.771397 -7.849162 0.692833 -3.242211 -4.235108 -43.902840 -11.471555 -13.389174 -9.496691 -0.341521 -15.098797 -5.250093
 -42.221260 0.801190 21.063169 5.799363 4.215366 87.896912 6.382598 64.553352 20.646622 48.115746 -28.477848 -68.139153 1.433434 36.453854 -10.946275 34.135311 -21.064150 -2.834943 -16.818777 -17.594578 13.024071 -4.404654 -71.353905 -28.786718
 -55.012241 -21.921888 11.223523 39.482323 32.874863 -118.963028 -14.972344 -22.031240 21.381977 -25.253016 6.643508 -36.682247 -67.471451 -64.474052 12.271575 12.696103 -38.752792 6.758742 54.343437 39.453087 -46.115425 25.877834 -10.986356 28.240723
 51.190048 1.721961 -24.215076 8.092491 2.788889 9.636161 -19.195496 -11.120302 -10.620194 16.004036 17.820354 -37.802570 5.217143 -21.296644 0.160044 -13.013640 33.270199 -11.022330 37.215260 -12.730188 25.288761 7.037986 -25.255810 -15.196734
 29.121712 -14.559807 16.707439 3.652211 3.926497 -9.781883 -37.263763 -50.088070 -17.468483 -19.223307 14.149508 -19.788363 7.445552 -10.973259 0.081071 -50.198669 45.180569 33.216640 63.067616 5.729022 13.105616 -20.792391 3.330070 -30.568401
 27.087034 50.422115 7.013144 -9.578861 -44.571350 19.985113 -29.912697 10.851692 7.210860 -0.930634 2.916898 29.850922 13.326685 3.895717 20.445580 26.368958 9.974474 -30.374615 1.465739 -50.540062 49.390274 25.592569 -21.257038 -0.551132
 1.921347 28.991234 -8.104327 18.065077 23.893225 39.219604 -17.847948 30.478916 -20.505774 1.119082 10.012781 12.092732 7.752878 1.830901 0.648259 28.348362 -36.882694 15.911613 -10.279510 1.061506 3.818533 -39.236729 11.002069 -0.364914
 22.601954 -15.985082 -12.922796 -28.332048 -14.141913 1.382971 19.778418 4.452550 -24.899263 71.045853 36.855637 29.050734 18.645931 35.526749 -13.965039 -0.311853 -32.958561 44.745872 -55.653244 -12.294701 21.107414 -43.773060 -0.800071 -21.918964
 -4.940731 4.709380 -37.053654 -25.266201 34.250038 -17.871084 -7.977240 60.537167 10.327502 -5.420778 1.266185 11.097198 -26.598244 29.401094 -5.943317 -4.854371 -72.127052 6.584881 2.949796 -43.415115 -17.001841 -6.022547 15.639098 -15.375215
 -3.618489 9.996614 -42.852264 13.645886 -16.225430 24.354748 -3.154064 17.886099 -8.282657 -9.245008 24.646111 3.634233 -16.889273 -64.535706 30.093477 -19.744659 19.490341 43.348728 21.987766 15.734990 10.824162 -11.424436 24.726561 -25.303585
 7.019102 -5.246476 29.577751 32.403618 -24.137646 38.743839 7.031496 73.527405 28.706461 17.549856 -36.169338 15.549518 -33.028965 8.874622 -36.204185 -89.108597 52.260628 -16.228315 -38.879936 -54.740810 16.547880 24.836920 -32.584953 -11.561349
 11.857691 -13.623823 -0.028030 -7.841146 -27.926414 -20.510323 1.711699 25.070503 -3.566185 36.167595 14.284842 -9.595219 6.263722 10.215197 -31.021862 18.238424 32.546394 -33.541840 -1.536812 26.920313 -38.875233 1.996645 -7.479801 -2.885608
 -68.615547 16.077740 -4.803656 8.264615 10.920373 -5.785033 -22.860554 10.152454 38.058651 8.689965 43.047806 87.005463 4.573771 30.123629 8.914486 14.111643 34.234001 14.795605 41.060284 -44.990330 1.748469 39.187790 11.678284 -20.617355
 -24.770208 -12.294706 -11.492191 -20.206024 24.062187 18.427246 -8.761135 -22.407906 30.780151 24.505468 -12.340746 50.955235 20.976374 23.755079 -8.966311 6.343682 20.706461 -7.479696 -23.639406 -25.028221 -8.404908 28.207050 -42.717934 -36.266109
 -26.386637 -12.949002 4.630645 -32.412930 -5.255854 21.172567 32.594479 10.394435 -33.374920 36.351307 8.591068 31.281660 -4.503299 35.221447 7.071787 16.374155 5.295440 -24.180304 -14.942722 -16.472183 -13.890140 -26.112043 1.142664 -20.298378
 37.915821 -7.815133 17.801617 -15.206802 33.013687 -16.434881 -23.385880 -21.011065 -33.856800 38.918037 18.211340 44.607037 4.951415 11.967200 -8.814655 -16.145260 16.408829 -10.629276 -2.107024 -36.310284 -26.295729 -35.833355 -7.482504 16.927813
 -26.937233 57.824955 32.105225 -29.869257 -15.227443 -29.252899 7.130891 -42.900997 15.243567 -8.712120 52.246983 29.454685 34.626724 29.973919 -37.051991 3.146834 -13.320861 -21.344141 -33.482136 -4.565555 3.265595 -16.790525 -26.701845 0.286171
 15.346928 17.507647 -5.056623 -17.896608 13.991776 -17.008490 -12.887794 19.836624 4.804166 4.208328 3.841110 10.335588 -24.478224 6.604527 -29.006029 -6.353560 24.184526 29.582708 -23.999187 11.163091 25.504835 60.144165 2.422205 21.995173
 1.295254 -9.555827 -7.678031 -6.035831 48.991219 -18.287354 30.654123 13.158342 76.153137 -13.763860 -4.530273 -19.652229 -37.187027 5.980853 -20.874689 -31.415466 -44.858074 58.267200 14.832792 -7.631571 13.906276 16.231400 45.341034 -0.648270
 26.748322 -9.864117 -13.826733 -2.465812 31.680876 -11.083626 23.225737 56.472679 -25.434992 -48.532127 -46.014568 0.164892 -13.538336 -16.693979 -38.951286 -23.935492 18.308378 -11.515914 31.539042 9.046434 37.899254 34.830341 8.964531 2.668794
 -9.020584 -13.539942 18.815222 16.575977 -35.922749 -0.894101 -22.541798 26.356819 69.042137 46.491192 -38.243687 -7.131270 28.238451 0.168234 -15.315744 5.358198 -13.832870 -38.589081 -8.229322 -21.050808 -24.200891 10.695353 -69.346603 -13.013861
 -19.722584 -3.800896 -85.393959 5.350344 -38.873474 43.384342 13.073193 39.766880 -8.488265 -11.904963 -47.726505 -34.321056 28.612349 32.384037 -12.363751 -47.571873 -49.408661 -15.438682 -59.867096 -7.959643 0.532288 -4.094189 8.166414 25.611565
 -33.460033 -35.389549 14.556873 -15.367757 -11.288252 -11.888312 -7.750091 10.256369 27.761444 -25.425261 -18.854984 -92.310188 -49.456924 -7.976386 11.462465 16.533724 22.439842 -4.644990 -25.318178 -12.973259 3.662493 -45.830990 11.696667 -26.224262
 -28.169327 16.923899 -11.179203 1.788112 -21.487690 -28.696663 -0.533023 10.785661 -0.823911 2.836371 -20.704165 -4.896899 -17.439899 9.915764 3.061923 -10.492709 -6.970660 6.520634 1.740959 4.129467 -1.261302 -55.943176 -4.476892 7.108408
 55.901989 -55.901131
 -56.945297 56.944981
 -78.802963 78.801323
 -67.233727 67.232597
 145.515839 -145.506088
 -46.100235 46.099396
 -74.147110 74.146103
 -61.083534 61.082088
 -55.873703 55.872623
 -74.445450 74.444252
 -61.563251 61.562263
 56.257832 -56.256577
 -52.065960 52.064785
 -75.410400 75.409142
 -44.904602 44.903728
 63.224026 -63.223175
 -65.090584 65.089272
 95.381851 -95.379707
 -52.733227 52.732559
 -85.003502 85.002075
 64.736427 -64.734383
 81.317947 -81.316238
 -75.972069 75.970207
 -56.883911 56.882660
 78.831276 -78.837799
