# Supplementary material for: AMS 3.0: prediction of post-translational modifications
Source: BMC Bioinformatics. 2010 Apr 28;11:210. doi: 10.1186/1471-2105-11-210 (PMC2874555; doi:10.1186/1471-2105-11-210)
Supplement: Additional file 2 — PTM predictor software with training data. PTM_Archive.tar.gz includes the predictor software binaries together with all trained ANNs in tar.gz compressed form. [file 1471-2105-11-210-S2.GZ › PTM_Archive/allempty/A/Anet26.dat]

 2
 90 26 2
 -9.250167 -12.837116 -1.345063 -31.799923 12.393187 -12.285954 7.890877 1.599509 -26.209755 -32.199642 -9.536291 51.935921 -16.923721 -26.609612 -5.094271 26.781717 -20.382767 -41.209545 -17.780945 4.448558 45.083469 -25.689146 0.359205 -61.594009 8.750693 -12.792685
 -6.176479 3.178830 -0.320830 -9.382122 59.431515 -14.351572 22.273823 14.802503 -23.755686 -14.596704 -35.855007 -18.015596 36.752090 40.911022 -3.735481 64.202614 32.609497 -31.368330 5.043947 83.695801 0.439286 -18.724205 -13.029050 9.608006 -5.743917 20.557440
 22.161427 11.920089 0.434410 -17.013346 33.774940 7.797899 37.556580 -10.469868 -21.951736 -18.233549 17.931665 6.160084 38.980492 108.861450 -1.129371 24.511820 -12.199196 1.066167 -24.815636 -10.265753 4.880484 -1.741868 -24.062241 -51.479591 -25.727892 -9.787834
 17.428862 -20.231451 -0.398634 -19.033386 8.169627 -51.208809 -16.716520 -1.547418 -37.248573 1.516456 15.740900 -49.816711 -18.082247 12.777801 20.215014 0.176190 22.258244 -11.965981 -1.292446 14.508304 31.381409 -18.094574 1.998252 19.337812 -8.711830 29.933077
 -51.726009 11.378815 -0.284848 -6.760378 -28.468853 9.910116 -3.892078 21.126461 -13.677555 -33.274117 9.981148 57.609676 -25.651331 -7.216113 9.867493 32.626415 -7.527835 26.693560 -37.984489 35.827709 -26.454880 -32.347462 -69.412727 37.213348 -33.001152 9.551152
 -41.372593 -4.336709 -0.703370 -1.698879 21.610029 26.194847 16.161467 -3.960341 -1.459007 15.074260 -7.734308 40.753704 -22.218582 -5.732271 -20.809498 52.478977 53.771908 20.936460 27.716995 10.625616 14.056045 -20.853531 -21.357470 -14.671271 10.255250 -11.943537
 -5.347332 -11.241155 -0.498203 -29.829809 -19.376566 13.748934 33.405396 21.282389 26.760695 -16.755957 65.204079 24.735312 41.560799 -58.706154 2.044685 31.278343 -0.584224 17.679625 -4.916243 10.600554 5.198393 -45.671673 -2.800761 9.923946 -19.188160 -14.692838
 39.548275 17.001474 -1.039510 11.086748 -16.809999 34.627750 -1.236242 -30.217827 -39.567341 -45.879925 -0.682983 -33.476883 77.246758 -8.840281 -18.405882 29.858528 -27.884645 -4.415880 13.377902 13.883930 4.780210 -6.902871 20.772577 -35.735287 -0.120575 6.177213
 -6.102837 0.036108 0.228361 -15.703804 -16.610956 75.724838 -29.916452 31.190474 -9.656393 16.739977 -5.613476 -12.782475 12.033208 15.771501 16.021152 42.704948 3.738334 12.193356 -25.309977 -30.447363 -34.580860 2.472311 70.473297 8.497492 68.688995 -11.625318
 -19.085270 11.180877 -0.284166 -0.516164 -41.121799 41.536850 20.936911 -5.719042 -13.747903 -30.361305 -36.368805 50.075340 27.344690 -11.258058 8.311610 15.837067 34.111656 0.932113 17.725891 -36.334492 -32.206860 42.648170 29.702982 -27.813185 50.635517 -40.029278
 29.473877 -49.280167 0.456519 -8.439553 -29.387543 -37.645992 10.350734 -11.972445 -3.810652 -51.698135 -11.865017 19.923159 -26.216393 11.796391 -13.000233 -5.716393 -22.695774 -53.102779 9.157030 14.988447 -8.691928 -3.311108 104.253395 17.091450 -31.525764 41.797920
 2.162597 21.071108 1.386712 17.320387 0.858645 39.167320 29.020321 -1.077537 -3.665505 17.193951 -12.102909 14.752538 1.856707 -17.885956 -1.747653 22.556578 14.473293 -24.718058 -4.698498 -7.185721 29.707521 -10.292803 19.038431 60.731915 25.446375 37.659592
 -12.248403 26.368704 -2.551809 1.319626 -3.533036 -19.496616 -20.813229 28.490320 4.571216 -5.682526 -27.874607 -33.316490 37.189533 -47.837814 14.577319 -9.847175 39.362553 61.860428 15.293209 1.637100 6.192169 22.234062 27.133753 -7.348958 -69.082321 -0.105693
 29.921919 -21.296305 -2.304869 19.507645 68.104912 2.712079 -30.881721 46.758652 -4.746403 -31.114296 21.206547 -1.450525 17.305244 30.011366 5.618236 -4.836709 -22.472223 -39.800552 20.111191 -43.598728 -36.120510 -6.118558 15.956828 -13.376647 -39.720558 -22.129637
 -53.362640 1.677167 -2.420584 -14.985094 52.127048 39.339214 -38.924347 5.759480 14.435582 -49.656643 12.850903 -19.009933 12.549113 -44.957031 -27.694216 -54.043694 -25.203909 -14.556190 -34.266388 -5.771077 -33.779720 13.035992 6.695488 -16.884720 37.744221 -1.978106
 39.387054 29.566820 -0.621092 0.929913 -65.904137 36.136974 -7.375923 6.158885 26.814947 15.514453 -15.977145 56.705055 3.854337 18.151335 5.685252 -18.649893 -16.459547 46.378586 -5.281681 20.606041 -18.185589 -2.611372 -60.283344 -58.355503 -22.533657 -58.273323
 -45.377277 -29.093229 -0.026655 -25.231907 -42.838272 -15.655150 -7.716442 -17.438391 16.662439 -43.966816 88.814705 -29.305058 -0.649808 30.429745 -25.242414 6.156215 67.707428 -33.896099 66.047699 29.011749 -33.499729 4.750002 25.278410 78.993385 -21.939753 40.976276
 -8.463350 -49.740242 -2.365097 7.584828 -29.622759 -27.088856 -40.943233 -19.724064 52.211128 -50.684956 44.185883 -29.253021 36.031086 22.801853 6.550823 26.185188 35.176548 -63.548409 16.260214 -1.903948 -29.933912 50.597134 25.117599 54.340961 47.343506 10.814662
 17.352345 10.197215 -0.446302 -1.768483 60.341927 60.373016 12.581817 -30.057821 27.624514 -28.995724 -45.015297 15.783400 -13.766950 26.544619 -1.500206 -23.329235 -85.901741 -1.374861 -10.262183 -1.208565 -76.237885 26.581596 -47.158672 -2.269713 -13.414539 66.147026
 34.807037 -25.480511 -0.716366 -0.861289 9.987225 9.892473 -7.769701 25.589005 13.039054 18.648380 -26.936323 52.655704 -27.884195 25.217314 -2.783299 7.175813 0.865897 14.870941 -53.413067 11.038069 31.558828 -15.986804 -15.232530 -1.388633 23.395990 2.486050
 8.730792 25.905518 -1.814894 2.099608 -26.092964 26.776043 -48.654232 -44.915199 -41.182220 -32.000538 22.217964 26.913475 -40.063248 -9.155106 23.926558 -24.234987 8.799163 -67.077293 -35.125977 39.722664 -15.644877 -15.197313 70.195595 -0.357949 -22.951626 -26.854240
 40.271507 24.212973 -0.821696 28.968319 -39.395504 -9.462564 -7.377169 -16.095749 -24.386446 10.565611 -47.359211 0.819326 -16.586370 2.942449 17.048340 40.578903 28.497002 18.755835 11.181810 -41.150032 44.522419 38.497547 -13.039253 21.604643 16.231400 30.057121
 7.689569 26.177172 -2.547066 20.838917 1.551548 16.857048 11.888343 -15.630114 -18.096184 -7.295552 36.686745 -31.971367 -33.985199 6.413023 1.613069 -14.123900 -41.015068 5.659386 -9.198498 4.576712 13.615213 -18.753126 -39.844376 -21.391333 56.689888 -30.014301
 -11.689499 -2.362991 -1.675549 -7.830178 43.687172 -13.347177 -29.603182 -2.723871 -12.435998 7.102508 -47.006512 -4.709745 -15.719914 -6.612760 15.405548 -18.518185 12.072415 -2.492637 -0.643563 -19.888098 33.121052 19.370461 -13.149563 -61.166622 12.611937 -32.472111
 -31.850786 -21.638144 -0.623311 46.981167 8.358034 15.051424 -1.189248 16.471649 -42.979527 46.317059 10.283806 56.774017 -69.382088 17.237682 -21.151474 -6.521324 38.098064 -9.428506 -35.197903 -4.160775 15.309270 29.272839 34.828728 19.900183 -12.084188 -16.590534
 -6.388651 -6.490581 -1.919746 5.973025 -71.060760 59.812225 -6.538795 -1.272257 26.603479 33.981182 -33.117924 34.171490 -54.311451 34.132027 7.507697 29.295168 -31.412855 18.011314 7.577733 -2.280101 -79.714951 15.604163 -3.423815 -27.554541 30.576658 30.817730
 62.912434 -55.246338 0.042654 39.085449 -14.587688 24.812647 11.127149 2.215607 -50.228432 26.122259 51.597321 61.551403 9.093135 -2.656717 -20.393290 -22.325531 20.081665 -16.687315 -9.777372 -95.157570 -12.308411 -1.889491 24.359097 59.426884 53.726181 -98.249367
 -59.189854 -64.504990 1.128182 -39.608150 -3.947885 7.523089 20.644560 41.502201 -2.478515 -32.660164 -11.437840 -54.804985 -47.773052 -23.006397 -10.472158 -8.759608 9.496668 36.257278 25.362598 -49.500221 23.160542 -5.215312 22.677305 -22.108608 -14.515494 -48.365959
 -8.739592 12.561346 -1.055995 -14.567149 0.535945 -31.353840 -9.362339 37.372929 5.780338 14.679007 -50.630928 -71.692314 20.490953 -78.562813 5.504189 12.932803 21.551823 -0.427826 -18.264967 42.146812 -25.432899 -29.893843 9.274508 -2.129930 3.982745 -3.434975
 11.279167 56.616081 -0.783677 25.163185 -97.454758 9.766562 -16.916552 -14.855027 -4.387599 25.599356 -7.560798 31.226517 17.933725 67.022896 17.940756 -16.098007 27.364994 -25.832436 32.452225 -39.802223 -33.691696 3.149693 31.945944 21.893618 2.056181 8.333922
 -1.807565 11.596155 -1.586759 -10.502853 -59.588818 -49.432472 -4.357984 9.186223 -22.166611 9.375032 -18.302706 9.350135 39.660553 21.370083 -15.704175 -17.116306 -32.410397 7.387702 7.437368 -18.556969 14.030528 -27.033585 35.149715 -8.699399 0.931714 -35.542015
 12.075133 14.595868 -1.285427 15.228659 -29.365103 -30.580732 1.607460 -2.998537 5.900056 39.588871 -7.174798 70.358391 33.522076 -24.173536 -4.503991 -5.631785 -80.720589 47.342285 -10.095787 -36.321056 22.613043 -9.262465 -29.229067 18.476606 -5.020255 5.089321
 38.065422 -30.989262 0.012952 -5.555390 -47.739204 -6.558085 26.141119 -22.570272 29.099966 -17.832344 -10.528197 -62.731770 47.307442 5.969255 9.112763 -20.230810 -28.706682 25.730360 26.703421 -90.550407 23.742456 -6.017004 59.625099 27.766184 4.939416 -8.092539
 19.671556 34.905872 -0.171355 -14.097595 16.119062 45.322803 27.819418 30.312796 -14.563136 -1.224430 -9.021460 0.621663 12.676116 27.704016 0.171869 -41.534870 11.450733 31.857712 -28.347713 -5.745752 -15.106529 -10.898690 -59.020786 -16.196306 -13.828159 -40.364216
 2.429847 -42.378304 0.059574 -20.146282 5.581295 -8.170177 38.398464 11.117681 -38.751904 -20.989971 78.484612 86.034187 -17.555449 -24.665518 7.512873 13.313382 8.911666 23.424860 -19.786493 -45.175797 17.167944 10.921902 -24.314110 -34.282402 33.037388 -13.199741
 -110.095108 11.494102 -1.443309 14.827252 18.047792 -66.558243 -10.692402 -26.237658 -21.103258 -39.126022 -50.333195 13.746215 -37.922112 -16.925369 -18.037762 3.839165 7.674086 20.366638 -31.653475 -9.925131 46.639835 13.474800 -29.041073 -14.495067 6.608703 21.331493
 15.010455 -1.922466 -3.224613 8.998435 2.635298 11.289782 45.427853 -16.454346 20.771042 40.251030 21.306654 -28.039186 28.477411 34.826786 -11.058684 -1.369081 -25.217308 -62.770710 35.978489 -11.593105 -91.115494 18.757349 27.182308 -17.815804 40.829594 -16.601637
 13.008890 11.263330 -1.658218 -54.855614 2.779671 -4.735098 -10.946988 -17.383030 26.497948 -4.265229 -28.552906 11.807824 11.503961 -46.282581 10.096591 53.244274 30.031118 11.791913 -19.614851 18.025587 -38.370609 -13.470663 -14.977632 53.577351 -21.793985 6.585326
 -62.858490 -5.030586 -2.602253 15.901451 -31.523876 25.492636 -12.880356 -32.823875 -22.725451 13.041008 -31.033569 -2.088832 56.969105 -41.971996 -11.625035 -16.618481 -18.956722 -38.374088 0.294637 -2.117995 11.785823 -3.721551 -33.430737 -3.927393 106.173447 -8.661244
 49.185356 6.665876 -0.942158 3.498945 32.031086 -16.180664 5.056534 8.587401 9.714685 8.143098 -51.121506 25.275984 11.857677 47.729908 10.238718 -14.982969 -51.991615 -15.385169 -27.197395 99.898956 19.872921 -1.651097 32.061649 -32.812065 51.841816 -72.856804
 -40.779984 -1.193074 -1.060142 0.950132 -0.471990 -23.483847 -20.530718 -21.342955 -8.290158 -5.516712 88.058189 -7.021674 6.663295 -34.673733 -7.209788 -21.160238 -24.249773 -48.373329 -10.514406 106.024361 -25.365698 -46.526337 64.645424 -5.801265 4.942733 -5.951474
 -29.972366 -21.026363 -1.146989 -1.712055 6.434245 -9.887986 -14.908319 -2.452268 -19.979610 -9.381953 57.593933 -13.339306 -3.943071 -22.197321 -7.195604 -15.866581 -26.468977 -24.032654 -1.795174 86.255608 -10.753252 -22.707935 40.214340 -10.459038 -5.293628 -8.744782
 3.185910 -18.762283 -1.155687 -4.759567 11.070058 3.056852 -3.393449 19.896528 -10.753083 -5.972116 -20.785009 -19.182247 3.986231 0.476546 -1.306890 5.536033 9.029175 22.413977 12.984263 -26.706072 5.255018 10.027479 -48.194424 -4.213629 -6.623373 -3.197419
 9.751172 -13.936877 -1.353322 -8.461538 -13.940323 -15.661963 -0.617053 15.407376 -16.997410 -3.214767 -14.161429 10.784168 -9.481155 -10.544950 -3.841250 6.420266 12.550714 23.633448 5.588511 28.933689 -12.611535 10.572637 20.337164 -1.692646 -13.385009 -15.424036
 2.592709 -5.913965 -0.054523 -1.396840 7.665262 2.631384 -1.413725 10.065356 -1.674159 -1.872000 -12.304092 -11.485448 6.216303 1.579406 0.557307 4.187768 8.130553 11.738321 7.620291 -23.839258 3.776370 4.422031 -33.650631 -0.581651 -0.638024 0.925330
 -53.961086 10.216914 -1.029009 4.951208 9.212248 -23.413279 -27.320959 -32.997734 3.424677 -4.675626 110.065056 -20.908302 23.050243 -39.266171 -6.099664 -26.295818 -25.271076 -69.397713 -12.771651 89.499283 -26.455639 -66.735802 41.555447 -4.220756 16.656281 3.097220
 -27.166992 18.544823 0.226210 8.851261 37.369923 10.304519 -16.232138 -12.048832 26.841722 -0.396763 29.722082 -51.971485 46.992004 -2.107568 4.436699 -6.260450 6.264278 -31.867298 5.680614 -80.321877 8.543007 -38.005440 -108.230171 2.600790 27.713923 25.418293
 -12.344479 -22.647448 -0.208777 -1.996610 6.179424 0.813460 -5.330510 7.236912 -18.489576 -7.039084 20.980816 -8.292613 -9.575212 -6.800554 -4.092630 -6.946231 -18.298944 -2.275247 2.852237 48.506702 0.685714 -0.789881 19.812544 -8.415511 -8.800342 -7.116301
 -17.310738 -45.471489 1.355825 7.075127 68.810051 59.847996 -3.060054 28.772827 -8.872527 -14.069036 -21.610250 -77.222351 10.316369 34.278301 3.854068 -4.868581 -32.404499 11.976860 24.772968 -97.217026 56.767704 20.557932 -146.320419 -16.619881 0.496567 22.303843
 21.929831 54.059261 -1.889430 -7.108925 -46.001572 -58.396214 -4.247619 -15.068139 27.882067 14.464497 -11.731805 38.697269 31.824188 -32.256226 1.509014 18.330616 70.942535 6.716346 -6.575051 -21.176846 -53.428349 -26.820280 15.710797 21.569624 14.999616 -7.160268
 -6.938152 56.738548 -1.143785 12.450974 29.279177 17.519403 8.233987 1.037048 -3.348198 -14.278788 -24.173840 -13.071350 -108.323082 -84.265457 -19.587406 41.914463 9.889618 -9.031169 -46.428322 26.072586 27.034870 13.820864 59.270962 -31.277937 22.544861 -11.575623
 -18.079660 1.578805 -1.602946 11.617655 40.136478 -25.134130 10.940700 15.907564 17.495989 16.159456 -47.776764 -5.690794 -37.454510 -6.871953 -0.499168 43.739685 25.046509 12.938108 -16.553625 -18.179890 43.206921 48.620155 -16.727262 -69.307373 2.713386 44.340755
 -14.565557 -20.333920 -2.489933 19.934191 1.993915 -10.382642 -35.802902 -1.674815 29.558043 3.349100 -74.325386 -56.038425 -33.514492 -29.129219 8.692299 -22.989281 -16.771751 53.679943 -11.610168 54.095982 36.669014 18.840252 116.924355 1.578339 -8.611497 45.346279
 -21.862625 40.956604 -1.512807 -19.584633 22.402802 20.927464 -10.809437 -26.759552 25.618076 -16.381325 -63.107075 38.890930 -55.574673 -20.699497 11.700708 -9.674208 -64.687645 -1.780854 16.503992 -33.858765 -20.570854 0.263809 -71.270721 10.318009 -52.767422 11.039534
 44.894058 -34.366905 0.506589 -17.746073 25.463238 -4.824611 21.445839 12.924285 -17.837170 35.584507 -18.601692 -45.011482 -14.424655 43.494408 -0.978857 -34.600868 -25.765980 -22.254972 54.753174 4.940974 34.389698 70.287758 -78.762848 -25.231174 -0.108498 35.696602
 -1.161881 36.183411 -0.546775 11.671070 1.015825 -56.399506 18.188284 -25.294020 -34.945522 17.851871 67.140404 49.997208 14.763739 -39.092136 -39.807499 53.709278 77.663330 -7.342204 31.479164 -29.953421 -30.560175 -11.369546 -11.574746 -46.405975 -20.311178 -33.460957
 41.810276 8.336159 -1.372177 -7.255340 8.379767 -0.238949 -3.215731 18.073017 -7.531628 -5.580675 72.021027 21.360233 9.409584 19.941080 -26.015154 -48.283165 55.218548 60.337242 -9.145421 36.398857 68.974930 1.096589 -20.907581 11.042071 -2.811556 -31.116430
 -14.843487 14.604087 0.854370 22.573381 -20.307638 -60.136517 16.972887 -21.923563 3.635757 -32.614471 -71.316666 -24.024950 -27.261908 6.305493 14.414705 5.587832 2.396435 27.457989 -17.110525 41.960148 5.662616 -40.163548 -17.304071 28.560541 -47.622025 56.310581
 3.650136 9.061619 -3.124573 -23.134546 -4.651268 -21.333515 24.389536 -4.794049 47.847843 -12.876259 -182.364716 24.671915 32.640709 -27.951647 -33.154053 -37.633400 7.637278 -110.170898 1.136050 -0.318613 -3.479419 10.552000 -94.776413 -73.802719 -17.339371 17.943729
 16.308758 13.977307 -1.573164 8.909337 -9.354092 45.016319 -49.960957 25.978193 -13.283502 -15.302411 58.133030 -14.566319 24.706316 -7.411420 -15.420094 -6.432785 15.996604 33.856735 -0.176774 24.510994 -12.927513 -33.827950 -66.690277 -35.883205 -69.157433 5.357621
 17.858721 -13.405857 -0.823139 5.822370 -14.719190 -10.197556 30.032879 -11.593905 6.075125 17.231733 65.876915 -6.633027 -13.459115 -32.482929 -0.004663 -20.196043 47.135006 15.584968 -32.636494 -22.514688 -45.652699 12.205533 1.403776 7.860250 15.931866 14.529670
 8.022743 -21.017752 -1.999830 5.193067 3.744437 36.182182 -2.208156 -49.939308 -8.563423 17.634172 3.651111 25.647100 -79.283264 -27.006010 -32.054565 -28.740908 -0.621731 -29.369413 -26.062790 -7.639670 -8.074292 -5.187088 -12.823067 24.428419 5.125880 40.953629
 -13.299206 12.347669 -0.728239 4.630832 10.981468 20.485550 8.096810 -6.524782 34.775188 14.785507 49.975075 -48.096394 -50.125908 -10.385862 5.214327 -41.313259 13.927649 6.827260 22.499311 -21.500357 -0.263583 22.288208 12.444658 33.010239 -14.273391 2.533947
 37.972107 20.266012 0.306344 -20.316435 18.007626 11.714051 19.669760 -8.994831 9.299760 -8.493300 27.199116 24.552649 -45.527573 44.554337 10.922954 9.033384 22.720699 3.335915 -52.343544 -59.153202 -7.564003 -22.152260 52.473022 12.187448 27.117773 9.071187
 62.488106 -10.278626 0.665584 7.813650 49.261410 35.522751 7.441919 3.239590 23.750265 -1.688447 64.123383 20.465872 40.669266 -35.404472 -1.852728 39.614719 -2.234344 -57.475979 -3.127466 3.753092 -58.395008 15.131021 21.737835 -9.522079 46.117893 13.717607
 -72.357155 -0.809121 -1.219552 34.747559 4.628349 9.627865 -27.877470 30.613796 5.954459 13.125472 33.596188 44.016434 -2.116308 -53.645607 27.783222 -39.399811 44.328896 -30.662769 -1.931081 -4.191999 -57.641003 38.861423 60.277218 17.673882 77.809082 39.454319
 1.999731 12.672648 -1.893812 -16.799192 12.393111 -17.370613 -22.138002 52.883804 38.717224 2.774499 38.454262 3.757371 -34.457470 -12.451536 -11.023660 27.158369 -10.489090 -21.394499 -16.000689 -3.732848 -29.332602 -24.703131 49.517254 -30.625599 -1.343978 14.023123
 54.861626 -6.407094 1.213786 -21.688803 -56.626011 -12.006558 20.903898 -8.699206 -44.989269 -21.045500 -59.561630 -12.565410 -2.930647 34.758266 -24.480497 -43.763229 -40.758404 32.049053 -15.029799 5.720315 -0.318311 23.990126 2.251687 17.525726 -17.716724 -16.560055
 -1.517441 -38.186642 -1.712434 -6.491859 11.692647 41.671555 -4.675736 38.201511 25.127695 -31.163231 -54.190838 30.798725 -8.743563 67.062958 5.016969 61.861427 44.781765 4.704045 -1.212519 73.880959 -67.507515 -9.565999 -40.094524 -8.040498 -0.329308 -1.606488
 -57.600227 -13.589807 -2.231920 -13.611341 -47.369606 -8.542408 -31.405207 21.574760 -53.573475 11.551392 11.643702 51.825554 0.938917 -61.444317 22.770767 81.179977 -30.950548 -5.537632 20.234068 22.717888 38.315254 -54.459412 -11.850997 27.359728 -13.323895 -1.868874
 -12.890260 61.896740 0.384437 -4.445872 -24.365320 30.957436 -21.327089 -23.302254 4.313985 -4.627545 -33.023727 -26.926796 -60.749470 -56.640305 16.806089 3.243904 32.389484 -32.364552 43.732170 -41.220470 -37.725082 -5.058609 25.343239 30.896446 1.631960 -25.726238
 7.136605 -38.243153 0.028502 11.851318 -19.546032 -17.179848 -9.936584 -48.348682 -0.703395 48.647327 49.188110 16.137547 -19.618879 10.994226 0.854113 71.163902 19.949495 -9.488275 20.174393 -24.280891 0.004486 -10.318583 11.651915 11.824311 -54.752060 7.758060
 -13.785048 -13.876270 -3.583208 -14.057576 4.079539 23.922602 -21.814669 -10.184781 52.967049 17.663017 -32.794064 -58.663582 -41.186562 -46.236645 12.604541 -55.234009 -33.963707 7.044155 30.174236 19.124819 -21.250147 16.745140 15.181582 -12.099699 30.390995 21.936596
 -3.373308 6.657533 -2.198333 -22.974499 -15.844658 29.136702 -7.106747 17.863417 -22.293409 12.811579 22.121046 25.164436 30.408005 -29.940298 17.128462 -85.698944 -48.269215 19.660315 21.739571 -19.536764 39.024044 18.539543 -25.449409 -57.701836 2.492954 7.822784
 -19.883158 -44.918762 -2.305892 12.407383 58.992779 -30.408344 -15.040339 6.077487 -15.440749 -7.126319 51.974525 -36.467728 69.073433 0.979606 -0.506566 -45.970879 3.402765 -32.860550 44.573677 -24.317249 12.010765 -12.181437 38.202099 -21.206415 18.760193 31.110016
 -50.829216 14.219327 -0.935264 -21.419405 -25.569426 -23.678307 -45.763325 38.654980 28.502815 37.084225 7.459229 54.127007 -29.732521 -13.635763 41.976727 -3.058265 8.548366 -44.680626 9.048798 17.684713 -7.611410 15.099040 -16.083561 -44.856770 -6.732383 -3.211509
 -83.147995 28.521385 -0.905241 -26.758579 71.964233 -24.808090 38.407852 0.828501 -6.327895 -65.814598 21.157246 -46.433594 31.179104 -29.872654 -1.133831 -20.829891 -5.778056 -11.844869 -53.855652 21.425951 38.346237 2.435426 18.574976 38.333347 -29.064953 -11.925301
 -1.204479 -38.455620 0.027016 -51.471706 51.325218 -17.672852 32.707733 26.247160 -16.396345 -24.099905 -33.785858 -38.343845 14.251206 39.499146 -27.354940 -12.504476 -25.085646 28.051765 -0.400034 -5.954267 -11.364795 -21.602837 1.707723 6.630977 24.009325 -6.072022
 -52.074295 44.289272 -1.185549 -15.195396 36.212112 -46.752750 -11.299346 39.288200 13.441769 27.628021 -49.187557 -31.741268 -25.907793 9.360411 2.412826 48.344849 54.664444 0.009568 -29.320572 -5.304131 -11.865473 -32.323574 -3.422955 -9.121394 18.441118 -26.796095
 -16.832756 17.599134 -1.723745 15.306054 29.436125 40.752647 -31.253170 13.164112 41.072582 28.017344 23.424374 45.293324 29.382521 -31.852713 -17.659576 20.619543 -67.026138 -26.877127 11.865044 -5.744155 -2.415495 17.489388 -102.395813 14.032778 -47.982311 9.325748
 15.100364 -34.314667 -0.463172 -16.489645 6.088016 -11.951447 -2.066293 32.024944 30.550827 27.886772 7.529215 76.344879 -35.314133 13.304436 -8.587092 -22.147507 35.094276 -14.012623 -57.983047 -5.374295 -0.415524 -6.846855 -4.947729 -31.162123 28.572468 -31.767300
 -29.042950 6.538254 -1.575862 16.992968 -21.662251 17.694475 0.726831 40.775753 9.915756 24.370758 16.464951 -11.159371 18.938738 54.493782 -4.049118 13.535677 17.760090 10.489738 -37.820572 52.194138 27.672098 -26.822350 -10.383848 -1.896163 8.718398 -11.680745
 -2.476962 -95.682922 -2.306491 22.447533 -4.654888 11.595308 6.579216 6.189112 -53.674854 4.284334 48.650467 -7.387550 28.602388 35.829960 -8.547050 31.969986 0.004841 -32.678295 -24.336115 -76.712700 -49.539165 9.422071 11.711362 -13.929810 28.523590 -10.704614
 40.246803 28.948162 -0.634581 18.319548 -3.598980 41.690567 17.768852 15.803349 -38.490135 22.858515 12.886457 29.984968 37.097134 -38.383926 31.620605 61.333111 -58.033134 31.032143 -27.784262 -18.223263 -41.306629 13.476326 2.476234 22.113712 13.814663 4.717792
 -23.214262 -3.946754 -1.688648 5.193213 -15.500021 42.926876 2.217207 20.982138 -41.886086 -17.052561 41.022518 27.475592 25.648037 3.464252 13.454246 -22.335114 -26.116863 -19.114937 -36.384594 71.913864 50.455807 -38.436176 7.653478 -18.035654 32.303360 -10.110554
 3.005845 -26.373999 2.141018 -44.146500 24.857683 -44.467426 47.277832 28.431082 -27.519697 -67.214012 71.217804 38.985519 -9.448998 -17.516329 -4.941434 46.801853 30.736246 35.895985 5.159066 2.829556 1.099440 9.700750 7.798295 99.749245 -59.983440 -49.365391
 1.125612 -1.246246 -1.233615 -6.321752 -10.516783 30.799408 -62.094902 31.814821 -12.112216 22.979990 -4.063925 46.084866 -26.213289 40.404556 10.764959 -9.550477 26.782389 11.031000 -102.454727 54.074707 17.262793 -24.014902 7.160036 59.946793 -23.609367 30.440290
 10.888103 -34.484570 -0.958376 20.894012 11.606387 -12.336472 5.618210 -40.456738 -8.120305 32.515800 -73.595406 -4.920815 -33.658695 -13.220610 -10.074585 9.970494 -18.617189 -11.802032 52.862331 25.924433 -29.141308 -30.645857 -1.112432 -2.834484 98.127197 -7.435791
 -26.186310 -60.187889 0.829902 -12.048473 58.153252 24.772657 6.257084 55.911766 -8.365473 19.382561 -37.257923 -46.696472 3.515397 28.584196 21.756969 -59.823784 -24.648468 -12.316614 -9.046533 -38.138592 8.450004 13.799747 6.782050 -36.837208 15.519499 60.744343
 -19.528294 20.742914 -1.229312 -28.939377 25.592543 -28.327339 13.319918 -46.978302 -12.062049 2.164484 -5.493972 -11.227287 -71.907486 26.429834 10.162091 52.756599 19.245003 4.212494 84.175797 -25.307495 13.710274 20.979517 -5.428401 -18.056252 -45.617329 -7.261250
 -12.238886 -17.410824 -4.781099 -8.351549 6.840159 -13.763593 -15.434962 11.554832 -13.433481 -10.033710 5.037534 -26.037052 10.753746 -18.721603 -6.485575 -1.912441 8.166268 5.341897 8.292025 -5.387692 -11.339396 -12.807738 -40.798012 -6.963739 -5.334928 -8.130792
 -89.537239 89.535172
 -68.048126 68.046944
 -1.201300 1.802054
 -55.666027 55.664486
 -60.515148 60.513954
 -82.286301 82.286507
 -60.218414 60.216759
 -81.234360 81.232758
 -85.861244 85.859741
 -36.494282 36.493999
 101.033043 -101.031563
 126.817703 -126.815750
 -60.275558 60.274612
 -99.106255 99.103722
 -21.744152 21.743542
 -59.518517 59.517376
 -45.809151 45.808556
 -69.679604 69.677826
 -66.628044 66.627167
 102.231758 -102.229622
 -116.079826 116.076057
 -50.392044 50.391186
 58.859936 -58.858795
 -74.593430 74.591423
 -71.243553 71.242996
 -44.212105 44.211178
 193.407730 -193.405945
 -9.250169 -12.837114 -1.345063 -31.799927 12.393185 -12.285955 7.890876 1.599508 -26.209879 -32.199661 -9.536289 51.935928 -16.923721 -26.609610 -5.094284 26.781677 -20.382843 -41.209553 -17.780985 4.448565 45.083462 -25.689226 0.359205 -61.594002 8.750691 -12.792686
 -6.176480 3.178830 -0.320830 -9.382124 59.431507 -14.351574 22.273819 14.802501 -23.755791 -14.596725 -35.855000 -18.015593 36.752090 40.911022 -3.735492 64.202576 32.609428 -31.368338 5.043902 83.695816 0.439286 -18.724270 -13.029048 9.608007 -5.743917 20.557438
 22.161423 11.920091 0.434410 -17.013350 33.774940 7.797900 37.556572 -10.469870 -21.951740 -18.233562 17.931669 6.160085 38.980495 108.861458 -1.129372 24.511816 -12.199201 1.066155 -24.815670 -10.265749 4.880485 -1.741868 -24.062237 -51.479584 -25.727896 -9.787832
 17.428858 -20.231447 -0.398634 -19.033390 8.169626 -51.208801 -16.716524 -1.547419 -37.248581 1.516449 15.740902 -49.816704 -18.082245 12.777802 20.215010 0.176188 22.258240 -11.965992 -1.292467 14.508306 31.381413 -18.094576 1.998252 19.337814 -8.711832 29.933081
 -51.726017 11.378817 -0.284848 -6.760379 -28.468855 9.910118 -3.892078 21.126457 -13.677563 -33.274124 9.981150 57.609684 -25.651329 -7.216112 9.867491 32.626408 -7.527842 26.693552 -37.984509 35.827717 -26.454876 -32.347469 -69.412712 37.213356 -33.001160 9.551154
 -41.372601 -4.336708 -0.703370 -1.698879 21.610027 26.194851 16.161463 -3.960342 -1.459048 15.074246 -7.734307 40.753712 -22.218580 -5.732270 -20.809502 52.478962 53.771881 20.936457 27.716969 10.625620 14.056043 -20.853558 -21.357466 -14.671270 10.255248 -11.943535
 -5.347332 -11.241153 -0.498203 -29.829813 -19.376570 13.748933 33.405388 21.282385 26.760605 -16.755978 65.204094 24.735315 41.560799 -58.706154 2.044676 31.278315 -0.584282 17.679619 -4.916286 10.600561 5.198392 -45.671730 -2.800760 9.923947 -19.188164 -14.692836
 39.548267 17.001471 -1.039510 11.086746 -16.809998 34.627758 -1.236242 -30.217831 -39.567348 -45.879932 -0.682983 -33.476875 77.246773 -8.840279 -18.405886 29.858524 -27.884649 -4.415884 13.377892 13.883932 4.780211 -6.902872 20.772581 -35.735279 -0.120575 6.177214
 -6.102838 0.036109 0.228361 -15.703806 -16.610960 75.724854 -29.916456 31.190470 -9.656419 16.739965 -5.613475 -12.782474 12.033209 15.771502 16.021149 42.704937 3.738316 12.193350 -25.310003 -30.447359 -34.580864 2.472295 70.473312 8.497494 68.688988 -11.625316
 -19.085274 11.180879 -0.284166 -0.516164 -41.121799 41.536858 20.936907 -5.719043 -13.747905 -30.361317 -36.368797 50.075348 27.344692 -11.258056 8.311608 15.837063 34.111649 0.932102 17.725863 -36.334484 -32.206852 42.648170 29.702986 -27.813181 50.635509 -40.029270
 29.473873 -49.280159 0.456519 -8.439555 -29.387547 -37.645985 10.350732 -11.972446 -3.810677 -51.698143 -11.865015 19.923162 -26.216396 11.796392 -13.000235 -5.716402 -22.695791 -53.102787 9.157013 14.988455 -8.691930 -3.311125 104.253410 17.091452 -31.525768 41.797928
 2.162596 21.071112 1.386712 17.320385 0.858645 39.167324 29.020317 -1.077538 -3.665541 17.193941 -12.102907 14.752540 1.856706 -17.885952 -1.747657 22.556564 14.473269 -24.718061 -4.698520 -7.185714 29.707518 -10.292826 19.038435 60.731922 25.446371 37.659599
 -12.248405 26.368708 -2.551809 1.319626 -3.533036 -19.496616 -20.813231 28.490316 4.571116 -5.682542 -27.874603 -33.316490 37.189533 -47.837811 14.577309 -9.847205 39.362484 61.860413 15.293167 1.637100 6.192168 22.233997 27.133757 -7.348958 -69.082336 -0.105693
 29.921915 -21.296301 -2.304870 19.507641 68.104927 2.712079 -30.881723 46.758644 -4.746496 -31.114309 21.206551 -1.450525 17.305246 30.011366 5.618227 -4.836737 -22.472284 -39.800564 20.111155 -43.598721 -36.120510 -6.118616 15.956830 -13.376646 -39.720566 -22.129641
 -53.362640 1.677167 -2.420584 -14.985096 52.127052 39.339218 -38.924355 5.759479 14.435517 -49.656651 12.850904 -19.009930 12.549114 -44.957035 -27.694221 -54.043713 -25.203951 -14.556198 -34.266411 -5.771076 -33.779716 13.035951 6.695489 -16.884716 37.744213 -1.978106
 39.387047 29.566824 -0.621092 0.929913 -65.904129 36.136978 -7.375924 6.158884 26.814911 15.514444 -15.977143 56.705063 3.854337 18.151339 5.685249 -18.649904 -16.459570 46.378578 -5.281701 20.606045 -18.185585 -2.611395 -60.283337 -58.355495 -22.533661 -58.273315
 -45.377285 -29.093225 -0.026655 -25.231911 -42.838276 -15.655149 -7.716443 -17.438395 16.662436 -43.966827 88.814720 -29.305054 -0.649808 30.429749 -25.242418 6.156210 67.707413 -33.896107 66.047684 29.011755 -33.499737 4.750000 25.278414 78.993401 -21.939756 40.976284
 -8.463352 -49.740234 -2.365097 7.584827 -29.622755 -27.088856 -40.943230 -19.724068 52.210999 -50.684963 44.185890 -29.253021 36.031086 22.801855 6.550810 26.185152 35.176460 -63.548428 16.260187 -1.903948 -29.933908 50.597050 25.117603 54.340969 47.343498 10.814660
 17.352341 10.197217 -0.446302 -1.768483 60.341930 60.373024 12.581815 -30.057825 27.624508 -28.995728 -45.015289 15.783401 -13.766949 26.544622 -1.500206 -23.329239 -85.901756 -1.374862 -10.262192 -1.208563 -76.237885 26.581593 -47.158665 -2.269713 -13.414541 66.147041
 34.807030 -25.480507 -0.716367 -0.861289 9.987226 9.892475 -7.769701 25.589001 13.039012 18.648359 -26.936319 52.655708 -27.884193 25.217318 -2.783304 7.175795 0.865869 14.870935 -53.413109 11.038071 31.558825 -15.986830 -15.232528 -1.388633 23.395987 2.486051
 8.730790 25.905521 -1.814894 2.099608 -26.092966 26.776045 -48.654240 -44.915207 -41.182247 -32.000546 22.217968 26.913479 -40.063240 -9.155104 23.926554 -24.234995 8.799146 -67.077309 -35.125984 39.722672 -15.644879 -15.197330 70.195610 -0.357949 -22.951630 -26.854237
 40.271500 24.212976 -0.821696 28.968319 -39.395504 -9.462563 -7.377170 -16.095753 -24.386473 10.565609 -47.359203 0.819326 -16.586369 2.942449 17.048336 40.578896 28.496984 18.755831 11.181808 -41.150024 44.522415 38.497528 -13.039251 21.604645 16.231396 30.057125
 7.689568 26.177176 -2.547066 20.838913 1.551548 16.857052 11.888341 -15.630116 -18.096289 -7.295578 36.686752 -31.971363 -33.985199 6.413023 1.613059 -14.123936 -41.015141 5.659368 -9.198560 4.576718 13.615211 -18.753193 -39.844368 -21.391329 56.689880 -30.014297
 -11.689501 -2.362990 -1.675549 -7.830179 43.687164 -13.347176 -29.603186 -2.723872 -12.436091 7.102483 -47.006504 -4.709743 -15.719915 -6.612759 15.405539 -18.518219 12.072351 -2.492655 -0.643624 -19.888090 33.121044 19.370399 -13.149561 -61.166615 12.611935 -32.472103
 -31.850788 -21.638140 -0.623311 46.981163 8.358032 15.051426 -1.189248 16.471645 -42.979610 46.317036 10.283808 56.774025 -69.382080 17.237686 -21.151484 -6.521353 38.098011 -9.428523 -35.197968 -4.160770 15.309268 29.272787 34.828735 19.900187 -12.084190 -16.590530
 -6.388652 -6.490582 -1.919746 5.973024 -71.060753 59.812229 -6.538795 -1.272258 26.603407 33.981163 -33.117916 34.171497 -54.311447 34.132023 7.507690 29.295141 -31.412905 18.011303 7.577691 -2.280098 -79.714951 15.604115 -3.423814 -27.554539 30.576654 30.817730
 62.912426 -55.246330 0.042654 39.085449 -14.587690 24.812651 11.127147 2.215606 -50.228466 26.122252 51.597328 61.551411 9.093135 -2.656716 -20.393293 -22.325542 20.081644 -16.687319 -9.777390 -95.157555 -12.308409 -1.889513 24.359100 59.426891 53.726173 -98.249352
 -59.189857 -64.504974 1.128182 -39.608150 -3.947885 7.523089 20.644556 41.502193 -2.478556 -32.660183 -11.437839 -54.804977 -47.773048 -23.006397 -10.472163 -8.759625 9.496637 36.257263 25.362549 -49.500214 23.160538 -5.215339 22.677309 -22.108604 -14.515496 -48.365959
 -8.739594 12.561344 -1.055995 -14.567151 0.535945 -31.353838 -9.362341 37.372921 5.780313 14.679000 -50.630936 -71.692299 20.490955 -78.562813 5.504187 12.932795 21.551805 -0.427830 -18.264984 42.146820 -25.432896 -29.893860 9.274509 -2.129930 3.982744 -3.434975
 11.279165 56.616089 -0.783677 25.163181 -97.454750 9.766563 -16.916555 -14.855029 -4.387656 25.599329 -7.560797 31.226521 17.933725 67.022896 17.940748 -16.098030 27.364952 -25.832453 32.452164 -39.802216 -33.691696 3.149656 31.945948 21.893621 2.056181 8.333924
 -1.807566 11.596157 -1.586759 -10.502854 -59.588814 -49.432468 -4.357985 9.186221 -22.166637 9.375027 -18.302702 9.350137 39.660557 21.370087 -15.704177 -17.116316 -32.410416 7.387700 7.437356 -18.556965 14.030530 -27.033602 35.149723 -8.699397 0.931714 -35.542007
 12.075131 14.595870 -1.285428 15.228657 -29.365105 -30.580729 1.607460 -2.998537 5.900020 39.588863 -7.174798 70.358406 33.522079 -24.173532 -4.503994 -5.631797 -80.720612 47.342278 -10.095805 -36.321049 22.613047 -9.262488 -29.229063 18.476610 -5.020256 5.089322
 38.065414 -30.989258 0.012952 -5.555391 -47.739208 -6.558084 26.141115 -22.570276 29.099865 -17.832361 -10.528195 -62.731762 47.307442 5.969256 9.112753 -20.230843 -28.706747 25.730347 26.703377 -90.550392 23.742453 -6.017067 59.625107 27.766186 4.939415 -8.092537
 19.671553 34.905880 -0.171355 -14.097597 16.119059 45.322807 27.819414 30.312792 -14.563229 -1.224445 -9.021458 0.621664 12.676116 27.704020 0.171859 -41.534897 11.450671 31.857698 -28.347754 -5.745747 -15.106531 -10.898749 -59.020779 -16.196304 -13.828161 -40.364212
 2.429846 -42.378296 0.059574 -20.146282 5.581295 -8.170176 38.398457 11.117679 -38.751972 -20.989981 78.484619 86.034203 -17.555449 -24.665514 7.512866 13.313362 8.911622 23.424849 -19.786520 -45.175789 17.167940 10.921861 -24.314106 -34.282394 33.037380 -13.199739
 -110.095108 11.494104 -1.443310 14.827251 18.047791 -66.558235 -10.692404 -26.237661 -21.103294 -39.126030 -50.333187 13.746217 -37.922108 -16.925365 -18.037766 3.839154 7.674060 20.366631 -31.653492 -9.925129 46.639828 13.474777 -29.041069 -14.495066 6.608702 21.331497
 15.010453 -1.922465 -3.224613 8.998433 2.635298 11.289783 45.427845 -16.454350 20.771038 40.251022 21.306658 -28.039183 28.477413 34.826794 -11.058686 -1.369085 -25.217312 -62.770718 35.978470 -11.593103 -91.115494 18.757345 27.182312 -17.815800 40.829586 -16.601633
 13.008888 11.263332 -1.658219 -54.855614 2.779670 -4.735099 -10.946990 -17.383034 26.497814 -4.265236 -28.552902 11.807826 11.503960 -46.282581 10.096579 53.244240 30.031031 11.791896 -19.614878 18.025595 -38.370617 -13.470747 -14.977630 53.577358 -21.793989 6.585327
 -62.858498 -5.030585 -2.602253 15.901450 -31.523874 25.492640 -12.880358 -32.823883 -22.725456 13.041000 -31.033566 -2.088831 56.969109 -41.971989 -11.625037 -16.618484 -18.956726 -38.374096 0.294622 -2.117995 11.785821 -3.721554 -33.430729 -3.927393 106.173439 -8.661242
 49.185349 6.665875 -0.942158 3.498944 32.031086 -16.180662 5.056533 8.587399 9.714643 8.143081 -51.121498 25.275988 11.857677 47.729908 10.238713 -14.982986 -51.991646 -15.385179 -27.197432 99.898972 19.872917 -1.651123 32.061657 -32.812057 51.841808 -72.856796
 -40.779991 -1.193073 -1.060143 0.950132 -0.471991 -23.483845 -20.530722 -21.342958 -8.290187 -5.516726 88.058205 -7.021673 6.663294 -34.673733 -7.209791 -21.160250 -24.249792 -48.373337 -10.514435 106.024376 -25.365702 -46.526356 64.645439 -5.801264 4.942732 -5.951473
 -29.972370 -21.026360 -1.146989 -1.712055 6.434244 -9.887984 -14.908321 -2.452269 -19.979660 -9.381968 57.593941 -13.339304 -3.943071 -22.197317 -7.195610 -15.866598 -26.469011 -24.032661 -1.795207 86.255623 -10.753254 -22.707968 40.214348 -10.459037 -5.293629 -8.744781
 3.185909 -18.762280 -1.155688 -4.759568 11.070056 3.056852 -3.393449 19.896524 -10.753177 -5.972131 -20.785006 -19.182243 3.986230 0.476546 -1.306899 5.536004 9.029113 22.413965 12.984225 -26.706068 5.255017 10.027420 -48.194416 -4.213629 -6.623374 -3.197419
 9.751170 -13.936875 -1.353323 -8.461540 -13.940325 -15.661961 -0.617054 15.407374 -16.997486 -3.214776 -14.161427 10.784170 -9.481155 -10.544948 -3.841257 6.420243 12.550662 23.633436 5.588488 28.933693 -12.611537 10.572587 20.337168 -1.692646 -13.385011 -15.424034
 2.592709 -5.913964 -0.054523 -1.396841 7.665261 2.631384 -1.413725 10.065354 -1.674209 -1.872009 -12.304090 -11.485446 6.216302 1.579407 0.557302 4.187753 8.130521 11.738315 7.620269 -23.839254 3.776369 4.421999 -33.650623 -0.581651 -0.638024 0.925330
 -53.961094 10.216916 -1.029009 4.951207 9.212246 -23.413277 -27.320963 -32.997742 3.424651 -4.675646 110.065071 -20.908298 23.050243 -39.266171 -6.099668 -26.295832 -25.271093 -69.397728 -12.771689 89.499298 -26.455643 -66.735817 41.555454 -4.220756 16.656277 3.097220
 -27.166996 18.544827 0.226210 8.851259 37.369915 10.304521 -16.232141 -12.048834 26.841675 -0.396785 29.722086 -51.971478 46.992008 -2.107567 4.436694 -6.260470 6.264246 -31.867304 5.680569 -80.321861 8.543005 -38.005470 -108.230156 2.600790 27.713919 25.418297
 -12.344481 -22.647444 -0.208777 -1.996610 6.179423 0.813460 -5.330511 7.236911 -18.489611 -7.039092 20.980820 -8.292611 -9.575212 -6.800553 -4.092633 -6.946242 -18.298965 -2.275251 2.852219 48.506710 0.685714 -0.789902 19.812548 -8.415509 -8.800344 -7.116300
 -17.310741 -45.471481 1.355824 7.075126 68.810051 59.848000 -3.060055 28.772823 -8.872569 -14.069055 -21.610247 -77.222336 10.316368 34.278297 3.854063 -4.868598 -32.404526 11.976854 24.772932 -97.217010 56.767704 20.557905 -146.320389 -16.619877 0.496566 22.303846
 21.929827 54.059269 -1.889430 -7.108926 -46.001568 -58.396210 -4.247620 -15.068141 27.881979 14.464489 -11.731803 38.697277 31.824188 -32.256218 1.509006 18.330589 70.942482 6.716335 -6.575075 -21.176842 -53.428356 -26.820335 15.710799 21.569626 14.999614 -7.160267
 -6.938153 56.738556 -1.143785 12.450973 29.279177 17.519405 8.233985 1.037048 -3.348227 -14.278793 -24.173836 -13.071348 -108.323067 -84.265457 -19.587410 41.914455 9.889597 -9.031176 -46.428337 26.072590 27.034872 13.820846 59.270969 -31.277933 22.544857 -11.575621
 -18.079664 1.578805 -1.602946 11.617653 40.136482 -25.134127 10.940698 15.907562 17.495943 16.159451 -47.776756 -5.690794 -37.454506 -6.871952 -0.499173 43.739670 25.046476 12.938100 -16.553642 -18.179886 43.206917 48.620129 -16.727259 -69.307358 2.713386 44.340763
 -14.565558 -20.333916 -2.489933 19.934187 1.993915 -10.382640 -35.802910 -1.674816 29.557932 3.349080 -74.325371 -56.038418 -33.514492 -29.129215 8.692288 -22.989315 -16.771828 53.679924 -11.610219 54.095989 36.669006 18.840181 116.924370 1.578339 -8.611499 45.346287
 -21.862629 40.956612 -1.512807 -19.584637 22.402798 20.927464 -10.809439 -26.759556 25.617973 -16.381342 -63.107067 38.890938 -55.574673 -20.699493 11.700698 -9.674240 -64.687714 -1.780867 16.503948 -33.858757 -20.570858 0.263743 -71.270706 10.318010 -52.767429 11.039536
 44.894051 -34.366898 0.506589 -17.746077 25.463236 -4.824610 21.445835 12.924283 -17.837236 35.584492 -18.601688 -45.011475 -14.424655 43.494411 -0.978864 -34.600891 -25.766024 -22.254980 54.753139 4.940978 34.389690 70.287712 -78.762833 -25.231171 -0.108498 35.696609
 -1.161881 36.183418 -0.546775 11.671068 1.015824 -56.399502 18.188280 -25.294024 -34.945618 17.851858 67.140396 49.997215 14.763738 -39.092140 -39.807507 53.709248 77.663269 -7.342205 31.479137 -29.953417 -30.560171 -11.369606 -11.574744 -46.405968 -20.311182 -33.460957
 41.810268 8.336161 -1.372177 -7.255341 8.379768 -0.238949 -3.215732 18.073013 -7.531629 -5.580681 72.021042 21.360237 9.409585 19.941084 -26.015158 -48.283173 55.218540 60.337234 -9.145441 36.398865 68.974922 1.096589 -20.907578 11.042072 -2.811556 -31.116426
 -14.843489 14.604089 0.854370 22.573380 -20.307642 -60.136513 16.972883 -21.923567 3.635712 -32.614479 -71.316650 -24.024946 -27.261908 6.305494 14.414701 5.587818 2.396406 27.457985 -17.110542 41.960155 5.662615 -40.163574 -17.304068 28.560545 -47.622032 56.310581
 3.650136 9.061621 -3.124573 -23.134546 -4.651268 -21.333513 24.389532 -4.794050 47.847805 -12.876264 -182.364685 24.671919 32.640713 -27.951647 -33.154060 -37.633411 7.637253 -110.170914 1.136037 -0.318612 -3.479419 10.551977 -94.776398 -73.802704 -17.339375 17.943733
 16.308754 13.977309 -1.573164 8.909335 -9.354094 45.016323 -49.960964 25.978189 -13.283580 -15.302422 58.133038 -14.566317 24.706316 -7.411419 -15.420101 -6.432809 15.996551 33.856720 -0.176808 24.510998 -12.927515 -33.828003 -66.690262 -35.883198 -69.157448 5.357622
 17.858717 -13.405859 -0.823139 5.822369 -14.719192 -10.197557 30.032875 -11.593907 6.075010 17.231728 65.876907 -6.633025 -13.459115 -32.482937 -0.004673 -20.196075 47.134937 15.584966 -32.636505 -22.514681 -45.652702 12.205461 1.403777 7.860251 15.931864 14.529668
 8.022741 -21.017756 -1.999830 5.193066 3.744437 36.182178 -2.208157 -49.939316 -8.563555 17.634163 3.651112 25.647104 -79.283257 -27.006014 -32.054577 -28.740944 -0.621813 -29.369417 -26.062807 -7.639663 -8.074294 -5.187171 -12.823065 24.428421 5.125879 40.953621
 -13.299208 12.347671 -0.728239 4.630831 10.981466 20.485554 8.096808 -6.524783 34.775116 14.785486 49.975082 -48.096386 -50.125904 -10.385860 5.214319 -41.313286 13.927597 6.827242 22.499256 -21.500353 -0.263583 22.288162 12.444660 33.010246 -14.273393 2.533948
 37.972099 20.266016 0.306344 -20.316439 18.007624 11.714053 19.669756 -8.994833 9.299737 -8.493320 27.199120 24.552652 -45.527569 44.554344 10.922951 9.033371 22.720678 3.335898 -52.343597 -59.153194 -7.564004 -22.152273 52.473030 12.187449 27.117769 9.071189
 62.488098 -10.278625 0.665584 7.813649 49.261414 35.522758 7.441918 3.239589 23.750246 -1.688459 64.123398 20.465876 40.669270 -35.404465 -1.852730 39.614712 -2.234362 -57.475998 -3.127506 3.753093 -58.395016 15.131010 21.737839 -9.522078 46.117886 13.717608
 -72.357162 -0.809121 -1.219553 34.747559 4.628348 9.627867 -27.877474 30.613792 5.954326 13.125454 33.596195 44.016441 -2.116309 -53.645599 27.783209 -39.399853 44.328812 -30.662781 -1.931126 -4.191994 -57.641010 38.861340 60.277225 17.673883 77.809067 39.454327
 1.999731 12.672647 -1.893812 -16.799196 12.393109 -17.370613 -22.138006 52.883797 38.717110 2.774498 38.454269 3.757373 -34.457466 -12.451534 -11.023670 27.158340 -10.489163 -21.394503 -16.000694 -3.732841 -29.332605 -24.703203 49.517262 -30.625597 -1.343978 14.023124
 54.861626 -6.407094 1.213786 -21.688803 -56.626007 -12.006557 20.903894 -8.699208 -44.989307 -21.045509 -59.561623 -12.565408 -2.930648 34.758274 -24.480501 -43.763241 -40.758430 32.049038 -15.029827 5.720315 -0.318311 23.990103 2.251688 17.525730 -17.716728 -16.560051
 -1.517441 -38.186649 -1.712435 -6.491860 11.692645 41.671558 -4.675737 38.201504 25.127625 -31.163239 -54.190830 30.798729 -8.743562 67.062950 5.016963 61.861404 44.781723 4.704040 -1.212536 73.880974 -67.507507 -9.566043 -40.094517 -8.040497 -0.329308 -1.606488
 -57.600235 -13.589805 -2.231920 -13.611343 -47.369606 -8.542406 -31.405210 21.574757 -53.573509 11.551377 11.643703 51.825562 0.938917 -61.444309 22.770763 81.179962 -30.950575 -5.537649 20.234026 22.717892 38.315247 -54.459435 -11.850995 27.359732 -13.323897 -1.868873
 -12.890262 61.896748 0.384437 -4.445873 -24.365324 30.957439 -21.327093 -23.302258 4.313984 -4.627550 -33.023727 -26.926792 -60.749466 -56.640297 16.806086 3.243903 32.389477 -32.364559 43.732159 -41.220463 -37.725090 -5.058610 25.343243 30.896450 1.631959 -25.726234
 7.136604 -38.243145 0.028502 11.851316 -19.546036 -17.179844 -9.936585 -48.348690 -0.703395 48.647320 49.188110 16.137550 -19.618877 10.994227 0.854113 71.163887 19.949492 -9.488278 20.174376 -24.280886 0.004486 -10.318583 11.651917 11.824312 -54.752068 7.758061
 -13.785049 -13.876268 -3.583208 -14.057578 4.079540 23.922602 -21.814671 -10.184783 52.966919 17.662996 -32.794056 -58.663578 -41.186562 -46.236641 12.604527 -55.234051 -33.963791 7.044141 30.174187 19.124823 -21.250149 16.745056 15.181584 -12.099698 30.390991 21.936600
 -3.373309 6.657534 -2.198333 -22.974503 -15.844656 29.136702 -7.106748 17.863413 -22.293543 12.811561 22.121050 25.164440 30.408005 -29.940294 17.128448 -85.698982 -48.269299 19.660301 21.739525 -19.536760 39.024044 18.539459 -25.449406 -57.701828 2.492953 7.822785
 -19.883162 -44.918755 -2.305893 12.407381 58.992783 -30.408344 -15.040341 6.077486 -15.440881 -7.126331 51.974533 -36.467720 69.073441 0.979606 -0.506579 -45.970917 3.402679 -32.860561 44.573647 -24.317245 12.010767 -12.181520 38.202106 -21.206411 18.760189 31.110012
 -50.829224 14.219329 -0.935264 -21.419405 -25.569427 -23.678303 -45.763332 38.654972 28.502724 37.084217 7.459229 54.127014 -29.732521 -13.635761 41.976719 -3.058292 8.548306 -44.680634 9.048769 17.684717 -7.611411 15.098982 -16.083557 -44.856762 -6.732384 -3.211508
 -83.148010 28.521389 -0.905241 -26.758583 71.964233 -24.808086 38.407845 0.828499 -6.327932 -65.814613 21.157249 -46.433586 31.179100 -29.872650 -1.133834 -20.829903 -5.778081 -11.844873 -53.855667 21.425957 38.346230 2.435402 18.574980 38.333355 -29.064957 -11.925299
 -1.204479 -38.455612 0.027016 -51.471706 51.325226 -17.672852 32.707729 26.247156 -16.396452 -24.099915 -33.785851 -38.343849 14.251205 39.499142 -27.354952 -12.504506 -25.085714 28.051760 -0.400054 -5.954266 -11.364793 -21.602905 1.707723 6.630977 24.009321 -6.072023
 -52.074303 44.289280 -1.185550 -15.195398 36.212116 -46.752747 -11.299348 39.288193 13.441733 27.628017 -49.187550 -31.741264 -25.907791 9.360413 2.412823 48.344841 54.664421 0.009565 -29.320576 -5.304129 -11.865475 -32.323597 -3.422955 -9.121393 18.441114 -26.796091
 -16.832760 17.599138 -1.723746 15.306052 29.436129 40.752651 -31.253170 13.164110 41.072453 28.017330 23.424377 45.293324 29.382521 -31.852709 -17.659590 20.619503 -67.026222 -26.877134 11.865011 -5.744154 -2.415496 17.489304 -102.395798 14.032779 -47.982319 9.325750
 15.100362 -34.314659 -0.463172 -16.489645 6.088015 -11.951446 -2.066293 32.024937 30.550800 27.886766 7.529216 76.344894 -35.314140 13.304438 -8.587094 -22.147516 35.094257 -14.012625 -57.983055 -5.374293 -0.415524 -6.846872 -4.947728 -31.162119 28.572464 -31.767296
 -29.042953 6.538255 -1.575862 16.992968 -21.662252 17.694479 0.726831 40.775745 9.915730 24.370749 16.464954 -11.159369 18.938734 54.493790 -4.049120 13.535667 17.760073 10.489737 -37.820587 52.194145 27.672096 -26.822367 -10.383846 -1.896163 8.718396 -11.680743
 -2.476963 -95.682907 -2.306492 22.447529 -4.654889 11.595309 6.579216 6.189111 -53.674957 4.284314 48.650475 -7.387549 28.602388 35.829964 -8.547060 31.969952 0.004769 -32.678314 -24.336166 -76.712685 -49.539173 9.422005 11.711364 -13.929809 28.523586 -10.704612
 40.246796 28.948158 -0.634581 18.319544 -3.598980 41.690571 17.768848 15.803347 -38.490227 22.858496 12.886459 29.984972 37.097134 -38.383930 31.620596 61.333080 -58.033203 31.032125 -27.784311 -18.223259 -41.306637 13.476267 2.476234 22.113714 13.814661 4.717791
 -23.214266 -3.946754 -1.688648 5.193212 -15.500023 42.926880 2.217206 20.982134 -41.886169 -17.052572 41.022514 27.475595 25.648039 3.464252 13.454237 -22.335138 -26.116920 -19.114954 -36.384632 71.913879 50.455799 -38.436230 7.653479 -18.035650 32.303352 -10.110556
 3.005845 -26.373995 2.141017 -44.146500 24.857683 -44.467422 47.277824 28.431078 -27.519770 -67.214027 71.217819 38.985527 -9.448997 -17.516325 -4.941441 46.801830 30.736197 35.895973 5.159037 2.829558 1.099439 9.700703 7.798296 99.749260 -59.983448 -49.365383
 1.125612 -1.246246 -1.233615 -6.321753 -10.516785 30.799412 -62.094910 31.814817 -12.112248 22.979984 -4.063924 46.084873 -26.213287 40.404564 10.764956 -9.550488 26.782368 11.030995 -102.454742 54.074715 17.262789 -24.014923 7.160037 59.946800 -23.609371 30.440294
 10.888102 -34.484577 -0.958377 20.894012 11.606385 -12.336472 5.618209 -40.456745 -8.120346 32.515793 -73.595390 -4.920814 -33.658691 -13.220609 -10.074590 9.970481 -18.617222 -11.802046 52.862305 25.924437 -29.141312 -30.645884 -1.112432 -2.834484 98.127190 -7.435791
 -26.186314 -60.187881 0.829902 -12.048472 58.153252 24.772661 6.257083 55.911758 -8.365499 19.382563 -37.257915 -46.696465 3.515397 28.584200 21.756966 -59.823792 -24.648485 -12.316619 -9.046537 -38.138584 8.450002 13.799731 6.782051 -36.837200 15.519497 60.744350
 -19.528297 20.742918 -1.229312 -28.939381 25.592539 -28.327337 13.319916 -46.978310 -12.062106 2.164470 -5.493971 -11.227285 -71.907478 26.429836 10.162086 52.756580 19.244961 4.212476 84.175751 -25.307489 13.710272 20.979481 -5.428400 -18.056248 -45.617336 -7.261249
 -12.238888 -17.410820 -4.781100 -8.351551 6.840158 -13.763591 -15.434964 11.554831 -13.433613 -10.033736 5.037535 -26.037048 10.753746 -18.721600 -6.485588 -1.912483 8.166180 5.341879 8.291963 -5.387684 -11.339397 -12.807822 -40.798004 -6.963739 -5.334929 -8.130790
 -89.537224 89.535156
 -68.048141 68.046959
 -1.201300 1.802054
 -55.666027 55.664486
 -60.515106 60.513912
 -82.286255 82.286461
 -60.218407 60.216751
 -81.234314 81.232712
 -85.861229 85.859726
 -36.494274 36.493992
 101.033089 -101.031609
 126.817749 -126.815796
 -60.275551 60.274605
 -99.106255 99.103722
 -21.744112 21.743502
 -59.518497 59.517357
 -45.809132 45.808537
 -69.679588 69.677811
 -66.628029 66.627151
 102.231773 -102.229637
 -116.079834 116.076065
 -50.392033 50.391174
 58.859943 -58.858803
 -74.593414 74.591408
 -71.243507 71.242950
 -44.212078 44.211151
 193.407761 -193.405975
