# Supplementary material for: AMS 3.0: prediction of post-translational modifications
Source: BMC Bioinformatics. 2010 Apr 28;11:210. doi: 10.1186/1471-2105-11-210 (PMC2874555; doi:10.1186/1471-2105-11-210)
Supplement: Additional file 2 — PTM predictor software with training data. PTM_Archive.tar.gz includes the predictor software binaries together with all trained ANNs in tar.gz compressed form. [file 1471-2105-11-210-S2.GZ › PTM_Archive/allempty/A/Anet28.dat]

 2
 90 28 2
 4.040402 -1.482747 -28.891563 -50.618816 -0.932747 -18.831188 -40.564930 -42.404503 30.527319 -5.079560 53.537823 3.072821 -7.895660 -13.275681 64.288177 -49.271999 -0.540649 3.221861 6.760898 51.921566 44.224670 32.166569 -44.028740 54.454632 60.966534 14.114454 46.537220 -48.213291
 -6.250751 -0.933078 33.000278 -36.180485 5.322639 4.430510 -27.707548 -3.276194 33.623367 5.079894 57.371941 12.621413 -8.070194 -21.560154 4.770434 -39.823864 -0.679342 -4.851967 5.144011 13.241064 2.862473 9.497337 26.896135 5.892680 17.197330 -12.775542 47.261440 -9.333659
 2.059982 0.274422 4.614805 -25.430187 13.706866 27.760788 2.829252 -13.418684 49.434891 -13.068654 15.555449 94.879303 61.906406 -39.603153 -51.896976 73.239403 -0.960648 12.698731 14.268976 -42.989738 12.663897 20.510628 -29.440022 18.588882 5.892128 38.722332 -3.745051 -40.267460
 -18.556879 0.071296 26.032328 -52.556717 -5.439672 50.250004 -18.683050 14.808356 -17.530525 -10.405781 7.903259 16.780787 32.160011 -5.284368 17.397921 -3.731099 -0.900074 17.325563 26.477268 2.816614 26.216682 19.309330 -25.860054 -37.890293 12.945947 44.875999 38.281948 -6.780311
 -26.156464 -0.258211 39.019367 5.185610 -12.304360 -38.624268 -31.362316 -30.499931 50.934212 4.394828 5.174421 -56.950428 68.924026 -10.864147 72.465340 -88.762482 -0.712503 6.778722 -14.272104 74.138954 -6.181706 21.044798 -5.609894 21.380571 5.735092 -12.324709 -58.496967 -45.690083
 12.877137 -0.981087 -42.262871 -9.769449 16.402027 -19.960609 8.976980 18.816710 65.223732 -13.613567 62.374947 28.709633 -21.974113 14.564029 7.325151 -45.408154 -0.602594 -21.171589 21.518745 11.724584 10.212248 -56.377453 -2.306293 1.321787 -10.347362 -10.668928 -0.107874 -59.445869
 18.420525 -0.805226 66.568855 27.721807 -1.445893 -33.382900 9.591685 -25.125738 66.607597 -4.792478 -30.050978 -68.064301 22.383829 37.801029 -15.082709 -8.018144 -0.282272 19.517242 -32.271812 15.435912 -16.399313 14.991428 24.115673 -6.788800 -26.262135 -42.228161 32.967964 -6.520577
 19.913429 0.102819 5.484314 -14.196502 -8.677010 -15.908316 36.085781 43.510876 -17.821918 15.998522 10.507084 -44.862476 41.517212 -58.231544 -10.607412 26.457443 -0.446677 -9.706596 36.556576 -49.607193 -8.736011 20.782591 44.760517 23.317041 11.586322 -26.782732 4.501534 16.211761
 23.671028 -0.161838 13.730977 -5.561617 -1.545560 -55.461876 51.084385 50.568123 -43.886623 10.550469 27.527241 9.266961 12.494781 7.347448 -72.965385 20.716253 0.185982 9.490725 46.125027 -54.972775 -13.382005 -14.041512 -7.616247 43.965641 61.858891 -7.816884 -0.266146 5.754256
 -6.165191 -0.866790 -7.064156 -2.926759 21.653383 -32.220802 6.188308 -7.796412 -17.496511 -6.671036 -31.767385 20.674732 -20.474976 49.834702 12.799665 0.503897 -0.994005 8.093955 -20.451117 -44.643711 1.190320 -37.924965 -3.168553 -40.563946 2.726152 -8.949332 -4.201418 6.593763
 10.896392 0.399922 63.010147 3.904621 -17.295046 -25.224667 -53.296574 1.129673 -2.192423 4.493523 3.902922 0.314094 -43.473007 69.421249 -23.664934 38.606003 -0.389847 21.290295 -15.518658 20.433754 10.368505 -12.597033 -5.729686 -7.694382 -26.585144 8.382021 -50.266171 10.533637
 30.119146 1.050026 -30.512564 -24.209902 -38.373352 7.621746 9.565415 -7.605285 -76.809509 4.149241 -24.796547 -16.037983 28.255476 20.240072 -59.077068 -51.802628 -0.053332 25.155102 0.161736 9.153168 -0.460649 -46.519821 26.162977 -38.802582 66.209198 24.184629 -21.619099 0.305827
 -93.139008 -1.640933 -25.504816 -9.156220 -18.881323 -6.592515 46.328602 -18.090693 3.636484 -6.597679 31.572191 -39.948391 -35.417397 20.868019 -37.461597 1.300214 -1.252923 -1.311036 -7.792280 -13.831079 -27.917051 -40.075081 -14.577583 40.252167 -54.906162 -18.053526 -57.107704 -43.130909
 -23.789602 -1.390165 15.898503 5.644552 -6.762357 -4.655904 1.363710 41.228867 40.692043 -11.107891 -14.544595 77.020615 0.135282 25.020220 -60.269638 76.978653 -0.653909 2.154102 -46.818619 25.318623 3.862332 -11.957565 0.787584 23.727793 -41.199211 -3.064490 -3.579036 5.107732
 -3.126342 -1.257359 53.791492 -34.076012 8.918224 -19.823572 9.844118 34.625034 28.172207 -23.047756 -71.251846 -70.863808 -17.623465 -46.697060 -10.886536 -70.281227 -0.460653 -18.655945 23.880486 37.843384 -24.860222 -13.375464 14.935022 42.920391 1.290488 -6.227736 -32.597530 29.146276
 -1.916927 -1.847528 -35.576027 11.970152 1.778638 4.342123 6.308139 17.970871 -24.462444 -10.526646 -41.024330 10.694039 17.171989 -48.557571 61.407551 2.542890 -0.860710 10.985972 21.668982 18.170065 -8.127515 -30.786009 -13.486008 -41.311966 -4.524367 -53.631950 -10.325602 31.323637
 -27.928007 1.521143 109.821869 73.008148 18.472490 -4.292148 -7.466853 1.865703 17.220703 14.260764 52.794544 31.911768 -64.628700 95.436348 23.311193 84.979736 -0.093398 -4.487536 32.774830 12.257584 56.748405 14.975069 -34.189320 46.290844 25.753834 -5.368972 -7.405841 17.283543
 -3.420964 -0.475025 57.429932 -16.927149 40.754986 19.637318 13.526036 -94.535622 10.805946 17.122654 -4.109344 -24.702763 9.433908 -36.653126 -34.779022 22.406269 -0.652065 5.721639 -19.457218 -58.699715 35.316460 40.595261 -12.662477 -31.140036 27.897482 11.522620 -39.010479 62.578621
 19.201639 1.398787 -58.414974 -16.233934 6.999286 -11.539708 -4.808972 19.241587 57.203285 18.938881 -28.984110 38.310066 24.339701 26.944775 25.499649 -38.643116 0.879478 -6.858335 -18.863739 18.808102 -11.478376 -2.309422 -32.467617 21.439396 28.652908 6.275604 17.861998 -7.090139
 31.043087 -1.535640 -55.229725 53.761677 -46.010818 10.746083 -37.290688 19.337814 -4.149210 -3.152455 6.764863 20.670675 5.860795 3.700856 38.953384 -25.357224 -0.899904 14.832605 16.274481 25.806999 -26.684160 -61.046841 10.333689 -55.680157 55.813313 -46.843479 8.855630 -16.374786
 25.534840 -1.460799 51.442158 -17.231256 -14.681057 -7.503169 -44.542480 -22.272230 49.804600 -8.633691 -4.565492 14.868837 -54.747818 16.247099 8.038850 48.969910 -0.499129 -22.609953 19.088511 36.587120 4.303126 -21.581211 -39.537804 28.439144 -55.867073 -3.825594 7.297516 -12.015084
 29.129721 -0.771068 24.475904 16.456415 -20.810076 43.795448 -35.289677 -11.645688 71.757431 -13.072518 -22.312105 40.680332 -17.106962 -51.973488 -16.830755 -33.038925 -0.220867 -17.337099 -7.690401 -14.813492 16.217445 57.379734 8.165717 -17.664793 -9.408813 -14.995002 10.683638 5.613940
 -33.008926 -1.540341 8.141292 -16.414789 16.234634 -9.279286 4.408742 -4.231750 -34.739407 -3.071985 -46.734650 57.583183 -2.350968 -11.317576 29.304556 -43.624733 -1.488986 6.501551 0.235825 9.324889 -24.798374 26.739471 21.062082 15.643852 -4.988158 -1.460496 34.705482 52.578861
 -8.349314 -0.674675 -2.213959 -5.920995 47.181461 -2.199251 -16.329134 9.566362 -6.871701 5.694016 -13.633427 -35.505440 -9.666246 -27.552343 -5.951663 64.848801 -0.860712 3.622113 8.905542 43.618500 -64.804352 -6.989682 3.437627 -17.852211 10.126856 2.008950 52.807941 39.034172
 -12.170830 -0.445427 54.313393 -4.131807 20.195011 -1.309308 -53.152229 18.832863 -11.506389 16.285614 19.363602 -9.195268 24.878477 -0.553420 -21.052198 -44.140392 -0.519963 2.157275 -14.117374 23.491154 61.138607 2.160383 13.899415 9.101534 30.861700 -8.262936 -1.873384 -25.011629
 0.664514 -2.075050 -34.991375 -3.278831 -0.869015 -35.993366 -6.029932 14.328367 -60.851841 14.724861 56.669849 21.394178 -15.943419 7.432954 -13.464313 -57.837795 -0.773841 -2.284307 -45.235989 -3.778395 10.230679 21.570463 -31.367668 2.489856 11.172790 -24.049381 -8.273005 2.606285
 -47.362030 -0.940749 -8.468171 36.893997 2.426100 -2.070209 -55.949696 -31.683853 11.025996 -13.812541 -16.201509 -34.367275 20.180162 -0.994735 -37.673977 60.074265 -0.356578 20.197916 -4.859479 8.591286 50.024326 -48.552029 0.552006 -24.748678 26.869581 9.430363 1.649744 -34.338959
 18.889412 1.172178 -14.562150 8.176696 -27.057032 24.628330 30.297672 -1.439583 13.334084 8.948915 15.847053 1.936142 8.389680 29.772280 -20.047188 75.268478 -0.122480 0.551456 47.190727 -29.489410 34.264343 -40.735802 -22.029936 3.256443 -16.320257 22.404945 -35.642342 9.355906
 25.630920 0.977696 -30.959215 -28.935619 3.401578 0.260101 23.757366 24.440676 -4.422302 -3.726486 26.508734 -4.682016 -15.816698 -24.248110 -21.827837 -33.440796 0.708710 -13.043256 13.328321 31.599943 30.722660 -26.269962 -7.413067 -36.204693 33.741554 65.590538 -27.887169 -51.555481
 10.060706 -1.689507 7.665873 8.625428 -19.048841 -24.831732 -10.588214 -28.730293 17.380457 -3.918282 0.031597 58.894131 6.316222 0.124371 -15.780445 14.804735 -1.550712 2.650410 -19.658665 -10.751974 -5.468668 18.666498 -8.758241 -26.574526 -47.613472 -41.067284 -38.091122 24.046173
 -3.616518 -1.929560 -59.681946 4.708954 -15.767456 -23.737274 -2.632983 -34.088673 -2.841490 -3.101645 30.865061 41.676575 -7.486373 4.199519 21.459766 19.179176 -0.853682 -15.067025 -13.968905 -17.538542 3.128543 15.424953 7.764401 -34.384087 0.207446 10.092720 14.656087 -1.856595
 49.046349 -2.658680 -46.284317 -16.029835 -33.479080 -10.311815 -15.230023 -37.508358 -9.740456 3.710849 29.404072 16.893652 -64.751396 -20.596729 25.031979 -13.295185 -1.395174 -24.096861 0.927694 -46.473198 -28.290215 11.532331 12.329225 -36.448895 -32.175255 -24.896124 -7.266381 1.232833
 78.189766 -0.815349 -131.015839 -3.984516 7.440424 -30.075022 20.345406 -3.988056 33.246559 -5.902537 15.620885 6.769520 -3.619644 26.539543 -122.921143 64.474533 -1.282163 -11.252929 -27.701973 32.252781 -12.935106 21.842068 36.211315 -19.546448 22.682724 -23.093424 4.068907 -26.633543
 -77.904114 -0.012963 2.027165 21.406551 -3.972457 -11.271219 10.113055 -35.946587 34.806293 1.318648 13.843551 -5.648141 -10.694596 27.037863 70.891632 -15.108088 -0.625209 4.611944 -8.575855 -7.434213 -7.743642 -4.731107 20.233528 -14.790350 -4.916814 27.989782 31.470903 -3.268595
 25.069868 -0.612273 36.039871 0.294964 -22.548176 -8.940735 -13.923471 22.332737 -56.042404 -17.070404 -1.327395 -42.817360 18.708927 24.896465 14.606224 -9.488269 -0.427265 14.535611 -12.028054 -5.657726 35.466007 -27.324831 -58.507877 12.776839 33.870136 16.197645 17.345106 -10.234706
 16.404903 -0.478258 -31.292889 -2.555311 10.294469 -5.290837 47.873009 23.415823 16.677401 8.618369 -12.535061 -66.020767 8.874636 11.892018 -1.590838 21.438951 -0.283311 -1.926711 -24.120773 -1.483646 62.131351 -52.541042 -91.991692 34.094707 20.196945 3.002464 40.396248 4.127894
 -2.822886 -2.834373 25.511509 28.755375 -11.854488 -10.019960 11.318734 -19.554117 -0.569754 -36.180756 -9.180969 36.759972 -23.993876 72.257828 -34.544338 18.956745 -1.041217 10.496767 -35.066219 66.973404 89.742386 16.720169 33.849487 -3.908364 0.105133 -10.831161 -60.722843 -6.505930
 -14.985970 0.335826 -34.119434 1.141029 33.687183 -7.526890 15.651018 -35.434856 -51.419777 19.824112 21.620409 -41.298466 47.354218 -0.597694 30.410826 -40.224258 -0.446296 20.876348 3.273619 4.605348 15.646457 17.783339 14.136419 -91.526329 33.418365 0.625434 -14.760961 -19.454636
 -26.754347 -0.704430 -9.428830 -3.992530 -4.044387 16.078308 -42.897507 36.610023 12.232696 -2.709813 7.003715 -12.839716 2.373896 -63.868851 32.113777 -12.479083 0.308660 29.917736 -4.684841 23.896564 -27.832113 -30.903748 39.103870 2.934790 46.895630 -10.831622 42.234165 -29.252054
 14.268850 -2.680922 30.834738 4.357842 17.605602 -34.900845 2.804229 -17.381117 55.292595 3.818364 39.609985 11.639260 -2.992710 -11.381594 33.026833 -6.026521 -1.762492 -12.279807 -8.679045 -24.260159 -8.634242 -45.701530 -42.053356 94.961967 73.352715 -30.933849 3.181455 -10.267015
 59.595963 0.973787 84.026649 7.124393 -5.924686 -7.550728 -11.881694 -4.132127 -13.463895 1.286516 13.338375 -26.268801 -34.372650 -22.364492 97.337852 71.246277 0.213498 1.818366 4.942963 -11.030926 12.659129 -13.357273 24.335340 25.997049 -16.165926 -18.488171 -5.143624 -1.873403
 11.771466 -0.001523 42.348064 1.356962 4.713606 -2.244235 -8.575751 -16.073046 -20.675905 3.883615 4.178402 -22.491032 -24.730757 -13.028665 82.612144 45.267441 -0.432893 6.872384 1.750139 -14.809646 0.741378 -13.208404 7.854327 16.069420 -19.608597 -9.779693 -11.161510 -1.417736
 -50.330826 -1.686707 -45.853539 -1.033795 11.752419 12.087832 4.506589 -19.883484 -0.123432 4.303797 -40.360390 0.063021 0.770562 2.700990 -29.816048 -24.497053 -1.545828 -1.223449 -1.288205 -28.020967 -28.889013 2.286360 -9.586148 -17.070923 -15.264974 -2.220385 -5.124733 11.263046
 -40.039238 -2.769889 -21.993160 -1.272976 13.898261 -7.628894 -9.042577 -29.335913 -7.998046 -2.630820 -16.570339 0.710298 1.554881 -8.042846 5.852606 41.707275 -1.710553 -3.140438 -10.365871 -7.048652 -14.277633 7.462188 -21.027821 -3.847240 -32.598309 -10.147249 -21.918772 -1.381817
 -23.461910 -0.247857 -25.159014 0.755896 5.095416 8.810091 4.621461 -7.050511 3.959377 2.927919 -24.788626 1.724484 1.381585 2.657724 -25.145060 -19.680910 -0.264392 -1.503587 0.959988 -16.311901 -16.107252 2.493868 -2.001601 -10.523192 -4.743149 -0.704864 0.950747 8.408245
 91.272377 2.293777 106.018654 11.935278 -15.404309 0.239986 -6.707526 9.643551 -3.808061 3.542969 4.239041 -30.483835 -43.441658 -23.799017 89.628181 51.446106 0.686513 -1.030882 12.826802 -22.070044 12.255911 -17.031868 44.387161 25.721399 -4.306059 -21.370501 8.971111 5.629194
 39.897621 3.092043 11.685962 11.264401 -16.539358 33.180916 21.694088 27.484400 27.888123 10.228790 -52.516407 -6.298053 -17.324450 4.420296 -60.320122 -85.596619 0.932418 -7.313122 21.451365 -46.991600 -22.237457 -6.570257 45.615520 -16.426891 28.917315 -3.048204 38.326351 29.489145
 -15.240570 -0.037168 6.890250 -2.017675 8.813737 0.007627 -4.150566 -15.568940 -17.249990 3.664023 2.829033 -11.434938 -9.461261 -3.171779 48.476341 20.187378 -0.070359 7.780270 -0.758635 -7.377275 -2.600883 -7.694474 -4.308807 6.879850 -13.559785 -0.887990 -10.651060 -1.883774
 -68.715355 3.007835 -82.565941 -6.909732 9.781281 49.319084 32.189445 5.947088 -3.776638 21.841255 -45.218277 -7.107786 1.246184 32.891525 -44.897781 -154.514008 0.994652 19.086771 18.938215 -47.146660 -35.862820 -19.979710 9.952721 -28.512350 35.243813 29.716717 27.700386 24.717981
 38.428070 -3.062254 19.644808 15.579844 -10.225825 -16.644104 -11.143820 -4.106789 36.680157 -14.728624 -42.416821 16.742153 0.890624 -26.443445 -77.974747 72.883873 -1.795678 -34.133072 -9.217724 -7.907804 -12.339435 31.510799 5.583216 -9.168795 -30.871086 -37.648708 -4.951003 9.239207
 45.333454 -1.943123 -56.029694 10.999174 -22.252628 -22.020718 -2.361852 -25.144005 5.406897 0.431947 88.916412 -28.979744 8.837804 -39.302971 6.983346 -75.901299 -0.862965 14.278970 -5.713307 -27.679420 14.366055 20.478001 1.159577 7.092838 -4.405019 -3.252446 48.958187 -43.741184
 5.413958 -2.156506 10.301111 29.757217 -10.530118 14.655921 -39.354000 1.597738 28.456577 -0.425762 23.615290 -49.947693 -15.270710 18.409452 -20.960999 -56.578613 -1.141698 13.383893 12.456205 -4.516196 62.666458 -4.360192 3.982697 -9.323078 18.794914 11.772542 24.195547 14.071885
 11.096966 -2.662457 -50.031765 -13.519038 -4.326383 8.683766 35.425579 -8.808312 4.857126 -3.270357 21.830923 -57.930080 1.378022 0.716955 14.629587 19.896620 -1.956665 1.993508 9.692697 22.628744 -17.007504 -25.002815 11.832846 14.591180 -22.869282 4.940928 32.385437 -24.893488
 38.205162 -1.503313 -17.920731 43.687847 -38.792553 -14.841011 -5.194276 -8.610684 23.509638 -7.508426 44.618042 20.641781 13.378330 13.037259 26.316214 -100.374161 -1.018791 -4.465881 -31.511963 -18.852453 -41.951466 -32.821487 -18.576410 -31.030958 6.422289 -46.988033 -15.220953 -17.199945
 11.175049 1.204877 14.166321 31.304899 -28.584280 33.658417 4.795963 -23.204586 28.466970 0.470375 -73.853882 62.247540 -18.002197 -8.677132 26.625061 -71.423660 0.344802 -6.439085 0.413892 -17.403698 -7.818167 11.488135 -0.903865 -3.166032 -13.354834 -23.570446 -21.220615 62.233936
 46.469326 -0.177326 32.093967 25.315067 -15.684413 4.522175 -65.464516 -1.566716 -12.194045 8.306419 7.695901 -33.690506 -1.387400 -35.432446 7.888258 -13.709784 -0.716757 31.345959 13.300903 -74.223152 41.948414 34.944012 24.216431 -33.498142 -50.448204 -27.524576 -13.466197 -10.876808
 -30.100073 -1.133426 17.150650 19.296188 5.140020 -12.978262 -2.808290 20.666195 -1.666070 -7.784465 5.697429 11.601779 -21.184523 -9.854936 -0.444049 -23.580608 -0.610226 -0.595002 20.231691 -39.580551 -24.335121 0.217830 11.233732 19.545578 -29.672981 18.764139 -9.505535 13.381343
 6.953907 -0.501871 -60.706539 -63.421890 -6.540597 30.100950 35.101418 27.018116 12.821899 -11.000951 -146.991379 -8.844112 0.240179 0.382787 0.074414 -19.814184 -0.722194 -2.748747 12.351765 17.209078 32.439438 35.208897 48.006256 24.388180 -82.604568 43.892395 -38.149662 -79.466286
 29.413303 -1.162518 -144.913528 15.500437 -33.249748 -0.127541 -31.971067 4.707188 44.980824 -1.671969 -59.229328 -61.746582 -14.988367 20.038502 30.121933 -30.695505 -0.204842 4.362689 -7.805733 -31.701605 8.068715 -18.331858 -19.660561 -37.207573 -11.050215 -15.682309 -5.845436 -22.130764
 -52.144394 -1.048396 76.720444 -26.643831 18.534899 -8.143059 44.929634 13.179257 -22.799362 -11.512809 -17.643293 -46.404411 2.085294 -35.949718 42.980743 -6.325285 -0.960311 -6.753925 -17.083515 53.680622 -101.292068 6.629303 64.559540 -7.145719 -52.649475 -39.632336 20.687477 12.062440
 -32.881996 -0.343239 18.962240 23.381004 -11.234825 7.255397 -25.940020 -10.849377 29.088764 3.460623 -11.793650 -41.517422 16.105837 6.664703 -22.691545 32.614212 -0.069860 1.505023 4.548654 -20.397497 7.766277 -30.969381 23.466915 39.919945 59.484177 -9.038690 -5.512592 -10.328502
 -7.124001 -1.899408 34.054920 63.367737 7.302402 -12.261288 -57.704044 -4.373843 40.152683 0.207068 -2.479549 -30.921614 -14.466538 -8.176827 59.203323 22.428768 -1.115686 -11.341844 8.837720 -23.549911 24.330572 10.133454 -19.970751 4.909512 38.661282 -11.443700 11.707112 5.976353
 -4.512340 -1.260357 25.750996 -34.204548 22.063776 54.197979 -11.829845 -6.634673 -44.097172 0.975539 101.489960 -60.616753 10.180183 7.158969 -32.522038 -51.530323 -1.338696 -18.994724 14.657730 53.041710 -31.152323 55.012402 2.531000 10.269389 52.416477 13.818036 -38.813923 26.628510
 -13.606691 -0.341020 18.143778 -6.508088 -13.279869 -26.695034 -42.812267 -44.113251 -25.888563 11.689312 -31.360029 -49.090748 6.494804 4.879106 -24.908670 -25.618822 -0.699543 -33.694229 4.592316 30.943823 -2.181736 -33.395836 -4.302900 5.067255 4.342118 16.255770 18.256069 26.977448
 -1.182659 0.381884 5.192467 14.168599 9.231709 0.959075 -25.491394 -43.210892 -43.775169 0.414303 15.902764 27.521889 -19.448898 20.539379 -45.919880 18.044765 0.359194 -6.148405 -18.231251 15.333224 14.521674 -0.389562 -8.735699 -38.326942 -12.630496 19.302385 0.062626 -15.070340
 -22.196877 -2.029207 58.521305 -35.355701 -60.947594 -6.066295 8.492297 50.006813 -17.465246 -8.663347 -17.049635 20.587025 -25.412666 25.116043 -22.064909 20.144148 -0.677765 -14.981577 -40.281742 5.953943 43.997166 -29.689377 1.436307 -38.598518 53.380093 -32.638294 -51.398834 -59.806000
 -43.196983 -0.595815 100.294868 15.617881 -8.956254 29.605824 -8.296013 -21.596849 -19.958576 13.733406 29.701160 -11.696046 -12.960340 -27.324577 -42.999561 -0.616513 -0.170198 15.325199 9.329386 -27.561052 -33.605713 13.305430 -45.285709 39.952202 -20.142017 -33.070667 -25.767752 -5.811659
 -45.398106 0.366489 -32.790100 -55.978027 -34.771069 29.625975 22.657057 14.408319 -18.738670 -3.008974 19.291719 17.260843 -6.857673 51.877872 27.429651 53.354733 -0.357573 21.265169 -10.295809 -42.860008 -23.297304 15.048535 -34.890392 14.457163 10.089603 14.666233 -25.299175 -13.407025
 8.176579 0.134151 -81.619591 -6.288575 0.211264 -22.814398 -3.118335 8.831364 -17.284328 -18.063776 43.571640 7.852166 1.714149 33.967072 45.110264 -68.303200 0.475227 14.426154 -15.363364 -89.301636 31.163872 -7.759947 1.751748 -18.981386 31.717291 18.207716 6.664303 37.414200
 -13.327668 -2.337569 21.127100 -45.689476 4.635941 -39.728806 27.604473 -6.378638 44.942081 5.830709 -2.685402 2.083041 23.627092 -63.773407 -18.729546 4.392956 -1.467854 10.827946 -2.595080 14.526314 -20.694986 13.786034 -15.158937 -16.937517 -52.730202 -13.914160 7.334128 -27.875618
 40.755707 -0.213918 3.255958 -25.593185 10.542253 33.785755 -0.186209 6.556463 10.505406 -3.410321 -4.920146 -16.254108 -16.268961 -6.526718 -5.658772 9.993882 -0.122093 -13.758087 23.142590 -45.839333 2.366557 -11.329000 -61.617500 -23.698898 16.210615 -9.835490 -3.702131 43.184395
 -10.620181 -0.711064 44.544621 -36.072868 15.454025 29.452675 -16.027290 10.783709 36.963104 2.177894 74.958740 14.089585 -9.596436 3.843899 -12.921005 19.514816 -0.517650 -18.060560 -13.241276 4.479728 -53.716484 17.527847 -27.383316 -12.801614 39.117790 -14.898113 -22.543409 38.063496
 11.869234 -2.719897 7.456361 -11.152552 2.102488 8.297849 40.466133 7.832527 -40.640575 0.204133 -38.816467 -17.216017 -36.324467 1.831870 32.147446 31.211367 -2.121197 -18.534740 -23.659353 44.119991 1.998142 0.549590 21.778498 -18.378759 -35.898487 -55.579762 -27.788836 -4.384835
 -14.780458 -1.559232 27.604971 -11.175308 25.242357 -6.773587 10.398753 -17.300964 -35.883339 5.550293 -70.433548 -9.444895 22.661701 -18.537798 25.982660 -3.786713 -1.479334 -13.218248 8.069826 -12.522762 60.134735 19.910355 -9.277763 0.063074 76.995125 12.988772 -2.407145 40.518116
 -48.785027 -0.554885 23.166739 36.202072 -22.698725 14.622660 -10.582570 9.102304 16.187464 11.916139 28.481104 3.950776 -11.564482 -4.861041 -78.335640 3.453842 -0.618202 -16.667213 13.115776 15.506737 40.294907 -28.597103 20.309187 46.769676 -32.144932 10.089881 -56.140251 4.496477
 -49.519783 -1.727546 32.608803 -27.612154 12.879355 -24.914692 -60.841244 2.617281 26.931578 -29.414007 -12.297263 -53.122784 2.323438 20.861517 11.891020 -11.552612 -1.173921 20.197559 24.373135 -54.309116 -20.895571 6.208854 -46.045620 17.186714 3.469707 -6.738486 -28.696102 3.124954
 -37.340118 -1.086935 3.346954 -10.133803 9.692174 -19.715427 3.344308 67.426041 -3.366050 -0.027126 -69.685394 4.921828 -27.497000 -64.987320 -18.392036 0.756159 -0.716489 1.505777 -16.935253 -0.732739 -10.042550 -57.163952 -10.070450 7.267040 -21.649891 -42.086697 30.897034 -30.898817
 28.615271 0.328334 -68.414474 -25.446993 27.713230 31.490765 6.544255 3.952060 -0.431038 -17.452602 -7.641559 42.212830 53.642963 -12.818170 0.945002 26.480186 0.248694 -1.630415 -12.497579 -51.332550 33.576385 61.781597 -57.267754 -52.467434 4.326994 22.590736 14.635867 14.538458
 -44.721504 -0.156156 -47.561779 -41.314587 13.440880 -4.685919 -54.316063 27.181196 -22.478874 26.884209 34.492138 -7.616507 28.129898 -42.991798 -28.025812 14.772651 -0.452629 -31.307352 -7.880725 -11.987103 14.409583 -26.058426 16.495239 9.626956 45.488377 17.460766 -26.990788 43.918613
 -74.084923 -1.433690 -40.086876 -46.001225 0.316021 2.318274 -13.776537 58.400642 -33.345531 13.418151 -30.070789 19.076601 -5.380894 50.469574 49.818100 -23.811489 -1.500152 29.921852 -25.522652 -46.399563 2.044243 22.192257 -39.781277 -20.624454 4.187440 17.000267 -11.648850 7.420631
 -8.126804 -1.062142 0.719916 25.702995 -35.545902 -18.899380 -13.599861 -25.413340 -14.142345 1.725186 5.679099 2.629086 -4.416367 -26.734484 25.791824 31.940811 -0.981550 -2.369109 -5.880108 15.152383 -31.178169 -37.538265 -7.478504 -6.520276 -27.807194 28.464266 1.151177 -16.624260
 0.098654 -1.883468 12.141521 6.314586 -8.647575 23.589497 16.914959 -22.085648 -4.971913 -4.927866 -41.438946 -6.078013 13.153468 -69.208672 31.598345 -24.574173 -1.291813 20.269735 -10.992818 -44.236740 -50.712887 0.058141 5.101848 0.651539 -4.581464 63.006298 -14.943996 8.678332
 59.163410 -2.302029 21.942785 -42.360992 6.059515 9.822643 17.609219 -3.854156 -27.517691 -6.281111 -12.196284 4.398793 -19.788475 -19.000301 -45.723827 4.948675 -1.788759 20.483282 -17.917406 -18.877186 -49.394238 -29.752674 14.340207 3.553308 -29.167141 33.363503 42.246422 -6.834947
 6.938222 -1.457495 17.335207 26.162851 -36.168648 -15.731997 19.252714 19.662052 -51.556515 -10.730748 38.694290 -8.030030 16.539993 -40.955891 -0.927637 5.636010 -1.055158 14.492120 13.153071 -18.015533 -82.131546 30.022541 33.865501 10.025347 -11.021287 29.585985 -11.475895 -45.864418
 -3.491930 -1.316641 14.134546 -12.777166 -33.230583 -0.473155 29.198061 -9.236067 -46.575176 -1.119722 -21.024799 -2.546411 4.777659 -12.341924 74.656471 57.893734 -0.786729 0.049928 -26.043018 4.461334 -22.747673 25.328022 9.711965 40.948631 52.860081 17.435146 1.298896 -3.859740
 21.499519 -1.283725 72.873817 -0.677355 17.622955 -51.935844 -37.869125 -30.914820 34.629307 -15.240915 -60.852913 0.721301 61.040615 33.281345 -4.090415 4.867331 -1.015199 -24.111612 -8.737486 -13.166109 -3.841138 -7.991939 -15.699273 -5.369667 12.857141 -12.370407 -54.904217 -27.814598
 6.135454 -1.768128 22.331402 -36.159073 38.110966 17.153868 26.985073 11.575876 -34.924091 8.462355 17.722363 56.946106 12.692755 -51.570168 1.474741 25.897907 -1.591611 -31.151581 -16.586731 6.162288 74.046150 -26.858801 -43.641804 -19.374641 51.912842 18.514814 17.544714 -58.518734
 -7.040587 0.214267 -43.202946 14.295166 -3.078986 25.757444 0.099774 21.746454 -5.272536 -7.705051 20.311815 -76.355385 -61.840088 16.717489 15.671175 -5.277010 -0.389927 14.969030 -4.598971 -4.368443 50.544544 21.664061 -9.548155 -28.607887 28.570852 14.268291 -42.887749 -0.119635
 23.027105 -0.177668 -29.391546 6.758770 35.707436 -26.775667 -21.862558 -4.406268 8.152233 5.440601 -35.124527 13.279871 22.174112 -11.499698 -39.377369 9.538797 -0.436524 -34.515709 14.406375 34.168316 -13.080531 -10.801323 10.079540 -5.766599 -25.276918 31.725538 -13.191643 41.720448
 9.485920 -1.455468 -21.864185 18.698555 0.858301 -28.183044 23.542656 22.448381 62.420269 -0.122617 -14.789502 17.286552 -64.173286 26.396252 -23.083220 -1.045131 -1.078644 -24.447119 32.897678 44.884789 -12.142559 -2.180130 -23.004671 -28.101984 -31.162001 22.968140 10.096076 -37.718384
 -33.471237 -4.526823 -20.749079 1.123657 6.828834 8.488316 -1.994061 -26.509346 -1.617814 1.588308 -53.608612 -10.367558 -15.324138 -10.502491 -15.140870 -2.500819 -4.654053 -7.940183 -2.344545 -42.629089 -34.391144 -1.568782 -1.793198 -15.729903 -28.655460 -16.699436 -9.122425 12.502889
 102.239227 -102.234093
 -3.015837 0.829175
 76.422508 -76.424782
 -69.995262 70.000481
 40.655510 -40.654903
 -75.082268 75.101059
 -90.239037 90.244858
 -72.337532 72.342064
 -70.579987 70.584633
 -37.215412 37.224533
 65.739861 -65.742790
 -74.599594 74.605049
 -73.071960 73.073021
 -73.957321 73.966003
 80.432899 -80.432518
 61.257133 -61.258698
 -0.835415 -1.335895
 26.830097 -26.828638
 -88.540901 88.549538
 96.806282 -96.806198
 52.963516 -52.965744
 -84.283913 84.284752
 -112.064026 112.080101
 75.721626 -75.723015
 -64.196121 64.197807
 -88.389854 88.395531
 -87.565392 87.574516
 -81.419670 81.424561
 35.430939 -35.424622
 4.040428 -1.482747 -28.891565 -50.618816 -0.932755 -18.831223 -40.564934 -42.404495 30.527323 -5.079560 53.537830 3.072821 -7.895639 -13.275679 64.288193 -49.272007 -0.540649 3.221869 6.760898 51.921562 44.224678 32.166599 -44.028736 54.454670 60.966526 14.114502 46.537212 -48.213284
 -6.250721 -0.933078 33.000275 -36.180485 5.322574 4.430469 -27.707548 -3.276194 33.623375 5.079894 57.371948 12.621415 -8.070162 -21.560150 4.770443 -39.823872 -0.679342 -4.851958 5.144012 13.241063 2.862474 9.497391 26.896137 5.892723 17.197334 -12.775465 47.261429 -9.333657
 2.060010 0.274422 4.614804 -25.430191 13.706487 27.760754 2.829252 -13.418344 49.434898 -13.068652 15.555438 94.879318 61.906490 -39.603146 -51.896969 73.239388 -0.960648 12.698619 14.269173 -42.989746 12.663898 20.510784 -29.440020 18.588923 5.892137 38.722523 -3.745061 -40.267437
 -18.556850 0.071296 26.032326 -52.556717 -5.440051 50.249966 -18.683050 14.808697 -17.530521 -10.405779 7.903249 16.780790 32.160084 -5.284367 17.397924 -3.731113 -0.900074 17.325449 26.477463 2.816614 26.216686 19.309479 -25.860052 -37.890251 12.945956 44.876175 38.281940 -6.780289
 -26.156450 -0.258211 39.019363 5.185609 -12.304594 -38.624287 -31.362318 -30.499592 50.934219 4.394829 5.174410 -56.950424 68.924072 -10.864145 72.465332 -88.762497 -0.712503 6.778608 -14.271908 74.138939 -6.181705 21.044893 -5.609893 21.380590 5.735097 -12.324594 -58.496975 -45.690060
 12.877162 -0.981086 -42.262875 -9.769451 16.401711 -19.960642 8.976978 18.816942 65.223747 -13.613565 62.374939 28.709635 -21.974045 14.564031 7.325155 -45.408165 -0.602595 -21.171665 21.518879 11.724583 10.212250 -56.377319 -2.306293 1.321822 -10.347355 -10.668765 -0.107882 -59.445854
 18.420532 -0.805226 66.568848 27.721809 -1.445783 -33.382908 9.591686 -25.125643 66.607613 -4.792477 -30.050982 -68.064293 22.383833 37.801037 -15.082707 -8.018146 -0.282272 19.517216 -32.271759 15.435911 -16.399309 14.991415 24.115675 -6.788789 -26.262138 -42.228157 32.967957 -6.520571
 19.913448 0.102819 5.484313 -14.196504 -8.677176 -15.908340 36.085777 43.511154 -17.821915 15.998524 10.507075 -44.862469 41.517246 -58.231537 -10.607410 26.457438 -0.446677 -9.706690 36.556736 -49.607201 -8.736009 20.782656 44.760525 23.317068 11.586327 -26.782656 4.501528 16.211779
 23.671034 -0.161838 13.730975 -5.561618 -1.545642 -55.461884 51.084381 50.568214 -43.886616 10.550471 27.527237 9.266963 12.494807 7.347449 -72.965378 20.716249 0.185982 9.490697 46.125080 -54.972767 -13.382003 -14.041465 -7.616247 43.965649 61.858898 -7.816821 -0.266148 5.754263
 -6.165170 -0.866790 -7.064156 -2.926760 21.653124 -32.220829 6.188308 -7.796072 -17.496508 -6.671035 -31.767397 20.674736 -20.474918 49.834709 12.799667 0.503887 -0.994005 8.093842 -20.450922 -44.643719 1.190320 -37.924854 -3.168553 -40.563915 2.726158 -8.949200 -4.201425 6.593785
 10.896400 0.399922 63.010143 3.904620 -17.295122 -25.224678 -53.296577 1.129946 -2.192422 4.493523 3.902913 0.314094 -43.472988 69.421265 -23.664938 38.605995 -0.389848 21.290203 -15.518500 20.433750 10.368507 -12.596998 -5.729686 -7.694369 -26.585140 8.382064 -50.266178 10.533654
 30.119160 1.050026 -30.512566 -24.209902 -38.373463 7.621729 9.565415 -7.604989 -76.809494 4.149241 -24.796556 -16.037979 28.255503 20.240076 -59.077068 -51.802635 -0.053332 25.155003 0.161906 9.153167 -0.460648 -46.519768 26.162979 -38.802563 66.209213 24.184690 -21.619102 0.305847
 -93.138969 -1.640932 -25.504818 -9.156222 -18.881622 -6.592559 46.328602 -18.090525 3.636484 -6.597678 31.572187 -39.948383 -35.417324 20.868023 -37.461590 1.300201 -1.252923 -1.311086 -7.792184 -13.831080 -27.917048 -40.074944 -14.577582 40.252213 -54.906155 -18.053356 -57.107716 -43.130898
 -23.789570 -1.390165 15.898502 5.644551 -6.762633 -4.655946 1.363710 41.228954 40.692051 -11.107891 -14.544597 77.020622 0.135348 25.020224 -60.269630 76.978638 -0.653909 2.154079 -46.818565 25.318621 3.862333 -11.957439 0.787584 23.727839 -41.199203 -3.064333 -3.579047 5.107739
 -3.126320 -1.257359 53.791489 -34.076012 8.918031 -19.823601 9.844119 34.625126 28.172211 -23.047754 -71.251862 -70.863800 -17.623419 -46.697052 -10.886530 -70.281242 -0.460653 -18.655972 23.880539 37.843376 -24.860218 -13.375376 14.935023 42.920422 1.290492 -6.227625 -32.597538 29.146284
 -1.916915 -1.847527 -35.576031 11.970151 1.778529 4.342107 6.308140 17.971039 -24.462440 -10.526644 -41.024338 10.694041 17.172016 -48.557564 61.407558 2.542884 -0.860711 10.985918 21.669077 18.170063 -8.127513 -30.785959 -13.486007 -41.311947 -4.524364 -53.631886 -10.325606 31.323648
 -27.928003 1.521143 109.821861 73.008163 18.472479 -4.292150 -7.466854 1.865984 17.220707 14.260766 52.794537 31.911772 -64.628685 95.436363 23.311190 84.979721 -0.093398 -4.487632 32.774990 12.257582 56.748413 14.975075 -34.189312 46.290852 25.753838 -5.368966 -7.405842 17.283560
 -3.420919 -0.475025 57.429924 -16.927153 40.754589 19.637259 13.526036 -94.535576 10.805948 17.122656 -4.109342 -24.702759 9.434002 -36.653118 -34.779011 22.406252 -0.652065 5.721633 -19.457193 -58.699718 35.316467 40.595440 -12.662477 -31.139971 27.897491 11.522846 -39.010494 62.578629
 19.201643 1.398787 -58.414978 -16.233932 6.999269 -11.539710 -4.808972 19.241755 57.203293 18.938885 -28.984116 38.310070 24.339705 26.944778 25.499645 -38.643124 0.879478 -6.858392 -18.863644 18.808098 -11.478374 -2.309414 -32.467609 21.439400 28.652912 6.275613 17.861994 -7.090129
 31.043100 -1.535640 -55.229729 53.761681 -46.010948 10.746065 -37.290691 19.337950 -4.149209 -3.152454 6.764859 20.670679 5.860825 3.700856 38.953392 -25.357229 -0.899904 14.832561 16.274561 25.806997 -26.684156 -61.046783 10.333690 -55.680138 55.813320 -46.843407 8.855625 -16.374777
 25.534880 -1.460799 51.442158 -17.231260 -14.681452 -7.503222 -44.542484 -22.272165 49.804607 -8.633690 -4.565491 14.868839 -54.747734 16.247103 8.038860 48.969894 -0.499129 -22.609970 19.088547 36.587112 4.303127 -21.581049 -39.537800 28.439201 -55.867065 -3.825398 7.297502 -12.015079
 29.129757 -0.771068 24.475906 16.456411 -20.810434 43.795399 -35.289680 -11.645594 71.757446 -13.072518 -22.312109 40.680336 -17.106882 -51.973480 -16.830746 -33.038940 -0.220867 -17.337126 -7.690346 -14.813493 16.217449 57.379887 8.165718 -17.664742 -9.408805 -14.994811 10.683624 5.613945
 -33.008907 -1.540341 8.141291 -16.414791 16.234467 -9.279311 4.408742 -4.231493 -34.739399 -3.071985 -46.734657 57.583191 -2.350923 -11.317575 29.304560 -43.624741 -1.488986 6.501468 0.235972 9.324888 -24.798370 26.739555 21.062084 15.643878 -4.988154 -1.460389 34.705475 52.578880
 -8.349309 -0.674675 -2.213959 -5.920995 47.181332 -2.199256 -16.329134 9.566600 -6.871700 5.694017 -13.633435 -35.505432 -9.666212 -27.552340 -5.951664 64.848785 -0.860712 3.622035 8.905678 43.618492 -64.804337 -6.989619 3.437627 -17.852205 10.126859 2.009030 52.807934 39.034191
 -12.170826 -0.445427 54.313385 -4.131807 20.194979 -1.309313 -53.152233 18.833031 -11.506387 16.285616 19.363596 -9.195266 24.878492 -0.553420 -21.052202 -44.140400 -0.519963 2.157221 -14.117278 23.491152 61.138615 2.160408 13.899416 9.101540 30.861704 -8.262900 -1.873385 -25.011618
 0.664542 -2.075050 -34.991379 -3.278832 -0.869330 -35.993404 -6.029932 14.328461 -60.851833 14.724862 56.669842 21.394182 -15.943357 7.432955 -13.464306 -57.837807 -0.773842 -2.284338 -45.235935 -3.778395 10.230680 21.570587 -31.367664 2.489897 11.172797 -24.049236 -8.273015 2.606291
 -47.361988 -0.940749 -8.468172 36.893993 2.425683 -2.070265 -55.949703 -31.683844 11.025998 -13.812541 -16.201506 -34.367271 20.180250 -0.994735 -37.673965 60.074249 -0.356578 20.197920 -4.859474 8.591285 50.024334 -48.551853 0.552005 -24.748617 26.869593 9.430575 1.649729 -34.338951
 18.889418 1.172178 -14.562151 8.176696 -27.057072 24.628323 30.297674 -1.439243 13.334085 8.948917 15.847041 1.936143 8.389690 29.772284 -20.047192 75.268463 -0.122480 0.551341 47.190926 -29.489414 34.264351 -40.735783 -22.029932 3.256450 -16.320253 22.404972 -35.642349 9.355929
 25.630947 0.977696 -30.959217 -28.935623 3.401251 0.260067 23.757364 24.440689 -4.422301 -3.726485 26.508738 -4.682016 -15.816636 -24.248106 -21.827829 -33.440807 0.708709 -13.043260 13.328329 31.599939 30.722664 -26.269836 -7.413066 -36.204655 33.741562 65.590683 -27.887178 -51.555473
 10.060718 -1.689507 7.665872 8.625427 -19.048965 -24.831747 -10.588214 -28.730186 17.380461 -3.918282 0.031593 58.894135 6.316255 0.124372 -15.780443 14.804729 -1.550712 2.650377 -19.658604 -10.751975 -5.468667 18.666559 -8.758240 -26.574509 -47.613464 -41.067204 -38.091129 24.046181
 -3.616518 -1.929560 -59.681950 4.708955 -15.767487 -23.737270 -2.632983 -34.088402 -2.841489 -3.101645 30.865051 41.676582 -7.486353 4.199520 21.459763 19.179173 -0.853682 -15.067114 -13.968748 -17.538544 3.128543 15.424984 7.764401 -34.384083 0.207446 10.092767 14.656085 -1.856577
 49.046356 -2.658680 -46.284321 -16.029831 -33.479107 -10.311813 -15.230022 -37.508060 -9.740455 3.710849 29.404060 16.893656 -64.751381 -20.596725 25.031975 -13.295190 -1.395175 -24.096956 0.927864 -46.473202 -28.290211 11.532361 12.329226 -36.448891 -32.175255 -24.896078 -7.266382 1.232852
 78.189812 -0.815349 -131.015854 -3.984517 7.440082 -30.075081 20.345404 -3.987888 33.246567 -5.902536 15.620882 6.769521 -3.619568 26.539547 -122.921127 64.474518 -1.282163 -11.252980 -27.701878 32.252777 -12.935104 21.842215 36.211319 -19.546383 22.682734 -23.093245 4.068892 -26.633532
 -77.904068 -0.012963 2.027165 21.406548 -3.972794 -11.271279 10.113054 -35.946499 34.806301 1.318648 13.843552 -5.648140 -10.694530 27.037867 70.891647 -15.108100 -0.625209 4.611918 -8.575805 -7.434213 -7.743641 -4.730972 20.233530 -14.790287 -4.916806 27.989944 31.470888 -3.268589
 25.069914 -0.612273 36.039867 0.294963 -22.548452 -8.940795 -13.923472 22.332832 -56.042397 -17.070402 -1.327395 -42.817356 18.708984 24.896469 14.606236 -9.488279 -0.427265 14.535583 -12.028001 -5.657727 35.466015 -27.324717 -58.507870 12.776902 33.870144 16.197783 17.345091 -10.234700
 16.404936 -0.478258 -31.292891 -2.555311 10.294283 -5.290878 47.873005 23.415991 16.677404 8.618370 -12.535065 -66.020760 8.874689 11.892020 -1.590831 21.438942 -0.283311 -1.926760 -24.120678 -1.483646 62.131359 -52.540943 -91.991676 34.094749 20.196949 3.002589 40.396236 4.127906
 -2.822873 -2.834372 25.511505 28.755375 -11.854505 -10.019978 11.318735 -19.553837 -0.569754 -36.180752 -9.180979 36.759979 -23.993853 72.257843 -34.544338 18.956741 -1.041217 10.496678 -35.066059 66.973389 89.742401 16.720203 33.849491 -3.908346 0.105133 -10.831104 -60.722851 -6.505911
 -14.985934 0.335827 -34.119438 1.141028 33.687061 -7.526939 15.651017 -35.434814 -51.419769 19.824114 21.620413 -41.298458 47.354248 -0.597694 30.410835 -40.224266 -0.446296 20.876337 3.273643 4.605347 15.646459 17.783396 14.136420 -91.526276 33.418373 0.625505 -14.760974 -19.454632
 -26.754335 -0.704430 -9.428831 -3.992530 -4.044391 16.078293 -42.897511 36.610191 12.232697 -2.709813 7.003709 -12.839714 2.373914 -63.868843 32.113785 -12.479087 0.308660 29.917685 -4.684745 23.896568 -27.832109 -30.903721 39.103874 2.934807 46.895626 -10.831579 42.234158 -29.252043
 14.268895 -2.680922 30.834736 4.357841 17.605410 -34.900902 2.804230 -17.380981 55.292603 3.818364 39.609978 11.639262 -2.992669 -11.381592 33.026844 -6.026528 -1.762493 -12.279850 -8.678967 -24.260160 -8.634240 -45.701447 -42.053349 94.962036 73.352730 -30.933754 3.181439 -10.267005
 59.595989 0.973787 84.026642 7.124392 -5.924771 -7.550763 -11.881694 -4.132021 -13.463893 1.286516 13.338373 -26.268799 -34.372627 -22.364489 97.337868 71.246262 0.213498 1.818333 4.943024 -11.030927 12.659131 -13.357235 24.335344 25.997086 -16.165922 -18.488121 -5.143633 -1.873396
 11.771493 -0.001523 42.348061 1.356961 4.713462 -2.244271 -8.575751 -16.072916 -20.675901 3.883615 4.178400 -22.491028 -24.730722 -13.028663 82.612160 45.267433 -0.432893 6.872343 1.750214 -14.809647 0.741379 -13.208338 7.854327 16.069458 -19.608593 -9.779611 -11.161520 -1.417727
 -50.330799 -1.686707 -45.853542 -1.033796 11.752140 12.087797 4.506590 -19.883263 -0.123432 4.303798 -40.360397 0.063021 0.770629 2.700991 -29.816044 -24.497065 -1.545828 -1.223518 -1.288077 -28.020969 -28.889009 2.286487 -9.586147 -17.070883 -15.264968 -2.220227 -5.124742 11.263061
 -40.039223 -2.769889 -21.993162 -1.272976 13.898027 -7.628911 -9.042576 -29.335724 -7.998046 -2.630819 -16.570345 0.710298 1.554937 -8.042844 5.852608 41.707268 -1.710553 -3.140498 -10.365763 -7.048653 -14.277631 7.462294 -21.027819 -3.847220 -32.598301 -10.147117 -21.918776 -1.381804
 -23.461895 -0.247856 -25.159016 0.755896 5.095268 8.810071 4.621462 -7.050391 3.959378 2.927919 -24.788630 1.724484 1.381620 2.657725 -25.145056 -19.680916 -0.264392 -1.503625 0.960057 -16.311903 -16.107248 2.493935 -2.001601 -10.523171 -4.743146 -0.704780 0.950742 8.408254
 91.272415 2.293777 106.018646 11.935276 -15.404388 0.239936 -6.707526 9.643671 -3.808060 3.542969 4.239040 -30.483833 -43.441639 -23.799013 89.628197 51.446098 0.686513 -1.030919 12.826871 -22.070047 12.255913 -17.031832 44.387169 25.721451 -4.306057 -21.370455 8.971098 5.629202
 39.897663 3.092044 11.685961 11.264400 -16.539501 33.180862 21.694086 27.484554 27.888126 10.228791 -52.516415 -6.298052 -17.324415 4.420297 -60.320114 -85.596634 0.932417 -7.313169 21.451452 -46.991608 -22.237453 -6.570192 45.615528 -16.426834 28.917318 -3.048123 38.326336 29.489157
 -15.240557 -0.037168 6.890249 -2.017675 8.813638 0.007609 -4.150565 -15.568866 -17.249987 3.664023 2.829031 -11.434937 -9.461237 -3.171779 48.476349 20.187374 -0.070359 7.780247 -0.758592 -7.377275 -2.600882 -7.694429 -4.308807 6.879870 -13.559783 -0.887934 -10.651065 -1.883769
 -68.715317 3.007835 -82.565948 -6.909733 9.781155 49.319042 32.189442 5.947149 -3.776637 21.841257 -45.218273 -7.107785 1.246214 32.891533 -44.897774 -154.514038 0.994652 19.086754 18.938250 -47.146667 -35.862812 -19.979652 9.952722 -28.512304 35.243820 29.716787 27.700375 24.717985
 38.428085 -3.062254 19.644806 15.579844 -10.226087 -16.644119 -11.143819 -4.106511 36.680164 -14.728622 -42.416828 16.742157 0.890687 -26.443441 -77.974739 72.883858 -1.795679 -34.133163 -9.217564 -7.907805 -12.339433 31.510918 5.583216 -9.168777 -30.871080 -37.648560 -4.951007 9.239225
 45.333462 -1.943123 -56.029697 10.999173 -22.252768 -22.020729 -2.361852 -25.143873 5.406898 0.431947 88.916397 -28.979742 8.837833 -39.302963 6.983347 -75.901314 -0.862965 14.278926 -5.713232 -27.679424 14.366056 20.478058 1.159577 7.092851 -4.405016 -3.252376 48.958179 -43.741177
 5.413972 -2.156505 10.301110 29.757217 -10.530276 14.655901 -39.354004 1.597913 28.456581 -0.425762 23.615284 -49.947689 -15.270674 18.409456 -20.960995 -56.578621 -1.141698 13.383837 12.456306 -4.516196 62.666466 -4.360123 3.982697 -9.323057 18.794918 11.772629 24.195541 14.071897
 11.097001 -2.662457 -50.031769 -13.519040 -4.326624 8.683720 35.425575 -8.807983 4.857127 -3.270356 21.830914 -57.930073 1.378084 0.716955 14.629593 19.896608 -1.956666 1.993403 9.692885 22.628742 -17.007500 -25.002701 11.832847 14.591229 -22.869278 4.941075 32.385426 -24.893467
 38.205196 -1.503313 -17.920734 43.687847 -38.792751 -14.841055 -5.194276 -8.610445 23.509642 -7.508425 44.618034 20.641785 13.378384 13.037261 26.316221 -100.374176 -1.018791 -4.465956 -31.511826 -18.852455 -41.951458 -32.821388 -18.576408 -31.030912 6.422293 -46.987904 -15.220963 -17.199928
 11.175070 1.204877 14.166319 31.304897 -28.584406 33.658390 4.795963 -23.204453 28.466974 0.470375 -73.853897 62.247547 -18.002163 -8.677130 26.625065 -71.423676 0.344802 -6.439126 0.413969 -17.403700 -7.818166 11.488197 -0.903865 -3.166003 -13.354831 -23.570366 -21.220623 62.233944
 46.469345 -0.177326 32.093964 25.315065 -15.684546 4.522151 -65.464523 -1.566716 -12.194043 8.306420 7.695902 -33.690498 -1.387366 -35.432438 7.888264 -13.709789 -0.716757 31.345963 13.300904 -74.223137 41.948421 34.944077 24.216433 -33.498116 -50.448196 -27.524496 -13.466204 -10.876806
 -30.100061 -1.133425 17.150648 19.296188 5.139813 -12.978275 -2.808290 20.666367 -1.666069 -7.784465 5.697423 11.601781 -21.184481 -9.854934 -0.444048 -23.580616 -0.610227 -0.595058 20.231791 -39.580559 -24.335117 0.217915 11.233733 19.545593 -29.672977 18.764240 -9.505539 13.381354
 6.953922 -0.501871 -60.706543 -63.421886 -6.540669 30.100929 35.101414 27.018167 12.821901 -11.000950 -146.991394 -8.844110 0.240200 0.382787 0.074417 -19.814188 -0.722194 -2.748762 12.351795 17.209076 32.439445 35.208935 48.006264 24.388201 -82.604553 43.892448 -38.149670 -79.466270
 29.413300 -1.162518 -144.913559 15.500439 -33.249844 -0.127541 -31.971071 4.707290 44.980831 -1.671968 -59.229336 -61.746578 -14.988350 20.038506 30.121929 -30.695509 -0.204842 4.362654 -7.805675 -31.701609 8.068713 -18.331823 -19.660563 -37.207581 -11.050213 -15.682269 -5.845437 -22.130756
 -52.144367 -1.048396 76.720436 -26.643833 18.534540 -8.143091 44.929630 13.179552 -22.799358 -11.512807 -17.643303 -46.404404 2.085371 -35.949711 42.980751 -6.325299 -0.960311 -6.754022 -17.083347 53.680618 -101.292053 6.629455 64.559555 -7.145684 -52.649467 -39.632153 20.687468 12.062460
 -32.881954 -0.343239 18.962238 23.381001 -11.234980 7.255340 -25.940022 -10.849215 29.088768 3.460623 -11.793653 -41.517418 16.105873 6.664704 -22.691534 32.614204 -0.069860 1.504973 4.548746 -20.397499 7.766278 -30.969311 23.466917 39.920002 59.484184 -9.038603 -5.512606 -10.328491
 -7.123965 -1.899408 34.054913 63.367733 7.302198 -12.261335 -57.704048 -4.373618 40.152691 0.207069 -2.479554 -30.921610 -14.466489 -8.176826 59.203331 22.428759 -1.115686 -11.341915 8.837850 -23.549913 24.330576 10.133548 -19.970749 4.909563 38.661289 -11.443583 11.707100 5.976368
 -4.512339 -1.260357 25.750996 -34.204540 22.063393 54.197987 -11.829844 -6.634459 -44.097164 0.975539 101.489944 -60.616745 10.180276 7.158970 -32.522045 -51.530342 -1.338697 -18.994791 14.657854 53.041706 -31.152319 55.012577 2.531000 10.269391 52.416485 13.818254 -38.813931 26.628523
 -13.606689 -0.341020 18.143780 -6.508087 -13.280149 -26.695030 -42.812271 -44.113110 -25.888559 11.689313 -31.360035 -49.090740 6.494871 4.879107 -24.908674 -25.618834 -0.699544 -33.694271 4.592398 30.943821 -2.181736 -33.395706 -4.302900 5.067256 4.342124 16.255928 18.256065 26.977457
 -1.182656 0.381884 5.192468 14.168600 9.231555 0.959073 -25.491396 -43.210758 -43.775162 0.414303 15.902760 27.521893 -19.448862 20.539383 -45.919888 18.044758 0.359194 -6.148448 -18.231174 15.333223 14.521676 -0.389491 -8.735698 -38.326935 -12.630491 19.302473 0.062625 -15.070332
 -22.196863 -2.029207 58.521301 -35.355698 -60.947594 -6.066313 8.492295 50.006882 -17.465242 -8.663345 -17.049639 20.587027 -25.412668 25.116047 -22.064905 20.144144 -0.677765 -14.981598 -40.281704 5.953942 43.997169 -29.689373 1.436307 -38.598499 53.380100 -32.638294 -51.398842 -59.805992
 -43.196953 -0.595815 100.294861 15.617879 -8.956452 29.605782 -8.296012 -21.596640 -19.958572 13.733407 29.701155 -11.696044 -12.960292 -27.324574 -42.999554 -0.616521 -0.170198 15.325132 9.329506 -27.561054 -33.605705 13.305521 -45.285713 39.952244 -20.142014 -33.070553 -25.767763 -5.811645
 -45.398098 0.366489 -32.790104 -55.978020 -34.771133 29.625978 22.657055 14.408366 -18.738667 -3.008974 19.291716 17.260845 -6.857658 51.877880 27.429647 53.354725 -0.357573 21.265154 -10.295781 -42.860016 -23.297300 15.048564 -34.890385 14.457164 10.089605 14.666268 -25.299179 -13.407022
 8.176588 0.134151 -81.619598 -6.288576 0.211145 -22.814409 -3.118335 8.831409 -17.284325 -18.063774 43.571632 7.852167 1.714178 33.967079 45.110271 -68.303215 0.475227 14.426141 -15.363338 -89.301651 31.163876 -7.759892 1.751748 -18.981375 31.717295 18.207785 6.664300 37.414207
 -13.327666 -2.337569 21.127100 -45.689468 4.635598 -39.728798 27.604475 -6.378479 44.942089 5.830710 -2.685409 2.083042 23.627174 -63.773399 -18.729549 4.392941 -1.467855 10.827898 -2.594989 14.526313 -20.694983 13.786188 -15.158937 -16.937513 -52.730194 -13.913964 7.334127 -27.875607
 40.755749 -0.213918 3.255958 -25.593189 10.542167 33.785698 -0.186209 6.556664 10.505407 -3.410321 -4.920151 -16.254105 -16.268940 -6.526717 -5.658762 9.993878 -0.122093 -13.758152 23.142704 -45.839340 2.366557 -11.328961 -61.617493 -23.698839 16.210619 -9.835443 -3.702145 43.184406
 -10.620146 -0.711064 44.544624 -36.072872 15.453871 29.452625 -16.027290 10.783913 36.963112 2.177895 74.958725 14.089587 -9.596403 3.843900 -12.920998 19.514811 -0.517651 -18.060625 -13.241159 4.479727 -53.716484 17.527912 -27.383312 -12.801563 39.117798 -14.898036 -22.543421 38.063507
 11.869236 -2.719896 7.456360 -11.152550 2.102148 8.297851 40.466129 7.832732 -40.640568 0.204133 -38.816475 -17.216013 -36.324383 1.831871 32.147438 31.211353 -2.121197 -18.534805 -23.659235 44.119987 1.998143 0.549742 21.778500 -18.378756 -35.898479 -55.579571 -27.788839 -4.384821
 -14.780457 -1.559232 27.604969 -11.175306 25.242041 -6.773585 10.398754 -17.300863 -35.883331 5.550294 -70.433563 -9.444893 22.661776 -18.537794 25.982656 -3.786726 -1.479334 -13.218279 8.069885 -12.522763 60.134743 19.910496 -9.277762 0.063075 76.995140 12.988948 -2.407145 40.518124
 -48.785019 -0.554885 23.166737 36.202076 -22.698914 14.622657 -10.582570 9.102417 16.187468 11.916140 28.481100 3.950776 -11.564434 -4.861040 -78.335648 3.453833 -0.618202 -16.667248 13.115842 15.506736 40.294914 -28.597013 20.309189 46.769684 -32.144924 10.089995 -56.140259 4.496486
 -49.519768 -1.727546 32.608799 -27.612154 12.879047 -24.914709 -60.841248 2.617556 26.931581 -29.414003 -12.297273 -53.122780 2.323507 20.861521 11.891022 -11.552624 -1.173921 20.197472 24.373293 -54.309120 -20.895567 6.208986 -46.045616 17.186735 3.469714 -6.738323 -28.696106 3.124972
 -37.340088 -1.086934 3.346954 -10.133805 9.692207 -19.715467 3.344308 67.426346 -3.366050 -0.027126 -69.685410 4.921829 -27.496996 -64.987305 -18.392033 0.756159 -0.716489 1.505678 -16.935081 -0.732739 -10.042548 -57.163960 -10.070449 7.267084 -21.649893 -42.086697 30.897022 -30.898798
 28.615274 0.328334 -68.414490 -25.446989 27.713089 31.490768 6.544255 3.952166 -0.431038 -17.452600 -7.641563 42.212837 53.642998 -12.818168 0.945001 26.480181 0.248694 -1.630450 -12.497517 -51.332558 33.576393 61.781662 -57.267746 -52.467434 4.326997 22.590813 14.635865 14.538465
 -44.721497 -0.156156 -47.561783 -41.314583 13.440757 -4.685930 -54.316067 27.181444 -22.478870 26.884211 34.492130 -7.616506 28.129925 -42.991791 -28.025816 14.772646 -0.452629 -31.307434 -7.880583 -11.987104 14.409585 -26.058374 16.495243 9.626967 45.488384 17.460831 -26.990791 43.918629
 -74.084908 -1.433690 -40.086884 -46.001217 0.315766 2.318275 -13.776536 58.400734 -33.345524 13.418153 -30.070793 19.076605 -5.380838 50.469582 49.818092 -23.811499 -1.500152 29.921824 -25.522596 -46.399570 2.044243 22.192366 -39.781269 -20.624451 4.187446 17.000401 -11.648852 7.420638
 -8.126800 -1.062142 0.719916 25.702997 -35.545948 -18.899385 -13.599860 -25.413275 -14.142344 1.725186 5.679096 2.629087 -4.416347 -26.734480 25.791828 31.940807 -0.981551 -2.369128 -5.880071 15.152382 -31.178165 -37.538231 -7.478504 -6.520269 -27.807190 28.464312 1.151175 -16.624256
 0.098660 -1.883468 12.141521 6.314585 -8.647594 23.589489 16.914961 -22.085552 -4.971912 -4.927866 -41.438953 -6.078012 13.153488 -69.208656 31.598349 -24.574177 -1.291813 20.269709 -10.992764 -44.236744 -50.712879 0.058170 5.101848 0.651548 -4.581465 63.006344 -14.943998 8.678339
 59.163445 -2.302029 21.942787 -42.360992 6.059177 9.822599 17.609219 -3.853900 -27.517687 -6.281110 -12.196291 4.398794 -19.788399 -19.000298 -45.723820 4.948662 -1.788759 20.483202 -17.917259 -18.877188 -49.394230 -29.752527 14.340208 3.553355 -29.167133 33.363682 42.246410 -6.834931
 6.938254 -1.457495 17.335209 26.162848 -36.168972 -15.732039 19.252712 19.662289 -51.556507 -10.730747 38.694283 -8.030028 16.540060 -40.955883 -0.927631 5.635999 -1.055158 14.492043 13.153207 -18.015535 -82.131531 30.022675 33.865509 10.025393 -11.021279 29.586147 -11.475905 -45.864403
 -3.491904 -1.316641 14.134548 -12.777168 -33.230850 -0.473189 29.198059 -9.235900 -46.575169 -1.119722 -21.024803 -2.546410 4.777717 -12.341922 74.656487 57.893726 -0.786729 0.049874 -26.042923 4.461334 -22.747669 25.328135 9.711966 40.948666 52.860088 17.435284 1.298887 -3.859729
 21.499538 -1.283725 72.873810 -0.677355 17.622686 -51.935867 -37.869129 -30.914724 34.629314 -15.240913 -60.852921 0.721302 61.040668 33.281353 -4.090411 4.867321 -1.015199 -24.111643 -8.737432 -13.166110 -3.841137 -7.991833 -15.699272 -5.369640 12.857148 -12.370281 -54.904224 -27.814590
 6.135456 -1.768128 22.331400 -36.159069 38.110912 17.153864 26.985075 11.575886 -34.924084 8.462356 17.722359 56.946114 12.692780 -51.570160 1.474741 25.897903 -1.591611 -31.151577 -16.586725 6.162287 74.046165 -26.858761 -43.641800 -19.374638 51.912849 18.514872 17.544710 -58.518726
 -7.040544 0.214267 -43.202950 14.295164 -3.079133 25.757387 0.099774 21.746794 -5.272535 -7.705050 20.311806 -76.355370 -61.840057 16.717493 15.671184 -5.277016 -0.389927 14.968917 -4.598776 -4.368444 50.544552 21.664118 -9.548154 -28.607826 28.570856 14.268362 -42.887764 -0.119613
 23.027109 -0.177668 -29.391548 6.758770 35.707352 -26.775671 -21.862558 -4.406253 8.152234 5.440602 -35.124531 13.279873 22.174131 -11.499696 -39.377365 9.538794 -0.436524 -34.515717 14.406384 34.168308 -13.080529 -10.801288 10.079541 -5.766596 -25.276915 31.725580 -13.191645 41.720455
 9.485943 -1.455467 -21.864185 18.698553 0.858135 -28.183075 23.542654 22.448488 62.420277 -0.122617 -14.789504 17.286556 -64.173241 26.396255 -23.083214 -1.045138 -1.078644 -24.447153 32.897743 44.884781 -12.142557 -2.180053 -23.004669 -28.101950 -31.161997 22.968235 10.096067 -37.718376
 -33.471195 -4.526822 -20.749081 1.123656 6.828438 8.488256 -1.994061 -26.509007 -1.617814 1.588308 -53.608620 -10.367556 -15.324041 -10.502489 -15.140862 -2.500836 -4.654054 -7.940290 -2.344350 -42.629093 -34.391136 -1.568602 -1.793198 -15.729840 -28.655451 -16.699211 -9.122441 12.502912
 102.239243 -102.234108
 -3.015837 0.829175
 76.422157 -76.424431
 -69.995277 70.000496
 40.655209 -40.654602
 -75.082253 75.101044
 -90.239021 90.244843
 -72.337563 72.342094
 -70.580338 70.584984
 -37.215420 37.224541
 65.739853 -65.742783
 -74.599609 74.605064
 -73.071976 73.073036
 -73.957329 73.966011
 80.432892 -80.432510
 61.257065 -61.258629
 -0.835416 -1.335894
 26.830090 -26.828630
 -88.540916 88.549553
 96.806267 -96.806183
 52.963509 -52.965736
 -84.283928 84.284767
 -112.064041 112.080116
 75.721642 -75.723030
 -64.196472 64.198158
 -88.389870 88.395546
 -87.565392 87.574516
 -81.419685 81.424576
 35.430580 -35.424263
