# Supplementary material for: AMS 3.0: prediction of post-translational modifications
Source: BMC Bioinformatics. 2010 Apr 28;11:210. doi: 10.1186/1471-2105-11-210 (PMC2874555; doi:10.1186/1471-2105-11-210)
Supplement: Additional file 2 — PTM predictor software with training data. PTM_Archive.tar.gz includes the predictor software binaries together with all trained ANNs in tar.gz compressed form. [file 1471-2105-11-210-S2.GZ › PTM_Archive/allempty/A/Anet30.dat]

 2
 90 30 2
 -3.196255 43.313778 -14.435703 -36.330151 -3.838736 -29.704008 -8.718293 2.734557 10.986413 -48.899757 -22.532352 13.624172 -16.239832 -9.482974 10.240409 -3.512936 -14.107712 25.548546 30.229942 -5.838957 -10.791304 -6.490697 -4.485222 -4.797500 63.480789 10.384709 22.483568 -12.041195 40.219696 -3.960988
 7.683552 20.520920 -23.822731 20.870653 -0.220589 -13.046922 -46.641018 -2.379311 -14.856211 -9.811055 -47.800682 23.528818 5.015227 -47.218945 11.575809 1.723211 -0.707576 75.714828 66.037811 -0.572125 -24.277906 -9.897820 -8.901473 -12.083830 3.089656 -26.144022 0.584561 2.345872 -8.635236 -21.071138
 -48.902493 -35.505772 12.551186 -42.723560 -11.676893 -22.200552 -30.099277 -18.946409 -8.780178 -19.080044 17.919920 -15.802012 9.787603 11.569215 12.116518 42.968670 -44.740475 38.064938 19.142525 -3.186638 -12.889351 19.526102 -5.058348 13.915414 -35.710114 -19.574728 15.181171 11.877465 9.820863 -11.957563
 25.169569 -1.779171 -18.141008 25.853191 29.532478 15.746150 27.510174 -16.390539 -4.854667 -53.469646 -27.555607 20.444670 7.279924 2.528590 8.673369 1.352875 -9.952461 -44.760952 9.659250 9.376464 -21.565590 32.309250 0.639175 28.437559 -10.850534 -10.971688 1.847981 -21.213957 -4.707622 -3.338102
 52.587196 -8.391923 -8.250619 -47.827789 7.616529 35.253693 -0.014227 -5.650461 -16.122629 14.867538 -22.719048 2.733379 38.298012 -68.775658 -3.300955 -15.948212 -31.465448 -13.881658 6.879148 -15.155096 -11.647005 -4.959308 -1.412936 -7.595519 81.325172 12.230124 11.038847 31.559818 18.916052 13.034231
 1.710648 18.657251 3.105664 -34.322437 20.787918 18.923157 -36.972649 -6.492881 24.684711 -36.613384 20.494368 -53.217022 29.633377 -27.608505 -4.704099 22.197842 43.938526 38.885624 -1.955222 35.440609 8.932036 0.600754 14.193197 -25.476959 -31.922613 -2.855630 -16.187765 -1.304044 17.444271 -28.251160
 36.881069 38.741753 53.691929 -15.881637 27.506386 -31.697380 77.299377 9.457155 -16.235922 -17.971762 -0.588287 -0.054900 42.385769 12.186467 8.375744 -48.103958 -55.581409 17.534248 -0.692763 46.043728 32.617477 -5.854819 -8.024522 -7.586937 5.984035 0.753373 17.400068 15.484030 -1.578881 18.481440
 15.048715 -3.916950 36.494427 32.364304 4.953942 -18.310293 10.216383 -20.193045 -0.314954 -14.396516 -58.519314 -20.616241 -35.859890 -5.171641 23.275196 -39.093479 42.474487 63.099663 64.162567 -3.363536 9.610452 9.510033 -3.237454 50.004982 -39.436161 -27.778769 -0.172284 -2.117717 14.239563 -3.212111
 10.939418 -54.448017 -3.612847 -45.146259 54.586338 37.031982 15.511744 5.723914 12.577278 32.393719 27.921213 9.109384 -19.201635 38.666473 -57.529892 -30.245275 -13.783881 -48.392212 56.518059 -11.232866 24.020502 -10.473330 27.021229 -11.485856 -27.936543 25.831898 42.974899 -9.047237 15.898924 -37.144886
 -5.726978 -23.081604 26.987144 -13.127549 6.860229 -20.713709 -31.682190 7.807389 -19.711624 -26.757412 -43.330692 -33.657135 -9.668223 -14.148003 36.790180 -5.196789 24.742580 45.127785 34.423717 57.157452 16.211512 -31.346931 -29.526600 11.422753 7.312322 -38.558357 -13.151153 -14.118743 16.204018 -37.854362
 17.057127 9.773013 -5.759965 -1.272783 -55.887585 11.978703 34.003368 -14.211542 -10.201865 -18.899221 -13.911978 22.116899 20.103718 83.821899 0.737315 8.425729 -13.138671 -3.354054 -41.831543 59.631836 3.923553 -23.413029 -4.054613 -48.755177 10.322329 22.609011 8.371894 13.645003 -11.908926 -9.517334
 -9.404539 -26.809700 -31.586777 10.747796 -21.930273 32.790710 -12.550365 6.751304 -6.453581 42.066498 -25.202019 6.850667 25.977758 3.114322 -0.797497 43.939655 0.130193 -17.413967 -6.951332 53.004810 12.601395 14.065354 0.066495 5.179149 -2.350947 8.433365 31.565290 43.883430 12.727492 -3.883354
 24.049561 -27.100368 42.051888 40.434341 48.988453 9.538774 -32.650799 -3.098764 7.252900 17.177780 85.343239 -0.589717 -52.613297 76.349709 21.489323 22.654406 -11.382262 -82.049637 -91.022774 6.084519 2.837149 -9.383949 1.568575 -10.952741 21.097082 1.459801 -0.213731 -32.429302 -32.859493 8.309765
 22.842039 -28.423534 -39.916138 41.438396 15.588986 -102.873550 63.529461 -35.459663 0.243198 21.541964 -21.341719 -8.456280 -0.523659 8.260577 44.459110 -4.798371 3.101442 -3.752126 -20.292728 -10.654946 17.650602 -0.034284 6.156099 -5.950723 16.031906 -5.216900 -6.666628 35.251995 -41.331280 -13.896953
 22.980846 -38.027981 -13.825306 24.168451 39.184612 -17.346870 35.493839 0.722452 14.055140 28.124413 -52.406540 3.747091 7.872905 6.589451 -39.802494 4.576134 15.151879 24.231674 -11.219452 3.881200 -1.740950 12.878271 3.131364 -18.108023 -16.278648 -29.789267 -6.938787 -50.893509 11.956880 -9.986059
 -21.808134 -18.960323 32.010918 -42.859413 49.259792 4.328748 -40.619747 -23.176462 2.493338 -0.557947 -8.881512 -37.279003 2.428301 -32.821426 7.307932 -2.627846 -18.023085 28.957132 -25.905769 10.542274 -7.474477 -27.961622 -7.641284 0.328026 -18.711187 -35.569279 -27.411631 4.289721 2.400608 23.928833
 41.130062 30.828690 -9.172731 0.313627 -17.797646 -37.749146 87.911354 38.118603 -5.610504 -23.499928 -34.051121 19.142433 21.934523 61.940758 -12.653572 -31.720177 42.446007 8.589892 19.315647 29.969505 12.743591 -10.482612 17.787151 -42.142223 27.771481 -3.283131 -1.870823 74.534569 47.125614 -42.617908
 16.018854 16.154047 -9.471281 18.760059 42.404106 -18.250952 9.567327 -15.562073 4.285299 -20.600882 -33.693695 31.884172 13.820448 19.725716 -19.997267 -47.052715 -29.783775 -12.401884 15.191040 36.432236 -2.133652 -33.174469 -15.111081 46.527313 -29.041960 -6.688195 -0.724473 -10.988347 -7.971678 13.996841
 -8.547329 56.887817 -14.312227 -67.673721 -20.261087 -15.738579 -38.187817 -26.587294 3.350478 9.917378 24.132154 17.873022 16.649767 -52.196678 47.709145 -47.001678 8.744705 -27.012787 -8.434697 -13.160289 -22.136051 -48.753853 14.069071 23.316549 -20.143784 8.319436 21.177675 -27.870455 18.627262 17.239925
 3.991096 -79.311440 -17.238310 -52.032291 16.322598 -0.996982 7.393718 23.216492 10.778682 17.531588 -6.374883 -10.369125 -49.473473 -24.007010 -68.255974 12.763412 10.707264 -9.368402 -17.981424 59.928650 -0.936885 14.195662 -9.479648 -20.827160 -1.826828 25.750069 -4.566451 14.216939 74.641518 16.806824
 6.124055 50.301521 -18.714113 -29.210701 -11.470194 14.881803 65.288345 -8.526575 9.623403 3.238954 -40.299744 32.308559 -30.944010 11.263351 -42.137585 -5.041091 -10.970133 -34.494953 -5.101049 37.728825 1.760346 -0.454785 8.119184 -19.829353 -13.496286 7.847239 -25.702959 -14.765213 -23.002014 7.258594
 -8.243313 18.434557 -50.587059 -48.380730 17.396069 -39.397659 -55.033447 -3.750710 7.398307 8.211469 7.636369 -0.549651 11.171576 -22.102139 -34.574467 10.289519 -18.409374 -16.321907 22.745447 -24.632965 8.496614 24.312731 21.199953 -25.019012 -16.646549 -5.979068 -10.123348 -30.285078 34.101128 12.005468
 16.715710 11.705904 -11.580192 5.690153 -47.566357 -19.362173 18.847090 -14.093281 -7.435103 7.839523 36.087257 -2.642195 -34.010818 -77.012741 -6.563707 -35.600948 -17.454103 -84.618362 1.220201 -28.215925 13.711510 -21.573294 -10.814316 2.235840 24.677351 20.982159 -2.180930 -24.596951 -1.267220 -4.022777
 9.572489 17.286036 21.907267 9.474243 -3.085452 -51.891983 -4.279800 1.071833 5.286042 8.450066 19.126223 7.532029 -45.770523 34.056095 -1.794240 -35.060551 17.112911 11.892236 23.428268 -41.586342 -1.912315 6.490516 -15.682230 -1.370642 43.163692 14.011462 7.361320 -4.549391 -28.678862 -1.433201
 -7.636491 -2.566107 6.573258 -69.217728 17.534458 32.179321 -11.187782 -6.447040 -1.891143 -0.545440 -30.654858 -4.467991 39.518749 -5.237236 47.289795 27.699327 26.593981 64.675591 -3.659654 30.758760 2.321397 10.684810 -9.906719 29.759693 18.178629 -1.549003 -11.020118 27.561485 80.744888 -4.621171
 -32.309597 -43.415707 -55.493317 -15.619593 11.455215 100.752571 -47.869106 0.335260 -4.571210 6.715164 -53.313553 12.274264 8.219628 15.409646 24.415865 -39.139095 4.438940 8.753601 64.158249 -27.456625 -1.392027 -4.956984 -8.072308 17.744902 -7.919465 27.786152 -13.210721 -4.059201 12.271360 -2.358716
 -12.960075 -65.414993 19.055901 -46.251041 -52.762028 54.513130 42.184437 4.458282 -22.943178 -12.120632 -20.460871 35.979435 8.238856 76.257736 23.778305 6.785230 -24.081051 -32.071075 24.499870 26.881063 -17.364876 17.268087 4.947314 -5.317940 27.282230 30.723518 -44.608433 14.074898 24.138533 16.461441
 -32.526817 -31.549841 13.575889 17.977282 -38.911484 -19.170372 14.583250 -32.497894 -1.789722 0.662737 -4.539704 1.433047 35.049843 39.482155 24.186953 -56.258289 -8.659964 -20.256859 -28.247522 41.109558 -26.514431 -29.707956 -11.874222 -41.723053 -25.721273 0.222751 -5.935398 -17.693590 5.990630 -6.377168
 11.811131 -12.719695 46.458199 34.637062 -42.959129 -50.802258 -47.287628 -14.402067 5.495998 -16.366901 -20.575064 21.568226 -24.531273 -25.999043 24.629410 17.645336 0.659199 65.981491 45.274837 89.493401 -3.585587 26.302168 -2.609438 -56.441738 28.205427 -2.465991 -59.728809 -40.479923 -26.956697 -21.459108
 -26.209425 -59.137531 -63.741493 -13.285893 54.599228 4.972306 2.183805 -12.930419 -26.451738 -65.639038 19.189819 5.764049 7.303247 7.921027 -2.580731 7.426404 -11.817374 1.837451 -31.107719 32.434055 -7.682872 -17.236090 -4.789580 -17.775225 0.303012 7.211859 24.452541 -6.134608 25.620022 -12.782333
 -22.894194 -13.140966 22.058908 -49.219559 18.594999 22.151127 -4.183125 -10.779079 3.144849 21.808989 14.409907 -35.865963 -16.940924 12.775834 -17.767069 -7.299467 -21.228682 -31.426435 4.510704 3.407844 -14.833506 -20.575659 1.710375 -6.172611 -29.156214 -15.829001 -1.773389 -21.882494 -32.967747 -15.685195
 -51.532146 -33.978928 15.466128 -71.611931 15.174280 0.001197 20.915445 2.022007 9.562304 22.263313 38.471104 -10.862505 13.094006 30.569302 24.406752 27.949247 -18.747705 41.020500 4.687788 -2.881609 -0.450660 -15.717228 17.505190 -4.825519 -64.694191 -11.393920 -17.591173 6.826341 -24.511877 -13.003399
 -16.140129 -62.851742 -22.355890 36.076820 -16.178598 -7.378289 -36.587032 -3.134118 4.609110 -6.461435 72.802155 3.712559 3.764688 60.130547 18.149570 19.701906 -13.008771 -13.811740 24.060295 -19.952185 -3.789160 4.403944 -4.129777 -51.986958 -9.297717 -0.098135 -24.237661 -18.340631 -59.801807 5.627413
 -0.207482 40.065063 30.760607 -40.821667 29.239580 -15.578210 13.192677 12.727993 6.263987 -20.983038 19.429832 1.728374 -28.112122 -61.847412 18.299246 -11.127384 21.604998 -54.481369 -10.472429 -16.363632 -8.194281 2.416967 -8.692839 -33.243797 -28.445002 11.655787 -12.020691 59.471531 -16.493641 -13.441487
 42.333012 0.617963 3.003520 -56.398369 -43.785007 66.657692 53.131481 5.185772 -5.974111 13.269009 -23.560160 -9.384488 -15.551550 -5.678545 37.277981 13.615650 -27.718918 -45.678616 47.623829 -18.432213 -30.773340 -13.064906 6.891225 -13.221133 11.477029 28.725761 4.984699 19.786053 62.659782 14.821024
 -16.370375 21.876860 17.919460 5.142802 1.752348 11.000766 -40.677948 2.516638 36.405479 0.184901 34.957939 -47.932919 25.522230 1.964640 -81.407326 -36.563488 16.653326 13.797742 -20.555029 -10.382871 24.262209 2.656204 7.773938 -13.634882 -8.975911 -46.436100 13.521651 23.763613 2.998674 19.286341
 11.185984 -32.130810 -85.719986 56.801674 10.758714 49.542271 6.019295 -13.684022 -16.557281 -18.050703 -51.801006 0.066714 -36.031784 4.417458 35.394844 43.325890 -35.215588 -6.598086 23.421627 43.550106 6.764171 7.129006 3.721748 -27.803690 37.781090 -3.694694 -11.525634 6.370486 32.507832 -37.515339
 -44.501770 -0.954982 16.540808 -11.714587 -7.609951 50.631706 -25.686081 15.259056 19.092216 -30.697733 6.933181 13.559443 35.006618 -38.332340 -47.874119 0.837471 12.735350 100.787628 10.445229 -9.460104 -8.372365 -13.806615 -9.624039 63.916836 -38.302422 31.176949 -7.788647 -37.043324 56.298283 18.610922
 -18.672180 45.939758 -13.814130 2.011647 32.883293 59.366611 -0.967753 9.748642 5.048164 -10.845425 15.842038 -21.535337 34.625988 -36.029594 -13.319459 29.964140 40.802536 -39.345604 27.281454 6.847165 -4.182128 -2.734607 -5.905264 5.875362 18.497238 -12.866909 -57.885208 -51.252411 -0.509683 -30.954042
 29.292532 74.706467 -14.758176 -13.936816 -32.984669 -24.697014 -38.691013 0.920385 1.585676 3.766804 34.164604 -2.902917 42.825096 17.857061 -24.409960 12.951992 -17.163960 70.203583 17.634209 3.260744 25.538721 1.702018 -16.304470 -40.724907 -8.741987 14.468366 -17.060930 -9.891281 43.354942 26.423203
 -8.920531 17.403685 3.500184 23.828890 -10.887300 13.756545 106.840752 3.623629 -4.294363 -12.910914 -18.069040 -30.824936 -24.784969 71.001823 -22.942636 -8.723097 -6.602593 54.002647 -46.084427 0.839448 -10.928953 18.962194 -10.295769 -24.768452 -5.601426 -30.951168 -21.405285 -13.082212 -17.247990 -29.281322
 -2.799267 18.755371 -0.065847 13.671080 -13.894363 -0.118597 66.208984 -3.403786 -2.299544 -16.683329 -8.570668 -20.559893 -20.806368 42.444324 -20.466055 -12.956012 -5.891717 43.563255 -27.298082 -27.157619 -8.315640 1.179087 -9.750556 -11.761196 8.964025 -19.447119 -3.613338 -8.615098 -11.546285 -19.050419
 -7.389421 0.133523 12.733727 11.117001 14.898716 -35.575024 -31.659943 -3.285776 -1.665522 -7.337137 3.254794 5.266053 -5.838482 -40.532398 7.736608 -10.257076 2.188395 -34.982342 1.202356 -34.815460 -0.283784 -16.235525 -4.901524 14.819972 14.629453 2.599841 16.958242 -1.442453 12.935476 12.238155
 1.474479 14.476151 -6.291727 -12.843668 15.844087 -17.524158 -21.362097 -6.288096 -5.569054 -5.078614 -10.374283 3.350415 -4.611239 29.633266 5.540254 -12.720092 0.910199 -6.888845 -13.838315 -40.511539 -3.451529 -19.761322 -1.821501 11.272440 34.712223 7.037795 10.642052 -10.418008 -6.289340 16.084885
 -5.538736 -2.120442 10.340314 9.804533 10.823440 -20.344669 -17.996462 0.292126 -0.285800 -2.070183 2.820997 3.793529 -2.069900 -29.447073 6.561825 -3.554431 2.277272 -24.931568 1.840199 -12.448899 0.881828 -5.746660 -1.975592 8.440912 4.198380 1.295302 8.538553 0.439491 9.967443 7.315594
 -19.599224 8.214535 17.659925 47.095188 -8.990315 11.825865 136.100128 10.720283 -3.798245 -12.216011 -17.838156 -39.513599 -29.660006 47.270447 -24.097021 -4.733319 -6.628486 45.427494 -52.967213 23.656942 -11.475204 34.700291 -13.195673 -33.717709 -25.552107 -44.630516 -31.557550 -11.735499 -10.173181 -41.024498
 -32.003899 -23.695425 48.377266 68.201996 15.392921 -31.429707 35.741222 17.149940 2.429644 -0.287767 8.900827 -11.181424 -12.384214 -101.228111 6.159151 6.749979 3.095810 -56.125957 -5.631009 41.186810 1.419650 30.798824 -8.773936 -7.522357 -46.842186 -27.475613 -10.771738 7.153029 32.786213 -17.040401
 3.593179 13.233253 -4.057015 0.629663 -11.543549 -3.166617 21.223082 -5.775342 0.103676 -11.516718 -0.411917 -6.774640 -9.492058 19.174456 -11.750924 -9.469165 -3.088096 26.430296 -6.858261 -30.595449 -3.408809 -9.013266 -4.747753 -0.865350 14.645989 -4.730597 6.647717 -2.802504 -5.734026 -6.266063
 -6.716522 -18.526300 32.238453 40.945171 -24.472738 -43.457352 -36.587738 -3.863666 13.236801 -16.071896 42.575985 8.390171 -3.166279 -155.788010 -5.815393 -1.434640 0.659144 -38.938625 51.219479 -28.512436 8.301904 -13.814821 -8.146851 15.887626 -21.167767 -2.760809 33.716572 23.493132 42.385208 -9.686023
 -24.231661 -2.693476 15.949713 10.006948 67.721535 -19.035027 -8.444996 15.811880 -15.295166 18.299915 -36.850735 0.505996 -1.591638 45.368553 34.048428 0.616883 8.493346 -66.845016 -51.572582 34.368961 -4.415184 17.594765 2.580001 2.703416 5.507340 -2.219203 -23.868607 -23.275776 -2.161163 27.127893
 38.228519 -64.098724 -1.156245 -13.239941 -22.155548 5.397964 3.033661 13.152641 10.196692 13.425953 -40.522182 15.007605 0.361758 25.381758 -44.511360 24.102291 25.875635 15.459640 7.986584 38.321953 -9.258673 -19.025558 0.585288 10.168982 -2.936802 -2.852256 6.634893 -54.990017 -11.821410 0.934047
 16.993616 -5.129451 -21.723576 6.673714 -4.821292 -17.613245 -53.919651 -12.608893 11.937795 56.156574 -17.063778 8.623427 -3.176605 46.810440 9.072941 12.831066 5.161483 -16.922363 39.652676 25.005180 -13.514318 -8.966214 2.254844 32.861698 -13.948143 -0.058051 -16.705418 -0.896514 -10.823050 17.777161
 28.251894 3.196490 13.444425 3.426687 -13.354250 30.176960 -46.683826 -18.152271 21.428082 6.751472 33.822590 33.436207 -26.757103 18.494097 -49.092190 -11.912786 -12.638353 -25.730145 37.459473 -44.874142 -12.118611 2.059593 0.632692 9.515231 39.875343 -17.199160 -11.612568 -29.642038 -23.064789 0.201955
 -4.978681 -28.968605 -54.698032 -23.825163 -13.768826 -18.331799 -41.531597 8.835258 -21.196096 21.067352 11.260978 5.775960 14.575026 -64.031288 -4.817033 -21.994898 13.599711 41.817207 0.351531 -56.132763 2.286656 -1.556642 14.494576 -15.877115 -2.991392 -22.987286 16.001596 -23.109371 -32.549950 5.398304
 -12.054046 27.058033 9.545444 39.644344 29.318573 -10.486974 -48.213596 15.842889 -23.551056 -51.429649 23.899275 4.970109 -5.848635 -39.822323 -14.082829 -2.986345 17.294651 -12.393312 -27.478809 -12.075550 -22.681152 22.600853 11.000961 -8.309414 -11.021960 24.837774 -0.882667 44.703682 -44.044544 -4.422860
 18.600731 7.079933 -50.740868 -39.478996 -1.577452 -5.798790 101.147316 -15.955785 3.772661 -21.788624 7.052576 7.073148 18.723892 11.554960 63.378292 5.853225 -8.811703 -6.441838 17.217821 38.520100 8.414128 39.453991 -14.702603 3.214036 -39.126389 17.325335 8.221164 -6.284467 -43.982124 -9.936099
 21.277241 -9.438910 61.809063 -25.226238 10.155565 2.807731 60.473465 -10.173825 3.245713 -29.249151 -11.467457 -8.857120 6.810301 -45.840656 -19.787645 13.378157 -29.867224 44.212318 43.856472 60.998394 -13.136093 -22.326635 -7.416856 6.856177 -35.440762 -7.206462 -6.916974 26.030235 -34.434097 -19.322309
 9.709028 -12.747114 -14.486223 51.564838 48.760315 -7.215435 -36.067245 31.885281 -8.643516 20.415970 6.417796 7.155097 0.576400 -22.744452 -9.842703 -12.325203 29.118025 9.354051 35.621857 -77.097565 6.551578 -20.118332 -5.856351 17.371065 -25.014326 24.093351 24.935995 -59.940929 -65.462387 -26.216208
 -23.508253 -20.260309 -2.136825 -1.834058 -7.341363 32.462269 -157.826096 14.571751 -2.415050 53.926403 -23.574177 22.711554 -100.372543 -74.396820 -64.700111 -6.998253 27.822344 4.973866 -21.578741 -3.613966 -7.744941 2.288262 5.221004 58.076862 -51.400177 25.997883 11.735489 1.338418 -3.826618 -2.207930
 -6.189911 60.337925 22.023867 -24.025677 37.432655 13.382941 77.743446 -3.324727 33.939392 -41.867397 38.756954 17.448612 -53.465706 13.382803 32.329590 22.837013 -0.928990 42.976089 77.673820 -2.688301 9.236296 36.199352 -10.524235 38.135963 34.416550 -20.149460 56.029503 -0.012674 -23.234430 -28.068066
 4.409286 21.786438 -5.737530 -25.077120 10.358015 -6.815071 14.159348 23.133232 9.987656 27.646397 -31.329708 -53.885281 22.993937 27.056978 -17.755674 -3.291621 -4.356761 1.863392 -18.415653 27.454653 8.799732 0.547456 2.786349 4.616605 -35.400047 -8.816043 3.863610 -8.062301 14.170556 19.346687
 22.056740 33.333942 -5.339432 -15.419788 -42.118675 51.058254 16.948368 29.524790 -11.716160 -14.501069 -34.287766 -4.407608 -30.872940 9.574258 -21.506624 7.205832 -6.090290 -29.903641 -4.456463 5.508073 8.343661 -2.033689 1.762326 24.027033 -22.969362 -8.521939 -8.291276 29.812574 -14.658839 26.428993
 42.158863 28.110449 21.860947 50.774750 -17.478619 -31.927530 36.456406 -18.008081 -18.442039 1.535073 3.686666 -0.814194 25.616297 24.872875 55.636929 -11.949252 9.399089 34.911110 51.749340 21.525856 9.929205 22.459917 2.048782 22.169310 43.400410 3.625663 3.116103 8.932356 -18.506397 20.411314
 15.162685 -72.101852 48.739082 -19.136990 -14.040696 29.926268 17.873877 -0.466228 -13.641070 3.339958 -23.301109 -11.416845 32.370991 23.558439 3.476975 -7.025982 -8.459473 -0.166729 58.092602 17.125509 7.401286 4.306827 -1.189886 -19.983007 48.211197 -7.223022 13.728344 -21.991802 7.583829 33.562206
 18.441849 -31.173244 -27.382113 -36.487568 -33.008663 -56.456200 39.220684 8.568990 -4.882651 6.649591 -17.091017 -3.018740 -22.537024 17.467249 -27.231981 -10.517246 -34.783272 -61.818138 -15.268008 -0.550886 -16.222075 6.749256 -2.439442 -4.773343 20.433197 7.105394 4.142099 32.839840 -8.497413 -4.400800
 -16.638649 -10.338830 -40.260471 -48.834206 -34.267311 38.225788 58.660664 -32.529018 14.976667 10.624992 -20.812542 -16.440098 19.434528 12.000422 5.042067 -6.004999 21.455564 29.414143 15.301640 21.002689 -5.553220 34.729176 2.558692 -51.886524 -41.060173 -24.147861 36.378773 -10.592579 78.831253 13.903366
 51.726562 21.044086 2.696413 -29.937555 4.399241 -18.367710 29.720381 20.342722 -6.544372 25.536592 24.511038 -26.968939 54.715878 31.228586 13.264755 -42.451424 4.630017 -15.723764 -9.820328 -13.488024 -9.093643 19.359900 10.456438 -2.900741 -8.652179 -14.886051 -13.113152 47.253670 -35.404896 -1.875925
 -5.493410 -7.650896 19.878347 13.955139 -24.265425 -59.390621 -65.225830 5.103166 0.775835 33.905758 27.686958 1.941489 -39.392113 3.715653 11.794203 -39.047520 -13.379799 28.181824 -6.383370 13.715569 -7.860758 -32.224422 -5.924743 5.058222 -6.059116 16.814493 2.207626 -24.718964 -16.812807 -48.032257
 -12.585945 -62.994949 -6.754919 31.428978 22.334145 -22.214579 -42.791248 -26.862288 -16.028471 -26.069105 -37.033905 -21.695761 -65.626862 -58.776585 51.966618 -60.463032 -35.910118 75.426384 78.956573 62.367577 -57.803814 -5.321335 11.249352 2.987378 -90.318085 46.156242 -28.580439 -30.770666 23.094627 12.841619
 -32.593128 42.856670 -11.569638 -34.012547 -55.364315 -29.029657 -13.702989 -34.849606 -8.608191 -19.307709 25.264420 -10.265795 -29.496389 -50.665611 -29.138536 -32.145493 23.280670 8.734301 -21.676081 -66.552048 9.437065 0.471466 -8.007410 -24.845438 -43.777020 -52.114025 -8.982469 -58.127674 -20.126783 49.817085
 1.082293 -28.233730 -21.958246 17.480696 13.420229 -39.073212 -11.590193 24.500404 -18.810934 23.794138 21.448023 -14.046951 5.935496 10.925719 26.733473 -21.575363 3.669071 43.797424 -11.720816 27.388639 6.011248 -10.976028 -9.227600 -11.709574 -48.918713 -9.227291 -6.508930 -8.774832 -11.965828 -23.582623
 -9.407229 -1.011444 11.978456 2.501970 -5.448624 -33.873699 21.629471 18.757509 -10.000613 64.614090 -42.334499 26.162613 -38.088272 1.110179 12.018187 7.454947 -2.005676 6.425293 12.578720 -38.217701 5.104836 -10.752652 -12.755023 -48.606525 -0.999010 -13.188375 -3.331481 8.204237 -55.151089 1.603833
 -34.299484 -26.461081 -50.575954 29.013447 22.082556 65.059410 0.165835 0.618488 12.696132 11.427801 -11.755126 11.434775 4.785663 -26.418592 -12.102604 19.449537 -16.309990 -28.464294 -93.561249 -63.339443 -0.802294 -29.413025 -9.717620 -25.015560 7.347575 -6.415187 -6.228059 18.171185 21.570236 -8.501193
 -18.416437 -5.439268 -29.232183 43.993530 5.702895 39.441780 47.187607 -15.979402 10.734968 43.093952 47.915298 -1.963085 26.095470 5.632400 32.139225 41.419540 -13.009820 -7.512992 -11.101387 13.122693 0.389515 -18.637190 4.293751 15.044693 -8.409388 1.877786 22.526497 35.332607 5.705236 0.581925
 16.958790 -32.604507 -25.756540 -0.649793 -73.300209 45.902901 -33.587822 -0.359405 4.447418 -2.156184 -19.822693 -14.012673 -11.830438 33.298405 -23.156979 57.164822 -11.633883 -33.151154 19.581079 4.340549 -14.591559 41.121193 7.101981 11.206927 60.817017 -0.791151 -27.069216 16.658417 32.815079 -12.109482
 -25.332205 45.765850 -37.356209 -75.233437 -41.539841 39.466343 1.537260 -1.692382 -38.084736 5.545229 -2.628808 7.469092 -2.403569 -7.010352 -47.853394 -22.127718 -13.509695 -14.541069 14.078895 -6.709413 25.290424 18.500278 11.285047 50.613598 -34.433155 16.337629 -7.620418 4.886363 34.069736 -34.722111
 -26.666187 -33.660595 -10.039580 18.777918 13.991206 9.190536 68.062584 9.796037 -5.991941 7.858219 6.943320 13.922364 -25.049698 24.103323 -57.322937 20.633488 19.678234 -59.104622 -25.138201 28.764519 -20.336454 -29.469721 -6.235700 -46.719162 37.283569 -38.658676 -14.402616 -30.015894 35.885948 13.211201
 13.017361 -13.061021 -27.119814 39.823154 15.805652 -54.599487 8.827349 0.710047 -8.101189 -58.564297 50.780296 16.828575 -40.391171 -26.126642 25.468315 -59.679836 -5.799537 49.980877 -66.770256 -11.913667 13.756082 -21.998409 3.960691 47.660007 -41.398296 51.487633 15.596532 -52.096367 29.670513 -18.578178
 7.739269 82.380913 -38.685154 56.559906 21.785421 -61.904491 -8.517916 8.794623 1.316795 -29.951710 -42.407730 20.610336 32.371040 4.325508 -42.925282 -42.598732 33.049397 -69.358963 21.461855 21.613331 15.572588 21.154760 10.935157 -24.815821 -36.865234 -18.876085 -50.067543 -21.451145 54.488026 8.899369
 -43.336891 15.519644 10.850320 -3.447857 -71.249756 19.068726 27.198008 15.423873 -8.022343 7.709933 52.517673 -41.670033 -27.744310 -94.321129 -21.802481 18.603855 18.178127 35.279663 -80.028168 6.257261 10.617867 -24.091583 17.275293 -0.911994 -11.055733 -13.950533 22.467239 15.862569 11.522281 0.519714
 -23.941343 20.494993 2.009111 -11.645778 -21.634687 68.293602 -31.305088 15.776602 -4.152614 30.217955 6.409402 -45.366783 66.661888 6.287641 -13.649127 8.121377 -20.649435 30.784933 -38.391949 4.783329 -26.198999 -19.654652 -4.906900 37.314045 -6.523125 24.832527 -10.936728 -1.289294 25.114395 -12.397228
 -12.120162 60.493298 -9.954254 17.627224 -0.082674 26.625729 -44.227421 23.441847 16.349670 50.885723 6.930615 -8.310523 34.922585 -26.663456 -22.017958 15.627040 -16.643835 -40.644421 -81.162949 -16.941950 -29.345116 -21.833361 -6.591174 15.860334 -24.201715 32.555767 -21.397890 -6.743838 22.564524 -31.210304
 0.911127 -1.368386 -31.632484 -17.818689 -39.392612 15.971573 -48.086094 18.787947 3.366281 18.220390 27.489868 41.502472 -24.610462 58.904217 -39.873322 7.538467 3.748874 16.198698 4.683150 -23.930183 -1.847191 1.737183 1.475241 -46.805622 -1.781006 15.124655 16.105228 -4.701166 -36.391945 16.445452
 -20.225739 -33.440838 11.974729 10.720449 32.121758 3.905386 -1.518228 -4.948729 6.455381 -1.462480 -18.592562 16.887722 54.515373 7.120031 -31.165041 17.860712 6.588065 -38.337807 -9.650674 -63.387669 11.220455 14.045851 4.527934 7.082603 -34.456127 0.111682 21.016291 -0.563921 24.893887 -18.562046
 -30.659811 26.619617 0.239282 10.450148 -4.527591 34.880505 2.495942 -5.366473 13.714025 -43.154346 -26.256147 -0.640611 -21.337236 -27.497789 33.585163 4.779549 -6.058979 21.188381 34.152420 -44.885807 2.488521 -45.665531 -0.806237 4.688279 57.878166 -3.592756 -2.913500 -51.760578 37.077465 -17.006512
 12.437314 -9.876790 26.339178 -60.892849 -61.438595 -18.493128 44.510605 -36.602955 -20.568085 -57.539089 37.021687 -38.671921 20.954660 -2.225440 25.934959 30.914158 -39.612659 13.935400 -13.201029 -4.146174 7.824580 -5.946442 0.256631 30.644690 -42.563156 -6.631269 -23.387558 -7.129556 -22.786413 57.426628
 8.816612 -0.739746 9.906878 -31.721937 -14.050558 9.987483 -3.779555 9.797034 -4.063868 -29.669424 20.534451 -47.254852 18.325056 41.006405 -39.187096 -12.694286 18.717070 26.194530 68.584404 -5.623083 -10.220620 7.131515 13.754882 5.371446 0.288391 -9.456589 -14.278991 -82.886566 -17.985739 14.520953
 -1.736301 -33.516331 -14.712498 29.366243 -92.421707 5.068789 -50.370880 -40.578136 -5.913455 9.639920 -5.770863 -10.503081 -12.607833 2.089882 71.702400 -59.601624 4.568177 1.079520 19.004635 -1.854691 -0.608151 3.534105 2.178725 55.560635 -8.867526 -53.395901 -15.993721 23.623318 41.751236 -26.808571
 -37.213150 5.724515 -33.796352 35.677002 -7.619474 -38.568432 -23.318047 -16.586094 17.413609 -11.194475 -17.029491 -8.758438 48.735603 -12.439991 -57.821613 13.294193 22.490028 -34.060833 -57.520329 35.672592 -28.226257 7.798324 10.120735 -9.928590 -5.696139 -29.932861 24.273491 44.215256 26.450703 -20.764389
 -9.613562 -15.355198 18.712370 -4.185626 -25.696392 -73.097389 14.622585 22.191198 -25.302889 -55.186855 -50.063602 -15.936266 -57.873848 -34.521591 11.497029 27.753374 41.633190 0.416243 27.733255 24.107563 13.218576 -22.973736 -7.835522 -20.173086 -48.696487 10.785352 3.221196 50.393589 -33.395947 -18.556307
 -19.183899 1.495765 18.040705 23.952457 20.031561 -44.041969 -0.325533 -2.407181 -7.944546 -13.782516 -9.347548 -8.085275 -19.805786 -27.189922 2.702279 -17.510496 -1.367001 -35.645260 -24.299152 -36.568062 -7.455453 -10.371737 -12.388650 5.616172 10.028068 -12.574591 6.184258 -11.605174 7.755899 3.708047
 46.672729 -46.672997
 107.135002 -107.135208
 -101.116829 101.117126
 -120.539055 120.539482
 -53.024620 53.024742
 79.322647 -79.322823
 104.607353 -104.607956
 -33.623085 33.623039
 -55.336800 55.336857
 -64.177040 64.177315
 -57.415844 57.415890
 -59.438015 59.438251
 -102.212738 102.213005
 70.502090 -70.502357
 -64.114471 64.114693
 -59.058956 59.059113
 -41.772625 41.772804
 80.537376 -80.537888
 -64.452400 64.452377
 -60.332973 60.333084
 -55.703049 55.703255
 -75.481842 75.481873
 -31.774933 31.774935
 -80.452141 80.452499
 124.735146 -124.735512
 -73.899422 73.899895
 -39.450966 39.451118
 -103.854301 103.854858
 -80.493942 80.494629
 -70.357460 70.357658
 118.715843 -118.715996
 -3.196249 43.313759 -14.435701 -36.330158 -3.838738 -29.704008 -8.714570 2.734555 10.986423 -48.899784 -22.534628 13.624192 -16.239834 -9.480611 10.240400 -3.512936 -14.107679 25.548546 30.229937 -5.839027 -10.791306 -6.490697 -4.485204 -4.797501 63.480797 10.384708 22.483572 -12.041197 40.218246 -3.960926
 7.683559 20.520884 -23.822727 20.870649 -0.220593 -13.046921 -46.634708 -2.379314 -14.856195 -9.811100 -47.804539 23.528841 5.015228 -47.214939 11.575798 1.723211 -0.707520 75.714836 66.037796 -0.572241 -24.277910 -9.897821 -8.901448 -12.083832 3.089656 -26.144026 0.584564 2.345871 -8.637687 -21.071033
 -48.902485 -35.505840 12.551188 -42.723553 -11.676899 -22.200548 -30.087175 -18.946417 -8.780149 -19.080132 17.912500 -15.801958 9.787605 11.576921 12.116500 42.968662 -44.740372 38.064922 19.142502 -3.186842 -12.889353 19.526100 -5.058295 13.915412 -35.710106 -19.574730 15.181190 11.877463 9.816142 -11.957360
 25.169575 -1.779232 -18.141005 25.853195 29.532475 15.746151 27.520302 -16.390545 -4.854643 -53.469719 -27.561821 20.444725 7.279927 2.535043 8.673353 1.352873 -9.952371 -44.760967 9.659229 9.376297 -21.565594 32.309250 0.639222 28.437557 -10.850533 -10.971688 1.847999 -21.213961 -4.711575 -3.337932
 52.587204 -8.391961 -8.250617 -47.827782 7.616526 35.253693 -0.007812 -5.650465 -16.122612 14.867494 -22.722986 2.733425 38.298008 -68.771584 -3.300965 -15.948214 -31.465391 -13.881671 6.879135 -15.155198 -11.647007 -4.959309 -1.412902 -7.595520 81.325188 12.230124 11.038860 31.559814 18.913546 13.034340
 1.710651 18.657232 3.105665 -34.322430 20.787918 18.923161 -36.969185 -6.492884 24.684721 -36.613411 20.492237 -53.217003 29.633375 -27.606297 -4.704109 22.197838 43.938553 38.885616 -1.955234 35.440556 8.932034 0.600754 14.193213 -25.476957 -31.922609 -2.855631 -16.187754 -1.304044 17.442917 -28.251102
 36.881077 38.741711 53.691929 -15.881641 27.506382 -31.697382 77.305588 9.457151 -16.235905 -17.971807 -0.592079 -0.054858 42.385777 12.190411 8.375731 -48.103951 -55.581356 17.534252 -0.692770 46.043610 32.617470 -5.854820 -8.024490 -7.586938 5.984035 0.753373 17.400072 15.484028 -1.581295 18.481543
 15.048717 -3.916976 36.494434 32.364311 4.953941 -18.310295 10.220659 -20.193047 -0.314943 -14.396546 -58.521961 -20.616234 -35.859894 -5.168903 23.275190 -39.093487 42.474529 63.099632 64.162552 -3.363582 9.610450 9.510033 -3.237439 50.004986 -39.436153 -27.778770 -0.172259 -2.117717 14.237883 -3.212039
 10.939422 -54.448048 -3.612846 -45.146267 54.586334 37.031986 15.517217 5.723911 12.577291 32.393681 27.917860 9.109450 -19.201635 38.669960 -57.529900 -30.245272 -13.783833 -48.392204 56.518047 -11.232967 24.020500 -10.473331 27.021265 -11.485858 -27.936539 25.831898 42.974907 -9.047239 15.896791 -37.144794
 -5.726971 -23.081671 26.987148 -13.127547 6.860222 -20.713707 -31.670820 7.807383 -19.711596 -26.757494 -43.337666 -33.657104 -9.668221 -14.140763 36.790157 -5.196790 24.742682 45.127777 34.423698 57.157253 16.211508 -31.346933 -29.526556 11.422751 7.312323 -38.558361 -13.151139 -14.118745 16.199583 -37.854172
 17.057131 9.772975 -5.759964 -1.272781 -55.887585 11.978705 34.007069 -14.211544 -10.201849 -18.899244 -13.914252 22.116920 20.103718 83.824257 0.737307 8.425726 -13.138612 -3.354068 -41.831551 59.631783 3.923552 -23.413029 -4.054589 -48.755173 10.322330 22.609009 8.371907 13.645001 -11.910371 -9.517227
 -9.404533 -26.809744 -31.586773 10.747798 -21.930275 32.790714 -12.544482 6.751301 -6.453563 42.066460 -25.205631 6.850693 25.977758 3.118072 -0.797507 43.939648 0.130261 -17.413984 -6.951344 53.004726 12.601393 14.065354 0.066524 5.179148 -2.350946 8.433365 31.565308 43.883423 12.725194 -3.883228
 24.049572 -27.100462 42.051895 40.434334 48.988445 9.538774 -32.636261 -3.098771 7.252936 17.177679 85.334328 -0.589666 -52.613297 76.358955 21.489305 22.654404 -11.382123 -82.049652 -91.022797 6.084267 2.837149 -9.383950 1.568639 -10.952743 21.097086 1.459801 -0.213715 -32.429310 -32.865162 8.310026
 22.842049 -28.423624 -39.916130 41.438389 15.588981 -102.873550 63.542892 -35.459671 0.243234 21.541868 -21.349947 -8.456229 -0.523654 8.269119 44.459095 -4.798370 3.101579 -3.752141 -20.292755 -10.655176 17.650599 -0.034284 6.156162 -5.950724 16.031910 -5.216901 -6.666612 35.251987 -41.336517 -13.896696
 22.980854 -38.028053 -13.825304 24.168447 39.184608 -17.346870 35.502651 0.722449 14.055171 28.124352 -52.411930 3.747134 7.872908 6.595041 -39.802502 4.576135 15.151995 24.231670 -11.219470 3.881045 -1.740950 12.878270 3.131418 -18.108025 -16.278645 -29.789268 -6.938779 -50.893517 11.953452 -9.985842
 -21.808130 -18.960350 32.010925 -42.859406 49.259789 4.328749 -40.607323 -23.176472 2.493350 -0.558040 -8.889135 -37.278984 2.428302 -32.813503 7.307922 -2.627849 -18.023039 28.957119 -25.905787 10.542063 -7.474478 -27.961620 -7.641265 0.328026 -18.711184 -35.569283 -27.411617 4.289720 2.395757 23.928915
 41.130070 30.828617 -9.172729 0.313622 -17.797642 -37.749142 87.911385 38.118599 -5.610474 -23.499918 -34.051128 19.142475 21.934525 61.940750 -12.653584 -31.720181 42.446114 8.589892 19.315639 29.969501 12.743589 -10.482613 17.787201 -42.142216 27.771484 -3.283131 -1.870820 74.534554 47.125614 -42.617702
 16.018858 16.154036 -9.471279 18.760063 42.404102 -18.250952 9.573238 -15.562078 4.285304 -20.600924 -33.697330 31.884180 13.820448 19.729488 -19.997272 -47.052719 -29.783754 -12.401887 15.191031 36.432140 -2.133653 -33.174465 -15.111073 46.527309 -29.041956 -6.688196 -0.724462 -10.988349 -7.973989 13.996877
 -8.547319 56.887718 -14.312225 -67.673737 -20.261089 -15.738578 -38.182957 -26.587296 3.350519 9.917353 24.129202 17.873079 16.649771 -52.193619 47.709137 -47.001686 8.744861 -27.012789 -8.434713 -13.160375 -22.136053 -48.753853 14.069141 23.316551 -20.143780 8.319435 21.177679 -27.870459 18.625383 17.240217
 3.991102 -79.311485 -17.238306 -52.032299 16.322594 -0.996983 7.403872 23.216486 10.778703 17.531515 -6.381106 -10.369096 -49.473476 -24.000544 -68.255997 12.763411 10.707344 -9.368414 -17.981443 59.928463 -0.936886 14.195662 -9.479611 -20.827160 -1.826828 25.750065 -4.566440 14.216937 74.637550 16.806973
 6.124058 50.301476 -18.714109 -29.210697 -11.470199 14.881803 65.298325 -8.526581 9.623423 3.238883 -40.305862 32.308613 -30.944008 11.269704 -42.137596 -5.041091 -10.970059 -34.494961 -5.101063 37.728642 1.760345 -0.454785 8.119226 -19.829351 -13.496284 7.847239 -25.702953 -14.765215 -23.005907 7.258732
 -8.243308 18.434490 -50.587051 -48.380722 17.396065 -39.397659 -55.021908 -3.750716 7.398334 8.211388 7.629296 -0.549596 11.171577 -22.094791 -34.574486 10.289518 -18.409273 -16.321913 22.745430 -24.633173 8.496613 24.312731 21.200005 -25.019012 -16.646545 -5.979069 -10.123340 -30.285082 34.096622 12.005660
 16.715719 11.705838 -11.580190 5.690155 -47.566360 -19.362169 18.857735 -14.093287 -7.435077 7.839448 36.080723 -2.642169 -34.010818 -77.005966 -6.563725 -35.600956 -17.454006 -84.618378 1.220181 -28.216097 13.711508 -21.573296 -10.814276 2.235839 24.677355 20.982155 -2.180909 -24.596954 -1.271375 -4.022594
 9.572497 17.285994 21.907270 9.474245 -3.085458 -51.891975 -4.268866 1.071827 5.286060 8.449986 19.119513 7.532041 -45.770527 34.063061 -1.794251 -35.060558 17.112976 11.892220 23.428249 -41.586517 -1.912316 6.490515 -15.682207 -1.370643 43.163700 14.011460 7.361340 -4.549392 -28.683130 -1.433080
 -7.636486 -2.566147 6.573259 -69.217712 17.534456 32.179325 -11.182718 -6.447042 -1.891127 -0.545475 -30.657967 -4.467976 39.518749 -5.234011 47.289783 27.699324 26.594040 64.675575 -3.659664 30.758680 2.321396 10.684809 -9.906695 29.759693 18.178633 -1.549004 -11.020104 27.561481 80.742905 -4.621058
 -32.309589 -43.415726 -55.493309 -15.619588 11.455212 100.752579 -47.859776 0.335255 -4.571202 6.715095 -53.319294 12.274297 8.219628 15.415606 24.415861 -39.139099 4.438970 8.753579 64.158234 -27.456770 -1.392027 -4.956984 -8.072289 17.744904 -7.919464 27.786152 -13.210703 -4.059202 12.267711 -2.358661
 -12.960072 -65.415054 19.055897 -46.251049 -52.762032 54.513134 42.187298 4.458281 -22.943153 -12.120646 -20.462616 35.979488 8.238858 76.259537 23.778288 6.785229 -24.080956 -32.071068 24.499863 26.881001 -17.364880 17.268087 4.947365 -5.317941 27.282234 30.723516 -44.608440 14.074896 24.137421 16.461620
 -32.526810 -31.549854 13.575891 17.977285 -38.911484 -19.170372 14.590516 -32.497902 -1.789717 0.662682 -4.544161 1.433053 35.049839 39.486794 24.186949 -56.258293 -8.659941 -20.256868 -28.247534 41.109436 -26.514435 -29.707954 -11.874216 -41.723049 -25.721270 0.222751 -5.935390 -17.693594 5.987794 -6.377127
 11.811134 -12.719708 46.458206 34.637054 -42.959129 -50.802254 -47.285484 -14.402069 5.496005 -16.366913 -20.576378 21.568254 -24.531275 -25.997681 24.629406 17.645332 0.659220 65.981491 45.274830 89.493370 -3.585588 26.302170 -2.609421 -56.441734 28.205431 -2.465991 -59.728802 -40.479931 -26.957533 -21.459068
 -26.209417 -59.137573 -63.741486 -13.285894 54.599224 4.972306 2.191720 -12.930424 -26.451719 -65.639084 19.184969 5.764070 7.303249 7.926061 -2.580744 7.426403 -11.817303 1.837440 -31.107737 32.433926 -7.682873 -17.236092 -4.789550 -17.775227 0.303013 7.211859 24.452557 -6.134609 25.616936 -12.782198
 -22.894188 -13.140987 22.058912 -49.219566 18.594992 22.151131 -4.169281 -10.779089 3.144857 21.808886 14.401423 -35.865940 -16.940926 12.784659 -17.767075 -7.299469 -21.228647 -31.426432 4.510685 3.407597 -14.833508 -20.575659 1.710390 -6.172612 -29.156210 -15.829002 -1.773385 -21.882498 -32.973148 -15.685132
 -51.532139 -33.978958 15.466130 -71.611946 15.174272 0.001197 20.930624 2.021998 9.562318 22.263203 38.461800 -10.862480 13.094007 30.578974 24.406742 27.949244 -18.747654 41.020508 4.687766 -2.881880 -0.450660 -15.717229 17.505213 -4.825520 -64.694176 -11.393921 -17.591167 6.826340 -24.517796 -13.003300
 -16.140118 -62.851826 -22.355886 36.076813 -16.178602 -7.378289 -36.582371 -3.134119 4.609145 -6.461461 72.799301 3.712610 3.764692 60.133495 18.149551 19.701902 -13.008640 -13.811757 24.060284 -19.952253 -3.789160 4.403944 -4.129715 -51.986958 -9.297715 -0.098135 -24.237642 -18.340635 -59.803623 5.627658
 -0.207475 40.064983 30.760611 -40.821659 29.239580 -15.578211 13.194658 12.727993 6.264019 -20.983044 19.428617 1.728427 -28.112118 -61.846169 18.299229 -11.127382 21.605118 -54.481388 -10.472439 -16.363653 -8.194283 2.416967 -8.692780 -33.243793 -28.444998 11.655787 -12.020673 59.471523 -16.494411 -13.441260
 42.333019 0.617910 3.003520 -56.398361 -43.785004 66.657700 53.131474 5.185773 -5.974089 13.269014 -23.560163 -9.384441 -15.551548 -5.678556 37.277973 13.615652 -27.718838 -45.678627 47.623821 -18.432201 -30.773344 -13.064907 6.891268 -13.221135 11.477031 28.725760 4.984712 19.786049 62.659779 14.821172
 -16.370371 21.876785 17.919464 5.142804 1.752342 11.000768 -40.666817 2.516633 36.405514 0.184822 34.951103 -47.932899 25.522232 1.971739 -81.407341 -36.563496 16.653439 13.797737 -20.555044 -10.383063 24.262207 2.656204 7.773981 -13.634882 -8.975909 -46.436108 13.521658 23.763609 2.994326 19.286551
 11.185990 -32.130802 -85.719994 56.801666 10.758706 49.542274 6.032032 -13.684031 -16.557280 -18.050798 -51.808807 0.066757 -36.031792 4.425571 35.394836 43.325882 -35.215595 -6.598075 23.421608 43.549870 6.764170 7.129006 3.721760 -27.803694 37.781097 -3.694694 -11.525636 6.370485 32.502865 -37.515347
 -44.501762 -0.955018 16.540812 -11.714580 -7.609952 50.631710 -25.684498 15.259055 19.092232 -30.697739 6.932190 13.559450 35.006622 -38.331322 -47.874126 0.837471 12.735405 100.787590 10.445223 -9.460099 -8.372367 -13.806615 -9.624018 63.916840 -38.302414 31.176947 -7.788620 -37.043331 56.297649 18.611021
 -18.672176 45.939735 -13.814129 2.011645 32.883286 59.366611 -0.957759 9.748636 5.048176 -10.845498 15.835917 -21.535273 34.625984 -36.023228 -13.319468 29.964138 40.802574 -39.345596 27.281439 6.846980 -4.182129 -2.734607 -5.905230 5.875361 18.497242 -12.866910 -57.885201 -51.252419 -0.513578 -30.953962
 29.292542 74.706413 -14.758174 -13.936821 -32.984669 -24.697014 -38.686535 0.920383 1.585700 3.766777 34.161869 -2.902891 42.825096 17.859890 -24.409979 12.951991 -17.163870 70.203568 17.634197 3.260662 25.538717 1.702018 -16.304428 -40.724903 -8.741985 14.468365 -17.060923 -9.891283 43.353203 26.423374
 -8.920527 17.403664 3.500185 23.828894 -10.887303 13.756545 106.846138 3.623626 -4.294354 -12.910953 -18.072340 -30.824924 -24.784969 71.005241 -22.942642 -8.723099 -6.602559 54.002640 -46.084438 0.839359 -10.928955 18.962194 -10.295754 -24.768452 -5.601425 -30.951170 -21.405277 -13.082214 -17.250090 -29.281261
 -2.799262 18.755335 -0.065847 13.671082 -13.894366 -0.118597 66.215569 -3.403790 -2.299529 -16.683372 -8.574702 -20.559872 -20.806368 42.448513 -20.466064 -12.956014 -5.891661 43.563248 -27.298094 -27.157730 -8.315642 1.179087 -9.750531 -11.761198 8.964027 -19.447121 -3.613328 -8.615100 -11.548851 -19.050314
 -7.389412 0.133450 12.733729 11.117002 14.898710 -35.575020 -31.648708 -3.285782 -1.665493 -7.337216 3.247909 5.266094 -5.838479 -40.525249 7.736589 -10.257078 2.188504 -34.982353 1.202335 -34.815651 -0.283784 -16.235527 -4.901475 14.819970 14.629455 2.599840 16.958260 -1.442453 12.931095 12.238358
 1.474487 14.476089 -6.291726 -12.843666 15.844082 -17.524157 -21.352545 -6.288101 -5.569030 -5.078681 -10.380137 3.350449 -4.611237 29.639347 5.540238 -12.720093 0.910290 -6.888855 -13.838333 -40.511700 -3.451530 -19.761322 -1.821460 11.272438 34.712231 7.037794 10.642065 -10.418010 -6.293065 16.085056
 -5.538732 -2.120480 10.340316 9.804535 10.823437 -20.344667 -17.990377 0.292123 -0.285785 -2.070226 2.817268 3.793550 -2.069899 -29.443201 6.561815 -3.554432 2.277330 -24.931574 1.840188 -12.449003 0.881828 -5.746660 -1.975566 8.440910 4.198381 1.295301 8.538562 0.439491 9.965071 7.315702
 -19.599220 8.214515 17.659929 47.095196 -8.990318 11.825864 136.106216 10.720278 -3.798237 -12.216055 -17.841883 -39.513592 -29.660006 47.274315 -24.097027 -4.733320 -6.628454 45.427486 -52.967224 23.656841 -11.475205 34.700294 -13.195660 -33.717705 -25.552103 -44.630520 -31.557541 -11.735501 -10.175551 -41.024445
 -32.003891 -23.695459 48.377274 68.202011 15.392918 -31.429705 35.748981 17.149935 2.429658 -0.287823 8.896072 -11.181404 -12.384213 -101.223183 6.159141 6.749978 3.095866 -56.125965 -5.631021 41.186680 1.419650 30.798822 -8.773911 -7.522358 -46.842178 -27.475616 -10.771728 7.153028 32.783184 -17.040298
 3.593182 13.233228 -4.057014 0.629663 -11.543550 -3.166617 21.226852 -5.775344 0.103686 -11.516743 -0.414228 -6.774626 -9.492057 19.176855 -11.750931 -9.469167 -3.088057 26.430292 -6.858268 -30.595514 -3.408809 -9.013266 -4.747736 -0.865351 14.645991 -4.730598 6.647722 -2.802504 -5.735497 -6.265991
 -6.716519 -18.526333 32.238461 40.945179 -24.472738 -43.457352 -36.584644 -3.863668 13.236814 -16.071915 42.574085 8.390191 -3.166278 -155.786041 -5.815402 -1.434641 0.659194 -38.938633 51.219471 -28.512493 8.301902 -13.814821 -8.146829 15.887626 -21.167763 -2.760810 33.716579 23.493128 42.383999 -9.685930
 -24.231649 -2.693545 15.949715 10.006949 67.721535 -19.035025 -8.430890 15.811872 -15.295138 18.299814 -36.859386 0.506032 -1.591634 45.377537 34.048409 0.616881 8.493448 -66.845032 -51.572605 34.368725 -4.415185 17.594763 2.580046 2.703415 5.507341 -2.219204 -23.868586 -23.275780 -2.166666 27.128086
 38.228527 -64.098740 -1.156245 -13.239943 -22.155550 5.397964 3.037214 13.152638 10.196701 13.425928 -40.524364 15.007660 0.361759 25.384020 -44.511368 24.102291 25.875669 15.459640 7.986578 38.321899 -9.258675 -19.025557 0.585316 10.168980 -2.936802 -2.852257 6.634900 -54.990025 -11.822797 0.934110
 16.993624 -5.129488 -21.723572 6.673713 -4.821294 -17.613243 -53.916161 -12.608895 11.937811 56.156551 -17.065918 8.623480 -3.176604 46.812660 9.072930 12.831065 5.161540 -16.922367 39.652668 25.005125 -13.514319 -8.966215 2.254880 32.861698 -13.948141 -0.058051 -16.705408 -0.896515 -10.824411 17.777266
 28.251904 3.196417 13.444427 3.426686 -13.354257 30.176964 -46.670067 -18.152279 21.428110 6.751374 33.814159 33.436230 -26.757101 18.502851 -49.092209 -11.912788 -12.638245 -25.730156 37.459446 -44.874378 -12.118613 2.059593 0.632735 9.515229 39.875351 -17.199163 -11.612551 -29.642042 -23.070150 0.202158
 -4.978672 -28.968664 -54.698025 -23.825167 -13.768831 -18.331795 -41.519329 8.835252 -21.196072 21.067266 11.253469 5.775975 14.575027 -64.023491 -4.817049 -21.994902 13.599802 41.817196 0.351508 -56.132977 2.286655 -1.556642 14.494611 -15.877116 -2.991391 -22.987286 16.001610 -23.109375 -32.554729 5.398475
 -12.054038 27.057997 9.545446 39.644337 29.318569 -10.486972 -48.203106 15.842883 -23.551039 -51.429722 23.892851 4.970112 -5.848633 -39.815651 -14.082839 -2.986347 17.294708 -12.393317 -27.478828 -12.075733 -22.681156 22.600851 11.000981 -8.309415 -11.021958 24.837772 -0.882658 44.703674 -44.048630 -4.422752
 18.600735 7.079913 -50.740860 -39.478989 -1.577457 -5.798789 101.156883 -15.955791 3.772669 -21.788694 7.046716 7.073188 18.723890 11.561052 63.378284 5.853225 -8.811672 -6.441843 17.217802 38.519939 8.414126 39.453991 -14.702581 3.214035 -39.126381 17.325331 8.221172 -6.284468 -43.985855 -9.936041
 21.277250 -9.438949 61.809071 -25.226242 10.155562 2.807731 60.477795 -10.173827 3.245728 -29.249180 -11.470110 -8.857063 6.810302 -45.837898 -19.787655 13.378155 -29.867167 44.212311 43.856472 60.998325 -13.136095 -22.326635 -7.416820 6.856176 -35.440754 -7.206462 -6.916964 26.030231 -34.435787 -19.322206
 9.709030 -12.747139 -14.486221 51.564846 48.760315 -7.215436 -36.061855 31.885277 -8.643505 20.415934 6.414495 7.155104 0.576401 -22.741022 -9.842710 -12.325205 29.118061 9.354045 35.621845 -77.097649 6.551577 -20.118332 -5.856337 17.371067 -25.014322 24.093349 24.936001 -59.940937 -65.464493 -26.216137
 -23.508242 -20.260342 -2.136825 -1.834064 -7.341365 32.462276 -157.822784 14.571749 -2.415036 53.926380 -23.576183 22.711588 -100.372543 -74.394730 -64.700127 -6.998256 27.822392 4.973871 -21.578747 -3.614024 -7.744942 2.288262 5.221032 58.076866 -51.400169 25.997879 11.735493 1.338418 -3.827893 -2.207838
 -6.189905 60.337856 22.023870 -24.025673 37.432655 13.382942 77.750847 -3.324730 33.939423 -41.867447 38.752403 17.448631 -53.465706 13.387516 32.329571 22.837009 -0.928886 42.976067 77.673805 -2.688416 9.236294 36.199348 -10.524195 38.135967 34.416557 -20.149460 56.029526 -0.012675 -23.237322 -28.067873
 4.409292 21.786407 -5.737529 -25.077124 10.358014 -6.815072 14.161183 23.133228 9.987669 27.646385 -31.330832 -53.885258 22.993937 27.058140 -17.755701 -3.291621 -4.356712 1.863392 -18.415657 27.454611 8.799730 0.547456 2.786373 4.616604 -35.400040 -8.816044 3.863615 -8.062303 14.169844 19.346775
 22.056746 33.333904 -5.339431 -15.419790 -42.118675 51.058254 16.950783 29.524786 -11.716144 -14.501083 -34.289246 -4.407582 -30.872940 9.575787 -21.506647 7.205832 -6.090231 -29.903645 -4.456470 5.508023 8.343659 -2.033689 1.762354 24.027031 -22.969358 -8.521940 -8.291269 29.812571 -14.659777 26.429102
 42.158871 28.110382 21.860950 50.774742 -17.478624 -31.927526 36.469193 -18.008089 -18.442013 1.534982 3.678831 -0.814142 25.616299 24.881014 55.636917 -11.949253 9.399190 34.911095 51.749317 21.525646 9.929203 22.459915 2.048831 22.169308 43.400417 3.625663 3.116122 8.932354 -18.511383 20.411503
 15.162695 -72.101898 48.739090 -19.136993 -14.040702 29.926271 17.886246 -0.466235 -13.641047 3.339869 -23.308689 -11.416795 32.370991 23.566313 3.476966 -7.025983 -8.459385 -0.166746 58.092583 17.125305 7.401285 4.306826 -1.189842 -19.983007 48.211205 -7.223023 13.728361 -21.991806 7.579007 33.562366
 18.441858 -31.173279 -27.382109 -36.487576 -33.008667 -56.456196 39.230492 8.568984 -4.882637 6.649519 -17.097025 -3.018697 -22.537024 17.473492 -27.231985 -10.517248 -34.783215 -61.818146 -15.268024 -0.551047 -16.222076 6.749256 -2.439410 -4.773344 20.433201 7.105394 4.142111 32.839832 -8.501236 -4.400696
 -16.638645 -10.338866 -40.260464 -48.834198 -34.267311 38.225788 58.668011 -32.529026 14.976682 10.624941 -20.817047 -16.440081 19.434530 12.005099 5.042049 -6.005000 21.455618 29.414146 15.301628 21.002556 -5.553221 34.729176 2.558716 -51.886524 -41.060165 -24.147860 36.378780 -10.592581 78.828400 13.903467
 51.726570 21.044041 2.696413 -29.937561 4.399240 -18.367714 29.721151 20.342722 -6.544353 25.536592 24.510582 -26.968897 54.715878 31.229055 13.264729 -42.451416 4.630086 -15.723756 -9.820333 -13.488055 -9.093645 19.359898 10.456475 -2.900743 -8.652177 -14.886052 -13.113153 47.253662 -35.405186 -1.875797
 -5.493408 -7.650918 19.878351 13.955147 -24.265432 -59.390614 -65.209442 5.103158 0.775844 33.905640 27.676888 1.941496 -39.392113 3.726118 11.794201 -39.047527 -13.379764 28.181797 -6.383392 13.715307 -7.860759 -32.224419 -5.924731 5.058221 -6.059115 16.814489 2.207653 -24.718967 -16.819216 -48.032188
 -12.585932 -62.994965 -6.754918 31.428970 22.334141 -22.214581 -42.790257 -26.862289 -16.028461 -26.069109 -37.034492 -21.695704 -65.626869 -58.775978 51.966599 -60.463024 -35.910095 75.426399 78.956558 62.367546 -57.803822 -5.321336 11.249381 2.987377 -90.318092 46.156239 -28.580442 -30.770670 23.094257 12.841669
 -32.593121 42.856586 -11.569636 -34.012554 -55.364319 -29.029655 -13.694044 -34.849613 -8.608158 -19.307766 25.258942 -10.265765 -29.496386 -50.659927 -29.138546 -32.145500 23.280796 8.734295 -21.676100 -66.552200 9.437063 0.471466 -8.007359 -24.845438 -43.777012 -52.114033 -8.982461 -58.127682 -20.130268 49.817322
 1.082297 -28.233767 -21.958242 17.480700 13.420223 -39.073212 -11.576424 24.500395 -18.810917 23.794037 21.439569 -14.046930 5.935497 10.934501 26.733459 -21.575367 3.669128 43.797401 -11.720839 27.388411 6.011247 -10.976029 -9.227575 -11.709574 -48.918705 -9.227292 -6.508909 -8.774834 -11.971206 -23.582516
 -9.407224 -1.011489 11.978458 2.501974 -5.448631 -33.873699 21.644428 18.757500 -10.000595 64.613983 -42.343681 26.162640 -38.088276 1.119717 12.018168 7.454947 -2.005608 6.425266 12.578695 -38.217953 5.104835 -10.752653 -12.754993 -48.606522 -0.999010 -13.188375 -3.331459 8.204235 -55.156933 1.603958
 -34.299473 -26.461174 -50.575947 29.013443 22.082552 65.059410 0.174373 0.618485 12.696169 11.427746 -11.760350 11.434827 4.785667 -26.413174 -12.102621 19.449533 -16.309851 -28.464298 -93.561264 -63.339588 -0.802294 -29.413027 -9.717557 -25.015564 7.347576 -6.415188 -6.228046 18.171181 21.566914 -8.500932
 -18.416426 -5.439361 -29.232180 43.993523 5.702892 39.441780 47.192032 -15.979403 10.735004 43.093929 47.912598 -1.963034 26.095474 5.635193 32.139214 41.419533 -13.009684 -7.512989 -11.101396 13.122618 0.389515 -18.637192 4.293815 15.044691 -8.409386 1.877786 22.526503 35.332600 5.703521 0.582182
 16.958799 -32.604580 -25.756536 -0.649797 -73.300209 45.902905 -33.583069 -0.359406 4.447449 -2.156213 -19.825596 -14.012630 -11.830435 33.301411 -23.156990 57.164814 -11.633768 -33.151157 19.581070 4.340468 -14.591561 41.121193 7.102035 11.206925 60.817024 -0.791151 -27.069208 16.658413 32.813229 -12.109264
 -25.332201 45.765823 -37.356201 -75.233421 -41.539845 39.466347 1.545728 -1.692386 -38.084721 5.545167 -2.634000 7.469108 -2.403568 -7.004958 -47.853401 -22.127722 -13.509651 -14.541080 14.078876 -6.709552 25.290422 18.500280 11.285067 50.613602 -34.433147 16.337627 -7.620405 4.886362 34.066433 -34.722027
 -26.666180 -33.660664 -10.039578 18.777922 13.991200 9.190534 68.076805 9.796029 -5.991911 7.858117 6.934605 13.922405 -25.049696 24.112375 -57.322956 20.633488 19.678343 -59.104649 -25.138227 28.764280 -20.336458 -29.469723 -6.235650 -46.719154 37.283577 -38.658684 -14.402595 -30.015898 35.880402 13.211407
 13.017365 -13.061033 -27.119810 39.823162 15.805650 -54.599483 8.829506 0.710046 -8.101183 -58.564308 50.778973 16.828583 -40.391174 -26.125269 25.468311 -59.679844 -5.799518 49.980885 -66.770271 -11.913704 13.756080 -21.998407 3.960699 47.660004 -41.398289 51.487625 15.596535 -52.096375 29.669670 -18.578144
 7.739278 82.380814 -38.685146 56.559898 21.785418 -61.904495 -8.509395 8.794621 1.316836 -29.951763 -42.412941 20.610394 32.371044 4.330910 -42.925289 -42.598724 33.049549 -69.358978 21.461838 21.613195 15.572587 21.154760 10.935228 -24.815819 -36.865227 -18.876087 -50.067532 -21.451149 54.484707 8.899663
 -43.336884 15.519590 10.850322 -3.447858 -71.249756 19.068726 27.204914 15.423869 -8.022322 7.709886 52.513439 -41.670002 -27.744308 -94.316734 -21.802494 18.603853 18.178207 35.279655 -80.028183 6.257143 10.617866 -24.091585 17.275328 -0.911994 -11.055731 -13.950534 22.467249 15.862567 11.519588 0.519864
 -23.941339 20.494905 2.009111 -11.645776 -21.634693 68.293610 -31.291302 15.776597 -4.152578 30.217859 6.400950 -45.366772 66.661880 6.296420 -13.649125 8.121375 -20.649302 30.784925 -38.391975 4.783094 -26.198997 -19.654654 -4.906853 37.314049 -6.523124 24.832523 -10.936718 -1.289294 25.109016 -12.396974
 -12.120157 60.493214 -9.954252 17.627228 -0.082681 26.625731 -44.212444 23.441843 16.349705 50.885616 6.921434 -8.310503 34.922585 -26.653919 -22.017954 15.627038 -16.643705 -40.644428 -81.162971 -16.942204 -29.345114 -21.833363 -6.591125 15.860333 -24.201712 32.555763 -21.397879 -6.743839 22.558681 -31.210056
 0.911137 -1.368435 -31.632481 -17.818686 -39.392616 15.971574 -48.077583 18.787943 3.366301 18.220333 27.484644 41.502525 -24.610462 58.909641 -39.873348 7.538466 3.748949 16.198679 4.683135 -23.930325 -1.847191 1.737183 1.475282 -46.805622 -1.781005 15.124654 16.105251 -4.701167 -36.395271 16.445589
 -20.225731 -33.440872 11.974730 10.720452 32.121758 3.905386 -1.513843 -4.948732 6.455397 -1.462509 -18.595261 16.887768 54.515377 7.122828 -31.165068 17.860710 6.588121 -38.337830 -9.650682 -63.387737 11.220453 14.045850 4.527967 7.082602 -34.456120 0.111682 21.016312 -0.563921 24.892170 -18.561945
 -30.659807 26.619602 0.239282 10.450151 -4.527593 34.880505 2.500657 -5.366477 13.714031 -43.154377 -26.259050 -0.640580 -21.337238 -27.494780 33.585136 4.779548 -6.058954 21.188362 34.152412 -44.885887 2.488521 -45.665531 -0.806219 4.688278 57.878174 -3.592756 -2.913481 -51.760586 37.075615 -17.006470
 12.437318 -9.876857 26.339182 -60.892841 -61.438599 -18.493128 44.519077 -36.602962 -20.568058 -57.539143 37.016491 -38.671875 20.954662 -2.220049 25.934940 30.914162 -39.612560 13.935395 -13.201044 -4.146330 7.824579 -5.946442 0.256680 30.644690 -42.563148 -6.631268 -23.387550 -7.129557 -22.789719 57.426815
 8.816617 -0.739844 9.906879 -31.721933 -14.050564 9.987485 -3.765348 9.797028 -4.063829 -29.669525 20.525734 -47.254860 18.325060 41.015453 -39.187103 -12.694288 18.717215 26.194511 68.584381 -5.623318 -10.220622 7.131514 13.754928 5.371445 0.288392 -9.456591 -14.278973 -82.886581 -17.991285 14.521230
 -1.736297 -33.516338 -14.712496 29.366240 -92.421700 5.068789 -50.368721 -40.578140 -5.913450 9.639906 -5.772184 -10.503060 -12.607834 2.091254 71.702377 -59.601627 4.568193 1.079520 19.004631 -1.854741 -0.608152 3.534104 2.178738 55.560635 -8.867524 -53.395905 -15.993718 23.623314 41.750393 -26.808540
 -37.213142 5.724448 -33.796345 35.677010 -7.619478 -38.568428 -23.309576 -16.586098 17.413635 -11.194533 -17.034702 -8.758422 48.735607 -12.434587 -57.821621 13.294192 22.490131 -34.060867 -57.520344 35.672470 -28.226261 7.798324 10.120774 -9.928588 -5.696138 -29.932863 24.273518 44.215248 26.447388 -20.764200
 -9.613553 -15.355234 18.712374 -4.185627 -25.696396 -73.097389 14.629494 22.191193 -25.302874 -55.186901 -50.067837 -15.936234 -57.873852 -34.517197 11.497001 27.753370 41.633244 0.416234 27.733242 24.107437 13.218575 -22.973738 -7.835495 -20.173088 -48.696480 10.785351 3.221209 50.393581 -33.398640 -18.556208
 -19.183886 1.495661 18.040709 23.952461 20.031551 -44.041969 -0.308297 -2.407190 -7.944505 -13.782638 -9.358113 -8.085217 -19.805782 -27.178949 2.702251 -17.510500 -1.366845 -35.645279 -24.299185 -36.568356 -7.455454 -10.371737 -12.388580 5.616170 10.028069 -12.574592 6.184283 -11.605176 7.749177 3.708337
 46.672714 -46.672981
 107.134941 -107.135147
 -101.116821 101.117119
 -120.539070 120.539497
 -53.022102 53.022224
 79.322662 -79.322838
 104.608994 -104.609596
 -33.623081 33.623035
 -55.336807 55.336864
 -64.174538 64.174812
 -57.414440 57.414486
 -59.438023 59.438259
 -102.212799 102.213066
 70.502823 -70.503090
 -64.114456 64.114677
 -59.058952 59.059109
 -41.772655 41.772835
 80.537369 -80.537880
 -64.452408 64.452385
 -60.330479 60.330589
 -55.703041 55.703247
 -75.481850 75.481880
 -31.774954 31.774956
 -80.452141 80.452499
 124.735146 -124.735512
 -73.899406 73.899879
 -39.450958 39.451111
 -103.854286 103.854843
 -80.493683 80.494370
 -70.357483 70.357681
 118.718300 -118.718452
