# Supplementary material for: AMS 3.0: prediction of post-translational modifications
Source: BMC Bioinformatics. 2010 Apr 28;11:210. doi: 10.1186/1471-2105-11-210 (PMC2874555; doi:10.1186/1471-2105-11-210)
Supplement: Additional file 2 — PTM predictor software with training data. PTM_Archive.tar.gz includes the predictor software binaries together with all trained ANNs in tar.gz compressed form. [file 1471-2105-11-210-S2.GZ › PTM_Archive/allempty/A/Anet32.dat]

 2
 90 32 2
 13.963648 -7.045456 -4.728181 22.078447 8.529332 10.812498 -41.028629 -29.311857 20.707022 15.752033 -7.265670 33.990501 -52.298481 11.386202 -8.291122 15.659930 15.836259 0.048389 -9.572062 1.008730 -8.209970 0.325278 -4.989264 7.587031 12.470001 -0.119211 -2.806890 4.544790 18.501650 0.464516 8.398092 29.451729
 -42.419205 -6.694154 1.996757 -66.131813 -15.440530 -12.146204 -8.624144 15.468616 -37.659309 -16.482761 -6.156433 -11.445865 14.274181 -12.100513 -32.008236 22.464399 35.438568 -17.290337 5.992028 29.894264 5.212969 -0.299692 -28.865862 -0.336582 43.908478 -0.408424 -5.816164 -7.177156 -7.925507 0.090839 15.631175 72.034958
 28.067606 -0.984118 16.897692 -10.578549 -1.806710 -11.251391 2.667404 14.258327 39.147137 35.070904 0.922561 51.669392 0.964418 -0.629243 -39.951012 7.119271 50.828545 -28.506401 15.902206 38.649517 18.439425 -0.761512 30.806158 -16.144938 -11.428685 -1.985656 -27.002565 35.454174 -10.775672 1.036373 55.122524 -21.857035
 -6.768612 22.967751 -10.084785 -17.840046 -2.517844 22.376175 -4.416336 -12.153794 -34.278816 11.820993 6.955260 7.259145 20.252367 -58.648438 17.903500 -26.184788 -21.389387 1.288146 15.691921 38.863937 -1.596975 -1.331031 -3.753159 -3.412963 11.855263 -1.889197 11.817845 14.833970 -11.108780 1.335665 48.966454 -70.948898
 -48.985542 -16.330168 15.568274 65.598862 13.060184 -6.840795 -4.469011 -3.386649 12.532476 16.978296 -5.600263 -44.603512 -43.197208 32.470379 -27.784595 0.362642 -1.290591 -13.953610 -4.779506 -13.891194 -3.386745 -1.477944 -60.615730 -6.054010 -7.878627 -1.560731 27.577679 -22.427937 -11.644919 1.132915 16.481274 9.728294
 -32.100933 -3.140635 23.616072 27.185307 25.172100 -25.852882 -1.037181 -61.957504 34.903511 -14.587026 3.327240 2.482158 2.687031 29.238382 -22.720308 -24.187981 66.270958 -11.025167 -15.549212 -2.108227 -1.030077 0.452513 -15.902973 8.585080 -5.820379 0.375122 60.046818 -12.204890 20.136074 -0.494223 9.270491 33.612885
 13.321375 15.928454 23.107601 42.276443 6.165244 12.530526 -0.785802 17.180080 75.098145 58.317810 -8.087546 5.155802 -27.449436 27.670765 -21.115786 3.883670 -11.239125 22.911823 -19.829039 0.974365 21.874022 0.760513 12.199140 3.115232 26.561699 0.004447 31.294956 -39.312626 22.747427 1.093502 -42.177616 19.785242
 -22.692047 15.936192 2.642986 -32.401558 -6.591157 7.231762 -11.436928 -20.150450 11.360910 3.680921 5.122955 -8.606720 8.640666 -12.044846 8.461864 11.496789 -14.152644 17.323734 -16.391726 -13.965478 -6.434384 -0.065913 -19.575069 9.475663 28.238398 -1.077230 -14.585168 24.742710 19.771173 0.121823 6.445141 18.309309
 42.196217 57.204067 -25.986225 -25.213657 2.926059 21.915674 8.739130 6.390777 -19.774128 6.757011 20.075243 -2.708708 29.843819 -11.530793 25.105312 37.824802 68.002441 -14.406340 -17.803188 -27.299706 -22.843504 0.264775 23.977041 -7.416225 -33.606071 -0.698737 64.984489 -6.238862 37.923424 2.287336 19.112328 -16.592480
 6.769803 -0.659026 -15.348313 26.537512 -17.981384 -12.850100 -50.311207 6.802746 15.766413 -20.471056 -21.472946 -11.300926 30.559538 72.677063 -44.626320 -10.624459 -46.381744 -21.391554 -5.181228 3.131069 -36.828411 -1.535655 34.237564 -0.240837 -31.729866 -1.893217 28.287895 33.202808 7.165994 2.387437 13.138070 16.001678
 80.024696 -6.102099 -25.650730 29.939636 7.717759 -6.160047 -59.511448 13.446006 69.429283 1.555230 -2.518530 29.493719 -53.157719 16.496691 -12.029729 -62.946598 14.765714 1.811526 34.433681 9.985158 -4.154478 0.469056 -5.159122 7.529812 85.202377 0.319548 38.776699 -37.573174 -23.919685 -1.197606 -5.783262 -16.394011
 36.565296 23.662144 -25.636007 11.127265 2.234585 6.896286 -18.776573 48.931042 -5.269167 -9.808030 -33.871239 -11.576559 -13.731803 70.841049 38.298233 -0.668807 61.687920 6.871149 16.108145 20.051096 -21.136768 1.010102 -6.896113 2.296195 -44.091160 0.080958 -16.280039 -9.959348 39.361065 -1.120800 11.455369 -37.826248
 73.877403 36.348927 50.736446 -24.048813 -11.917652 -1.505760 -48.408810 -5.934338 -33.164280 -16.272724 -28.214027 -29.462904 -13.297460 -5.058487 -25.900576 20.597534 49.995865 7.349684 -22.269094 -21.067654 -8.286844 -1.542292 -17.969336 -3.332721 40.947830 -0.613403 33.406902 -2.186355 11.873005 0.142262 -14.881252 -6.790854
 -14.076908 33.124886 3.977797 14.666333 -0.798420 7.770443 0.015562 11.768207 27.630051 -32.485840 -3.436753 7.355841 -20.630270 5.907959 27.331127 28.165087 30.822874 2.084136 -9.242129 -22.019043 9.289829 -0.485016 24.663809 14.967868 -39.012547 0.917485 10.581928 -7.197211 -21.619663 -0.063007 -10.787438 5.253468
 -24.887960 29.438030 -17.157219 -12.095088 0.425302 -18.846312 0.269637 -10.220879 -9.598655 66.180183 1.048232 -3.311447 34.038956 13.433457 11.886505 -14.094841 -48.745449 -15.562260 -9.103483 -39.284771 -24.713375 -1.105647 -15.618621 1.259077 11.113942 0.809783 -39.111038 46.708668 -21.466482 -0.246053 -31.308846 -4.336548
 -44.586044 -6.908117 11.589578 78.767029 -37.307823 -21.741631 28.161877 -26.720608 -29.186857 -16.812468 33.489548 -68.879631 -49.688446 12.625479 -65.485191 50.699417 -51.901428 18.075863 -16.749763 11.821006 14.276862 -0.828737 -36.852715 14.639162 -2.801633 0.579122 -40.284161 8.873536 17.703711 -0.715612 40.157429 -27.265415
 -2.200507 -12.059799 -59.435474 -29.044451 17.243120 -49.047882 -29.167419 46.863701 64.999031 46.890728 36.814892 3.204248 42.039051 -22.358557 37.781670 -110.773972 -33.616734 22.491859 33.402252 56.044682 20.726156 -0.219118 31.934492 -10.891967 -1.213074 0.184629 12.454471 -7.206378 -118.984291 -2.185956 -48.887661 -15.776793
 13.753284 -2.804752 -22.806395 -47.095581 7.482639 19.373787 3.399869 -14.372591 29.688175 7.700226 30.106777 1.978613 -32.453888 1.932700 -13.584460 -10.967787 -30.230465 -0.798599 -6.691895 3.206421 1.002379 -0.758484 -7.595176 16.551968 -43.864296 0.699269 -23.145227 27.306705 -62.050049 0.550810 11.831954 25.114508
 -67.742538 31.157898 6.944127 26.353373 -29.406790 14.116041 43.775757 -4.295116 2.997873 -19.918234 -20.404802 15.133497 -22.452396 77.207581 -22.536703 45.896362 -21.177393 -27.198143 -12.313356 -18.566471 -4.299285 -0.200256 29.662357 -19.332300 -11.881591 0.299556 16.554613 -5.735260 40.515404 -2.571279 26.732126 50.375504
 -2.995745 50.172924 10.552280 48.055843 3.641257 -16.942415 -5.845451 -14.024238 -19.557865 -11.780562 49.777363 -33.809120 17.930536 -3.023079 35.585060 30.037029 33.267586 -17.270857 4.221808 8.022602 -2.684327 -0.146297 20.864918 -11.450186 -31.910059 -1.528958 13.404332 -22.198326 3.539270 0.607923 27.192654 -27.721956
 61.947025 5.966339 7.835014 27.205130 7.396859 -26.600985 7.902308 -39.225082 -20.643425 29.740694 -4.307698 -0.688985 -3.537992 20.850103 -37.419487 -29.510084 -68.506050 -4.923919 -0.906401 -26.886930 -17.334621 -1.347574 3.664977 9.860806 61.152451 -0.344648 -14.903852 -28.086775 -13.911078 0.548887 -47.449451 -23.709354
 -40.846828 -8.663997 9.125953 -20.020020 26.924383 17.353386 37.273853 7.576583 -45.306450 -46.441910 11.283019 -15.601975 -13.008151 14.774799 29.222837 -25.421602 55.066055 16.560076 11.784589 -2.558216 11.970444 -0.580311 42.954147 5.335607 -7.058397 0.891698 69.891907 -4.600797 -49.562378 -0.619739 -45.140781 -9.911030
 -71.336075 -19.801456 -39.333073 -4.832119 -4.367872 10.488695 -34.955074 -5.745133 -29.585152 23.089037 25.404436 -12.145036 -12.522289 0.672494 -9.083328 -3.123004 -8.090815 14.391729 13.838987 -9.250723 -9.540515 -2.227172 -11.079466 -11.446598 2.892905 -0.081767 -5.292149 13.230373 16.444067 -0.748799 16.063053 -20.528542
 25.508520 9.745255 6.372389 16.393730 -3.767967 18.830488 13.083534 -8.651917 -16.646196 -19.081306 -0.931809 -18.138643 -22.531979 -9.009942 -46.411381 22.516762 -0.307082 41.249447 -8.477404 -6.775165 -23.896778 -1.288480 -2.904265 -11.057618 10.589509 -0.095344 -48.147987 19.421320 7.536502 -0.429292 -33.134720 -34.297596
 24.019188 11.344290 -27.686386 18.878557 -5.941031 13.421399 1.383295 2.559667 -12.145173 5.496829 21.149618 -28.953188 -28.340534 10.548672 43.797592 2.085400 40.060913 26.437452 -14.806453 24.683052 -23.832096 -0.552609 -6.206555 -7.651437 40.822891 1.245604 -24.358725 -6.369982 -29.922224 -1.243488 -57.561172 -8.675208
 40.004578 35.573025 17.335491 43.085468 -5.986513 21.863037 31.127337 52.236832 -49.699486 -21.357340 36.457756 -57.502541 -28.965469 -29.300980 46.723709 14.203597 6.061887 -17.423050 -5.068804 24.124998 -13.017312 -1.685975 28.564943 -10.437569 -13.984292 -1.076759 3.324131 -9.403556 50.962269 1.643774 6.350057 18.429520
 2.874818 0.956840 8.247926 4.594982 -4.817166 0.582943 -40.967010 33.903641 -26.241611 32.216469 15.599461 4.210827 -4.012906 -26.133034 -35.060024 -7.936363 4.664289 8.142594 -5.211104 -10.702735 11.523576 0.602951 0.967825 6.710702 -57.540039 1.535337 -45.935101 -44.758621 20.040449 -1.744173 14.604979 -13.925789
 18.052385 -8.575943 -30.082634 -81.209229 18.479599 -10.736035 28.994242 -73.147629 19.661631 -21.823486 -19.168940 26.013885 -6.009738 -14.587074 -15.704888 -18.489933 -30.866602 -12.893343 4.970928 -41.550770 -2.441345 1.064634 -38.587658 11.759266 -35.284931 0.606721 -15.619506 -57.681873 -21.874077 0.652535 14.524666 22.019093
 37.687809 -3.103658 23.858698 -12.953228 -8.596092 23.130081 13.705388 4.789542 -1.304123 -40.733356 -13.844032 4.419285 69.774872 18.764565 13.897264 8.739853 -34.770855 2.838964 -5.249801 -53.629303 -6.871273 0.385607 -11.459385 -3.171076 8.716071 1.301545 -22.199942 6.211185 -43.580650 -0.456276 -13.990876 25.960768
 -6.979447 -59.818604 52.689137 24.883738 8.760825 44.223309 -25.639381 -43.217152 -3.422063 13.907749 5.421319 45.028198 38.813877 -10.749478 -16.608698 9.766428 -20.606670 -7.294104 26.372610 -2.206165 12.925789 -1.245337 -9.544106 -2.834031 -72.464600 0.882363 65.932129 28.746771 -26.561600 -2.252189 -0.190664 -9.377728
 8.688503 -52.580383 10.391824 49.033298 2.630677 -0.650244 -56.687534 20.162416 -17.963978 -12.757615 -14.317227 -12.375037 9.655076 -27.483875 -5.352938 37.274075 25.762987 -53.241760 -3.836169 -14.969690 23.137281 -1.170326 -13.439152 5.103271 1.489419 1.937803 -25.040520 -38.789623 19.054739 -1.733068 26.588247 -6.176564
 34.182896 -32.647072 12.902411 21.217794 15.377877 19.490124 -62.706894 22.213745 20.489309 7.546164 -15.437864 -6.911990 -12.442149 -77.785706 47.881504 24.509874 -5.603036 19.127169 3.976628 6.736656 17.134089 -0.580479 -42.921135 -1.836708 -9.761954 2.381457 -44.846195 43.315998 15.038288 -2.122424 25.437645 16.357525
 -3.941782 -11.865514 10.720760 -29.084934 -2.088674 6.915466 -10.026379 -8.861020 -35.509914 -4.944581 18.042412 13.720551 -15.456500 -37.396347 6.164228 -4.232468 5.808925 1.029570 -13.334134 -2.164613 -5.143131 -0.163689 -26.171865 -12.338544 -67.111313 -2.703274 -70.902496 -17.810843 -14.653731 -0.109161 28.905869 -15.244299
 -39.047588 21.082689 -6.312473 11.126525 10.331395 4.282860 -29.008841 -17.639219 23.750813 14.808405 -19.243498 30.531708 9.371428 -12.452413 -8.681700 21.881689 11.444904 -34.391247 6.052004 1.522554 26.428358 0.288361 35.309383 0.211741 -17.918993 -1.461676 -4.172288 -31.562916 1.303105 0.783685 -1.921010 18.850924
 38.799267 11.261764 -11.103363 79.614510 -8.942960 -1.108858 7.729242 18.178036 32.505852 35.001926 13.703226 23.248585 -38.775047 9.298312 1.698164 14.712377 -29.240072 -22.285906 23.002405 56.235191 -15.639750 0.489189 8.661717 -10.509600 -21.670195 -1.022537 -60.610897 7.905705 -16.833281 0.130220 -13.322323 -32.382851
 -42.492691 -7.169836 -44.282383 43.150341 34.225918 -66.594437 53.314896 -17.364227 -0.594758 -35.805004 2.297328 33.892380 -0.096352 -19.340490 -18.458410 -19.599791 0.656367 -40.357624 -8.396141 13.669627 -19.823298 -1.538232 -64.109428 12.283912 15.054409 -0.105692 -27.987640 8.685008 -68.110901 -1.293073 -35.363586 33.257656
 -9.318857 -11.307904 -22.021248 -26.681692 -37.317459 -22.682634 -27.369547 -32.374527 -38.368221 36.664936 45.041512 -18.237274 -18.794907 6.676536 23.619635 -12.336534 1.162656 -25.636314 -1.618068 25.155592 50.485641 -3.384080 44.496002 -13.102132 -30.334602 0.265178 18.433540 15.983872 -6.362525 -1.909962 -18.049667 14.454600
 -32.792618 -23.505375 -32.452583 23.390188 -18.642706 -3.434951 -12.133769 6.226777 -69.605988 -20.200571 -21.468220 1.851983 57.013088 -19.655006 -3.245550 1.293446 68.425629 -28.814476 -29.105490 100.475029 -44.524921 0.496366 -5.251025 7.270367 4.185734 -1.124762 16.683607 8.334580 12.886074 1.551705 26.202124 -20.251740
 7.776311 57.318237 -11.643226 -19.772049 -24.088514 -47.979939 2.287434 -3.193445 -55.232346 -9.040054 99.045677 23.763924 43.852089 -8.442953 -24.044603 44.182659 -30.295338 10.871694 4.358757 2.895947 10.572398 -1.832328 -40.614101 -5.337348 0.940453 -0.060266 -23.918106 37.384594 -2.699003 -1.329405 -8.719954 -71.522964
 5.432997 29.254204 -9.077011 19.176226 5.931864 -17.594580 8.812752 -43.304165 22.737625 -47.013561 31.080450 -27.918505 -9.491925 1.384083 7.208055 -52.889095 -15.915657 -30.668964 6.240237 16.391365 21.158899 -1.769840 -20.017073 2.352161 89.356445 -2.602385 -3.993495 -16.607328 7.087080 1.202005 21.537678 95.150993
 33.273815 -36.722557 -24.673882 -1.129759 -0.928507 -3.617205 4.328955 -23.182570 -0.021631 82.687515 11.545853 -30.049227 -7.081877 -6.495832 -24.461536 -17.612907 -4.355664 4.497478 8.196119 7.860407 -19.309917 -1.243360 -35.403584 1.052987 109.973366 0.339233 -5.783544 -18.135727 -20.407803 0.258577 -49.788738 26.720016
 8.471779 -15.024163 -18.551371 -12.903186 -1.205889 0.260722 4.708455 -11.416247 -10.524976 53.646683 -0.373269 -5.096457 -20.116238 -4.613227 -15.140836 -26.238226 -2.451606 -1.647640 -3.760618 3.466185 -8.465892 -1.163242 -24.263250 -2.451048 94.011261 -0.271546 -0.346894 -15.680607 -6.382943 0.159781 -29.415943 8.106872
 -44.284832 10.269714 4.874095 -20.900452 1.974782 15.375858 11.486252 16.457788 -10.854386 -25.562366 -15.817062 29.195024 -16.130434 -4.098988 8.120648 -12.446107 18.876663 -6.421060 -11.921093 -10.062614 0.984594 -0.591102 -0.578238 -4.337411 -30.911274 -0.705232 7.153870 1.948864 10.293487 -0.808362 -5.798260 -32.023987
 6.322697 2.649823 3.926265 10.972262 -2.729177 9.213000 1.785142 22.571735 -18.056606 -20.548481 -25.144001 21.792124 -16.563745 -13.785231 8.464833 0.526949 15.060000 -14.943109 -8.041500 -30.853556 -6.390753 -0.424198 9.139645 -5.879811 33.558109 -0.663119 18.450056 -10.760544 -0.138785 0.040825 -1.404199 -27.867147
 -27.526388 5.139033 4.013606 -11.838198 2.244854 9.493143 7.790698 8.755660 -2.647548 -14.963847 -5.829653 14.917415 -5.242948 -0.971569 5.051104 -4.435187 12.021579 -1.341489 -4.566596 -3.103898 0.674657 0.206817 -0.528637 -1.150424 -27.736876 0.190929 2.797726 3.764826 5.914227 -0.070961 -4.057538 -16.293900
 19.587269 -49.316647 -29.572817 -11.654139 2.059822 -2.542036 10.314075 -37.804104 11.483851 103.793182 25.573793 -46.046604 2.160059 -2.605093 -32.452202 -19.772516 -2.865925 14.045833 14.998836 23.048107 -24.022943 -1.537111 -51.254253 4.416421 85.691757 0.702401 -16.370832 -12.937856 -24.810431 -0.269247 -71.731346 39.584412
 -71.692642 -18.371132 -5.062615 -45.130173 10.580488 14.067948 23.986113 -21.828564 25.716421 26.254791 28.951971 -13.925442 15.954694 11.045134 -11.016514 -12.176727 16.537926 22.422060 9.342995 37.528362 -6.050278 -0.355992 -36.960419 6.969135 -101.954872 1.052425 -24.076471 20.590836 0.955368 -1.472346 -47.529156 4.386988
 -1.447895 1.968781 -8.011985 -10.956744 -0.912643 1.191231 2.062838 -1.147277 -11.863509 19.870661 -6.590625 8.498148 -18.545572 -1.519511 -4.584493 -19.747820 -1.907179 -4.276479 -7.898274 -0.308550 0.964464 -0.160871 -7.745234 -2.877942 55.857590 -0.012860 3.666768 -8.935893 2.792845 0.616784 -5.915472 -1.856680
 -127.666718 39.430336 0.242575 -88.550201 9.970641 13.278931 20.485531 -15.349953 0.663413 -14.017368 9.410710 38.589237 -22.063091 26.411713 1.372698 -54.340359 0.886289 13.044270 -24.649755 50.131374 31.388680 0.451509 -17.356781 -0.143125 -102.048470 0.146253 -19.071590 25.632082 37.948856 -0.618451 9.190451 -13.621731
 39.039085 -41.236404 13.459725 57.722027 -0.157509 16.340128 6.863945 31.178543 10.495916 -28.178804 -9.979901 -15.228091 27.838749 -27.906012 10.318205 52.091648 39.642071 -6.195155 22.560516 -49.844315 -37.398449 -0.377591 6.835950 1.521370 -36.451492 0.423543 16.410988 -3.622598 -30.047775 -0.951740 -39.616291 -28.343206
 -3.737530 24.982357 -18.462111 31.271849 4.587997 -4.001070 7.392958 -6.447098 -8.250237 -22.557270 62.033119 12.529766 -15.670910 16.853165 -20.831699 -17.957514 38.162273 0.632870 -6.531040 47.594830 -22.832386 0.258182 -7.300594 5.762089 -4.695597 -1.056359 62.985893 20.026560 0.715168 -0.912407 21.793571 47.077797
 44.499134 16.016100 9.731449 14.448402 -7.212817 -20.461615 -5.470082 -5.567561 -16.422632 -41.121185 26.137571 44.790268 -20.151609 -29.561491 15.098948 2.883845 47.602432 32.035397 -0.637392 -21.760149 -17.600967 -0.227465 16.323915 -0.400910 -62.462841 -0.717205 -22.189808 1.150955 42.304848 -1.515591 11.550693 3.851313
 33.645477 -33.036163 34.981087 -24.695787 -3.317972 -14.359816 16.850811 7.400326 -44.296787 -79.559258 -2.385253 -2.625093 23.022718 22.149160 -56.996471 -17.754211 -49.740818 24.431242 1.003135 7.778115 -6.857096 -2.687203 0.945549 -7.763721 28.742437 -0.778008 -30.086367 -22.791904 -36.433456 0.712625 11.309877 3.449778
 -4.317459 -0.706318 -74.415176 18.722452 -12.515782 3.508113 22.030701 25.717485 18.767530 -92.184601 -11.797316 12.964437 -2.780391 28.260197 -20.886990 16.103333 -36.589134 -12.645150 -14.517021 1.228831 29.969952 -2.415876 40.268696 -1.712930 -48.337200 -0.854520 -22.061420 -34.923775 6.555404 1.649347 20.186825 -18.952400
 -96.551056 4.321854 8.646120 -19.265697 -2.225067 35.607082 13.217083 0.440565 -6.755660 -65.987000 -33.693413 -0.313441 35.994877 6.150758 24.676725 -41.322437 -9.455015 18.784611 27.649937 3.721400 -17.624504 0.435769 6.534361 15.542354 -1.790007 1.904737 -50.935608 -8.133308 -76.066078 0.532852 8.511292 -24.757767
 -4.678297 -73.151436 34.538887 51.843243 -37.394318 6.230906 31.758831 -8.475472 4.051047 74.750023 -25.000854 -16.602896 18.003624 -25.998161 15.739226 7.643564 -4.288910 26.488279 4.938290 14.666825 13.424727 0.033293 -5.233253 3.227091 -22.283947 -1.116195 -8.573642 7.596275 24.035805 -0.163697 -13.709776 15.021402
 -21.017681 -18.546000 12.012159 36.767811 23.692898 0.242141 8.548218 -52.053967 -4.389268 45.702095 7.782729 49.959213 -14.387753 38.461739 28.353125 -10.515367 -21.304422 25.016775 18.855448 22.526033 -18.350084 0.694272 30.238155 -2.059064 40.979523 1.037666 41.687740 -23.698833 -14.814060 -3.003531 18.504547 -32.706333
 -21.408352 -10.691954 -31.910723 -24.203302 -21.875504 -13.326450 -38.005009 24.601307 19.059187 -29.887896 17.705029 -34.619396 29.539085 7.820169 -39.405006 -6.165768 14.258435 4.366740 -22.989325 -45.465786 -5.446204 -1.499778 -48.586956 -2.525479 37.178055 -1.963288 -16.341248 37.623829 -15.580808 1.009622 -3.905905 -18.774759
 -80.095215 -32.619221 -34.228722 45.334465 12.525064 -33.535862 -22.065359 -41.866192 -30.856413 -127.219566 14.826883 -18.174364 36.473843 -6.606294 -64.350746 0.634378 -44.828560 16.352896 -4.120920 -30.311335 26.970951 -1.201532 -21.438314 4.519646 8.257453 0.089497 -33.777210 57.156918 43.385548 -2.270326 -85.844795 -18.683653
 -17.532108 72.458588 17.991104 36.391598 -0.875353 11.929379 10.417314 -9.886425 43.072556 91.991119 -40.827465 -38.777565 16.584394 27.911814 26.566917 29.086142 -29.246357 -17.510792 -3.423433 -27.028725 -32.617641 -0.333691 0.364422 -22.199594 32.105755 0.822514 29.080603 74.030571 -9.996554 0.491247 -1.484935 -0.261308
 62.678555 -5.796587 -21.373348 -4.833107 -13.659645 11.868189 0.449440 21.705746 -36.794739 27.402494 0.198988 2.354343 -38.423519 21.495834 46.440529 -4.190759 -26.585121 23.596348 -4.396829 -12.264927 -7.335788 0.134389 10.815855 -4.650695 -17.329165 0.436193 -12.482992 -18.503279 -15.180513 1.605158 -6.976778 -38.632870
 -8.336820 -4.089778 -21.387857 13.222152 -12.389356 20.106449 -25.379580 -5.707233 -7.732855 -14.508038 33.760651 17.531902 -19.819599 24.872999 44.665325 -4.224284 -1.472460 -10.081321 3.155444 -22.602539 11.389888 -0.669136 34.964386 -5.112117 20.782106 -0.325240 -54.513256 -7.536531 -45.949207 1.438544 -17.668758 17.048941
 23.614042 12.176125 8.257709 -85.915329 15.155268 11.361360 3.972006 4.543184 41.856766 27.149483 33.061600 8.901337 -9.480249 45.568394 -3.922961 19.647251 15.261302 -34.053486 9.028903 -25.240572 -17.486120 -1.306403 -25.374821 -12.040399 -50.841385 -0.499374 11.934236 -32.668419 -24.817591 -1.611815 -5.558468 45.345764
 44.576416 -10.147982 -4.394296 -6.310902 12.058592 -3.038037 -7.200230 18.735559 -23.719568 -12.666417 24.711210 12.601611 -10.895544 34.938286 23.626783 7.230938 33.236908 -10.806475 -2.793475 -9.882619 -12.113454 -0.367157 21.799871 -7.779391 -26.421736 0.062628 12.910329 -53.442863 23.807802 -2.007993 19.320189 -29.133364
 28.552357 43.891201 34.480408 4.697507 -22.477867 0.397411 -35.897476 -8.710463 -5.063716 73.231758 14.101415 17.900053 37.560638 11.237272 16.924706 -4.795283 3.092995 -20.585405 -21.851736 22.945509 32.872116 0.033486 10.072114 -4.853800 15.186948 -0.127756 -40.545338 -49.048916 -17.541798 -0.716039 7.692719 -8.694334
 27.906164 46.056694 -18.169346 28.496925 -11.774447 9.636091 61.641434 -58.119793 -2.519647 81.484413 62.797009 17.866648 22.365198 -17.994753 59.186760 -46.967079 -35.245125 -55.166397 -17.623697 68.652092 2.009720 -0.375656 -30.726170 -5.794210 8.371142 0.430039 34.307808 -13.746301 -10.046365 2.665928 -26.530991 -22.199701
 40.360203 37.364120 -12.939993 -43.713581 -34.629391 -8.938920 4.133100 26.257296 -25.347645 41.734524 21.139418 -24.676031 5.683460 3.595701 -11.778764 52.571907 -13.925787 45.350948 11.711782 -12.870349 -26.491283 -1.948823 -27.850643 5.563275 13.076071 -1.144383 -5.281947 -70.152946 -65.035095 1.558867 -10.545205 -9.279840
 27.155483 -11.239048 -15.497616 -16.868542 -16.818779 3.001412 -30.219517 -25.767447 -18.964842 -70.165848 33.177277 28.213505 -53.603092 -14.480912 -29.040548 -28.114017 -18.489563 41.984791 -25.587475 20.950859 37.542320 0.577804 51.000896 -0.737929 -5.418628 -1.366190 14.138512 -0.848921 10.684689 0.995814 21.189651 24.944952
 -77.302208 39.945381 -3.868028 23.549383 -14.141337 -42.789349 17.603905 -11.530556 36.398575 -40.627171 -17.711248 3.718954 -22.131950 -25.341463 -23.211527 2.752240 93.201546 -32.333900 -16.215094 62.710106 -6.474470 -2.283397 34.787514 -21.611027 0.302288 -1.240887 62.011963 19.986128 10.566987 1.730232 17.833319 56.387295
 -14.442613 8.369291 -16.216713 45.805481 15.775603 -5.155243 3.482616 -23.673828 -39.613918 11.030956 -14.973838 10.165957 21.573202 -30.149385 -18.849739 -49.875427 27.418917 8.071053 -5.979106 -7.140513 3.788550 -1.906398 -9.261407 18.846735 44.642559 -2.150846 39.969780 -10.708363 18.937361 0.299234 29.791609 -60.464188
 53.694206 33.427952 -27.038553 -5.440447 -10.425159 5.339374 -3.010540 33.535061 6.971282 9.375523 -17.692394 -42.558014 3.414623 13.595415 -7.524017 8.944018 19.901594 -12.273338 6.516324 -20.487896 -2.243019 0.405635 -12.679817 11.425530 -9.733511 0.270417 -2.467417 6.991233 27.202394 0.922567 -44.886059 29.250858
 6.146245 -3.710254 21.316620 -29.977118 9.896117 9.115111 9.602763 32.878716 -13.945068 30.545221 -79.793205 -52.441864 -25.105740 -19.267199 33.928795 -20.002213 53.375000 5.838857 17.739870 -1.776423 -13.201870 0.083164 18.660326 13.918785 -4.709320 0.900849 -62.284889 -15.229271 51.012398 -0.353074 -28.566069 87.220131
 43.381981 -25.784681 15.257374 -25.318665 -2.159425 6.996917 15.553368 -51.075809 1.014724 -48.277107 23.413147 -34.995224 -35.476505 24.879263 11.768821 -15.077477 -69.494797 6.030514 -7.008348 6.458544 9.689078 -2.343647 24.939867 -10.188281 20.201788 -1.502200 -16.697151 38.097286 22.514128 -0.744253 -23.492090 -59.140701
 -3.644382 27.639149 -7.589744 -47.040009 -11.947967 -7.407951 -19.560465 -3.231889 -32.352814 29.227039 -25.899038 15.704030 3.317387 23.890612 -15.982700 -26.168917 -37.959400 15.104174 -16.220186 -25.028244 -4.202975 -2.129188 8.119390 -11.570788 12.023460 -1.025032 2.551709 59.082119 45.034302 -0.616317 -15.796036 19.562170
 54.537510 24.377996 8.893538 -7.844237 20.332367 -32.654835 45.622280 -27.110954 32.649464 37.736652 5.224973 -60.970947 -13.902503 -19.466316 3.536948 -22.166767 -13.209070 22.463711 7.596117 -72.729446 -0.346350 -2.471185 -7.115923 -7.082269 -39.762711 0.039323 42.147987 15.855297 -31.530434 -0.293847 -9.468504 21.665258
 -24.230959 -25.896957 -22.398857 2.731063 -8.610951 -23.407084 24.165550 11.033237 50.045567 18.239027 -5.009418 -49.030914 14.688548 -12.362153 -68.432640 12.995416 -31.169285 41.452492 -11.976660 10.655018 -6.809652 -1.664535 15.072471 4.121458 20.603498 -0.501017 -34.581524 29.419523 -2.327936 3.303357 -45.169437 1.606596
 32.912308 -26.756096 -31.744009 -17.293440 22.618340 -7.743248 33.666718 1.624860 -44.244717 43.163727 -50.188213 -9.784689 55.916142 -29.390154 -1.737702 50.846718 -24.394930 -9.123099 11.879809 -12.432023 -11.958488 -0.357672 -79.977577 14.473299 3.743398 0.309035 11.687723 16.911371 15.445524 0.119999 -10.943223 -64.029251
 9.988477 9.705817 -0.310868 -11.430703 -13.330235 5.744046 -39.695499 28.303080 21.648926 -16.381578 4.200009 -9.860235 -36.290432 -3.236623 -9.283924 65.478813 -24.978483 -44.937443 -15.554908 60.237301 -22.723637 0.073552 43.121147 -5.597330 12.770638 -0.420984 -64.370590 -2.210672 -31.209661 1.002817 5.566050 29.076281
 -25.975168 12.343144 -30.412590 -8.885411 7.180550 1.877561 -9.634163 -36.483875 12.536822 -43.648079 17.149054 -52.415909 38.425602 7.289511 4.511451 -13.855189 10.937572 -41.232773 10.349064 52.051834 -23.018713 -1.100747 -63.560936 14.318927 -12.512692 0.893165 -5.549228 -1.033409 29.364479 0.796829 21.525564 7.711068
 -120.428955 35.785835 12.050818 35.295177 7.269403 15.114739 5.581655 19.586000 36.047440 55.282864 -13.418058 -30.022064 22.350677 34.473740 9.260855 25.203201 -76.532539 -7.633471 -0.367641 -24.642830 22.879244 -0.901617 23.171776 -9.691970 1.270677 -0.713184 -9.651717 -46.316132 -20.134523 -0.746061 15.057701 21.925461
 -14.464254 4.965012 -2.473825 45.102299 8.539820 -35.377777 -45.226295 10.331780 -11.986040 0.750160 27.688803 -6.954121 -34.388424 8.318905 -20.310785 17.497492 -56.116043 -0.378197 -6.207137 2.656171 -11.453183 -1.899065 -14.373597 -11.472238 8.560731 -1.339469 46.307446 -23.797394 12.056564 1.543153 27.892229 -10.574050
 -56.330036 -0.209283 -9.642249 -21.569393 12.724112 -19.207771 -1.590762 18.983444 -68.340103 -19.424227 -5.123385 12.972314 20.540483 26.282696 27.629650 0.717034 34.116215 34.320644 -18.935617 6.613858 2.053570 -2.127487 18.333590 -13.967739 20.478655 -0.888181 10.434399 -41.732353 13.380994 0.662944 50.636070 -36.688477
 52.470158 -2.715847 5.059987 39.684513 -11.828764 9.773220 -20.100967 -41.014370 -14.404397 1.338540 -1.613468 15.326838 -2.429637 -25.570869 -1.533698 -9.300514 32.845043 -10.017163 -18.660166 -21.211378 27.057201 -1.053065 13.299040 -5.900284 -59.766319 -0.344819 -14.872169 50.383095 22.769453 -1.899144 -55.707985 -17.982809
 -32.413795 -23.288578 29.957138 6.647716 -19.019478 0.835825 13.650476 -72.203705 2.361742 -0.863273 -5.157270 27.922144 -9.218308 22.839136 -24.895647 -6.181094 23.342903 -18.605917 -2.935982 13.775984 5.611930 -0.249487 -20.787596 3.220009 -50.521709 -0.269445 -3.953472 8.119768 18.104807 -1.728531 1.447377 -4.403461
 2.458625 0.141276 15.958117 9.010018 -8.621575 -11.237224 -24.579008 6.869718 -11.512535 28.696428 15.634419 1.448076 -7.294616 56.187511 -40.865410 -5.055752 -14.007412 -0.906452 -3.501253 59.976654 -9.004416 -0.865621 -56.591385 6.026917 89.303108 0.306187 -25.055065 -3.189780 -22.589146 -1.579572 15.127432 -7.052311
 5.534916 3.563427 -12.416608 16.840162 0.674259 -37.021584 6.572478 7.516416 20.627153 64.222870 -30.397177 -1.850502 -38.359642 -71.656006 27.821747 47.747898 9.971243 -4.895637 19.743837 -28.761568 43.242798 0.938404 20.202892 19.327173 -2.170665 -0.088956 0.558012 -46.315624 27.688906 -0.211320 -13.440402 47.067421
 58.516064 9.076578 -0.284216 8.806617 5.806626 0.079912 39.581436 29.938559 -0.076341 -3.248105 -20.384096 -52.077774 -0.427398 -1.507538 -20.175650 -13.732874 -41.297005 -20.670586 -34.205822 37.054585 -5.900681 -1.800303 -8.151723 -21.891050 34.434711 -0.906823 -70.631981 -24.765575 -40.198105 -0.289569 51.179016 -0.878641
 -6.236098 15.447081 38.309380 -38.210114 -20.073227 -49.381382 -15.283195 -27.434505 65.585915 -56.515392 83.496223 -41.567581 -6.007759 7.901498 8.372246 -1.725165 -37.850540 1.340315 -3.274726 53.637596 -36.905617 -1.593633 -2.810249 7.088405 30.230131 -0.115714 0.046363 -62.960819 -9.100300 -0.411406 -30.397322 41.698544
 -15.901666 28.298409 -62.257954 -16.832834 14.879213 -9.574021 44.339108 45.985058 8.899343 -4.239086 -27.254595 -3.399926 31.167929 21.147079 -41.997818 -39.379730 -25.017300 31.730940 19.533077 29.690409 38.738003 1.183548 -1.650126 -7.639541 10.939202 0.084201 3.951324 -2.282021 -23.165148 -0.215380 32.877918 -19.665873
 -11.318127 -27.689169 -3.751160 31.224533 19.773220 -20.414249 -39.126244 1.823107 31.017263 -7.601254 -11.638432 -24.473969 48.347439 -9.579936 85.413010 -44.238564 56.705292 -17.186523 -1.133238 10.919927 24.090565 -0.520452 21.698679 -5.119267 -39.516243 0.595532 -0.639398 17.473093 -1.390211 -1.290267 -10.067084 -31.723919
 -43.033451 -9.254532 -4.410151 -23.609665 -0.198897 16.734789 14.581042 12.199827 -12.722201 -4.831197 -16.310598 18.416142 -20.060194 -12.588084 -0.948704 -17.929523 23.732090 -8.053607 -10.335320 -15.352351 -13.292692 -3.949822 -17.385525 -6.883749 -14.206758 -3.328719 3.948908 -6.352326 -0.976919 -3.745897 -34.702034 -33.537025
 65.299644 -65.305779
 -64.621956 64.614594
 -92.830521 92.819824
 107.380959 -107.453888
 -28.906109 28.890711
 -45.743530 45.788792
 -65.916359 66.004997
 -80.953094 81.025757
 -74.698486 74.695633
 101.345459 -101.351700
 -78.465775 78.440102
 -113.607101 113.570969
 -51.153275 51.158112
 -68.261559 68.271103
 -70.720451 70.743195
 -59.436348 59.491413
 -61.547607 61.557816
 -70.851936 70.846382
 -44.429169 44.427238
 -70.325073 70.333305
 -46.589153 46.581329
 -2.481680 2.160144
 -61.198170 61.203316
 -37.643661 37.732964
 122.949181 -122.930901
 -3.789573 3.064383
 116.463913 -116.487694
 -75.341743 75.341515
 -96.853058 96.838051
 4.953408 -5.457127
 -89.418457 89.434074
 114.816566 -114.813538
 162.082855 -161.832016
 13.963708 -7.046492 -4.728216 22.078428 8.529282 10.812508 -41.028637 -29.311853 20.706850 15.755075 -7.265669 33.990505 -52.298595 11.386204 -8.291440 15.659926 15.836078 0.048390 -9.574238 1.008737 -8.209975 0.325277 -4.989270 7.587033 12.470492 -0.119318 -2.806889 4.544791 18.501654 0.464702 8.398092 29.451723
 -42.419102 -6.695421 1.996702 -66.131828 -15.440617 -12.146192 -8.624147 15.468617 -37.659519 -16.479042 -6.156432 -11.445864 14.273985 -12.100512 -32.008766 22.464396 35.438255 -17.290333 5.989366 29.894272 5.212960 -0.299694 -28.865873 -0.336580 43.909081 -0.408559 -5.816163 -7.177156 -7.925506 0.091072 15.631175 72.034943
 28.067804 -0.986279 16.897589 -10.578560 -1.806880 -11.251367 2.667396 14.258328 39.146778 35.077255 0.922561 51.669395 0.964038 -0.629243 -39.952030 7.119265 50.827942 -28.506397 15.897661 38.649536 18.439407 -0.761515 30.806135 -16.144934 -11.427661 -1.985890 -27.002562 35.454182 -10.775670 1.036779 55.122528 -21.857038
 -6.768445 22.965910 -10.084871 -17.840052 -2.517986 22.376200 -4.416343 -12.153792 -34.279118 11.826393 6.955261 7.259144 20.252050 -58.648430 17.902647 -26.184792 -21.389885 1.288148 15.688056 38.863956 -1.596990 -1.331034 -3.753178 -3.412962 11.856128 -1.889395 11.817847 14.833972 -11.108779 1.336009 48.966457 -70.948914
 -48.985439 -16.331339 15.568219 65.598846 13.060095 -6.840774 -4.469015 -3.386649 12.532284 16.981735 -5.600262 -44.603508 -43.197411 32.470387 -27.785135 0.362640 -1.290899 -13.953609 -4.781968 -13.891176 -3.386755 -1.477945 -60.615738 -6.054009 -7.878088 -1.560857 27.577681 -22.427933 -11.644917 1.133133 16.481276 9.728292
 -32.100880 -3.141805 23.616037 27.185295 25.172050 -25.852875 -1.037183 -61.957497 34.903320 -14.583591 3.327240 2.482158 2.686922 29.238386 -22.720610 -24.187986 66.270790 -11.025166 -15.551671 -2.108224 -1.030082 0.452511 -15.902980 8.585082 -5.819813 0.375002 60.046822 -12.204888 20.136078 -0.494013 9.270492 33.612877
 13.321476 15.926962 23.107544 42.276424 6.165157 12.530546 -0.785806 17.180084 75.097893 58.322193 -8.087544 5.155802 -27.449629 27.670769 -21.116312 3.883666 -11.239423 22.911827 -19.832178 0.974381 21.874012 0.760511 12.199129 3.115234 26.562397 0.004290 31.294960 -39.312618 22.747431 1.093773 -42.177612 19.785236
 -22.691977 15.935465 2.642949 -32.401566 -6.591218 7.231765 -11.436931 -20.150446 11.360791 3.683052 5.122956 -8.606719 8.640531 -12.044844 8.461502 11.496785 -14.152867 17.323738 -16.393250 -13.965477 -6.434391 -0.065914 -19.575079 9.475665 28.238752 -1.077309 -14.585168 24.742710 19.771175 0.121961 6.445141 18.309305
 42.196308 57.203468 -25.986267 -25.213669 2.925982 21.915705 8.739127 6.390778 -19.774227 6.758758 20.075247 -2.708708 29.843647 -11.530791 25.104858 37.824806 68.002197 -14.406338 -17.804440 -27.299673 -22.843512 0.264774 23.977034 -7.416224 -33.605839 -0.698805 64.984497 -6.238861 37.923431 2.287449 19.112329 -16.592484
 6.769990 -0.661741 -15.348418 26.537502 -17.981544 -12.850086 -50.311214 6.802747 15.765967 -20.463081 -21.472942 -11.300926 30.559181 72.677078 -44.627289 -10.624472 -46.382324 -21.391550 -5.186937 3.131071 -36.828430 -1.535659 34.237541 -0.240837 -31.728539 -1.893505 28.287899 33.202816 7.165995 2.387938 13.138070 16.001675
 80.024757 -6.104764 -25.650753 29.939632 7.717707 -6.160038 -59.511456 13.446008 69.428856 1.563052 -2.518529 29.493721 -53.157833 16.496695 -12.030070 -62.946606 14.765532 1.811527 34.428082 9.985169 -4.154483 0.469053 -5.159129 7.529812 85.203697 0.319281 38.776695 -37.573170 -23.919682 -1.197137 -5.783262 -16.394014
 36.565399 23.659222 -25.636049 11.127257 2.234497 6.896296 -18.776577 48.931049 -5.269647 -9.799455 -33.871231 -11.576558 -13.731999 70.841064 38.297676 -0.668815 61.687603 6.871150 16.102007 20.051111 -21.136778 1.010098 -6.896125 2.296196 -44.089718 0.080661 -16.280039 -9.959346 39.361073 -1.120279 11.455369 -37.826256
 73.877602 36.348030 50.736332 -24.048830 -11.917822 -1.505743 -48.408817 -5.934337 -33.164425 -16.270096 -28.214024 -29.462902 -13.297839 -5.058487 -25.901573 20.597527 49.995251 7.349686 -22.270975 -21.067650 -8.286862 -1.542294 -17.969362 -3.332719 40.948235 -0.613513 33.406910 -2.186355 11.873007 0.142449 -14.881252 -6.790859
 -14.076741 33.124500 3.977694 14.666316 -0.798562 7.770456 0.015555 11.768209 27.629990 -32.484722 -3.436753 7.355840 -20.630587 5.907959 27.330294 28.165083 30.822359 2.084137 -9.242929 -22.019045 9.289815 -0.485017 24.663788 14.967870 -39.012394 0.917429 10.581930 -7.197210 -21.619659 -0.062914 -10.787438 5.253462
 -24.887856 29.438026 -17.157295 -12.095098 0.425212 -18.846304 0.269633 -10.220877 -9.598653 66.180183 1.048232 -3.311447 34.038754 13.433459 11.885982 -14.094847 -48.745773 -15.562258 -9.103481 -39.284779 -24.713385 -1.105647 -15.618634 1.259078 11.113916 0.809771 -39.111034 46.708675 -21.466478 -0.246034 -31.308844 -4.336552
 -44.585991 -6.910263 11.589530 78.767014 -37.307869 -21.741621 28.161873 -26.720604 -29.187212 -16.806166 33.489555 -68.879616 -49.688553 12.625481 -65.485504 50.699409 -51.901596 18.075867 -16.754274 11.821004 14.276856 -0.828740 -36.852722 14.639163 -2.800582 0.578906 -40.284157 8.873538 17.703714 -0.715232 40.157433 -27.265419
 -2.200405 -12.062247 -59.435528 -29.044456 17.243032 -49.047871 -29.167423 46.863708 64.998634 46.897915 36.814899 3.204248 42.038857 -22.358553 37.781128 -110.773987 -33.617043 22.491863 33.397106 56.044693 20.726147 -0.219121 31.934481 -10.891966 -1.211876 0.184378 12.454472 -7.206377 -118.984276 -2.185517 -48.887657 -15.776795
 13.753355 -2.805063 -22.806452 -47.095589 7.482579 19.373793 3.399867 -14.372589 29.688124 7.701140 30.106781 1.978613 -32.454021 1.932700 -13.584816 -10.967793 -30.230682 -0.798598 -6.692549 3.206411 1.002372 -0.758484 -7.595185 16.551970 -43.864155 0.699230 -23.145226 27.306707 -62.050041 0.550877 11.831955 25.114504
 -67.742455 31.155977 6.944081 26.353373 -29.406866 14.116043 43.775749 -4.295115 2.997557 -19.912592 -20.404799 15.133498 -22.452568 77.207588 -22.537176 45.896355 -21.177673 -27.198139 -12.317396 -18.566467 -4.299294 -0.200258 29.662346 -19.332298 -11.880638 0.299357 16.554613 -5.735259 40.515411 -2.570930 26.732128 50.375511
 -2.995558 50.172062 10.552170 48.055832 3.641097 -16.942392 -5.845458 -14.024236 -19.558006 -11.778046 49.777370 -33.809116 17.930182 -3.023079 35.584118 30.037024 33.267017 -17.270853 4.220007 8.022611 -2.684344 -0.146299 20.864897 -11.450184 -31.909683 -1.529063 13.404334 -22.198322 3.539270 0.608102 27.192656 -27.721960
 61.947308 5.965987 7.834870 27.205109 7.396617 -26.600973 7.902297 -39.225075 -20.643482 29.741728 -4.307697 -0.688985 -3.538532 20.850107 -37.420898 -29.510090 -68.506943 -4.923918 -0.907140 -26.886934 -17.334648 -1.347575 3.664939 9.860807 61.152599 -0.344714 -14.903850 -28.086771 -13.911077 0.548997 -47.449448 -23.709360
 -40.846561 -8.664459 9.125813 -20.020039 26.924150 17.353399 37.273846 7.576584 -45.306530 -46.440548 11.283021 -15.601976 -13.008668 14.774800 29.221485 -25.421608 55.065201 16.560080 11.783615 -2.558216 11.970419 -0.580312 42.954113 5.335608 -7.058197 0.891623 69.891914 -4.600796 -49.562370 -0.619613 -45.140778 -9.911036
 -71.335938 -19.803919 -39.333141 -4.832129 -4.367986 10.488718 -34.955082 -5.745132 -29.585556 23.096262 25.404440 -12.145036 -12.522544 0.672494 -9.084028 -3.123011 -8.091207 14.391731 13.833817 -9.250702 -9.540526 -2.227175 -11.079479 -11.446597 2.894080 -0.082023 -5.292148 13.230375 16.444069 -0.748354 16.063055 -20.528545
 25.508560 9.742875 6.372361 16.393726 -3.768000 18.830511 13.083532 -8.651915 -16.646587 -19.074316 -0.931809 -18.138641 -22.532055 -9.009940 -46.411610 22.516756 -0.307172 41.249454 -8.482407 -6.775142 -23.896782 -1.288483 -2.904265 -11.057617 10.590646 -0.095581 -48.147984 19.421324 7.536502 -0.428877 -33.134716 -34.297604
 24.019199 11.342402 -27.686396 18.878553 -5.941040 13.421418 1.383294 2.559667 -12.145483 5.502368 21.149622 -28.953184 -28.340555 10.548674 43.797512 2.085397 40.060905 26.437456 -14.810418 24.683073 -23.832100 -0.552611 -6.206553 -7.651436 40.823792 1.245418 -24.358723 -6.369981 -29.922220 -1.243163 -57.561169 -8.675210
 40.004799 35.571609 17.335379 43.085453 -5.986705 21.863043 31.127327 52.236839 -49.699722 -21.353186 36.457764 -57.502537 -28.965899 -29.300976 46.722572 14.203589 6.061175 -17.423046 -5.071776 24.124994 -13.017333 -1.685977 28.564913 -10.437567 -13.983604 -1.076923 3.324131 -9.403555 50.962276 1.644057 6.350057 18.429516
 2.875101 0.956698 8.247778 4.594960 -4.817408 0.582964 -40.967018 33.903648 -26.241632 32.216888 15.599463 4.210826 -4.013445 -26.133030 -35.061436 -7.936367 4.663408 8.142596 -5.211404 -10.702727 11.523550 0.602950 0.967789 6.710705 -57.540016 1.535292 -45.935093 -44.758617 20.040453 -1.744102 14.604978 -13.925796
 18.052443 -8.579106 -30.082661 -81.209244 18.479549 -10.736035 28.994238 -73.147614 19.661110 -21.814199 -19.168936 26.013887 -6.009849 -14.587072 -15.705220 -18.489944 -30.866781 -12.893342 4.964280 -41.550770 -2.441350 1.064630 -38.587666 11.759267 -35.283352 0.606405 -15.619506 -57.681870 -21.874073 0.653091 14.524665 22.019089
 37.687996 -3.103842 23.858603 -12.953241 -8.596251 23.130110 13.705381 4.789543 -1.304153 -40.732819 -13.844030 4.419284 69.774521 18.764566 13.896339 8.739853 -34.771412 2.838966 -5.250186 -53.629280 -6.871289 0.385607 -11.459406 -3.171075 8.716096 1.301507 -22.199938 6.211186 -43.580643 -0.456215 -13.990875 25.960764
 -6.979320 -59.820328 52.689072 24.883732 8.760716 44.223320 -25.639387 -43.217144 -3.422345 13.912799 5.421320 45.028202 38.813637 -10.749476 -16.609354 9.766423 -20.607058 -7.294103 26.368996 -2.206154 12.925777 -1.245340 -9.544122 -2.834030 -72.463768 0.882180 65.932129 28.746775 -26.561598 -2.251871 -0.190664 -9.377730
 8.688670 -52.583260 10.391725 49.033291 2.630534 -0.650238 -56.687542 20.162420 -17.964451 -12.749171 -14.317225 -12.375037 9.654758 -27.483871 -5.353806 37.274059 25.762461 -53.241753 -3.842213 -14.969701 23.137266 -1.170330 -13.439175 5.103272 1.490846 1.937502 -25.040518 -38.789619 19.054743 -1.732541 26.588249 -6.176567
 34.183064 -32.649872 12.902314 21.217785 15.377732 19.490133 -62.706902 22.213749 20.488848 7.554380 -15.437862 -6.911990 -12.442472 -77.785690 47.880623 24.509861 -5.603566 19.127172 3.970747 6.736652 17.134073 -0.580482 -42.921158 -1.836708 -9.760576 2.381163 -44.846195 43.316006 15.038290 -2.121911 25.437647 16.357521
 -3.941612 -11.867099 10.720678 -29.084949 -2.088820 6.915484 -10.026385 -8.861018 -35.510178 -4.939928 18.042416 13.720551 -15.456825 -37.396339 6.163360 -4.232473 5.808407 1.029572 -13.337464 -2.164597 -5.143146 -0.163692 -26.171886 -12.338542 -67.110565 -2.703448 -70.902489 -17.810839 -14.653729 -0.108861 28.905869 -15.244304
 -39.047504 21.081509 -6.312510 11.126512 10.331324 4.282875 -29.008844 -17.639215 23.750618 14.811868 -19.243494 30.531710 9.371266 -12.452411 -8.682137 21.881685 11.444656 -34.391239 6.049525 1.522573 26.428350 0.288359 35.309376 0.211742 -17.918442 -1.461800 -4.172287 -31.562912 1.303105 0.783900 -1.921010 18.850920
 38.799358 11.261243 -11.103403 79.614494 -8.943041 -1.108850 7.729238 18.178040 32.505764 35.003456 13.703228 23.248587 -38.775223 9.298314 1.697688 14.712377 -29.240360 -22.285902 23.001312 56.235203 -15.639759 0.489188 8.661707 -10.509598 -21.669960 -1.022598 -60.610893 7.905706 -16.833277 0.130324 -13.322323 -32.382858
 -42.492462 -7.171968 -44.282497 43.150333 34.225719 -66.594429 53.314888 -17.364223 -0.595109 -35.798744 2.297328 33.892384 -0.096788 -19.340487 -18.459574 -19.599802 0.655641 -40.357616 -8.400623 13.669621 -19.823318 -1.538235 -64.109459 12.283913 15.055464 -0.105926 -27.987637 8.685009 -68.110886 -1.292664 -35.363583 33.257648
 -9.318608 -11.311033 -22.021381 -26.681704 -37.317673 -22.682625 -27.369556 -32.374519 -38.368736 36.674122 45.041519 -18.237272 -18.795382 6.676537 23.618353 -12.336549 1.161870 -25.636311 -1.624644 25.155584 50.485619 -3.384084 44.495968 -13.102131 -30.333057 0.264843 18.433542 15.983873 -6.362525 -1.909377 -18.049665 14.454597
 -32.792530 -23.505737 -32.452621 23.390184 -18.642782 -3.434945 -12.133772 6.226778 -69.606056 -20.199507 -21.468216 1.851983 57.012920 -19.655003 -3.245995 1.293445 68.425354 -28.814472 -29.106253 100.475044 -44.524929 0.496366 -5.251037 7.270368 4.185899 -1.124807 16.683611 8.334579 12.886075 1.551782 26.202124 -20.251743
 7.776518 57.316074 -11.643330 -19.772053 -24.088692 -47.979931 2.287426 -3.193444 -55.232704 -9.033705 99.045685 23.763926 43.851696 -8.442951 -24.045658 44.182652 -30.295988 10.871696 4.354212 2.895944 10.572380 -1.832331 -40.614128 -5.337348 0.941517 -0.060502 -23.918104 37.384602 -2.699002 -1.328995 -8.719954 -71.522980
 5.433075 29.253040 -9.077051 19.176207 5.931798 -17.594561 8.812749 -43.304157 22.737432 -47.010143 31.080454 -27.918503 -9.492075 1.384083 7.207648 -52.889095 -15.915883 -30.668961 6.237791 16.391384 21.158892 -1.769842 -20.017080 2.352163 89.356979 -2.602507 -3.993495 -16.607325 7.087081 1.202215 21.537680 95.150978
 33.273872 -36.723598 -24.673916 -1.129773 -0.928559 -3.617196 4.328952 -23.182566 -0.021801 82.690552 11.545855 -30.049225 -7.081994 -6.495831 -24.461853 -17.612911 -4.355847 4.497478 8.193943 7.860412 -19.309921 -1.243361 -35.403591 1.052988 109.973869 0.339125 -5.783543 -18.135725 -20.407799 0.258764 -49.788734 26.720013
 8.471883 -15.025431 -18.551426 -12.903199 -1.205976 0.260732 4.708451 -11.416245 -10.525184 53.650398 -0.373269 -5.096457 -20.116434 -4.613226 -15.141367 -26.238230 -2.451922 -1.647639 -3.763280 3.466191 -8.465901 -1.163243 -24.263262 -2.451047 94.011864 -0.271681 -0.346894 -15.680605 -6.382942 0.160016 -29.415941 8.106867
 -44.284634 10.267552 4.873992 -20.900465 1.974612 15.375875 11.486244 16.457792 -10.854742 -25.556015 -15.817060 29.195026 -16.130814 -4.098987 8.119630 -12.446115 18.876049 -6.421059 -11.925638 -10.062605 0.984576 -0.591105 -0.578263 -4.337410 -30.910234 -0.705465 7.153871 1.948864 10.293489 -0.807955 -5.798260 -32.023994
 6.322864 2.647985 3.926178 10.972256 -2.729320 9.213015 1.785136 22.571739 -18.056908 -20.543083 -25.143997 21.792126 -16.564062 -13.785229 8.463981 0.526942 15.059487 -14.943107 -8.045364 -30.853548 -6.390768 -0.424201 9.139624 -5.879810 33.558994 -0.663318 18.450060 -10.760542 -0.138785 0.041171 -1.404199 -27.867151
 -27.526283 5.137862 4.013551 -11.838205 2.244764 9.493153 7.790694 8.755662 -2.647740 -14.960408 -5.829652 14.917416 -5.243149 -0.971568 5.050563 -4.435192 12.021255 -1.341489 -4.569057 -3.103893 0.674648 0.206815 -0.528650 -1.150423 -27.736311 0.190802 2.797727 3.764827 5.914228 -0.070742 -4.057539 -16.293903
 19.587326 -49.317818 -29.572851 -11.654157 2.059774 -2.542026 10.314073 -37.804096 11.483659 103.796616 25.573797 -46.046600 2.159950 -2.605093 -32.452499 -19.772522 -2.866094 14.045835 14.996377 23.048113 -24.022947 -1.537113 -51.254261 4.416423 85.692314 0.702281 -16.370832 -12.937855 -24.810427 -0.269038 -71.731331 39.584404
 -71.692535 -18.372625 -5.062672 -45.130196 10.580402 14.067961 23.986109 -21.828560 25.716173 26.259176 28.951975 -13.925441 15.954500 11.045135 -11.017040 -12.176733 16.537617 22.422064 9.339856 37.528370 -6.050287 -0.355993 -36.960430 6.969137 -101.954155 1.052268 -24.076468 20.590837 0.955368 -1.472074 -47.529152 4.386981
 -1.447824 1.968055 -8.012021 -10.956751 -0.912703 1.191236 2.062835 -1.147277 -11.863628 19.872793 -6.590624 8.498149 -18.545708 -1.519511 -4.584855 -19.747824 -1.907398 -4.276478 -7.899799 -0.308547 0.964458 -0.160872 -7.745243 -2.877942 55.857937 -0.012938 3.666768 -8.935891 2.792846 0.616921 -5.915472 -1.856683
 -127.666634 39.429737 0.242533 -88.550217 9.970566 13.278934 20.485527 -15.349951 0.663315 -14.015621 9.410712 38.589241 -22.063263 26.411716 1.372243 -54.340363 0.886008 13.044271 -24.651007 50.131382 31.388672 0.451508 -17.356792 -0.143123 -102.048187 0.146186 -19.071587 25.632084 37.948864 -0.618334 9.190452 -13.621737
 39.039272 -41.239124 13.459620 57.722019 -0.157669 16.340149 6.863937 31.178547 10.495471 -28.170830 -9.979899 -15.228091 27.838392 -27.906008 10.317238 52.091637 39.641502 -6.195153 22.554808 -49.844303 -37.398468 -0.377595 6.835928 1.521371 -36.450184 0.423256 16.410992 -3.622598 -30.047771 -0.951239 -39.616287 -28.343210
 -3.737441 24.982357 -18.462152 31.271839 4.587922 -4.001066 7.392954 -6.447097 -8.250237 -22.557272 62.033127 12.529767 -15.671079 16.853168 -20.832138 -17.957516 38.161995 0.632870 -6.531040 47.594837 -22.832394 0.258182 -7.300605 5.762090 -4.695611 -1.056368 62.985893 20.026560 0.715168 -0.912392 21.793573 47.077789
 44.499241 16.016100 9.731399 14.448391 -7.212909 -20.461607 -5.470087 -5.567560 -16.422634 -41.121189 26.137575 44.790272 -20.151814 -29.561487 15.098413 2.883845 47.602097 32.035404 -0.637392 -21.760143 -17.600977 -0.227465 16.323902 -0.400909 -62.462864 -0.717216 -22.189804 1.150955 42.304855 -1.515574 11.550694 3.851310
 33.645660 -33.039482 34.980984 -24.695808 -3.318129 -14.359797 16.850803 7.400327 -44.297333 -79.549515 -2.385253 -2.625094 23.022366 22.149164 -56.997437 -17.754223 -49.741379 24.431246 0.996161 7.778126 -6.857112 -2.687207 0.945527 -7.763720 28.744047 -0.778353 -30.086363 -22.791901 -36.433449 0.713227 11.309877 3.449771
 -4.317301 -0.709635 -74.415260 18.722435 -12.515916 3.508131 22.030695 25.717489 18.766985 -92.174858 -11.797314 12.964437 -2.780691 28.260201 -20.887817 16.103321 -36.589607 -12.645148 -14.523995 1.228841 29.969936 -2.415880 40.268677 -1.712928 -48.335583 -0.854862 -22.061417 -34.923767 6.555405 1.649945 20.186825 -18.952404
 -96.550949 4.318536 8.646058 -19.265707 -2.225153 35.607094 13.217079 0.440565 -6.756205 -65.977257 -33.693405 -0.313441 35.994686 6.150758 24.676180 -41.322453 -9.455317 18.784615 27.642962 3.721403 -17.624514 0.435765 6.534350 15.542355 -1.788376 1.904400 -50.935600 -8.133307 -76.066071 0.533441 8.511292 -24.757771
 -4.678196 -73.153717 34.538826 51.843246 -37.394402 6.230912 31.758827 -8.475471 4.050673 74.756714 -25.000851 -16.602894 18.003433 -25.998158 15.738697 7.643553 -4.289220 26.488283 4.933496 14.666822 13.424719 0.033290 -5.233266 3.227091 -22.282822 -1.116430 -8.573641 7.596276 24.035809 -0.163285 -13.709775 15.021404
 -21.017553 -18.546940 12.012100 36.767799 23.692789 0.242138 8.548213 -52.053959 -4.389423 45.704849 7.782730 49.959217 -14.387995 38.461746 28.352478 -10.515371 -21.304831 25.016777 18.853476 22.526030 -18.350096 0.694270 30.238136 -2.059062 40.979988 1.037560 41.687744 -23.698833 -14.814058 -3.003347 18.504549 -32.706341
 -21.408291 -10.694650 -31.910759 -24.203306 -21.875555 -13.326420 -38.005016 24.601311 19.058744 -29.879980 17.705032 -34.619392 29.538967 7.820169 -39.405354 -6.165774 14.258278 4.366742 -22.994989 -45.465759 -5.446209 -1.499781 -48.586964 -2.525478 37.179344 -1.963559 -16.341248 37.623837 -15.580806 1.010094 -3.905904 -18.774763
 -80.095169 -32.620113 -34.228748 45.334457 12.525022 -33.535858 -22.065363 -41.866184 -30.856562 -127.216949 14.826885 -18.174362 36.473743 -6.606293 -64.351006 0.634373 -44.828720 16.352898 -4.122796 -30.311338 26.970947 -1.201533 -21.438322 4.519647 8.257896 0.089404 -33.777214 57.156921 43.385555 -2.270163 -85.844788 -18.683657
 -17.531876 72.455261 17.990995 36.391579 -0.875551 11.929386 10.417305 -9.886424 43.072010 92.000862 -40.827457 -38.777561 16.583952 27.911818 26.565718 29.086130 -29.247089 -17.510788 -3.430407 -27.028721 -32.617664 -0.333695 0.364391 -22.199591 32.107391 0.822164 29.080606 74.030579 -9.996552 0.491859 -1.484935 -0.261314
 62.678612 -5.799463 -21.373404 -4.833116 -13.659697 11.868200 0.449437 21.705750 -36.795212 27.410938 0.198988 2.354343 -38.423634 21.495838 46.440182 -4.190772 -26.585297 23.596352 -4.402874 -12.264928 -7.335793 0.134385 10.815849 -4.650694 -17.327757 0.435904 -12.482991 -18.503275 -15.180511 1.605664 -6.976778 -38.632877
 -8.336723 -4.092576 -21.387926 13.222140 -12.389438 20.106466 -25.379583 -5.707232 -7.733315 -14.499822 33.760658 17.531904 -19.819784 24.873003 44.664803 -4.224297 -1.472743 -10.081319 3.149563 -22.602533 11.389879 -0.669139 34.964378 -5.112116 20.783464 -0.325525 -54.513256 -7.536530 -45.949200 1.439042 -17.668756 17.048937
 23.614283 12.174540 8.257596 -85.915352 15.155064 11.361376 3.971997 4.543184 41.856503 27.154137 33.061607 8.901337 -9.480704 45.568401 -3.924170 19.647247 15.260560 -34.053478 9.025572 -25.240561 -17.486141 -1.306405 -25.374851 -12.040397 -50.840637 -0.499555 11.934237 -32.668415 -24.817587 -1.611503 -5.558468 45.345757
 44.576637 -10.149161 -4.394397 -6.310918 12.058403 -3.038026 -7.200238 18.735561 -23.719761 -12.662954 24.711214 12.601611 -10.895965 34.938293 23.625669 7.230934 33.236217 -10.806473 -2.795954 -9.882611 -12.113474 -0.367158 21.799843 -7.779390 -26.421175 0.062488 12.910331 -53.442860 23.807806 -2.007753 19.320189 -29.133368
 28.552500 43.890678 34.480343 4.697498 -22.477991 0.397421 -35.897484 -8.710461 -5.063801 73.233284 14.101417 17.900055 37.560364 11.237274 16.923981 -4.795284 3.092547 -20.585402 -21.852831 22.945518 32.872105 0.033485 10.072096 -4.853799 15.187181 -0.127822 -40.545334 -49.048912 -17.541794 -0.715925 7.692718 -8.694337
 27.906368 46.054562 -18.169451 28.496927 -11.774623 9.636094 61.641426 -58.119785 -2.519997 81.490677 62.797016 17.866650 22.364809 -17.994749 59.185715 -46.967087 -35.245773 -55.166389 -17.628180 68.652077 2.009702 -0.375659 -30.726198 -5.794210 8.372200 0.429807 34.307816 -13.746300 -10.046364 2.666335 -26.530989 -22.199697
 40.360195 37.360989 -12.940026 -43.713593 -34.629383 -8.938905 4.133101 26.257299 -25.348160 41.743710 21.139421 -24.676027 5.683459 3.595701 -11.778809 52.571892 -13.925761 45.350956 11.705205 -12.870347 -26.491280 -1.948827 -27.850639 5.563276 13.077599 -1.144689 -5.281947 -70.152931 -65.035080 1.559405 -10.545204 -9.279843
 27.155579 -11.239412 -15.497659 -16.868546 -16.818861 3.001415 -30.219521 -25.767447 -18.964903 -70.164780 33.177284 28.213507 -53.603275 -14.480910 -29.041039 -28.114019 -18.489870 41.984798 -25.588236 20.950863 37.542313 0.577804 51.000881 -0.737929 -5.418456 -1.366236 14.138514 -0.848921 10.684690 0.995894 21.189651 24.944948
 -77.302132 39.943218 -3.868083 23.549376 -14.141404 -42.789345 17.603901 -11.530554 36.398216 -40.620819 -17.711245 3.718954 -22.132101 -25.341461 -23.211950 2.752229 93.201302 -32.333893 -16.219637 62.710098 -6.474477 -2.283400 34.787506 -21.611025 0.303362 -1.241109 62.011967 19.986132 10.566989 1.730619 17.833315 56.387287
 -14.442446 8.368127 -16.216793 45.805462 15.775461 -5.155231 3.482609 -23.673830 -39.614109 11.034374 -14.973836 10.165957 21.572886 -30.149382 -18.850584 -49.875431 27.418400 8.071054 -5.981552 -7.140504 3.788535 -1.906399 -9.261428 18.846739 44.643108 -2.150978 39.969784 -10.708363 18.937365 0.299461 29.791609 -60.464195
 53.694263 33.427235 -27.038586 -5.440458 -10.425210 5.339376 -3.010543 33.535069 6.971165 9.377619 -17.692390 -42.558010 3.414506 13.595417 -7.524330 8.944015 19.901402 -12.273336 6.514823 -20.487896 -2.243025 0.405634 -12.679826 11.425532 -9.733162 0.270340 -2.467416 6.991234 27.202398 0.922700 -44.886055 29.250854
 6.146348 -3.711464 21.316568 -29.977133 9.896030 9.115113 9.602759 32.878723 -13.945267 30.548773 -79.793190 -52.441860 -25.105936 -19.267195 33.928265 -20.002218 53.374672 5.838857 17.737328 -1.776424 -13.201880 0.083163 18.660313 13.918787 -4.708726 0.900719 -62.284885 -15.229269 51.012405 -0.352848 -28.566067 87.220116
 43.382179 -25.787012 15.257263 -25.318678 -2.159595 6.996936 15.553360 -51.075802 1.014341 -48.270264 23.413151 -34.995220 -35.476883 24.879267 11.767800 -15.077487 -69.495399 6.030516 -7.013246 6.458552 9.689060 -2.343650 24.939844 -10.188279 20.202906 -1.502450 -16.697147 38.097294 22.514132 -0.743818 -23.492090 -59.140709
 -3.644215 27.637197 -7.589839 -47.040016 -11.948110 -7.407932 -19.560471 -3.231888 -32.353138 29.232769 -25.899035 15.704030 3.317069 23.890615 -15.983556 -26.168924 -37.959908 15.104176 -16.224287 -25.028234 -4.202991 -2.129190 8.119370 -11.570787 12.024391 -1.025242 2.551710 59.082123 45.034309 -0.615953 -15.796036 19.562166
 54.537613 24.376759 8.893477 -7.844246 20.332277 -32.654819 45.622272 -27.110950 32.649258 37.740280 5.224974 -60.970943 -13.902704 -19.466312 3.536406 -22.166771 -13.209386 22.463715 7.593519 -72.729431 -0.346360 -2.471186 -7.115934 -7.082268 -39.762131 0.039190 42.147995 15.855299 -31.530430 -0.293617 -9.468503 21.665255
 -24.230902 -25.897627 -22.398907 2.731059 -8.611000 -23.407070 24.165546 11.033238 50.045452 18.240990 -5.009417 -49.030910 14.688439 -12.362151 -68.432930 12.995410 -31.169451 41.452499 -11.978065 10.655019 -6.809658 -1.664536 15.072465 4.121459 20.603806 -0.501089 -34.581528 29.419525 -2.327936 3.303482 -45.169434 1.606594
 32.912411 -26.757290 -31.744051 -17.293453 22.618254 -7.743249 33.666710 1.624860 -44.244915 43.167225 -50.188206 -9.784688 55.915951 -29.390150 -1.738224 50.846718 -24.395254 -9.123097 11.877305 -12.432021 -11.958498 -0.357673 -79.977592 14.473301 3.743989 0.308908 11.687725 16.911373 15.445526 0.120221 -10.943222 -64.029266
 9.988547 9.704988 -0.310909 -11.430706 -13.330296 5.744074 -39.695507 28.303083 21.648788 -16.379143 4.200010 -9.860234 -36.290565 -3.236622 -9.284288 65.478821 -24.978670 -44.937435 -15.556652 60.237328 -22.723642 0.073551 43.121140 -5.597329 12.770992 -0.421073 -64.370583 -2.210672 -31.209658 1.002969 5.566050 29.076277
 -25.975080 12.342091 -30.412636 -8.885414 7.180473 1.877561 -9.634166 -36.483868 12.536650 -43.644989 17.149057 -52.415905 38.425430 7.289512 4.510990 -13.855195 10.937284 -41.232765 10.346851 52.051826 -23.018721 -1.100748 -63.560947 14.318928 -12.512169 0.893052 -5.549227 -1.033409 29.364483 0.797027 21.525566 7.711067
 -120.428772 35.783646 12.050722 35.295166 7.269243 15.114753 5.581647 19.586004 36.047081 55.289291 -13.418056 -30.022062 22.350321 34.473747 9.259895 25.203192 -76.533119 -7.633470 -0.372241 -24.642824 22.879227 -0.901620 23.171753 -9.691969 1.271740 -0.713419 -9.651715 -46.316124 -20.134520 -0.745651 15.057701 21.925457
 -14.464119 4.964378 -2.473886 45.102283 8.539705 -35.377758 -45.226303 10.331782 -11.986145 0.752020 27.688807 -6.954122 -34.388680 8.318907 -20.311462 17.497490 -56.116451 -0.378196 -6.208468 2.656188 -11.453195 -1.899066 -14.373613 -11.472236 8.561007 -1.339545 46.307449 -23.797392 12.056566 1.543282 27.892229 -10.574055
 -56.329845 -0.210200 -9.642334 -21.569408 12.723951 -19.207754 -1.590769 18.983448 -68.340256 -19.421534 -5.123384 12.972314 20.540127 26.282700 27.628708 0.717032 34.115635 34.320652 -18.937544 6.613874 2.053553 -2.127488 18.333567 -13.967737 20.479073 -0.888291 10.434401 -41.732349 13.380996 0.663132 50.636074 -36.688484
 52.470333 -2.718345 5.059888 39.684498 -11.828917 9.773235 -20.100973 -41.014362 -14.404807 1.345875 -1.613468 15.326838 -2.429977 -25.570866 -1.534619 -9.300525 32.844498 -10.017161 -18.665417 -21.211372 27.057184 -1.053068 13.299018 -5.900283 -59.765106 -0.345083 -14.872167 50.383102 22.769457 -1.898683 -55.707981 -17.982813
 -32.413681 -23.290890 29.957066 6.647702 -19.019579 0.835831 13.650472 -72.203690 2.361362 -0.856490 -5.157269 27.922146 -9.218535 22.839140 -24.896269 -6.181106 23.342533 -18.605913 -2.940839 13.775980 5.611919 -0.249490 -20.787611 3.220010 -50.520573 -0.269684 -3.953471 8.119770 18.104811 -1.728112 1.447376 -4.403466
 2.458736 0.139650 15.958055 9.010012 -8.621670 -11.237214 -24.579012 6.869719 -11.512802 28.701204 15.634421 1.448076 -7.294828 56.187519 -40.865986 -5.055759 -14.007755 -0.906451 -3.504672 59.976658 -9.004426 -0.865623 -56.591400 6.026917 89.303902 0.306015 -25.055061 -3.189780 -22.589142 -1.579272 15.127433 -7.052313
 5.534970 3.562515 -12.416639 16.840151 0.674214 -37.021561 6.572476 7.516417 20.627005 64.225540 -30.397173 -1.850502 -38.359745 -71.655991 27.821468 47.747898 9.971104 -4.895635 19.741920 -28.761545 43.242790 0.938403 20.202888 19.327177 -2.170261 -0.089051 0.558012 -46.315620 27.688910 -0.211158 -13.440401 47.067413
 58.516239 9.076485 -0.284286 8.806613 5.806476 0.079938 39.581429 29.938562 -0.076356 -3.247832 -20.384092 -52.077770 -0.427730 -1.507538 -20.176517 -13.732870 -41.297527 -20.670582 -34.206013 37.054615 -5.900697 -1.800304 -8.151743 -21.891047 34.434700 -0.906851 -70.631981 -24.765572 -40.198097 -0.289526 51.179020 -0.878642
 -6.236059 15.443763 38.309326 -38.210121 -20.073261 -49.381374 -15.283197 -27.434502 65.585365 -56.505650 83.496239 -41.567574 -6.007836 7.901499 8.372000 -1.725182 -37.850655 1.340316 -3.281700 53.637585 -36.905624 -1.593637 -2.810253 7.088406 30.231773 -0.116044 0.046364 -62.960815 -9.100298 -0.410826 -30.397320 41.698536
 -15.901628 28.298269 -62.257973 -16.832838 14.879181 -9.573999 44.339104 45.985065 8.899321 -4.238683 -27.254591 -3.399926 31.167856 21.147083 -41.998009 -39.379726 -25.017391 31.730944 19.532787 29.690435 38.737995 1.183548 -1.650127 -7.639540 10.939224 0.084184 3.951325 -2.282021 -23.165144 -0.215353 32.877922 -19.665876
 -11.317995 -27.690222 -3.751224 31.224522 19.773108 -20.414244 -39.126251 1.823108 31.017090 -7.598168 -11.638430 -24.473967 48.347187 -9.579934 85.412338 -44.238571 56.704884 -17.186520 -1.135447 10.919931 24.090553 -0.520453 21.698662 -5.119266 -39.515736 0.595414 -0.639398 17.473097 -1.390211 -1.290064 -10.067084 -31.723923
 -43.033169 -9.257850 -4.410300 -23.609688 -0.199139 16.734816 14.581031 12.199829 -12.722746 -4.821454 -16.310595 18.416142 -20.060734 -12.588083 -0.950158 -17.929535 23.731220 -8.053605 -10.342295 -15.352335 -13.292718 -3.949827 -17.385559 -6.883747 -14.205163 -3.329075 3.948909 -6.352325 -0.976919 -3.745278 -34.702030 -33.537033
 65.299660 -65.305794
 -64.619553 64.612160
 -92.830505 92.819809
 107.383553 -107.456512
 -28.906090 28.890692
 -45.743534 45.788795
 -65.916367 66.005005
 -80.953110 81.025772
 -74.696190 74.693306
 101.347664 -101.353928
 -78.463188 78.437485
 -113.607117 113.570984
 -51.153042 51.157879
 -68.258972 68.268486
 -70.720291 70.743034
 -59.436356 59.491421
 -61.547562 61.557770
 -70.851952 70.846397
 -44.428383 44.426445
 -70.322487 70.330688
 -46.589146 46.581322
 -2.481674 2.160137
 -61.198162 61.203308
 -37.643669 37.732971
 122.949219 -122.930939
 -3.789163 3.063968
 116.463921 -116.487701
 -75.341759 75.341530
 -96.853073 96.838066
 4.953893 -5.457617
 -89.418472 89.434090
 114.816551 -114.813522
 162.085449 -161.834625
