# Supplementary material for: AMS 3.0: prediction of post-translational modifications
Source: BMC Bioinformatics. 2010 Apr 28;11:210. doi: 10.1186/1471-2105-11-210 (PMC2874555; doi:10.1186/1471-2105-11-210)
Supplement: Additional file 2 — PTM predictor software with training data. PTM_Archive.tar.gz includes the predictor software binaries together with all trained ANNs in tar.gz compressed form. [file 1471-2105-11-210-S2.GZ › PTM_Archive/allempty/A/Anet34.dat]

 2
 90 34 2
 -1.301793 -1.062352 -3.667780 -34.614967 4.325620 1.564557 -3.516743 31.068853 15.196955 -6.026773 -14.064939 -0.963153 -9.557312 24.505644 -3.655481 -51.828812 22.773685 -1.283585 18.372992 42.482258 7.635640 -28.447989 2.339878 54.602898 -46.791931 -30.502106 -1.305799 -3.925032 -4.909749 -9.137259 16.333811 77.620316 -12.404230 -1.379478
 -1.106697 -0.962691 -5.981779 -42.654251 -30.892162 3.116794 17.257135 8.332864 35.128948 -20.153362 5.033729 -0.830262 16.394648 5.293266 -41.346294 -3.157202 20.319225 -1.080062 8.264061 -29.674644 39.573414 -30.414780 -1.187459 25.706194 -20.048246 52.645969 -0.950208 -35.837448 11.421513 9.508258 45.772316 62.487968 10.431579 -0.961295
 -0.868572 -0.997562 3.074381 -30.525591 44.768009 -13.967327 15.122917 -17.121782 -10.051582 11.252769 -14.779134 -1.087264 33.038456 57.188805 -2.772301 -4.537170 11.465575 -0.861941 63.667336 -36.837231 -25.760164 -26.267660 8.528101 -11.094609 -54.517502 11.502031 -1.282615 40.597893 11.146957 -11.629661 40.350555 -1.619525 9.819695 -1.388816
 -0.714007 -0.990263 5.572848 -54.270924 -7.782852 -11.565916 58.924587 4.521935 -18.236048 48.566090 14.279900 -0.848049 12.374672 32.614120 33.878418 -39.500214 11.192964 -0.683608 -6.173678 -71.627869 28.499544 -8.480084 23.099455 36.529018 22.649969 12.058078 -1.058931 7.085807 12.288604 -6.458268 10.252998 43.472034 -26.182489 -1.170973
 -0.338953 -0.933864 8.187783 -64.377953 -61.770454 -9.536794 -6.789202 -9.594859 58.001980 -17.723812 -16.438406 -0.411104 24.215275 -43.595028 -14.891941 -44.309834 -40.427986 -0.267468 10.651030 -37.796021 -15.072774 -8.123618 -11.082777 12.799608 33.323807 14.896477 -0.668693 13.942305 -31.197147 -38.041969 -18.713749 29.572714 -13.966134 -0.743523
 -0.268419 -0.284923 7.130098 18.437798 -34.283619 18.137381 -0.405162 15.871013 13.601166 -0.836053 3.377811 -0.273851 -34.185020 13.145547 -8.311822 11.323527 -31.386086 -0.206281 -54.345982 25.161947 39.926346 1.398553 27.785034 -0.027382 -14.848766 -12.004989 -0.403772 18.719530 11.395449 -21.602570 38.117138 45.085522 -38.670078 -0.363531
 -0.817801 -0.692366 -0.944998 7.589702 -9.687981 37.249496 -60.208767 -68.691139 63.190922 23.479992 9.832068 -0.235290 -38.732079 24.970869 63.104507 -11.591994 8.758033 -0.689804 -30.071604 41.092628 27.679411 -10.283828 -26.354055 7.707211 2.273917 -56.712288 -0.271356 -1.926914 13.978633 42.933163 3.243186 3.201339 17.151529 -0.169895
 1.484657 1.148127 0.792942 -1.613429 9.157580 12.386755 -14.441399 20.634705 -4.875440 -39.764069 53.398441 0.212927 -7.214086 3.065919 8.498490 42.769104 7.033855 1.543037 18.941061 39.537186 -22.312832 27.545460 6.921478 21.341002 23.195951 -50.485687 0.132742 -51.274994 -44.851772 32.664455 -27.594110 8.869851 -2.488559 0.009743
 0.313462 0.302974 5.030389 50.761398 49.379528 -20.465548 69.113167 35.269825 8.011999 -43.138264 18.612032 0.786794 26.169331 -29.004692 4.216593 -1.386133 12.785680 0.411139 -45.757759 24.508654 -34.749569 32.203072 17.407360 -25.306448 21.077776 -19.911476 0.869520 20.873869 5.938106 1.611177 -10.839717 37.107208 44.324291 0.960594
 -1.164839 -1.459845 1.848547 54.035358 -5.753564 31.032928 -19.197817 8.273451 -52.870087 -22.076927 -49.377197 -0.968191 36.029716 -15.012167 -17.275526 7.137365 -15.785667 -1.247622 -25.885944 57.658638 33.045586 49.381077 -37.386234 9.682302 -6.843197 -39.993690 -1.370224 -42.923496 -29.459810 42.417923 0.177671 -29.687435 31.962030 -1.555650
 -0.995640 -0.780064 2.477988 -14.771004 106.363327 1.507781 23.552280 -66.334839 6.626725 -14.900651 -32.179611 -0.594505 -14.225997 -16.080231 43.396038 20.893850 -20.803665 -0.936212 1.674615 48.606174 -67.447556 -21.572277 -21.102871 15.357926 2.616522 -2.082903 -0.858418 4.591938 -15.450539 -5.591902 50.344337 -47.011372 5.842129 -0.812861
 0.302775 0.593503 2.805601 22.677031 67.285126 -15.504375 46.502644 -5.088786 24.647682 -11.976568 1.335498 0.157151 31.879736 -4.539566 -41.714821 24.413963 1.615272 0.427722 22.122185 -22.931232 -3.070996 -21.527950 6.645059 -6.653452 20.064840 38.019897 0.282049 20.740095 -4.516386 -38.666500 18.525240 -53.711403 0.314062 0.358908
 -1.126852 -0.943690 0.771399 0.761701 81.071968 4.021397 45.964947 11.523395 -8.399142 48.228168 -1.630981 -1.091110 -13.487041 13.751225 1.100036 51.718887 14.843082 -1.210041 -14.656011 32.857075 -8.985105 -14.578337 -0.718199 26.485455 23.010206 -18.370140 -1.281170 -50.271202 -3.594191 43.387753 -19.867922 -43.473316 -16.316465 -1.360877
 -0.493123 -0.451246 -0.102188 8.724479 -15.966854 23.038633 10.579827 4.513911 12.129052 -29.165337 -10.680762 -0.405999 -14.795858 -5.512937 16.313807 1.421504 -17.233931 -0.550439 13.736594 21.206318 -14.483968 15.418353 -9.322153 -83.452774 23.013342 8.286678 -0.342313 -30.677725 18.220356 80.262985 -14.651943 -10.392763 -24.201839 -0.348974
 -0.502520 -0.946933 -3.634111 31.910389 52.588402 -45.771347 29.236862 -4.820265 -21.164068 -15.703877 24.242746 -0.429855 12.814160 -57.996056 46.494572 -14.019964 -15.339056 -0.554652 -36.132370 -1.874613 -6.525028 -21.325275 -56.309307 12.985789 22.909332 -18.885262 -0.587085 -12.831473 -23.782608 38.529255 14.928202 -4.571707 -13.947922 -0.704464
 -2.023426 -2.449194 2.851476 -71.255989 -36.422600 -7.154136 -27.711077 16.140512 -38.038544 -28.607849 -22.835838 -1.174458 3.098951 10.067103 -48.366581 -4.777511 -16.774473 -2.141941 -62.806793 -40.233425 52.564945 29.728502 -15.435399 12.524595 6.467455 -43.020340 -1.482717 -22.175659 15.629119 -9.852420 -32.237362 -26.322580 8.299134 -1.464911
 -0.885687 -0.916440 -3.899548 18.336025 12.009130 -0.483124 55.786274 -93.728165 -20.260195 9.600325 -21.609709 -0.571285 -39.943062 -68.348846 78.822098 69.757317 -46.846954 -0.845065 40.143379 -36.989227 -16.911057 -20.380398 -22.986124 -37.366669 1.976563 12.137297 -0.792336 50.404896 -21.435892 24.353407 55.437111 -6.223935 -30.527267 -0.811396
 -0.519439 -0.891312 3.514861 3.997374 13.713578 -21.132318 -31.188894 -53.963497 15.675408 -6.581680 13.881119 -0.715866 30.013906 6.381892 10.873648 80.799919 56.907555 -0.627215 15.343011 -31.500959 -35.782082 10.234480 8.748040 -48.046074 -9.314244 -42.173309 -0.898289 -5.316607 20.367889 13.039636 -33.663635 16.690786 2.448102 -1.078857
 0.232936 0.329701 0.719818 26.691435 -68.331902 50.146847 -58.982262 20.004726 -3.565150 -4.411923 1.587328 0.456973 1.157788 63.009483 -31.355268 -40.752930 1.093269 0.274862 3.658370 -2.328420 -55.185577 25.910822 -36.796871 20.006920 29.610632 -23.926971 0.430009 -30.013546 18.430468 34.980816 -41.166134 32.251507 24.546883 0.444760
 -1.116480 -0.967562 0.504960 28.778097 0.806245 5.587746 -5.740097 10.835507 0.169209 3.650072 13.918718 -0.870329 15.746280 49.797543 -16.775719 3.543167 3.480332 -1.251162 -24.265747 -46.383648 6.902238 -23.281433 17.488987 -12.938156 12.580675 -8.249264 -1.118613 -28.455473 12.079944 -33.704773 0.099855 -9.289488 14.145162 -1.203194
 -1.085223 -0.925762 2.222506 -45.539124 6.692085 -4.245572 -11.181658 46.957119 -18.154993 0.667927 0.016823 -0.680543 -53.696976 28.161383 36.137566 -38.946213 -0.151007 -1.169865 -11.155874 24.877327 -82.865822 -22.538511 -8.237773 13.875365 -26.333454 -6.067804 -0.865585 -0.678179 -15.744602 -12.609383 -47.389709 29.562832 32.536911 -0.841801
 -0.463160 -0.245800 1.854434 24.700943 -62.728622 4.926617 37.198257 17.236425 -7.261490 27.729256 26.041786 -0.412067 -17.205862 4.653924 -55.346436 -17.344090 -4.903832 -0.574966 35.177570 -28.118313 -3.632298 -19.363865 14.695133 9.997261 -32.754974 20.826412 -0.388452 16.598169 -11.371062 -3.356750 1.431549 38.209316 -3.260709 -0.380916
 -1.821550 -2.066182 -4.183790 -2.301248 -38.641285 -7.986449 -10.153559 25.972050 -20.343342 -20.602734 20.933519 -1.765446 -29.396307 -0.120298 26.203627 -4.578133 -17.982891 -1.881794 -0.776699 -48.583000 7.892735 -25.936535 -14.442899 11.928606 -41.698059 -42.402905 -2.080686 28.994038 -0.999932 21.024162 0.247796 -26.433069 -28.406288 -2.233991
 -0.610257 -0.854280 -2.993306 -2.599962 30.449162 -24.082714 -5.950065 51.942547 3.987853 -27.287050 23.068020 -0.923430 -2.886815 -5.089742 7.758297 3.561001 10.223638 -0.579180 31.670589 -58.671989 14.941731 15.729798 3.303477 0.242362 -51.663536 -16.312590 -1.088656 -20.752234 -16.308777 36.523735 -35.054611 -42.668247 -34.610832 -1.219002
 0.090770 -0.409007 -4.690021 -0.958387 -18.984741 -1.671906 4.808925 -21.988173 -45.464291 -8.931858 -7.460098 -0.098643 -21.197332 -31.963234 -29.189728 -34.639359 13.998547 0.161168 7.437231 4.064563 -51.497047 51.984482 6.524944 8.802047 18.125708 14.160564 -0.020180 -7.060791 -17.530603 -17.039949 -20.452467 0.417414 -4.754060 -0.025109
 -0.008163 0.147403 -0.262360 29.033075 -3.340739 2.165786 -33.542862 22.739237 -2.008189 -50.097527 16.041933 0.204682 -5.889893 -30.376606 -33.206181 -19.777067 8.247580 0.005268 -14.884750 50.804192 35.583797 44.639702 24.461838 -0.102319 -33.896381 14.210047 0.359554 -0.285968 44.374275 -30.456434 -17.101192 -6.306038 13.055975 0.372213
 -0.800701 -0.565438 2.046062 -48.692200 76.028183 -18.609531 -12.281075 3.061897 -6.667645 -8.558430 -6.252356 -0.394095 -32.276474 18.217720 55.976410 -64.295517 2.016578 -0.808168 52.672119 -19.467588 -5.652978 -14.195645 4.680838 -80.158775 8.452888 73.662285 -0.215134 31.585270 11.422139 -3.446275 -27.273870 -47.766060 -16.431110 -0.012922
 1.098143 0.837962 -3.184710 -19.715715 49.243416 -6.033356 -18.206688 -26.935656 10.142994 18.386879 7.790476 0.282764 -28.606497 -36.169704 -4.428627 40.898949 -2.788678 1.334675 3.940253 -20.864782 -87.884972 24.355495 -1.771732 -48.266571 13.066339 33.340412 0.237733 -13.847840 -9.645876 -9.072953 -7.924445 8.673672 26.425087 0.120497
 -0.404377 -0.255551 1.286377 41.888279 29.779203 -6.636821 24.884453 -58.377064 -55.743996 46.947052 26.837605 -0.350490 -15.686211 13.168776 -55.547791 -2.375312 15.598958 -0.397926 3.433083 10.221446 -13.282467 28.897926 3.314768 10.155170 1.217140 34.505493 -0.216078 -15.629362 52.733387 -5.580973 5.342852 7.611480 48.371380 -0.109818
 -1.473656 -1.793813 -3.654466 -37.741310 -33.722687 9.534292 53.374504 -14.925859 21.689430 3.741988 -32.745522 -1.129385 -1.601132 30.737564 0.334528 18.897188 8.909522 -1.505614 9.840834 -5.962644 -42.068142 6.894872 -25.175247 -78.107712 -5.236504 -18.605330 -1.378350 -4.977089 22.417339 -80.889549 -16.624550 39.305485 -9.717025 -1.462960
 -0.827287 -0.924619 3.104222 -8.655124 74.838730 12.288114 -0.536360 29.275360 11.141858 -31.039846 -19.516777 -0.156641 4.798730 -40.371498 -9.572070 -49.411880 -5.003909 -0.956603 -2.569147 -18.211451 15.572164 -19.469864 -14.207901 -13.773744 13.702631 -2.196765 -0.276275 25.095608 8.691265 -13.477803 -6.444929 -6.351010 -51.764523 -0.245180
 -0.879671 -0.941845 2.454139 62.871861 -20.602348 -21.090305 -32.282711 39.318710 67.363571 -42.658981 -30.949495 -0.241170 20.069838 -2.891651 5.454103 28.854156 -25.089716 -1.010275 11.129478 -8.135506 21.625805 -41.152748 5.722533 1.294984 -31.011280 -1.043669 -0.258105 5.505444 20.080883 -12.097540 51.518711 32.697708 -18.011347 -0.205802
 -0.924233 -0.778658 -3.887286 9.999685 18.609400 14.417438 22.625771 1.103488 54.320343 -14.208671 0.361140 -1.420950 43.205601 -11.982271 -67.487999 7.436885 16.647680 -0.829154 -1.376944 -12.970864 36.265522 10.084588 0.051218 -70.891434 -17.031122 -2.818600 -1.569576 -16.261641 -23.888105 52.117088 1.509528 -3.527945 -3.713034 -1.639472
 -1.233182 -1.104430 -1.483253 4.350501 -61.982159 17.554802 -53.964058 -9.404952 21.813984 -21.278614 5.021680 -1.335623 -10.122673 -19.820299 37.276451 -29.670437 -0.933890 -1.150599 -30.492140 21.461473 5.400454 11.964984 -8.153447 16.448076 23.016916 -33.154072 -1.526610 0.205195 24.894119 14.273138 58.976715 12.355977 -42.363934 -1.536179
 -0.975883 -1.020591 -1.488885 -2.726240 13.954896 -72.535576 -7.034334 -11.063174 4.443174 33.588074 20.643505 -1.088257 -33.485245 9.300853 16.848642 -46.975925 -9.006353 -0.920889 -7.648805 -37.843475 -6.936961 -19.750938 -3.416680 -35.181919 -21.045162 14.349833 -1.369295 -53.700882 -14.224197 -14.024393 81.512245 -4.399575 6.341276 -1.414998
 0.694536 -0.020614 2.279505 -41.349678 -49.808456 -42.637028 -22.237646 -56.714729 0.311413 -53.231220 -2.123727 0.668807 -36.254337 -37.317150 -40.269581 -57.713257 -15.220937 0.825442 -55.747795 -41.506039 86.240875 26.815874 -49.065159 5.983108 53.587036 -10.779682 0.847058 14.163435 -27.656723 -26.564884 15.869198 -35.076973 0.637726 0.890029
 -1.216451 -1.591604 -0.174269 -6.310544 -19.440271 17.523046 15.172392 -0.818851 -75.437180 -43.105972 6.164285 -0.636117 -40.924389 23.846386 32.865017 -14.847711 11.039693 -1.440955 -6.986896 22.730013 -36.381477 -39.995865 19.164530 -34.886150 -3.701160 45.985710 -0.689377 -18.756781 3.759369 9.768346 33.859104 -40.318451 -25.924629 -0.665912
 -0.434566 -0.163976 -3.272030 28.923454 -16.537525 -21.678217 -14.191098 -6.910177 -14.591382 37.383442 14.513367 -1.014826 15.146247 -16.652050 -15.415085 -12.711453 -8.623981 -0.354895 -17.966082 -38.809258 -48.525558 -38.294384 11.795693 5.912259 -36.246857 24.043814 -1.397224 -25.732115 -23.052464 23.431791 -28.668421 -23.956011 -50.210228 -1.594226
 -0.509674 -1.103938 1.308253 33.603607 -3.531008 -21.308887 5.466331 -1.898017 -4.215384 -12.404869 -25.993486 -0.091776 -18.467119 1.222741 17.239458 48.069283 39.705868 -0.598507 14.937009 18.346619 31.733381 -10.197908 14.545485 -0.997270 17.993362 -41.128109 -0.038568 6.822845 55.583858 0.240777 -36.643185 24.134329 18.134594 0.068183
 -1.063930 -1.181642 -3.737722 4.740302 29.924421 -18.867613 17.196026 9.432017 7.978576 0.883888 -54.636055 -1.091255 4.402798 30.853052 -4.793790 -9.911487 -28.828949 -1.101560 30.499794 43.756409 29.651392 57.787476 17.687483 74.073944 -24.003313 16.549654 -1.337696 -20.343019 -24.112633 26.347513 -42.166645 47.220871 -2.050956 -1.362225
 -0.411998 -0.835830 -1.285864 -14.467491 37.678734 -7.766816 -33.064674 -31.623766 -11.671228 -22.001129 5.119017 -0.480888 -33.400192 -14.682225 87.464256 -0.042500 -10.075970 -0.432458 -16.283163 38.626884 -6.636624 -6.809339 -2.862638 75.277451 9.426735 12.454823 -0.637761 3.882246 -5.999346 -41.100368 -22.388687 35.473980 -46.650417 -0.652786
 -0.861403 -1.097065 -0.525501 -27.879459 28.976822 -3.569263 -10.607964 -17.389893 -12.844335 -14.943996 -0.593557 -0.842244 -21.615780 -14.661064 53.026546 4.275955 -7.130670 -0.885931 -12.635633 37.184330 -6.429190 -13.642072 2.392662 60.498657 -0.637895 1.421973 -1.096033 9.315661 -4.296880 -15.260983 -11.684282 15.590271 -34.252518 -1.138763
 -1.264930 -1.102869 0.173075 -20.295837 -32.680458 8.629761 31.224909 0.529990 -12.286242 9.417360 -6.888574 -1.179738 -3.443774 5.057153 -20.600237 8.098092 0.810445 -1.271733 0.417336 -9.345132 5.043363 -4.050915 8.903231 -18.641308 -2.878064 1.508714 -1.359500 16.529974 -4.937637 27.814522 1.540249 -25.413374 -4.949661 -1.423950
 -1.261037 -1.068836 1.314291 -12.688089 24.847668 -0.607547 14.137686 -11.359032 -7.717983 6.980626 -18.058718 -0.763627 3.898812 11.857192 -14.014280 -14.175143 -3.598547 -1.281947 4.190673 13.729918 -8.287254 -12.747839 3.927961 18.280014 -9.017559 -0.564167 -0.951381 7.269927 -10.992081 19.107773 -1.974751 -12.455128 -17.903391 -0.961094
 -0.110320 -0.031236 0.399200 -7.581547 -25.332674 6.079802 17.741957 0.960021 -5.954209 6.423144 -1.562138 -0.123919 -2.395849 4.081183 -11.222965 6.269298 1.488458 -0.112472 0.859334 -10.082959 5.217856 1.193459 5.158017 -16.804853 1.106059 3.355967 -0.183869 9.455554 -1.787110 14.946806 0.981876 -14.085799 -0.411444 -0.214615
 -0.202761 -0.807493 -2.683015 -9.958647 8.809081 -5.485836 -40.501637 -37.248890 -14.439361 -26.444805 15.962575 -0.588027 -48.588825 -19.424511 112.222031 9.981932 -10.217400 -0.212775 -22.075270 26.511120 1.087927 3.188656 -3.760357 62.398640 21.095579 22.434502 -0.680379 5.917571 -4.223741 -56.043991 -29.104166 42.695972 -50.263767 -0.702863
 0.459346 0.154865 -2.961551 1.336646 -107.847084 14.673511 9.307002 -4.653819 -12.797180 -1.371543 26.286161 -0.387858 -36.476421 -7.632743 36.880390 35.361824 3.398255 0.488661 -12.148201 -45.960861 27.105579 26.693279 5.012842 -55.935791 28.915216 26.297901 -0.282627 16.635380 4.347222 -13.259693 -11.666873 -5.147984 -1.442108 -0.350344
 -0.236203 -0.275274 0.626460 -22.938648 20.219494 -0.613008 3.243567 -2.685435 -6.972961 -5.813983 -3.379018 -0.161050 -5.430738 -8.858377 15.922039 3.711859 -2.571641 -0.255739 -5.194514 25.120539 -4.701950 -12.357313 3.951869 35.211552 -6.059922 -5.930709 -0.343482 7.588186 -1.153699 2.819707 -1.048533 2.006431 -14.104807 -0.384737
 0.505987 0.545693 -0.828302 -44.328518 -113.839317 23.107044 55.288708 41.841946 -12.036739 4.588202 21.345892 -0.373701 -6.749981 -27.811430 -30.072418 58.385311 12.612967 0.523953 -9.440951 -30.105370 26.548950 4.822417 17.650927 -62.974693 -0.267681 -14.523074 -0.495019 28.122187 17.865421 39.156071 19.232409 -37.825592 35.141659 -0.682457
 -0.922815 -0.853271 -0.068094 41.940426 -2.555007 -2.745611 -11.254516 -47.398396 -4.288325 15.524359 -15.057931 -0.381430 -11.450974 42.311573 7.117558 -37.021378 -6.808475 -0.920580 10.752753 -31.218325 -0.848242 17.114109 -6.797041 -22.589767 19.368816 38.286884 -0.246458 -3.594611 -23.863024 -10.578047 -24.203075 -0.488802 -33.242355 -0.137220
 -0.349209 -0.318557 -0.517569 -17.445425 -7.775060 -77.559120 30.305208 -0.736265 -31.939568 4.664222 -14.296424 -0.555778 15.109007 -69.546822 -8.219223 -29.632160 1.437301 -0.239088 21.920496 11.640744 -31.879391 -17.276243 -10.776281 21.069939 -29.345453 0.301235 -0.716903 -2.500365 -30.752048 -7.783344 45.534649 51.515244 24.702183 -0.799057
 0.153995 0.179351 -1.474329 20.236706 3.643268 -6.562379 31.692905 -20.677830 -11.339524 14.145454 -8.395993 -0.183447 29.692671 -26.415394 -71.188171 17.137957 23.587301 0.276598 4.168056 -54.758865 43.828796 -3.608094 5.619803 0.807709 11.202385 -24.124847 -0.042841 40.857849 3.796088 1.116061 5.549082 -7.625031 -31.837683 -0.058628
 -1.386742 -1.530034 1.666632 23.546457 33.805954 23.019249 -13.191972 -26.189037 -16.995825 28.634604 23.217903 -1.043839 -14.965589 -42.534252 -58.720737 -25.539852 -0.485329 -1.401977 19.533329 10.367948 -10.484823 -1.174854 41.554764 34.755657 -0.538375 -1.188755 -1.158650 11.013285 0.209162 -0.819024 -11.396079 -7.861588 7.885925 -1.144411
 -1.902016 -2.204793 1.035735 19.478783 -47.708813 -24.845772 23.755068 -33.479218 -3.006124 -43.938847 -19.477884 -1.124509 22.106918 -28.593906 -66.252304 -45.837540 8.942286 -2.014116 -75.830910 -7.986234 -30.254450 -30.807074 5.529693 13.048191 17.896191 12.804012 -1.437336 -35.892307 2.411171 -7.170958 14.402416 -37.688339 47.645462 -1.399929
 0.041453 -0.042554 1.481680 -14.145210 -64.679764 -5.921189 -76.131088 -41.225929 -41.758053 23.813042 26.674206 0.001932 -2.915674 2.016251 -56.587357 -1.580654 27.678873 0.081561 -17.834606 -17.613012 18.666729 13.325294 -3.555779 1.466487 7.977506 28.810066 -0.021784 -4.571572 0.835236 11.764119 53.278645 24.470987 73.761681 0.010234
 -0.678820 -0.440014 -0.237621 12.946108 0.339732 63.436096 25.493227 39.938534 1.730205 -58.567410 -18.260677 -0.667018 -40.862965 39.219437 87.736107 -23.821180 -7.634313 -0.554532 -24.724861 25.065435 3.823130 -5.413810 17.022795 -22.675005 -6.264975 16.748922 -0.872064 -19.419678 -5.077882 -6.056211 -19.758610 28.302559 48.858185 -0.820234
 -0.374718 -0.399582 1.710405 27.422644 18.984724 -4.719759 15.799616 44.161831 -17.140835 -13.627768 21.367260 -0.773719 -16.116747 16.732758 54.285721 -68.800774 25.641041 -0.268606 34.073696 14.371117 3.728996 31.335505 -29.605959 -44.424805 -17.371651 -59.776569 -1.020886 -11.434339 -25.343206 -6.235634 23.879738 -19.181341 66.892029 -1.157195
 -0.291245 -0.266232 -0.162482 -5.088048 9.977334 8.271421 -77.025551 -24.912426 38.424217 10.717103 -6.194674 -0.255977 -0.135151 -73.228363 -42.189430 30.504343 -21.043957 -0.190974 14.880219 6.939106 -38.309673 46.440552 22.205185 11.021279 -33.339085 36.485405 -0.413086 -62.057262 34.213112 -19.205406 21.571108 -2.107971 -3.849892 -0.486974
 -1.920857 -2.070116 1.860860 18.347307 -99.840294 -3.473191 -16.616909 -4.859613 -5.021673 45.636696 6.784642 -1.422180 -39.005249 -50.559315 -147.299683 -48.793343 39.595261 -2.035606 17.445944 22.335737 -6.276168 -9.983093 -51.479904 8.880296 5.058777 -64.374207 -2.159957 -33.129929 3.877743 0.029164 -28.877855 -34.167355 -20.178297 -2.238187
 -0.850307 -0.670038 2.508661 -17.849136 -14.180147 -6.611058 36.446804 -8.910269 1.406384 -20.612823 -15.138143 -0.665119 -0.324727 3.123383 70.089218 39.081799 17.620348 -0.889817 13.127586 12.741696 -6.078735 31.324930 20.170893 36.959667 -6.194345 -30.227770 -0.829489 -1.597718 3.901590 6.389337 -66.561180 -53.554363 25.356556 -0.861938
 -0.065777 -0.045900 -0.437374 10.565177 54.005512 -21.237247 -17.137096 -17.389496 4.216246 1.215682 3.989246 0.098340 45.997173 -7.585531 51.834587 22.366547 -11.069409 -0.068405 -23.617729 0.190006 29.369083 -2.301378 10.204046 -53.689892 -1.705786 -0.583773 0.306055 23.091482 12.894678 -30.731604 28.829979 17.045813 1.794684 0.401063
 -0.934446 -0.941259 -0.968581 -20.074406 -26.324251 -14.753269 -19.214735 -21.987253 -14.674429 73.733109 4.902051 -0.540195 7.632026 13.637460 -3.751859 -39.039703 -5.965792 -0.925720 26.958683 35.039501 -29.486856 -40.410606 4.816805 4.130346 -15.353621 -70.865768 -0.480032 69.401695 12.057651 -6.910476 -18.611706 25.361898 -19.342880 -0.400589
 -1.305076 -1.492425 -3.256646 -17.823618 -6.928007 -1.291891 -0.576408 -32.421890 -6.235868 29.122932 -16.960070 -1.365479 14.383148 -12.293111 48.875530 72.978287 -24.168287 -1.284393 -23.218309 79.152115 -27.985882 -25.180298 5.235023 -9.217096 8.050653 5.549423 -1.541891 -1.739854 -17.349939 0.515382 -14.729103 23.310005 60.973892 -1.620146
 -0.614816 -0.734327 -2.469762 17.610979 27.180298 -31.175463 4.413055 -9.131284 16.270720 39.723476 14.893065 -0.826748 63.992256 24.568449 25.573931 22.056044 -0.931862 -0.567888 -27.740187 8.532699 8.485286 -19.109655 7.692119 -77.146767 0.508880 -21.818886 -0.931625 33.762726 -30.249659 -23.798428 -19.126829 -15.455366 15.894162 -0.982659
 -0.661835 -0.504673 -0.187611 8.762278 38.873936 25.617903 -15.742193 -13.012053 -11.819064 19.732656 -26.083143 -0.447621 23.584604 44.850136 33.299206 -42.144047 54.369110 -0.743691 29.800793 -19.241774 -16.340466 -39.033535 -1.303067 -22.244699 -24.230120 1.857102 -0.598994 4.399095 -27.557358 -11.856026 63.124664 5.276589 55.099564 -0.607537
 -0.062183 -0.344053 4.110653 68.149147 24.189388 -20.486691 49.645958 -4.601836 12.528936 -27.624273 14.062609 0.385689 -5.341473 0.709491 43.948360 -4.498198 -0.825806 -0.115605 -84.574173 -2.289001 -63.681110 0.353183 1.837022 50.556442 8.475019 6.934739 0.531128 9.543329 -36.444183 21.380014 -3.424226 -44.165390 24.421404 0.639406
 -1.168057 -1.245416 -2.077842 26.343605 36.618107 36.849098 -1.756369 -75.271088 -5.333981 -25.201426 4.309462 -0.744039 25.947525 2.451043 40.391449 -33.784405 -0.489988 -1.241722 -43.611149 30.039116 0.412452 14.320936 -25.343966 0.585687 -30.095324 -6.700665 -0.789462 -3.969273 10.324653 39.360264 -3.990481 4.909226 72.433159 -0.748184
 -0.536471 -0.684273 3.062075 -32.334377 19.262209 -10.160133 -28.848633 19.357807 -24.507782 3.123288 -16.717279 -0.344107 8.319086 -19.601555 -66.517265 -1.965722 -30.748135 -0.499233 10.608816 -6.223620 9.401094 -3.258065 -8.837623 2.209457 23.929846 5.241800 -0.682764 -29.479811 8.315881 -5.148741 36.224934 16.818703 -8.970731 -0.759976
 -0.612424 -0.739242 -1.352661 -0.990229 -75.028267 26.439020 84.167007 15.003021 -6.708599 -73.284798 11.106454 -0.427838 -32.631054 13.700944 -53.743729 1.890500 -21.101330 -0.847009 15.706446 30.701134 35.322063 5.187035 2.438179 27.516848 16.519283 -6.725657 -0.642891 -1.106354 -26.915794 46.864975 -48.414993 47.616623 -27.502100 -0.685521
 -1.255571 -1.455417 -3.227693 -31.291847 11.510468 39.164116 22.958313 -8.385526 3.787376 -16.642521 -29.779215 -0.985405 30.996986 -13.436495 -21.560743 -26.200752 -20.782438 -1.216036 -10.796831 39.468719 8.301227 17.109732 -28.691801 62.520752 24.476292 -17.905487 -1.143751 25.283768 -25.864981 -1.448587 -8.422244 -36.857731 8.087117 -1.170895
 -0.910328 -1.149885 1.793033 -15.589090 19.472481 -23.936619 -1.594609 24.376926 -9.510756 -13.836090 -31.216988 -0.162210 -20.745493 5.299583 17.321304 -0.760373 -31.861231 -1.018223 -31.210930 -28.527700 -66.051544 -5.672827 -36.901157 -38.806931 21.049599 7.464996 -0.321044 3.748669 28.408449 -13.465030 -33.575653 2.847525 39.319725 -0.314930
 -1.066717 -1.363956 2.222782 23.840712 36.710182 12.189201 -1.728015 28.929712 -16.164616 -3.180128 -15.366223 -0.430022 10.754519 27.255646 10.776774 -14.442627 -29.567987 -1.181573 -30.549725 -59.278152 -24.210686 -33.944088 -20.060530 -9.312658 16.497423 19.357210 -0.583326 35.958641 25.466564 32.531700 -3.575680 8.233545 -3.693920 -0.577965
 -1.686695 -1.821837 -1.106704 -5.077249 -55.524376 6.517133 -25.543459 39.248444 19.413446 28.630735 -39.936844 -1.509836 10.589865 -27.120354 -31.181313 75.846466 7.022942 -1.671878 -15.013808 48.803947 -17.284798 -11.757790 -4.163239 9.537434 8.557628 -4.373876 -1.651177 -52.762074 -4.994070 -29.825802 -18.328011 -25.462267 10.232958 -1.667022
 -0.564910 -0.664920 -1.678282 -22.409248 64.729897 24.704765 -49.858654 81.998108 34.814621 -9.357417 -4.407696 -0.859139 -23.289099 13.649302 56.318188 -3.014854 -5.287819 -0.511318 32.862961 30.265661 18.403490 -18.194695 -12.394844 -10.507142 16.110462 4.403888 -0.833541 18.988564 20.616638 23.460066 -16.670584 13.582471 38.415974 -0.827874
 -0.557994 -0.931262 -2.144590 -38.143482 36.483952 -20.029022 -15.062975 -45.400581 -40.803677 -30.434862 42.595535 -0.853932 -22.112371 -14.854133 -31.140394 7.360922 17.345926 -0.565310 18.932058 6.478968 35.298653 -34.738449 -31.850574 -10.925062 -9.999864 36.269848 -1.039580 43.008369 -13.879451 12.989066 -40.784191 28.418636 -9.905642 -1.114555
 0.184198 -0.033134 -3.827287 9.938460 -5.070553 12.884799 45.286972 -3.355908 -33.368889 24.371653 -22.961645 0.246997 -13.521297 -26.500643 6.292906 14.108048 12.302523 0.240492 -15.031909 29.049212 -42.792583 -3.158038 -31.311644 11.155504 8.955422 -34.824619 0.225222 39.848587 0.901529 2.687259 -19.757006 -30.968109 -35.673206 0.189466
 -1.370297 -1.809852 2.149910 -48.710102 19.790728 -77.787682 21.395683 3.482783 -21.851591 37.909687 5.204194 -0.706031 -54.347095 -39.845772 71.766266 -9.692292 -18.906197 -1.474458 -26.545721 -34.038334 0.481971 46.339359 -23.378422 -3.017678 5.691543 -22.038948 -1.038796 25.213339 40.243404 -14.644668 -9.271326 -65.643356 -2.982054 -1.063680
 -0.185642 0.172682 -1.704731 -45.831459 -9.875503 49.998482 19.904411 -67.287262 -22.089312 2.661209 -9.678329 -0.365981 -1.914304 -13.822613 14.609843 -42.543434 10.733970 -0.146897 26.990932 -69.836578 -26.763229 -16.248714 26.763340 -14.855155 -7.412777 -29.741743 -0.465843 -29.390476 -23.536329 -41.009983 -15.264883 -47.300808 49.599316 -0.638011
 -0.155494 -0.325936 3.483012 16.030638 -5.294281 -18.012257 -35.568848 1.315226 22.681417 3.185535 40.232262 -0.269720 -11.222119 1.827263 -22.402361 40.909790 -19.907269 -0.202985 -10.552130 -40.163528 23.451355 -0.569580 14.632113 3.752072 -0.238386 15.984114 -0.462224 -14.328239 1.194199 20.249632 -34.866264 44.499252 -3.761222 -0.513857
 -1.279494 -1.576360 -1.204163 55.383919 -105.378868 -51.052036 21.065811 -5.535244 7.209295 -12.618652 -13.005641 -0.974687 -4.096721 1.925710 66.525162 -47.782681 -7.616276 -1.303794 1.996826 -0.437202 -38.830898 24.498341 24.546633 -26.623711 1.477322 -16.694962 -1.168954 -28.537960 27.313974 42.394001 -3.184040 -36.428608 -13.264533 -1.164693
 -1.527501 -2.219033 -1.928716 -35.619350 -11.322203 -49.948433 3.994889 13.832420 -19.076538 -62.887989 -17.391598 -1.585998 18.633970 -8.433981 -33.500076 -36.103519 1.066506 -1.585533 -16.024488 32.878151 -27.495327 4.313303 -4.199642 29.357515 -5.989800 -15.534830 -2.146975 -63.953651 -54.209347 -27.600960 5.935193 -11.121736 -4.658891 -2.313521
 -1.446360 -2.042393 -1.157547 38.451252 -28.814146 -13.650013 6.823994 21.624712 20.288912 -46.753689 36.721981 -1.592185 70.424156 25.203432 -0.232699 65.980217 -22.895960 -1.516502 6.792797 -3.536132 26.293428 -27.108927 7.309582 10.848139 -4.953085 20.587320 -2.128085 -5.941629 -14.946933 -14.061805 -3.957922 -53.312679 8.021676 -2.297824
 -1.711420 -1.752456 -0.542029 -29.758261 85.701988 27.359898 -28.239916 64.841103 27.622616 -2.879948 13.644888 -1.520664 -15.007664 -20.920937 -51.083218 25.519247 -48.640408 -1.712825 12.163087 16.564932 31.162794 -19.703217 9.861849 -47.010921 -41.695503 8.622370 -1.912904 -22.497595 -27.820110 -10.481440 22.739983 -11.649844 5.374425 -2.013062
 -1.277593 -1.322165 -0.710061 -24.201862 -11.043526 13.689922 -27.806402 0.067138 -31.411909 -43.691540 -16.199080 -0.939345 21.833540 25.116070 -12.241274 -19.961111 -0.816512 -1.317405 26.714628 -16.376148 20.766172 28.239622 28.221287 -34.574287 -1.197934 -6.741597 -1.196444 -29.787527 -13.761616 -38.562416 -29.109306 -2.436102 19.553720 -1.228396
 -0.401252 -0.478290 0.292212 -65.201492 -7.676064 7.168768 9.008162 5.807953 77.206894 15.804759 -39.569473 -0.068133 -60.323372 10.710847 20.879797 -25.797297 15.347852 -0.402324 -8.563726 7.918845 -24.824387 33.592617 -24.218889 94.180611 27.536469 26.752481 -0.099522 2.969711 16.241869 -66.201248 -24.531939 -26.713894 59.819969 -0.007360
 -1.427296 -1.508537 -4.319549 -18.305923 7.490719 -23.200224 -32.810699 -21.625202 -13.729245 31.719126 17.682547 -1.053694 -4.398209 -3.671771 13.779094 -24.549643 25.832365 -1.389726 -5.957118 3.165075 -14.177073 -20.235085 -51.436165 11.928760 -18.936813 -0.769493 -1.323611 -7.014275 -0.614105 40.978191 53.521172 20.474182 -27.485586 -1.258249
 -0.591480 -1.357769 -0.615559 18.870636 14.184666 -17.504814 10.845387 2.531969 31.261555 21.678219 -11.882323 -0.930038 45.753895 -27.239567 -34.349327 -36.747326 -30.444723 -0.538848 15.445118 75.134056 5.094237 -32.283638 -19.542007 20.016800 -23.430239 41.112316 -1.130728 -11.641648 -14.129056 -2.755802 -57.863617 18.459797 3.278502 -1.206530
 -0.902151 -0.735416 -0.186353 34.377827 -20.746284 8.214749 -108.401848 22.177761 20.494999 6.397482 5.155774 -0.294340 -35.070450 0.283509 -46.106846 70.645332 4.755594 -0.964164 0.313827 -68.596161 -0.930698 12.167116 3.148415 11.238225 25.294489 -34.940357 -0.461817 -31.830996 0.822448 -21.342031 0.095440 55.262566 -24.996296 -0.502530
 0.740854 0.205864 -1.360108 -2.402570 1.677762 -120.187798 -42.129528 -33.886993 8.853419 -7.571710 48.371376 0.221124 21.300600 -22.673506 5.292023 59.888702 -45.230183 0.834459 34.848434 -42.091717 22.813509 -31.740452 -8.027670 -3.685421 39.465378 -9.049198 0.295522 22.023449 32.438942 46.854710 -27.220278 -18.719488 3.823230 0.340729
 -1.231121 -1.224861 -1.120434 23.294531 -25.904892 29.085575 -5.363616 9.198796 -28.043259 58.761162 2.812439 -1.188358 -18.828207 12.340178 20.941965 -13.008557 -10.941686 -1.270373 -51.805046 -40.993431 38.838741 19.264505 12.406825 -10.991381 -19.632950 -28.266745 -1.701517 -4.344033 -42.797779 15.845799 6.598579 -18.976583 33.286617 -1.905600
 -4.515298 -4.493469 -3.137271 -26.464064 -33.809612 5.070713 21.159695 -19.478451 -22.627575 2.193716 -9.297563 -4.327804 -22.304937 2.749273 7.297983 4.535301 -6.079636 -4.521039 -7.519897 -6.011847 2.167066 -6.429117 6.264845 -5.385797 1.240659 9.876122 -4.677263 18.595375 -13.316620 13.467785 -12.377547 -20.601994 -29.356386 -4.804756
 1.075759 1.316870
 0.473435 1.601758
 11.373687 -11.362874
 -103.175667 103.172112
 63.189457 -63.185913
 -86.885674 86.879753
 -58.104855 58.101807
 -87.293900 87.285820
 -67.082260 67.075661
 -70.390236 70.385452
 -78.220016 78.215454
 1.559596 -0.445855
 -67.641022 67.636856
 -81.174217 81.154388
 85.468399 -85.469872
 -83.891289 83.887947
 -65.746094 65.742447
 0.765873 1.449873
 -70.185028 70.172318
 51.485420 -51.479218
 -67.160866 67.157677
 -62.928413 62.925400
 -63.276329 63.255272
 125.359001 -125.357780
 -41.717972 41.712357
 -63.670506 63.664612
 0.458369 0.113412
 -46.534992 46.527107
 -65.606804 65.598549
 -66.361900 66.364441
 -90.986351 90.979134
 95.653320 -95.648659
 -76.114197 76.127487
 0.160279 0.051443
 136.593170 -136.636307
 -1.301793 -1.062350 -3.667295 -34.601303 4.332516 1.564556 -3.517261 31.068850 15.207629 -6.026770 -14.064956 -0.963159 -9.557261 24.505640 -3.655473 -51.828793 22.773695 -1.283583 18.377279 42.482330 7.635724 -28.447992 2.339878 54.602890 -46.791924 -30.502113 -1.305799 -3.922197 -4.910227 -9.137257 16.333813 77.615875 -12.384066 -1.379478
 -1.106697 -0.962690 -5.981254 -42.639412 -30.884600 3.116793 17.256567 8.332862 35.140457 -20.153355 5.033712 -0.830268 16.394703 5.293262 -41.346287 -3.157187 20.319237 -1.080060 8.268716 -29.674568 39.573502 -30.414783 -1.187460 25.706182 -20.048243 52.645962 -0.950208 -35.834358 11.420991 9.508260 45.772320 62.483128 10.453482 -0.961295
 -0.868571 -0.997561 3.074558 -30.517134 44.770245 -13.967325 15.122742 -17.121786 -10.042523 11.252790 -14.779124 -1.087269 33.038486 57.188801 -2.772298 -4.537159 11.465582 -0.861940 63.669979 -36.837158 -25.760117 -26.267664 8.528101 -11.094615 -54.517509 11.502037 -1.282615 40.599571 11.146779 -11.629659 40.350559 -1.622163 9.832157 -1.388816
 -0.714007 -0.990263 5.572918 -54.266552 -7.781919 -11.565914 58.924515 4.521934 -18.231104 48.566113 14.279907 -0.848052 12.374687 32.614113 33.878418 -39.500214 11.192966 -0.683607 -6.172317 -71.627831 28.499565 -8.480086 23.099459 36.529018 22.649965 12.058085 -1.058932 7.086678 12.288526 -6.458267 10.252999 43.470669 -26.176054 -1.170973
 -0.338953 -0.933864 8.187776 -64.373253 -61.770554 -9.536792 -6.789204 -9.594861 58.008640 -17.723799 -16.438385 -0.411107 24.215296 -43.595032 -14.891943 -44.309826 -40.427986 -0.267467 10.652494 -37.795979 -15.072752 -8.123620 -11.082775 12.799605 33.323799 14.896482 -0.668694 13.943237 -31.197163 -38.041962 -18.713747 29.571249 -13.959212 -0.743523
 -0.268419 -0.284922 7.130578 18.446194 -34.278011 18.137384 -0.405581 15.871011 13.606055 -0.836035 3.377777 -0.273853 -34.184998 13.145544 -8.311815 11.323541 -31.386080 -0.206280 -54.343349 25.162048 39.926399 1.398552 27.785034 -0.027389 -14.848768 -12.004990 -0.403772 18.721136 11.395047 -21.602566 38.117142 45.082996 -38.657696 -0.363531
 -0.817800 -0.692364 -0.944513 7.603790 -9.681674 37.249493 -60.209244 -68.691154 63.202908 23.479988 9.832057 -0.235297 -38.732025 24.970865 63.104515 -11.591973 8.758044 -0.689802 -30.067186 41.092739 27.679499 -10.283830 -26.354057 7.707199 2.273916 -56.712296 -0.271356 -1.924073 13.978178 42.933170 3.243186 3.196882 17.172325 -0.169895
 1.484657 1.148127 0.793031 -1.611289 9.158374 12.386757 -14.441461 20.634701 -4.873427 -39.764061 53.398438 0.212926 -7.214081 3.065919 8.498492 42.769108 7.033856 1.543037 18.941727 39.537224 -22.312819 27.545456 6.921478 21.341002 23.195948 -50.485680 0.132742 -51.274620 -44.851841 32.664463 -27.594109 8.869256 -2.485408 0.009743
 0.313462 0.302975 5.030809 50.769821 49.384533 -20.465551 69.112785 35.269817 8.017662 -43.138256 18.612007 0.786791 26.169355 -29.004696 4.216599 -1.386122 12.785686 0.411140 -45.755119 24.508745 -34.749516 32.203064 17.407358 -25.306452 21.077776 -19.911480 0.869520 20.875505 5.937747 1.611177 -10.839718 37.104637 44.336720 0.960593
 -1.164839 -1.459844 1.848684 54.042210 -5.751397 31.032932 -19.197983 8.273449 -52.863182 -22.076912 -49.377190 -0.968195 36.029739 -15.012169 -17.275522 7.137369 -15.785663 -1.247621 -25.883804 57.658672 33.045624 49.381069 -37.386227 9.682297 -6.843199 -39.993683 -1.370224 -42.922070 -29.459969 42.417931 0.177671 -29.689667 31.972126 -1.555650
 -0.995640 -0.780063 2.478066 -14.762869 106.365082 1.507781 23.552141 -66.334831 6.635923 -14.900640 -32.179592 -0.594511 -14.225957 -16.080233 43.396046 20.893860 -20.803659 -0.936211 1.677161 48.606201 -67.447502 -21.572279 -21.102867 15.357921 2.616522 -2.082901 -0.858418 4.593665 -15.450669 -5.591901 50.344341 -47.014072 5.854123 -0.812861
 0.302776 0.593504 2.805752 22.688330 67.287949 -15.504374 46.502422 -5.088787 24.659996 -11.976555 1.335521 0.157144 31.879789 -4.539567 -41.714813 24.413975 1.615281 0.427723 22.125725 -22.931187 -3.070934 -21.527954 6.645060 -6.653461 20.064842 38.019905 0.282049 20.742474 -4.516595 -38.666492 18.525242 -53.715126 0.330724 0.358908
 -1.126852 -0.943689 0.771967 0.772453 81.079277 4.021398 45.964405 11.523393 -8.393041 48.228191 -1.631019 -1.091114 -13.487016 13.751222 1.100045 51.718906 14.843092 -1.210040 -14.652644 32.857166 -8.985030 -14.578339 -0.718197 26.485447 23.010202 -18.370136 -1.281171 -50.269043 -3.594696 43.387760 -19.867920 -43.476700 -16.300606 -1.360877
 -0.493123 -0.451246 -0.101635 8.731625 -15.960045 23.038637 10.579325 4.513910 12.130738 -29.165319 -10.680813 -0.406000 -14.795853 -5.512941 16.313814 1.421516 -17.233927 -0.550438 13.738832 21.206394 -14.483916 15.418351 -9.322152 -83.452774 23.013338 8.286676 -0.342313 -30.676325 18.219891 80.263000 -14.651941 -10.394958 -24.191296 -0.348974
 -0.502519 -0.946932 -3.633777 31.917088 52.592819 -45.771339 29.236532 -4.820266 -21.160097 -15.703868 24.242725 -0.429857 12.814174 -57.996063 46.494579 -14.019958 -15.339051 -0.554652 -36.130268 -1.874565 -6.524989 -21.325279 -56.309311 12.985785 22.909328 -18.885265 -0.587085 -12.830109 -23.782911 38.529263 14.928203 -4.573845 -13.938038 -0.704464
 -2.023426 -2.449194 2.851979 -71.252769 -36.416218 -7.154137 -27.711540 16.140509 -38.041801 -28.607853 -22.835899 -1.174456 3.098937 10.067099 -48.366573 -4.777522 -16.774471 -2.141941 -62.805779 -40.233398 52.564964 29.728498 -15.435401 12.524593 6.467454 -43.020348 -1.482717 -22.175007 15.628704 -9.852418 -32.237362 -26.323599 8.303896 -1.464911
 -0.885686 -0.916438 -3.899630 18.346563 12.008914 -0.483124 55.786270 -93.728180 -20.245256 9.600338 -21.609655 -0.571293 -39.943005 -68.348846 78.822083 69.757332 -46.846947 -0.845063 40.146679 -36.989185 -16.910997 -20.380402 -22.986124 -37.366676 1.976563 12.137302 -0.792336 50.407108 -21.435909 24.353411 55.437115 -6.227398 -30.511736 -0.811396
 -0.519439 -0.891312 3.515115 3.999773 13.716600 -21.132317 -31.189116 -53.963505 15.675083 -6.581677 13.881093 -0.715866 30.013903 6.381890 10.873652 80.799919 56.907551 -0.627214 15.343763 -31.500925 -35.782063 10.234478 8.748039 -48.046070 -9.314246 -42.173317 -0.898289 -5.316153 20.367685 13.039638 -33.663639 16.690073 2.451645 -1.078857
 0.232936 0.329702 0.720038 26.693733 -68.329453 50.146854 -58.982441 20.004723 -3.564924 -4.411916 1.587306 0.456973 1.157789 63.009480 -31.355265 -40.752922 1.093271 0.274862 3.659090 -2.328380 -55.185555 25.910818 -36.796875 20.006920 29.610630 -23.926973 0.430009 -30.013134 18.430296 34.980824 -41.166138 32.250858 24.550272 0.444760
 -1.116480 -0.967562 0.505379 28.786047 0.811343 5.587747 -5.740477 10.835505 0.174088 3.650094 13.918691 -0.870332 15.746298 49.797535 -16.775713 3.543188 3.480339 -1.251161 -24.263260 -46.383564 6.902298 -23.281437 17.488987 -12.938162 12.580673 -8.249262 -1.118614 -28.453920 12.079582 -33.704765 0.099855 -9.291926 14.156884 -1.203194
 -1.085223 -0.925761 2.222773 -45.532497 6.694739 -4.245573 -11.181862 46.957111 -18.148977 0.667929 0.016814 -0.680546 -53.696949 28.161379 36.137573 -38.946209 -0.151002 -1.169864 -11.153802 24.877426 -82.865784 -22.538515 -8.237775 13.875360 -26.333458 -6.067807 -0.865585 -0.676960 -15.744814 -12.609381 -47.389709 29.560913 32.546688 -0.841801
 -0.463159 -0.245799 1.854734 24.709705 -62.725391 4.926616 37.198009 17.236422 -7.253203 27.729259 26.041782 -0.412072 -17.205828 4.653921 -55.346428 -17.344086 -4.903826 -0.574965 35.180313 -28.118206 -3.632257 -19.363869 14.695131 9.997254 -32.754982 20.826408 -0.388452 16.599836 -11.371316 -3.356749 1.431550 38.206692 -3.247782 -0.380916
 -1.821549 -2.066180 -4.183467 -2.284732 -38.635799 -7.986448 -10.153979 25.972046 -20.326990 -20.602713 20.933538 -1.765455 -29.396236 -0.120301 26.203634 -4.578115 -17.982880 -1.881792 -0.771527 -48.582935 7.892828 -25.936539 -14.442897 11.928593 -41.698067 -42.402897 -2.080686 28.997528 -1.000321 21.024166 0.247796 -26.438528 -28.381931 -2.233991
 -0.610256 -0.854279 -2.993033 -2.587923 30.453865 -24.082710 -5.950421 51.942539 3.998912 -27.287031 23.068027 -0.923436 -2.886768 -5.089744 7.758303 3.561018 10.223647 -0.579178 31.674362 -58.671955 14.941803 15.729796 3.303479 0.242352 -51.663540 -16.312586 -1.088656 -20.749657 -16.309101 36.523743 -35.054607 -42.672276 -34.593079 -1.219002
 0.090770 -0.409006 -4.689817 -0.951682 -18.981728 -1.671906 4.808697 -21.988176 -45.458614 -8.931842 -7.460101 -0.098646 -21.197309 -31.963238 -29.189724 -34.639343 13.998551 0.161168 7.439331 4.064598 -51.496998 51.984474 6.524945 8.802042 18.125711 14.160567 -0.020180 -7.059396 -17.530813 -17.039946 -20.452465 0.415231 -4.744175 -0.025109
 -0.008163 0.147402 -0.262031 29.033075 -3.337590 2.165787 -33.543091 22.739233 -2.012019 -50.097511 16.041887 0.204685 -5.889908 -30.376610 -33.206173 -19.777054 8.247579 0.005267 -14.884753 50.804253 35.583817 44.639698 24.461838 -0.102319 -33.896378 14.210049 0.359554 -0.286116 44.374054 -30.456430 -17.101191 -6.305816 13.055973 0.372213
 -0.800700 -0.565437 2.046406 -48.683640 76.032028 -18.609535 -12.281367 3.061896 -6.660386 -8.558427 -6.252368 -0.394098 -32.276443 18.217716 55.976418 -64.295509 2.016586 -0.808167 52.674801 -19.467485 -5.652935 -14.195647 4.680836 -80.158775 8.452886 73.662270 -0.215134 31.586906 11.421848 -3.446275 -27.273872 -47.768635 -16.418480 -0.012923
 1.098143 0.837962 -3.184571 -19.713045 49.245316 -6.033355 -18.206829 -26.935659 10.144406 18.386889 7.790466 0.282763 -28.606493 -36.169708 -4.428625 40.898956 -2.788676 1.334675 3.941089 -20.864765 -87.884949 24.355494 -1.771731 -48.266567 13.066341 33.340420 0.237733 -13.847289 -9.646004 -9.072951 -7.924445 8.672810 26.429024 0.120497
 -0.404377 -0.255550 1.286519 41.893406 29.780703 -6.636821 24.884335 -58.377071 -55.738667 46.947060 26.837606 -0.350493 -15.686189 13.168774 -55.547783 -2.375308 15.598962 -0.397925 3.434685 10.221508 -13.282439 28.897923 3.314767 10.155168 1.217139 34.505489 -0.216078 -15.628381 52.733265 -5.580972 5.342851 7.609937 48.378941 -0.109818
 -1.473655 -1.793811 -3.654016 -37.726524 -33.715675 9.534294 53.373978 -14.925861 21.701527 3.741999 -32.745529 -1.129392 -1.601080 30.737560 0.334537 18.897192 8.909534 -1.505612 9.845469 -5.962591 -42.068066 6.894871 -25.175249 -78.107719 -5.236505 -18.605333 -1.378351 -4.973949 22.416861 -80.889534 -16.624548 39.300575 -9.695207 -1.462960
 -0.827286 -0.924619 3.104489 -8.648502 74.842842 12.288116 -0.536666 29.275356 11.146095 -31.039843 -19.516790 -0.156644 4.798749 -40.371502 -9.572065 -49.411873 -5.003903 -0.956602 -2.567071 -18.211437 15.572204 -19.469864 -14.207899 -13.773748 13.702632 -2.196769 -0.276275 25.097038 8.690992 -13.477801 -6.444930 -6.353243 -51.754749 -0.245180
 -0.879670 -0.941844 2.454514 62.880615 -20.596622 -21.090302 -32.283134 39.318703 67.368828 -42.658974 -30.949516 -0.241174 20.069860 -2.891654 5.454110 28.854166 -25.089710 -1.010274 11.132223 -8.135487 21.625856 -41.152748 5.722534 1.294976 -31.011282 -1.043675 -0.258105 5.507334 20.080505 -12.097538 51.518711 32.694756 -17.998421 -0.205802
 -0.924233 -0.778656 -3.886937 10.016201 18.614683 14.417439 22.625364 1.103487 54.336937 -14.208652 0.361156 -1.420960 43.205669 -11.982273 -67.487984 7.436909 16.647692 -0.829151 -1.371774 -12.970771 36.265621 10.084586 0.051219 -70.891441 -17.031126 -2.818600 -1.569576 -16.258226 -23.888493 52.117096 1.509528 -3.533295 -3.688676 -1.639472
 -1.233182 -1.104428 -1.482999 4.362543 -61.978668 17.554798 -53.964325 -9.404954 21.826517 -21.278597 5.021693 -1.335630 -10.122622 -19.820303 37.276459 -29.670420 -0.933880 -1.150597 -30.488371 21.461561 5.400525 11.964982 -8.153447 16.448067 23.016912 -33.154064 -1.526611 0.207631 24.893852 14.273140 58.976719 12.352157 -42.346180 -1.536180
 -0.975883 -1.020591 -1.488603 -2.719536 13.958261 -72.535576 -7.034588 -11.063176 4.448422 33.588089 20.643492 -1.088260 -33.485222 9.300851 16.848646 -46.975918 -9.006349 -0.920889 -7.646707 -37.843403 -6.936921 -19.750942 -3.416680 -35.181923 -21.045166 14.349835 -1.369296 -53.699577 -14.224443 -14.024391 81.512245 -4.401626 6.351161 -1.414998
 0.694535 -0.020614 2.279708 -41.349670 -49.806770 -42.637020 -22.237770 -56.714737 0.309359 -53.231213 -2.123755 0.668809 -36.254345 -37.317158 -40.269573 -57.713264 -15.220938 0.825442 -55.747787 -41.505985 86.240891 26.815870 -49.065166 5.983109 53.587044 -10.779680 0.847058 14.163306 -27.656849 -26.564880 15.869199 -35.076782 0.637725 0.890029
 -1.216451 -1.591604 -0.173939 -6.301992 -19.434942 17.523050 15.171996 -0.818852 -75.431725 -43.105968 6.164269 -0.636120 -40.924366 23.846382 32.865025 -14.847702 11.039700 -1.440954 -6.984215 22.730021 -36.381424 -39.995865 19.164534 -34.886154 -3.701161 45.985703 -0.689377 -18.754906 3.759021 9.768348 33.859108 -40.321377 -25.912001 -0.665912
 -0.434566 -0.163976 -3.271811 28.926136 -16.536325 -21.678221 -14.191192 -6.910178 -14.589122 37.383465 14.513350 -1.014827 15.146256 -16.652052 -15.415083 -12.711450 -8.623979 -0.354895 -17.965244 -38.809143 -48.525539 -38.294392 11.795691 5.912257 -36.246853 24.043821 -1.397224 -25.731815 -23.052588 23.431795 -28.668419 -23.956503 -50.206287 -1.594226
 -0.509674 -1.103937 1.308290 33.608730 -3.529911 -21.308884 5.466245 -1.898017 -4.209570 -12.404867 -25.993471 -0.091780 -18.467096 1.222740 17.239462 48.069290 39.705868 -0.598506 14.938614 18.346626 31.733414 -10.197909 14.545487 -0.997274 17.993361 -41.128113 -0.038569 6.823958 55.583778 0.240778 -36.643185 24.132589 18.142157 0.068183
 -1.063929 -1.181640 -3.737503 4.755097 29.928276 -18.867613 17.195724 9.432015 7.994513 0.883901 -54.636028 -1.091264 4.402864 30.853048 -4.793785 -9.911464 -28.828938 -1.101558 30.504427 43.756477 29.651480 57.787468 17.687483 74.073936 -24.003317 16.549654 -1.337697 -20.339916 -24.112919 26.347517 -42.166641 47.216011 -2.029136 -1.362225
 -0.411998 -0.835829 -1.285684 -14.462156 37.680546 -7.766815 -33.064816 -31.623770 -11.665997 -22.001125 5.119014 -0.480890 -33.400169 -14.682227 87.464256 -0.042496 -10.075966 -0.432457 -16.281490 38.626957 -6.636595 -6.809340 -2.862639 75.277458 9.426733 12.454822 -0.637761 3.883244 -5.999494 -41.100361 -22.388685 35.472408 -46.642551 -0.652786
 -0.861402 -1.097064 -0.525230 -27.872934 28.979946 -3.569262 -10.608200 -17.389896 -12.839039 -14.943989 -0.593568 -0.842247 -21.615759 -14.661066 53.026554 4.275962 -7.130665 -0.885930 -12.633590 37.184402 -6.429152 -13.642074 2.392662 60.498653 -0.637895 1.421972 -1.096033 9.316918 -4.297112 -15.260981 -11.684281 15.588295 -34.242897 -1.138763
 -1.264930 -1.102868 0.173523 -20.284702 -32.674412 8.629763 31.224455 0.529989 -12.278069 9.417377 -6.888594 -1.179742 -3.443740 5.057149 -20.600229 8.098105 0.810454 -1.271731 0.420822 -9.345055 5.043430 -4.050916 8.903232 -18.641315 -2.878065 1.508713 -1.359500 16.532248 -4.938060 27.814526 1.540249 -25.416935 -4.933235 -1.423950
 -1.261036 -1.068835 1.314630 -12.678621 24.852728 -0.607546 14.137307 -11.359034 -7.710936 6.980641 -18.058729 -0.763631 3.898842 11.857189 -14.014275 -14.175133 -3.598539 -1.281946 4.193638 13.729957 -8.287197 -12.747841 3.927962 18.280008 -9.017561 -0.564167 -0.951382 7.271924 -10.992426 19.107777 -1.974751 -12.458251 -17.889423 -0.961094
 -0.110320 -0.031236 0.399438 -7.575516 -25.329470 6.079803 17.741716 0.960020 -5.949698 6.423153 -1.562148 -0.123921 -2.395830 4.081182 -11.222961 6.269305 1.488463 -0.112472 0.861222 -10.082916 5.217893 1.193459 5.158018 -16.804857 1.106058 3.355966 -0.183869 9.456782 -1.787334 14.946808 0.981876 -14.087725 -0.402548 -0.214615
 -0.202760 -0.807493 -2.682817 -9.952621 8.810758 -5.485835 -40.501766 -37.248898 -14.433000 -26.444801 15.962573 -0.588030 -48.588799 -19.424513 112.222031 9.981936 -10.217395 -0.212774 -22.073381 26.511221 1.087958 3.188656 -3.760358 62.398640 21.095577 22.434498 -0.680379 5.918655 -4.223890 -56.043983 -29.104164 42.694260 -50.254879 -0.702863
 0.459346 0.154865 -2.961251 1.344336 -107.844032 14.673512 9.306767 -4.653820 -12.790169 -1.371537 26.286152 -0.387862 -36.476391 -7.632745 36.880398 35.361832 3.398262 0.488662 -12.145794 -45.960751 27.105623 26.693275 5.012840 -55.935795 28.915213 26.297897 -0.282627 16.636808 4.346981 -13.259691 -11.666872 -5.150234 -1.430764 -0.350344
 -0.236203 -0.275274 0.626639 -22.934910 20.221651 -0.613008 3.243405 -2.685435 -6.970373 -5.813977 -3.379029 -0.161052 -5.430728 -8.858379 15.922041 3.711863 -2.571639 -0.255738 -5.193344 25.120579 -4.701926 -12.357315 3.951869 35.211552 -6.059923 -5.930710 -0.343482 7.588916 -1.153854 2.819708 -1.048533 2.005285 -14.099293 -0.384737
 0.505988 0.545693 -0.827996 -44.325459 -113.836548 23.107040 55.288502 41.841938 -12.035837 4.588207 21.345865 -0.373702 -6.749977 -27.811434 -30.072414 58.385319 12.612968 0.523953 -9.439992 -30.105280 26.548973 4.822416 17.650923 -62.974689 -0.267682 -14.523076 -0.495019 28.122641 17.865211 39.156078 19.232410 -37.826321 35.146179 -0.682457
 -0.922814 -0.853269 -0.067768 41.954414 -2.549400 -2.745610 -11.254940 -47.398403 -4.275644 15.524377 -15.057923 -0.381437 -11.450921 42.311565 7.117565 -37.021362 -6.808464 -0.920578 10.757133 -31.218288 -0.848165 17.114105 -6.797040 -22.589777 19.368813 38.286884 -0.246459 -3.591611 -23.863407 -10.578045 -24.203074 -0.493491 -33.221722 -0.137220
 -0.349208 -0.318555 -0.517641 -17.431747 -7.774391 -77.559113 30.305140 -0.736266 -31.921322 4.664227 -14.296360 -0.555788 15.109084 -69.546822 -8.219221 -29.632141 1.437313 -0.239086 21.924780 11.640770 -31.879316 -17.276245 -10.776280 21.069929 -29.345451 0.301236 -0.716904 -2.497414 -30.752117 -7.783343 45.534653 51.510628 24.722351 -0.799057
 0.153996 0.179353 -1.474393 20.251560 3.644212 -6.562378 31.692816 -20.677834 -11.319970 14.145459 -8.395926 -0.183458 29.692753 -26.415396 -71.188171 17.137978 23.587313 0.276601 4.172708 -54.758842 43.828880 -3.608095 5.619804 0.807696 11.202386 -24.124846 -0.042841 40.861061 3.796000 1.116062 5.549082 -7.630053 -31.815775 -0.058629
 -1.386742 -1.530033 1.667177 23.554903 33.812405 23.019253 -13.192452 -26.189041 -16.991892 28.634623 23.217861 -1.043841 -14.965571 -42.534260 -58.720730 -25.539843 -0.485322 -1.401976 19.535973 10.368049 -10.484768 -1.174855 41.554760 34.755653 -0.538376 -1.188755 -1.158651 11.014906 0.208709 -0.819023 -11.396078 -7.864135 7.898385 -1.144411
 -1.902015 -2.204793 1.036302 19.483141 -47.702496 -24.845768 23.754604 -33.479225 -3.007727 -43.938828 -19.477947 -1.124508 22.106911 -28.593910 -66.252289 -45.837528 8.942288 -2.014116 -75.829536 -7.986144 -30.254410 -30.807077 5.529694 13.048189 17.896187 12.804010 -1.437336 -35.891560 2.410735 -7.170957 14.402417 -37.689518 47.651894 -1.399929
 0.041453 -0.042553 1.482120 -14.140521 -64.674782 -5.921188 -76.131454 -41.225937 -41.757572 23.813057 26.674162 0.001932 -2.915672 2.016248 -56.587349 -1.580652 27.678877 0.081561 -17.833138 -17.612936 18.666758 13.325293 -3.555779 1.466484 7.977504 28.810066 -0.021784 -4.570722 0.834889 11.764121 53.278641 24.469648 73.768600 0.010234
 -0.678819 -0.440013 -0.237339 12.954508 0.343366 63.436104 25.492950 39.938526 1.737491 -58.567394 -18.260683 -0.667022 -40.862934 39.219433 87.736122 -23.821169 -7.634306 -0.554531 -24.722229 25.065506 3.823181 -5.413811 17.022793 -22.675009 -6.264976 16.748926 -0.872064 -19.417994 -5.078147 -6.056211 -19.758608 28.299917 48.870567 -0.820234
 -0.374717 -0.399580 1.710290 27.436749 18.984819 -4.719759 15.799587 44.161823 -17.121296 -13.627762 21.367332 -0.773730 -16.116665 16.732756 54.285717 -68.800758 25.641050 -0.268603 34.078114 14.371147 3.729058 31.335503 -29.605961 -44.424812 -17.371649 -59.776562 -1.020887 -11.431307 -25.343243 -6.235633 23.879740 -19.186083 66.912827 -1.157195
 -0.291245 -0.266232 -0.161783 -5.085927 9.985805 8.271423 -77.026169 -24.912430 38.416897 10.717112 -6.194767 -0.255973 -0.135182 -73.228371 -42.189423 30.504345 -21.043955 -0.190974 14.880889 6.939148 -38.309650 46.440544 22.205189 11.021278 -33.339092 36.485397 -0.413085 -62.056889 34.212559 -19.205402 21.571110 -2.108562 -3.846746 -0.486974
 -1.920856 -2.070115 1.860819 18.355740 -99.839973 -3.473191 -16.616945 -4.859614 -5.010315 45.636703 6.784681 -1.422186 -39.005203 -50.559319 -147.299698 -48.793335 39.595264 -2.035604 17.448580 22.335760 -6.276129 -9.983095 -51.479908 8.880290 5.058777 -64.374199 -2.159958 -33.128128 3.877704 0.029164 -28.877855 -34.170170 -20.165865 -2.238187
 -0.850307 -0.670037 2.509008 -17.842297 -14.175656 -6.611057 36.446472 -8.910271 1.410464 -20.612814 -15.138165 -0.665121 -0.324710 3.123380 70.089233 39.081806 17.620352 -0.889816 13.129728 12.741751 -6.078692 31.324926 20.170891 36.959663 -6.194346 -30.227774 -0.829489 -1.596340 3.901279 6.389338 -66.561188 -53.556522 25.366652 -0.861938
 -0.065776 -0.045898 -0.436811 10.579976 54.012951 -21.237246 -17.137657 -17.389500 4.227845 1.215684 3.989226 0.098334 45.997227 -7.585536 51.834595 22.366545 -11.069398 -0.068403 -23.613089 0.190116 29.369156 -2.301379 10.204044 -53.689899 -1.705787 -0.583782 0.306055 23.094482 12.894152 -30.731600 28.829981 17.041107 1.816529 0.401063
 -0.934446 -0.941257 -0.968033 -20.060005 -26.317011 -14.753267 -19.215281 -21.987257 -14.663142 73.733124 4.902031 -0.540201 7.632075 13.637455 -3.751850 -39.039696 -5.965780 -0.925718 26.963200 35.039604 -29.486784 -40.410614 4.816804 4.130335 -15.353623 -70.865784 -0.480032 69.404610 12.057137 -6.910475 -18.611704 25.357319 -19.321623 -0.400589
 -1.305075 -1.492424 -3.256340 -17.815453 -6.923909 -1.291890 -0.576716 -32.421898 -6.229476 29.122953 -16.960081 -1.365482 14.383174 -12.293113 48.875538 72.978310 -24.168282 -1.284392 -23.215754 79.152176 -27.985819 -25.180302 5.235025 -9.217102 8.050653 5.549427 -1.541891 -1.738200 -17.350229 0.515383 -14.729102 23.307411 60.985928 -1.620146
 -0.614816 -0.734327 -2.469535 17.617058 27.183348 -31.175459 4.412826 -9.131286 16.275476 39.723495 14.893057 -0.826750 63.992275 24.568445 25.573935 22.056070 -0.931857 -0.567887 -27.738285 8.532743 8.485339 -19.109659 7.692121 -77.146759 0.508880 -21.818882 -0.931625 33.763954 -30.249876 -23.798424 -19.126827 -15.457296 15.903121 -0.982659
 -0.661835 -0.504673 -0.187512 8.764965 38.875282 25.617907 -15.742294 -13.012054 -11.816964 19.732674 -26.083147 -0.447622 23.584612 44.850136 33.299210 -42.144024 54.369110 -0.743691 29.801632 -19.241753 -16.340429 -39.033535 -1.303065 -22.244699 -24.230122 1.857108 -0.598994 4.399638 -27.557453 -11.856024 63.124668 5.275736 55.103519 -0.607537
 -0.062182 -0.344052 4.111068 68.160118 24.194904 -20.486694 49.645542 -4.601837 12.537537 -27.624260 14.062593 0.385684 -5.341434 0.709488 43.948368 -4.498199 -0.825797 -0.115604 -84.570732 -2.288920 -63.681057 0.353183 1.837022 50.556435 8.475019 6.934736 0.531128 9.545555 -36.444572 21.380011 -3.424225 -44.168877 24.437601 0.639406
 -1.168056 -1.245415 -2.077229 26.359709 36.626205 36.849102 -1.756978 -75.271103 -5.321360 -25.201422 4.309440 -0.744046 25.947580 2.451038 40.391457 -33.784393 -0.489974 -1.241719 -43.606098 30.039234 0.412539 14.320934 -25.343969 0.585674 -30.095327 -6.700674 -0.789462 -3.966006 10.324080 39.360271 -3.990481 4.904105 72.456924 -0.748184
 -0.536471 -0.684273 3.062144 -32.332504 19.263147 -10.160131 -28.848703 19.357803 -24.506319 3.123296 -16.717283 -0.344108 8.319092 -19.601557 -66.517273 -1.965720 -30.748135 -0.499233 10.609402 -6.223607 9.401107 -3.258065 -8.837621 2.209456 23.929848 5.241803 -0.682764 -29.479433 8.315814 -5.148740 36.224937 16.818110 -8.967975 -0.759976
 -0.612423 -0.739241 -1.352238 -0.979099 -75.022667 26.439022 84.166588 15.003019 -6.699876 -73.284782 11.106439 -0.427843 -32.631016 13.700941 -53.743721 1.890525 -21.101320 -0.847008 15.709936 30.701216 35.322144 5.187034 2.438179 27.516840 16.519283 -6.725664 -0.642891 -1.104096 -26.916191 46.864983 -48.414993 47.613083 -27.485672 -0.685522
 -1.255570 -1.455417 -3.227467 -31.285851 11.513479 39.164124 22.958086 -8.385528 3.792071 -16.642509 -29.779224 -0.985408 30.997005 -13.436497 -21.560740 -26.200741 -20.782434 -1.216035 -10.794957 39.468761 8.301268 17.109728 -28.691797 62.520752 24.476290 -17.905483 -1.143751 25.284985 -25.865192 -1.448585 -8.422243 -36.859634 8.095960 -1.170895
 -0.910328 -1.149886 1.793788 -15.589098 19.480223 -23.936623 -1.595169 24.376923 -9.520172 -13.836070 -31.217093 -0.162204 -20.745527 5.299579 17.321314 -0.760379 -31.861235 -1.018223 -31.210930 -28.527592 -66.051529 -5.672828 -36.901161 -38.806923 21.049603 7.464994 -0.321043 3.748407 28.407923 -13.465028 -33.575649 2.847919 39.319717 -0.314930
 -1.066717 -1.363956 2.223516 23.840706 36.717716 12.189202 -1.728560 28.929708 -16.173779 -3.180107 -15.366326 -0.430016 10.754486 27.255642 10.776784 -14.442633 -29.567991 -1.181574 -30.549725 -59.278049 -24.210678 -33.944096 -20.060532 -9.312656 16.497427 19.357206 -0.583326 35.958389 25.466051 32.531708 -3.575680 8.233929 -3.693924 -0.577965
 -1.686694 -1.821835 -1.106512 -5.060160 -55.520458 6.517134 -25.543768 39.248436 19.432508 28.630741 -39.936806 -1.509846 10.589942 -27.120358 -31.181309 75.846481 7.022956 -1.671876 -15.008456 48.804005 -17.284702 -11.757792 -4.163238 9.537420 8.557626 -4.373878 -1.651178 -52.758450 -4.994360 -29.825798 -18.328009 -25.467934 10.258167 -1.667022
 -0.564909 -0.664918 -1.678196 -22.392160 64.732719 24.704769 -49.858883 81.998093 34.835011 -9.357415 -4.407641 -0.859150 -23.289017 13.649301 56.318195 -3.014836 -5.287805 -0.511316 32.868317 30.265707 18.403584 -18.194698 -12.394843 -10.507155 16.110458 4.403885 -0.833541 18.992222 20.616421 23.460070 -16.670582 13.576748 38.441185 -0.827874
 -0.557993 -0.931259 -2.144677 -38.126389 36.485008 -20.029018 -15.063077 -45.400589 -40.781132 -30.434866 42.595615 -0.853945 -22.112284 -14.854135 -31.140390 7.360940 17.345940 -0.565307 18.937412 6.478988 35.298744 -34.738453 -31.850574 -10.925076 -9.999866 36.269840 -1.039580 43.012089 -13.879546 12.989068 -40.784191 28.412823 -9.880432 -1.114556
 0.184198 -0.033133 -3.826882 9.950205 -5.065052 12.884797 45.286556 -3.355910 -33.359207 24.371668 -22.961657 0.246992 -13.521256 -26.500647 6.292913 14.108057 12.302532 0.240493 -15.028231 29.049292 -42.792515 -3.158038 -31.311644 11.155495 8.955420 -34.824627 0.225221 39.850983 0.901138 2.687258 -19.757006 -30.971861 -35.655880 0.189466
 -1.370297 -1.809852 2.150669 -48.705273 19.799053 -77.787682 21.395075 3.482781 -21.854975 37.909706 5.204106 -0.706029 -54.347103 -39.845779 71.766281 -9.692298 -18.906193 -1.474458 -26.544207 -34.038216 0.481999 46.339352 -23.378424 -3.017682 5.691544 -22.038952 -1.038796 25.214119 40.242832 -14.644666 -9.271324 -65.644592 -2.974924 -1.063679
 -0.185641 0.172684 -1.704818 -45.817574 -9.874808 49.998489 19.904341 -67.287277 -22.070799 2.661211 -9.678263 -0.365991 -1.914231 -13.822614 14.609845 -42.543427 10.733980 -0.146895 26.995283 -69.836563 -26.763163 -16.248718 26.763340 -14.855165 -7.412779 -29.741743 -0.465844 -29.387449 -23.536394 -41.009975 -15.264882 -47.305538 49.619801 -0.638011
 -0.155494 -0.325936 3.483520 16.035231 -5.288553 -18.012255 -35.569267 1.315225 22.680859 3.185549 40.232208 -0.269720 -11.222119 1.827259 -22.402353 40.909786 -19.907265 -0.202985 -10.550690 -40.163445 23.451382 -0.569581 14.632111 3.752069 -0.238386 15.984112 -0.462224 -14.327424 1.193803 20.249636 -34.866268 44.497963 -3.754445 -0.513857
 -1.279493 -1.576358 -1.204082 55.401012 -105.376083 -51.052029 21.065586 -5.535244 7.229732 -12.618647 -13.005586 -0.974699 -4.096639 1.925708 66.525169 -47.782673 -7.616261 -1.303791 2.002180 -0.437157 -38.830814 24.498337 24.546631 -26.623722 1.477320 -16.694965 -1.168954 -28.534300 27.313763 42.394009 -3.184040 -36.434330 -13.239324 -1.164693
 -1.527501 -2.219032 -1.928269 -35.604240 -11.314767 -49.948429 3.994332 13.832418 -19.064497 -62.887981 -17.391605 -1.586005 18.634024 -8.433986 -33.500069 -36.103535 1.066519 -1.585531 -16.019751 32.878178 -27.495262 4.313302 -4.199643 29.357504 -5.989801 -15.534837 -2.146976 -63.950378 -54.209843 -27.600956 5.935194 -11.126845 -4.636588 -2.313521
 -1.446359 -2.042392 -1.157081 38.465267 -28.806898 -13.650011 6.823451 21.624708 20.299646 -46.753681 36.721970 -1.592191 70.424202 25.203428 -0.232690 65.980202 -22.895950 -1.516500 6.797189 -3.536089 26.293486 -27.108931 7.309581 10.848128 -4.953086 20.587315 -2.128086 -5.938638 -14.947423 -14.061803 -3.957922 -53.317356 8.042357 -2.297824
 -1.711420 -1.752455 -0.541655 -29.751345 85.706116 27.359901 -28.240227 64.841087 27.627235 -2.879931 13.644864 -1.520666 -15.007647 -20.920940 -51.083210 25.519274 -48.640400 -1.712824 12.165248 16.565027 31.162855 -19.703220 9.861851 -47.010925 -41.695511 8.622372 -1.912904 -22.496305 -27.820414 -10.481438 22.739983 -11.651875 5.384621 -2.013062
 -1.277593 -1.322165 -0.709711 -24.200258 -11.040385 13.689924 -27.806633 0.067136 -31.413500 -43.691525 -16.199121 -0.939344 21.833530 25.116066 -12.241270 -19.961082 -0.816511 -1.317405 26.715126 -16.376057 20.766212 28.239618 28.221287 -34.574284 -1.197935 -6.741595 -1.196444 -29.787395 -13.761849 -38.562408 -29.109306 -2.436326 19.556082 -1.228396
 -0.401251 -0.478290 0.292380 -65.200142 -7.674691 7.168769 9.008060 5.807952 77.207092 15.804768 -39.569492 -0.068133 -60.323376 10.710846 20.879801 -25.797264 15.347853 -0.402323 -8.563311 7.918901 -24.824347 33.592609 -24.218889 94.180618 27.536465 26.752485 -0.099522 2.969870 16.241760 -66.201233 -24.531939 -26.714153 59.821945 -0.007360
 -1.427296 -1.508536 -4.319171 -18.294949 7.496237 -23.200220 -32.811115 -21.625206 -13.720644 31.719130 17.682535 -1.053699 -4.398170 -3.671774 13.779100 -24.549627 25.832375 -1.389725 -5.953678 3.165127 -14.177006 -20.235088 -51.436169 11.928751 -18.936817 -0.769499 -1.323611 -7.011976 -0.614485 40.978199 53.521172 20.470585 -27.469389 -1.258249
 -0.591479 -1.357767 -0.615065 18.886742 14.192761 -17.504810 10.844780 2.531969 31.274178 21.678228 -11.882333 -0.930045 45.753948 -27.239573 -34.349319 -36.747334 -30.444712 -0.538846 15.450165 75.134094 5.094312 -32.283646 -19.542009 20.016788 -23.430243 41.112309 -1.130728 -11.638167 -14.129597 -2.755801 -57.863613 18.454361 3.302271 -1.206530
 -0.902151 -0.735416 -0.186247 34.379700 -20.745348 8.214751 -108.401917 22.177757 20.496462 6.397487 5.155767 -0.294341 -35.070442 0.283510 -46.106846 70.645355 4.755596 -0.964164 0.314412 -68.596115 -0.930664 12.167114 3.148416 11.238224 25.294489 -34.940350 -0.461817 -31.830681 0.822372 -21.342030 0.095440 55.262070 -24.993538 -0.502530
 0.740854 0.205865 -1.359777 -2.392676 1.683382 -120.187782 -42.129948 -33.887001 8.860386 -7.571701 48.371365 0.221120 21.300627 -22.673510 5.292030 59.888699 -45.230175 0.834461 34.851536 -42.091709 22.813559 -31.740452 -8.027668 -3.685429 39.465370 -9.049202 0.295521 22.025633 32.438576 46.854717 -27.220276 -18.722895 3.837832 0.340729
 -1.231121 -1.224861 -1.120152 23.298830 -25.901848 29.085579 -5.363842 9.198794 -28.040976 58.761181 2.812417 -1.188359 -18.828197 12.340177 20.941969 -13.008529 -10.941683 -1.270373 -51.803699 -40.993362 38.838795 19.264502 12.406827 -10.991383 -19.632954 -28.266741 -1.701517 -4.343254 -42.798000 15.845801 6.598579 -18.977814 33.292950 -1.905600
 -4.515297 -4.493467 -3.136625 -26.446976 -33.801029 5.070714 21.159048 -19.478455 -22.614191 2.193740 -9.297586 -4.327811 -22.304880 2.749268 7.297994 4.535320 -6.079622 -4.521036 -7.514547 -6.011720 2.167167 -6.429118 6.264846 -5.385810 1.240658 9.876120 -4.677263 18.598839 -13.317227 13.467787 -12.377547 -20.607424 -29.331181 -4.804756
 1.075739 1.316890
 0.473425 1.601768
 11.373919 -11.363106
 -103.176262 103.172707
 63.190117 -63.186577
 -86.885689 86.879768
 -58.112511 58.109451
 -87.293884 87.285805
 -67.082626 67.076027
 -70.390251 70.385468
 -78.219772 78.215210
 1.559571 -0.445830
 -67.641014 67.636848
 -81.174225 81.154396
 85.460785 -85.462265
 -83.891281 83.887939
 -65.746094 65.742447
 0.765852 1.449894
 -70.194778 70.182068
 51.477573 -51.471386
 -67.160881 67.157692
 -62.928413 62.925400
 -63.276329 63.255272
 125.359009 -125.357788
 -41.717972 41.712357
 -63.670509 63.664616
 0.458360 0.113421
 -46.535046 46.527161
 -65.604668 65.596413
 -66.369514 66.372047
 -90.986351 90.979134
 95.653336 -95.648674
 -76.120552 76.133820
 0.160272 0.051450
 136.585556 -136.628708
