# Supplementary material for: AMS 3.0: prediction of post-translational modifications
Source: BMC Bioinformatics. 2010 Apr 28;11:210. doi: 10.1186/1471-2105-11-210 (PMC2874555; doi:10.1186/1471-2105-11-210)
Supplement: Additional file 2 — PTM predictor software with training data. PTM_Archive.tar.gz includes the predictor software binaries together with all trained ANNs in tar.gz compressed form. [file 1471-2105-11-210-S2.GZ › PTM_Archive/allempty/A/Anet36.dat]

 2
 90 36 2
 20.448559 -8.040541 -8.812548 -12.612449 -48.933548 -0.717609 29.879683 6.534465 -58.714275 27.013285 -48.979233 -29.432981 -0.677767 0.583120 20.537010 0.633423 48.182274 0.024789 -0.340845 -6.890949 0.457516 -3.472992 31.172132 8.713702 10.577909 3.616417 -7.754913 -58.514626 -8.552209 16.703901 -34.193424 -41.174461 35.659580 35.277622 5.039840 -8.507014
 2.487243 -6.214919 16.001392 3.962048 -31.871876 -4.848628 18.915474 46.851250 14.990021 -4.896028 -19.639809 15.913519 -0.007860 0.823822 -38.353607 0.838353 -22.991219 0.065629 -0.158290 16.638960 -0.002824 12.047981 0.783455 14.722773 -12.756789 1.909028 -3.800634 44.380455 -3.932243 7.194261 -6.433715 57.306065 -20.385805 13.810663 75.900352 -17.440035
 28.296471 2.659884 -17.690033 17.574604 -23.459305 2.434067 34.365147 6.692777 10.772851 -11.373987 -24.199894 37.964169 -1.266342 -1.797558 -3.857628 -1.889643 -57.124535 -2.298746 -1.717516 -8.267350 -1.846321 8.864613 -7.019064 32.850399 30.093468 5.858376 32.864960 -16.224106 3.049596 -7.922519 21.041353 12.694646 0.790702 18.648943 -23.715544 4.899753
 19.462626 0.121066 12.157331 -7.515897 -32.539623 0.714218 -29.235516 13.035749 31.203569 -32.375221 3.792832 -16.324591 -1.520245 -1.915576 -6.962537 -1.972315 -43.388721 -2.506246 -1.753142 14.689167 -1.278341 -6.338784 27.531065 -12.384952 0.610764 16.873049 0.431543 18.582539 13.415063 15.704221 5.189332 44.051430 34.000523 -5.294060 -14.667334 13.527165
 2.904253 -27.641293 13.077994 -9.288892 19.803499 -5.865408 -83.715546 -69.126541 -8.173116 0.446056 -2.103837 20.612366 -1.272405 -1.864086 4.661039 -1.901260 17.561831 -2.177118 -1.708487 -21.737499 -0.758492 -6.253536 63.750923 -54.455360 21.923529 -4.665866 -16.324591 -21.662357 17.256241 13.241277 6.700124 -32.661263 -0.756558 -27.781992 29.551104 2.833676
 4.874611 13.474429 7.266732 -11.646947 16.720167 1.482773 42.135338 -6.084660 -0.890598 29.551441 -14.426586 26.238934 0.802567 0.815763 -30.989534 0.826131 30.004997 0.842196 0.438233 1.658515 0.274221 -25.615187 67.458023 21.145136 -2.089448 13.633700 24.803862 5.563537 -3.482583 -28.485035 -16.968014 29.196577 17.363850 21.364344 15.366319 -11.383625
 12.736823 -9.094701 -11.785380 -2.842737 10.330008 4.352370 -0.763747 39.738964 -19.299429 37.026447 -45.900227 -39.179119 -0.977192 -0.149367 -11.841392 -0.157429 -0.112914 -0.337338 -0.747564 -19.472584 -0.297023 -10.106015 31.693216 -32.592373 37.644245 -4.224749 11.431356 9.001356 7.363725 -2.468027 71.005821 10.972502 12.120096 -2.516473 7.694451 6.655988
 9.591471 -0.426776 30.564291 -16.516254 -50.954262 5.575017 42.994911 34.266163 -46.452782 -1.292147 29.800129 23.270372 0.195565 -0.012065 24.373510 -0.005477 9.394610 -0.080958 -0.144354 33.348213 -0.542175 5.911862 -4.347902 -6.970624 -31.290005 -0.721133 -7.765594 38.407242 21.481098 -14.528264 2.518476 -4.499503 9.921217 -28.990055 35.904270 -19.628059
 7.201101 -24.966021 -14.199351 -4.696238 57.863983 2.948864 6.058842 -45.962456 -33.267242 -5.752066 -5.629415 -36.336140 -0.648175 -1.349427 -26.980394 -1.364521 -37.210121 -0.076214 -0.903026 5.889643 -0.230279 -44.901562 32.524517 25.556005 -25.156717 -11.421143 26.409130 17.077831 -42.675308 -23.237421 -15.034666 -10.292333 2.128524 11.988838 -45.487133 23.347878
 -14.177528 -46.648632 2.664299 -43.345581 45.363880 -4.747393 44.768715 -17.620672 -58.744877 -4.807971 -5.898340 13.114182 -2.295199 -2.103678 69.468628 -2.162648 30.180525 -2.573398 -2.229932 -10.776965 -1.429861 15.732293 -25.108095 2.011841 -63.703587 -35.159325 -26.239820 -56.178879 24.133909 18.846907 -40.810390 3.858885 -27.642931 17.142956 -9.914547 8.894862
 1.386338 26.398476 -5.254323 -11.208601 -50.048981 4.356025 -16.445803 72.918762 6.262721 0.548674 -16.511463 -47.416813 -0.040707 -0.500715 21.049887 -0.589123 46.826122 -0.222587 -0.452697 -20.267885 -0.264518 2.219344 23.363194 93.592575 -31.958900 -19.392664 47.919456 -44.151108 -4.788726 -26.105982 1.302342 -48.077942 27.262749 1.704867 -39.980968 21.006306
 -4.561225 44.784042 16.736006 -0.852965 8.826970 8.208129 9.882127 -33.317192 -82.350861 14.313249 8.425407 -17.819592 1.355979 1.042109 -30.577253 0.968091 -17.872408 0.925399 1.024715 17.550453 -0.777809 -4.244433 18.624743 7.162642 1.149938 27.480522 12.176791 -22.260944 9.369378 -5.756499 -39.018150 16.837824 7.778783 25.126249 -49.388191 6.744515
 0.367554 15.381698 -42.844326 1.762540 -17.131451 -0.915334 -34.639328 -17.192215 -16.000248 -13.025758 -11.759064 -23.534454 -1.953477 -0.830993 3.856472 -0.771457 -48.055168 -1.909690 -0.915902 14.692490 -0.998481 15.506182 -10.173090 62.604568 11.469733 -1.274706 -74.818420 4.513947 5.160916 -9.741421 0.889196 -39.884987 -23.288496 3.813278 -33.140083 -32.453167
 5.062528 26.405146 -28.993845 7.851303 26.209528 -3.816145 -34.702339 -14.697889 -12.518937 -1.050816 21.574409 -5.789821 -0.655846 0.341839 -94.952209 0.395874 15.176578 -0.638604 -0.018246 -46.837059 -0.927244 7.279445 -49.679829 -3.133327 -32.567436 9.100465 30.660162 -22.883404 4.111547 25.732321 -7.851684 -7.810271 -5.604834 -1.628088 24.964535 2.309904
 -16.347857 21.931742 -64.092133 -11.951845 18.633642 0.817719 -0.764362 -52.179806 -14.979513 -11.503323 34.559361 1.078987 -0.312825 0.358950 -62.700478 0.419436 1.746084 -0.546186 -0.204290 43.618504 -0.084975 19.614876 -44.438271 30.905470 30.233780 -32.886177 -41.781651 0.043133 -22.800503 27.347141 67.830093 45.785820 -62.393135 64.353401 30.310566 -18.244644
 -24.133894 -36.649361 -20.285458 -23.039888 -8.636563 -4.682451 32.451710 -43.483894 21.931067 21.596058 -44.627625 1.329106 -2.412029 -1.486969 45.547375 -1.360216 51.860901 -1.102815 -1.831961 -13.943490 -0.294722 16.059639 -56.772396 -40.868755 -27.618914 12.141915 -4.639921 -50.395931 6.973910 -3.494254 -59.037148 16.285990 -21.565001 -26.093956 8.677141 36.333504
 14.212348 -18.574732 4.870485 11.719725 -60.205292 15.417630 43.550304 8.421017 38.636589 -16.667770 47.927002 -79.179543 0.274371 -0.912201 -22.656181 -1.049074 -13.265710 -0.585957 -0.867069 -39.208088 -0.386685 -47.755688 21.014576 50.886414 -24.839201 -71.493690 77.080536 14.646333 -32.304726 -27.022026 105.384354 49.455181 2.671568 29.225018 -14.588943 7.357250
 -20.018534 35.074520 20.855602 -19.168646 -16.872868 -12.144847 -11.994736 -6.972821 2.499375 -20.095558 20.124554 0.394779 -2.250031 -2.888995 -25.656689 -2.877835 0.677667 -2.830338 -2.253627 -64.070953 -1.482565 -16.715052 15.831447 38.017960 5.472856 -46.138287 -29.890427 24.711687 -29.755789 7.025480 17.360262 23.662539 -15.300001 -0.302780 -42.958866 7.336637
 -2.937708 -22.650253 -13.071367 -43.472778 9.594775 12.099337 -15.294940 26.699450 -92.242081 -9.365451 30.572060 -23.232182 -0.445268 0.478317 -32.015274 0.494504 -48.567734 -0.859825 -0.065452 -60.849949 -0.161651 35.068981 36.986256 -62.236900 19.764753 -12.007210 3.414954 -65.173607 -8.425464 -11.426458 -35.617191 -25.169661 -26.684544 16.234339 29.974482 9.988578
 -5.389888 1.654951 -12.844294 -47.000282 40.218899 -8.677015 44.188435 -11.313025 8.101488 30.530972 6.393757 -24.381855 -1.578662 -0.513150 -22.816568 -0.488611 52.137947 -1.184086 -1.117766 17.423351 -0.697189 -25.390339 14.515918 -56.897636 21.984526 11.403445 21.919479 -17.047167 5.641063 -14.489628 -21.282446 -1.796554 51.856339 21.326340 -29.481956 -17.384146
 8.604718 5.166514 -10.315470 3.516454 -28.976673 0.926160 -12.862967 -6.657768 -19.353924 -5.739713 -44.320107 -28.194019 -0.534362 -0.201624 67.235641 -0.153051 0.010516 -0.029955 0.356350 20.095266 -0.003341 14.305253 -0.776789 63.266644 -5.787985 1.228785 5.415840 -39.912468 0.558534 -20.842319 41.064693 -30.073902 -30.399660 12.598130 10.865340 -15.092671
 -18.712145 29.785437 17.555779 3.369226 -23.108128 -0.482429 59.362846 2.871513 -37.378632 -19.887379 -18.672571 39.525906 -0.476521 -0.668567 -16.544893 -0.646574 7.029500 0.139041 0.505673 8.208445 -0.899251 -9.726635 -38.051708 -10.992159 -0.147558 20.053003 -27.631920 -10.449734 5.115431 6.815415 -4.312803 -7.986733 -20.765444 61.231815 -9.606602 -19.507799
 -24.970718 -51.307339 -8.055322 9.450936 17.375767 2.381618 -18.519451 44.346455 -10.477914 11.582466 3.373157 27.536707 -2.543721 -2.396870 -24.116066 -2.390814 -32.841702 -2.690195 -2.535370 -8.959002 -1.768686 -39.511005 -34.655579 -20.463461 18.218655 -6.852287 -62.289680 2.382552 -5.703367 -12.748507 2.128247 -96.932701 -14.663517 -29.135853 -37.493088 -22.332335
 -28.489813 -8.461378 5.984385 -30.252031 13.531752 6.695178 -8.761760 -28.249369 9.362906 15.829725 8.205545 13.215343 -2.035285 -1.868882 -54.306671 -1.861308 -0.641684 -2.309273 -2.446120 -19.420774 -1.496702 -3.184363 -27.791855 26.985342 -4.578991 1.924288 -12.534525 9.565868 -2.037696 -3.634726 39.273773 -34.179321 -8.939156 -0.543823 -57.351162 -30.408472
 -20.606937 -44.625828 -2.234284 -7.494025 41.441364 2.808690 30.093182 9.737500 21.157581 -20.836750 13.424488 4.203610 -0.176944 -0.393698 -12.418859 -0.397418 -54.499878 -0.667146 -0.903694 -1.379912 -0.456641 22.323162 10.945288 43.959732 22.855242 10.902497 -11.672448 -63.049133 -3.071096 -46.620064 -33.776310 -19.886789 9.618686 44.526131 1.686550 11.386896
 31.577902 -27.028496 21.505186 -21.862850 28.836456 14.901025 -42.764618 -39.858345 34.006901 -7.494662 57.665314 31.014551 0.507791 0.843554 35.985245 0.878752 0.668987 0.376566 0.704002 -3.284790 0.342478 18.006491 -4.899079 20.176214 -3.521509 13.434822 -54.968525 -21.148708 3.671502 10.669752 -34.114075 -25.201740 -19.626951 17.688614 6.921238 -37.078754
 28.615744 28.880680 -0.124282 46.913509 -31.020657 -2.564579 11.095991 -29.852448 47.330696 11.316776 -21.505182 -45.990395 0.807982 0.640996 -4.743048 0.619762 -41.130817 0.814311 0.779757 11.380436 -0.538368 17.921339 13.521064 38.357368 -20.077108 -5.416248 -16.704119 -44.699528 -12.653448 -36.152229 44.905453 -13.617055 24.114265 18.338388 -25.139416 16.046486
 13.503841 -6.132072 26.217216 11.744002 -20.613894 -5.486306 10.616149 -2.870461 55.759979 -24.016056 -19.389360 13.125085 1.962927 2.150346 60.760681 2.108934 1.831556 0.076376 0.365788 -35.619724 -0.839702 8.070894 6.791502 29.440107 -4.263329 -17.936234 75.687843 96.270477 2.542026 -3.695293 6.082949 4.131636 7.481816 -13.184752 3.600988 39.522377
 10.927989 -28.531664 -32.171627 23.734320 22.191158 2.435034 -0.084895 26.243193 -2.687307 -3.288210 1.554266 -1.764939 -0.149477 -0.118945 -36.260990 -0.150410 80.063728 -0.973967 -0.545197 -71.127785 -0.682138 45.677322 15.980639 -38.529404 2.947746 22.625530 30.664629 64.868759 10.179375 -14.216736 -47.002186 11.752185 -3.413651 11.461094 -0.384856 -20.428215
 13.954685 8.439154 5.791082 -14.339328 18.443460 -1.444507 58.025093 -95.711784 58.134960 13.903346 -50.256618 22.033030 -1.921671 -2.515913 29.375393 -2.560838 39.328888 -1.997008 -2.138850 -5.816909 -0.885249 -46.608025 -20.945345 -38.901031 -0.030051 -0.290694 -4.565354 7.926182 -29.418533 40.584408 5.854767 29.176451 17.329821 19.371355 46.524807 29.694090
 2.361466 -13.666176 -5.158588 -4.169770 8.103826 -3.898804 21.181147 -0.045124 40.983379 9.325042 -34.852779 11.577251 -1.486268 -2.183137 27.957935 -2.110066 -8.894233 -0.295885 -0.782265 1.144724 -0.189249 -8.840518 -36.029400 62.178509 7.167643 6.427763 40.867489 -14.978565 -5.926919 45.930023 -4.470926 39.474125 -17.060909 28.915316 -3.130748 -19.394606
 3.138654 -4.269067 3.165119 11.784861 18.695660 -5.615586 75.461449 -19.002378 69.582291 19.558090 22.084129 35.787506 -1.112224 -1.640326 -4.247455 -1.588067 26.741041 -0.053580 -0.596227 11.857792 -0.535213 -45.012707 4.966713 -3.055996 16.691317 9.780697 -14.760785 -36.064335 -21.414688 10.678382 40.825405 24.104342 16.251839 6.793594 -1.509971 -26.576094
 -13.665962 -29.046661 -24.615492 -28.899185 -37.127037 -3.523086 20.340338 -16.069563 18.167446 20.738821 0.075871 45.580772 -1.761596 -1.827806 -23.968170 -1.873127 44.024422 -1.727638 -1.732570 7.197368 -1.930935 -55.217560 -24.709734 25.612854 15.510344 14.665083 19.157202 2.314152 -14.558013 -14.970161 -78.050392 29.049110 12.627167 12.369253 -44.130604 -33.852871
 -3.344102 -27.372583 -7.650143 13.242233 3.376850 -1.558402 2.773621 15.389142 -26.589743 -20.640621 -38.727135 -7.580997 -0.364124 0.149425 7.843840 0.109754 -32.717991 -0.354598 -0.338438 -9.768966 -1.116660 -22.384640 -28.043066 0.125046 15.546120 16.595467 63.047344 35.750881 2.893426 40.542671 7.669203 23.793800 0.159635 -15.492468 -27.147816 -5.376310
 8.212981 -30.842585 -8.473116 -15.295984 -16.752413 -3.043463 50.132504 -26.378738 -36.582661 -17.163824 3.661830 -10.769478 -0.117681 0.365585 82.106873 0.323399 -16.690516 -0.194034 -0.270935 -14.913824 -0.174324 18.797953 -45.705269 -32.239357 -7.748016 6.558597 1.381249 -17.698612 11.712981 -27.238914 84.160980 -28.785389 35.797222 25.195557 17.355337 7.186971
 -11.497071 -56.883217 57.009071 17.833569 54.552299 -6.524944 6.707518 48.355164 21.381496 21.230219 -13.869514 -33.792683 -0.201233 0.969812 14.745367 1.008662 -25.081610 -0.020281 -0.726799 -33.824341 0.372198 28.960255 19.573597 23.730057 -31.259890 -39.375835 -2.309836 -12.507315 37.234436 26.375668 -32.452061 2.242660 0.128475 70.895943 -24.143606 36.967461
 36.747082 -7.162436 10.177028 -27.859407 -4.060457 -10.022655 -16.504169 -37.651272 -14.467548 -22.409870 -29.398138 6.592254 -2.427656 -4.898020 15.955148 -4.880370 32.021465 -1.340934 -1.654944 8.744373 -0.512791 -17.763876 -17.331144 -7.297850 -46.830368 -14.313480 -17.910788 1.794884 -27.010857 6.904845 10.438766 -24.038382 3.003165 42.179527 -10.566314 -39.808258
 33.028988 -18.056961 -40.634151 -34.756210 17.965057 0.587027 84.827820 -38.981800 47.806007 -31.189514 -24.535381 67.809753 0.309017 1.879572 8.785724 1.818313 62.875313 -0.481602 0.690600 12.759346 -0.348538 37.190075 -32.709980 -20.719063 33.277676 -12.256936 -38.901657 -23.788517 -14.004354 -15.886731 -13.463964 20.786936 17.331902 -13.011644 7.139316 -15.355091
 -9.788889 -57.746021 33.241230 19.345547 39.077927 -0.376174 7.279574 -2.906207 26.674179 -45.096592 4.940203 22.658607 -0.929975 -2.201187 63.223984 -2.196527 -16.422894 -0.060708 -0.875741 -31.446348 0.005435 -30.183405 44.387699 -33.212147 -28.953945 29.348921 -13.839875 32.096394 -5.996003 -14.765286 -6.174332 -53.281494 -15.407476 48.897919 -44.757801 -6.330750
 17.233433 6.864573 9.327192 -22.913721 13.120342 -8.312451 29.649466 31.176041 17.159237 27.910305 -26.857037 2.999471 -1.790997 -1.838036 -49.015553 -1.812363 -19.587053 -1.762398 -1.596180 2.080070 -0.226655 29.069853 74.769897 8.231577 -34.577042 18.394197 -46.899395 -9.195109 10.462244 -50.699444 6.514262 -40.896332 -34.879021 40.974125 40.756077 1.888441
 -15.862594 -3.327542 -42.685139 8.797613 3.029141 1.352340 9.657865 19.507444 33.341801 -5.254907 -3.336119 -47.850178 -0.050546 -0.407037 54.433517 -0.420924 12.697061 -0.312445 -0.817421 12.052046 1.227153 -10.111499 44.102879 92.601761 -5.045461 -18.054050 -21.580566 28.242970 0.675141 -5.577496 38.017788 -19.300365 -14.642918 0.539934 94.759895 1.540993
 -7.697321 -0.671423 -17.845346 -3.669949 -21.652149 -2.148448 -0.891313 24.340117 16.163458 -5.118636 -5.592249 -20.154053 -0.449840 -0.689501 36.808613 -0.713531 12.387442 -0.676584 -1.011367 14.769176 0.513529 -24.649462 20.452576 68.529869 -9.555439 -9.839400 -9.986245 14.209539 3.907357 -6.124824 13.323475 -20.977482 -1.341662 -15.337687 64.962685 -5.583845
 4.610233 8.952618 22.446085 -8.904617 -25.907986 -3.155425 -6.561563 -4.815306 -14.821640 -3.943750 -11.566154 19.383692 -0.890337 -0.753917 -35.036003 -0.789166 -15.623080 -1.041135 -0.895069 10.772012 -1.991519 -25.840963 -38.804306 -20.436230 -5.515448 0.241503 4.029389 -0.322936 10.146402 1.313195 -19.509724 8.400996 8.965915 -31.006002 -38.424221 -5.936436
 -1.173836 -2.618843 19.641665 -14.248374 -18.413721 -3.187767 -28.395496 16.026953 12.192712 -5.382032 -14.762427 7.432899 -1.429528 -1.090511 -14.031436 -1.085354 -10.305491 -1.062051 -0.897054 -6.096471 -0.808482 -30.560118 -29.440805 -11.432274 -8.972304 -0.278174 -0.186192 -10.940067 0.033684 1.437395 43.356350 -9.357916 -1.398846 -47.168072 -6.973299 -12.659038
 3.036011 6.482721 11.647552 -1.681077 -9.610490 -0.621177 0.462290 -6.685514 -9.275908 -1.327377 -5.239782 10.243025 0.109775 0.170209 -22.547667 0.149517 -10.309617 -0.009543 0.070836 6.732306 -0.762476 -9.944319 -21.717295 -14.431980 -0.913480 0.141621 2.264373 2.452797 6.611311 1.852476 -13.945149 9.146011 4.759284 -12.514694 -26.220959 -0.725786
 -19.404726 1.775347 -60.394024 20.413607 16.487881 3.959883 30.944689 1.947394 30.089518 -4.953622 -0.343666 -63.049072 0.453630 -0.115251 55.577553 -0.147486 9.553329 -0.148688 -0.809602 20.252741 0.906235 2.251152 54.655075 107.498146 0.022773 -24.912378 -28.440279 46.200768 4.540152 -5.454771 20.006643 -7.518433 -19.063755 20.807266 97.599564 10.094228
 -1.756992 21.488482 -24.793383 27.078529 18.562050 5.255470 54.926781 -45.029797 -26.056526 0.218046 2.902892 -17.138380 1.488937 0.997965 -30.135889 0.932507 -19.682135 0.451510 0.219025 30.629625 -1.812160 19.574289 -5.208184 10.321891 11.925360 -13.693633 -10.151347 44.954220 18.242136 2.447345 -76.674171 41.495983 0.274009 38.708065 -35.510376 20.588799
 -0.291581 0.140952 1.365134 -9.562037 -25.145699 -2.704086 -7.089563 21.140114 3.582376 -2.399000 -3.536278 1.656575 -0.017895 -0.092676 17.594971 -0.108037 9.763877 -0.090662 -0.209035 9.275786 0.623460 -21.728672 4.078581 31.947416 -7.929062 -0.960402 0.218854 0.400480 3.298695 -3.802990 -0.405689 -15.501197 5.723061 -16.931549 30.510250 -7.158923
 22.000463 27.279446 24.241270 -5.801533 -56.596203 -4.305593 38.577995 -21.065199 -70.973885 3.864013 8.435444 53.763535 1.829194 1.332926 -37.566051 1.229957 4.233507 0.656822 0.654745 45.997036 -1.565719 -10.676378 -24.619928 -9.136971 -0.562867 10.406627 21.365248 10.015347 26.867710 -4.552452 -172.986023 23.610607 40.830509 21.572515 -62.000313 4.758096
 -16.718994 -3.954020 -6.648599 18.151335 58.589352 6.713520 -13.875854 -26.259781 43.547642 -6.888933 -21.022104 -40.651051 -1.533022 -0.951429 -44.764149 -0.911696 -48.404148 -0.919753 -0.712883 -29.374008 -1.932203 7.112024 -37.149773 -46.550289 8.105242 -16.851967 -23.795269 14.320643 -7.027448 13.148764 121.689514 26.672197 -39.621281 -30.901423 -37.623081 5.932961
 -4.794431 -58.165421 9.619976 -0.792078 -34.821911 -5.777009 -5.705101 -79.954460 -23.997496 -8.711125 6.201509 -9.753368 -1.420331 -1.071495 2.791060 -0.972790 11.413977 -0.123866 -1.094493 21.469368 -0.226818 3.568651 80.895699 12.960672 37.676685 3.422589 -5.360122 -28.452204 -20.092941 -20.353781 -16.896528 11.353985 14.905854 -38.725498 -7.810989 -17.157682
 -22.052015 -21.426146 -12.903666 4.760665 6.509940 -8.072787 6.516203 -52.976360 8.652772 -10.070450 25.187540 5.932488 -1.405673 -1.319099 -21.107698 -1.252464 42.542503 -0.141403 -1.095045 37.662514 -0.791539 27.782904 13.442370 -29.581808 29.976995 11.908351 8.327500 -19.072916 -12.298801 6.482831 -57.961872 -12.398347 36.395565 -40.780495 44.515732 -2.213769
 31.320583 3.105360 7.622866 15.512546 -23.439356 0.972533 -10.062178 -2.336222 11.616012 -17.886944 -12.598463 17.234730 -2.424293 -2.376040 30.255909 -2.402392 32.444668 -2.798263 -2.465141 -19.431870 -1.158422 1.031588 -23.114803 39.797813 23.285473 -7.659748 -95.257843 5.139449 -13.172202 -24.158636 -6.116728 15.584742 -5.521076 -1.142363 32.987591 -1.508428
 43.915951 -6.559558 87.750336 3.415947 -5.380286 4.013823 -24.849480 -8.118767 -37.027073 -21.168875 16.733622 -106.978699 -1.728901 -1.609897 -8.972250 -1.610662 -22.495720 -2.277421 -1.753774 3.086497 -0.804951 -9.585317 -7.285944 -75.367508 30.103434 -7.039433 -2.607857 15.559815 -29.536053 -6.598579 -90.561111 25.172523 -8.780107 -13.866913 4.527829 -28.024067
 34.788601 -5.169424 4.148560 2.053202 0.124242 3.707181 -47.903751 9.102965 -26.530195 -36.363930 11.475576 28.585268 -0.319094 -0.596675 -44.426846 -0.651928 53.245693 -1.353402 -0.627368 -30.340412 0.018701 6.214214 -30.501759 -16.663809 -14.001732 25.174734 46.098423 18.249996 -24.924067 -46.977100 -59.114819 -0.670119 -2.450032 73.650276 2.304628 22.254719
 -25.352385 10.672332 -29.926062 -1.108133 -8.614458 -6.628767 -16.536049 2.411059 24.087767 26.042728 -19.642195 -2.404458 -1.221462 -1.299180 -7.817657 -1.286547 -2.664770 -0.613461 -0.898010 22.537102 0.108807 32.972298 -2.799929 -8.445925 -45.537209 32.560028 3.809715 -83.206810 -0.019457 8.806959 60.697052 61.760963 31.690723 -15.004668 22.976902 27.242432
 7.393902 -8.636385 -6.980531 -6.637728 29.055763 -0.637549 -34.658756 -36.283775 -12.158070 -9.812324 0.447240 77.830322 -1.067142 -1.284040 -6.536562 -1.304080 43.776318 -0.500353 -1.222343 62.108849 -0.081105 -40.460663 -34.822247 -40.889359 1.107298 -1.979935 19.422359 -34.188339 6.401064 -28.596109 42.352982 35.047665 -5.147133 20.288721 32.696854 12.688293
 -4.476024 -65.328796 -51.282085 29.511120 15.289911 0.498527 -24.143551 -51.448303 -31.886087 -11.425919 -1.324926 22.140579 -0.914688 -0.811092 41.033840 -0.826169 24.678572 -1.318091 -1.371380 -21.268044 -0.633764 -8.569171 -19.781389 -56.433838 18.959959 8.403098 -2.095824 30.294561 -19.313696 14.323892 -25.805414 -9.457642 -20.480021 35.368526 39.076221 -24.925272
 -19.985212 23.298136 -20.356348 -9.382983 21.500061 -0.532942 1.005306 12.868482 0.995458 10.649204 18.230034 -46.981018 -2.887675 -2.373032 47.649120 -2.325526 13.742317 -1.648693 -1.661512 17.439528 0.951362 -1.865357 0.540550 -76.596794 -28.624205 -23.018784 -65.007301 37.332302 -29.223003 24.165791 -131.612274 5.193414 22.070442 -12.242449 -14.073252 -26.342171
 13.271092 4.076298 -61.743073 -18.214788 -13.629568 9.305861 -10.491802 69.871742 -22.529915 -35.168121 20.715014 1.160665 -0.813666 -1.077977 35.466328 -1.164382 39.595894 -1.048487 -1.159033 12.584183 -1.071506 -49.265072 -3.706164 -38.126846 38.339924 -3.908962 2.147136 -19.369732 15.294577 17.678658 40.707016 -13.242805 9.778792 -7.668616 -28.257622 -2.589796
 -39.960506 -23.485115 44.402172 -0.129920 -8.862209 0.590646 -17.501123 16.920578 22.673964 1.644168 5.045741 -5.913220 1.049708 0.566976 13.210667 0.506799 -65.689110 1.252922 0.574949 -42.225853 -0.124833 19.565178 27.074259 5.891825 42.070427 -5.039662 25.464655 5.236806 -0.675873 -32.041298 13.791600 15.405321 0.669368 13.529222 1.215226 6.174685
 -31.025084 -4.202468 13.451026 -3.287183 8.870594 -3.499712 -44.801853 18.837221 0.113276 -4.851768 9.860084 20.854385 -0.203640 -0.413778 24.746944 -0.463394 -19.955294 0.200241 -0.389296 -2.301723 -0.087932 -15.379693 32.701542 -14.739735 4.266545 11.352307 -3.365151 -19.246460 -4.864377 -24.809324 51.697590 -12.922213 -4.640838 10.464947 11.557244 3.941445
 7.598187 25.529373 21.381966 -15.760781 -23.893587 2.806127 -59.330757 -19.850388 -54.785793 -6.304672 -4.224555 5.598864 -1.303364 -1.710676 -21.656897 -1.681915 13.888908 -1.714140 -1.443359 -36.845669 -1.236216 30.140289 27.079582 -23.993160 -6.557434 18.235317 -6.364980 30.993938 16.558376 -9.142540 3.359765 -23.892075 -35.691299 -2.707392 -9.368197 -9.583872
 -0.706487 20.670225 -6.003642 -9.744806 -5.031385 5.330107 -10.691008 -42.379799 5.114506 5.753717 -25.062750 24.208149 -1.016128 -0.733813 3.905967 -0.705390 25.566780 -1.546780 -0.997395 -26.156153 -1.099054 29.643200 29.907148 -32.210270 -0.331704 -17.541227 16.961342 -17.123171 14.842951 -0.365045 39.777996 -6.335294 -18.799664 68.565781 -28.868130 15.866492
 -10.123261 17.089151 7.186836 19.886730 -43.504505 2.476943 -7.781302 20.725796 -47.538517 -11.607892 13.221481 7.666684 0.430943 0.033531 -30.379784 0.050841 16.617908 0.562813 0.564543 -26.050095 -0.439723 -18.814106 5.952707 14.132348 -26.266365 -35.634956 21.760721 6.973072 -6.461687 0.897383 85.563446 -1.582485 30.043144 9.671833 -8.337425 7.923470
 -10.227039 11.354947 13.010737 27.587046 -46.404091 -10.815764 57.882877 7.528793 6.656199 23.550831 20.927160 -72.414581 -0.158607 -0.453450 -5.698449 -0.360952 -46.181847 0.525078 0.303809 55.373173 -0.107969 -3.369708 21.603966 -3.522407 7.682887 8.404586 -5.372241 -37.241932 -13.922441 -14.079707 47.670639 -23.883564 -52.260609 -29.633135 -2.444267 -32.554161
 -43.438984 31.206041 18.698858 -2.449986 -4.118112 2.239766 -26.002831 33.930046 -43.521835 -29.822691 28.572603 -66.572128 -0.039141 -0.898524 10.947281 -0.959561 -35.898628 0.281916 -0.445446 -34.365780 0.085347 2.440620 -32.513893 29.157610 5.576590 -16.327900 -5.831809 -3.462911 -4.492051 -3.809503 27.308296 -52.673557 27.379278 -3.869234 13.598681 18.084726
 -3.101191 -39.919689 -25.073462 -19.851889 -44.129623 3.379973 14.710958 4.502845 13.540621 17.360138 -5.016037 20.147011 -1.679976 -1.453137 17.460218 -1.353799 -28.833132 -1.582830 -1.291004 -11.764020 -1.314168 -28.699879 -33.677738 2.437021 10.556827 -13.312731 -29.000143 -10.924117 23.475807 4.821455 -63.269588 -8.342043 14.150023 -21.672148 19.418011 -16.438646
 20.807905 35.667076 -32.883427 -3.898904 18.669195 -2.360244 9.781195 -47.928978 -1.753536 -19.741629 -2.220865 14.819026 -0.589071 -1.584848 -27.439114 -1.622637 -6.909228 -0.340251 0.450847 -21.904263 -0.069240 7.191057 17.113970 -17.644104 -23.289015 20.073994 -61.598236 -11.942524 -6.448747 30.784227 -40.682037 98.478920 1.825494 -34.746719 20.303930 25.684052
 -20.343876 18.274338 -30.527515 18.302820 -6.477716 5.705591 9.048743 55.137344 27.565619 45.862572 15.352879 -35.888500 -1.565951 -0.685560 -6.740775 -0.614965 17.631704 -1.168581 -1.274740 15.686845 -0.467455 68.346146 0.741593 20.840107 18.710419 15.717587 3.545702 -16.898241 11.907833 -43.666119 20.132175 54.728199 6.403031 12.819307 55.537704 -30.524313
 -42.995930 4.029415 -4.729247 5.123503 51.955921 -2.261179 9.831517 -35.958351 -5.246863 8.252801 -4.201181 -23.228655 0.359531 0.970158 -53.321144 1.099039 35.273872 -0.000264 -0.030398 -1.631453 -0.598276 -31.103912 1.062432 38.465473 -15.803884 -11.739943 -17.556135 -5.706425 17.930006 5.885918 -12.895361 25.421791 -30.585215 -48.715935 4.686721 3.378208
 -52.216698 21.649183 -31.802017 11.296268 2.935472 1.816778 8.784564 -13.916581 -14.989737 10.713321 22.794149 -42.961777 -0.427427 -0.436383 -50.743572 -0.309486 -42.853603 -0.431667 -0.624273 24.318287 -0.997479 32.925526 2.955238 3.091794 -19.901070 -7.179860 37.085720 -2.505449 12.263269 34.894417 9.990347 -39.758408 -17.253094 -21.735582 40.614864 16.226793
 -24.953556 -4.870681 -8.926939 9.627008 27.271532 -3.558390 37.557049 -38.626534 -18.041445 -18.787683 8.599219 -6.756632 -2.790159 -3.529407 37.883080 -3.484141 53.668865 -1.746481 -2.197265 26.640148 -1.507819 -36.755943 -3.932989 -70.898827 26.210110 -8.717351 14.590702 40.375992 -10.568722 12.986787 -30.859890 -44.941082 1.511545 -1.727460 1.018216 7.892562
 0.350232 -1.893825 6.645513 -12.647637 -12.591632 -10.510626 -5.906091 -37.080086 -23.656460 -24.210279 4.927670 54.542110 -2.379960 -3.794262 23.092337 -3.806039 -22.643183 -1.614920 -1.964477 32.611454 -1.286970 -0.027097 -24.034740 55.799725 -20.048182 -17.951693 8.844703 -23.728552 -2.765260 3.577901 7.286907 -14.019960 -24.026524 14.586042 -25.087170 1.530823
 -3.806515 -12.676037 28.754765 -14.091411 -26.155888 0.697370 -37.071465 -9.710781 -9.262655 17.403091 16.207769 2.927247 -2.718907 -3.525805 16.592093 -3.536437 -20.254395 -2.518098 -2.259259 -17.288824 -0.650800 -10.769221 2.863205 92.430695 -38.397552 -29.275042 8.116390 -2.393185 5.537927 -20.885368 34.069229 -39.523907 -13.194879 10.917016 -18.534719 10.690212
 -23.664810 -37.813564 -10.287757 -59.920269 -46.769001 -7.315506 17.046967 57.633476 34.099972 29.714695 -7.765827 -43.168560 -1.797509 -1.668393 -27.676771 -1.586018 -19.216635 -1.825086 -1.766223 -33.441174 -0.328648 -8.628070 -0.969800 -15.050515 -9.219129 -5.050168 5.173043 -25.163551 -10.339024 27.223080 -9.304536 -3.614438 7.662949 -9.178526 -16.881926 -3.189533
 -24.289465 15.116776 28.203775 20.149069 38.454159 10.500320 -4.777462 -3.482342 15.843313 11.429517 29.645168 -19.492754 -0.000093 0.835957 31.549849 0.965775 40.816353 -0.729582 -1.044017 45.109985 -1.298981 -5.385633 -14.384573 10.331306 -3.903406 11.801818 -31.892244 17.273924 55.890984 -12.777825 65.898277 33.607586 -32.025650 2.484735 -22.933050 5.026135
 9.503552 30.646564 12.337902 -9.792579 19.038023 3.677445 53.120121 -19.059095 40.285324 -4.396839 1.668302 -1.961407 -0.609860 0.240780 -18.762201 0.224676 26.700851 -0.508798 1.502559 -89.189125 0.108793 -4.055212 -18.773844 -66.330490 -6.804885 35.891453 -11.184745 -13.071676 -34.443348 45.912945 3.774693 48.313576 -4.379039 -19.778904 4.068285 -42.724159
 21.963274 2.513611 36.931450 -14.612364 47.010990 -0.162386 -35.926815 25.383862 -2.925841 -14.048347 33.362057 20.374681 0.205188 -0.488510 -30.987637 -0.469256 -41.841335 -1.045748 -0.918895 -30.408104 -1.130684 23.881140 22.786680 7.666362 13.579851 12.928905 8.119354 18.064713 -6.076217 -82.376740 -18.029898 17.648520 -13.022215 -19.536942 -57.268799 -18.548025
 0.566909 5.857929 -7.466257 23.895742 -11.475519 -3.518674 -14.913733 32.748486 -45.168583 8.451365 16.555826 -2.620694 -2.481588 -3.529682 -16.285025 -3.484645 -2.963579 -1.712431 -1.983276 -12.061994 -1.315847 -15.788126 5.484786 -82.299767 -21.327545 44.656837 57.931225 19.818981 -35.620060 15.268869 29.043463 -17.166410 -37.745537 -100.824516 5.334669 18.167336
 -28.609068 5.470421 2.516723 -1.751263 12.670654 -14.510217 -1.574577 68.661461 14.933865 -15.810108 -30.463100 13.058579 -1.794973 -3.077795 27.514259 -3.042920 6.284931 -1.529467 -1.971780 -52.699280 -0.321928 9.005716 -17.313921 -11.668566 -2.562213 -18.764473 31.679987 -9.535222 -19.809763 -23.208410 -34.697369 -6.316144 -24.772362 -21.132442 15.520061 -13.977947
 -15.006575 16.838703 75.278526 28.009283 21.421066 -14.890228 -15.351366 108.512138 -49.661030 10.279839 -14.959085 -0.384914 -1.656706 -2.461380 50.928982 -2.422137 -47.507908 -1.105666 -1.708608 5.504207 -0.716028 19.930292 -20.638029 17.735401 -5.433063 -8.232397 4.817611 0.016958 -11.747906 -3.268246 -26.328419 13.832480 14.773150 -41.122902 -18.189840 -15.578067
 -0.078637 2.171072 -48.976540 21.399082 15.293152 0.331439 -35.262817 -24.473370 40.589531 7.800055 -3.405035 -6.950250 -4.436902 -4.971958 8.795303 -4.948149 -27.333969 -3.278032 -3.028522 32.551544 -1.308093 -11.070008 30.396334 22.834272 7.779752 0.061501 5.802277 -15.054146 -19.413855 -12.214173 -37.840351 -5.877094 17.785904 8.160989 -31.285545 1.630551
 2.121452 13.616245 -11.053618 -17.409941 -2.076954 -1.922678 -25.292786 6.836699 -13.036247 -11.800283 8.663644 40.419941 -3.766634 -3.980917 -16.818764 -3.923038 12.711055 -2.804424 -2.401943 17.435957 -1.010144 11.597384 -45.703838 39.905201 -20.408405 4.034968 -16.469654 0.845175 -16.908447 21.477392 -20.406355 -2.394710 -33.429111 4.988167 -12.914668 -6.801091
 -13.004456 -8.489735 -24.010387 27.800566 3.963592 4.314743 8.558669 32.924259 -21.900368 -0.389514 -8.112908 7.918620 -2.596162 -2.258582 12.037714 -2.219685 -42.268227 -1.845127 -1.311175 -23.631599 0.335084 -8.062016 -11.848482 -6.338480 -37.976864 9.995787 -55.907505 3.199035 -13.942113 24.200760 4.840765 -28.540148 -8.413207 -41.330986 34.826656 21.899691
 -42.601650 23.757553 -21.378513 -10.387784 -52.646019 -1.125638 -2.413928 3.189507 75.999832 22.072250 -47.277187 48.363468 -0.164661 -0.807159 1.189346 -0.774634 -18.179693 -0.220881 -0.403214 -30.473772 -0.279682 22.124016 -31.719475 0.612424 -34.114677 2.583040 26.803083 -14.048754 -7.926362 4.577654 40.455257 56.381332 -7.438781 0.360200 1.662011 0.878176
 3.649851 -21.366953 -11.801290 32.041653 10.930436 5.804104 14.798859 -43.453686 13.306464 -24.897070 8.287293 -26.109150 -2.113140 -2.524842 58.792187 -2.518780 -22.001459 -2.057802 -2.430006 -18.464931 -0.267568 22.804802 44.833881 -45.703575 -4.857665 -11.238873 -23.908123 -23.943750 -17.044239 -27.037889 -3.907954 -18.341173 -8.203932 -30.114361 3.553908 -3.590959
 -2.534497 31.559896 -36.866501 -15.485629 -44.372978 -4.448673 66.694283 -7.471086 -15.233645 -33.721508 -1.869220 -25.488426 -0.157803 -0.007514 25.000702 -0.052038 -8.543629 -1.218861 0.611094 -48.703804 0.089897 -4.357014 50.489788 -58.995995 14.401992 15.867791 52.622688 5.298560 23.058569 32.148479 -28.025898 -10.973185 6.620532 -54.542538 0.905742 9.532749
 -34.568916 -23.183828 17.130556 0.512361 -41.711098 5.801072 20.857470 -27.605896 -13.853864 -3.987062 -0.860590 -19.838821 0.035775 -0.933027 -42.399738 -0.999081 30.229956 0.549890 -0.889972 28.734812 -0.231345 -4.260420 -24.011047 -17.403650 22.967020 6.102138 17.970922 -11.060673 -3.577202 29.437634 -22.662458 20.055943 -3.210714 7.445291 18.357304 -3.369674
 9.565540 16.165499 4.338835 -34.619328 -10.123126 5.532039 -22.587395 0.285640 -19.551409 -12.975839 20.878633 -26.454348 -3.461842 -4.469657 -10.765079 -4.450497 -6.635828 -2.309159 -2.804406 -25.189848 -1.279922 24.847265 -45.594193 -8.171206 -19.576525 -28.813250 4.251200 22.315794 -34.847008 -14.344481 35.576584 88.568138 45.249004 -3.669909 33.819565 -2.078938
 -5.259697 7.324888 6.913585 -5.619661 -23.756382 -4.854564 -5.569176 -7.927511 -4.954215 -10.219621 -19.977932 -2.915392 -3.925155 -3.856312 -31.871767 -3.900430 -23.227766 -4.258169 -4.255458 12.895789 -4.881756 -34.727730 -39.234051 0.891131 -9.421003 -11.728030 -8.869557 11.484241 9.825522 -1.468402 -1.436174 5.648884 -1.655323 -40.649868 -23.004391 -7.160208
 -77.941566 77.941727
 -59.947109 59.945961
 -61.628307 61.626152
 -97.298607 97.288803
 -59.817631 59.824669
 -17.271877 17.282278
 -78.688576 78.689995
 146.756287 -146.765121
 91.256508 -91.265137
 -61.112476 61.110756
 -70.219124 70.227051
 -81.670631 81.679779
 -3.254721 2.529205
 -4.537989 2.171151
 68.526375 -68.534279
 -4.647243 1.938352
 49.387325 -49.391994
 -2.993237 1.891108
 -2.168780 0.848368
 -78.581886 78.583176
 3.650184 1.956435
 -86.613083 86.626289
 80.651253 -80.658875
 59.708302 -59.714085
 -51.409462 51.412720
 -50.985027 50.983414
 -68.997482 68.998749
 -96.517990 96.530945
 -75.603989 75.638962
 -72.766602 72.760529
 87.140465 -87.145409
 -56.544575 56.544212
 -94.648651 94.634583
 -47.703449 47.706451
 101.280472 -101.296684
 -97.553040 97.555145
 77.577614 -77.606079
 20.448561 -8.040543 -8.812565 -12.612489 -48.933556 -0.717609 29.879686 6.534466 -58.714279 27.013288 -48.979225 -29.432978 -0.677767 0.583120 20.537025 0.633423 48.182270 0.024789 -0.340845 -6.890950 0.457516 -3.472992 31.172136 8.713703 10.577887 3.616414 -7.754912 -58.514633 -8.552211 16.703897 -34.193428 -41.174469 35.659588 35.277615 5.039905 -8.507016
 2.487242 -6.214920 16.001371 3.962011 -31.871880 -4.848629 18.915478 46.851257 14.990021 -4.896027 -19.639805 15.913520 -0.007860 0.823822 -38.353588 0.838353 -22.991219 0.065629 -0.158290 16.638962 -0.002824 12.047979 0.783456 14.722774 -12.756811 1.909025 -3.800633 44.380447 -3.932244 7.194256 -6.433716 57.306057 -20.385801 13.810661 75.900414 -17.440039
 28.296471 2.659884 -17.690157 17.574585 -23.459309 2.434044 34.365154 6.692778 10.772859 -11.373985 -24.199890 37.964161 -1.266342 -1.797558 -3.857505 -1.889643 -57.124527 -2.298746 -1.717516 -8.267348 -1.846321 8.864611 -7.019010 32.850403 30.093456 5.858374 32.864967 -16.224110 3.049596 -7.922544 21.041351 12.694592 0.790591 18.648941 -23.715515 4.899747
 19.462626 0.121066 12.157210 -7.515902 -32.539631 0.714196 -29.235512 13.035751 31.203577 -32.375214 3.792834 -16.324594 -1.520245 -1.915576 -6.962418 -1.972315 -43.388714 -2.506246 -1.753142 14.689169 -1.278341 -6.338785 27.531116 -12.384950 0.610762 16.873045 0.431543 18.582535 13.415061 15.704197 5.189332 44.051380 34.000416 -5.294059 -14.667326 13.527162
 2.904253 -27.641294 13.077899 -9.288896 19.803495 -5.865430 -83.715530 -69.126526 -8.173110 0.446056 -2.103836 20.612362 -1.272405 -1.864086 4.661134 -1.901260 17.561840 -2.177119 -1.708488 -21.737495 -0.758492 -6.253537 63.750977 -54.455357 21.923525 -4.665867 -16.324587 -21.662361 17.256239 13.241259 6.700124 -32.661312 -0.756669 -27.781990 29.551109 2.833673
 4.874610 13.474427 7.266661 -11.646976 16.720163 1.482758 42.135345 -6.084661 -0.890594 29.551445 -14.426584 26.238932 0.802567 0.815763 -30.989466 0.826131 30.005003 0.842196 0.438233 1.658514 0.274221 -25.615191 67.458054 21.145138 -2.089465 13.633698 24.803865 5.563536 -3.482583 -28.485048 -16.968016 29.196543 17.363775 21.364340 15.366366 -11.383624
 12.736822 -9.094703 -11.785386 -2.842780 10.330006 4.352363 -0.763747 39.738972 -19.299431 37.026455 -45.900219 -39.179111 -0.977193 -0.149367 -11.841386 -0.157429 -0.112914 -0.337338 -0.747564 -19.472584 -0.297023 -10.106017 31.693232 -32.592369 37.644222 -4.224752 11.431358 9.001354 7.363724 -2.468028 71.005806 10.972488 12.120066 -2.516475 7.694520 6.655986
 9.591471 -0.426777 30.564131 -16.516258 -50.954269 5.574999 42.994919 34.266171 -46.452774 -1.292147 29.800133 23.270369 0.195565 -0.012065 24.373667 -0.005477 9.394628 -0.080958 -0.144354 33.348221 -0.542175 5.911861 -4.347860 -6.970623 -31.290009 -0.721134 -7.765594 38.407238 21.481094 -14.528296 2.518476 -4.499551 9.921127 -28.990059 35.904278 -19.628063
 7.201101 -24.966024 -14.199360 -4.696264 57.863976 2.948858 6.058843 -45.962448 -33.267246 -5.752065 -5.629414 -36.336132 -0.648175 -1.349427 -26.980389 -1.364522 -37.210125 -0.076214 -0.903026 5.889643 -0.230279 -44.901569 32.524536 25.556007 -25.156733 -11.421144 26.409134 17.077827 -42.675316 -23.237423 -15.034667 -10.292344 2.128495 11.988836 -45.487091 23.347874
 -14.177529 -46.648636 2.664212 -43.345592 45.363873 -4.747415 44.768723 -17.620668 -58.744869 -4.807971 -5.898337 13.114181 -2.295199 -2.103679 69.468704 -2.162648 30.180532 -2.573399 -2.229933 -10.776963 -1.429861 15.732291 -25.108042 2.011842 -63.703594 -35.159332 -26.239817 -56.178883 24.133907 18.846889 -40.810398 3.858835 -27.643042 17.142960 -9.914529 8.894857
 1.386338 26.398474 -5.254356 -11.208610 -50.048988 4.356006 -16.445799 72.918777 6.262723 0.548674 -16.511459 -47.416821 -0.040707 -0.500715 21.049919 -0.589123 46.826122 -0.222587 -0.452697 -20.267883 -0.264518 2.219343 23.363243 93.592583 -31.958904 -19.392668 47.919464 -44.151115 -4.788727 -26.105988 1.302342 -48.077980 27.262653 1.704868 -39.980953 21.006300
 -4.561225 44.784039 16.735971 -0.852978 8.826968 8.208112 9.882129 -33.317184 -82.350861 14.313251 8.425411 -17.819595 1.355979 1.042109 -30.577221 0.968091 -17.872406 0.925399 1.024715 17.550455 -0.777808 -4.244434 18.624788 7.162643 1.149931 27.480518 12.176793 -22.260948 9.369376 -5.756506 -39.018158 16.837790 7.778692 25.126253 -49.388168 6.744510
 0.367554 15.381696 -42.844456 1.762506 -17.131454 -0.915344 -34.639320 -17.192211 -16.000240 -13.025756 -11.759062 -23.534458 -1.953477 -0.830993 3.856605 -0.771457 -48.055157 -1.909690 -0.915902 14.692490 -0.998481 15.506180 -10.173069 62.604572 11.469713 -1.274709 -74.818405 4.513946 5.160915 -9.741448 0.889196 -39.885021 -23.288538 3.813277 -33.140030 -32.453175
 5.062527 26.405142 -28.993963 7.851272 26.209524 -3.816148 -34.702332 -14.697887 -12.518931 -1.050815 21.574413 -5.789822 -0.655846 0.341839 -94.952103 0.395874 15.176591 -0.638604 -0.018246 -46.837055 -0.927244 7.279444 -49.679821 -3.133326 -32.567455 9.100462 30.660166 -22.883406 4.111547 25.732296 -7.851684 -7.810294 -5.604844 -1.628090 24.964586 2.309904
 -16.347855 21.931738 -64.092239 -11.951868 18.633638 0.817717 -0.764362 -52.179798 -14.979507 -11.503321 34.559361 1.078987 -0.312825 0.358950 -62.700378 0.419436 1.746096 -0.546186 -0.204290 43.618507 -0.084975 19.614872 -44.438267 30.905472 30.233767 -32.886185 -41.781643 0.043133 -22.800507 27.347122 67.830078 45.785805 -62.393143 64.353386 30.310602 -18.244646
 -24.133892 -36.649364 -20.285549 -23.039900 -8.636565 -4.682465 32.451717 -43.483887 21.931070 21.596062 -44.627617 1.329105 -2.412030 -1.486969 45.547462 -1.360216 51.860909 -1.102815 -1.831961 -13.943489 -0.294722 16.059635 -56.772362 -40.868752 -27.618921 12.141913 -4.639920 -50.395935 6.973909 -3.494272 -59.037155 16.285954 -21.565071 -26.093952 8.677162 36.333496
 14.212349 -18.574734 4.870444 11.719723 -60.205299 15.417610 43.550304 8.421019 38.636593 -16.667767 47.927010 -79.179527 0.274371 -0.912202 -22.656141 -1.049074 -13.265706 -0.585957 -0.867069 -39.208080 -0.386685 -47.755695 21.014627 50.886417 -24.839205 -71.493706 77.080544 14.646331 -32.304729 -27.022032 105.384338 49.455143 2.671464 29.225021 -14.588942 7.357245
 -20.018534 35.074512 20.855553 -19.168692 -16.872871 -12.144850 -11.994734 -6.972820 2.499378 -20.095554 20.124557 0.394779 -2.250031 -2.888995 -25.656639 -2.877836 0.677673 -2.830339 -2.253628 -64.070946 -1.482564 -16.715055 15.831452 38.017963 5.472829 -46.138294 -29.890423 24.711685 -29.755793 7.025469 17.360260 23.662527 -15.300012 -0.302782 -42.958794 7.336636
 -2.937708 -22.650255 -13.071399 -43.472786 9.594773 12.099324 -15.294938 26.699453 -92.242073 -9.365449 30.572063 -23.232185 -0.445268 0.478317 -32.015247 0.494504 -48.567734 -0.859825 -0.065452 -60.849941 -0.161651 35.068974 36.986290 -62.236897 19.764750 -12.007212 3.414954 -65.173622 -8.425465 -11.426464 -35.617199 -25.169687 -26.684607 16.234343 29.974485 9.988574
 -5.389889 1.654951 -12.844365 -47.000298 40.218891 -8.677022 44.188442 -11.313023 8.101490 30.530975 6.393758 -24.381853 -1.578663 -0.513150 -22.816498 -0.488611 52.137951 -1.184086 -1.117766 17.423353 -0.697189 -25.390343 14.515931 -56.897629 21.984516 11.403443 21.919483 -17.047169 5.641062 -14.489642 -21.282450 -1.796575 51.856316 21.326336 -29.481934 -17.384150
 8.604718 5.166513 -10.315487 3.516414 -28.976677 0.926160 -12.862966 -6.657767 -19.353920 -5.739712 -44.320099 -28.194023 -0.534362 -0.201624 67.235649 -0.153052 0.010518 -0.029955 0.356350 20.095268 -0.003341 14.305251 -0.776789 63.266647 -5.788009 1.228782 5.415841 -39.912476 0.558534 -20.842323 41.064690 -30.073906 -30.399662 12.598128 10.865405 -15.092673
 -18.712145 29.785435 17.555758 3.369189 -23.108131 -0.482429 59.362854 2.871513 -37.378624 -19.887375 -18.672567 39.525898 -0.476521 -0.668567 -16.544872 -0.646574 7.029502 0.139041 0.505673 8.208446 -0.899251 -9.726637 -38.051701 -10.992157 -0.147579 20.052999 -27.631916 -10.449736 5.115430 6.815410 -4.312804 -7.986738 -20.765446 61.231808 -9.606543 -19.507803
 -24.970718 -51.307343 -8.055447 9.450918 17.375763 2.381595 -18.519447 44.346462 -10.477908 11.582468 3.373159 27.536703 -2.543722 -2.396870 -24.115944 -2.390814 -32.841694 -2.690196 -2.535370 -8.959002 -1.768686 -39.511013 -34.655525 -20.463459 18.218643 -6.852289 -62.289673 2.382552 -5.703368 -12.748532 2.128247 -96.932755 -14.663627 -29.135857 -37.493057 -22.332338
 -28.489813 -8.461379 5.984264 -30.252035 13.531750 6.695155 -8.761758 -28.249365 9.362911 15.829727 8.205546 13.215342 -2.035285 -1.868882 -54.306557 -1.861308 -0.641670 -2.309273 -2.446120 -19.420773 -1.496702 -3.184364 -27.791803 26.985344 -4.578994 1.924287 -12.534523 9.565866 -2.037696 -3.634749 39.273766 -34.179375 -8.939265 -0.543823 -57.351154 -30.408476
 -20.606936 -44.625835 -2.234380 -7.494029 41.441357 2.808668 30.093185 9.737502 21.157585 -20.836746 13.424489 4.203611 -0.176944 -0.393698 -12.418765 -0.397418 -54.499870 -0.667146 -0.903694 -1.379912 -0.456641 22.323158 10.945340 43.959736 22.855238 10.902495 -11.672446 -63.049137 -3.071096 -46.620079 -33.776318 -19.886837 9.618576 44.526131 1.686556 11.386894
 31.577904 -27.028498 21.505116 -21.862879 28.836452 14.901011 -42.764610 -39.858337 34.006908 -7.494661 57.665321 31.014553 0.507791 0.843554 35.985313 0.878752 0.668995 0.376566 0.704002 -3.284791 0.342478 18.006487 -4.899043 20.176216 -3.521526 13.434820 -54.968517 -21.148710 3.671502 10.669738 -34.114082 -25.201775 -19.627026 17.688610 6.921285 -37.078762
 28.615744 28.880678 -0.124288 46.913467 -31.020660 -2.564585 11.095993 -29.852444 47.330704 11.316778 -21.505178 -45.990402 0.807981 0.640996 -4.743043 0.619762 -41.130821 0.814311 0.779757 11.380436 -0.538368 17.921335 13.521079 38.357372 -20.077135 -5.416251 -16.704117 -44.699532 -12.653449 -36.152229 44.905449 -13.617068 24.114235 18.338385 -25.139347 16.046482
 13.503841 -6.132072 26.217056 11.743998 -20.613897 -5.486324 10.616151 -2.870460 55.759987 -24.016052 -19.389357 13.125086 1.962926 2.150345 60.760838 2.108933 1.831574 0.076376 0.365788 -35.619720 -0.839702 8.070892 6.791544 29.440109 -4.263332 -17.936237 75.687859 96.270462 2.542025 -3.695325 6.082949 4.131588 7.481726 -13.184751 3.600996 39.522369
 10.927989 -28.531666 -32.171631 23.734293 22.191154 2.435028 -0.084895 26.243196 -2.687306 -3.288210 1.554269 -1.764940 -0.149477 -0.118945 -36.260986 -0.150410 80.063721 -0.973967 -0.545197 -71.127777 -0.682138 45.677315 15.980653 -38.529400 2.947730 22.625526 30.664631 64.868744 10.179374 -14.216738 -47.002193 11.752172 -3.413681 11.461092 -0.384814 -20.428219
 13.954685 8.439153 5.790995 -14.339339 18.443457 -1.444530 58.025101 -95.711769 58.134964 13.903348 -50.256611 22.033026 -1.921671 -2.515913 29.375477 -2.560838 39.328896 -1.997009 -2.138851 -5.816909 -0.885249 -46.608032 -20.945293 -38.901028 -0.030057 -0.290695 -4.565353 7.926181 -29.418535 40.584389 5.854767 29.176401 17.329710 19.371351 46.524826 29.694086
 2.361467 -13.666178 -5.158723 -4.169796 8.103824 -3.898804 21.181150 -0.045124 40.983391 9.325044 -34.852772 11.577252 -1.486268 -2.183137 27.958067 -2.110067 -8.894218 -0.295885 -0.782265 1.144724 -0.189249 -8.840520 -36.029392 62.178505 7.167628 6.427761 40.867496 -14.978566 -5.926919 45.930000 -4.470927 39.474102 -17.060905 28.915312 -3.130706 -19.394609
 3.138654 -4.269068 3.164973 11.784830 18.695656 -5.615586 75.461464 -19.002375 69.582298 19.558094 22.084133 35.787510 -1.112225 -1.640327 -4.247311 -1.588067 26.741056 -0.053580 -0.596228 11.857793 -0.535213 -45.012714 4.966714 -3.055996 16.691299 9.780695 -14.760783 -36.064342 -21.414692 10.678353 40.825397 24.104322 16.251842 6.793593 -1.509922 -26.576097
 -13.665964 -29.046663 -24.615574 -28.899212 -37.127045 -3.523108 20.340342 -16.069559 18.167450 20.738825 0.075874 45.580765 -1.761596 -1.827806 -23.968090 -1.873127 44.024429 -1.727638 -1.732571 7.197369 -1.930935 -55.217567 -24.709682 25.612856 15.510326 14.665080 19.157206 2.314152 -14.558015 -14.970179 -78.050407 29.049061 12.627057 12.369251 -44.130562 -33.852879
 -3.344103 -27.372585 -7.650185 13.242205 3.376850 -1.558424 2.773622 15.389144 -26.589741 -20.640617 -38.727127 -7.580998 -0.364124 0.149425 7.843881 0.109754 -32.717991 -0.354598 -0.338438 -9.768965 -1.116660 -22.384644 -28.043015 0.125047 15.546103 16.595463 63.047352 35.750877 2.893426 40.542664 7.669202 23.793755 0.159524 -15.492470 -27.147770 -5.376314
 8.212979 -30.842587 -8.473162 -15.295998 -16.752417 -3.043486 50.132511 -26.378735 -36.582661 -17.163820 3.661831 -10.769480 -0.117681 0.365585 82.106911 0.323399 -16.690512 -0.194034 -0.270935 -14.913822 -0.174324 18.797949 -45.705215 -32.239353 -7.748024 6.558595 1.381249 -17.698616 11.712979 -27.238924 84.160965 -28.785437 35.797115 25.195553 17.355358 7.186969
 -11.497072 -56.883221 57.008991 17.833542 54.552292 -6.524959 6.707519 48.355171 21.381502 21.230223 -13.869512 -33.792690 -0.201233 0.969812 14.745448 1.008662 -25.081602 -0.020281 -0.726800 -33.824337 0.372198 28.960251 19.573633 23.730059 -31.259903 -39.375843 -2.309836 -12.507317 37.234428 26.375650 -32.452068 2.242622 0.128399 70.895943 -24.143566 36.967453
 36.747082 -7.162436 10.176889 -27.859415 -4.060458 -10.022663 -16.504166 -37.651264 -14.467541 -22.409866 -29.398134 6.592254 -2.427657 -4.898021 15.955285 -4.880371 32.021477 -1.340935 -1.654944 8.744374 -0.512791 -17.763880 -17.331129 -7.297849 -46.830376 -14.313482 -17.910784 1.794883 -27.010860 6.904818 10.438766 -24.038408 3.003134 42.179523 -10.566302 -39.808266
 33.028988 -18.056963 -40.634171 -34.756229 17.965054 0.587010 84.827835 -38.981792 47.806007 -31.189510 -24.535378 67.809738 0.309017 1.879572 8.785744 1.818313 62.875309 -0.481602 0.690600 12.759347 -0.348538 37.190067 -32.709938 -20.719061 33.277664 -12.256938 -38.901653 -23.788521 -14.004356 -15.886737 -13.463964 20.786901 17.331814 -13.011646 7.139348 -15.355093
 -9.788889 -57.746029 33.241146 19.345541 39.077919 -0.376180 7.279575 -2.906206 26.674185 -45.096584 4.940204 22.658604 -0.929975 -2.201188 63.224064 -2.196528 -16.422886 -0.060708 -0.875741 -31.446346 0.005435 -30.183403 44.387718 -33.212139 -28.953949 29.348917 -13.839873 32.096386 -5.996004 -14.765303 -6.174332 -53.281517 -15.407505 48.897915 -44.757793 -6.330751
 17.233433 6.864573 9.327126 -22.913742 13.120340 -8.312474 29.649469 31.176044 17.159239 27.910309 -26.857033 2.999470 -1.790998 -1.838036 -49.015491 -1.812363 -19.587048 -1.762399 -1.596181 2.080071 -0.226655 29.069849 74.769958 8.231579 -34.577053 18.394194 -46.899387 -9.195111 10.462242 -50.699455 6.514261 -40.896385 -34.879128 40.974117 40.756111 1.888438
 -15.862594 -3.327542 -42.685177 8.797600 3.029141 1.352326 9.657866 19.507448 33.341805 -5.254906 -3.336119 -47.850174 -0.050546 -0.407037 54.433548 -0.420925 12.697063 -0.312445 -0.817421 12.052047 1.227153 -10.111501 44.102913 92.601776 -5.045469 -18.054054 -21.580563 28.242968 0.675141 -5.577503 38.017780 -19.300392 -14.642982 0.539934 94.759918 1.540990
 -7.697322 -0.671423 -17.845406 -3.669966 -21.652153 -2.148461 -0.891313 24.340120 16.163462 -5.118635 -5.592248 -20.154057 -0.449840 -0.689501 36.808666 -0.713531 12.387447 -0.676584 -1.011367 14.769177 0.513529 -24.649466 20.452608 68.529884 -9.555449 -9.839402 -9.986243 14.209538 3.907357 -6.124836 13.323474 -20.977512 -1.341728 -15.337688 64.962715 -5.583848
 4.610232 8.952616 22.445969 -8.904646 -25.907990 -3.155438 -6.561562 -4.815305 -14.821634 -3.943749 -11.566153 19.383688 -0.890337 -0.753917 -35.035889 -0.789166 -15.623067 -1.041135 -0.895069 10.772013 -1.991519 -25.840967 -38.804272 -20.436228 -5.515465 0.241500 4.029390 -0.322936 10.146400 1.313171 -19.509726 8.400956 8.965849 -31.006006 -38.424175 -5.936439
 -1.173836 -2.618843 19.641567 -14.248400 -18.413725 -3.187774 -28.395493 16.026957 12.192718 -5.382031 -14.762425 7.432898 -1.429529 -1.090512 -14.031339 -1.085354 -10.305481 -1.062051 -0.897054 -6.096470 -0.808481 -30.560122 -29.440788 -11.432273 -8.972319 -0.278177 -0.186191 -10.940069 0.033684 1.437376 43.356342 -9.357942 -1.398879 -47.168079 -6.973258 -12.659039
 3.036011 6.482720 11.647491 -1.681093 -9.610492 -0.621185 0.462290 -6.685513 -9.275905 -1.327376 -5.239781 10.243023 0.109775 0.170209 -22.547607 0.149517 -10.309611 -0.009543 0.070836 6.732306 -0.762476 -9.944321 -21.717276 -14.431979 -0.913490 0.141620 2.264373 2.452797 6.611310 1.852464 -13.945150 9.145990 4.759247 -12.514696 -26.220932 -0.725788
 -19.404724 1.775347 -60.394058 20.413589 16.487877 3.959865 30.944693 1.947395 30.089520 -4.953621 -0.343665 -63.049065 0.453630 -0.115251 55.577583 -0.147486 9.553332 -0.148688 -0.809602 20.252743 0.906235 2.251152 54.655117 107.498154 0.022763 -24.912382 -28.440275 46.200760 4.540152 -5.454778 20.006639 -7.518466 -19.063843 20.807262 97.599594 10.094224
 -1.756992 21.488480 -24.793442 27.078508 18.562046 5.255450 54.926788 -45.029789 -26.056522 0.218047 2.902893 -17.138384 1.488937 0.997965 -30.135832 0.932507 -19.682131 0.451510 0.219025 30.629627 -1.812160 19.574286 -5.208137 10.321892 11.925348 -13.693635 -10.151345 44.954216 18.242132 2.447334 -76.674187 41.495945 0.273912 38.708057 -35.510342 20.588795
 -0.291581 0.140952 1.365092 -9.562048 -25.145702 -2.704093 -7.089562 21.140118 3.582379 -2.399000 -3.536277 1.656574 -0.017895 -0.092676 17.595011 -0.108037 9.763881 -0.090662 -0.209035 9.275787 0.623461 -21.728676 4.078598 31.947418 -7.929068 -0.960402 0.218855 0.400480 3.298695 -3.802999 -0.405689 -15.501214 5.723027 -16.931553 30.510267 -7.158925
 22.000465 27.279444 24.241219 -5.801541 -56.596210 -4.305609 38.578003 -21.065195 -70.973877 3.864014 8.435446 53.763527 1.829194 1.332926 -37.566002 1.229957 4.233512 0.656822 0.654745 45.997040 -1.565719 -10.676380 -24.619888 -9.136970 -0.562872 10.406625 21.365252 10.015346 26.867706 -4.552463 -172.986053 23.610573 40.830429 21.572515 -62.000298 4.758092
 -16.718994 -3.954021 -6.648709 18.151299 58.589344 6.713513 -13.875852 -26.259777 43.547649 -6.888932 -21.022100 -40.651058 -1.533023 -0.951429 -44.764042 -0.911696 -48.404140 -0.919753 -0.712883 -29.374006 -1.932203 7.112023 -37.149754 -46.550285 8.105220 -16.851971 -23.795265 14.320642 -7.027449 13.148741 121.689499 26.672171 -39.621307 -30.901426 -37.623024 5.932960
 -4.794432 -58.165428 9.619912 -0.792104 -34.821918 -5.777014 -5.705101 -79.954445 -23.997496 -8.711123 6.201510 -9.753367 -1.420332 -1.071495 2.791124 -0.972790 11.413983 -0.123866 -1.094493 21.469370 -0.226818 3.568650 80.895714 12.960673 37.676670 3.422586 -5.360120 -28.452206 -20.092945 -20.353792 -16.896530 11.353968 14.905831 -38.725506 -7.810947 -17.157686
 -22.052013 -21.426147 -12.903752 4.760635 6.509939 -8.072795 6.516204 -52.976353 8.652775 -10.070448 25.187544 5.932489 -1.405673 -1.319099 -21.107615 -1.252464 42.542511 -0.141403 -1.095046 37.662518 -0.791539 27.782900 13.442388 -29.581806 29.976978 11.908349 8.327502 -19.072918 -12.298802 6.482814 -57.961880 -12.398372 36.395531 -40.780502 44.515781 -2.213770
 31.320583 3.105359 7.622705 15.512517 -23.439360 0.972514 -10.062176 -2.336221 11.616021 -17.886940 -12.598460 17.234726 -2.424294 -2.376040 30.256069 -2.402392 32.444683 -2.798263 -2.465142 -19.431871 -1.158422 1.031588 -23.114758 39.797817 23.285456 -7.659750 -95.257835 5.139448 -13.172204 -24.158670 -6.116728 15.584688 -5.521169 -1.142363 32.987633 -1.508432
 43.915955 -6.559559 87.750221 3.415919 -5.380287 4.013806 -24.849476 -8.118765 -37.027065 -21.168871 16.733625 -106.978714 -1.728902 -1.609897 -8.972134 -1.610662 -22.495708 -2.277421 -1.753774 3.086497 -0.804951 -9.585319 -7.285902 -75.367500 30.103416 -7.039435 -2.607857 15.559814 -29.536055 -6.598603 -90.561127 25.172478 -8.780193 -13.866915 4.527875 -28.024071
 34.788605 -5.169424 4.148494 2.053189 0.124242 3.707170 -47.903744 9.102967 -26.530190 -36.363922 11.475579 28.585264 -0.319094 -0.596675 -44.426785 -0.651928 53.245697 -1.353402 -0.627368 -30.340410 0.018702 6.214213 -30.501732 -16.663807 -14.001740 25.174730 46.098427 18.249994 -24.924070 -46.977112 -59.114826 -0.670149 -2.450089 73.650276 2.304649 22.254715
 -25.352383 10.672330 -29.926060 -1.108158 -8.614460 -6.628783 -16.536045 2.411060 24.087765 26.042732 -19.642191 -2.404458 -1.221462 -1.299181 -7.817658 -1.286548 -2.664771 -0.613461 -0.898011 22.537104 0.108807 32.972290 -2.799891 -8.445924 -45.537224 32.560020 3.809716 -83.206825 -0.019457 8.806958 60.697048 61.760937 31.690645 -15.004670 22.976942 27.242428
 7.393901 -8.636386 -6.980615 -6.637735 29.055759 -0.637548 -34.658749 -36.283768 -12.158067 -9.812322 0.447242 77.830338 -1.067142 -1.284040 -6.536479 -1.304080 43.776325 -0.500353 -1.222343 62.108856 -0.081105 -40.460663 -34.822254 -40.889355 1.107294 -1.979935 19.422363 -34.188343 6.401063 -28.596127 42.352974 35.047649 -5.147132 20.288725 32.696865 12.688293
 -4.476024 -65.328812 -51.282112 29.511101 15.289909 0.498518 -24.143547 -51.448296 -31.886086 -11.425917 -1.324926 22.140577 -0.914688 -0.811092 41.033863 -0.826169 24.678572 -1.318092 -1.371381 -21.268045 -0.633764 -8.569173 -19.781370 -56.433830 18.959948 8.403096 -2.095823 30.294559 -19.313700 14.323886 -25.805416 -9.457658 -20.480057 35.368519 39.076252 -24.925276
 -19.985212 23.298134 -20.356398 -9.382989 21.500057 -0.532947 1.005306 12.868484 0.995461 10.649206 18.230038 -46.981026 -2.887675 -2.373033 47.649166 -2.325526 13.742322 -1.648694 -1.661512 17.439529 0.951362 -1.865358 0.540564 -76.596786 -28.624208 -23.018787 -65.007286 37.332298 -29.223007 24.165781 -131.612305 5.193392 22.070414 -12.242447 -14.073243 -26.342171
 13.271091 4.076297 -61.743214 -18.214809 -13.629570 9.305846 -10.491800 69.871758 -22.529905 -35.168114 20.715017 1.160664 -0.813666 -1.077977 35.466469 -1.164382 39.595905 -1.048487 -1.159033 12.584182 -1.071506 -49.265079 -3.706132 -38.126842 38.339912 -3.908963 2.147137 -19.369736 15.294575 17.678629 40.707008 -13.242846 9.778728 -7.668617 -28.257587 -2.589798
 -39.960503 -23.485117 44.402161 -0.129960 -8.862211 0.590627 -17.501120 16.920582 22.673967 1.644168 5.045743 -5.913221 1.049708 0.566976 13.210684 0.506799 -65.689117 1.252922 0.574949 -42.225849 -0.124833 19.565174 27.074305 5.891826 42.070404 -5.039665 25.464659 5.236805 -0.675873 -32.041298 13.791599 15.405289 0.669272 13.529221 1.215291 6.174681
 -31.025082 -4.202469 13.451003 -3.287220 8.870592 -3.499731 -44.801846 18.837225 0.113277 -4.851767 9.860085 20.854382 -0.203640 -0.413778 24.746965 -0.463394 -19.955294 0.200241 -0.389297 -2.301723 -0.087932 -15.379695 32.701588 -14.739734 4.266523 11.352304 -3.365150 -19.246462 -4.864377 -24.809328 51.697586 -12.922246 -4.640931 10.464945 11.557303 3.941441
 7.598186 25.529371 21.381842 -15.760799 -23.893591 2.806116 -59.330750 -19.850384 -54.785789 -6.304671 -4.224553 5.598863 -1.303364 -1.710676 -21.656775 -1.681915 13.888922 -1.714140 -1.443360 -36.845665 -1.236216 30.140285 27.079609 -23.993158 -6.557445 18.235313 -6.364979 30.993935 16.558372 -9.142565 3.359765 -23.892111 -35.691353 -2.707393 -9.368169 -9.583875
 -0.706487 20.670223 -6.003763 -9.744811 -5.031386 5.330099 -10.691006 -42.379791 5.114511 5.753718 -25.062746 24.208145 -1.016128 -0.733813 3.906087 -0.705390 25.566792 -1.546781 -0.997395 -26.156151 -1.099053 29.643196 29.907167 -32.210266 -0.331707 -17.541231 16.961346 -17.123175 14.842949 -0.365068 39.777988 -6.335326 -18.799702 68.565773 -28.868122 15.866490
 -10.123261 17.089149 7.186740 19.886726 -43.504513 2.476939 -7.781301 20.725794 -47.538517 -11.607890 13.221483 7.666684 0.430943 0.033531 -30.379690 0.050841 16.617918 0.562813 0.564543 -26.050091 -0.439723 -18.814110 5.952716 14.132349 -26.266369 -35.634964 21.760725 6.973071 -6.461688 0.897364 85.563431 -1.582504 30.043129 9.671834 -8.337420 7.923470
 -10.227039 11.354945 13.010667 27.587017 -46.404099 -10.815778 57.882885 7.528794 6.656203 23.550835 20.927164 -72.414566 -0.158607 -0.453450 -5.698379 -0.360952 -46.181843 0.525078 0.303809 55.373177 -0.107969 -3.369708 21.604000 -3.522407 7.682869 8.404584 -5.372241 -37.241940 -13.922443 -14.079722 47.670631 -23.883598 -52.260677 -29.633139 -2.444220 -32.554169
 -43.438980 31.206039 18.698853 -2.450029 -4.118113 2.239745 -26.002827 33.930054 -43.521828 -29.822687 28.572607 -66.572144 -0.039141 -0.898524 10.947286 -0.959562 -35.898632 0.281916 -0.445446 -34.365776 0.085347 2.440620 -32.513840 29.157612 5.576564 -16.327904 -5.831808 -3.462912 -4.492052 -3.809505 27.308294 -52.673592 27.379175 -3.869235 13.598750 18.084723
 -3.101192 -39.919697 -25.073620 -19.851892 -44.129631 3.379970 14.710960 4.502846 13.540627 17.360142 -5.016037 20.147007 -1.679976 -1.453137 17.460375 -1.353799 -28.833115 -1.582830 -1.291004 -11.764019 -1.314168 -28.699883 -33.677731 2.437021 10.556824 -13.312733 -29.000139 -10.924118 23.475803 4.821424 -63.269596 -8.342068 14.150013 -21.672146 19.418018 -16.438650
 20.807907 35.667072 -32.883430 -3.898930 18.669191 -2.360258 9.781197 -47.928970 -1.753536 -19.741625 -2.220862 14.819028 -0.589071 -1.584848 -27.439108 -1.622637 -6.909227 -0.340251 0.450847 -21.904261 -0.069240 7.191056 17.114004 -17.644102 -23.289030 20.073990 -61.598232 -11.942526 -6.448748 30.784225 -40.682045 98.478889 1.825422 -34.746723 20.303972 25.684048
 -20.343876 18.274336 -30.527601 18.302809 -6.477717 5.705582 9.048745 55.137352 27.565622 45.862579 15.352880 -35.888508 -1.565951 -0.685560 -6.740689 -0.614965 17.631712 -1.168582 -1.274740 15.686846 -0.467455 68.346130 0.741612 20.840109 18.710411 15.717586 3.545702 -16.898245 11.907831 -43.666134 20.132172 54.728176 6.402993 12.819305 55.537724 -30.524317
 -42.995930 4.029414 -4.729344 5.123464 51.955914 -2.261184 9.831519 -35.958344 -5.246858 8.252799 -4.201180 -23.228659 0.359531 0.970158 -53.321053 1.099038 35.273880 -0.000264 -0.030398 -1.631453 -0.598276 -31.103916 1.062445 38.465477 -15.803906 -11.739945 -17.556139 -5.706426 17.930004 5.885898 -12.895363 25.421772 -30.585236 -48.715942 4.686785 3.378205
 -52.216694 21.649181 -31.802128 11.296230 2.935472 1.816773 8.784566 -13.916579 -14.989730 10.713319 22.794153 -42.961784 -0.427427 -0.436383 -50.743465 -0.309486 -42.853596 -0.431667 -0.624273 24.318289 -0.997479 32.925518 2.955251 3.091794 -19.901091 -7.179862 37.085712 -2.505450 12.263268 34.894398 9.990345 -39.758430 -17.253115 -21.735586 40.614929 16.226789
 -24.953556 -4.870682 -8.927042 9.626987 27.271528 -3.558407 37.557056 -38.626526 -18.041441 -18.787680 8.599222 -6.756633 -2.790160 -3.529407 37.883179 -3.484142 53.668873 -1.746481 -2.197265 26.640150 -1.507819 -36.755951 -3.932948 -70.898819 26.210096 -8.717353 14.590704 40.375988 -10.568724 12.986766 -30.859892 -44.941128 1.511456 -1.727460 1.018251 7.892560
 0.350232 -1.893826 6.645407 -12.647655 -12.591634 -10.510641 -5.906090 -37.080078 -23.656456 -24.210276 4.927673 54.542114 -2.379960 -3.794262 23.092440 -3.806040 -22.643171 -1.614920 -1.964478 32.611458 -1.286970 -0.027097 -24.034702 55.799728 -20.048191 -17.951696 8.844705 -23.728554 -2.765260 3.577880 7.286907 -14.020002 -24.026604 14.586043 -25.087143 1.530822
 -3.806515 -12.676038 28.754717 -14.091417 -26.155891 0.697357 -37.071457 -9.710779 -9.262653 17.403095 16.207773 2.927247 -2.718907 -3.525806 16.592140 -3.536437 -20.254391 -2.518099 -2.259259 -17.288822 -0.650800 -10.769222 2.863236 92.430702 -38.397560 -29.275045 8.116392 -2.393186 5.537926 -20.885378 34.069221 -39.523937 -13.194945 10.917018 -18.534708 10.690210
 -23.664808 -37.813572 -10.287848 -59.920300 -46.769009 -7.315519 17.046970 57.633484 34.099976 29.714699 -7.765826 -43.168552 -1.797510 -1.668393 -27.676683 -1.586018 -19.216627 -1.825086 -1.766223 -33.441170 -0.328648 -8.628072 -0.969770 -15.050514 -9.219146 -5.050170 5.173044 -25.163553 -10.339025 27.223061 -9.304538 -3.614470 7.662888 -9.178528 -16.881880 -3.189535
 -24.289463 15.116774 28.203749 20.149027 38.454151 10.500315 -4.777461 -3.482342 15.843315 11.429519 29.645172 -19.492758 -0.000093 0.835957 31.549875 0.965774 40.816349 -0.729582 -1.044017 45.109989 -1.298981 -5.385634 -14.384558 10.331306 -3.903431 11.801814 -31.892241 17.273922 55.890976 -12.777832 65.898262 33.607571 -32.025673 2.484733 -22.932981 5.026132
 9.503552 30.646561 12.337831 -9.792583 19.038019 3.677438 53.120129 -19.059092 40.285324 -4.396838 1.668303 -1.961407 -0.609860 0.240780 -18.762133 0.224676 26.700857 -0.508798 1.502559 -89.189110 0.108793 -4.055212 -18.773829 -66.330482 -6.804888 35.891445 -11.184743 -13.071677 -34.443356 45.912933 3.774693 48.313553 -4.379073 -19.778906 4.068294 -42.724167
 21.963278 2.513610 36.931435 -14.612393 47.010983 -0.162390 -35.926807 25.383865 -2.925839 -14.048345 33.362064 20.374685 0.205188 -0.488510 -30.987617 -0.469256 -41.841339 -1.045749 -0.918895 -30.408102 -1.130684 23.881136 22.786692 7.666362 13.579834 12.928904 8.119356 18.064711 -6.076217 -82.376740 -18.029900 17.648510 -13.022235 -19.536945 -57.268753 -18.548029
 0.566908 5.857928 -7.466333 23.895725 -11.475521 -3.518684 -14.913731 32.748493 -45.168583 8.451367 16.555830 -2.620694 -2.481589 -3.529682 -16.284950 -3.484645 -2.963571 -1.712432 -1.983276 -12.061992 -1.315847 -15.788128 5.484808 -82.299751 -21.327555 44.656830 57.931232 19.818977 -35.620068 15.268854 29.043459 -17.166437 -37.745579 -100.824516 5.334694 18.167332
 -28.609064 5.470420 2.516577 -1.751280 12.670652 -14.510222 -1.574576 68.661476 14.933873 -15.810106 -30.463097 13.058580 -1.794973 -3.077795 27.514404 -3.042920 6.284947 -1.529467 -1.971780 -52.699276 -0.321928 9.005714 -17.313910 -11.668565 -2.562223 -18.764477 31.679991 -9.535223 -19.809767 -23.208437 -34.697376 -6.316168 -24.772385 -21.132446 15.520088 -13.977949
 -15.006574 16.838699 75.278381 28.009262 21.421062 -14.890234 -15.351364 108.512154 -49.661018 10.279840 -14.959084 -0.384914 -1.656706 -2.461381 50.929123 -2.422137 -47.507896 -1.105666 -1.708608 5.504208 -0.716028 19.930288 -20.638018 17.735403 -5.433074 -8.232399 4.817612 0.016958 -11.747907 -3.268274 -26.328421 13.832457 14.773128 -41.122910 -18.189808 -15.578070
 -0.078637 2.171072 -48.976616 21.399040 15.293150 0.331422 -35.262810 -24.473366 40.589531 7.800056 -3.405032 -6.950251 -4.436903 -4.971959 8.795382 -4.948150 -27.333961 -3.278033 -3.028522 32.551548 -1.308093 -11.070010 30.396376 22.834274 7.779728 0.061497 5.802278 -15.054148 -19.413857 -12.214190 -37.840355 -5.877135 17.785816 8.160987 -31.285480 1.630548
 2.121451 13.616243 -11.053678 -17.409981 -2.076954 -1.922694 -25.292782 6.836699 -13.036245 -11.800282 8.663646 40.419933 -3.766635 -3.980917 -16.818707 -3.923038 12.711061 -2.804424 -2.401943 17.435959 -1.010144 11.597383 -45.703800 39.905205 -20.408428 4.034965 -16.469650 0.845174 -16.908449 21.477381 -20.406357 -2.394746 -33.429188 4.988166 -12.914603 -6.801093
 -13.004456 -8.489737 -24.010412 27.800531 3.963591 4.314729 8.558671 32.924267 -21.900366 -0.389513 -8.112906 7.918619 -2.596162 -2.258582 12.037739 -2.219685 -42.268230 -1.845127 -1.311175 -23.631598 0.335084 -8.062017 -11.848450 -6.338480 -37.976883 9.995784 -55.907497 3.199034 -13.942115 24.200754 4.840764 -28.540174 -8.413274 -41.330994 34.826710 21.899687
 -42.601646 23.757551 -21.378620 -10.387797 -52.646027 -1.125650 -2.413928 3.189507 75.999840 22.072254 -47.277180 48.363461 -0.164661 -0.807160 1.189453 -0.774635 -18.179682 -0.220881 -0.403214 -30.473770 -0.279682 22.124012 -31.719444 0.612425 -34.114685 2.583039 26.803087 -14.048756 -7.926363 4.577632 40.455250 56.381298 -7.438842 0.360200 1.662032 0.878175
 3.649851 -21.366957 -11.801449 32.041618 10.930434 5.804097 14.798861 -43.453678 13.306474 -24.897066 8.287295 -26.109148 -2.113141 -2.524843 58.792347 -2.518780 -22.001442 -2.057803 -2.430007 -18.464930 -0.267568 22.804798 44.833897 -45.703568 -4.857684 -11.238874 -23.908119 -23.943752 -17.044243 -27.037920 -3.907954 -18.341200 -8.203959 -30.114365 3.553960 -3.590962
 -2.534497 31.559895 -36.866512 -15.485635 -44.372986 -4.448678 66.694298 -7.471085 -15.233645 -33.721500 -1.869217 -25.488430 -0.157803 -0.007514 25.000717 -0.052038 -8.543628 -1.218861 0.611094 -48.703796 0.089897 -4.357015 50.489807 -58.995991 14.401988 15.867789 52.622696 5.298559 23.058565 32.148476 -28.025902 -10.973205 6.620498 -54.542530 0.905751 9.532747
 -34.568909 -23.183832 17.130445 0.512316 -41.711105 5.801067 20.857473 -27.605892 -13.853857 -3.987063 -0.860590 -19.838825 0.035775 -0.933027 -42.399632 -0.999081 30.229967 0.549890 -0.889972 28.734812 -0.231345 -4.260421 -24.011036 -17.403652 22.966993 6.102135 17.970924 -11.060674 -3.577202 29.437613 -22.662460 20.055923 -3.210735 7.445289 18.357376 -3.369675
 9.565540 16.165497 4.338777 -34.619350 -10.123128 5.532029 -22.587391 0.285640 -19.551407 -12.975837 20.878637 -26.454351 -3.461842 -4.469658 -10.765020 -4.450498 -6.635821 -2.309159 -2.804407 -25.189846 -1.279922 24.847261 -45.594170 -8.171206 -19.576538 -28.813253 4.251201 22.315792 -34.847015 -14.344493 35.576576 88.568115 45.248962 -3.669909 33.819603 -2.078941
 -5.259698 7.324887 6.913417 -5.619706 -23.756386 -4.854587 -5.569175 -7.927510 -4.954206 -10.219619 -19.977928 -2.915393 -3.925155 -3.856313 -31.871603 -3.900431 -23.227749 -4.258170 -4.255459 12.895791 -4.881755 -34.727737 -39.233997 0.891132 -9.421029 -11.728034 -8.869555 11.484239 9.825521 -1.468435 -1.436174 5.648824 -1.655434 -40.649876 -23.004318 -7.160213
 -77.941559 77.941719
 -59.947102 59.945953
 -61.628288 61.626133
 -97.298592 97.288788
 -59.817623 59.824661
 -17.271866 17.282267
 -78.688507 78.689926
 146.756287 -146.765121
 91.256538 -91.265167
 -61.112484 61.110764
 -70.219124 70.227051
 -81.670586 81.679741
 -3.254720 2.529204
 -4.537988 2.171151
 68.526421 -68.534325
 -4.647242 1.938352
 49.387333 -49.392002
 -2.993236 1.891108
 -2.168779 0.848367
 -78.581902 78.583191
 3.650184 1.956434
 -86.613091 86.626297
 80.651268 -80.658890
 59.708328 -59.714111
 -51.409454 51.412712
 -50.985020 50.983406
 -68.997498 68.998764
 -96.517975 96.530930
 -75.603973 75.638947
 -72.766609 72.760536
 87.140480 -87.145424
 -56.544521 56.544159
 -94.648643 94.634575
 -47.703430 47.706432
 101.280487 -101.296700
 -97.553024 97.555130
 77.577682 -77.606148
