# Supplementary material for: AMS 3.0: prediction of post-translational modifications
Source: BMC Bioinformatics. 2010 Apr 28;11:210. doi: 10.1186/1471-2105-11-210 (PMC2874555; doi:10.1186/1471-2105-11-210)
Supplement: Additional file 2 — PTM predictor software with training data. PTM_Archive.tar.gz includes the predictor software binaries together with all trained ANNs in tar.gz compressed form. [file 1471-2105-11-210-S2.GZ › PTM_Archive/allempty/A/Anet38.dat]

 2
 90 38 2
 5.541344 -4.644603 -8.636494 -9.600452 15.827950 -9.428907 -6.631202 -28.079821 55.453152 54.874969 0.003473 19.730209 -19.940571 -14.748686 8.119825 -12.243728 -5.789867 -12.474124 3.811520 0.246025 -17.241629 32.300880 -2.634287 0.428030 15.079832 -5.549087 11.788825 3.909335 2.593502 0.831168 2.306487 6.330339 3.453902 12.673228 -24.753866 0.214504 -49.388000 -30.417162
 -33.902695 -17.950985 0.340585 -11.730799 0.121830 -7.562414 -25.946779 -12.166082 17.721447 48.355293 -0.225997 77.564888 -2.245621 -1.008327 11.347033 9.509041 -6.172221 -34.343792 -17.198612 -0.113330 2.833610 23.908405 9.273795 0.000369 3.137121 0.488975 2.179595 -20.626896 -11.497132 0.406115 0.114701 12.145251 -23.404280 19.854418 -22.170570 -0.108851 -44.654507 21.327650
 -14.053020 31.543108 -10.750053 -8.351492 9.396347 -61.249489 -48.612415 28.889776 -8.726435 13.148217 -1.570821 -43.941338 10.928619 10.288720 -16.161121 -3.002867 0.050160 -31.277468 -25.505564 -1.558122 -24.927423 42.049732 -18.390965 -1.607463 37.545437 -0.626601 8.851590 10.305367 -2.866399 -2.129728 0.562319 -7.497662 -54.337048 -20.634407 -15.866088 -1.872590 32.690487 7.982767
 2.185580 30.770657 -20.337694 -2.321486 12.535535 5.959362 47.654724 12.314771 29.270390 26.208746 -1.252430 38.446587 16.660849 41.752220 -0.218789 -18.478882 7.406440 -51.588150 -23.518068 -1.201629 -51.118462 30.181171 -24.912407 -1.130777 30.385633 2.702841 -2.100484 28.730402 -2.861445 -1.772381 -0.826539 -5.317204 -41.302708 13.373003 -4.402361 -1.601737 -55.415146 -7.137909
 -5.353114 -15.766539 6.841754 0.817293 -31.004608 -52.373501 -4.756333 -46.125553 -71.224274 -16.457142 -0.838134 39.068275 11.599872 -2.068796 13.024611 -18.983940 -0.086128 -29.442551 -23.165815 -0.850878 38.232365 57.595879 -5.302233 -0.908887 -12.189192 -6.122282 -6.272123 -25.228313 -13.827542 -1.116747 -0.226378 -5.869661 -29.347906 9.889636 27.622000 -1.246339 -33.244865 15.252665
 51.552059 -10.340681 -9.179511 -6.833811 37.326775 37.756618 -16.872498 -27.066830 -2.150565 -4.701877 -0.195466 24.034899 -34.836937 -16.824154 17.696192 4.177883 19.206738 -14.686779 39.513313 -0.090642 1.097768 -11.921011 17.952230 -0.170112 14.133289 2.138485 31.572552 -29.724255 -1.116981 0.261002 4.835465 -0.536171 -32.574230 16.111492 24.585924 -0.224450 -69.482376 34.027676
 12.408764 8.844591 14.682180 -7.536959 -16.311745 -37.870777 67.702148 28.632307 9.336163 27.144991 -0.061015 35.795841 0.522030 -24.342688 41.666504 -25.679613 -0.761538 36.429825 -31.910912 -0.035196 19.762522 16.228708 11.410955 -0.106671 19.236679 -30.674267 40.083942 11.184721 22.336349 0.675933 10.334064 15.914424 17.268940 22.620472 -24.813807 -0.030013 -48.713753 -29.006161
 41.478836 -32.851536 -2.560340 19.213379 -3.312605 -53.795319 1.656354 -33.323059 40.712105 22.617048 -0.982876 4.183561 14.625571 -2.960240 -20.267878 22.173466 16.003410 -39.634171 18.515928 -0.755409 -1.708156 -42.920353 -22.284439 -0.659303 1.876293 2.617018 16.141005 -28.124746 10.833228 -1.609854 -9.052416 -14.734200 -19.623451 -1.066914 22.568607 -1.500113 22.710926 -16.178118
 -19.036087 -15.723001 1.879072 -19.971800 -4.173116 -32.545933 -1.036498 16.636631 -27.530334 9.798377 -0.056503 -13.596610 -27.678719 -17.166847 8.401810 -20.131348 24.229389 20.168255 4.063226 -0.080776 -6.105137 6.136237 -8.582433 -0.409306 12.403170 20.699944 33.932014 -36.821938 -11.316139 0.194836 13.107299 -4.258240 -13.166331 -8.733404 29.514141 -0.231647 16.065849 -42.136429
 15.648514 -27.706520 -16.782005 -0.071123 -28.127535 -35.867775 -21.243069 2.636485 12.966964 31.774103 -0.977483 -31.699919 -25.030432 2.561949 -47.818764 -23.528715 -15.461603 22.874994 -10.831085 -1.000160 12.298485 -41.145824 45.268078 -0.948883 -25.620275 -22.888803 40.656162 15.619176 -6.804329 -1.336759 -13.251689 -1.014385 -24.236752 4.706099 -9.379274 -1.140498 -18.933409 3.711990
 -25.225174 71.408806 -3.936168 2.887463 24.798244 -13.996926 35.729210 42.647808 29.419775 2.397983 -0.562360 30.878641 -1.913375 -20.675127 -40.634636 -11.770744 -6.476868 -12.324376 -8.830795 -0.237335 -7.677907 -67.412460 -2.490804 0.183885 15.674459 -22.628151 -11.444087 42.456795 -8.505475 -0.752961 -3.748556 -8.765165 68.953522 14.053412 -25.993246 -0.525081 -9.519327 5.333400
 11.454988 14.265588 -6.398285 -3.684469 20.067282 -11.389720 12.136438 39.871456 -55.264614 47.204716 -0.420054 -5.500677 -5.789940 36.772121 17.493443 26.025095 -1.476019 12.885284 12.361229 -0.354478 -35.177589 42.434063 13.558150 -0.379633 1.694360 1.520628 -14.879560 26.982468 25.900476 -0.323543 9.042661 9.704614 2.681501 2.390203 -39.315163 -0.362930 -22.975153 14.779160
 -3.373912 34.747639 -4.392922 0.243797 -50.824841 47.507332 -12.521261 15.590057 2.597195 -3.916959 -1.190842 3.062583 3.130686 31.665375 15.175958 29.587145 0.295973 -5.718164 -26.916605 -1.186619 6.402058 0.013312 -3.890082 -0.968122 -22.115023 -5.215044 -10.262564 11.594528 -6.405316 -1.252503 1.206272 -6.448854 12.585105 -6.907203 -12.741065 -1.306517 7.064394 -5.600424
 -0.201317 7.110067 -2.332399 0.153137 -3.673830 17.272045 50.973000 2.600826 -72.657799 -7.513345 -0.791651 -67.453880 24.065596 -30.010775 -1.888623 8.994455 2.618337 4.667775 -29.862047 -0.852220 -10.206415 -15.427590 4.400812 -0.799735 -2.130788 -7.809773 11.992741 42.163559 -9.807028 -1.003866 -8.579898 -12.254383 55.837265 3.190592 -27.821873 -0.873094 -13.207019 18.557524
 13.625445 -7.567144 7.449566 2.311571 -38.469837 26.277548 53.820942 0.818668 15.488275 -41.391327 -0.074212 26.114695 2.623633 -12.176641 -2.501134 -10.136866 12.415751 30.481764 12.955740 -0.200535 8.893842 2.043333 -13.928484 -0.158062 -42.927738 -4.331125 -17.814070 5.385803 -5.880637 0.083654 2.616061 22.479122 26.005974 -33.206596 -11.378408 -0.052366 25.963215 -8.862952
 19.501440 -16.382540 -9.295120 18.705957 -5.900278 32.287155 -41.151253 -26.696802 -30.054670 -70.667038 -0.546904 10.463474 -12.327722 -33.491634 -52.818127 -11.742860 26.042459 46.385391 -24.011398 -0.367759 17.990776 62.121983 -23.215118 0.093114 28.422817 -21.110577 7.456985 -18.584007 -26.973013 -1.448991 -12.825306 -10.074982 45.539825 -14.867182 6.075699 -0.818856 12.745134 31.726347
 -21.518080 11.103337 1.769146 0.633743 11.792424 23.217625 86.563095 48.863411 14.022479 30.435844 -0.051782 29.684509 -29.865107 -25.780535 7.724467 -34.160480 -0.541081 -9.668122 -0.480014 0.049602 -35.713051 -70.278046 12.259647 0.209379 6.150742 -5.604866 24.783632 49.198257 23.526508 0.517046 5.747145 16.085260 47.829292 -10.420688 28.256878 0.296065 20.400133 -13.434338
 11.067895 13.783429 25.112934 6.903151 -14.100496 -7.079195 27.231695 -66.092361 -17.070063 18.653288 -1.063517 10.870403 -28.242102 5.799056 -10.537616 25.130796 -3.987497 -10.369119 35.442879 -0.912229 -18.293365 -29.243204 10.386984 -1.170026 -31.178686 -37.542336 -12.068545 -28.753637 -42.660721 -1.344841 -11.067660 -6.958670 2.499179 11.601671 49.183475 -1.837187 34.394371 -22.574270
 48.084171 -75.846779 7.601280 9.277642 -11.109172 -51.284439 -30.421118 21.656647 43.302555 16.835249 -0.080696 -21.951183 41.254009 -17.297764 -16.566725 -1.067215 10.474304 7.711594 38.824512 -0.072837 64.104843 -4.319727 32.497276 0.133294 29.108088 -9.326222 -51.665871 8.797251 -24.520763 -0.279574 -3.445241 -2.643751 28.787561 33.972385 46.202362 0.034933 -11.802781 -1.152847
 -26.480112 -5.355254 -1.844719 -11.559607 5.744528 14.194584 -23.130276 -24.483311 -48.819050 -70.378632 -0.674091 19.885210 8.197847 -21.701181 -51.036087 -4.737732 -13.849148 76.438522 -22.637083 -0.644209 -13.927802 7.203286 20.922323 -0.614524 3.879718 1.412821 -15.392521 14.921032 -13.055933 -0.840722 6.959777 -4.802096 -32.017075 11.177281 54.583477 -0.572275 16.661932 13.884649
 49.538685 43.219166 -0.088771 9.586584 -12.863317 -19.319168 19.536558 -35.552528 14.562287 4.737341 -0.343337 6.604932 29.748814 -19.693672 -21.978029 -15.062970 6.067860 -35.484962 -21.371279 -0.211020 37.600155 -27.538383 -4.092053 0.029267 -25.472824 -8.578481 29.582973 4.938817 14.478402 -0.071926 4.300949 5.338993 7.015113 -35.063267 -24.289986 -0.278136 -8.553379 -10.040354
 33.867653 -25.387674 -4.284025 4.705492 -25.918032 12.325095 -15.355389 7.856116 -4.882136 7.079650 -0.422353 -36.673340 29.197990 -13.674822 -11.655329 3.902616 7.806754 -14.451426 -39.188148 -0.429120 17.675968 44.573059 -2.905374 -0.430147 -8.991266 12.662362 28.539278 -3.673889 21.017326 -0.240920 6.114506 4.436674 57.701321 -66.442276 -1.664519 -0.362991 -6.572021 26.436481
 -2.492224 -59.038677 6.091683 6.207129 9.974854 8.249166 19.639631 21.555117 25.867931 -72.469009 -1.226376 20.530107 -3.102040 15.704203 -7.165012 15.960593 9.961791 -1.205871 -22.997982 -1.122758 -2.534727 41.674942 -4.628579 -1.134872 -21.370951 -0.459007 -22.460552 -4.473013 7.933679 -1.208363 0.298415 8.048877 -6.248530 -24.648949 32.460682 -1.437278 -0.177855 -9.958241
 -8.237685 29.158512 -22.369568 -1.496455 15.118818 -2.537227 -48.353928 -42.733334 -14.839917 -19.332664 -0.859430 -43.898022 1.179925 28.062353 -8.808684 -30.110914 4.616926 6.336213 6.030983 -0.813030 -44.160549 0.637419 22.969782 -0.896032 20.698448 15.327354 -59.194984 -37.651878 -11.448366 -0.770778 -4.706089 2.217542 3.062231 -49.721642 -20.868176 -1.030206 -13.187277 -33.805294
 -46.376968 -37.286301 -25.074556 -11.004642 9.005573 -22.119843 12.334121 -59.161411 0.448514 12.773296 -0.420200 -39.321877 -3.709902 -42.030689 -22.165913 -22.001190 4.108448 -49.751381 12.083951 -0.349268 -25.723015 -44.775043 17.387766 -0.462759 42.000507 28.341822 7.867684 -42.180122 0.139699 -0.057689 -0.310752 -4.321419 41.881351 -43.745804 -11.852470 -0.495166 34.335911 10.760065
 69.546013 16.433025 -9.847416 -7.225675 -7.585819 -46.121674 -43.510525 50.108337 -42.102242 41.700249 -0.377277 16.383173 -38.864796 -53.408295 -21.471821 -16.454115 -17.508631 17.694288 7.818736 -0.235486 -28.063324 30.731718 4.250928 -0.241882 7.661045 -15.942440 -14.266358 15.945429 -6.749313 0.108850 -5.953930 8.356472 62.774303 -41.687435 -16.347088 -0.130234 29.073019 12.662675
 31.155518 88.784935 -1.509684 0.493195 15.562302 -26.101748 11.897341 26.246202 -45.916992 -15.604871 -0.387329 -15.926083 25.496977 -14.808311 17.043015 -3.835956 15.513253 -26.188457 41.050465 -0.291910 -28.432600 29.003876 -8.118082 -0.320317 -7.483619 26.545231 3.760980 9.569655 24.819628 -0.045238 12.734267 -12.199295 -18.871656 1.454256 13.098317 -0.248495 -68.177849 3.456614
 15.583343 79.402008 3.330616 -0.215961 -53.585915 -4.630979 16.663984 -3.049615 -13.194344 -21.132441 0.106491 -7.982793 4.922747 22.922472 26.633413 4.869335 -0.617372 -54.155128 -3.120878 -0.003983 4.271515 -66.668495 33.247795 -0.810509 -28.724764 -8.128251 42.757736 25.973204 43.032009 0.759663 -6.479098 -2.739852 -44.319679 2.427582 79.974533 -0.140106 -17.410627 20.178963
 8.620038 -15.433088 7.147857 -3.739563 6.822210 8.796475 -7.820453 4.920519 13.568475 29.864199 0.015281 67.738983 41.798409 35.396866 -0.895800 -2.061724 19.074785 34.397476 23.525482 0.113886 18.327175 -72.664658 -7.922688 0.008234 -6.885140 27.942390 -14.378599 -2.888535 1.520616 0.241530 1.024851 -20.031563 -15.887889 -0.753142 -16.632835 -0.068757 10.366678 -19.671482
 30.633627 53.837418 10.866305 12.302158 -4.892963 -36.155514 23.745800 4.027932 -85.114883 -11.829807 -0.880233 -14.333909 -6.187538 46.883129 -25.794374 15.459196 -9.474717 5.730368 -24.861515 -0.860614 33.799355 -45.964169 4.058700 -0.764912 5.616482 3.936353 17.458672 -7.679165 -30.922359 -1.231207 -1.875210 -0.685875 -99.165642 14.511038 -8.960556 -1.142618 -8.083918 33.798561
 12.947204 75.011765 8.354470 -0.965402 -4.074078 31.391779 -0.364040 44.841656 7.254686 -24.161768 -0.211206 -6.644808 -42.761078 -43.015602 0.012445 19.195246 -0.626914 12.282502 32.484680 -0.089868 -48.332195 54.657684 17.524975 -0.157113 -38.395714 -14.079494 4.415648 -12.878178 18.073158 -0.154352 -9.433371 -18.337399 11.639328 -49.151470 -31.779839 -0.397029 -13.851798 -20.711639
 60.160511 13.827784 11.399523 -9.863726 31.528732 32.053219 21.380026 -16.568829 7.703736 -60.640263 -0.457764 5.670959 -20.522713 -29.993229 1.068541 27.171482 4.334505 39.847870 26.618633 -0.423272 0.676412 -12.629908 17.637157 -0.444697 -4.675826 -18.530327 -7.679080 -32.024578 16.484491 -0.253293 -8.251695 -10.646495 -30.148092 0.164961 -13.249008 -0.444007 -9.784148 23.891523
 67.020683 61.338902 4.507177 4.725795 8.294666 2.595837 -61.504143 16.507147 0.887401 17.652342 -1.561094 -47.925678 -23.902525 28.192062 30.105917 -16.376238 -0.996724 18.295185 8.613676 -1.512249 -9.078596 8.891853 -10.296539 -1.470272 -25.322050 -15.326144 -3.356318 -26.359215 9.156184 -1.546068 -5.835083 10.603055 -11.443363 53.918255 26.970091 -1.463333 25.626236 3.624957
 -10.059771 -38.615623 -0.405245 2.668122 31.337404 16.616083 33.913452 30.057365 31.708555 2.686127 -1.164916 -34.356125 -14.954483 -3.545093 0.131223 -29.457861 5.849067 40.179638 -13.153298 -1.107971 29.127176 21.493767 -0.807380 -0.988118 20.120255 5.276402 -8.595417 6.221794 19.178955 -1.245168 -3.584796 1.498004 12.143119 26.686068 -33.803757 -1.100001 12.642647 -29.672478
 13.880544 7.897717 -11.265644 -1.022130 -5.749987 -32.293629 37.869495 -1.506543 -5.092282 -37.112213 -0.660966 26.967157 -2.495249 17.818544 -45.186802 7.713781 -9.110973 -4.526011 -20.946898 -0.598371 6.020875 30.104345 -5.339345 -0.303738 14.138626 9.265462 -56.385559 39.013172 -24.236992 -0.604658 -7.816620 -8.119462 11.647452 -5.230946 -22.514833 -0.405822 -88.241249 1.828904
 15.516582 -23.955013 -8.942139 1.626162 -7.179950 5.497989 -28.519016 19.789881 40.088512 -11.801125 -0.164133 28.454062 8.610480 -60.889473 -8.528021 -18.720907 -8.133317 24.978254 13.338078 0.030667 -25.247105 23.114944 0.396128 0.051243 25.290327 3.592903 -13.489927 -40.908031 5.415104 0.045931 -9.413609 -8.323984 2.479710 -5.353351 38.172508 -0.141093 -2.752629 6.205087
 45.636864 -11.529792 -1.049056 2.629099 -49.729919 9.507271 22.092703 11.402291 -41.286346 17.123594 -0.533423 -3.061164 -34.654205 15.387265 -20.377117 12.391907 -1.885129 -28.669832 14.458416 -0.463617 -11.044419 20.971878 36.943829 -0.588829 -39.715992 6.687509 -11.502945 14.276547 10.039101 -0.155850 -2.620420 -25.823837 -48.121899 17.626152 -50.116669 -0.854460 7.778438 0.634203
 28.666533 -8.018739 22.629503 1.853285 -42.314934 -7.641459 -5.593064 -20.651726 -21.312527 -8.117441 -0.814710 -29.752953 14.779680 -34.917221 -0.521635 20.528299 -5.632294 13.705275 15.805294 -0.729469 -6.850112 41.993313 -7.498468 -0.759339 -25.731590 -25.574593 13.974462 -14.717055 14.497098 -1.237396 -6.553078 2.936328 -61.979713 -8.458186 13.438096 -0.843998 -11.431726 -31.980860
 14.528224 10.915165 -10.649185 0.145362 22.957497 -52.695240 30.904345 -19.841192 7.096434 23.755030 0.051845 23.165051 -44.571404 10.575096 15.599901 21.654621 -12.830446 31.120382 -6.988151 -0.038734 -23.595163 -53.653320 1.483440 -0.259548 -2.512790 34.054867 -30.772587 -24.685114 -7.478375 0.468638 -6.185874 -4.577109 -33.361065 -29.238045 -43.241177 -0.128291 15.245410 -16.085787
 -37.822361 -12.375975 -26.352863 -0.150902 -4.758340 3.015917 -12.356389 -31.469036 29.320692 9.699032 -1.059503 51.286736 4.503111 59.356415 23.727140 -40.721569 -9.755772 -5.831242 42.593788 -0.866086 15.924686 7.409542 -5.066072 -0.139890 -41.439102 -42.331528 -16.620323 -10.050813 12.356829 -0.889583 -6.471188 19.662420 19.586332 -54.634609 34.330051 -0.920362 -19.721218 -19.278187
 -9.835370 70.972946 0.954132 1.149287 -7.305411 -11.444077 98.678963 -29.322844 25.704836 -40.348148 -0.184415 61.009724 5.716462 3.816429 24.436012 -3.450077 0.680752 -31.594648 13.552070 0.024834 39.166424 -34.756416 -13.870197 0.093313 -12.720298 -0.250859 4.170650 -7.674880 -13.340546 0.279318 -4.655132 -8.773714 6.065934 -20.698645 -48.733337 -0.478669 -2.629761 -18.398184
 -15.915773 52.142723 -1.322649 -0.350709 -5.436962 -5.429195 62.952801 -27.395557 23.009285 -22.066130 -0.591294 29.706301 -2.414886 -3.491046 13.986045 0.087388 -1.187662 -30.540518 5.362305 -0.391323 24.018703 -26.163055 -11.961417 -0.264040 -11.975816 3.449598 -3.590308 -17.157310 -3.471216 -0.336436 -2.894162 -6.535071 6.604080 -16.860245 -23.494900 -0.799296 0.744166 -12.945967
 -11.965585 -39.942719 0.144841 -2.473740 2.655758 22.904375 -27.454218 -9.217021 -9.623089 5.603445 -1.402972 -48.853550 2.178461 -0.161649 -2.287299 4.186187 -1.215729 -3.310077 -11.812408 -1.345523 -21.560549 3.289907 1.146471 -1.429624 -9.851551 8.659473 -9.182307 -12.397562 7.333214 -1.576258 -0.371951 2.143514 -15.061610 -3.201122 10.088803 -1.502894 10.093398 13.377245
 -24.831518 37.535080 -0.924804 2.024076 -2.822701 16.942554 -20.781406 -13.975471 11.324821 -8.600084 -0.897754 -26.275356 -8.834441 -1.280283 -17.330856 -5.368073 -2.737373 -5.853624 -10.757591 -0.797552 -10.893513 6.834657 3.286040 -0.460804 -15.937049 3.112996 0.993089 -15.576530 4.941402 -1.043709 -1.485601 5.143829 20.909105 -12.244527 -3.051722 -0.732017 -5.809419 7.579882
 -3.098045 -32.144844 1.159569 -1.172087 2.620662 14.216571 -15.867649 -2.597739 -8.446947 3.945464 -0.314951 -28.442488 4.230312 1.963004 1.062442 3.199469 0.268371 1.108688 -5.800193 -0.324976 -13.074925 2.863923 1.605819 -0.428214 -3.769054 5.176467 -4.390545 -3.491855 3.692151 -0.412132 0.267410 1.617419 -12.381284 0.159244 5.562550 -0.398562 7.329860 9.064173
 1.728609 35.291454 3.284106 -0.493054 -5.583139 -11.955256 125.134674 -29.392557 14.826601 -47.115299 -0.299343 72.334053 17.667587 10.163608 41.456005 -0.497058 2.963954 -32.289906 19.455496 -0.102673 44.303589 -44.851341 -17.524357 -0.327802 -10.392085 0.473564 3.651061 0.894809 -19.973461 0.330235 -5.608931 -12.656654 -15.955744 -19.140751 -60.975986 -0.837802 4.614408 -19.202110
 27.406815 -129.866959 6.749560 -6.325838 8.324745 15.658253 35.619843 0.758490 -37.381893 -3.953167 -0.641798 -18.366341 34.370117 16.477484 43.135746 12.970892 5.926226 2.556272 5.911943 -0.715596 -7.429783 -18.353188 -5.625235 -1.612513 4.045404 8.573746 -8.758362 16.185266 -9.146415 -0.411213 -1.140377 -7.422406 -71.080574 7.708444 -14.831510 -1.350478 28.480066 10.389670
 -12.970305 31.488394 -1.706352 -0.226153 -2.480926 -1.881446 21.618589 -15.003798 15.299243 -4.145724 -0.037386 6.903938 -7.035367 -6.223354 2.196098 1.616232 -1.428537 -18.164911 0.057294 0.063183 9.563999 -11.223025 -5.954110 0.209867 -6.155608 3.674498 -4.883069 -15.074849 3.147445 -0.001340 -0.407170 -2.409347 8.460926 -8.221686 -1.378283 -0.099905 1.011352 -6.119119
 19.009346 -147.805511 -1.075851 -11.221214 12.000693 8.334187 -24.232578 5.259556 -32.968845 49.527737 -0.435055 -58.371639 8.995111 -11.035601 25.739805 26.892878 1.419957 -6.604971 -5.258071 -0.551764 -22.722574 -10.570421 -8.639357 -1.321801 14.914779 17.231880 -32.750088 -9.855480 16.669628 -0.673733 5.174027 -7.664694 -68.350449 21.056650 53.523643 -1.025262 37.811745 8.644856
 -9.801055 7.355220 8.052687 6.343451 -1.494837 36.791485 -16.518364 -3.727437 -12.210321 -44.186119 -0.986534 -25.985676 20.551334 28.187189 -9.432240 -17.746611 2.306107 22.948458 -8.058805 -0.972245 -20.283039 18.505526 15.035961 -0.885692 -23.746719 -4.265486 25.089306 17.098392 -14.980285 -0.926701 -5.600263 10.962801 6.884365 -15.033343 -52.799255 -0.836755 -12.351405 23.483290
 -15.740059 30.723534 -10.563953 0.991933 6.627947 -44.356133 -22.934610 -28.080124 -75.449974 52.418056 -0.755992 60.143734 -4.881804 -27.413187 -18.182732 -11.803224 -15.349997 -16.197397 9.583033 -0.443914 20.875504 -1.460323 -18.763769 0.147163 -42.962692 8.749489 -36.823757 -10.342029 2.680384 -0.392676 3.873385 3.475376 -7.736451 -2.674368 34.474632 -0.494464 6.752347 -62.039227
 13.304453 33.180061 -10.095607 -4.902130 20.042656 -0.816635 -71.664566 -4.549516 -61.953197 -4.272290 -1.017836 -11.664442 -23.909369 -22.351179 -13.962419 -16.447313 -7.506517 15.725836 15.912161 -0.817554 -21.397306 -3.661906 8.691163 -0.394400 14.039388 10.102119 -11.268744 32.320992 12.333231 -0.737833 -2.194953 4.557477 -24.325186 20.473396 -5.709311 -0.819428 61.361622 -9.422362
 -60.784328 -11.008949 4.076046 -6.039477 -29.146027 29.659149 -39.645538 -11.909943 -25.984068 -5.236278 -0.920640 -15.271169 11.237752 -26.403126 1.162101 6.307291 0.356285 16.923971 21.330694 -0.955579 14.447503 -33.904701 -14.260426 -0.954165 -37.231537 15.802583 -28.327127 -7.454744 24.477135 -0.935282 2.691686 7.576574 11.161896 1.727680 0.984739 -0.929072 52.369205 -29.503513
 -25.660858 -54.538918 4.532522 -5.388539 -30.640581 3.976686 -83.275543 12.925869 -19.100624 -0.981882 -0.749509 -44.844845 -19.523876 1.823116 3.967418 -2.816458 -11.626535 8.220972 13.962342 -0.883821 22.545534 -23.568573 8.691887 -1.074082 -31.352938 -2.771883 -58.210239 9.448977 -4.369211 -0.695273 1.803023 9.455605 -16.744268 13.202837 18.479332 -0.885361 -95.535065 -16.869911
 22.824507 -32.201027 2.146461 -3.109030 5.018962 53.893337 -74.410690 13.054781 16.896729 5.605149 -0.545552 -3.973604 -19.683533 7.038877 -0.454498 -25.244841 -0.593282 -7.202618 8.316689 -0.549792 13.502721 -51.463402 -36.583851 -0.627085 41.702312 -17.858950 13.595319 20.283741 -15.167761 -0.827270 5.653775 -1.820853 -9.357777 -32.906944 21.649275 -0.810636 13.319213 -28.022943
 -66.106735 -3.986165 -25.919992 0.121774 3.466306 87.336670 69.598984 -25.411861 -11.657233 -16.321585 -0.154754 3.514768 16.075630 -33.409504 -29.157431 20.690735 0.719070 -6.687600 6.920215 -0.002231 -17.518755 25.883650 -2.724191 0.349161 24.630363 22.876890 40.694256 -43.255177 -11.249903 0.205223 11.195017 26.427937 -52.333210 49.984352 -21.863525 0.369285 0.913974 16.879622
 -10.476003 -40.277046 1.241139 -0.195146 46.174789 46.414097 22.930767 6.758879 -8.749498 28.747276 -0.536902 16.453928 1.116136 10.929313 -12.422650 0.524639 6.495141 -33.817268 5.202933 -0.346869 24.573822 10.898986 5.856066 0.246804 16.723852 -21.909559 18.421852 -8.024087 -2.685447 -0.028025 9.814658 -17.771923 23.966967 -23.747036 -5.823946 -0.279700 28.920313 -40.788647
 -9.822118 6.369340 11.166873 20.144068 -33.967876 1.338099 -31.568760 57.384140 -21.803185 28.776583 -0.494202 -2.756066 -12.379947 22.715868 47.845924 30.141411 -22.046217 -9.599715 -22.171642 -0.342913 30.342579 -51.251232 -17.605766 -0.600254 -47.774178 10.012044 -0.682261 -76.128883 -28.702364 -1.189569 -2.212605 -6.403111 3.614540 23.942951 15.154190 -0.852770 49.545727 -23.704262
 -24.259283 -28.336206 1.981479 -1.107644 -1.886525 -25.532082 -109.052650 -31.050035 -4.257764 -8.293400 -0.252364 51.211895 36.921185 -6.106562 23.131704 20.084614 -5.654963 81.043686 -24.212223 -0.238493 10.167889 -3.946522 15.975057 0.191201 7.456802 -1.631535 -6.055442 40.772594 -0.119755 -0.145396 6.641001 -20.099463 -30.409681 3.865830 -22.472736 -0.189865 -62.230412 -18.431946
 0.322265 59.947430 -1.051773 -5.393808 22.908997 -0.713738 77.755943 -43.255993 27.295483 -7.938919 -0.005674 18.782969 -1.241589 25.534645 22.474854 13.278820 13.650451 -29.029320 24.467731 -0.157347 9.851714 8.363482 14.928668 -0.292215 22.806852 -6.376124 45.546013 3.613655 7.220815 0.329265 6.570397 25.489368 -33.855591 20.502611 -7.394722 0.248882 57.919987 16.104347
 31.914415 13.410859 3.410035 1.163677 -17.385954 -3.367658 -3.659920 14.241387 -13.855892 33.964386 -0.004448 38.524734 -11.263916 -6.118371 5.426032 -0.856137 -14.103063 -18.112059 -0.916554 0.221939 4.060567 37.324703 3.084247 0.356223 -17.377129 11.673212 3.759382 14.533670 0.376906 0.399072 -8.488039 -2.002691 30.874189 -41.879974 31.874767 0.355324 20.746466 -47.661514
 -11.461413 31.568213 6.036716 -2.945986 2.388567 -7.048811 10.638699 -4.014058 34.395508 -23.495312 -0.478650 18.127672 -38.050407 -4.331726 -9.772818 22.054026 -2.894923 -27.648129 -16.832758 -0.191614 27.505636 15.377270 -20.585529 0.148584 34.840996 7.156972 3.407982 40.729420 3.868318 -0.147224 -10.126871 -0.415504 39.858089 -26.055805 -14.932839 -0.237819 -35.310905 1.863178
 -23.677629 -14.804032 17.598461 -11.630829 -22.837423 22.466002 56.353886 13.149201 -26.884428 81.091660 -1.435507 -21.769495 33.489864 -4.019152 26.168747 11.820189 8.360631 27.675030 -14.927195 -1.425043 16.431833 11.465743 -17.394373 -1.132034 -7.201139 -0.081078 15.934417 46.585072 -15.529740 -1.488658 -2.837804 3.721730 28.064936 20.817760 45.788372 -1.547699 1.289576 25.031073
 4.572112 -12.579352 1.113130 -8.490366 -28.390665 -0.506865 25.421740 15.235774 -31.241892 36.543018 -1.383142 -4.406316 33.369560 -15.153565 14.856966 -14.475186 6.955863 -24.569086 28.437670 -1.424902 13.846892 8.192493 -13.332458 -1.192984 -49.336678 -23.899611 39.621281 11.033994 -33.786774 -1.947387 -4.156915 -9.535860 45.852825 -26.466600 23.153753 -1.689342 -42.466976 -20.547697
 10.002970 8.717468 9.424378 0.678180 20.336145 11.000530 4.360980 -3.011937 12.119303 -1.882776 -0.506445 64.801407 -14.369103 -39.165348 19.647739 13.451468 -8.352036 -45.138432 16.355143 -0.617381 -18.973492 60.769840 2.955124 -0.364393 25.128786 4.239498 8.524070 -2.663714 4.178555 -0.942932 -3.767964 -25.718740 2.546738 43.750393 -29.955978 -0.392386 4.037784 14.596728
 12.151267 -7.540617 -7.672935 -4.885056 -17.252117 -49.455093 54.388405 -45.173592 -7.919678 28.796156 -0.168542 59.184975 -11.988058 17.126724 -22.299133 -13.559078 -14.163022 -38.233784 1.124729 0.004756 -43.436249 20.804043 10.050210 0.247293 -3.591293 -15.715886 13.410292 39.152843 -3.194293 -0.012211 -2.570245 -21.317535 -51.806877 -33.797459 -21.972202 -0.148684 -62.835205 -14.499751
 -29.733307 12.681080 8.579231 7.974922 -2.234331 -12.927094 35.638779 13.327941 5.834534 12.952540 -0.320435 22.178108 -5.890108 -33.624268 6.914885 -40.618744 -23.608541 8.881385 -0.573109 -0.134978 9.494970 -3.059743 -2.665695 0.316473 55.146301 33.791153 -20.350798 -22.806911 4.775861 0.256865 -7.553766 1.425915 64.125389 -1.487097 -11.830171 0.163221 0.394218 3.381765
 -14.698741 15.962306 -3.568497 4.267405 13.044641 18.174446 -71.678490 -31.550367 -15.206046 -31.335117 -0.711915 -4.786457 -22.010431 17.412481 16.912685 -7.490967 2.510801 -39.034634 26.595304 -0.566406 -0.699376 -14.376616 28.197851 -0.600836 -16.784006 3.563371 0.967206 4.686191 29.821024 -1.142810 1.916552 -20.992386 26.363565 -0.831692 -25.155226 -1.063374 18.657660 -11.645639
 72.170815 -56.132507 -0.819723 -9.228395 -45.796307 21.640175 -32.979706 10.607088 -19.065741 54.836987 -0.222305 1.960069 -17.051668 -0.485666 -9.538148 6.590935 25.232758 15.268418 -10.462610 -0.359963 4.058709 -54.252193 -14.748991 -0.138588 27.820765 29.425072 -2.309244 7.903902 -18.967558 -0.389276 -11.352224 -12.452173 66.313866 20.010489 -19.304911 0.000313 20.623114 24.257229
 -11.055264 -22.153936 4.543175 -8.007606 -12.449608 -22.709743 -37.681931 -55.822071 24.948658 1.851224 -1.084262 -22.340231 58.228733 -26.853262 -25.788120 -23.212860 -12.367802 -32.104301 -12.012072 -0.967714 37.546196 -54.356213 -3.588751 -0.601667 -27.306812 7.902411 0.824713 0.433228 -8.057266 -0.933819 5.070588 23.594130 11.993464 59.020264 -1.420971 -1.161990 -36.679310 -46.194504
 18.246006 16.887690 -11.814730 0.432216 -42.840263 36.374329 12.841200 29.659801 7.899292 36.201649 -0.053405 -12.130381 -13.966558 -21.638025 10.127540 -20.935276 -15.022133 61.646355 0.829293 0.127013 -16.330231 -29.447744 -1.565393 -0.006474 1.892477 -10.911931 22.740854 -26.691629 -29.898920 0.381403 7.259888 -2.694026 -24.209888 -34.532597 -3.995255 -0.361853 -14.092314 30.304388
 -12.337721 7.973184 -2.965517 -0.705304 -7.404213 35.057236 11.052310 38.533920 29.647011 5.404014 -0.208577 -22.244320 -2.956691 -19.487652 1.547887 -30.979387 -10.734779 -35.303471 -18.465876 -0.099623 0.348984 -5.749187 22.066372 -0.223359 -22.663008 9.528578 -5.919160 -11.617377 -23.578930 0.211331 6.393090 -3.133067 -0.975837 1.768821 -25.999306 -0.431605 -3.661886 67.325981
 31.161142 -6.563205 9.860760 8.823030 -18.176266 -24.432615 -13.982053 -16.210135 0.920436 -18.616026 -1.086795 -40.988377 -17.178732 30.318119 -15.003163 -22.709812 -4.651301 -25.015213 -31.011206 -1.106667 15.863613 10.756543 -0.707240 -0.920906 19.967402 0.718849 -16.808846 -28.061989 -13.518799 -0.954206 1.459349 10.192665 74.071190 25.971994 28.022598 -1.050319 -13.099379 -17.147409
 66.118011 -31.777729 12.985294 -0.691328 17.606611 -17.281349 31.146912 15.605242 0.184689 -19.974379 -1.096533 0.335461 10.016857 16.900198 -1.844857 23.245287 10.887907 -0.611885 -23.137218 -1.123509 -22.977455 -29.383547 -2.600758 -1.024723 20.627796 -18.487839 9.904627 -6.071172 3.715238 -1.468601 -3.922014 1.429228 37.801968 42.351761 3.867274 -1.223928 5.955129 3.631605
 38.639454 53.044834 -2.192143 1.711347 -31.896557 -6.921381 23.489813 5.329071 12.841691 19.325920 -0.849932 -7.128667 -29.506863 -3.455483 -15.526148 35.536964 8.726906 -29.621925 -5.763142 -0.786859 -28.446514 -48.780499 -7.784864 -0.503653 -0.943282 -0.362196 9.653512 -9.297279 9.468320 -1.070530 -1.593795 0.232992 36.360401 -45.620213 3.809577 -1.027527 6.866467 36.836826
 2.145633 -19.856939 1.701325 -5.962794 27.921602 -8.221357 -0.354102 28.216074 54.218060 52.849373 -1.064448 -42.268196 3.043594 -5.230269 -41.112556 -19.389839 6.691060 -43.383774 12.792049 -0.796155 2.889096 -54.147881 -6.658044 -0.831637 5.325093 -41.677013 10.149848 -17.386662 -21.289547 -0.754845 16.843767 3.149273 27.889605 -17.274029 -21.301680 -1.435179 -29.942429 -25.796692
 -21.904728 -17.075768 -22.237921 -5.579603 10.858444 -7.272372 48.315231 -22.121227 -4.751630 13.290277 -0.317662 -50.295048 33.326630 -4.009035 37.697376 11.865472 -12.255217 3.160543 -20.750765 -0.193164 15.342856 -41.781837 -20.303099 -0.391319 33.707821 -5.790477 -24.236530 11.460588 -17.987131 0.290717 5.895502 16.066336 -48.985458 -87.857094 14.964289 -0.914329 38.943573 -13.616972
 5.513857 -34.429562 -0.403129 2.573641 -38.925644 64.214813 3.096269 12.699484 0.660775 16.460108 -0.842683 7.501419 -26.387825 11.338537 10.807400 -2.765031 -3.648850 74.878151 4.948457 -0.762336 25.349346 2.258601 -4.853966 -0.534774 -45.216003 -2.962667 -13.807727 -25.214365 -9.227507 -1.408502 2.662127 -6.448998 10.311893 23.906298 6.460381 -0.934790 28.208523 44.909901
 -30.131342 -20.733406 10.390181 -12.144769 -19.762323 14.243615 3.020019 3.080767 -3.124192 43.220806 -0.418289 -6.992166 -38.377541 11.523935 26.638573 1.438146 7.248655 58.350468 -29.212042 -0.326680 -32.959583 -39.202202 -26.537333 -0.818785 -47.767799 -24.927345 26.059433 -30.929564 18.076859 -0.081901 -1.178186 -4.043072 -23.566462 -29.291212 27.619141 -1.315386 11.551377 -8.384841
 8.370684 -96.859108 -19.558943 -14.247037 -42.600567 -45.878857 15.675058 -7.852305 21.007442 -63.363609 -0.708041 -58.175674 -31.796303 10.519582 -37.264488 -24.182465 6.812138 17.435188 -23.777632 -0.866397 -24.557257 5.097427 -14.401237 -0.806744 -3.466142 5.777431 -12.364379 -14.125216 6.021703 -0.769610 -6.155168 1.754085 -0.922554 26.937153 -21.831299 -0.692486 18.309103 -8.577402
 -15.028410 -14.838456 -12.934898 5.392796 35.201900 23.364288 27.804363 -21.815287 30.916939 7.214322 -0.658177 18.740967 -45.449211 14.605197 -37.419201 -16.539906 -0.962090 -5.891122 5.977506 -0.312239 5.468388 6.627478 -12.552820 -0.052164 -56.428650 -8.578636 28.077297 -47.838356 -15.868729 -0.357406 -4.141615 -7.237982 5.270091 -30.617031 33.707790 -0.790271 -20.450764 0.308149
 9.571236 -50.208275 -0.801069 7.160524 57.196594 -3.138342 -21.827206 10.120890 64.238312 -41.570621 -0.568850 -1.301030 -17.078222 28.119141 -9.403875 -11.964245 4.090679 38.566380 -17.471472 -0.335047 -31.088879 21.135115 -9.472651 -0.221147 -61.542110 -17.492315 -1.037075 -37.204773 0.493342 -0.100975 -4.298045 -8.225739 28.152676 -26.107607 -4.952459 -0.689446 8.762714 16.381035
 -47.428326 88.836670 5.493568 2.274205 25.931828 1.664939 -39.442181 -33.776649 22.955532 -4.575905 -1.310710 0.539877 1.534190 46.567799 -16.592897 14.461387 -2.437806 -28.778095 2.168640 -1.195422 -33.398121 44.676182 -15.577486 -0.911008 3.723672 1.653921 -41.914734 -23.211046 12.532353 -1.602287 -6.932011 -13.738822 -12.358035 0.052509 -24.070469 -1.416136 36.123020 -12.019956
 -54.718803 -66.200249 5.018980 -2.570113 -13.347064 16.947775 -8.691539 -80.541634 -11.638743 -6.799545 -1.160801 -52.534454 -24.929121 -0.230801 -3.307576 21.285040 5.474970 12.659698 13.016963 -1.151806 -0.341526 38.369610 -6.333514 -1.049636 20.365688 -8.928612 -22.269468 -20.980997 4.366409 -1.670620 -6.398993 -9.615319 -1.142745 -2.914307 -16.796017 -1.393134 8.873233 11.669034
 -45.687916 10.659822 1.150135 5.298411 11.639446 0.152417 33.464417 -5.767980 62.523716 -19.468473 -0.490505 34.590248 -29.165634 -37.399406 20.981304 16.769859 -1.118997 13.690476 4.944864 -0.435891 2.629218 -13.829454 -2.716103 0.031237 -0.579467 -35.755211 -12.420403 -27.844284 -13.871235 -0.866377 4.648516 -10.775160 24.704510 32.176235 7.289465 -0.501175 -5.526118 7.006109
 0.590170 12.684858 -14.906328 7.543518 -24.041443 11.966344 6.805084 17.926373 4.494737 -13.535716 -0.915816 -21.759783 10.842444 16.795469 0.132530 -12.966477 -6.709164 -59.155552 0.040167 -0.526816 5.719186 25.072601 6.732227 -0.230329 -44.420124 28.691151 -19.021027 33.383354 -12.400101 -1.161429 2.222374 -7.454976 3.687082 -2.088586 -7.846383 -1.107439 -47.120396 -15.160668
 -26.454952 42.629086 -21.826975 10.633783 -20.768494 2.227822 -44.269146 39.542286 19.081507 0.451590 -0.342429 20.507339 -4.586876 -51.480804 14.075816 19.881224 -19.785177 9.476068 5.877184 -0.024144 -2.469283 36.142376 -24.681284 0.230835 -25.863245 9.984401 -38.658241 -77.915985 -8.551286 0.336073 9.641357 4.141765 36.332550 -22.655617 26.064392 -0.294097 -19.272797 -10.137832
 -48.061306 -0.028878 7.806739 -4.365038 17.457504 -25.710226 -48.814629 6.920946 -34.028046 -10.792983 -1.171004 35.616116 -36.703522 -27.273220 -31.388699 -16.848854 -8.250653 13.657488 11.514154 -0.942410 -14.025295 -55.309399 -15.961576 -0.545037 20.565819 -2.290907 -10.511103 17.529217 -31.460859 -1.952160 -7.620610 5.875503 -46.231285 70.172508 -22.030363 -1.408399 37.065411 14.507766
 19.157135 3.697690 1.659275 9.077605 8.255656 22.515871 -12.474656 16.665924 -11.494046 -0.480400 0.343497 21.298035 -22.692522 -7.227030 27.856403 19.203976 6.143404 0.917117 -22.644987 0.380599 16.854607 -7.252820 7.520061 0.183473 50.959099 -11.250360 13.271509 -2.403749 31.977343 0.608940 -4.705836 13.310492 -11.887090 -23.989540 6.706429 0.458804 -9.891268 -12.823693
 -14.042301 -14.978389 -7.284376 6.219560 37.728848 32.733093 29.124573 -22.216427 -70.662796 85.780830 -1.122291 5.050812 3.861654 9.377757 -36.660442 -1.469259 1.669315 -10.619125 21.611046 -1.095314 -12.246363 -33.429596 -19.701881 -1.085103 31.710535 -15.489839 -3.975575 52.071842 -18.609552 -1.228665 10.075627 7.687362 -3.806242 45.044022 -44.174221 -1.286422 14.739323 -1.457550
 -20.117271 -32.790051 -0.816226 -4.797917 -1.785212 25.619097 0.902466 -24.829391 -8.882368 -16.236391 -4.736884 -43.345291 6.476038 2.747171 5.110809 -0.440323 -3.337408 -15.229125 -12.390650 -4.344589 -17.266325 -10.066216 -4.922795 -4.485946 -21.740675 7.366708 -9.654566 -17.045519 -1.117682 -4.719171 -5.621478 -2.493981 -21.205305 -15.354500 -15.074059 -4.981845 8.345349 9.931488
 -50.920124 50.921482
 81.072121 -81.069466
 -47.785915 47.781258
 23.713190 -23.721045
 -79.776794 79.769798
 -65.001671 65.002510
 92.454697 -92.451759
 -96.673935 96.676537
 140.813385 -140.802582
 -69.742683 69.740211
 -0.159868 -0.096453
 74.862846 -74.857895
 -82.601913 82.596413
 -49.342052 49.339718
 -69.681564 69.699760
 -51.618866 51.620724
 -21.622610 21.617889
 -95.262665 95.266312
 61.055584 -61.055641
 -0.069298 -1.328615
 85.516121 -85.520218
 -73.714691 73.709114
 -43.004890 43.011055
 2.300882 -0.507781
 -96.323593 96.316299
 -47.258308 47.263031
 95.715927 -95.712601
 -92.327316 92.315628
 -58.445980 58.445263
 -2.350728 -0.502146
 -20.381622 20.385036
 -21.700562 21.704819
 63.226887 -63.230350
 -71.739494 71.730698
 -93.297852 93.296288
 0.410783 1.914479
 -83.682472 83.677010
 -72.729691 72.729126
 76.850540 -76.844978
 5.541343 -4.644604 -8.636496 -9.600454 15.827952 -9.428906 -6.631203 -28.079817 55.453144 54.874977 0.003473 19.730213 -19.940575 -14.748684 8.119823 -12.243730 -5.789868 -12.474122 3.811520 0.246025 -17.241625 32.300877 -2.634288 0.428030 15.079833 -5.549086 11.788826 3.909334 2.593502 0.831168 2.306487 6.330338 3.453903 12.673226 -24.753868 0.214504 -49.388004 -30.417158
 -33.902702 -17.950989 0.340585 -11.730801 0.121830 -7.562415 -25.946783 -12.166080 17.721445 48.355301 -0.225997 77.564903 -2.245622 -1.008327 11.347031 9.509039 -6.172222 -34.343784 -17.198608 -0.113330 2.833611 23.908403 9.273793 0.000369 3.137121 0.488975 2.179596 -20.626900 -11.497133 0.406115 0.114701 12.145249 -23.404276 19.854414 -22.170572 -0.108851 -44.654510 21.327654
 -14.053020 31.543104 -10.750055 -8.351494 9.396349 -61.249485 -48.612423 28.889780 -8.726436 13.148218 -1.570821 -43.941330 10.928618 10.288722 -16.161125 -3.002867 0.050160 -31.277464 -25.505560 -1.558122 -24.927420 42.049728 -18.390968 -1.607463 37.545444 -0.626601 8.851591 10.305366 -2.866399 -2.129728 0.562319 -7.497663 -54.337040 -20.634411 -15.866090 -1.872590 32.690487 7.982768
 2.185580 30.770653 -20.337698 -2.321486 12.535537 5.959362 47.654716 12.314773 29.270388 26.208748 -1.252430 38.446594 16.660845 41.752228 -0.218789 -18.478886 7.406439 -51.588142 -23.518064 -1.201629 -51.118454 30.181170 -24.912411 -1.130777 30.385635 2.702842 -2.100485 28.730398 -2.861445 -1.772381 -0.826538 -5.317205 -41.302700 13.373001 -4.402362 -1.601737 -55.415146 -7.137908
 -5.353114 -15.766541 6.841753 0.817293 -31.004604 -52.373497 -4.756333 -46.125546 -71.224289 -16.457140 -0.838134 39.068283 11.599870 -2.068796 13.024609 -18.983944 -0.086128 -29.442547 -23.165812 -0.850878 38.232372 57.595875 -5.302234 -0.908887 -12.189191 -6.122281 -6.272123 -25.228317 -13.827542 -1.116748 -0.226377 -5.869662 -29.347902 9.889634 27.621996 -1.246339 -33.244865 15.252666
 51.552052 -10.340680 -9.179513 -6.833812 37.326782 37.756626 -16.872499 -27.066826 -2.150565 -4.701877 -0.195466 24.034901 -34.836945 -16.824150 17.696192 4.177882 19.206736 -14.686777 39.513321 -0.090642 1.097768 -11.921011 17.952229 -0.170112 14.133291 2.138486 31.572554 -29.724258 -1.116981 0.261002 4.835465 -0.536171 -32.574223 16.111488 24.585924 -0.224450 -69.482384 34.027683
 12.408762 8.844590 14.682178 -7.536960 -16.311741 -37.870773 67.702141 28.632311 9.336162 27.144995 -0.061015 35.795849 0.522030 -24.342684 41.666504 -25.679617 -0.761538 36.429832 -31.910908 -0.035196 19.762526 16.228706 11.410954 -0.106671 19.236681 -30.674263 40.083950 11.184719 22.336348 0.675933 10.334063 15.914422 17.268944 22.620468 -24.813810 -0.030013 -48.713757 -29.006157
 41.478828 -32.851543 -2.560341 19.213375 -3.312604 -53.795311 1.656354 -33.323051 40.712097 22.617052 -0.982876 4.183561 14.625570 -2.960239 -20.267876 22.173462 16.003408 -39.634163 18.515932 -0.755409 -1.708156 -42.920357 -22.284441 -0.659303 1.876293 2.617018 16.141006 -28.124750 10.833227 -1.609855 -9.052417 -14.734201 -19.623447 -1.066914 22.568609 -1.500113 22.710928 -16.178114
 -19.036091 -15.723002 1.879072 -19.971802 -4.173116 -32.545925 -1.036498 16.636635 -27.530336 9.798379 -0.056503 -13.596608 -27.678722 -17.166845 8.401808 -20.131351 24.229385 20.168259 4.063227 -0.080776 -6.105136 6.136236 -8.582435 -0.409306 12.403170 20.699947 33.932022 -36.821945 -11.316141 0.194836 13.107298 -4.258241 -13.166329 -8.733406 29.514137 -0.231648 16.065845 -42.136421
 15.648512 -27.706524 -16.782009 -0.071123 -28.127531 -35.867771 -21.243071 2.636485 12.966963 31.774105 -0.977483 -31.699917 -25.030434 2.561949 -47.818764 -23.528719 -15.461604 22.874998 -10.831084 -1.000160 12.298486 -41.145828 45.268070 -0.948883 -25.620272 -22.888800 40.656166 15.619174 -6.804328 -1.336760 -13.251690 -1.014385 -24.236748 4.706098 -9.379276 -1.140498 -18.933409 3.711990
 -25.225178 71.408813 -3.936168 2.887462 24.798248 -13.996925 35.729202 42.647816 29.419771 2.397983 -0.562360 30.878643 -1.913375 -20.675123 -40.634636 -11.770746 -6.476867 -12.324374 -8.830794 -0.237335 -7.677907 -67.412468 -2.490805 0.183885 15.674459 -22.628147 -11.444086 42.456787 -8.505474 -0.752961 -3.748556 -8.765167 68.953537 14.053411 -25.993250 -0.525081 -9.519328 5.333401
 11.454987 14.265588 -6.398286 -3.684470 20.067286 -11.389719 12.136437 39.871464 -55.264622 47.204723 -0.420055 -5.500676 -5.789940 36.772129 17.493439 26.025091 -1.476019 12.885286 12.361230 -0.354478 -35.177582 42.434059 13.558148 -0.379634 1.694359 1.520629 -14.879559 26.982464 25.900476 -0.323543 9.042660 9.704612 2.681501 2.390203 -39.315166 -0.362930 -22.975153 14.779161
 -3.373912 34.747631 -4.392923 0.243797 -50.824833 47.507336 -12.521262 15.590059 2.597195 -3.916959 -1.190842 3.062584 3.130686 31.665379 15.175956 29.587141 0.295973 -5.718163 -26.916601 -1.186619 6.402059 0.013312 -3.890082 -0.968122 -22.115019 -5.215043 -10.262563 11.594526 -6.405315 -1.252503 1.206273 -6.448855 12.585107 -6.907204 -12.741067 -1.306517 7.064393 -5.600423
 -0.201317 7.110067 -2.332400 0.153136 -3.673830 17.272047 50.972992 2.600826 -72.657814 -7.513345 -0.791651 -67.453865 24.065592 -30.010771 -1.888623 8.994453 2.618337 4.667776 -29.862043 -0.852220 -10.206413 -15.427591 4.400811 -0.799735 -2.130788 -7.809772 11.992742 42.163551 -9.807029 -1.003866 -8.579899 -12.254385 55.837273 3.190591 -27.821875 -0.873094 -13.207020 18.557528
 13.625443 -7.567145 7.449565 2.311571 -38.469830 26.277550 53.820934 0.818668 15.488274 -41.391319 -0.074212 26.114698 2.623633 -12.176640 -2.501134 -10.136868 12.415751 30.481768 12.955742 -0.200535 8.893844 2.043333 -13.928486 -0.158062 -42.927731 -4.331125 -17.814066 5.385802 -5.880637 0.083654 2.616061 22.479118 26.005978 -33.206604 -11.378409 -0.052366 25.963213 -8.862950
 19.501436 -16.382538 -9.295122 18.705954 -5.900277 32.287163 -41.151245 -26.696798 -30.054674 -70.667023 -0.546904 10.463475 -12.327724 -33.491627 -52.818127 -11.742862 26.042458 46.385399 -24.011395 -0.367759 17.990780 62.121979 -23.215122 0.093114 28.422819 -21.110573 7.456985 -18.584011 -26.973015 -1.448991 -12.825307 -10.074984 45.539833 -14.867184 6.075698 -0.818857 12.745133 31.726351
 -21.518084 11.103338 1.769146 0.633742 11.792426 23.217627 86.563080 48.863419 14.022478 30.435848 -0.051782 29.684511 -29.865108 -25.780531 7.724466 -34.160484 -0.541081 -9.668120 -0.480014 0.049602 -35.713043 -70.278053 12.259645 0.209379 6.150742 -5.604865 24.783634 49.198250 23.526508 0.517046 5.747145 16.085257 47.829300 -10.420690 28.256874 0.296065 20.400131 -13.434336
 11.067893 13.783427 25.112930 6.903150 -14.100494 -7.079195 27.231691 -66.092346 -17.070066 18.653292 -1.063517 10.870405 -28.242105 5.799057 -10.537615 25.130793 -3.987497 -10.369117 35.442886 -0.912229 -18.293362 -29.243206 10.386982 -1.170025 -31.178682 -37.542328 -12.068544 -28.753641 -42.660728 -1.344841 -11.067662 -6.958671 2.499180 11.601669 49.183479 -1.837187 34.394367 -22.574266
 48.084164 -75.846779 7.601279 9.277640 -11.109170 -51.284435 -30.421122 21.656651 43.302547 16.835253 -0.080696 -21.951181 41.254009 -17.297760 -16.566727 -1.067215 10.474303 7.711595 38.824520 -0.072837 64.104858 -4.319728 32.497272 0.133294 29.108089 -9.326221 -51.665867 8.797249 -24.520765 -0.279574 -3.445241 -2.643752 28.787565 33.972378 46.202358 0.034933 -11.802781 -1.152846
 -26.480116 -5.355255 -1.844719 -11.559608 5.744529 14.194584 -23.130280 -24.483307 -48.819054 -70.378616 -0.674091 19.885214 8.197845 -21.701178 -51.036083 -4.737733 -13.849149 76.438538 -22.637079 -0.644209 -13.927800 7.203286 20.922319 -0.614524 3.879718 1.412822 -15.392520 14.921030 -13.055934 -0.840722 6.959776 -4.802097 -32.017067 11.177279 54.583477 -0.572275 16.661930 13.884651
 49.538677 43.219158 -0.088771 9.586582 -12.863315 -19.319164 19.536556 -35.552521 14.562286 4.737342 -0.343337 6.604932 29.748810 -19.693668 -21.978027 -15.062972 6.067859 -35.484955 -21.371275 -0.211020 37.600163 -27.538385 -4.092054 0.029267 -25.472820 -8.578479 29.582975 4.938817 14.478401 -0.071926 4.300949 5.338992 7.015114 -35.063274 -24.289986 -0.278136 -8.553381 -10.040352
 33.867645 -25.387678 -4.284026 4.705491 -25.918028 12.325096 -15.355389 7.856117 -4.882137 7.079651 -0.422353 -36.673336 29.197987 -13.674820 -11.655330 3.902616 7.806753 -14.451424 -39.188141 -0.429120 17.675972 44.573055 -2.905374 -0.430147 -8.991264 12.662364 28.539280 -3.673889 21.017324 -0.240920 6.114506 4.436673 57.701328 -66.442291 -1.664519 -0.362991 -6.572022 26.436485
 -2.492224 -59.038685 6.091682 6.207128 9.974856 8.249166 19.639629 21.555120 25.867929 -72.468994 -1.226376 20.530109 -3.102041 15.704205 -7.165013 15.960591 9.961791 -1.205870 -22.997978 -1.122758 -2.534727 41.674938 -4.628580 -1.134872 -21.370949 -0.459007 -22.460550 -4.473014 7.933680 -1.208363 0.298416 8.048875 -6.248530 -24.648952 32.460678 -1.437278 -0.177855 -9.958239
 -8.237686 29.158508 -22.369572 -1.496455 15.118820 -2.537227 -48.353935 -42.733326 -14.839918 -19.332661 -0.859430 -43.898014 1.179925 28.062357 -8.808686 -30.110918 4.616927 6.336214 6.030983 -0.813030 -44.160542 0.637419 22.969778 -0.896032 20.698450 15.327356 -59.194977 -37.651886 -11.448365 -0.770778 -4.706089 2.217541 3.062231 -49.721649 -20.868179 -1.030206 -13.187277 -33.805286
 -46.376976 -37.286308 -25.074560 -11.004643 9.005575 -22.119841 12.334120 -59.161404 0.448514 12.773297 -0.420200 -39.321869 -3.709902 -42.030682 -22.165915 -22.001194 4.108448 -49.751373 12.083952 -0.349268 -25.723011 -44.775047 17.387762 -0.462759 42.000515 28.341825 7.867685 -42.180130 0.139699 -0.057689 -0.310752 -4.321420 41.881359 -43.745811 -11.852472 -0.495166 34.335918 10.760067
 69.545998 16.433022 -9.847418 -7.225676 -7.585818 -46.121670 -43.510532 50.108345 -42.102249 41.700256 -0.377277 16.383175 -38.864803 -53.408287 -21.471821 -16.454119 -17.508633 17.694292 7.818736 -0.235486 -28.063320 30.731718 4.250927 -0.241882 7.661046 -15.942438 -14.266357 15.945427 -6.749313 0.108850 -5.953930 8.356470 62.774311 -41.687443 -16.347088 -0.130234 29.073015 12.662677
 31.155514 88.784920 -1.509684 0.493194 15.562304 -26.101744 11.897339 26.246206 -45.917000 -15.604869 -0.387329 -15.926082 25.496973 -14.808309 17.043016 -3.835957 15.513251 -26.188454 41.050472 -0.291910 -28.432596 29.003874 -8.118084 -0.320317 -7.483618 26.545235 3.760980 9.569654 24.819624 -0.045238 12.734266 -12.199297 -18.871653 1.454256 13.098318 -0.248495 -68.177856 3.456614
 15.583342 79.402008 3.330616 -0.215961 -53.585907 -4.630979 16.663980 -3.049614 -13.194345 -21.132437 0.106491 -7.982793 4.922746 22.922476 26.633410 4.869334 -0.617372 -54.155121 -3.120878 -0.003983 4.271515 -66.668503 33.247787 -0.810509 -28.724762 -8.128249 42.757744 25.973200 43.032013 0.759663 -6.479099 -2.739853 -44.319672 2.427582 79.974533 -0.140106 -17.410625 20.178967
 8.620036 -15.433090 7.147856 -3.739563 6.822211 8.796476 -7.820453 4.920520 13.568474 29.864202 0.015281 67.738998 41.798401 35.396873 -0.895800 -2.061724 19.074781 34.397484 23.525486 0.113886 18.327179 -72.664673 -7.922689 0.008234 -6.885139 27.942394 -14.378598 -2.888535 1.520616 0.241530 1.024851 -20.031567 -15.887887 -0.753142 -16.632833 -0.068757 10.366676 -19.671478
 30.633623 53.837410 10.866303 12.302156 -4.892962 -36.155510 23.745796 4.027933 -85.114899 -11.829805 -0.880233 -14.333908 -6.187538 46.883137 -25.794374 15.459194 -9.474718 5.730369 -24.861511 -0.860614 33.799362 -45.964172 4.058699 -0.764912 5.616482 3.936354 17.458673 -7.679166 -30.922361 -1.231207 -1.875210 -0.685875 -99.165627 14.511036 -8.960558 -1.142618 -8.083918 33.798569
 12.947202 75.011749 8.354468 -0.965402 -4.074077 31.391781 -0.364040 44.841660 7.254685 -24.161764 -0.211206 -6.644807 -42.761078 -43.015594 0.012445 19.195242 -0.626914 12.282504 32.484688 -0.089868 -48.332188 54.657681 17.524971 -0.157113 -38.395706 -14.079493 4.415648 -12.878180 18.073156 -0.154352 -9.433372 -18.337402 11.639330 -49.151478 -31.779839 -0.397029 -13.851797 -20.711636
 60.160503 13.827782 11.399521 -9.863728 31.528736 32.053223 21.380024 -16.568825 7.703736 -60.640255 -0.457764 5.670959 -20.522717 -29.993225 1.068541 27.171478 4.334505 39.847878 26.618637 -0.423272 0.676412 -12.629909 17.637154 -0.444697 -4.675825 -18.530323 -7.679080 -32.024586 16.484489 -0.253293 -8.251696 -10.646497 -30.148088 0.164961 -13.249010 -0.444007 -9.784147 23.891527
 67.020668 61.338894 4.507176 4.725794 8.294668 2.595836 -61.504150 16.507151 0.887402 17.652346 -1.561094 -47.925671 -23.902529 28.192066 30.105913 -16.376242 -0.996724 18.295189 8.613677 -1.512249 -9.078595 8.891853 -10.296541 -1.470272 -25.322048 -15.326142 -3.356318 -26.359219 9.156185 -1.546069 -5.835083 10.603053 -11.443362 53.918247 26.970087 -1.463333 25.626234 3.624957
 -10.059772 -38.615631 -0.405245 2.668122 31.337408 16.616085 33.913445 30.057369 31.708553 2.686127 -1.164916 -34.356117 -14.954485 -3.545092 0.131222 -29.457865 5.849066 40.179646 -13.153297 -1.107971 29.127180 21.493765 -0.807381 -0.988118 20.120256 5.276403 -8.595416 6.221793 19.178953 -1.245169 -3.584796 1.498003 12.143120 26.686064 -33.803761 -1.100001 12.642645 -29.672474
 13.880542 7.897717 -11.265646 -1.022130 -5.749986 -32.293625 37.869488 -1.506543 -5.092282 -37.112206 -0.660966 26.967159 -2.495249 17.818548 -45.186802 7.713780 -9.110974 -4.526010 -20.946894 -0.598371 6.020875 30.104345 -5.339346 -0.303738 14.138627 9.265464 -56.385555 39.013165 -24.236994 -0.604658 -7.816621 -8.119464 11.647454 -5.230947 -22.514837 -0.405822 -88.241249 1.828904
 15.516581 -23.955017 -8.942141 1.626162 -7.179949 5.497990 -28.519020 19.789885 40.088505 -11.801124 -0.164133 28.454065 8.610482 -60.889465 -8.528023 -18.720911 -8.133318 24.978258 13.338078 0.030667 -25.247101 23.114943 0.396128 0.051243 25.290329 3.592904 -13.489926 -40.908039 5.415105 0.045931 -9.413610 -8.323986 2.479710 -5.353352 38.172504 -0.141093 -2.752630 6.205088
 45.636856 -11.529794 -1.049056 2.629098 -49.729912 9.507272 22.092701 11.402293 -41.286350 17.123598 -0.533423 -3.061164 -34.654209 15.387267 -20.377113 12.391906 -1.885129 -28.669828 14.458418 -0.463616 -11.044417 20.971876 36.943821 -0.588829 -39.715984 6.687510 -11.502943 14.276546 10.039102 -0.155850 -2.620420 -25.823841 -48.121895 17.626148 -50.116661 -0.854460 7.778438 0.634203
 28.666529 -8.018740 22.629499 1.853284 -42.314926 -7.641459 -5.593065 -20.651722 -21.312531 -8.117439 -0.814710 -29.752951 14.779679 -34.917213 -0.521635 20.528296 -5.632295 13.705276 15.805296 -0.729469 -6.850111 41.993309 -7.498469 -0.759339 -25.731586 -25.574589 13.974463 -14.717057 14.497097 -1.237397 -6.553078 2.936327 -61.979706 -8.458188 13.438094 -0.843998 -11.431727 -31.980856
 14.528222 10.915163 -10.649187 0.145362 22.957500 -52.695236 30.904341 -19.841192 7.096434 23.755033 0.051845 23.165054 -44.571400 10.575098 15.599899 21.654617 -12.830447 31.120378 -6.988150 -0.038734 -23.595160 -53.653324 1.483439 -0.259548 -2.512790 34.054874 -30.772583 -24.685118 -7.478375 0.468638 -6.185875 -4.577110 -33.361061 -29.238049 -43.241173 -0.128291 15.245411 -16.085789
 -37.822369 -12.375976 -26.352867 -0.150902 -4.758339 3.015917 -12.356391 -31.469032 29.320690 9.699034 -1.059503 51.286743 4.503111 59.356422 23.727139 -40.721577 -9.755773 -5.831241 42.593796 -0.866086 15.924688 7.409542 -5.066072 -0.139890 -41.439095 -42.331520 -16.620321 -10.050815 12.356829 -0.889583 -6.471188 19.662416 19.586336 -54.634617 34.330051 -0.920362 -19.721218 -19.278183
 -9.835372 70.972931 0.954132 1.149287 -7.305410 -11.444076 98.678947 -29.322840 25.704832 -40.348141 -0.184415 61.009731 5.716461 3.816429 24.436014 -3.450078 0.680752 -31.594645 13.552071 0.024834 39.166431 -34.756420 -13.870199 0.093313 -12.720296 -0.250859 4.170651 -7.674881 -13.340546 0.279318 -4.655133 -8.773716 6.065935 -20.698648 -48.733334 -0.478669 -2.629762 -18.398180
 -15.915775 52.142715 -1.322649 -0.350709 -5.436961 -5.429195 62.952793 -27.395554 23.009283 -22.066126 -0.591294 29.706305 -2.414887 -3.491045 13.986043 0.087388 -1.187662 -30.540514 5.362306 -0.391323 24.018707 -26.163055 -11.961419 -0.264040 -11.975815 3.449598 -3.590308 -17.157314 -3.471215 -0.336436 -2.894162 -6.535072 6.604081 -16.860249 -23.494902 -0.799296 0.744166 -12.945965
 -11.965587 -39.942726 0.144841 -2.473741 2.655760 22.904377 -27.454220 -9.217019 -9.623090 5.603446 -1.402972 -48.853542 2.178461 -0.161649 -2.287300 4.186186 -1.215729 -3.310076 -11.812407 -1.345523 -21.560545 3.289906 1.146471 -1.429624 -9.851550 8.659475 -9.182306 -12.397564 7.333215 -1.576258 -0.371951 2.143513 -15.061609 -3.201122 10.088801 -1.502894 10.093397 13.377247
 -24.831522 37.535072 -0.924804 2.024075 -2.822700 16.942556 -20.781410 -13.975469 11.324821 -8.600083 -0.897754 -26.275354 -8.834443 -1.280283 -17.330858 -5.368074 -2.737374 -5.853623 -10.757589 -0.797552 -10.893511 6.834657 3.286039 -0.460804 -15.937048 3.112996 0.993089 -15.576532 4.941402 -1.043709 -1.485601 5.143828 20.909109 -12.244529 -3.051722 -0.732017 -5.809420 7.579883
 -3.098045 -32.144852 1.159569 -1.172087 2.620663 14.216572 -15.867650 -2.597739 -8.446948 3.945465 -0.314951 -28.442484 4.230311 1.963004 1.062441 3.199468 0.268371 1.108689 -5.800193 -0.324976 -13.074924 2.863923 1.605819 -0.428214 -3.769054 5.176468 -4.390545 -3.491855 3.692151 -0.412132 0.267410 1.617419 -12.381282 0.159244 5.562549 -0.398562 7.329860 9.064175
 1.728609 35.291447 3.284106 -0.493054 -5.583138 -11.955256 125.134659 -29.392553 14.826600 -47.115292 -0.299343 72.334068 17.667585 10.163610 41.456009 -0.497058 2.963954 -32.289898 19.455500 -0.102673 44.303596 -44.851345 -17.524359 -0.327802 -10.392083 0.473564 3.651062 0.894809 -19.973461 0.330235 -5.608932 -12.656656 -15.955742 -19.140755 -60.975983 -0.837802 4.614408 -19.202106
 27.406811 -129.866989 6.749559 -6.325839 8.324747 15.658254 35.619835 0.758490 -37.381901 -3.953167 -0.641798 -18.366337 34.370113 16.477488 43.135750 12.970890 5.926226 2.556273 5.911943 -0.715596 -7.429782 -18.353188 -5.625236 -1.612513 4.045404 8.573748 -8.758361 16.185263 -9.146414 -0.411213 -1.140377 -7.422407 -71.080559 7.708443 -14.831510 -1.350478 28.480064 10.389672
 -12.970307 31.488390 -1.706352 -0.226153 -2.480925 -1.881446 21.618586 -15.003796 15.299242 -4.145724 -0.037386 6.903938 -7.035368 -6.223353 2.196097 1.616232 -1.428537 -18.164907 0.057294 0.063183 9.564001 -11.223025 -5.954111 0.209867 -6.155607 3.674499 -4.883069 -15.074851 3.147446 -0.001340 -0.407170 -2.409348 8.460928 -8.221688 -1.378284 -0.099905 1.011352 -6.119118
 19.009342 -147.805511 -1.075851 -11.221216 12.000695 8.334188 -24.232582 5.259557 -32.968853 49.527744 -0.435055 -58.371632 8.995109 -11.035599 25.739805 26.892874 1.419957 -6.604970 -5.258070 -0.551764 -22.722570 -10.570420 -8.639359 -1.321801 14.914780 17.231884 -32.750080 -9.855482 16.669628 -0.673733 5.174027 -7.664695 -68.350433 21.056646 53.523647 -1.025262 37.811741 8.644858
 -9.801057 7.355219 8.052685 6.343451 -1.494836 36.791489 -16.518366 -3.727436 -12.210322 -44.186111 -0.986534 -25.985674 20.551331 28.187193 -9.432241 -17.746614 2.306106 22.948462 -8.058803 -0.972245 -20.283035 18.505524 15.035959 -0.885692 -23.746717 -4.265485 25.089308 17.098389 -14.980286 -0.926701 -5.600263 10.962799 6.884366 -15.033345 -52.799259 -0.836755 -12.351406 23.483294
 -15.740060 30.723530 -10.563955 0.991932 6.627949 -44.356129 -22.934612 -28.080120 -75.449989 52.418064 -0.755992 60.143742 -4.881804 -27.413183 -18.182730 -11.803226 -15.349997 -16.197393 9.583034 -0.443914 20.875507 -1.460323 -18.763771 0.147163 -42.962685 8.749491 -36.823753 -10.342031 2.680385 -0.392676 3.873386 3.475376 -7.736451 -2.674369 34.474636 -0.494464 6.752346 -62.039219
 13.304452 33.180054 -10.095609 -4.902131 20.042660 -0.816635 -71.664574 -4.549515 -61.953205 -4.272290 -1.017836 -11.664441 -23.909372 -22.351175 -13.962420 -16.447317 -7.506517 15.725838 15.912162 -0.817554 -21.397303 -3.661906 8.691161 -0.394400 14.039389 10.102121 -11.268743 32.320984 12.333232 -0.737833 -2.194953 4.557477 -24.325182 20.473392 -5.709311 -0.819428 61.361618 -9.422360
 -60.784336 -11.008950 4.076046 -6.039478 -29.146023 29.659151 -39.645546 -11.909941 -25.984070 -5.236278 -0.920640 -15.271168 11.237750 -26.403122 1.162100 6.307290 0.356285 16.923975 21.330698 -0.955579 14.447505 -33.904705 -14.260427 -0.954165 -37.231529 15.802585 -28.327126 -7.454745 24.477133 -0.935283 2.691686 7.576573 11.161898 1.727680 0.984739 -0.929072 52.369205 -29.503510
 -25.660862 -54.538925 4.532521 -5.388540 -30.640577 3.976686 -83.275558 12.925871 -19.100626 -0.981882 -0.749509 -44.844837 -19.523876 1.823116 3.967417 -2.816459 -11.626536 8.220974 13.962344 -0.883821 22.545538 -23.568575 8.691885 -1.074081 -31.352936 -2.771883 -58.210232 9.448975 -4.369211 -0.695273 1.803023 9.455603 -16.744265 13.202835 18.479328 -0.885361 -95.535065 -16.869907
 22.824503 -32.201035 2.146461 -3.109031 5.018963 53.893341 -74.410706 13.054783 16.896727 5.605150 -0.545552 -3.973604 -19.683531 7.038877 -0.454498 -25.244844 -0.593282 -7.202617 8.316690 -0.549792 13.502723 -51.463406 -36.583858 -0.627084 41.702320 -17.858946 13.595320 20.283737 -15.167762 -0.827270 5.653774 -1.820853 -9.357775 -32.906952 21.649273 -0.810636 13.319213 -28.022940
 -66.106750 -3.986165 -25.919996 0.121773 3.466307 87.336685 69.598976 -25.411858 -11.657234 -16.321581 -0.154754 3.514768 16.075626 -33.409496 -29.157429 20.690731 0.719070 -6.687599 6.920216 -0.002231 -17.518751 25.883650 -2.724192 0.349161 24.630367 22.876894 40.694260 -43.255180 -11.249903 0.205223 11.195016 26.427933 -52.333202 49.984344 -21.863525 0.369285 0.913974 16.879625
 -10.476004 -40.277054 1.241139 -0.195147 46.174797 46.414101 22.930771 6.758880 -8.749499 28.747278 -0.536902 16.453930 1.116136 10.929315 -12.422652 0.524639 6.495140 -33.817265 5.202933 -0.346869 24.573826 10.898987 5.856065 0.246804 16.723856 -21.909555 18.421854 -8.024089 -2.685447 -0.028025 9.814657 -17.771927 23.966970 -23.747040 -5.823946 -0.279700 28.920313 -40.788643
 -9.822120 6.369339 11.166871 20.144064 -33.967869 1.338099 -31.568764 57.384148 -21.803186 28.776587 -0.494202 -2.756066 -12.379949 22.715872 47.845928 30.141407 -22.046221 -9.599713 -22.171638 -0.342913 30.342583 -51.251236 -17.605770 -0.600254 -47.774170 10.012046 -0.682261 -76.128883 -28.702366 -1.189569 -2.212605 -6.403112 3.614541 23.942947 15.154188 -0.852771 49.545723 -23.704258
 -24.259287 -28.336203 1.981479 -1.107645 -1.886524 -25.532080 -109.052658 -31.050032 -4.257764 -8.293399 -0.252364 51.211903 36.921177 -6.106561 23.131704 20.084610 -5.654963 81.043694 -24.212219 -0.238493 10.167890 -3.946523 15.975055 0.191201 7.456802 -1.631535 -6.055442 40.772587 -0.119755 -0.145396 6.641001 -20.099466 -30.409678 3.865830 -22.472738 -0.189865 -62.230412 -18.431942
 0.322265 59.947422 -1.051773 -5.393809 22.909000 -0.713738 77.755928 -43.255985 27.295481 -7.938918 -0.005674 18.782972 -1.241589 25.534649 22.474850 13.278818 13.650450 -29.029316 24.467735 -0.157347 9.851716 8.363481 14.928666 -0.292215 22.806854 -6.376123 45.546021 3.613654 7.220815 0.329265 6.570396 25.489365 -33.855583 20.502607 -7.394722 0.248882 57.919991 16.104351
 31.914412 13.410857 3.410035 1.163677 -17.385950 -3.367657 -3.659920 14.241389 -13.855893 33.964394 -0.004448 38.524742 -11.263918 -6.118371 5.426031 -0.856138 -14.103064 -18.112055 -0.916554 0.221939 4.060568 37.324699 3.084246 0.356223 -17.377125 11.673214 3.759382 14.533669 0.376906 0.399072 -8.488040 -2.002691 30.874193 -41.879982 31.874763 0.355324 20.746468 -47.661507
 -11.461414 31.568209 6.036715 -2.945987 2.388568 -7.048811 10.638698 -4.014057 34.395500 -23.495308 -0.478650 18.127674 -38.050407 -4.331725 -9.772820 22.054022 -2.894923 -27.648125 -16.832754 -0.191614 27.505640 15.377270 -20.585533 0.148584 34.841003 7.156973 3.407982 40.729412 3.868318 -0.147224 -10.126872 -0.415504 39.858097 -26.055809 -14.932841 -0.237819 -35.310902 1.863178
 -23.677633 -14.804033 17.598457 -11.630831 -22.837420 22.466003 56.353878 13.149203 -26.884430 81.091675 -1.435507 -21.769493 33.489857 -4.019151 26.168745 11.820187 8.360630 27.675034 -14.927194 -1.425043 16.431837 11.465743 -17.394377 -1.132034 -7.201139 -0.081078 15.934418 46.585064 -15.529740 -1.488658 -2.837804 3.721730 28.064939 20.817757 45.788372 -1.547699 1.289576 25.031076
 4.572111 -12.579353 1.113130 -8.490368 -28.390661 -0.506865 25.421738 15.235776 -31.241894 36.543026 -1.383142 -4.406315 33.369553 -15.153563 14.856964 -14.475188 6.955862 -24.569082 28.437674 -1.424902 13.846893 8.192493 -13.332460 -1.192984 -49.336670 -23.899607 39.621288 11.033992 -33.786777 -1.947387 -4.156916 -9.535862 45.852833 -26.466604 23.153749 -1.689342 -42.466980 -20.547693
 10.002968 8.717466 9.424376 0.678180 20.336149 11.000531 4.360980 -3.011937 12.119302 -1.882776 -0.506445 64.801422 -14.369105 -39.165340 19.647739 13.451467 -8.352036 -45.138424 16.355146 -0.617381 -18.973488 60.769836 2.955123 -0.364393 25.128790 4.239498 8.524071 -2.663714 4.178555 -0.942932 -3.767964 -25.718744 2.546738 43.750385 -29.955978 -0.392386 4.037783 14.596730
 12.151265 -7.540617 -7.672935 -4.885056 -17.252113 -49.455090 54.388397 -45.173584 -7.919678 28.796160 -0.168542 59.184982 -11.988059 17.126728 -22.299135 -13.559080 -14.163023 -38.233776 1.124729 0.004756 -43.436241 20.804041 10.050208 0.247293 -3.591293 -15.715884 13.410293 39.152836 -3.194292 -0.012211 -2.570245 -21.317539 -51.806870 -33.797466 -21.972206 -0.148684 -62.835205 -14.499749
 -29.733311 12.681078 8.579229 7.974921 -2.234329 -12.927093 35.638771 13.327943 5.834534 12.952541 -0.320435 22.178110 -5.890109 -33.624260 6.914884 -40.618752 -23.608543 8.881387 -0.573109 -0.134978 9.494972 -3.059743 -2.665695 0.316473 55.146309 33.791161 -20.350796 -22.806911 4.775860 0.256865 -7.553766 1.425915 64.125404 -1.487097 -11.830172 0.163221 0.394218 3.381765
 -14.698743 15.962308 -3.568498 4.267404 13.044643 18.174448 -71.678505 -31.550364 -15.206047 -31.335114 -0.711915 -4.786457 -22.010435 17.412485 16.912685 -7.490968 2.510801 -39.034630 26.595308 -0.566406 -0.699376 -14.376616 28.197847 -0.600836 -16.784002 3.563372 0.967206 4.686190 29.821022 -1.142810 1.916552 -20.992390 26.363569 -0.831692 -25.155228 -1.063375 18.657658 -11.645638
 72.170799 -56.132515 -0.819723 -9.228396 -45.796299 21.640177 -32.979713 10.607090 -19.065742 54.836994 -0.222305 1.960069 -17.051670 -0.485666 -9.538148 6.590934 25.232754 15.268420 -10.462608 -0.359963 4.058710 -54.252197 -14.748993 -0.138588 27.820768 29.425076 -2.309244 7.903902 -18.967560 -0.389276 -11.352225 -12.452175 66.313881 20.010485 -19.304909 0.000313 20.623116 24.257233
 -11.055265 -22.153940 4.543174 -8.007607 -12.449606 -22.709742 -37.681938 -55.822063 24.948656 1.851224 -1.084262 -22.340227 58.228729 -26.853258 -25.788122 -23.212864 -12.367803 -32.104294 -12.012070 -0.967714 37.546204 -54.356216 -3.588751 -0.601667 -27.306808 7.902412 0.824713 0.433228 -8.057266 -0.933819 5.070587 23.594126 11.993465 59.020256 -1.420971 -1.161990 -36.679314 -46.194496
 18.246002 16.887686 -11.814732 0.432216 -42.840256 36.374336 12.841199 29.659805 7.899292 36.201656 -0.053405 -12.130380 -13.966559 -21.638021 10.127538 -20.935280 -15.022134 61.646362 0.829293 0.127013 -16.330227 -29.447748 -1.565393 -0.006474 1.892476 -10.911929 22.740852 -26.691633 -29.898918 0.381403 7.259888 -2.694027 -24.209890 -34.532604 -3.995256 -0.361853 -14.092313 30.304392
 -12.337723 7.973183 -2.965517 -0.705305 -7.404212 35.057240 11.052309 38.533928 29.647009 5.404014 -0.208577 -22.244318 -2.956691 -19.487648 1.547886 -30.979391 -10.734780 -35.303463 -18.465872 -0.099623 0.348984 -5.749188 22.066368 -0.223359 -22.663006 9.528580 -5.919161 -11.617379 -23.578926 0.211331 6.393090 -3.133068 -0.975837 1.768820 -25.999310 -0.431605 -3.661886 67.325996
 31.161139 -6.563206 9.860758 8.823028 -18.176262 -24.432615 -13.982054 -16.210131 0.920436 -18.616024 -1.086795 -40.988369 -17.178736 30.318123 -15.003162 -22.709816 -4.651302 -25.015209 -31.011202 -1.106667 15.863614 10.756545 -0.707240 -0.920906 19.967405 0.718849 -16.808842 -28.061993 -13.518798 -0.954206 1.459349 10.192663 74.071205 25.971991 28.022602 -1.050319 -13.099380 -17.147406
 66.117996 -31.777733 12.985292 -0.691328 17.606615 -17.281349 31.146910 15.605244 0.184689 -19.974375 -1.096534 0.335461 10.016855 16.900202 -1.844857 23.245283 10.887906 -0.611885 -23.137215 -1.123509 -22.977451 -29.383547 -2.600758 -1.024723 20.627800 -18.487835 9.904629 -6.071173 3.715238 -1.468601 -3.922015 1.429228 37.801975 42.351753 3.867274 -1.223928 5.955128 3.631605
 38.639446 53.044827 -2.192143 1.711347 -31.896553 -6.921381 23.489809 5.329072 12.841690 19.325924 -0.849932 -7.128666 -29.506866 -3.455482 -15.526147 35.536957 8.726905 -29.621925 -5.763141 -0.786859 -28.446510 -48.780502 -7.784865 -0.503653 -0.943282 -0.362196 9.653514 -9.297281 9.468320 -1.070530 -1.593795 0.232991 36.360409 -45.620220 3.809577 -1.027528 6.866466 36.836834
 2.145632 -19.856943 1.701325 -5.962795 27.921606 -8.221357 -0.354102 28.216078 54.218056 52.849380 -1.064448 -42.268188 3.043594 -5.230268 -41.112553 -19.389843 6.691059 -43.383766 12.792051 -0.796155 2.889096 -54.147884 -6.658045 -0.831637 5.325093 -41.677006 10.149849 -17.386665 -21.289549 -0.754845 16.843765 3.149273 27.889608 -17.274033 -21.301680 -1.435179 -29.942430 -25.796688
 -21.904732 -17.075771 -22.237925 -5.579604 10.858446 -7.272372 48.315224 -22.121223 -4.751630 13.290278 -0.317662 -50.295040 33.326630 -4.009034 37.697376 11.865470 -12.255219 3.160543 -20.750761 -0.193164 15.342858 -41.781845 -20.303102 -0.391319 33.707829 -5.790476 -24.236528 11.460586 -17.987135 0.290717 5.895502 16.066332 -48.985451 -87.857109 14.964287 -0.914329 38.943569 -13.616970
 5.513857 -34.429569 -0.403129 2.573640 -38.925636 64.214828 3.096269 12.699486 0.660775 16.460112 -0.842683 7.501420 -26.387829 11.338539 10.807402 -2.765032 -3.648851 74.878159 4.948458 -0.762336 25.349350 2.258602 -4.853967 -0.534775 -45.215996 -2.962667 -13.807725 -25.214369 -9.227506 -1.408502 2.662126 -6.448999 10.311894 23.906294 6.460382 -0.934790 28.208521 44.909908
 -30.131346 -20.733410 10.390179 -12.144771 -19.762320 14.243616 3.020019 3.080767 -3.124192 43.220814 -0.418289 -6.992166 -38.377548 11.523937 26.638575 1.438146 7.248654 58.350475 -29.212038 -0.326680 -32.959576 -39.202209 -26.537336 -0.818785 -47.767792 -24.927341 26.059437 -30.929567 18.076855 -0.081901 -1.178186 -4.043073 -23.566458 -29.291216 27.619141 -1.315386 11.551377 -8.384839
 8.370682 -96.859123 -19.558947 -14.247039 -42.600559 -45.878853 15.675057 -7.852304 21.007439 -63.363602 -0.708041 -58.175667 -31.796307 10.519584 -37.264481 -24.182468 6.812137 17.435192 -23.777628 -0.866397 -24.557253 5.097428 -14.401239 -0.806744 -3.466142 5.777431 -12.364377 -14.125218 6.021703 -0.769610 -6.155169 1.754084 -0.922554 26.937149 -21.831295 -0.692486 18.309101 -8.577400
 -15.028411 -14.838458 -12.934900 5.392795 35.201908 23.364290 27.804361 -21.815283 30.916937 7.214323 -0.658177 18.740969 -45.449211 14.605199 -37.419197 -16.539906 -0.962090 -5.891121 5.977506 -0.312239 5.468387 6.627479 -12.552822 -0.052164 -56.428642 -8.578634 28.077299 -47.838360 -15.868728 -0.357406 -4.141615 -7.237983 5.270092 -30.617035 33.707794 -0.790271 -20.450762 0.308149
 9.571235 -50.208271 -0.801069 7.160523 57.196602 -3.138342 -21.827208 10.120892 64.238297 -41.570614 -0.568850 -1.301030 -17.078226 28.119144 -9.403875 -11.964244 4.090680 38.566387 -17.471468 -0.335047 -31.088882 21.135117 -9.472653 -0.221147 -61.542103 -17.492311 -1.037075 -37.204781 0.493342 -0.100974 -4.298045 -8.225740 28.152679 -26.107611 -4.952458 -0.689446 8.762715 16.381039
 -47.428333 88.836655 5.493567 2.274204 25.931831 1.664938 -39.442188 -33.776642 22.955530 -4.575905 -1.310710 0.539877 1.534190 46.567806 -16.592901 14.461385 -2.437807 -28.778091 2.168640 -1.195422 -33.398113 44.676178 -15.577488 -0.911008 3.723672 1.653921 -41.914726 -23.211050 12.532353 -1.602287 -6.932011 -13.738824 -12.358033 0.052509 -24.070473 -1.416136 36.123016 -12.019954
 -54.718811 -66.200264 5.018979 -2.570114 -13.347062 16.947777 -8.691541 -80.541618 -11.638744 -6.799544 -1.160801 -52.534447 -24.929125 -0.230801 -3.307576 21.285036 5.474969 12.659699 13.016965 -1.151806 -0.341526 38.369606 -6.333515 -1.049636 20.365690 -8.928610 -22.269464 -20.981001 4.366410 -1.670621 -6.398993 -9.615321 -1.142745 -2.914308 -16.796021 -1.393134 8.873231 11.669036
 -45.687923 10.659821 1.150135 5.298410 11.639448 0.152417 33.464409 -5.767979 62.523708 -19.468470 -0.490505 34.590256 -29.165638 -37.399399 20.981302 16.769855 -1.118997 13.690478 4.944865 -0.435891 2.629219 -13.829456 -2.716103 0.031237 -0.579467 -35.755203 -12.420401 -27.844288 -13.871236 -0.866377 4.648515 -10.775162 24.704514 32.176228 7.289464 -0.501175 -5.526119 7.006110
 0.590170 12.684856 -14.906330 7.543517 -24.041439 11.966345 6.805083 17.926373 4.494736 -13.535715 -0.915817 -21.759781 10.842443 16.795473 0.132529 -12.966479 -6.709164 -59.155560 0.040167 -0.526816 5.719186 25.072599 6.732226 -0.230329 -44.420116 28.691154 -19.021025 33.383347 -12.400101 -1.161429 2.222374 -7.454977 3.687082 -2.088586 -7.846384 -1.107439 -47.120399 -15.160669
 -26.454956 42.629089 -21.826979 10.633781 -20.768490 2.227822 -44.269154 39.542294 19.081505 0.451590 -0.342429 20.507341 -4.586875 -51.480797 14.075815 19.881220 -19.785179 9.476069 5.877184 -0.024144 -2.469282 36.142376 -24.681286 0.230835 -25.863241 9.984402 -38.658237 -77.915985 -8.551284 0.336073 9.641357 4.141764 36.332546 -22.655621 26.064394 -0.294097 -19.272799 -10.137830
 -48.061314 -0.028878 7.806738 -4.365039 17.457508 -25.710224 -48.814636 6.920947 -34.028053 -10.792981 -1.171004 35.616123 -36.703529 -27.273216 -31.388699 -16.848858 -8.250654 13.657490 11.514156 -0.942410 -14.025293 -55.309402 -15.961577 -0.545037 20.565823 -2.290906 -10.511102 17.529213 -31.460861 -1.952160 -7.620611 5.875502 -46.231277 70.172493 -22.030365 -1.408400 37.065407 14.507768
 19.157131 3.697690 1.659275 9.077603 8.255658 22.515873 -12.474657 16.665928 -11.494047 -0.480400 0.343497 21.298037 -22.692520 -7.227029 27.856405 19.203972 6.143404 0.917117 -22.644983 0.380599 16.854610 -7.252820 7.520061 0.183473 50.959106 -11.250358 13.271510 -2.403749 31.977345 0.608940 -4.705836 13.310490 -11.887090 -23.989544 6.706430 0.458804 -9.891268 -12.823691
 -14.042303 -14.978390 -7.284377 6.219559 37.728855 32.733097 29.124569 -22.216423 -70.662811 85.780846 -1.122291 5.050812 3.861653 9.377759 -36.660439 -1.469259 1.669315 -10.619123 21.611050 -1.095314 -12.246361 -33.429600 -19.701885 -1.085103 31.710539 -15.489837 -3.975575 52.071835 -18.609554 -1.228665 10.075626 7.687361 -3.806241 45.044014 -44.174221 -1.286423 14.739321 -1.457550
 -20.117275 -32.790058 -0.816227 -4.797918 -1.785210 25.619097 0.902466 -24.829388 -8.882368 -16.236389 -4.736884 -43.345287 6.476038 2.747172 5.110808 -0.440323 -3.337408 -15.229123 -12.390649 -4.344589 -17.266321 -10.066216 -4.922796 -4.485946 -21.740673 7.366709 -9.654565 -17.045523 -1.117682 -4.719171 -5.621478 -2.493982 -21.205301 -15.354502 -15.074061 -4.981846 8.345347 9.931490
 -50.920132 50.921490
 81.072113 -81.069458
 -47.785908 47.781250
 23.713186 -23.721041
 -79.776787 79.769791
 -65.001678 65.002518
 92.454697 -92.451759
 -96.673943 96.676544
 140.813354 -140.802551
 -69.742683 69.740211
 -0.159868 -0.096453
 74.862831 -74.857880
 -82.601921 82.596420
 -49.342060 49.339725
 -69.681549 69.699745
 -51.618862 51.620720
 -21.622606 21.617886
 -95.262680 95.266327
 61.055592 -61.055649
 -0.069298 -1.328615
 85.516136 -85.520233
 -73.714684 73.709106
 -43.004883 43.011047
 2.300882 -0.507780
 -96.323608 96.316315
 -47.258316 47.263039
 95.715942 -95.712616
 -92.327324 92.315636
 -58.445980 58.445263
 -2.350728 -0.502146
 -20.381618 20.385033
 -21.700558 21.704815
 63.226879 -63.230343
 -71.739479 71.730682
 -93.297859 93.296295
 0.410783 1.914479
 -83.682487 83.677025
 -72.729706 72.729141
 76.850540 -76.844978
