# Supplementary material for: AMS 3.0: prediction of post-translational modifications
Source: BMC Bioinformatics. 2010 Apr 28;11:210. doi: 10.1186/1471-2105-11-210 (PMC2874555; doi:10.1186/1471-2105-11-210)
Supplement: Additional file 2 — PTM predictor software with training data. PTM_Archive.tar.gz includes the predictor software binaries together with all trained ANNs in tar.gz compressed form. [file 1471-2105-11-210-S2.GZ › PTM_Archive/allempty/A/Anet4.dat]

 2
 90 4 2
 64.440819 -13.703602 -10.235707 -22.749245
 14.794923 -24.450441 77.827736 3.669386
 -51.847858 29.175785 27.055975 -20.769577
 -13.217686 -63.939705 71.315231 120.681602
 83.391922 -6.114769 -43.493313 -77.084824
 13.422012 -16.253641 33.791344 -18.368452
 -35.262825 1.758016 -40.208160 90.174614
 -15.813325 33.078510 6.013507 0.560283
 -9.804366 -19.281866 29.856501 -40.997345
 8.547176 -0.609717 -6.165888 -15.636804
 101.099525 5.744338 -97.042099 103.148468
 -40.226639 -6.385889 123.099442 -27.003412
 47.731396 14.905876 -39.568691 -81.770721
 -77.837952 70.717369 -22.738033 72.465485
 96.014709 -113.586197 42.792923 31.016071
 20.550896 -3.695616 30.237751 -38.178837
 -56.757584 -28.069851 -30.827196 72.551117
 -41.863178 30.543270 -3.888368 28.952942
 -15.531775 47.291069 -1.357916 -53.444443
 -6.002909 9.809412 33.092255 -3.130753
 64.366478 -40.284107 -134.011322 51.180725
 -24.342190 37.135845 69.357674 -9.114787
 16.066496 -20.173706 -24.652912 46.032696
 -49.633148 18.758202 -9.358144 -70.063957
 28.719099 2.267593 -37.312378 18.460804
 6.505467 29.210129 17.322346 22.917383
 -56.598991 30.215969 -31.045156 10.087828
 -49.464409 54.454445 -46.613995 22.869999
 9.235674 -26.729683 30.717884 5.069479
 7.146490 33.967247 -7.522762 45.733738
 -2.488276 -26.728035 -0.486752 -26.685463
 43.904411 -29.737171 -19.060356 -38.084438
 -1.112967 46.904465 54.157711 17.805231
 14.869142 -6.052845 5.465600 -62.394760
 18.496916 -48.922382 -28.521830 13.499635
 14.237064 -15.358149 35.515236 -2.619840
 -10.423854 13.014513 -30.651958 4.733139
 3.501252 16.678864 -23.872419 -44.127815
 -19.232803 -32.737404 28.133024 15.959605
 34.156582 30.157782 -21.144489 11.918686
 77.405594 -85.011925 -48.732159 43.454281
 83.726746 -54.100048 -29.088991 17.761127
 -49.571301 16.435186 31.169279 -17.227951
 -4.890752 23.402746 -33.311707 4.961441
 -41.728561 9.005314 24.131010 -9.040196
 47.744270 -116.159889 -25.802267 50.981243
 -130.319321 -57.812748 98.666008 -2.211867
 63.857819 -16.208105 -12.747018 -0.735904
 -17.815723 -3.530048 153.973114 -75.866516
 -196.775314 14.618397 -54.605839 59.096508
 46.277081 -30.549629 -21.551331 -18.069704
 -6.167734 -29.646793 46.042934 -20.391956
 -10.410019 -44.138653 -23.888773 -29.745226
 87.930672 13.456431 72.194916 5.447757
 -11.859216 40.002792 60.488449 64.895378
 -2.231092 -45.829926 -44.312046 42.888065
 36.621815 17.597252 -53.887890 -56.898521
 7.862836 11.604655 0.562712 -93.657166
 11.872602 40.945843 107.562752 -34.690044
 -5.913471 -61.408188 -54.017723 -42.392838
 -13.588362 1.719851 19.343596 -34.997650
 49.421844 -19.536961 -45.821472 15.448878
 -7.015915 -60.659740 20.993671 -26.696733
 -59.724716 26.417810 34.784039 62.797958
 -10.494568 51.529903 -69.173752 -14.149435
 10.320471 -55.641678 -22.398325 5.770761
 -56.615158 -56.329514 20.711121 47.830231
 11.902414 -7.233620 28.377016 -21.634552
 60.044796 58.592300 1.807078 -3.850284
 51.187572 29.835951 -37.955627 6.229877
 27.938633 -49.689571 -17.698856 -16.897312
 -34.760281 58.853626 -37.020119 -2.334189
 8.207008 -84.109535 -53.837135 -17.514002
 0.480812 21.787226 1.380558 -61.021370
 -40.553150 31.190245 -69.859497 44.562210
 7.034969 22.313221 -10.554312 23.202730
 -29.388266 -68.174103 -21.131044 -38.015343
 12.277253 -8.867995 71.910408 -26.261518
 27.969067 -22.835173 76.184814 -1.103390
 22.333252 40.810242 -11.212576 5.729996
 11.261431 65.880699 -47.902512 0.129283
 19.717384 71.525063 0.890489 21.690248
 1.923267 -67.241745 14.497484 14.549819
 -56.927532 61.787846 5.393414 -9.597389
 82.432320 55.305893 -80.602737 7.325463
 -21.744549 26.727766 -1.686961 49.372341
 22.624792 -41.892303 -9.620194 -12.220737
 -5.442174 99.810135 -2.613527 26.619514
 -8.750078 9.306512 47.327343 14.888006
 -22.590767 59.429260 -17.325928 16.864267
 -61.973869 -15.700229 15.097511 -0.336320
 24.790224 -24.787006
 -16.629856 16.626387
 -18.039587 18.037235
 21.583128 -21.581537
 -12.972202 12.972013
 64.439415 -13.703792 -10.234583 -22.749249
 14.793581 -24.450686 77.829002 3.669384
 -51.848530 29.175285 27.060719 -20.769588
 -13.217889 -63.940094 71.319649 120.681587
 83.391861 -6.115016 -43.489780 -77.084816
 13.420893 -16.253693 33.794460 -18.368475
 -35.264229 1.757755 -40.207485 90.174622
 -15.813614 33.078419 6.019695 0.560268
 -9.805285 -19.282066 29.856991 -40.997307
 8.546541 -0.610124 -6.162594 -15.636828
 101.098862 5.743991 -97.036560 103.148453
 -40.227566 -6.386269 123.104828 -27.003424
 47.730503 14.905570 -39.565361 -81.770760
 -77.838547 70.717072 -22.735489 72.465462
 96.014160 -113.586334 42.794132 31.016052
 20.550632 -3.695923 30.241995 -38.178844
 -56.758446 -28.070040 -30.821281 72.551102
 -41.863384 30.543091 -3.887143 28.952934
 -15.531965 47.290932 -1.353833 -53.444450
 -6.003570 9.809186 33.094627 -3.130783
 64.366035 -40.284130 -134.009842 51.180717
 -24.342731 37.135811 69.359169 -9.114797
 16.065575 -20.174204 -24.647411 46.032673
 -49.633930 18.757708 -9.353319 -70.063972
 28.718599 2.267127 -37.308327 18.460781
 6.504971 29.209797 17.325863 22.917376
 -56.599628 30.215836 -31.043346 10.087827
 -49.464718 54.454041 -46.611938 22.869965
 9.235421 -26.729795 30.719252 5.069479
 7.145337 33.966774 -7.519669 45.733738
 -2.488587 -26.728163 -0.484244 -26.685486
 43.903919 -29.737368 -19.057428 -38.084461
 -1.114158 46.904018 54.163853 17.805212
 14.868045 -6.053239 5.471694 -62.394768
 18.496199 -48.922634 -28.516630 13.499637
 14.236040 -15.358455 35.517254 -2.619872
 -10.423864 13.014456 -30.647028 4.733115
 3.500766 16.678699 -23.871601 -44.127823
 -19.233204 -32.737556 28.140089 15.959572
 34.155746 30.157450 -21.141060 11.918665
 77.405289 -85.012085 -48.730701 43.454262
 83.726219 -54.100246 -29.086519 17.761108
 -49.572292 16.434834 31.174040 -17.227970
 -4.891579 23.402447 -33.307716 4.961434
 -41.729088 9.005125 24.133535 -9.040206
 47.743977 -116.160057 -25.800901 50.981216
 -130.319839 -57.812973 98.668442 -2.211897
 63.857464 -16.208223 -12.745322 -0.735914
 -17.816177 -3.530160 153.975266 -75.866539
 -196.776245 14.617983 -54.601368 59.096500
 46.276562 -30.549870 -21.550179 -18.069733
 -6.168344 -29.647095 46.044849 -20.391983
 -10.411285 -44.139114 -23.883400 -29.745220
 87.929436 13.456096 72.200089 5.447764
 -11.860263 40.002602 60.491917 64.895370
 -2.231501 -45.829979 -44.308960 42.888027
 36.620815 17.596951 -53.886375 -56.898548
 7.862657 11.604578 0.565358 -93.657181
 11.871202 40.945667 107.562843 -34.690056
 -5.914206 -61.408588 -54.013733 -42.392838
 -13.589577 1.719717 19.349253 -34.997646
 49.420662 -19.537176 -45.815853 15.448888
 -7.016593 -60.660103 20.997000 -26.696758
 -59.725224 26.417513 34.786503 62.797932
 -10.494795 51.529713 -69.172546 -14.149471
 10.319565 -55.641777 -22.394232 5.770753
 -56.616478 -56.329720 20.717352 47.830212
 11.902247 -7.233738 28.377781 -21.634598
 60.043884 58.592140 1.811213 -3.850284
 51.187077 29.835619 -37.953175 6.229844
 27.937231 -49.689686 -17.698265 -16.897272
 -34.761620 58.853455 -37.019302 -2.334154
 8.206335 -84.109947 -53.832073 -17.514050
 0.480605 21.786831 1.385487 -61.021423
 -40.553219 31.189980 -69.855553 44.562157
 7.033844 22.313011 -10.551464 23.202726
 -29.389671 -68.174255 -21.130905 -38.015301
 12.276956 -8.868187 71.917068 -26.261589
 27.968145 -22.835249 76.185120 -1.103364
 22.332609 40.809952 -11.209053 5.729961
 11.260175 65.880241 -47.899040 0.129216
 19.716219 71.524620 0.895108 21.690191
 1.922696 -67.241974 14.501586 14.549828
 -56.927662 61.787762 5.395963 -9.597357
 82.432213 55.305828 -80.600296 7.325485
 -21.745462 26.727438 -1.685545 49.372326
 22.623455 -41.892792 -9.615813 -12.220819
 -5.442330 99.810074 -2.612656 26.619526
 -8.750899 9.306206 47.328415 14.887972
 -22.591122 59.429111 -17.322952 16.864269
 -61.975281 -15.700758 15.104292 -0.336350
 24.789671 -24.786453
 -16.633484 16.630014
 -18.051865 18.049511
 21.567757 -21.566164
 -12.987578 12.987391
