# Supplementary material for: AMS 3.0: prediction of post-translational modifications
Source: BMC Bioinformatics. 2010 Apr 28;11:210. doi: 10.1186/1471-2105-11-210 (PMC2874555; doi:10.1186/1471-2105-11-210)
Supplement: Additional file 2 — PTM predictor software with training data. PTM_Archive.tar.gz includes the predictor software binaries together with all trained ANNs in tar.gz compressed form. [file 1471-2105-11-210-S2.GZ › PTM_Archive/allempty/A/Anet40.dat]

 2
 90 40 2
 62.972839 -13.936758 3.593668 22.904827 20.845989 -8.570371 7.590530 -42.674030 12.105841 -0.691540 -0.533845 8.195105 -10.171023 -9.031987 -42.380333 -15.106142 -18.697161 -32.987141 44.643829 -24.364691 -62.679573 -33.211269 -7.899116 28.672865 -1.455707 -2.038497 -23.929958 -0.322912 -20.130739 23.291391 6.735514 13.717555 -9.832124 -0.712210 -0.239822 -9.019097 0.233091 8.901851 30.140232 21.569860
 -14.863881 -24.283335 1.377441 2.518588 -9.842095 3.809441 8.397408 -26.523333 41.744186 -0.386708 -0.488419 11.558752 0.994114 -15.956734 1.477324 7.911698 -25.344368 -8.286303 6.850918 23.546425 21.729929 -9.822525 -6.959342 75.541115 -0.894730 14.521891 12.535339 -0.458493 -12.654815 -53.684948 -1.600357 -8.768248 -12.823063 -0.358795 -0.386373 -1.202356 0.556220 -3.955868 -30.074444 -8.070509
 31.540123 20.198832 10.870983 36.545666 53.069782 11.348480 2.691209 -3.676092 18.616552 -1.146268 -1.342260 2.446480 5.390936 13.719779 -23.528973 20.451059 1.204858 -15.304154 3.066600 38.842834 -28.538795 1.119205 -44.106548 13.832661 -0.405579 5.344821 60.553661 -1.322247 37.533840 -51.501335 -4.539212 -21.359659 -9.101242 -1.073458 -1.361132 -6.800231 -0.496054 14.797891 -64.571312 7.108917
 -13.168201 -13.319903 19.371044 32.372990 25.516182 -2.061363 5.330052 -9.772511 0.964448 -0.827222 -1.043586 11.464973 3.403583 8.053478 11.649515 1.158283 8.210515 -9.479276 16.279617 -9.168581 -24.934340 2.388988 -22.234106 47.753620 -0.434602 21.780157 1.936765 -1.024519 -7.982150 -73.278809 14.493703 7.027030 17.046112 -0.786525 -1.052705 -0.476277 0.220012 -18.950035 -32.659882 3.435962
 57.075497 1.376212 -5.304483 -0.942104 -5.605491 23.888269 -15.797693 -10.292609 18.996067 -0.968363 -0.866431 -9.202401 -49.734470 -23.685371 40.459305 19.340010 17.232861 -37.092083 -19.014832 18.332567 11.570068 26.402927 3.201239 41.783348 -0.780205 -17.276632 9.866789 -0.674087 -43.817471 -2.830256 17.043013 -10.925629 17.193600 -0.968566 -0.741269 -19.042974 -0.100001 23.683685 6.872776 14.839455
 43.594189 -5.778547 -21.353514 5.994714 -26.752815 28.345551 -2.306818 14.219795 44.511627 -0.550141 -0.424011 5.830092 3.597659 29.487865 -10.564871 -31.073027 0.117982 6.082766 6.783016 -25.030369 62.060726 -11.059337 -30.986788 5.589535 -1.471618 -3.650851 -17.813736 -0.346950 32.890045 -24.425343 32.201942 21.411066 8.678450 -0.575244 -0.153663 -2.073057 0.452115 14.471906 3.044215 -22.573980
 38.761131 8.321669 34.340813 56.812305 25.224478 27.863691 -12.128778 46.035198 15.606845 -0.288792 -0.304011 -1.697620 0.822183 -19.751377 64.696625 33.179008 27.459921 -15.093473 56.384914 -10.169776 30.675400 25.319407 20.605293 23.565207 -1.582830 14.238008 -10.274597 -0.279195 17.172401 33.774014 -32.221649 17.853216 -9.970044 -0.285550 -0.335717 -10.061765 0.686958 7.854853 -28.332970 0.310113
 -29.831318 -17.350748 70.630058 -54.797264 -30.721325 -10.910126 12.188117 -22.353216 -27.456196 -0.365147 -0.326563 7.825765 -2.727000 19.670918 -9.324242 -30.375721 -14.313128 11.958227 35.255352 -41.645023 20.281071 16.999538 28.927835 0.513511 0.628294 -52.694073 -13.771462 -0.262809 -14.024793 -13.638665 24.728632 -20.138107 30.384237 -0.375005 -0.237305 14.627796 -1.145316 -63.942245 18.598917 -24.969582
 -12.144921 -7.729739 -21.357033 -27.624332 -3.715789 -19.847742 -21.537058 -21.346104 64.316467 -0.678228 -0.416380 15.723674 17.900200 23.099674 -3.913501 -28.468565 1.159541 -2.881936 -32.454243 -30.584576 42.360439 1.568117 25.098267 -22.900921 -0.821297 -16.340973 25.684223 -0.187412 18.704048 -8.490973 9.369193 -17.903385 -1.411685 -0.713881 -0.225359 -14.084147 -0.726364 26.954596 43.860626 47.074532
 24.760546 1.635428 -45.521755 49.860172 8.879482 -28.990982 14.871078 5.760984 -35.176197 -1.249275 -1.188059 1.025175 25.560486 -26.100637 -33.047268 -36.019089 28.193575 -32.224884 24.662907 -7.666267 36.513630 -51.556454 7.260887 -32.763592 -0.743155 18.739559 -4.306416 -0.992923 -35.649910 10.316829 -0.033309 -12.494991 2.392972 -1.253444 -1.176405 13.010150 -2.271318 39.930389 6.587068 8.882794
 4.889068 31.533390 -16.091715 -16.861906 70.349915 -19.214991 18.515650 32.227459 45.554443 -1.447959 -1.186927 -0.806087 -15.017686 -2.556745 43.652031 9.931822 -1.425749 -31.249092 56.104382 -34.534416 21.574064 -39.435257 -2.614470 18.494192 -1.682814 6.348156 1.004373 -0.732977 9.941454 45.821262 -8.562161 -21.713816 -2.507113 -1.464796 -0.249787 -18.437613 -2.765615 -36.315117 -35.310112 15.974284
 5.881880 11.265615 -19.965858 52.070187 -21.819681 -5.691029 14.293546 20.915115 7.251874 -0.128435 -0.363702 10.182631 52.152119 -6.933782 -20.712606 43.154194 -21.263861 26.108137 -43.344746 -1.776172 20.706316 -2.286705 29.886530 20.693081 -0.764446 -7.380619 16.620598 -0.447587 11.712598 36.903931 -5.010686 -15.517455 -17.635687 -0.076509 0.015691 19.085491 -0.756240 -9.218267 -0.412782 19.204590
 -48.968048 -14.711331 42.620914 -46.734161 45.365200 10.079671 3.041326 -37.402630 50.647263 -0.477622 -0.697577 -3.985241 8.874774 20.980783 -37.571518 9.957733 21.013735 22.747580 -11.399012 22.151953 -35.881264 -4.201313 -0.950406 4.337367 -0.806233 24.665533 -41.888908 -0.874921 -16.427814 19.396679 1.576098 -7.966926 4.691798 -0.429248 -1.113655 -23.040285 1.287573 -28.445448 13.088856 -17.812342
 13.542500 -0.442327 35.605362 -16.222925 -36.795513 8.693244 7.954751 72.085861 13.576664 0.051123 -0.250884 3.868659 -18.023832 24.196110 72.246941 -2.640708 -0.323402 5.990597 -64.701424 24.259495 15.798056 6.825414 -14.988674 29.537762 -0.269572 5.239846 -25.681200 -0.503013 32.838772 27.386902 25.723827 11.955279 0.773865 0.106379 -0.766582 -5.266089 2.011576 3.977924 5.069322 -4.789550
 5.075726 -35.622040 32.511250 -5.624029 20.593367 -22.177156 -15.002583 27.677227 -14.111376 -0.493267 -0.494161 -6.180449 14.551000 14.964313 21.686411 7.050436 -16.141920 -17.599539 -5.380054 6.160864 -7.661092 5.075408 33.421871 -2.895217 -0.594514 6.704597 4.431803 -0.437490 -9.920480 50.076031 -8.319911 24.137543 -12.529349 -0.489949 -0.689106 7.371980 0.510773 -4.579796 -9.940226 -26.810419
 18.102568 -14.743306 -27.791040 -17.791538 -36.892071 -21.653921 13.532001 -13.365630 -21.732611 -1.534961 -1.341506 -2.318125 -46.955158 4.998389 -40.010963 -35.423653 -5.025107 -11.646061 -39.498661 8.326507 -14.720634 -11.388063 -24.539032 -11.392770 -1.962982 25.222477 18.306234 -1.011138 5.527678 61.023651 -0.085142 40.812469 -3.230622 -1.619719 -1.003678 -4.234235 -1.198950 21.706369 48.087463 -37.681087
 -21.346479 34.432529 9.475414 5.013342 8.496177 -22.579128 -12.095504 81.214951 -5.308831 -1.678786 -1.391395 -34.869709 29.075773 -18.009159 77.579391 28.573280 -4.588088 -11.510456 22.000435 -60.729317 -21.628622 -30.690632 31.267353 11.222171 -1.547251 -13.496736 39.458992 -0.731012 -16.049326 17.360836 -31.035872 31.091322 5.530120 -1.642715 -0.240322 -27.312237 -3.930538 -36.294712 -19.479639 -3.759387
 -48.938354 -19.247162 -20.330637 -29.806988 3.337703 -18.541140 -19.914507 -6.099862 25.843941 -1.107258 -0.980210 -2.433203 -23.180378 -14.663665 15.604262 -22.754683 -3.405921 -2.560997 -29.305136 15.401257 54.197407 15.781022 -10.504351 -30.565788 0.066479 -24.891075 -20.074610 -0.993886 -6.987319 -18.973806 -2.037976 17.027527 5.715339 -1.123265 -1.002344 -48.246967 1.216384 -23.884264 -20.303455 -35.275066
 41.200886 -6.308077 13.408336 -40.970852 -47.019093 3.221375 11.381658 0.307136 15.595819 -0.755587 -0.660278 -3.109924 -22.550161 -29.515066 -56.231071 -8.342084 1.880174 -21.116270 8.682549 22.148245 32.675053 -24.160145 23.637514 -38.220428 -0.634290 2.569339 24.314972 -0.381596 33.267357 43.283161 59.639492 19.013382 -15.063110 -0.733772 -0.137017 6.364805 -1.979341 30.189947 -18.180490 31.285051
 28.941540 14.653873 39.485897 -16.769377 -16.004984 -8.583780 -13.675278 -14.556549 70.727898 -0.176333 -0.401115 -7.953205 -14.855242 -19.341997 7.256841 -3.683448 2.753424 10.532972 -21.222895 28.045963 -22.536076 14.985252 28.425409 -15.305651 -0.233301 17.096306 -26.146120 -0.434282 -8.201316 -1.493404 42.906803 8.271147 23.060614 -0.110890 -0.567594 25.080938 0.992786 87.635506 51.842773 17.274948
 8.077537 -12.435994 -6.489541 7.228870 34.182953 -13.589375 0.719485 -2.797471 -13.511645 -0.619242 -0.551269 -27.639538 -9.011127 -0.852961 34.518917 27.000698 -8.162489 -23.136852 8.535132 -20.810484 -22.932455 -45.825756 -34.842964 -48.049049 -1.326108 -0.978188 -0.905024 -0.343873 -34.313824 28.798241 -28.465828 26.836205 -8.547319 -0.588087 -0.181010 -14.880708 1.845648 -24.552628 14.114919 36.486618
 32.405537 -12.159873 -0.128807 -8.424181 -21.492834 9.296732 -9.426325 -40.749760 -34.813477 -0.080799 -0.313962 -21.031801 -9.471657 35.117687 -16.550291 24.925898 1.483655 -34.523113 19.358425 -9.623272 29.013872 59.910511 -6.126088 -3.158536 -0.534396 -5.400204 11.322064 -0.381902 -29.180719 -19.428608 -18.417465 23.905613 4.055831 0.011582 -0.155876 -11.481385 2.353508 39.292255 -1.175304 36.340076
 -20.758566 -9.881824 3.532315 -5.154570 0.874328 2.233025 -12.486461 -68.337227 -37.380806 -0.825046 -1.032220 12.060969 0.627915 -11.091645 -5.578105 -13.731134 -11.680459 10.401809 -0.301072 -16.685614 -30.619213 -21.835377 2.865858 -0.584729 -0.989314 13.384575 17.903555 -1.121353 -14.418718 -41.799240 -6.173744 -9.655605 -1.049727 -0.824799 -1.285267 -12.442309 -1.258003 10.679729 -8.494195 1.910879
 -33.877186 -28.803768 7.386767 -3.154936 4.347238 -31.888348 -23.158524 -29.834871 -42.083622 -0.600626 -0.730756 -11.444640 -3.479148 -3.194112 0.206945 -22.181829 21.247259 43.646732 -5.034016 -39.424973 -16.074976 3.867896 -41.538898 -31.939283 -0.368797 -27.071714 16.684069 -0.846478 15.622789 -35.378357 1.227753 1.425267 -5.893898 -0.626049 -1.012087 0.585228 -1.671253 -37.353313 35.129131 -3.525416
 -4.897007 22.240051 -27.805038 -18.533922 -17.845274 3.931269 -6.360895 -0.107921 -40.675102 0.243940 0.028259 -5.851706 11.853798 16.352123 9.890134 12.033460 6.487319 63.314266 6.077020 -45.861954 -32.436878 9.821401 -15.538895 -23.899912 -0.196355 -46.509384 -5.800285 -0.143229 12.912883 0.422551 1.654347 -20.262556 10.438425 0.221483 -0.258781 15.654545 -0.396036 -19.276579 17.990963 -22.380039
 43.963364 3.132004 -17.492577 17.297365 39.920639 3.658881 -3.374036 -22.253489 62.939125 1.742715 0.938400 7.210330 42.415035 5.044818 -32.416111 30.071205 -12.018574 8.886245 -10.514364 49.565578 -7.641510 -3.373533 4.329747 -7.996772 -0.231843 24.884138 33.306999 0.315221 -43.655617 63.757347 10.320438 -12.599455 -10.380269 1.850081 0.373381 16.235317 5.911648 13.755893 39.993874 2.401624
 2.675770 29.343010 -37.182190 8.621842 57.863461 14.242594 3.181913 -20.463440 -13.775113 -0.663348 -0.730895 -24.963652 -1.888512 5.661863 47.815880 73.202385 -29.008430 -2.149322 -57.819088 -23.609394 -5.825861 -43.787903 20.456049 -40.916546 -1.308156 5.240864 -13.832943 -0.465215 31.970383 -15.581875 9.035389 32.487061 9.656748 -0.583031 -0.141955 10.355519 1.262507 -26.170288 -2.026650 -0.024814
 -44.000645 24.941048 8.831898 -49.718063 60.393490 18.333933 -11.105996 -1.770384 -7.538602 -0.329101 -0.266491 17.371243 -23.561607 0.484428 4.061720 -17.680855 -5.740600 -23.968636 -11.302938 -14.423434 15.292765 -21.452055 49.942352 -20.615139 -0.371414 -13.360639 13.457554 -0.295592 -21.597332 -40.689323 30.515955 -8.130666 22.573515 -0.334794 0.017457 -40.407017 -1.700336 -18.877712 -39.216328 16.660555
 1.657189 3.607757 -0.170640 -22.424301 -23.949492 -16.678713 -5.217793 -39.732964 41.202988 0.167416 -0.054780 1.725854 36.597351 -21.511801 -56.791965 30.126060 16.783964 42.889904 34.850647 25.049982 21.833546 -29.395456 -38.420799 -11.850954 -0.236735 -0.866611 -7.672247 -0.017911 20.930058 -0.930366 16.133284 -1.639469 -3.056514 0.208199 0.217913 8.396520 0.424919 -16.043779 -5.886640 4.691893
 16.183708 -23.585819 -19.956015 -22.697252 7.114866 5.743875 15.480293 75.959465 20.380129 -0.284276 -0.683429 44.591709 4.112386 -7.565966 24.892818 -13.158491 -20.186472 -48.612595 -90.514328 53.482780 6.486609 -31.594439 -35.736710 -45.186489 -0.276675 10.990290 41.911366 -0.843877 10.705124 -52.924683 -4.011425 25.763775 -22.867170 -0.277202 -1.159584 10.085598 -0.022732 40.252956 26.205769 -65.360680
 0.314119 3.138742 6.739169 4.874202 47.017868 -20.452406 -16.957186 -25.208233 -14.757337 -1.150119 -1.058994 -11.543383 -2.258322 12.142478 8.595150 -24.015158 15.007404 0.553286 -15.636976 6.941362 -35.725853 -2.030793 5.826123 32.420048 -0.481524 -20.455011 -26.866940 -0.916384 -29.414774 13.453167 3.452126 -16.047657 -6.750964 -1.158703 -1.365739 -19.958141 0.289934 8.788251 -0.236788 -12.943856
 12.599870 13.911710 -6.193769 17.771072 -6.364446 -27.167162 -24.489021 8.960959 -34.136581 -0.929050 -1.000499 -12.124474 24.657352 -10.427189 -0.304564 -28.024357 -8.617036 37.361736 -15.445229 4.268532 0.682144 0.742620 20.845886 13.871165 -0.520472 -32.956707 -8.417050 -0.922816 10.008675 3.162530 3.202065 -8.712169 -7.285542 -0.908380 -1.205375 -17.976597 0.770831 42.477314 19.629225 -14.668001
 -22.032722 18.552067 18.234417 19.191406 25.826286 -22.306807 6.216196 16.257017 -29.830486 -0.830948 -1.138501 -0.047651 -47.166817 15.287692 5.810701 -1.674466 -0.572019 4.238518 -21.680969 -4.579278 3.221434 43.575562 2.900140 15.252623 -0.771619 22.906080 -24.128260 -1.126516 17.278345 -8.049297 34.010624 47.360878 -12.302923 -0.765732 -0.735031 19.194324 -1.329634 7.209956 -8.023445 58.905781
 2.156015 31.858755 42.987206 -9.056325 -52.139351 4.022314 16.912292 10.333695 -49.860535 -0.626033 -0.747037 -9.708990 4.477517 9.034851 -6.342878 -21.322720 5.595562 -22.786867 1.599499 -0.782187 -24.086985 22.115091 4.625748 10.087730 -0.783019 7.571214 -11.541708 -0.679151 34.634666 53.276554 -6.788224 36.147991 6.633119 -0.594847 -0.340290 -19.302109 -1.934809 7.154413 23.756634 -8.156155
 47.209160 6.028577 20.527649 -48.480301 19.421379 -33.025177 24.356949 -15.840632 1.788995 -0.689941 -0.631444 0.062905 -23.451948 -43.447132 45.343437 7.616824 3.339206 -3.091836 -54.083740 -39.853111 -31.189211 8.214644 0.596055 6.270234 -0.956092 25.296675 -23.928198 -0.365542 16.510876 13.314384 7.328699 28.714834 18.115446 -0.688744 -0.138833 21.641796 -2.126850 -24.396290 16.990950 -6.298909
 20.696665 6.207768 -7.230739 -33.217865 -18.769573 4.174427 18.214298 -1.279924 -10.573562 -0.422306 -0.421521 -17.440119 -37.188969 16.608232 -28.329227 12.512182 5.692845 -49.027237 14.701071 -57.434738 39.976093 54.576141 4.030158 -1.387777 -1.259611 -35.055943 -16.616518 -0.476080 8.174730 13.236453 -45.778130 1.877530 -9.381539 -0.438235 -0.441803 -34.717461 -0.315769 5.421462 21.597271 -17.903393
 -5.908044 -4.744895 -23.488863 32.952354 -17.680340 -6.932082 -25.666162 -12.689005 -24.339439 -1.857424 -1.650995 8.230638 -3.148768 -19.611465 38.105583 -39.708607 17.394388 -13.964245 -51.727276 24.486595 -8.890204 -27.619040 -33.107471 -2.808796 -0.790971 10.873553 -9.528451 -1.299037 -47.073174 -29.065077 0.820189 26.059786 15.727484 -1.901122 -1.979720 23.707773 -1.477497 -29.450634 -2.868024 -10.133684
 -2.720736 -0.421307 -25.456192 -18.152523 -23.269594 12.806927 14.985156 -37.295609 -13.909776 -0.359568 -0.307555 -15.626567 -1.918252 -34.899277 -4.637424 -22.992123 52.871346 -7.026244 -29.688986 -18.853844 -49.861343 53.166481 3.216606 16.001041 0.160280 1.082068 -49.781334 -0.252960 -1.943089 -64.103638 39.594486 -24.217159 9.315941 -0.291223 0.085193 0.126050 0.839432 3.637812 4.985482 -30.891941
 -15.467131 -33.098480 -1.170471 -14.458461 19.655130 9.701604 13.523295 -22.825869 -17.778973 -0.763341 -0.662733 8.637890 -2.267169 -4.025774 -30.507051 -7.528955 -27.784418 23.362820 3.430190 -20.015463 9.437440 -15.723238 -17.903364 0.075947 -0.236318 -2.596627 2.336255 -0.517434 20.756744 -49.653469 -43.117748 28.805609 -10.773062 -0.814410 -1.003270 2.752836 -3.002556 35.179623 -18.893814 22.325397
 23.737501 7.208927 -4.013197 15.299829 -29.498535 2.329303 -17.121744 -59.193745 20.654930 -1.195850 -1.020803 1.208769 28.685934 31.892214 -26.374029 -10.149448 -14.429943 -9.660090 44.463158 -51.136364 -55.200706 0.054486 -3.469049 10.742731 -1.657943 30.591017 -11.536798 -0.593754 -48.064156 0.336742 6.966624 5.728927 -6.604345 -1.233898 -0.655320 -14.720548 -1.748778 49.417511 -29.621010 -9.744604
 -2.192406 -17.508724 -19.392109 -26.695486 74.189453 -25.694269 -1.491401 -7.881882 0.582888 -0.572027 -0.447343 -2.271646 -19.482351 4.289422 90.286057 -4.928645 -6.466394 -33.851223 15.307695 -19.734646 -14.152866 -56.607597 -11.088630 -43.719940 -1.438622 -27.580210 -13.077926 -0.256909 -20.322145 -10.837640 -29.076340 -29.843082 8.481786 -0.613316 -0.082043 -6.899290 -0.413893 -8.553170 -31.576668 -50.356094
 -0.469418 -16.983936 -19.063864 -9.203406 52.264404 -11.201738 -1.881343 -3.691718 -1.556416 -0.962163 -0.840143 -9.194652 -21.030024 5.783880 59.042244 -9.802641 -2.324009 -16.625757 12.876287 -22.672451 -13.397675 -36.860916 -13.015640 -20.285353 -1.508472 -23.754684 -14.628691 -0.599847 -12.836061 -0.310695 -22.600466 -19.503071 5.930297 -0.985283 -0.438425 -9.211995 -0.937083 -26.290052 -21.204756 -22.244232
 -6.529423 -3.795447 -1.414171 13.369141 -43.118164 23.782082 -2.854233 3.372634 -15.968830 -1.051554 -1.260353 -9.409003 -2.820220 7.595371 -26.995352 -1.757797 -0.602629 17.462347 -0.815694 -3.061353 14.829508 22.902893 -0.524007 15.707992 -0.905793 -6.099140 -19.280155 -1.225992 0.852151 -0.441625 -6.645953 3.725364 1.028484 -0.985119 -1.062036 2.665255 -0.140715 -22.517138 5.210277 26.163275
 23.345007 2.172048 -7.412642 9.768322 31.880945 25.288511 -5.026233 -5.159430 0.782128 -1.003707 -1.023553 -6.501859 4.561326 -2.374106 -17.558277 -13.039280 -14.621535 1.953447 14.385218 2.227989 0.709014 20.092236 8.306530 11.806282 -1.273042 0.387121 -15.989863 -0.753060 -4.231277 24.048300 -4.529042 2.853502 4.306639 -0.960381 -0.653570 -4.323697 -0.334815 -15.699556 -5.930523 7.673607
 -6.436646 -0.995316 1.759559 6.716419 -32.623524 13.101778 -0.804815 2.861516 -9.737846 -0.008414 -0.157574 -3.444823 0.112019 5.136060 -16.168295 2.060603 0.938238 11.021701 -1.965957 0.565939 11.607763 14.164592 0.730729 8.083625 0.103296 -2.403881 -9.669340 -0.211436 1.364020 -3.797567 -2.880802 2.690895 0.702501 0.031364 -0.123380 3.869356 0.572241 -8.341393 4.597353 15.112617
 -21.915310 -22.599264 -16.816275 -39.605865 39.886532 -38.720940 -0.179616 -6.222359 -8.522772 -0.425914 -0.424256 0.849377 -23.506008 9.389361 111.852676 5.039302 -1.549125 -38.081993 8.804316 -21.481417 -6.245046 -73.376915 -15.822775 -60.175121 -1.327739 -36.107475 -14.600735 -0.406881 -23.274330 -33.497929 -37.760242 -38.091022 8.802449 -0.463680 -0.170726 -1.126098 0.017872 0.173686 -35.071747 -61.383072
 -60.457584 -12.717391 10.665680 -16.874084 -126.705490 -13.004145 2.844084 9.701276 -34.069695 0.409687 -0.072450 2.910571 -10.450071 19.500687 23.384624 27.939217 17.501902 10.070443 -21.072165 -3.733716 34.493290 -14.780736 -11.640951 -25.043970 0.633383 -21.368700 -13.131371 -0.598096 -2.357911 -62.586082 -19.368151 -14.676818 -0.154583 0.466786 -0.377348 19.488417 1.699691 9.250144 4.951269 -0.130591
 3.458460 -9.350111 -11.544478 3.375360 30.547338 -0.147441 -0.815807 -0.216200 0.746910 -0.302954 -0.192050 -8.442504 -12.986171 3.726312 21.683414 -9.126351 0.703506 -2.557188 8.120568 -14.958464 -9.700888 -12.814747 -8.370850 -0.331484 -0.486082 -11.270064 -7.883425 -0.017864 -3.970611 8.133420 -9.169544 -6.055511 2.753536 -0.315275 0.065251 -7.359429 -0.458419 -24.457178 -7.635076 -0.463158
 -64.955177 -20.945866 5.962722 24.539206 -143.817993 0.630051 5.597128 23.741177 -32.479244 0.274349 0.020663 -17.594658 -31.163746 26.063263 -26.418585 14.706280 42.518082 45.893261 -29.918957 -28.396313 19.697330 6.682409 -32.460258 27.959496 1.391765 -18.301315 -5.680528 -0.386572 16.243090 -38.215382 -1.776523 7.775379 -8.575488 0.312788 -0.253425 7.016616 0.102218 -48.143456 29.838085 63.878063
 25.412138 18.987812 10.110681 -19.593197 3.424191 29.747547 -7.629506 -15.348253 -6.440088 -0.336882 -0.746549 16.107141 35.109138 -9.674253 -20.340828 6.869660 -36.460716 -16.683182 14.331543 39.369034 30.951138 33.191734 35.373459 -19.935116 -1.083095 11.138601 -21.074556 -0.772128 -13.930325 -0.050079 -8.373034 -3.725010 9.150841 -0.236001 -0.631919 15.792624 2.114229 47.103962 -14.657385 -30.454834
 -8.920593 -7.949092 15.907139 12.005123 -25.625235 -3.957027 3.609259 -6.719727 88.103844 -0.624924 -0.449149 0.720348 -24.496300 -18.423992 -8.407138 -14.305456 -10.940199 2.527470 -45.519375 -27.359873 26.421354 8.137424 30.220636 -1.456336 -1.040149 -3.934440 -52.557678 -0.325423 -18.303959 -3.266254 4.638210 23.161589 -1.891939 -0.651937 -0.218234 -4.442128 0.462998 -49.580826 -1.956337 1.585190
 13.670465 12.337762 -25.430222 11.911430 38.988163 12.973632 1.633095 -5.394241 33.701103 -0.898681 -0.745478 -10.849247 4.672575 -8.821431 -59.462967 -25.154322 -12.158600 25.408627 -30.432020 -1.875398 49.982750 -10.551259 22.583635 -24.295416 -0.970733 -14.362914 -14.040579 -0.633732 6.146526 -33.961834 -1.189805 22.699762 -1.366184 -0.917068 -0.556979 -19.933525 0.345975 14.860694 14.177085 -46.432957
 -39.702473 6.305426 -32.569427 -20.853056 17.030605 18.025776 -19.251783 -54.782082 -25.752913 -0.657367 -0.968653 -5.121642 -23.640093 -33.722126 -81.078468 24.612001 -11.364282 11.333426 6.739760 -10.606354 -5.266403 -20.827131 39.733559 -66.540962 -0.513209 -12.780226 -26.638088 -1.044140 -24.540518 26.336906 -17.829489 21.389660 1.634086 -0.582679 -1.286597 35.547279 -0.107610 3.659469 -30.345091 -21.465641
 61.401398 8.121241 2.316194 -29.190954 -85.932335 -19.288040 -25.797121 28.802555 17.625475 -0.600096 -0.816055 8.998563 25.431765 -36.427677 -30.800989 19.041637 -13.434554 5.693103 -20.421936 -79.258202 -4.750175 5.666457 36.337883 20.170921 -0.173962 -20.480951 6.164978 -0.827129 -18.590631 -17.016935 23.424477 22.113714 3.171877 -0.533467 -1.105152 18.690365 0.142625 4.623530 0.018690 57.704960
 -3.174722 19.641684 13.645824 -11.113826 -10.893420 -0.853083 -16.812637 16.759106 -37.900967 -0.271109 -0.480089 4.846631 31.457041 15.984843 -55.216782 33.593517 16.473398 45.359467 5.927090 -0.444840 -23.720901 32.404366 -35.267982 15.253145 0.246339 4.192635 27.903702 -0.466626 -29.434687 -44.226833 -26.673056 -2.834297 9.062869 -0.210682 -0.451510 14.585037 -0.466159 -14.190435 -78.193146 5.407700
 55.306412 10.434181 -0.460555 1.009166 -4.720417 -0.781554 0.982973 17.845949 16.245802 -0.205973 -0.470280 -13.634205 -39.135757 39.962639 68.320862 -9.245117 -47.572430 -39.360840 -7.926271 -7.715067 -4.718508 -30.535833 20.410919 -21.469196 -1.632518 -2.788473 -9.393554 -0.359908 4.714202 -40.031067 -9.273467 27.909887 -47.803627 -0.192098 -0.143536 10.295926 1.782727 8.974713 15.949895 3.798143
 11.930792 -21.484112 10.236462 11.935680 12.273650 -13.653447 17.131588 -24.763996 -32.410645 -0.733845 -0.617840 6.107286 3.623434 19.878105 20.582609 -13.438913 43.127213 -8.942960 -17.172436 31.693106 22.049585 -8.417906 39.077118 -10.424510 -0.544198 9.895755 27.090475 -0.559717 -8.762683 40.977757 -17.642595 14.511127 11.891939 -0.747037 -0.411064 -29.143770 -1.013471 -4.642493 -5.037603 15.836650
 -49.203762 -1.284372 29.987001 -31.455378 35.005199 17.398752 1.509518 5.998544 -116.572212 -0.353385 -0.649859 5.810272 -16.877871 -34.616058 -18.382694 -12.645343 -35.842926 14.797791 -3.455249 22.932747 -17.280121 -28.769112 -58.208599 41.447922 0.079332 -9.054465 3.189511 -0.540426 -34.778267 19.402773 -6.551124 15.855814 1.854532 -0.277519 -0.470225 6.306481 0.627515 -26.149240 -26.165125 7.845737
 28.035246 10.007300 -11.377146 -23.132872 -12.962997 -16.279781 10.459021 8.932692 -29.649515 -1.352590 -0.889365 -30.359053 24.122580 -39.837223 -104.366562 -20.714108 21.532059 14.503298 15.927649 -11.486833 -24.674976 -19.945677 18.903833 13.081361 0.556358 21.326590 -9.958508 -0.624409 10.949725 -27.122768 11.228521 1.194054 29.978312 -1.394177 -0.991375 16.142361 -2.359195 13.362189 49.575203 5.700800
 -35.415501 -13.126395 16.114325 29.675598 47.606030 -2.715950 -18.488497 23.502167 -16.593149 0.528425 0.035031 2.928734 -4.189021 -4.868612 57.182392 -32.023495 -19.619301 4.561856 71.214287 13.011886 -5.406732 -35.602200 28.591745 3.850024 -0.364085 -16.284588 -0.911727 -0.264004 9.902190 7.239064 31.971703 -25.724070 -15.766773 0.590990 -0.290184 0.796355 1.079988 -20.332581 41.850037 62.197365
 -25.132172 -1.671299 -7.707756 2.361475 1.498659 18.050949 -3.294373 -26.920441 -3.109229 0.308979 -0.046726 7.352633 -9.850089 3.163617 -1.431582 -18.346352 -26.644007 -23.151373 -6.447514 2.195696 29.892309 26.557766 -6.186826 2.706243 -0.593367 -23.221630 16.979322 -0.150142 4.838594 -1.326738 0.373516 -2.069499 4.604592 0.373685 0.135917 -2.300335 2.164845 -20.170090 12.247556 4.674525
 2.844215 19.542105 16.731262 36.428623 12.532859 11.598533 9.703279 -31.530781 -12.329365 -0.466618 -0.620106 -6.248930 -0.900527 -16.850885 -12.145087 12.391565 -26.124279 -42.129154 46.994408 -26.229143 5.367208 10.032989 17.939899 -27.986681 -1.311315 -19.626305 -25.928801 -0.483702 21.831705 26.527838 -22.562494 -32.100418 11.523818 -0.436300 -0.400856 -14.583125 0.569663 -36.505058 -0.609721 7.972899
 -81.908806 33.630753 1.686252 -28.114201 -17.792221 32.813988 13.731703 22.249582 36.180649 -1.334902 -1.323717 0.221550 18.854670 -3.801190 59.521774 5.576099 0.787595 45.048763 -4.630686 -2.791523 -25.033667 31.344839 2.077855 -10.640877 -1.440742 -2.539941 4.302895 -1.184673 24.302612 20.111353 -15.282958 -14.014705 9.413921 -1.321409 -1.351624 -12.424362 -1.319763 -13.229458 -10.363110 7.622987
 43.408356 13.215220 -17.160263 -47.875717 -25.700005 33.485882 -7.945597 -37.723835 -18.585999 -0.751204 -0.791004 3.134410 10.712176 2.607448 10.009852 -49.605053 24.766401 9.213756 -19.431435 -3.546631 -9.081347 10.590895 -22.631538 -19.231007 -0.543262 7.014594 -3.672992 -0.838537 12.169046 4.625364 14.483874 -24.192753 -3.245947 -0.736632 -1.012845 -9.642462 -0.778525 -15.204576 4.520057 22.849575
 11.483920 -21.737404 13.188423 21.482643 6.320991 -24.778982 -13.543368 -30.431911 30.416800 -0.275570 -0.241902 -14.325072 16.311562 35.774227 24.429787 21.267834 -9.277356 81.226723 -0.549503 57.959576 21.390413 -30.836700 -10.155122 6.725591 -0.437688 19.264063 -12.204962 -0.291374 38.806278 8.517729 -22.556053 -15.838935 -10.408731 -0.266870 -0.361387 -20.323673 0.323458 6.918343 -54.641582 -6.458889
 61.612823 -31.876469 12.113247 -36.136478 -8.923906 -17.252245 -23.079695 19.918098 19.371801 0.849701 0.378015 -8.450094 -20.562086 14.318599 48.011597 26.462534 -5.626810 -31.977549 5.718503 -34.206867 60.130085 -21.697443 21.097486 -0.110014 -0.597038 10.984941 -19.274708 -0.051519 -23.087595 12.835423 -31.552273 38.428112 -9.804017 0.901693 0.034348 -4.603175 4.730045 -12.286821 -20.414427 -18.275412
 34.195911 -9.779501 34.640213 -30.798504 24.253603 -2.402544 11.682343 1.560975 -11.537871 -0.647260 -0.693226 0.646257 19.168137 0.348353 61.247185 15.224887 -35.038914 30.823801 14.313186 -21.740282 3.710878 -9.978943 12.519754 -10.457520 -1.726722 -14.630176 19.632307 -0.473353 -21.160921 67.063400 -6.210906 22.406506 -7.799073 -0.624146 -0.252362 -4.181238 0.664199 60.852890 -15.642215 -36.249046
 -36.725239 -11.093460 -25.740520 5.433008 -7.393223 -8.996884 5.890922 -15.584297 -29.958559 -0.747969 -0.680525 -25.726292 -47.679924 -58.665062 -60.940006 -28.344734 22.300930 41.705303 5.639928 -3.198254 11.579964 -31.722809 9.302323 -5.060148 -0.459478 -4.101393 20.183455 -0.606277 18.426201 23.963329 14.592138 -13.958850 15.180146 -0.729951 -0.581619 11.823899 1.622051 -30.954638 -2.548374 2.823747
 -3.165030 -2.419187 34.165756 -11.286382 -74.127846 -1.907349 -2.430891 46.289730 101.776230 -0.699222 -0.540804 -16.611279 -4.362579 14.316012 -39.828148 -34.737553 -10.233382 5.908593 -29.738167 18.175600 27.593163 17.020464 -0.393627 -18.329817 0.306270 13.159172 -41.874725 -0.332780 51.940868 67.133362 37.990513 72.571304 12.811850 -0.709649 -0.391529 -1.182132 -1.738407 27.634712 3.389783 32.567795
 39.204479 -15.632358 -5.471282 -3.560475 -17.989147 -3.568388 41.820606 23.775620 -11.849162 -0.729669 -0.692135 25.936152 -39.288380 -6.372851 -24.184607 -4.547705 21.202330 23.185472 41.817249 -38.171612 -17.512283 2.423176 -18.371216 -7.550163 -1.494527 -19.669039 8.923951 -0.584120 -20.805374 30.141621 15.403099 -6.312367 -1.688368 -0.746464 -0.885520 12.606091 -0.163228 -28.169111 -22.453302 -36.485226
 11.137287 -12.573165 0.714248 -13.431318 14.339564 -15.195108 11.012967 17.351725 19.853439 -0.479389 -0.239775 14.556890 4.777638 -18.480135 10.972500 3.553913 -5.337704 4.242498 -30.968733 33.112061 -27.875458 -37.056675 -25.799002 -21.934135 -1.494825 -11.349835 1.599412 0.056384 -18.862770 15.684969 -27.854334 10.956511 6.465527 -0.522557 0.091579 -13.316876 -0.817433 25.645979 4.738324 -8.281511
 23.356909 -18.884361 -3.125144 1.516478 -15.781072 -3.686653 9.836094 48.072655 4.735598 -0.465412 -0.319930 13.915211 24.776283 8.775627 26.422491 27.296572 31.680485 9.886921 -3.990451 32.150238 -31.316221 -60.309235 -5.273420 10.576301 -1.584950 11.119397 21.573427 -0.089486 -15.867692 -45.394337 -0.305795 17.718273 6.613984 -0.497552 -0.124593 -24.116451 -0.541508 15.044978 -3.242566 -11.720921
 -9.191614 -1.955761 16.478127 -9.853706 7.550654 -18.978924 -20.895819 44.347607 -47.728222 -0.802800 -1.115412 11.623233 8.211442 -3.007804 -26.616266 -37.715115 -26.111504 -15.823795 8.279203 14.822821 -16.448305 4.251453 10.368451 6.446282 -0.549041 -7.184764 -42.990383 -1.307570 -14.533846 34.755562 -26.360266 -17.700954 -9.516485 -0.760816 -1.818637 -10.738193 0.638165 -26.522804 -20.742649 12.777092
 0.252077 -2.249766 -17.321493 4.910913 -3.772410 -28.088640 -0.690143 2.753326 -28.394913 -0.409865 -0.741885 3.336115 -6.491282 -15.768877 21.147678 -26.959705 4.423073 -11.882687 -37.706062 39.136776 64.181137 -33.591164 -25.322735 4.232811 0.532711 -4.810424 -8.378389 -1.058485 16.317772 55.503551 21.085716 15.754284 -3.985934 -0.368878 -1.491266 -12.926257 0.689881 12.527730 23.365698 37.274155
 11.124463 4.601160 43.401054 0.924404 -2.268838 -41.343380 -25.047997 28.272755 22.191771 -0.928476 -0.836301 -5.774509 -12.622093 -3.688252 22.688932 29.380695 -37.372879 -6.258733 -37.110909 10.542254 40.714214 -8.758121 -22.589638 -57.624325 0.351490 -10.221102 -13.670673 -0.825922 -18.399940 7.566740 23.196672 1.740256 -14.264036 -0.951931 -1.190403 -37.535915 -0.408768 -21.177078 -12.728992 9.447435
 37.805660 -20.008158 20.979717 22.803635 -14.133158 -40.865147 -36.801762 13.263779 -15.593208 -1.084181 -0.911511 10.982558 -4.424371 -34.374779 -15.832565 -10.791812 -17.479763 16.810131 53.564320 -41.136677 23.897226 2.859388 -0.260245 -41.852062 -1.341347 12.321490 31.258005 -0.555825 -6.512586 38.446423 -13.527508 -4.828307 -0.137288 -1.095910 -0.394314 30.540676 -2.095036 -8.432652 -15.277780 70.525681
 -24.502110 -0.276628 40.983841 -63.146408 -10.396406 -41.970444 -1.798975 -32.010452 -38.300369 -0.775795 -0.521237 31.528748 34.806732 18.430500 37.069286 15.122322 -13.129105 -23.307085 13.332324 -29.107870 13.490344 7.581203 17.052216 -9.164525 -1.541036 -8.182232 -3.775794 -0.265324 -45.491558 -25.740356 3.726101 -8.895810 -0.074458 -0.861841 -0.560719 -11.627298 -0.310834 17.610346 1.903726 23.523832
 -46.010288 18.818962 -0.352561 2.258402 -50.832161 57.028263 -7.584060 1.798672 -32.074715 -0.812321 -0.888590 -20.018764 -19.230026 -45.354099 13.265498 -30.213449 2.676838 -14.385338 3.333524 -5.976145 10.469339 32.521530 -49.154785 17.294905 0.885714 16.297171 20.871744 -0.799040 -12.346786 21.073709 -15.005103 3.925487 -20.058674 -0.738309 -0.758647 -4.911348 -1.812337 30.678440 -18.738398 -37.512108
 -46.341568 16.771589 -26.324478 -9.810831 -12.913256 22.104765 -9.434902 -32.377331 -39.093472 0.000416 -0.035574 7.738596 -4.044615 -4.894489 -10.728267 3.562432 6.001524 17.296984 -25.091122 -37.790928 -10.184183 19.310974 -33.307785 9.392619 0.761482 8.003193 -9.172674 -0.179829 -35.811348 -50.916435 -19.156452 12.373026 -17.626398 -0.030804 -0.576293 2.546493 -0.652863 -23.211594 -2.675123 -27.448149
 15.321081 12.152536 -17.193048 45.755974 -94.330177 13.071242 -20.042809 30.556007 -28.522701 -0.222873 -0.572662 0.353987 4.435159 -5.529375 38.282429 7.293221 -1.180831 -7.597239 3.935270 -11.144203 20.569012 -19.700720 -3.164143 -1.535111 -0.315585 9.525577 -13.428540 -0.721230 8.193527 0.024064 13.564743 -62.279522 -14.281967 -0.167830 -1.152150 16.444736 1.696173 8.897649 -5.237164 -28.650854
 41.860794 -7.393125 -0.513554 -5.507637 9.893402 -24.692492 -5.980132 -52.647579 -32.833355 -1.293543 -1.146131 -0.818120 -41.410389 9.964023 4.040197 -39.417603 11.265538 -41.590496 20.398939 28.841307 -8.957409 -5.892247 -17.396765 7.398453 -1.510852 -35.301704 46.695469 -0.823857 16.330936 -8.102364 0.573831 -6.007215 5.715772 -1.306043 -0.913747 13.333370 0.402438 -6.074571 -12.279635 16.548641
 -15.706985 -31.912703 -15.868215 5.801946 -17.789034 5.179307 -6.828251 -43.404873 15.478366 -1.081427 -1.029644 -6.420851 -8.383341 -9.181521 -28.584991 -17.466845 10.480632 -11.440008 28.452637 26.128580 23.315323 8.332687 17.988741 4.906354 -1.454912 -17.498201 37.794380 -0.822833 41.688854 -8.107185 30.302446 -24.593758 8.380881 -1.062667 -0.946359 -0.887656 1.231808 5.008823 -12.743910 13.562294
 38.889271 -6.435146 -20.129148 55.067684 99.728493 5.371730 -9.704825 -1.590261 17.863228 -1.160632 -1.262687 -3.038001 -39.574589 2.882663 -24.836418 2.517552 -1.421519 65.601898 -37.124027 17.771832 15.670435 31.732416 -32.788933 33.733059 -0.842762 11.590728 -26.368347 -1.069604 30.830162 34.861809 -69.888458 -15.585497 -16.052275 -1.145644 -1.479837 16.487810 -1.641080 -40.724247 21.767632 26.772650
 10.924092 -11.038173 -26.188120 15.312532 -19.796307 -1.687894 1.593501 -26.024994 4.958426 -1.048824 -1.046918 18.197485 -33.763512 30.662533 13.290725 -18.439077 -2.263716 18.855396 -34.694920 40.366642 -46.366276 14.793989 -51.278358 18.524008 -0.066015 17.418484 19.204018 -0.792329 7.211735 -40.940567 -16.848904 -9.531110 -11.897447 -1.050947 -1.131884 22.829107 -2.762218 -14.337692 24.517403 22.431231
 3.595844 9.353029 -34.923683 -31.710087 41.698742 21.978231 4.657432 15.470406 -14.591927 -0.641082 -0.454370 11.955877 18.881622 -9.129678 -7.309581 -5.123158 3.418730 4.327272 33.119434 41.769268 -54.498543 -23.430208 -5.302597 31.933796 -0.398796 -17.040401 1.040946 -0.179555 -1.090974 -19.819897 -2.540962 -14.703424 -16.584517 -0.683542 -0.467815 -25.718567 -2.078841 -20.083055 27.613134 6.171266
 56.435341 31.935240 -15.299108 22.084448 8.060371 -1.263284 7.015803 2.725956 -1.757376 -0.626916 -0.689298 -6.498386 2.384280 16.225941 27.571487 12.168089 34.928776 11.957541 -14.873981 3.984389 -20.754467 16.960558 -33.341717 8.626522 -0.709592 -2.963536 8.083732 -0.568874 13.680900 -6.505069 38.216324 1.063708 2.257268 -0.625513 -0.439952 -1.823556 -0.274671 -56.228218 -13.624671 -12.120430
 20.593536 -12.897820 5.823544 -24.132145 36.463089 22.941397 1.121904 -43.468178 -26.736237 -1.384911 -1.213654 -8.419456 -4.187953 8.842484 -11.929769 36.506866 -34.590946 38.387226 10.897462 -18.485495 -20.954540 11.287599 -21.034048 41.860126 -1.702690 -31.535990 39.269260 -0.813231 -20.300697 50.468227 16.122528 4.820209 -11.686878 -1.388959 -1.079415 4.988901 0.170837 16.778620 1.503214 -17.467602
 -28.411623 -21.599277 -13.445585 -7.462524 -5.564448 23.876715 16.410629 18.100945 18.151793 -1.608072 -1.243251 -35.657261 15.353781 -24.775276 -32.823315 -4.212212 -10.552388 -34.264011 -27.050192 32.843666 -10.933010 -51.220772 40.057823 -18.792356 -0.508774 -21.762272 -7.226265 -0.762589 -26.832882 -51.038925 -20.098879 -6.565008 -27.484102 -1.625144 -0.641471 -14.243705 -3.226261 4.916102 -33.807812 7.390342
 -37.161083 -24.672009 53.371334 55.433960 -10.555315 -63.005447 -0.558807 -22.683449 2.471177 -1.482253 -0.993272 -1.122733 18.237020 -7.382932 -17.652117 12.656489 -39.444267 21.701017 30.108686 -35.741379 27.535719 9.350382 -15.041965 -3.776133 -0.388659 7.176856 8.330806 -0.412656 -26.167734 6.843860 2.040748 21.678904 4.068652 -1.500895 -0.520308 -18.043585 -3.504378 20.155815 -17.566343 20.114084
 -39.773117 -43.476418 48.104156 -20.425251 -17.536530 -22.143803 -3.019700 48.796963 -11.148795 -0.822153 -0.975250 -11.732976 7.759125 -26.779211 6.991475 -63.443119 -4.516016 14.083776 -18.197456 9.907257 -0.450810 -2.673990 3.746573 -37.253178 0.149864 26.069307 -12.491118 -0.859349 -1.595718 -29.613144 -41.566750 61.141781 3.380100 -0.809641 -1.255977 28.490101 -0.814200 -0.020730 9.044766 -17.071056
 -11.359714 -11.757235 -9.637498 0.754387 -35.793644 19.019016 -7.542453 -2.882558 -23.240086 -4.260423 -4.570219 -12.490588 -8.942602 7.696122 -2.432955 -4.249854 -9.238307 5.172933 2.192269 -8.804178 15.077658 7.741365 -3.476279 -3.363116 -4.494670 -19.770914 -33.094501 -4.285009 -10.697396 -10.584273 -23.170252 -10.661044 2.659178 -4.178164 -3.987384 0.813682 -2.717131 -25.693640 -9.428288 6.915173
 119.852074 -119.812202
 -66.175896 66.262756
 -55.088181 55.072239
 -72.433884 72.447479
 77.774727 -77.763710
 -79.186188 79.095245
 -52.064392 52.163124
 -76.260437 76.305145
 105.510498 -105.461449
 -1.166240 2.641369
 -0.414743 1.640723
 -24.141680 24.160986
 -78.487358 78.522697
 -54.572308 54.547508
 76.522110 -76.519218
 -69.597137 69.565422
 -72.131508 72.122818
 -60.238358 60.253529
 119.493927 -119.486267
 -80.502235 80.428589
 -52.095062 52.064529
 -115.982353 115.912621
 -72.909126 72.927933
 -74.961990 74.945175
 2.137537 4.722746
 -81.453758 81.413040
 -84.679466 84.760529
 -0.127411 -0.529618
 -89.553001 89.626534
 59.897884 -59.903210
 -56.440102 56.417530
 -81.524895 81.576637
 28.340078 -28.323605
 -1.322485 2.720220
 -1.727537 -2.215380
 -47.177734 47.136150
 -5.971296 6.441107
 -74.932495 74.899605
 -88.494606 88.457962
 -63.272564 63.265343
 100.380592 -100.585495
 62.972820 -13.936733 3.593670 22.904819 20.845993 -8.570213 7.590528 -42.674023 12.105841 -0.691541 -0.533845 8.194865 -10.171025 -9.032229 -42.380333 -15.106001 -18.697165 -32.987152 44.643829 -24.364695 -62.680206 -33.211262 -7.899117 28.672869 -1.455707 -2.038501 -23.929962 -0.322912 -20.130754 23.291388 6.735503 13.717553 -9.831990 -0.712210 -0.239821 -9.019101 0.233072 8.901750 30.140234 21.569864
 -14.863899 -24.283291 1.377444 2.518583 -9.842087 3.809709 8.397407 -26.523317 41.744183 -0.386709 -0.488419 11.558347 0.994114 -15.957145 1.477318 7.911938 -25.344372 -8.286316 6.850917 23.546423 21.728853 -9.822523 -6.959343 75.541130 -0.894730 14.521885 12.535336 -0.458492 -12.654830 -53.684956 -1.600376 -8.768249 -12.822836 -0.358796 -0.386373 -1.202361 0.556188 -3.956038 -30.074442 -8.070504
 31.540112 20.198914 10.870986 36.545670 53.069798 11.349004 2.691207 -3.676068 18.616550 -1.146269 -1.342261 2.445699 5.390935 13.718987 -23.528982 20.451523 1.204854 -15.304161 3.066600 38.842838 -28.540861 1.119205 -44.106556 13.832663 -0.405580 5.344815 60.553654 -1.322247 37.533833 -51.501343 -4.539249 -21.359663 -9.100805 -1.073459 -1.361132 -6.800232 -0.496115 14.797563 -64.571304 7.108926
 -13.168210 -13.319836 19.371048 32.372993 25.516195 -2.060924 5.330050 -9.772491 0.964448 -0.827223 -1.043586 11.464320 3.403582 8.052814 11.649507 1.158673 8.210511 -9.479281 16.279615 -9.168576 -24.936068 2.388988 -22.234110 47.753628 -0.434603 21.780153 1.936760 -1.024518 -7.982156 -73.278824 14.493672 7.027030 17.046476 -0.786526 -1.052705 -0.476277 0.219961 -18.950312 -32.659878 3.435969
 57.075489 1.376254 -5.304481 -0.942101 -5.605483 23.888546 -15.797695 -10.292597 18.996065 -0.968364 -0.866432 -9.202815 -49.734478 -23.685791 40.459305 19.340258 17.232857 -37.092091 -19.014832 18.332569 11.568972 26.402931 3.201238 41.783340 -0.780205 -17.276636 9.866785 -0.674087 -43.817478 -2.830261 17.042992 -10.925631 17.193832 -0.968567 -0.741269 -19.042976 -0.100034 23.683512 6.872777 14.839459
 43.594173 -5.778524 -21.353510 5.994709 -26.752811 28.345699 -2.306820 14.219807 44.511623 -0.550142 -0.424011 5.829868 3.597658 29.487638 -10.564873 -31.072895 0.117981 6.082756 6.783015 -25.030367 62.060135 -11.059335 -30.986792 5.589538 -1.471618 -3.650852 -17.813740 -0.346950 32.890038 -24.425346 32.201931 21.411062 8.678576 -0.575244 -0.153663 -2.073058 0.452098 14.471812 3.044216 -22.573977
 38.761112 8.321710 34.340813 56.812298 25.224485 27.863955 -12.128780 46.035210 15.606845 -0.288793 -0.304011 -1.698019 0.822183 -19.751781 64.696632 33.179245 27.459917 -15.093490 56.384914 -10.169778 30.674343 25.319410 20.605289 23.565210 -1.582830 14.238003 -10.274600 -0.279194 17.172384 33.774006 -32.221668 17.853212 -9.969821 -0.285551 -0.335717 -10.061769 0.686926 7.854685 -28.332968 0.310117
 -29.831322 -17.350719 70.630066 -54.797264 -30.721319 -10.909938 12.188115 -22.353205 -27.456200 -0.365148 -0.326564 7.825487 -2.727000 19.670633 -9.324244 -30.375555 -14.313129 11.958225 35.255356 -41.645023 20.280334 16.999542 28.927832 0.513512 0.628293 -52.694077 -13.771464 -0.262809 -14.024795 -13.638669 24.728619 -20.138111 30.384394 -0.375005 -0.237304 14.627797 -1.145337 -63.942360 18.598919 -24.969578
 -12.144935 -7.729703 -21.357033 -27.624336 -3.715782 -19.847506 -21.537062 -21.346094 64.316460 -0.678229 -0.416380 15.723321 17.900196 23.099318 -3.913506 -28.468357 1.159539 -2.881947 -32.454239 -30.584572 42.359505 1.568117 25.098263 -22.900917 -0.821297 -16.340975 25.684219 -0.187412 18.704037 -8.490978 9.369176 -17.903389 -1.411488 -0.713882 -0.225359 -14.084146 -0.726392 26.954447 43.860630 47.074539
 24.760536 1.635503 -45.521748 49.860180 8.879497 -28.990490 14.871076 5.761004 -35.176201 -1.249276 -1.188059 1.024442 25.560482 -26.101381 -33.047276 -36.018650 28.193571 -32.224892 24.662905 -7.666262 36.511688 -51.556446 7.260885 -32.763588 -0.743156 18.739555 -4.306423 -0.992922 -35.649918 10.316819 -0.033344 -12.494993 2.393382 -1.253445 -1.176405 13.010150 -2.271376 39.930080 6.587069 8.882803
 4.889064 31.533457 -16.091711 -16.861906 70.349930 -19.214558 18.515646 32.227482 45.554440 -1.447960 -1.186927 -0.806326 -15.017688 -2.556988 43.652023 9.932204 -1.425751 -31.249105 56.104382 -34.534412 21.573431 -39.435249 -2.614471 18.494188 -1.682814 6.348155 1.004372 -0.732977 9.941438 45.821255 -8.562173 -21.713820 -2.506979 -1.464797 -0.249787 -18.437611 -2.765613 -36.315220 -35.310108 15.974286
 5.881876 11.265692 -19.965855 52.070187 -21.819672 -5.690528 14.293544 20.915142 7.251874 -0.128435 -0.363703 10.182225 52.152111 -6.934193 -20.712616 43.154636 -21.263865 26.108124 -43.344749 -1.776166 20.705244 -2.286704 29.886526 20.693077 -0.764446 -7.380621 16.620594 -0.447587 11.712583 36.903923 -5.010705 -15.517457 -17.635460 -0.076510 0.015691 19.085491 -0.756255 -9.218440 -0.412782 19.204594
 -48.968067 -14.711261 42.620922 -46.734158 45.365215 10.080131 3.041324 -37.402611 50.647259 -0.477624 -0.697578 -3.986021 8.874772 20.979992 -37.571526 9.958142 21.013731 22.747572 -11.399014 22.151957 -35.883331 -4.201312 -0.950408 4.337369 -0.806233 24.665529 -41.888916 -0.874921 -16.427822 19.396667 1.576061 -7.966927 4.692234 -0.429250 -1.113654 -23.040289 1.287507 -28.445778 13.088858 -17.812332
 13.542484 -0.442255 35.605370 -16.222921 -36.795502 8.693717 7.954750 72.085884 13.576663 0.051122 -0.250885 3.868006 -18.023836 24.195446 72.246941 -2.640287 -0.323406 5.990592 -64.701416 24.259499 15.796326 6.825415 -14.988676 29.537766 -0.269572 5.239841 -25.681206 -0.503013 32.838764 27.386890 25.723795 11.955277 0.774231 0.106378 -0.766582 -5.266090 2.011528 3.977650 5.069323 -4.789541
 5.075713 -35.622002 32.511253 -5.624028 20.593374 -22.176939 -15.002584 27.677237 -14.111377 -0.493268 -0.494161 -6.180864 14.550998 14.963892 21.686407 7.050631 -16.141924 -17.599543 -5.380055 6.160865 -7.662188 5.075409 33.421864 -2.895215 -0.594514 6.704594 4.431800 -0.437490 -9.920482 50.076023 -8.319931 24.137539 -12.529119 -0.489950 -0.689106 7.371978 0.510737 -4.579969 -9.940225 -26.810411
 18.102556 -14.743243 -27.791037 -17.791536 -36.892063 -21.653515 13.532000 -13.365609 -21.732613 -1.534961 -1.341506 -2.318349 -46.955166 4.998162 -40.010967 -35.423294 -5.025108 -11.646070 -39.498661 8.326512 -14.721228 -11.388062 -24.539034 -11.392768 -1.962982 25.222475 18.306231 -1.011138 5.527667 61.023643 -0.085152 40.812462 -3.230497 -1.619719 -1.003678 -4.234234 -1.198947 21.706278 48.087467 -37.681080
 -21.346485 34.432552 9.475418 5.013333 8.496185 -22.579010 -12.095506 81.214966 -5.308830 -1.678787 -1.391396 -34.870106 29.075769 -18.009563 77.579399 28.573387 -4.588090 -11.510470 22.000431 -60.729321 -21.629679 -30.690628 31.267349 11.222169 -1.547251 -13.496740 39.458984 -0.731011 -16.049343 17.360832 -31.035891 31.091318 5.530344 -1.642716 -0.240322 -27.312241 -3.930583 -36.294884 -19.479637 -3.759387
 -48.938362 -19.247112 -20.330635 -29.806982 3.337706 -18.540823 -19.914511 -6.099851 25.843937 -1.107259 -0.980210 -2.433481 -23.180382 -14.663947 15.604257 -22.754402 -3.405922 -2.560998 -29.305134 15.401262 54.196671 15.781024 -10.504353 -30.565784 0.066479 -24.891077 -20.074614 -0.993886 -6.987321 -18.973822 -2.037989 17.027523 5.715495 -1.123265 -1.002344 -48.246967 1.216375 -23.884375 -20.303453 -35.275055
 41.200878 -6.308063 13.408338 -40.970860 -47.019085 3.221467 11.381656 0.307147 15.595818 -0.755588 -0.660278 -3.110277 -22.550165 -29.515423 -56.231068 -8.342003 1.880172 -21.116280 8.682547 22.148245 32.674118 -24.160141 23.637510 -38.220428 -0.634291 2.569336 24.314968 -0.381596 33.267349 43.283154 59.639473 19.013378 -15.062914 -0.733773 -0.137016 6.364804 -1.979381 30.189798 -18.180489 31.285055
 28.941530 14.653926 39.485905 -16.769377 -16.004969 -8.583443 -13.675280 -14.556535 70.727882 -0.176335 -0.401116 -7.953938 -14.855244 -19.342741 7.256834 -3.683144 2.753420 10.532967 -21.222897 28.045959 -22.538017 14.985254 28.425406 -15.305653 -0.233302 17.096298 -26.146126 -0.434282 -8.201322 -1.493412 42.906769 8.271145 23.061026 -0.110892 -0.567594 25.080933 0.992715 87.635201 51.842777 17.274956
 8.077534 -12.435881 -6.489536 7.228878 34.182961 -13.588630 0.719482 -2.797437 -13.511645 -0.619241 -0.551269 -27.639778 -9.011128 -0.853204 34.518906 27.001360 -8.162491 -23.136866 8.535131 -20.810476 -22.933092 -45.825748 -34.842972 -48.049057 -1.326108 -0.978193 -0.905026 -0.343873 -34.313839 28.798237 -28.465839 26.836201 -8.547186 -0.588087 -0.181010 -14.880710 1.845675 -24.552729 14.114920 36.486626
 32.405529 -12.159764 -0.128802 -8.424174 -21.492825 9.297445 -9.426327 -40.749729 -34.813480 -0.080799 -0.313962 -21.032206 -9.471659 35.117279 -16.550304 24.926531 1.483653 -34.523125 19.358421 -9.623267 29.012794 59.910519 -6.126089 -3.158539 -0.534396 -5.400210 11.322061 -0.381902 -29.180735 -19.428614 -18.417484 23.905609 4.056057 0.011581 -0.155876 -11.481388 2.353510 39.292084 -1.175304 36.340084
 -20.758583 -9.881769 3.532317 -5.154572 0.874343 2.233376 -12.486463 -68.337212 -37.380810 -0.825048 -1.032220 12.060189 0.627915 -11.092437 -5.578112 -13.730823 -11.680464 10.401802 -0.301072 -16.685612 -30.621277 -21.835373 2.865856 -0.584727 -0.989315 13.384569 17.903549 -1.121353 -14.418727 -41.799248 -6.173781 -9.655607 -1.049291 -0.824802 -1.285266 -12.442311 -1.258078 10.679400 -8.494193 1.910887
 -33.877201 -28.803751 7.386767 -3.154942 4.347250 -31.888245 -23.158527 -29.834866 -42.083626 -0.600628 -0.730757 -11.445293 -3.479149 -3.194775 0.206944 -22.181738 21.247255 43.646725 -5.034017 -39.424976 -16.076704 3.867897 -41.538906 -31.939280 -0.368797 -27.071718 16.684063 -0.846478 15.622784 -35.378365 1.227722 1.425267 -5.893533 -0.626051 -1.012087 0.585226 -1.671331 -37.353588 35.129135 -3.525409
 -4.897019 22.240057 -27.805037 -18.533926 -17.845264 3.931296 -6.360896 -0.107919 -40.675110 0.243938 0.028259 -5.852120 11.853796 16.351704 9.890135 12.033484 6.487316 63.314259 6.077019 -45.861958 -32.437973 9.821403 -15.538897 -23.899908 -0.196356 -46.509392 -5.800288 -0.143229 12.912881 0.422546 1.654327 -20.262560 10.438656 0.221481 -0.258781 15.654542 -0.396088 -19.276752 17.990965 -22.380035
 43.963356 3.132093 -17.492573 17.297371 39.920647 3.659475 -3.374038 -22.253462 62.939121 1.742715 0.938400 7.210105 42.415039 5.044591 -32.416122 30.071730 -12.018576 8.886235 -10.514366 49.565586 -7.642104 -3.373532 4.329746 -7.996771 -0.231843 24.884136 33.306992 0.315221 -43.655624 63.757339 10.320428 -12.599457 -10.380143 1.850081 0.373381 16.235317 5.911666 13.755799 39.993877 2.401629
 2.675769 29.343126 -37.182182 8.621848 57.863468 14.243340 3.181911 -20.463406 -13.775113 -0.663349 -0.730895 -24.964050 -1.888512 5.661458 47.815868 73.203049 -29.008434 -2.149337 -57.819088 -23.609388 -5.826921 -43.787895 20.456045 -40.916553 -1.308156 5.240858 -13.832946 -0.465215 31.970366 -15.581882 9.035370 32.487053 9.656971 -0.583031 -0.141955 10.355517 1.262512 -26.170456 -2.026649 -0.024809
 -44.000664 24.941072 8.831900 -49.718063 60.393497 18.334084 -11.105998 -1.770378 -7.538602 -0.329101 -0.266491 17.370964 -23.561611 0.484147 4.061717 -17.680721 -5.740602 -23.968639 -11.302938 -14.423432 15.292030 -21.452051 49.942345 -20.615133 -0.371414 -13.360640 13.457552 -0.295592 -21.597336 -40.689331 30.515942 -8.130668 22.573669 -0.334794 0.017457 -40.407021 -1.700359 -18.877831 -39.216324 16.660559
 1.657187 3.607831 -0.170637 -22.424297 -23.949484 -16.678225 -5.217795 -39.732941 41.202984 0.167416 -0.054780 1.725501 36.597347 -21.512157 -56.791973 30.126493 16.783960 42.889896 34.850651 25.049986 21.832611 -29.395452 -38.420807 -11.850956 -0.236735 -0.866615 -7.672250 -0.017911 20.930046 -0.930369 16.133266 -1.639470 -3.056316 0.208199 0.217913 8.396520 0.424910 -16.043928 -5.886639 4.691895
 16.183697 -23.585768 -19.956011 -22.697252 7.114880 5.744209 15.480291 75.959480 20.380127 -0.284278 -0.683430 44.590973 4.112385 -7.566711 24.892815 -13.158194 -20.186476 -48.612602 -90.514328 53.482784 6.484670 -31.594435 -35.736717 -45.186481 -0.276676 10.990286 41.911358 -0.843877 10.705118 -52.924694 -4.011460 25.763771 -22.866758 -0.277204 -1.159584 10.085596 -0.022801 40.252647 26.205769 -65.360664
 0.314101 3.138767 6.739171 4.874201 47.017876 -20.452250 -16.957190 -25.208223 -14.757338 -1.150120 -1.058995 -11.543814 -2.258322 12.142040 8.595148 -24.015015 15.007402 0.553283 -15.636978 6.941362 -35.726994 -2.030792 5.826122 32.420055 -0.481524 -20.455017 -26.866943 -0.916383 -29.414778 13.453154 3.452105 -16.047661 -6.750722 -1.158705 -1.365739 -19.958145 0.289892 8.788074 -0.236788 -12.943846
 12.599851 13.911753 -6.193766 17.771074 -6.364435 -27.166893 -24.489025 8.960974 -34.136589 -0.929052 -1.000499 -12.125044 24.657349 -10.427767 -0.304570 -28.024117 -8.617039 37.361729 -15.445230 4.268531 0.680635 0.742620 20.845882 13.871168 -0.520473 -32.956715 -8.417055 -0.922816 10.008670 3.162517 3.202038 -8.712170 -7.285223 -0.908381 -1.205375 -17.976601 0.770779 42.477077 19.629227 -14.667991
 -22.032734 18.552149 18.234423 19.191404 25.826307 -22.306284 6.216193 16.257044 -29.830488 -0.830951 -1.138502 -0.048725 -47.166824 15.286601 5.810690 -1.674001 -0.572024 4.238507 -21.680969 -4.579276 3.218593 43.575569 2.900137 15.252621 -0.771620 22.906075 -24.128269 -1.126515 17.278332 -8.049304 34.010571 47.360870 -12.302322 -0.765734 -0.735030 19.194323 -1.329736 7.209500 -8.023444 58.905788
 2.156009 31.858824 42.987213 -9.056327 -52.139332 4.022754 16.912289 10.333717 -49.860538 -0.626035 -0.747038 -9.709773 4.477516 9.034056 -6.342887 -21.322332 5.595557 -22.786879 1.599499 -0.782184 -24.089056 22.115095 4.625745 10.087729 -0.783019 7.571210 -11.541715 -0.679151 34.634655 53.276546 -6.788261 36.147984 6.633556 -0.594849 -0.340290 -19.302109 -1.934879 7.154081 23.756634 -8.156150
 47.209152 6.028620 20.527653 -48.480301 19.421389 -33.024899 24.356945 -15.840619 1.788995 -0.689942 -0.631444 0.062469 -23.451952 -43.447575 45.343437 7.617070 3.339204 -3.091844 -54.083736 -39.853111 -31.190367 8.214646 0.596054 6.270233 -0.956093 25.296671 -23.928202 -0.365542 16.510866 13.314383 7.328678 28.714830 18.115690 -0.688745 -0.138832 21.641794 -2.126887 -24.396477 16.990952 -6.298907
 20.696653 6.207791 -7.230740 -33.217865 -18.769577 4.174577 18.214298 -1.279919 -10.573562 -0.422306 -0.421521 -17.440115 -37.188976 16.608236 -28.329229 12.512315 5.692844 -49.027245 14.701069 -57.434742 39.976086 54.576149 4.030159 -1.387774 -1.259611 -35.055946 -16.616514 -0.476080 8.174726 13.236443 -45.778133 1.877530 -9.381538 -0.438235 -0.441803 -34.717464 -0.315755 5.421467 21.597275 -17.903383
 -5.908062 -4.744854 -23.488859 32.952358 -17.680330 -6.931818 -25.666166 -12.688991 -24.339443 -1.857426 -1.650995 8.230081 -3.148769 -19.612030 38.105583 -39.708366 17.394384 -13.964246 -51.727280 24.486595 -8.891679 -27.619036 -33.107479 -2.808793 -0.790971 10.873548 -9.528456 -1.299037 -47.073170 -29.065090 0.820163 26.059782 15.727795 -1.901124 -1.979720 23.707769 -1.477547 -29.450867 -2.868023 -10.133673
 -2.720738 -0.421279 -25.456194 -18.152531 -23.269590 12.807115 14.985154 -37.295601 -13.909776 -0.359568 -0.307555 -15.626740 -1.918252 -34.899452 -4.637428 -22.991959 52.871338 -7.026260 -29.688984 -18.853842 -49.861801 53.166489 3.216605 16.001043 0.160280 1.082067 -49.781342 -0.252960 -1.943107 -64.103653 39.594479 -24.217163 9.316038 -0.291224 0.085194 0.126051 0.839423 3.637738 4.985482 -30.891937
 -15.467141 -33.098442 -1.170469 -14.458457 19.655136 9.701842 13.523293 -22.825857 -17.778976 -0.763341 -0.662734 8.637556 -2.267169 -4.026113 -30.507055 -7.528745 -27.784422 23.362820 3.430189 -20.015459 9.436558 -15.723236 -17.903368 0.075950 -0.236318 -2.596629 2.336252 -0.517434 20.756744 -49.653477 -43.117764 28.805605 -10.772875 -0.814411 -1.003270 2.752837 -3.002579 35.179485 -18.893812 22.325407
 23.737492 7.209002 -4.013193 15.299832 -29.498514 2.329796 -17.121748 -59.193722 20.654928 -1.195852 -1.020805 1.207807 28.685930 31.891237 -26.374039 -10.149012 -14.429949 -9.660094 44.463161 -51.136360 -55.203251 0.054486 -3.469051 10.742729 -1.657943 30.591013 -11.536807 -0.593754 -48.064163 0.336737 6.966578 5.728927 -6.603807 -1.233900 -0.655320 -14.720548 -1.748868 49.417103 -29.621010 -9.744599
 -2.192419 -17.508698 -19.392105 -26.695490 74.189468 -25.694109 -1.491403 -7.881869 0.582888 -0.572028 -0.447343 -2.271885 -19.482355 4.289179 90.286064 -4.928503 -6.466396 -33.851231 15.307693 -19.734644 -14.153500 -56.607590 -11.088632 -43.719933 -1.438622 -27.580212 -13.077928 -0.256909 -20.322155 -10.837645 -29.076351 -29.843086 8.481919 -0.613317 -0.082043 -6.899291 -0.413911 -8.553269 -31.576666 -50.356087
 -0.469431 -16.983892 -19.063860 -9.203408 52.264412 -11.201467 -1.881345 -3.691702 -1.556416 -0.962164 -0.840144 -9.195057 -21.030027 5.783469 59.042244 -9.802400 -2.324012 -16.625767 12.876286 -22.672449 -13.398747 -36.860909 -13.015642 -20.285349 -1.508473 -23.754688 -14.628695 -0.599847 -12.836071 -0.310701 -22.600485 -19.503075 5.930523 -0.985283 -0.438425 -9.211997 -0.937115 -26.290222 -21.204754 -22.244228
 -6.529436 -3.795367 -1.414168 13.369143 -43.118149 23.782604 -2.854235 3.372658 -15.968831 -1.051555 -1.260354 -9.409783 -2.820221 7.594579 -26.995361 -1.757332 -0.602633 17.462339 -0.815694 -3.061350 14.827441 22.902897 -0.524009 15.707994 -0.905794 -6.099146 -19.280161 -1.225992 0.852140 -0.441634 -6.645990 3.725364 1.028921 -0.985121 -1.062036 2.665253 -0.140777 -22.517467 5.210278 26.163284
 23.344999 2.172115 -7.412641 9.768327 31.880959 25.288948 -5.026234 -5.159413 0.782128 -1.003708 -1.023554 -6.502513 4.561325 -2.374770 -17.558285 -13.038891 -14.621539 1.953443 14.385216 2.227992 0.707283 20.092239 8.306528 11.806280 -1.273042 0.387116 -15.989869 -0.753060 -4.231283 24.048292 -4.529073 2.853502 4.307004 -0.960383 -0.653570 -4.323699 -0.334867 -15.699832 -5.930523 7.673614
 -6.436653 -0.995274 1.759561 6.716420 -32.623516 13.102055 -0.804816 2.861528 -9.737847 -0.008415 -0.157574 -3.445237 0.112019 5.135639 -16.168299 2.060849 0.938236 11.021695 -1.965957 0.565941 11.606667 14.164594 0.730728 8.083627 0.103296 -2.403884 -9.669344 -0.211436 1.364014 -3.797572 -2.880821 2.690894 0.702733 0.031363 -0.123380 3.869355 0.572209 -8.341568 4.597354 15.112621
 -21.915327 -22.599239 -16.816271 -39.605873 39.886539 -38.720795 -0.179618 -6.222345 -8.522773 -0.425915 -0.424256 0.849154 -23.506012 9.389134 111.852684 5.039434 -1.549127 -38.082005 8.804314 -21.481415 -6.245638 -73.376900 -15.822777 -60.175114 -1.327739 -36.107479 -14.600737 -0.406881 -23.274343 -33.497936 -37.760254 -38.091030 8.802575 -0.463680 -0.170726 -1.126099 0.017855 0.173593 -35.071743 -61.383064
 -60.457603 -12.717350 10.665684 -16.874090 -126.705475 -13.003878 2.844082 9.701295 -34.069698 0.409686 -0.072450 2.910172 -10.450073 19.500282 23.384621 27.939453 17.501898 10.070430 -21.072166 -3.733713 34.492233 -14.780734 -11.640953 -25.043966 0.633383 -21.368704 -13.131374 -0.598096 -2.357927 -62.586090 -19.368170 -14.676819 -0.154360 0.466785 -0.377348 19.488415 1.699660 9.249977 4.951269 -0.130585
 3.458454 -9.350081 -11.544477 3.375360 30.547344 -0.147255 -0.815808 -0.216191 0.746911 -0.302955 -0.192050 -8.442782 -12.986173 3.726030 21.683413 -9.126186 0.703504 -2.557193 8.120567 -14.958463 -9.701623 -12.814745 -8.370852 -0.331483 -0.486082 -11.270066 -7.883427 -0.017864 -3.970616 8.133417 -9.169558 -6.055511 2.753691 -0.315276 0.065251 -7.359430 -0.458441 -24.457296 -7.635075 -0.463155
 -64.955193 -20.945827 5.962725 24.539202 -143.817963 0.630287 5.597126 23.741192 -32.479248 0.274348 0.020663 -17.595013 -31.163748 26.062906 -26.418589 14.706490 42.518074 45.893253 -29.918959 -28.396311 19.696396 6.682410 -32.460266 27.959499 1.391765 -18.301319 -5.680531 -0.386572 16.243076 -38.215389 -1.776540 7.775378 -8.575292 0.312787 -0.253425 7.016615 0.102190 -48.143608 29.838087 63.878071
 25.412130 18.987888 10.110682 -19.593193 3.424205 29.748039 -7.629508 -15.348235 -6.440088 -0.336884 -0.746550 16.106409 35.109131 -9.674998 -20.340837 6.870098 -36.460724 -16.683186 14.331541 39.369038 30.949196 33.191742 35.373451 -19.935120 -1.083096 11.138596 -21.074562 -0.772128 -13.930329 -0.050092 -8.373069 -3.725010 9.151251 -0.236002 -0.631919 15.792623 2.114171 47.103653 -14.657383 -30.454823
 -8.920595 -7.949070 15.907144 12.005116 -25.625214 -3.956884 3.609257 -6.719710 88.103828 -0.624927 -0.449151 0.719364 -24.496304 -18.424990 -8.407140 -14.305330 -10.940205 2.527463 -45.519375 -27.359873 26.418756 8.137425 30.220633 -1.456336 -1.040150 -3.934443 -52.557686 -0.325423 -18.303967 -3.266255 4.638164 23.161585 -1.891389 -0.651940 -0.218234 -4.442128 0.462877 -49.581245 -1.956336 1.585191
 13.670462 12.337794 -25.430218 11.911422 38.988182 12.973840 1.633092 -5.394223 33.701099 -0.898683 -0.745479 -10.850160 4.672575 -8.822357 -59.462967 -25.154140 -12.158606 25.408615 -30.432022 -1.875397 49.980339 -10.551257 22.583632 -24.295420 -0.970734 -14.362917 -14.040586 -0.633732 6.146514 -33.961842 -1.189848 22.699759 -1.365674 -0.917070 -0.556979 -19.933525 0.345869 14.860305 14.177086 -46.432949
 -39.702492 6.305511 -32.569420 -20.853052 17.030615 18.026337 -19.251787 -54.782059 -25.752914 -0.657367 -0.968653 -5.122091 -23.640097 -33.722584 -81.078468 24.612499 -11.364284 11.333417 6.739759 -10.606349 -5.267595 -20.827127 39.733551 -66.540947 -0.513209 -12.780231 -26.638092 -1.044140 -24.540529 26.336895 -17.829510 21.389656 1.634337 -0.582680 -1.286597 35.547279 -0.107624 3.659282 -30.345089 -21.465631
 61.401382 8.121320 2.316195 -29.190947 -85.932327 -19.287521 -25.797125 28.802574 17.625473 -0.600096 -0.816055 8.998459 25.431761 -36.427780 -30.800999 19.042099 -13.434556 5.693097 -20.421938 -79.258202 -4.750455 5.666458 36.337891 20.170925 -0.173961 -20.480955 6.164977 -0.827129 -18.590639 -17.016947 23.424471 22.113710 3.171935 -0.533467 -1.105152 18.690363 0.142655 4.623491 0.018690 57.704967
 -3.174735 19.641741 13.645823 -11.113821 -10.893418 -0.852719 -16.812639 16.759117 -37.900970 -0.271108 -0.480089 4.846544 31.457037 15.984755 -55.216785 33.593845 16.473394 45.359459 5.927089 -0.444837 -23.721134 32.404373 -35.267982 15.253147 0.246339 4.192631 27.903698 -0.466626 -29.434692 -44.226841 -26.673059 -2.834297 9.062917 -0.210682 -0.451510 14.585034 -0.466140 -14.190468 -78.193130 5.407707
 55.306404 10.434214 -0.460551 1.009165 -4.720403 -0.781351 0.982972 17.845966 16.245800 -0.205975 -0.470281 -13.634919 -39.135765 39.961914 68.320869 -9.244936 -47.572437 -39.360847 -7.926272 -7.715068 -4.720397 -30.535830 20.410915 -21.469193 -1.632519 -2.788478 -9.393559 -0.359908 4.714199 -40.031075 -9.273500 27.909883 -47.803230 -0.192100 -0.143536 10.295923 1.782648 8.974411 15.949895 3.798148
 11.930790 -21.484106 10.236466 11.935667 12.273673 -13.653427 17.131584 -24.763985 -32.410648 -0.733848 -0.617842 6.106238 3.623434 19.877041 20.582611 -13.438896 43.127205 -8.942969 -17.172436 31.693104 22.046818 -8.417904 39.077110 -10.424512 -0.544199 9.895751 27.090466 -0.559717 -8.762693 40.977764 -17.642645 14.511125 11.892527 -0.747040 -0.411064 -29.143772 -1.013611 -4.642942 -5.037602 15.836652
 -49.203785 -1.284259 29.987005 -31.455360 35.005203 17.399496 1.509517 5.998569 -116.572227 -0.353385 -0.649859 5.810151 -16.877872 -34.616180 -18.382708 -12.644680 -35.842934 14.797789 -3.455250 22.932755 -17.280447 -28.769108 -58.208599 41.447929 0.079332 -9.054471 3.189510 -0.540426 -34.778275 19.402758 -6.551129 15.855812 1.854600 -0.277519 -0.470225 6.306479 0.627562 -26.149284 -26.165123 7.845749
 28.035242 10.007306 -11.377142 -23.132875 -12.962984 -16.279753 10.459019 8.932701 -29.649519 -1.352591 -0.889366 -30.359697 24.122576 -39.837875 -104.366554 -20.714079 21.532055 14.503296 15.927648 -11.486835 -24.676678 -19.945673 18.903830 13.081359 0.556357 21.326586 -9.958513 -0.624409 10.949723 -27.122772 11.228491 1.194054 29.978672 -1.394179 -0.991374 16.142359 -2.359279 13.361913 49.575207 5.700801
 -35.415512 -13.126359 16.114328 29.675596 47.606037 -2.715717 -18.488501 23.502180 -16.593151 0.528424 0.035031 2.928454 -4.189022 -4.868895 57.182392 -32.023285 -19.619305 4.561849 71.214294 13.011886 -5.407473 -35.602192 28.591742 3.850025 -0.364085 -16.284592 -0.911729 -0.264004 9.902182 7.239056 31.971689 -25.724073 -15.766618 0.590990 -0.290184 0.796352 1.079971 -20.332695 41.850040 62.197372
 -25.132179 -1.671201 -7.707754 2.361485 1.498663 18.051605 -3.294375 -26.920418 -3.109229 0.308979 -0.046726 7.352407 -9.850091 3.163388 -1.431596 -18.345778 -26.644011 -23.151381 -6.447515 2.195710 29.891714 26.557770 -6.186825 2.706245 -0.593367 -23.221630 16.979319 -0.150141 4.838585 -1.326741 0.373506 -2.069499 4.604718 0.373686 0.135917 -2.300328 2.164867 -20.170185 12.247558 4.674528
 2.844206 19.542202 16.731266 36.428631 12.532866 11.599171 9.703278 -31.530756 -12.329366 -0.466619 -0.620106 -6.249297 -0.900527 -16.851259 -12.145101 12.392124 -26.124283 -42.129162 46.994408 -26.229132 5.366238 10.032990 17.939896 -27.986677 -1.311315 -19.626305 -25.928804 -0.483701 21.831694 26.527834 -22.562511 -32.100426 11.524024 -0.436300 -0.400856 -14.583117 0.569665 -36.505211 -0.609721 7.972902
 -81.908821 33.630806 1.686255 -28.114204 -17.792204 32.814335 13.731701 22.249601 36.180645 -1.334904 -1.323718 0.220688 18.854666 -3.802064 59.521770 5.576415 0.787591 45.048756 -4.630687 -2.791527 -25.035950 31.344843 2.077853 -10.640875 -1.440743 -2.539951 4.302888 -1.184673 24.302601 20.111341 -15.282998 -14.014706 9.414404 -1.321411 -1.351624 -12.424370 -1.319849 -13.229820 -10.363110 7.622997
 43.408337 13.215261 -17.160259 -47.875721 -25.699987 33.486137 -7.945599 -37.723820 -18.586000 -0.751206 -0.791005 3.133600 10.712174 2.606626 10.009848 -49.604816 24.766397 9.213750 -19.431437 -3.546637 -9.083493 10.590897 -22.631542 -19.231003 -0.543263 7.014583 -3.672999 -0.838537 12.169039 4.625354 14.483836 -24.192757 -3.245494 -0.736634 -1.012844 -9.642470 -0.778611 -15.204917 4.520056 22.849585
 11.483903 -21.737385 13.188425 21.482639 6.321001 -24.778875 -13.543370 -30.431902 30.416798 -0.275572 -0.241902 -14.325574 16.311558 35.773716 24.429787 21.267937 -9.277359 81.226707 -0.549503 57.959568 21.389082 -30.836697 -10.155124 6.725592 -0.437688 19.264051 -12.204967 -0.291374 38.806271 8.517720 -22.556076 -15.838937 -10.408451 -0.266872 -0.361387 -20.323683 0.323401 6.918133 -54.641579 -6.458882
 61.612816 -31.876396 12.113249 -36.136471 -8.923898 -17.251768 -23.079699 19.918116 19.371799 0.849700 0.378015 -8.450542 -20.562086 14.318143 48.011589 26.462961 -5.626812 -31.977551 5.718502 -34.206863 60.128895 -21.697439 21.097483 -0.110015 -0.597038 10.984936 -19.274712 -0.051519 -23.087599 12.835414 -31.552294 38.428104 -9.803766 0.901692 0.034348 -4.603178 4.730025 -12.287009 -20.414425 -18.275404
 34.195896 -9.779393 34.640221 -30.798494 24.253607 -2.401835 11.682341 1.561001 -11.537872 -0.647260 -0.693226 0.645994 19.168133 0.348087 61.247173 15.225512 -35.038921 30.823792 14.313184 -21.740271 3.710183 -9.978941 12.519754 -10.457518 -1.726722 -14.630176 19.632303 -0.473353 -21.160933 67.063385 -6.210918 22.406502 -7.798927 -0.624146 -0.252362 -4.181233 0.664221 60.852779 -15.642213 -36.249039
 -36.725246 -11.093447 -25.740517 5.433007 -7.393216 -8.996810 5.890921 -15.584291 -29.958563 -0.747970 -0.680525 -25.726656 -47.679932 -58.665436 -60.940002 -28.344662 22.300926 41.705299 5.639927 -3.198262 11.578995 -31.722805 9.302321 -5.060151 -0.459478 -4.101401 20.183451 -0.606277 18.426197 23.963326 14.592121 -13.958852 15.180350 -0.729952 -0.581619 11.823891 1.622009 -30.954792 -2.548374 2.823751
 -3.165051 -2.419113 34.165764 -11.286370 -74.127861 -1.906860 -2.430892 46.289753 101.776215 -0.699221 -0.540804 -16.611275 -4.362580 14.316014 -39.828156 -34.737118 -10.233382 5.908592 -29.738169 18.175608 27.593159 17.020468 -0.393627 -18.329811 0.306270 13.159172 -41.874718 -0.332780 51.940865 67.133347 37.990513 72.571289 12.811848 -0.709648 -0.391529 -1.182130 -1.738366 27.634716 3.389783 32.567802
 39.204468 -15.632318 -5.471279 -3.560477 -17.989136 -3.568134 41.820599 23.775635 -11.849163 -0.729670 -0.692136 25.935537 -39.288387 -6.373476 -24.184610 -4.547473 21.202326 23.185465 41.817249 -38.171619 -17.513914 2.423176 -18.371220 -7.550164 -1.494528 -19.669048 8.923945 -0.584120 -20.805382 30.141615 15.403070 -6.312367 -1.688024 -0.746465 -0.885519 12.606082 -0.163290 -28.169371 -22.453300 -36.485218
 11.137285 -12.573164 0.714248 -13.431327 14.339585 -15.195110 11.012965 17.351727 19.853437 -0.479391 -0.239776 14.555927 4.777637 -18.481115 10.972502 3.553913 -5.337709 4.242495 -30.968733 33.112053 -27.878002 -37.056667 -25.799006 -21.934139 -1.494826 -11.349839 1.599404 0.056384 -18.862774 15.684967 -27.854380 10.956509 6.466066 -0.522560 0.091579 -13.316878 -0.817562 25.645567 4.738323 -8.281509
 23.356905 -18.884361 -3.125144 1.516468 -15.781051 -3.686654 9.836092 48.072659 4.735598 -0.465415 -0.319932 13.914272 24.776279 8.774675 26.422495 27.296570 31.680479 9.886915 -3.990452 32.150230 -31.318697 -60.309227 -5.273423 10.576299 -1.584951 11.119392 21.573418 -0.089485 -15.867698 -45.394344 -0.305840 17.718269 6.614508 -0.497555 -0.124593 -24.116455 -0.541634 15.044580 -3.242567 -11.720917
 -9.191631 -1.955648 16.478132 -9.853699 7.550664 -18.978178 -20.895823 44.347645 -47.728226 -0.802801 -1.115412 11.622703 8.211440 -3.008343 -26.616280 -37.714451 -26.111507 -15.823807 8.279202 14.822829 -16.449713 4.251454 10.368449 6.446284 -0.549041 -7.184769 -42.990391 -1.307570 -14.533859 34.755550 -26.360292 -17.700958 -9.516189 -0.760817 -1.818637 -10.738194 0.638155 -26.523026 -20.742647 12.777102
 0.252061 -2.249653 -17.321487 4.910922 -3.772403 -28.087893 -0.690145 2.753361 -28.394915 -0.409865 -0.741885 3.335720 -6.491282 -15.769279 21.147665 -26.959044 4.423070 -11.882697 -37.706066 39.136784 64.180092 -33.591156 -25.322739 4.232813 0.532711 -4.810429 -8.378392 -1.058485 16.317759 55.503540 21.085697 15.754282 -3.985713 -0.368879 -1.491266 -12.926258 0.689889 12.527567 23.365700 37.274162
 11.124450 4.601273 43.401062 0.924417 -2.268835 -41.342628 -25.048000 28.272789 22.191769 -0.928475 -0.836301 -5.774684 -12.622095 -3.688428 22.688919 29.381357 -37.372887 -6.258740 -37.110912 10.542265 40.713749 -8.758120 -22.589638 -57.624317 0.351490 -10.221104 -13.670675 -0.825922 -18.399948 7.566733 23.196663 1.740256 -14.263939 -0.951931 -1.190403 -37.535912 -0.408731 -21.177149 -12.728991 9.447441
 37.805653 -20.008078 20.979721 22.803638 -14.133143 -40.864635 -36.801769 13.263803 -15.593209 -1.084182 -0.911512 10.981844 -4.424372 -34.375504 -15.832575 -10.791356 -17.479767 16.810125 53.564320 -41.136669 23.895338 2.859389 -0.260247 -41.852055 -1.341347 12.321486 31.257999 -0.555825 -6.512593 38.446415 -13.527541 -4.828308 -0.136889 -1.095912 -0.394314 30.540676 -2.095090 -8.432956 -15.277781 70.525696
 -24.502113 -0.276596 40.983849 -63.146412 -10.396383 -41.970238 -1.798977 -32.010441 -38.300377 -0.775798 -0.521239 31.527699 34.806725 18.429436 37.069286 15.122510 -13.129110 -23.307089 13.332323 -29.107868 13.487575 7.581204 17.052212 -9.164527 -1.541037 -8.182235 -3.775803 -0.265324 -45.491566 -25.740353 3.726051 -8.895812 -0.073871 -0.861844 -0.560719 -11.627297 -0.310958 17.609898 1.903726 23.523836
 -46.010311 18.819056 -0.352556 2.258414 -50.832157 57.028866 -7.584061 1.798701 -32.074718 -0.812320 -0.888590 -20.018885 -19.230028 -45.354221 13.265486 -30.212912 2.676838 -14.385343 3.333524 -5.976140 10.469012 32.521538 -49.154785 17.294909 0.885715 16.297165 20.871740 -0.799040 -12.346791 21.073694 -15.005109 3.925487 -20.058605 -0.738309 -0.758647 -4.911353 -1.812302 30.678396 -18.738396 -37.512096
 -46.341576 16.771622 -26.324474 -9.810830 -12.913239 22.104965 -9.434904 -32.377319 -39.093479 0.000415 -0.035575 7.737872 -4.044616 -4.895225 -10.728270 3.562611 6.001520 17.296988 -25.091120 -37.790928 -10.186097 19.310978 -33.307793 9.392617 0.761482 8.003191 -9.172681 -0.179829 -35.811340 -50.916435 -19.156487 12.373024 -17.625994 -0.030806 -0.576293 2.546494 -0.652944 -23.211903 -2.675123 -27.448145
 15.321071 12.152650 -17.193043 45.755985 -94.330162 13.071992 -20.042812 30.556042 -28.522703 -0.222873 -0.572663 0.353597 4.435158 -5.529771 38.282417 7.293883 -1.180833 -7.597247 3.935270 -11.144194 20.567978 -19.700716 -3.164144 -1.535111 -0.315585 9.525575 -13.428543 -0.721230 8.193518 0.024059 13.564725 -62.279530 -14.281749 -0.167830 -1.152150 16.444738 1.696181 8.897484 -5.237164 -28.650850
 41.860775 -7.393103 -0.513553 -5.507642 9.893422 -24.692350 -5.980134 -52.647572 -32.833363 -1.293546 -1.146132 -0.819084 -41.410397 9.963044 4.040194 -39.417473 11.265532 -41.590504 20.398935 28.841307 -8.959955 -5.892247 -17.396769 7.398457 -1.510853 -35.301708 46.695461 -0.823856 16.330933 -8.102377 0.573785 -6.007216 5.716311 -1.306046 -0.913747 13.333368 0.402324 -6.074976 -12.279636 16.548653
 -15.707006 -31.912670 -15.868213 5.801941 -17.789015 5.179513 -6.828253 -43.404861 15.478365 -1.081429 -1.029645 -6.421789 -8.383343 -9.182473 -28.584993 -17.466663 10.480626 -11.440014 28.452633 26.128582 23.312845 8.332689 17.988737 4.906358 -1.454913 -17.498205 37.794373 -0.822832 41.688847 -8.107198 30.302402 -24.593761 8.381406 -1.062670 -0.946359 -0.887658 1.231701 5.008429 -12.743911 13.562304
 38.889259 -6.435061 -20.129145 55.067688 99.728508 5.372290 -9.704827 -1.590235 17.863226 -1.160633 -1.262687 -3.038532 -39.574596 2.882124 -24.836430 2.518050 -1.421522 65.601883 -37.124027 17.771835 15.669028 31.732420 -32.788940 33.733067 -0.842762 11.590723 -26.368351 -1.069604 30.830147 34.861801 -69.888481 -15.585499 -16.051979 -1.145645 -1.479837 16.487808 -1.641106 -40.724468 21.767633 26.772655
 10.924088 -11.038094 -26.188116 15.312534 -19.796299 -1.687374 1.593499 -26.024969 4.958426 -1.048825 -1.046918 18.197090 -33.763515 30.662132 13.290714 -18.438618 -2.263719 18.855385 -34.694920 40.366646 -46.367321 14.793991 -51.278366 18.524004 -0.066015 17.418480 19.204014 -0.792329 7.211720 -40.940575 -16.848923 -9.531112 -11.897225 -1.050948 -1.131884 22.829105 -2.762230 -14.337858 24.517405 22.431234
 3.595841 9.353086 -34.923676 -31.710083 41.698750 21.978596 4.657431 15.470424 -14.591928 -0.641082 -0.454370 11.955703 18.881622 -9.129855 -7.309588 -5.122834 3.418729 4.327265 33.119434 41.769272 -54.499008 -23.430204 -5.302598 31.933792 -0.398796 -17.040403 1.040945 -0.179555 -1.090983 -19.819901 -2.540971 -14.703426 -16.584421 -0.683542 -0.467815 -25.718569 -2.078836 -20.083128 27.613136 6.171268
 56.435318 31.935272 -15.299106 22.084440 8.060386 -1.263078 7.015800 2.725968 -1.757376 -0.626917 -0.689299 -6.499101 2.384280 16.225216 27.571486 12.168270 34.928768 11.957529 -14.873983 3.984392 -20.756355 16.960562 -33.341724 8.626528 -0.709593 -2.963539 8.083726 -0.568874 13.680886 -6.505078 38.216290 1.063708 2.257668 -0.625515 -0.439951 -1.823556 -0.274749 -56.228516 -13.624671 -12.120421
 20.593517 -12.897817 5.823545 -24.132151 36.463112 22.941414 1.121902 -43.468170 -26.736240 -1.384914 -1.213656 -8.420504 -4.187953 8.841419 -11.929768 36.506889 -34.590954 38.387230 10.897460 -18.485498 -20.957312 11.287601 -21.034052 41.860134 -1.702691 -31.535995 39.269253 -0.813231 -20.300694 50.468212 16.122478 4.820208 -11.686291 -1.388963 -1.079415 4.988896 0.170701 16.778177 1.503214 -17.467590
 -28.411629 -21.599161 -13.445580 -7.462510 -5.564446 23.877466 16.410625 18.100979 18.151791 -1.608072 -1.243251 -35.657383 15.353782 -24.775400 -32.823326 -4.211548 -10.552390 -34.264019 -27.050190 32.843678 -10.933332 -51.220764 40.057823 -18.792353 -0.508774 -21.762270 -7.226266 -0.762589 -26.832888 -51.038933 -20.098885 -6.565009 -27.484034 -1.625143 -0.641471 -14.243700 -3.226218 4.916051 -33.807804 7.390344
 -37.161095 -24.672003 53.371338 55.433952 -10.555301 -63.005421 -0.558808 -22.683447 2.471177 -1.482255 -0.993272 -1.123457 18.237017 -7.383667 -17.652115 12.656515 -39.444275 21.701014 30.108685 -35.741383 27.533802 9.350384 -15.041966 -3.776131 -0.388659 7.176851 8.330800 -0.412656 -26.167738 6.843851 2.040714 21.678900 4.069057 -1.500897 -0.520308 -18.043589 -3.504471 20.155510 -17.566343 20.114094
 -39.773125 -43.476379 48.104164 -20.425255 -17.536522 -22.143570 -3.019701 48.796974 -11.148796 -0.822154 -0.975251 -11.733365 7.759124 -26.779608 6.991470 -63.442913 -4.516018 14.083766 -18.197456 9.907254 -0.451844 -2.673989 3.746572 -37.253185 0.149863 26.069302 -12.491122 -0.859348 -1.595729 -29.613148 -41.566769 61.141773 3.380318 -0.809642 -1.255977 28.490097 -0.814233 -0.020894 9.044768 -17.071053
 -11.359735 -11.757121 -9.637492 0.754387 -35.793621 19.019760 -7.542457 -2.882523 -23.240088 -4.260425 -4.570220 -12.491700 -8.942604 7.694993 -2.432971 -4.249192 -9.238313 5.172917 2.192269 -8.804173 15.074715 7.741366 -3.476282 -3.363114 -4.494671 -19.770924 -33.094509 -4.285009 -10.697414 -10.584288 -23.170303 -10.661045 2.659799 -4.178166 -3.987383 0.813679 -2.717219 -25.694107 -9.428286 6.915185
 119.852684 -119.812813
 -66.175903 66.262772
 -55.087570 55.071625
 -72.433884 72.447479
 77.774734 -77.763718
 -79.186256 79.095314
 -52.064388 52.163120
 -76.260452 76.305161
 105.510483 -105.461433
 -1.166236 2.641365
 -0.414739 1.640719
 -24.141466 24.160769
 -78.487343 78.522682
 -54.572231 54.547428
 76.522720 -76.519829
 -69.597183 69.565468
 -72.131500 72.122810
 -60.237617 60.252781
 119.493942 -119.486282
 -80.502251 80.428604
 -52.094833 52.064297
 -115.982353 115.912621
 -72.909134 72.927940
 -74.961998 74.945183
 2.137538 4.722744
 -81.453743 81.413025
 -84.679474 84.760536
 -0.127404 -0.529625
 -89.553009 89.626534
 59.897747 -59.903069
 -56.440094 56.417522
 -81.524284 81.576027
 28.340158 -28.323687
 -1.322481 2.720216
 -1.727531 -2.215385
 -47.177731 47.136147
 -5.971262 6.441073
 -74.932472 74.899582
 -88.494621 88.457977
 -63.271946 63.264721
 100.381203 -100.586105
