# Supplementary material for: AMS 3.0: prediction of post-translational modifications
Source: BMC Bioinformatics. 2010 Apr 28;11:210. doi: 10.1186/1471-2105-11-210 (PMC2874555; doi:10.1186/1471-2105-11-210)
Supplement: Additional file 2 — PTM predictor software with training data. PTM_Archive.tar.gz includes the predictor software binaries together with all trained ANNs in tar.gz compressed form. [file 1471-2105-11-210-S2.GZ › PTM_Archive/allempty/A/Anet6.dat]

 2
 90 6 2
 -18.300247 26.661730 -17.680519 -19.980280 -24.978516 46.041477
 -60.776577 -27.646137 18.094971 -70.322311 -10.108611 -16.749435
 -29.202929 -20.443056 19.675510 -1.965506 22.754681 -57.452454
 11.630363 -27.278646 0.459237 -40.198345 -60.809753 21.305185
 -16.294670 40.219166 -67.061981 -5.050426 -34.867710 32.394943
 -12.069296 -1.430577 34.326450 -19.216787 4.039780 20.184353
 1.953363 -25.851807 -50.630211 68.539108 8.619564 -4.956684
 -49.623367 19.798132 13.840914 -7.270225 43.306084 -5.319896
 -13.382613 -7.024774 57.087337 -45.013485 -40.744053 -19.965073
 -7.708763 3.230420 4.857792 -4.245636 18.849600 8.077101
 17.879656 -96.684532 -44.807297 67.581657 22.109541 54.648060
 33.372192 21.573071 -6.149927 -55.105022 -3.308770 -40.360950
 -29.961739 -5.158615 23.255562 -16.930302 -9.557411 21.115864
 6.076646 -20.209631 -33.062408 34.841404 72.770584 -56.305561
 13.746840 0.163496 -17.649683 6.872103 -97.377022 79.872238
 0.689967 80.850479 22.596004 -18.920618 -33.324375 54.009537
 -70.285805 -53.448490 -19.909649 58.727772 -30.654860 -25.825483
 -31.656141 -37.826492 -13.346923 13.369445 43.017235 -55.907509
 50.660683 35.239563 -21.423033 -32.681412 51.359028 -21.420622
 49.459488 59.685066 -15.801616 7.376138 -9.784330 -13.564903
 -6.480882 -25.614765 -68.966705 84.263672 -0.633956 30.445267
 27.355789 -28.153061 -4.259578 -49.823914 21.144192 -19.080894
 39.299854 -15.894017 10.315308 37.218441 18.955378 56.389164
 6.780934 30.374762 15.558618 -7.551057 -25.903830 -44.061066
 -84.486954 -0.638111 -23.179993 -2.448030 -2.556054 1.590468
 -11.731854 -35.424416 11.069957 -13.592217 22.326036 13.999123
 -66.362495 -28.662554 -32.821823 -3.823863 7.700956 -48.046303
 -17.190784 -23.777143 -28.030706 12.087611 72.109352 -52.155323
 -33.993958 65.647240 62.562294 0.968556 -20.541801 20.424095
 -31.787998 -52.831276 4.578827 -17.983236 45.375015 -1.442318
 0.476369 5.846720 -76.015877 -13.353548 -9.031995 -42.555161
 -8.960860 34.450378 -16.164640 1.174249 -18.396839 28.989584
 30.280525 -10.922650 -52.257538 -71.045006 29.996758 -20.290987
 65.499130 21.651487 34.606861 24.316938 -39.455917 28.614416
 -51.346096 12.759700 -8.644157 23.402866 1.456877 2.638895
 -36.984051 32.332916 9.443140 -52.348942 -38.812870 19.997324
 13.385638 -29.486176 55.839199 27.586861 -14.123476 21.465233
 18.192951 35.882999 2.959993 8.444850 14.725102 3.262743
 3.783171 -8.760300 20.803434 -12.770784 -29.408516 -8.102717
 -38.967869 -14.133037 -29.204138 8.446026 46.276398 25.616182
 -16.131620 -42.400341 7.194347 38.283268 -74.070671 92.025230
 -10.299047 -17.538824 10.288534 24.387646 -37.764637 77.707710
 7.065967 13.412435 26.800898 -26.867764 25.218325 -56.685337
 -8.944488 -5.683956 6.734791 31.109390 32.847672 -11.810650
 6.069170 7.550425 16.923000 -20.593710 11.867285 -41.821892
 -11.468562 -51.552082 18.065794 14.427074 -109.048645 77.996872
 22.797314 -3.832068 47.381805 -94.440765 -64.829895 -94.341377
 -4.094541 1.901696 5.259810 13.301600 -3.396979 48.319145
 39.447865 71.958107 44.771671 -132.170074 8.502650 -53.771908
 -15.146870 -62.616154 13.448332 40.532784 -2.391939 -128.894958
 7.863707 36.386948 -27.398685 22.069578 1.378079 37.056053
 -28.228502 52.709064 13.503704 -71.463257 -35.179047 2.656272
 -4.798968 20.094778 -8.323520 49.721275 -26.626467 -21.393356
 31.839533 -13.410199 -27.739227 -108.628891 -44.664299 82.018524
 81.433861 -26.094957 38.008629 -62.531197 26.314594 6.467410
 69.734276 -3.670387 22.672626 75.173393 -49.322422 18.324009
 16.391344 35.380939 -19.716501 40.044140 -35.640594 25.425497
 22.636005 45.456688 7.941294 6.657841 3.224550 0.596688
 30.305077 34.409588 10.905165 -96.913383 24.106224 7.439242
 94.983093 55.365376 33.390644 78.393272 -65.175903 17.386889
 34.707581 18.739128 32.593628 6.738673 7.350483 0.888426
 29.020351 -40.388859 -2.537051 57.213844 10.906247 39.778419
 -18.503115 -32.125278 -5.419781 -25.825012 4.828338 -22.975084
 72.610207 -62.589554 -3.152690 31.156435 50.583061 -49.409569
 -22.550806 -6.155053 22.648907 25.030062 55.412926 2.190709
 -18.432220 -19.990944 -16.048218 19.678719 -47.985584 3.456940
 -32.211708 -32.391693 -6.568323 -1.354549 -18.725069 -50.887154
 -21.723318 46.651382 -4.179086 -23.181572 -20.359028 4.982349
 9.135759 28.197960 12.745967 -26.781939 -0.669662 53.982262
 -19.378099 34.115883 -49.638744 39.033043 -2.636413 45.210091
 -48.499504 17.598288 -15.107113 4.819009 -41.817287 -18.303360
 10.752476 28.476593 -32.422531 41.235123 55.391544 -33.756416
 32.526234 38.876595 27.739164 80.784401 -18.338276 22.262331
 -8.542212 15.650520 -49.985310 -5.324623 20.228046 -30.398796
 -21.793123 -21.823345 1.147507 72.278267 26.356466 -30.086254
 -56.721825 -18.674814 -25.264048 0.491501 30.486877 9.255994
 22.941677 11.869226 -43.118923 15.100976 -57.114510 -31.249268
 39.286781 13.274981 7.769474 -51.325829 4.538236 0.551518
 25.162189 0.060751 49.694618 -51.806274 -30.113007 24.432861
 26.357395 -7.139126 -7.752552 -26.767593 -3.395294 2.973622
 39.990093 -11.524039 -0.057115 55.201591 47.260052 32.062752
 76.245506 -6.443276 -12.588874 4.398713 27.857647 12.895188
 -71.983139 -9.971502 13.007965 9.943752 -17.067158 19.448753
 46.637779 -8.883758 -19.324795 -15.279858 7.926250 -22.270586
 26.582401 19.012417 -7.632795 57.052692 68.778625 40.823643
 -0.137603 -75.221199 -66.602028 -4.229684 29.971748 -28.019447
 -25.377728 5.222152 -92.973808 -21.619923 -41.334515 22.336586
 -33.492985 -20.706619 -18.263636 -14.439127 84.336868 4.258771
 -52.806076 -9.386309 28.260670 -34.734680 9.530447 -31.253948
 29.893272 -20.660376 41.032116 24.900858 11.198169 -1.884040
 -0.813804 -10.057651 35.488579 -20.647957 -3.845035 -55.610352
 -18.375614 18.374634
 -18.846111 18.844810
 -29.356026 29.350241
 20.233967 -20.232929
 -18.768064 18.767353
 30.919395 -30.917124
 6.427599 -6.427301
 -18.300245 26.661703 -17.680529 -19.980192 -24.978476 46.028889
 -60.776577 -27.646076 18.094963 -70.322182 -10.108543 -16.761103
 -29.202930 -20.442743 19.675526 -1.964892 22.754805 -57.457790
 11.630362 -27.278376 0.459249 -40.197720 -60.809639 21.304300
 -16.294666 40.219349 -67.061966 -5.049965 -34.867630 32.394238
 -12.069282 -1.430575 34.326447 -19.215958 4.039838 20.175489
 1.953371 -25.851765 -50.630215 68.538834 8.619642 -4.969990
 -49.623360 19.798252 13.840925 -7.269890 43.306129 -5.321134
 -13.382603 -7.024705 57.087337 -45.013374 -40.743965 -19.973196
 -7.708768 3.230728 4.857810 -4.245304 18.849709 8.073936
 17.879667 -96.684425 -44.807285 67.581596 22.109541 54.642864
 33.372204 21.573242 -6.149917 -55.105209 -3.308735 -40.367943
 -29.961740 -5.158349 23.255566 -16.929605 -9.557257 21.102268
 6.076640 -20.209414 -33.062408 34.842140 72.770729 -56.315525
 13.746828 0.163602 -17.649689 6.873032 -97.376945 79.866722
 0.689962 80.850586 22.595987 -18.919981 -33.324360 54.009911
 -70.285789 -53.448395 -19.909636 58.728062 -30.654823 -25.832315
 -31.656151 -37.826435 -13.346923 13.370255 43.017292 -55.909653
 50.660690 35.239685 -21.423033 -32.681244 51.359077 -21.424669
 49.459480 59.685280 -15.801609 7.376912 -9.784181 -13.577154
 -6.480864 -25.614494 -68.966698 84.264030 -0.633901 30.434132
 27.355810 -28.152756 -4.259568 -49.823429 21.144278 -19.093018
 39.299850 -15.893824 10.315318 37.218769 18.955517 56.382339
 6.780923 30.374866 15.558624 -7.550900 -25.903723 -44.064590
 -84.486961 -0.638011 -23.179989 -2.447798 -2.555988 1.586619
 -11.731860 -35.424297 11.069957 -13.592139 22.326057 13.992338
 -66.362480 -28.662231 -32.821808 -3.823404 7.701045 -48.057747
 -17.190800 -23.777094 -28.030706 12.087640 72.109390 -52.157032
 -33.993950 65.647423 62.562305 0.968486 -20.541716 20.417276
 -31.788006 -52.831093 4.578838 -17.983084 45.375156 -1.447853
 0.476371 5.846965 -76.015884 -13.353453 -9.031906 -42.559143
 -8.960859 34.450657 -16.164639 1.174424 -18.396717 28.984589
 30.280525 -10.922456 -52.257526 -71.044174 29.996862 -20.300085
 65.499123 21.651583 34.606869 24.317619 -39.455845 28.606613
 -51.346092 12.759816 -8.644144 23.403147 1.456960 2.633894
 -36.984047 32.333031 9.443133 -52.349155 -38.812801 19.992630
 13.385652 -29.485880 55.839199 27.587017 -14.123361 21.459299
 18.192945 35.883022 2.959993 8.444953 14.725135 3.259673
 3.783180 -8.760214 20.803425 -12.770563 -29.408501 -8.104939
 -38.967869 -14.132939 -29.204132 8.446845 46.276463 25.604624
 -16.131615 -42.400269 7.194357 38.283512 -74.070625 92.016891
 -10.299042 -17.538685 10.288545 24.387873 -37.764565 77.699310
 7.065969 13.412711 26.800905 -26.867428 25.218460 -56.693584
 -8.944488 -5.683725 6.734792 31.109682 32.847786 -11.814610
 6.069171 7.550570 16.923006 -20.593521 11.867357 -41.826477
 -11.468555 -51.552013 18.065809 14.427379 -109.048599 77.985382
 22.797321 -3.831937 47.381821 -94.440445 -64.829819 -94.353844
 -4.094538 1.901796 5.259815 13.301702 -3.396930 48.314793
 39.447876 71.958244 44.771687 -132.170059 8.502715 -53.782200
 -15.146870 -62.615913 13.448329 40.533360 -2.391814 -128.898575
 7.863719 36.387383 -27.398668 22.069162 1.378281 37.050686
 -28.228491 52.709454 13.503720 -71.463638 -35.178856 2.649140
 -4.798966 20.094883 -8.323518 49.722031 -26.626402 -21.406746
 31.839529 -13.410216 -27.739231 -108.628090 -44.664272 82.008896
 81.433853 -26.095011 38.008617 -62.530434 26.314583 6.462197
 69.734291 -3.670075 22.672634 75.173599 -49.322277 18.324175
 16.391361 35.381367 -19.716494 40.043766 -35.640396 25.418697
 22.635990 45.456730 7.941305 6.658166 3.224571 0.594509
 30.305088 34.409763 10.905156 -96.913528 24.106321 7.435506
 94.983109 55.365459 33.390648 78.393631 -65.175842 17.374727
 34.707588 18.739325 32.593616 6.739449 7.350567 0.883398
 29.020357 -40.388687 -2.537055 57.214539 10.906349 39.771568
 -18.503117 -32.125103 -5.419755 -25.824919 4.828522 -22.988728
 72.610199 -62.589340 -3.152664 31.156103 50.583244 -49.419601
 -22.550812 -6.154835 22.648932 25.029753 55.413078 2.185104
 -18.432217 -19.990906 -16.048229 19.679390 -47.985550 3.457372
 -32.211704 -32.391479 -6.568323 -1.353811 -18.724897 -50.893795
 -21.723314 46.651394 -4.179084 -23.181469 -20.359020 4.980199
 9.135753 28.198200 12.745981 -26.781717 -0.669414 53.978317
 -19.378098 34.115955 -49.638729 39.033142 -2.636303 45.197861
 -48.499496 17.598475 -15.107108 4.818910 -41.817223 -18.305872
 10.752479 28.476826 -32.422523 41.235004 55.391640 -33.760086
 32.526241 38.876793 27.739174 80.784866 -18.338142 22.251883
 -8.542212 15.650625 -49.985298 -5.324056 20.228146 -30.408531
 -21.793118 -21.823256 1.147510 72.278748 26.356529 -30.093050
 -56.721817 -18.674587 -25.264053 0.491712 30.486944 9.252215
 22.941692 11.869536 -43.118912 15.100653 -57.114426 -31.249376
 39.286781 13.275095 7.769476 -51.324829 4.538289 0.537239
 25.162203 0.061027 49.694633 -51.806572 -30.112938 24.432358
 26.357393 -7.138972 -7.752542 -26.767303 -3.395184 2.969325
 39.990086 -11.523744 -0.057119 55.201488 47.260075 32.060196
 76.245499 -6.442962 -12.588876 4.398713 27.857695 12.891449
 -71.983124 -9.971333 13.007973 9.944304 -17.067015 19.438334
 46.637791 -8.883720 -19.324791 -15.279222 7.926381 -22.280239
 26.582411 19.012392 -7.632792 57.053093 68.778702 40.816856
 -0.137607 -75.220970 -66.602013 -4.229468 29.971792 -28.023216
 -25.377739 5.222422 -92.973824 -21.620035 -41.334476 22.336494
 -33.492970 -20.706509 -18.263615 -14.438896 84.336967 4.244480
 -52.806084 -9.386189 28.260656 -34.735008 9.530509 -31.254305
 29.893278 -20.660179 41.032127 24.901188 11.198294 -1.888187
 -0.813798 -10.057263 35.488594 -20.647388 -3.844840 -55.624168
 -18.376713 18.375731
 -18.846163 18.844862
 -29.356030 29.350245
 20.234251 -20.233213
 -18.768057 18.767345
 30.915588 -30.913317
 6.426488 -6.426189
