# Supplementary material for: AMS 3.0: prediction of post-translational modifications
Source: BMC Bioinformatics. 2010 Apr 28;11:210. doi: 10.1186/1471-2105-11-210 (PMC2874555; doi:10.1186/1471-2105-11-210)
Supplement: Additional file 2 — PTM predictor software with training data. PTM_Archive.tar.gz includes the predictor software binaries together with all trained ANNs in tar.gz compressed form. [file 1471-2105-11-210-S2.GZ › PTM_Archive/allempty/A/Anet8.dat]

 2
 90 8 2
 49.983337 -37.174751 -1.752508 0.369000 -52.570793 -11.403173 1.288318 -29.883104
 -66.793312 8.759649 1.861959 -3.717069 -11.725547 12.907706 -6.611555 10.935035
 -9.340497 -58.453941 23.933052 -50.734875 2.849724 47.352638 25.283882 26.190535
 -81.787544 5.823777 11.728513 10.538345 19.214130 -5.862572 -12.511081 -108.529526
 82.126762 -32.287445 -62.093800 35.480267 -55.961300 26.263065 -19.882891 46.503639
 -33.250298 -0.637572 13.304121 1.355775 -42.817265 32.226841 7.398802 -3.565508
 12.120561 5.252061 -67.477737 3.159151 5.660686 -51.140377 6.845694 -33.391712
 -20.165651 83.585037 -23.793690 -12.203285 6.748423 -3.361379 4.278412 12.596718
 -55.408379 53.120991 -5.151995 -21.674644 -45.223484 58.636562 -77.723602 3.208961
 10.308700 6.760005 6.849270 -13.436116 10.841061 2.133610 -15.510739 55.683334
 112.022606 -54.381805 -29.111797 -23.196278 -75.515266 -12.285927 46.350704 -106.258263
 -88.440094 12.230279 38.064312 28.947618 42.316483 10.546388 -25.213163 78.327728
 13.666032 -1.708418 -45.905178 2.812477 34.905910 -14.719994 1.238913 -7.596579
 18.329603 -19.169798 -10.466164 -18.964939 -2.298586 -2.554332 73.553276 -12.245941
 18.682081 -28.954769 -39.730774 22.122412 -38.291821 -64.224442 -96.339111 45.484406
 -57.758640 -28.815630 -55.062656 -8.977741 -56.753422 -1.679047 3.992907 38.136108
 78.335968 -28.400787 15.327560 -51.849415 -11.078000 6.343109 -16.762281 -36.957085
 44.411465 31.811588 -3.076599 -22.918024 18.996101 69.021362 53.951771 -20.502457
 -41.954971 -9.326387 -0.360142 96.206657 55.593349 -5.636057 27.796337 10.786236
 -56.071907 5.308978 16.981821 -8.395207 -27.898821 69.150650 3.059791 11.509696
 115.141800 -20.946247 -0.598854 8.016138 -56.018288 -86.042778 -6.286987 -49.957363
 -58.907494 -20.647028 -25.917826 3.896758 51.508678 -33.853512 52.466164 15.806773
 2.953184 -22.384064 -41.716240 55.442932 -26.166918 -67.693771 17.001535 37.604713
 -16.897907 38.365402 -7.742523 -40.299183 -17.977346 21.730684 -0.405170 -13.729520
 20.389336 69.286865 -35.278160 -44.794842 6.441766 -34.025490 -14.831436 -10.599154
 -29.862221 -13.289298 -73.310272 -3.221824 -18.810146 -12.663507 31.892876 13.823911
 -26.059412 -41.490307 56.732220 -50.136578 -14.496456 35.158825 38.602081 -83.226501
 51.164051 8.201639 45.004478 -16.560970 27.930769 33.421398 67.887878 -34.080654
 38.197823 12.635489 -5.909073 9.807862 45.059311 28.926233 -56.443398 73.412880
 19.861532 35.392277 -26.788492 -18.993343 12.890574 -32.717724 66.219597 -34.756439
 -18.781567 -68.805321 -10.742011 -17.954426 -41.072861 37.471798 -58.643616 -14.524406
 -20.475445 -35.343731 -14.833926 -18.413433 7.892973 24.873743 16.225986 101.479652
 -14.727077 -3.588693 49.912762 -7.242044 -38.775818 5.923233 24.095274 -25.588875
 -4.169013 3.562770 83.273346 75.408707 33.339405 -20.540802 -1.661732 10.081193
 -11.426609 -128.658081 -44.042900 -3.908533 -28.767872 56.980362 2.133776 -18.255646
 -63.610516 -24.777586 -54.485661 2.137881 -64.861481 -32.772156 -33.307961 -13.061169
 47.582268 11.429463 -35.046650 17.725601 64.596626 -88.393593 -2.090287 32.739025
 -0.400066 59.528748 10.917933 -20.365187 -40.547726 5.471083 -12.031152 57.783070
 -25.450657 82.858551 21.196995 10.282722 -11.883995 24.477057 -74.076607 -15.351970
 34.394512 -7.177257 -15.146294 -34.179783 -70.056313 55.662827 20.606855 11.378964
 57.886238 -7.115571 -2.403936 -136.327515 40.200527 -1.068268 -101.662720 -56.981556
 32.847809 -11.242922 -9.697521 -97.822037 4.599488 -2.338633 -68.384293 -50.399746
 -33.659016 20.201559 8.638528 45.526829 -36.112125 11.568883 22.213694 -7.312009
 25.741447 -22.749945 -8.268222 21.362537 -53.254593 -11.581680 15.288121 -13.031976
 -23.595530 18.194605 9.292392 31.769400 -13.706491 9.952448 14.427991 -0.153670
 42.390045 22.298729 13.640483 -155.344757 78.003151 14.159189 -127.414558 -61.363976
 -80.572372 99.399277 51.453213 7.050235 75.362038 51.968166 -34.418381 -4.250947
 12.703963 -13.296775 -11.687369 -43.998219 -15.749295 -4.125484 -24.801723 -26.993208
 -145.923187 80.031273 18.703556 41.252148 4.780369 46.722919 24.019859 1.948840
 53.761509 13.017467 34.567516 73.482788 -0.435867 0.386237 14.765852 13.340006
 65.468094 28.499239 27.365841 -9.531967 -50.063599 -21.423838 -20.251261 -38.611916
 -137.505692 -25.490547 39.038185 -9.000965 -56.416565 -56.079037 -2.035297 85.083130
 -40.429054 10.134716 40.326321 -39.940792 43.323578 -1.228430 -25.565956 -13.282998
 -8.110773 -64.919167 2.378952 66.745888 -81.156319 -36.236580 -5.704215 -52.514946
 -38.103001 25.992710 84.943947 0.769640 -7.546411 -38.618671 13.609161 28.458181
 26.659966 43.067764 7.937620 5.583838 -27.522942 4.357867 -89.130974 -14.658152
 63.821510 -6.188662 61.000961 -16.281393 -30.458456 -1.024449 -19.668648 18.690916
 -6.136396 70.294632 -32.514431 8.093251 -8.365563 -50.022251 3.830078 -27.832474
 -86.939163 -7.615699 44.816257 46.508919 -32.456390 -31.231924 13.371501 103.170906
 20.418951 37.087505 13.529388 68.733803 -0.553592 -50.111198 -92.372047 69.705406
 -14.936481 -6.496146 6.372083 23.015558 -14.267681 4.587605 18.693008 34.748730
 87.120438 -22.418245 -1.415197 20.936998 -34.259285 -77.486053 23.023500 -84.463219
 -4.387980 -36.154388 -39.607323 35.715584 41.446148 31.674156 -4.093838 -22.379660
 -2.960864 5.987809 12.249969 13.932180 29.534456 22.023987 40.573601 -48.227089
 12.052729 -41.035667 3.255166 -27.080063 -28.967337 -64.490784 88.450279 -2.904619
 45.910641 -13.742307 8.182926 -44.042763 1.287909 -10.364630 -60.129059 -2.269027
 -14.343585 -54.311001 -4.690166 -29.482740 113.564873 27.312525 -11.661324 -71.971848
 -22.418709 -16.541616 -34.978870 21.735062 3.876074 21.828236 -4.304359 -30.235182
 -22.071348 -9.846972 -51.735825 55.971069 -3.024872 -22.095758 5.996167 46.243767
 56.950661 -37.207314 45.021851 -5.715677 13.351316 -21.859404 -0.281938 -13.088064
 3.295142 -3.363291 -15.964246 -4.824970 -26.213734 -37.248638 -35.092926 -22.343143
 56.780544 2.817066 15.257800 5.192017 51.297291 -31.588846 18.739353 17.897219
 60.260910 20.092690 73.902260 -12.222491 57.133751 4.114272 -18.404976 13.744238
 29.485411 -22.482292 -68.414902 36.371159 -6.915205 24.653463 9.364433 44.503632
 98.574150 37.695282 -46.809643 -61.220642 19.207619 6.295291 30.071615 -23.589672
 3.142009 -40.393551 -93.141151 0.797166 49.030628 -12.619791 22.799250 49.970371
 19.876934 -7.861139 65.683983 -13.080047 16.803444 49.091942 -63.023220 -18.199509
 -96.239784 20.836685 16.612373 12.103647 -27.224064 -80.793915 31.272831 -41.521679
 -72.051674 62.843124 -27.981386 1.714882 -14.231085 -22.780226 -14.166405 11.669302
 -3.592738 -11.558105 -44.181686 82.695679 15.060998 -68.179962 -15.040783 16.229836
 54.990459 0.244477 -86.655869 -42.560482 -35.228168 55.318100 -13.768965 51.241817
 -30.678745 -17.324993 -23.264587 72.431885 36.100941 34.616077 -9.916183 -23.625832
 -18.963612 -13.812338 -46.948280 -30.911842 -19.878441 10.838826 -55.079250 -8.708412
 28.242733 54.917549 -2.294448 22.653492 15.215518 -3.216339 9.617828 -24.743052
 42.012035 -40.648121 0.601221 35.369488 7.363045 26.374037 65.837036 10.593394
 3.071468 -54.685322 6.070632 -37.129772 -22.835222 12.615355 91.425041 -60.442032
 23.363489 -82.743706 -46.612644 2.809346 -14.828989 38.778469 8.421078 -16.221407
 2.875891 19.252764 -50.582401 -15.776286 28.931187 -22.017292 81.566658 5.985778
 -37.744122 -45.188129 4.559756 3.564693 30.040136 -6.220638 2.271572 21.197924
 -2.322067 65.366295 6.433357 -25.700232 19.025805 -43.343555 -28.774021 62.733730
 -19.250618 25.163540 13.345638 10.845502 -26.123779 13.285221 -14.317153 -30.926914
 20.496256 -20.495762
 -29.930727 29.929722
 -23.630630 23.630116
 -33.158966 33.157974
 -34.914474 34.913383
 -28.987165 28.986303
 -20.567835 20.567429
 -30.663773 30.662540
 24.471407 -24.470600
 49.983330 -37.174770 -1.752507 0.369005 -52.570770 -11.403172 1.288310 -29.883156
 -66.793327 8.759624 1.861961 -3.717063 -11.725516 12.907708 -6.611568 10.934948
 -9.340520 -58.453976 23.933054 -50.734856 2.849807 47.352646 25.283857 26.190363
 -81.787560 5.823749 11.728515 10.538363 19.214207 -5.862568 -12.511101 -108.529663
 82.126747 -32.287460 -62.093796 35.480278 -55.961246 26.263069 -19.882902 46.503548
 -33.250309 -0.637589 13.304122 1.355788 -42.817234 32.226849 7.398795 -3.565558
 12.120552 5.252034 -67.477722 3.159148 5.660690 -51.140377 6.845682 -33.391800
 -20.165661 83.585022 -23.793688 -12.203265 6.748532 -3.361378 4.278403 12.596656
 -55.408386 53.120968 -5.151996 -21.674641 -45.223476 58.636566 -77.723618 3.208884
 10.308681 6.759974 6.849271 -13.436108 10.841097 2.133612 -15.510762 55.683174
 112.022591 -54.381813 -29.111795 -23.196266 -75.515221 -12.285925 46.350697 -106.258308
 -88.440109 12.230267 38.064316 28.947632 42.316536 10.546390 -25.213175 78.327644
 13.666003 -1.708458 -45.905178 2.812502 34.906017 -14.719989 1.238884 -7.596782
 18.329576 -19.169834 -10.466162 -18.964924 -2.298508 -2.554328 73.553246 -12.246131
 18.682062 -28.954796 -39.730770 22.122416 -38.291779 -64.224449 -96.339127 45.484283
 -57.758648 -28.815657 -55.062653 -8.977750 -56.753414 -1.679046 3.992884 38.135929
 78.335953 -28.400799 15.327561 -51.849407 -11.077945 6.343110 -16.762285 -36.957081
 44.411457 31.811571 -3.076599 -22.918020 18.996119 69.021355 53.951759 -20.502541
 -41.954994 -9.326392 -0.360140 96.206642 55.593384 -5.636058 27.796328 10.786169
 -56.071930 5.308954 16.981823 -8.395179 -27.898726 69.150665 3.059772 11.509554
 115.141785 -20.946260 -0.598849 8.016161 -56.018196 -86.042763 -6.286995 -49.957413
 -58.907509 -20.647045 -25.917822 3.896780 51.508770 -33.853504 52.466152 15.806685
 2.953162 -22.384098 -41.716240 55.442944 -26.166866 -67.693779 17.001511 37.604542
 -16.897924 38.365372 -7.742523 -40.299175 -17.977306 21.730684 -0.405190 -13.729663
 20.389324 69.286850 -35.278156 -44.794834 6.441784 -34.025494 -14.831450 -10.599245
 -29.862234 -13.289322 -73.310265 -3.221803 -18.810076 -12.663503 31.892866 13.823862
 -26.059429 -41.490322 56.732224 -50.136551 -14.496352 35.158833 38.602070 -83.226585
 51.164043 8.201626 45.004482 -16.560972 27.930780 33.421394 67.887863 -34.080711
 38.197803 12.635481 -5.909069 9.807885 45.059383 28.926237 -56.443405 73.412811
 19.861515 35.392239 -26.788492 -18.993338 12.890613 -32.717728 66.219574 -34.756603
 -18.781590 -68.805336 -10.742011 -17.954399 -41.072762 37.471806 -58.643623 -14.524458
 -20.475471 -35.343746 -14.833926 -18.413412 7.893064 24.873747 16.225975 101.479568
 -14.727093 -3.588729 49.912762 -7.242038 -38.775772 5.923234 24.095247 -25.589081
 -4.169021 3.562737 83.273354 75.408691 33.339417 -20.540802 -1.661757 10.081003
 -11.426618 -128.658112 -44.042896 -3.908534 -28.767862 56.980358 2.133760 -18.255772
 -63.610535 -24.777607 -54.485657 2.137897 -64.861412 -32.772148 -33.307980 -13.061342
 47.582245 11.429446 -35.046650 17.725628 64.596733 -88.393578 -2.090292 32.739029
 -0.400071 59.528732 10.917934 -20.365185 -40.547714 5.471084 -12.031162 57.782986
 -25.450672 82.858536 21.196995 10.282737 -11.883932 24.477060 -74.076622 -15.352038
 34.394501 -7.177293 -15.146294 -34.179775 -70.056282 55.662823 20.606833 11.378821
 57.886230 -7.115584 -2.403935 -136.327484 40.200562 -1.068268 -101.662735 -56.981609
 32.847797 -11.242940 -9.697519 -97.822021 4.599531 -2.338632 -68.384308 -50.399837
 -33.659039 20.201525 8.638530 45.526848 -36.112053 11.568885 22.213669 -7.312179
 25.741430 -22.749973 -8.268221 21.362555 -53.254532 -11.581678 15.288101 -13.032118
 -23.595541 18.194588 9.292393 31.769409 -13.706450 9.952450 14.427979 -0.153760
 42.390038 22.298716 13.640484 -155.344757 78.003189 14.159189 -127.414574 -61.364021
 -80.572388 99.399261 51.453217 7.050238 75.362083 51.968163 -34.418396 -4.251034
 12.703955 -13.296786 -11.687369 -43.998211 -15.749270 -4.125483 -24.801733 -26.993269
 -145.923218 80.031258 18.703556 41.252140 4.780390 46.722927 24.019850 1.948763
 53.761486 13.017427 34.567516 73.482811 -0.435777 0.386239 14.765827 13.339847
 65.468079 28.499231 27.365847 -9.531948 -50.063564 -21.423834 -20.251266 -38.611965
 -137.505722 -25.490557 39.038189 -9.000948 -56.416523 -56.079029 -2.035307 85.083046
 -40.429077 10.134675 40.326321 -39.940784 43.323650 -1.228428 -25.565983 -13.283203
 -8.110793 -64.919205 2.378951 66.745895 -81.156258 -36.236580 -5.704241 -52.515137
 -38.103020 25.992678 84.943954 0.769641 -7.546371 -38.618675 13.609143 28.458057
 26.659946 43.067745 7.937623 5.583845 -27.522902 4.357870 -89.130997 -14.658325
 63.821491 -6.188673 61.000961 -16.281366 -30.458406 -1.024447 -19.668650 18.690916
 -6.136411 70.294594 -32.514423 8.093249 -8.365539 -50.022255 3.830059 -27.832558
 -86.939178 -7.615717 44.816257 46.508930 -32.456371 -31.231920 13.371492 103.170837
 20.418930 37.087479 13.529388 68.733818 -0.553502 -50.111198 -92.372063 69.705261
 -14.936493 -6.496157 6.372089 23.015583 -14.267586 4.587604 18.693001 34.748676
 87.120422 -22.418262 -1.415192 20.937019 -34.259193 -77.486061 23.023489 -84.463303
 -4.388008 -36.154430 -39.607330 35.715591 41.446201 31.674162 -4.093863 -22.379829
 -2.960891 5.987771 12.249967 13.932184 29.534496 22.023993 40.573578 -48.227230
 12.052706 -41.035690 3.255163 -27.080059 -28.967319 -64.490768 88.450264 -2.904709
 45.910633 -13.742337 8.182927 -44.042747 1.287980 -10.364631 -60.129070 -2.269076
 -14.343607 -54.311008 -4.690161 -29.482714 113.564980 27.312529 -11.661332 -71.971931
 -22.418713 -16.541632 -34.978878 21.735065 3.876087 21.828238 -4.304369 -30.235247
 -22.071377 -9.846982 -51.735821 55.971085 -3.024801 -22.095753 5.996157 46.243694
 56.950645 -37.207344 45.021843 -5.715672 13.351357 -21.859400 -0.281960 -13.088223
 3.295117 -3.363302 -15.964246 -4.824956 -26.213669 -37.248631 -35.092934 -22.343197
 56.780521 2.817050 15.257799 5.192033 51.297363 -31.588840 18.739342 17.897135
 60.260902 20.092648 73.902267 -12.222478 57.133820 4.114273 -18.405003 13.744035
 29.485405 -22.482332 -68.414894 36.371178 -6.915135 24.653461 9.364408 44.503441
 98.574135 37.695251 -46.809639 -61.220634 19.207653 6.295290 30.071598 -23.589796
 3.141997 -40.393566 -93.141144 0.797177 49.030689 -12.619789 22.799231 49.970196
 19.876913 -7.861150 65.683990 -13.080045 16.803463 49.091942 -63.023224 -18.199509
 -96.239799 20.836649 16.612375 12.103654 -27.224018 -80.793922 31.272812 -41.521763
 -72.051689 62.843105 -27.981386 1.714882 -14.231071 -22.780224 -14.166412 11.669234
 -3.592746 -11.558123 -44.181683 82.695694 15.061049 -68.179947 -15.040800 16.229691
 54.990444 0.244466 -86.655853 -42.560463 -35.228104 55.318096 -13.768973 51.241768
 -30.678761 -17.325012 -23.264585 72.431900 36.101009 34.616074 -9.916196 -23.625917
 -18.963631 -13.812375 -46.948280 -30.911831 -19.878374 10.838829 -55.079273 -8.708582
 28.242720 54.917515 -2.294445 22.653496 15.215553 -3.216336 9.617808 -24.743195
 42.012028 -40.648140 0.601222 35.369495 7.363082 26.374041 65.837021 10.593304
 3.071454 -54.685341 6.070632 -37.129745 -22.835135 12.615355 91.425026 -60.442078
 23.363472 -82.743721 -46.612640 2.809372 -14.828893 38.778469 8.421064 -16.221493
 2.875885 19.252752 -50.582397 -15.776278 28.931221 -22.017294 81.566643 5.985717
 -37.744129 -45.188145 4.559755 3.564718 30.040216 -6.220634 2.271561 21.197847
 -2.322088 65.366264 6.433358 -25.700228 19.025839 -43.343555 -28.774042 62.733566
 -19.250650 25.163488 13.345641 10.845525 -26.123669 13.285225 -14.317187 -30.927156
 20.495935 -20.495441
 -29.930729 29.929724
 -23.630735 23.630220
 -33.165874 33.164883
 -34.914482 34.913391
 -28.987164 28.986301
 -20.567822 20.567415
 -30.663746 30.662514
 24.464468 -24.463661
