# Supplementary material for: AMS 3.0: prediction of post-translational modifications
Source: BMC Bioinformatics. 2010 Apr 28;11:210. doi: 10.1186/1471-2105-11-210 (PMC2874555; doi:10.1186/1471-2105-11-210)
Supplement: Additional file 2 — PTM predictor software with training data. PTM_Archive.tar.gz includes the predictor software binaries together with all trained ANNs in tar.gz compressed form. [file 1471-2105-11-210-S2.GZ › PTM_Archive/allempty/P/Pnet10.dat]

 2
 90 10 2
 0.751968 0.807348 0.221395 0.736590 5.415952 0.803434 0.801155 0.589509 5.346878 0.778104
 0.787403 0.816958 -0.023254 0.715471 2.909675 0.822713 0.803399 0.542456 -6.129322 0.807682
 1.143940 0.977914 -1.053863 0.715796 -1.219736 1.048758 0.919660 0.456394 -13.519740 1.113713
 1.168139 1.006918 -0.742069 0.775801 3.741569 1.072939 0.953706 0.561677 2.463706 1.136548
 1.073927 0.973060 -0.268502 0.812475 2.810801 1.016793 0.936964 0.658143 10.230350 1.055658
 1.011933 0.959327 -0.072823 0.830855 1.538621 0.987444 0.933728 0.678651 -4.798655 1.006990
 0.650989 0.735377 0.059616 0.668190 3.884668 0.724542 0.732148 0.508353 16.273600 0.686245
 1.275289 1.113185 -0.143206 0.939753 -0.152977 1.172472 1.069983 0.805045 -8.000973 1.238579
 0.924279 0.914161 0.125673 0.829077 -4.669978 0.926587 0.899308 0.707457 -8.890101 0.928165
 1.059402 0.951942 -0.580923 0.760496 0.260371 1.000591 0.910526 0.562882 -1.551869 1.041821
 0.785669 0.848285 0.128841 0.796135 5.517501 0.839883 0.846110 0.668645 13.936790 0.811710
 0.870918 0.889823 -0.151475 0.797896 -3.105890 0.895964 0.877432 0.640256 -13.124858 0.885649
 1.065945 0.913593 -0.916316 0.643579 1.948486 0.983010 0.854823 0.366775 -3.320645 1.042073
 1.131918 0.961198 -0.638222 0.707806 -3.031517 1.033030 0.903359 0.469543 -0.837694 1.100399
 1.065651 0.954275 -0.157077 0.776503 4.389760 1.002681 0.914185 0.605082 14.037500 1.046151
 1.061478 0.978441 -0.173807 0.832405 -0.221292 1.015854 0.946682 0.679961 -10.740861 1.047840
 0.651787 0.766047 0.076449 0.732131 7.889164 0.743308 0.771675 0.592739 25.885046 0.693150
 1.256809 1.094900 -0.127921 0.916204 2.626169 1.155098 1.050537 0.776361 1.142953 1.221036
 0.925854 0.924776 0.178258 0.844737 -9.569908 0.934258 0.911950 0.722459 -12.016956 0.932388
 1.037872 0.928426 -0.485623 0.729129 -5.431671 0.978569 0.885526 0.520792 -5.792480 1.021044
 0.725575 0.792189 0.175415 0.734918 2.483927 0.783350 0.789779 0.596201 15.651311 0.753906
 0.803494 0.829172 -0.088442 0.732012 -0.240772 0.834696 0.816645 0.562495 2.488324 0.821664
 1.111254 0.960335 -0.966017 0.704127 -3.526880 1.027140 0.904691 0.440814 0.917445 1.085825
 1.146065 0.993925 -0.696406 0.765015 -0.722247 1.057586 0.941947 0.546605 -0.678553 1.117848
 1.106371 0.996658 -0.244850 0.830119 4.779615 1.042732 0.959018 0.670957 10.847670 1.086184
 0.893960 0.885711 -0.001635 0.785240 0.578271 0.899692 0.869069 0.640629 -1.789604 0.901108
 0.738114 0.796608 -0.036460 0.724517 5.612997 0.791258 0.790986 0.568964 7.450916 0.764417
 1.181443 1.051692 -0.011946 0.892145 1.832272 1.102427 1.013531 0.757350 1.755557 1.154714
 0.946186 0.932025 0.108101 0.848105 -0.603313 0.944793 0.917839 0.727925 -1.277993 0.949133
 1.020374 0.931106 -0.462219 0.748428 0.934246 0.974543 0.892645 0.550291 2.999739 1.008390
 0.756614 0.787065 -0.125922 0.712873 0.097494 0.788172 0.779622 0.570599 -3.111069 0.775210
 0.792260 0.796900 -0.294336 0.688265 1.529349 0.808317 0.781600 0.512518 -1.825899 0.805828
 1.160490 0.995305 -0.853175 0.727997 -5.641768 1.066355 0.936864 0.452233 -15.945204 1.131325
 1.218881 1.045371 -0.506494 0.799582 -8.034551 1.116121 0.989480 0.562429 -7.319576 1.184549
 1.123306 1.011920 -0.046511 0.839761 2.828493 1.059319 0.973517 0.667350 12.210773 1.102644
 0.961970 0.913546 -0.113043 0.791742 -1.966454 0.938834 0.890877 0.637186 -2.809060 0.958525
 0.643322 0.714987 -0.202128 0.650220 4.629570 0.705552 0.712668 0.494895 5.747355 0.674656
 1.405670 1.194581 -0.035572 0.988131 0.140122 1.269161 1.141766 0.834646 -8.058185 1.356105
 0.831156 0.838513 0.114260 0.762317 -1.865128 0.845294 0.827960 0.637080 -2.210331 0.841243
 1.017662 0.939157 -0.331521 0.762458 2.534194 0.979067 0.903304 0.559460 10.453074 1.009068
 0.739648 0.819761 0.289130 0.807275 21.127445 0.802444 0.825784 0.727791 29.950211 0.768190
 0.832084 0.852665 -0.051918 0.774679 15.715733 0.857278 0.842614 0.641799 17.615177 0.847406
 1.143600 0.980871 -0.867296 0.722345 -10.869781 1.049768 0.925253 0.449585 -17.882086 1.115460
 1.004159 0.913228 -0.431430 0.721492 9.068842 0.958439 0.874108 0.507187 0.921549 0.994301
 1.097122 1.001786 -0.005397 0.859397 -8.260118 1.041157 0.970650 0.711729 -11.323795 1.079402
 0.746427 0.827102 0.196860 0.815499 13.711690 0.808719 0.833876 0.729483 28.692114 0.774307
 1.173938 1.052313 -0.293361 0.893044 -32.694473 1.097508 1.017944 0.718978 -22.044065 1.147060
 0.928660 0.924599 0.324530 0.863223 9.236489 0.933153 0.914528 0.775164 6.876381 0.933968
 1.314141 1.147476 -0.113095 0.985435 -40.990669 1.203755 1.108273 0.840795 -44.861794 1.272287
 1.041902 0.914598 -0.633916 0.675007 2.084980 0.973709 0.864782 0.413751 4.072634 1.024619
 0.911377 0.915468 -0.070187 0.834881 -2.249955 0.922988 0.903510 0.701909 5.600832 0.918687
 0.873868 0.881911 -0.271149 0.787526 -1.693219 0.890547 0.868173 0.633718 -5.634283 0.884332
 1.029323 0.884455 -0.891801 0.619379 -0.708878 0.951714 0.827393 0.343928 0.369177 1.008202
 1.145448 0.956659 -0.624811 0.689753 -9.606260 1.034869 0.895109 0.444888 -10.672828 1.110063
 1.132314 0.974762 -0.195185 0.761520 -0.589880 1.038687 0.924508 0.574076 -8.481567 1.102110
 0.844359 0.867757 0.010551 0.789657 3.228621 0.871270 0.857685 0.652076 20.621159 0.859409
 0.943561 0.904422 -0.255355 0.773003 3.090124 0.929299 0.879248 0.605760 4.435105 0.941988
 1.068330 0.975923 0.067163 0.828509 -0.896439 1.016515 0.943886 0.681570 -15.171203 1.054387
 1.315606 1.093921 -0.182508 0.861946 -12.878365 1.174708 1.034151 0.689861 -39.853474 1.263361
 0.849773 0.835423 -0.293414 0.701605 -1.413500 0.855148 0.812307 0.516262 19.958239 0.858387
 0.751686 0.833436 0.041196 0.806772 -0.017446 0.815837 0.837777 0.694296 5.015840 0.779558
 0.689198 0.777426 -0.091191 0.731199 2.821924 0.761279 0.778835 0.590062 12.530179 0.721987
 0.971198 0.880802 -0.841819 0.662399 1.052107 0.928848 0.836607 0.412349 5.037668 0.961752
 1.084762 0.961279 -0.600304 0.750801 -5.440139 1.015909 0.914953 0.538794 -5.773674 1.063531
 1.044061 0.962412 -0.154140 0.812524 1.326365 1.000118 0.929822 0.658142 5.914969 1.030997
 0.823112 0.861040 -0.023372 0.801993 7.946128 0.858664 0.855543 0.681818 14.582912 0.840684
 0.705332 0.801015 -0.086775 0.769404 0.618750 0.780555 0.805891 0.637856 11.110822 0.737904
 1.241753 1.073938 -0.075992 0.883688 0.911930 1.137134 1.027123 0.732972 -2.302076 1.205330
 0.905898 0.928199 0.143502 0.878374 -6.329699 0.927918 0.922729 0.780118 -9.527804 0.915912
 0.910319 0.868357 -0.396865 0.714944 1.195433 0.896903 0.839295 0.522562 15.152630 0.910999
 0.726362 0.804000 -0.063789 0.780944 1.975316 0.787438 0.808612 0.681687 3.958886 0.753046
 0.719018 0.789195 -0.241067 0.745025 0.193203 0.776869 0.789668 0.619326 4.583283 0.745174
 0.882091 0.829964 -0.793635 0.628002 -0.166384 0.867017 0.791783 0.374850 7.806961 0.884047
 0.976549 0.897131 -0.493502 0.702395 -1.649132 0.940101 0.857242 0.482694 -0.081802 0.968888
 0.930875 0.890888 -0.042152 0.752864 6.407411 0.918084 0.863746 0.590624 12.532892 0.931815
 0.806788 0.833585 -0.014242 0.758274 -1.546659 0.836758 0.823494 0.631453 7.175499 0.823069
 0.591942 0.720334 -0.169917 0.715405 3.324976 0.689638 0.732343 0.608893 10.624129 0.633724
 1.355751 1.148527 -0.077055 0.925219 -2.904460 1.225431 1.092383 0.753766 -16.095592 1.309063
 0.783303 0.842116 0.073237 0.813008 1.419045 0.831416 0.842728 0.729667 -16.465319 0.804563
 0.830801 0.829851 -0.361477 0.703249 -8.153154 0.845216 0.809146 0.518808 4.336354 0.842400
 0.686035 0.775488 0.094660 0.739596 1.937453 0.758340 0.778850 0.615050 2.428804 0.719828
 0.676972 0.757422 -0.093208 0.700401 -0.650158 0.745009 0.756483 0.552025 0.570129 0.709499
 0.868870 0.823177 -0.811151 0.634670 3.269585 0.857142 0.787595 0.399073 -0.505665 0.871218
 0.943723 0.882396 -0.553970 0.712471 1.217432 0.917968 0.848337 0.517723 -6.589494 0.939269
 0.950698 0.909305 -0.098893 0.785285 5.013241 0.934479 0.884579 0.641186 18.979673 0.948553
 0.817491 0.849493 -0.110571 0.781723 -4.042499 0.850241 0.841693 0.659820 10.015726 0.834962
 0.674827 0.761715 -0.036071 0.713374 3.474846 0.746185 0.763240 0.565881 7.779607 0.707945
 1.200525 1.069660 -0.094157 0.904723 -0.359946 1.121370 1.029614 0.771246 -11.345791 1.173076
 0.857332 0.879285 0.209323 0.820857 -5.990938 0.880075 0.872876 0.706692 -7.844073 0.869574
 0.850433 0.836652 -0.439357 0.708012 -1.336705 0.855617 0.814080 0.533887 -1.118263 0.857560
 -0.912884 -1.095850 -3.713343 -1.440812 -9.216106 -1.011832 -1.166535 -1.830031 -13.407690 -0.938952
 -2.540438 3.999169
 -1.489438 2.139897
 -0.413107 -1.264510
 0.934287 2.524179
 23.441298 -23.410725
 -2.681394 1.907440
 0.245257 3.253331
 -1.898418 -1.225585
 19.835936 -19.805395
 -1.325538 4.450000
 -7.819426 -0.393913
 0.751979 0.807357 0.221336 0.736601 5.414875 0.803442 0.801164 0.589525 5.343236 0.778114
 0.787415 0.816968 -0.023323 0.715484 2.908465 0.822723 0.803409 0.542475 -6.132838 0.807693
 1.143938 0.977914 -1.053897 0.715798 -1.219845 1.048757 0.919660 0.456401 -13.514071 1.113711
 1.168136 1.006917 -0.742093 0.775802 3.741690 1.072937 0.953705 0.561681 2.469841 1.136545
 1.073919 0.973054 -0.268499 0.812470 2.811171 1.016787 0.936959 0.658139 10.236667 1.055652
 1.011938 0.959332 -0.072872 0.830862 1.537801 0.987449 0.933734 0.678664 -4.799181 1.006995
 0.650987 0.735375 0.059603 0.668189 3.884140 0.724540 0.732147 0.508353 16.273764 0.686243
 1.275293 1.113189 -0.143255 0.939761 -0.152848 1.172477 1.069988 0.805058 -7.997753 1.238583
 0.924286 0.914167 0.125637 0.829084 -4.670825 0.926593 0.899314 0.707468 -8.892898 0.928171
 1.059394 0.951937 -0.580925 0.760492 0.260402 1.000586 0.910521 0.562879 -1.546349 1.041815
 0.785676 0.848291 0.128793 0.796143 5.516701 0.839889 0.846116 0.668657 13.935015 0.811717
 0.870923 0.889827 -0.151521 0.797903 -3.106711 0.895968 0.877436 0.640266 -13.125664 0.885654
 1.065951 0.913599 -0.916381 0.643589 1.947823 0.983016 0.854830 0.366792 -3.318468 1.042078
 1.131925 0.961205 -0.638284 0.707816 -3.032226 1.033037 0.903367 0.469560 -0.836551 1.100405
 1.065657 0.954281 -0.157124 0.776511 4.389395 1.002687 0.914191 0.605096 14.038553 1.046157
 1.061492 0.978454 -0.173885 0.832422 -0.222389 1.015867 0.946696 0.679987 -10.743278 1.047854
 0.651786 0.766046 0.076437 0.732129 7.889174 0.743307 0.771673 0.592738 25.887321 0.693148
 1.256814 1.094904 -0.127956 0.916210 2.625705 1.155102 1.050541 0.776371 1.142547 1.221040
 0.925853 0.924776 0.178247 0.844737 -9.570023 0.934257 0.911950 0.722461 -12.014897 0.932387
 1.037870 0.928426 -0.485649 0.729131 -5.431960 0.978568 0.885526 0.520797 -5.789102 1.021042
 0.725571 0.792186 0.175416 0.734916 2.484096 0.783347 0.789777 0.596198 15.654745 0.753903
 0.803488 0.829167 -0.088436 0.732007 -0.240448 0.834691 0.816640 0.562490 2.493241 0.821658
 1.111265 0.960345 -0.966106 0.704142 -3.528092 1.027149 0.904702 0.440838 0.917105 1.085835
 1.146077 0.993936 -0.696498 0.765031 -0.723537 1.057597 0.941959 0.546630 -0.680199 1.117859
 1.106387 0.996673 -0.244945 0.830138 4.778021 1.042747 0.959033 0.670986 10.843424 1.086199
 0.893964 0.885716 -0.001683 0.785247 0.577533 0.899696 0.869075 0.640642 -1.789237 0.901112
 0.738123 0.796616 -0.036509 0.724527 5.612366 0.791266 0.790993 0.568979 7.450177 0.764425
 1.181457 1.051704 -0.012019 0.892161 1.830916 1.102438 1.013544 0.757373 1.751313 1.154726
 0.946188 0.932027 0.108075 0.848108 -0.603669 0.944795 0.917841 0.727931 -1.277116 0.949135
 1.020392 0.931122 -0.462331 0.748450 0.932777 0.974559 0.892662 0.550324 2.996562 1.008407
 0.756619 0.787070 -0.125992 0.712881 0.097074 0.788176 0.779627 0.570614 -3.109241 0.775215
 0.792264 0.796904 -0.294402 0.688273 1.528934 0.808321 0.781604 0.512531 -1.823440 0.805832
 1.160500 0.995314 -0.853241 0.728010 -5.642711 1.066364 0.936874 0.452253 -15.945133 1.131334
 1.218889 1.045379 -0.506542 0.799593 -8.035528 1.116128 0.989488 0.562446 -7.320623 1.184556
 1.123311 1.011925 -0.046540 0.839768 2.827842 1.059324 0.973522 0.667361 12.210462 1.102649
 0.961975 0.913551 -0.113096 0.791750 -1.966853 0.938839 0.890882 0.637199 -2.808115 0.958530
 0.643332 0.714997 -0.202218 0.650233 4.628760 0.705561 0.712678 0.494917 5.747664 0.674665
 1.405669 1.194580 -0.035575 0.988131 0.140014 1.269160 1.141765 0.834646 -8.056324 1.356103
 0.831170 0.838526 0.114172 0.762335 -1.866243 0.845307 0.827973 0.637107 -2.212610 0.841256
 1.017669 0.939163 -0.331572 0.762467 2.533669 0.979074 0.903310 0.559474 10.453609 1.009074
 0.739656 0.819768 0.289080 0.807285 21.127056 0.802452 0.825792 0.727805 29.949688 0.768198
 0.832091 0.852671 -0.051968 0.774687 15.715305 0.857284 0.842620 0.641812 17.615690 0.847412
 1.143604 0.980875 -0.867349 0.722352 -10.870402 1.049772 0.925258 0.449598 -17.879841 1.115463
 1.004159 0.913229 -0.431461 0.721495 9.068315 0.958439 0.874109 0.507194 0.923677 0.994301
 1.097124 1.001789 -0.005426 0.859401 -8.260453 1.041160 0.970653 0.711736 -11.322665 1.079404
 0.746439 0.827112 0.196793 0.815513 13.711235 0.808729 0.833887 0.729503 28.690920 0.774318
 1.173949 1.052324 -0.293433 0.893058 -32.694954 1.097518 1.017954 0.718999 -22.044395 1.147070
 0.928663 0.924602 0.324505 0.863227 9.236259 0.933156 0.914531 0.775170 6.877112 0.933971
 1.314148 1.147482 -0.113144 0.985444 -40.990829 1.203761 1.108279 0.840809 -44.860794 1.272294
 1.041903 0.914600 -0.633957 0.675011 2.084179 0.973711 0.864784 0.413760 4.074008 1.024621
 0.911383 0.915473 -0.070227 0.834888 -2.250443 0.922992 0.903515 0.701920 5.601341 0.918691
 0.873874 0.881917 -0.271199 0.787534 -1.693828 0.890553 0.868179 0.633732 -5.633681 0.884338
 1.029327 0.884460 -0.891871 0.619387 -0.709455 0.951718 0.827398 0.343942 0.372025 1.008206
 1.145454 0.956665 -0.624882 0.689762 -9.606856 1.034874 0.895115 0.444904 -10.671354 1.110069
 1.132325 0.974772 -0.195264 0.761534 -0.590696 1.038697 0.924519 0.574097 -8.482882 1.102120
 0.844358 0.867757 0.010536 0.789657 3.228406 0.871270 0.857685 0.652079 20.622608 0.859408
 0.943578 0.904436 -0.255451 0.773022 3.089034 0.929314 0.879263 0.605789 4.432463 0.942003
 1.068326 0.975919 0.067169 0.828505 -0.896464 1.016512 0.943883 0.681567 -15.168580 1.054383
 1.315624 1.093937 -0.182619 0.861966 -12.879385 1.174724 1.034167 0.689890 -39.857033 1.263378
 0.849769 0.835422 -0.293440 0.701605 -1.413609 0.855146 0.812306 0.516264 19.962349 0.858384
 0.751678 0.833429 0.041200 0.806765 -0.017178 0.815831 0.837771 0.694289 5.021325 0.779551
 0.689191 0.777421 -0.091194 0.731194 2.822148 0.761273 0.778830 0.590058 12.536085 0.721980
 0.971207 0.880811 -0.841893 0.662412 1.051177 0.928857 0.836617 0.412370 5.038099 0.961760
 1.084775 0.961290 -0.600382 0.750816 -5.441169 1.015920 0.914965 0.538818 -5.775202 1.063542
 1.044068 0.962418 -0.154190 0.812533 1.325675 1.000124 0.929829 0.658157 5.914166 1.031004
 0.823118 0.861046 -0.023423 0.802001 7.945508 0.858669 0.855549 0.681832 14.583265 0.840689
 0.705321 0.801007 -0.086762 0.769395 0.619234 0.780546 0.805883 0.637846 11.117374 0.737895
 1.241766 1.073949 -0.076064 0.883702 0.910742 1.137145 1.027135 0.732993 -2.306641 1.205342
 0.905892 0.928194 0.143510 0.878369 -6.329656 0.927913 0.922724 0.780112 -9.524231 0.915906
 0.910323 0.868361 -0.396910 0.714951 1.194888 0.896907 0.839299 0.522574 15.154244 0.911003
 0.726367 0.804005 -0.063828 0.780950 1.975131 0.787443 0.808618 0.681697 3.960189 0.753051
 0.719024 0.789201 -0.241110 0.745032 0.193018 0.776874 0.789673 0.619338 4.585021 0.745179
 0.882096 0.829969 -0.793697 0.628011 -0.167218 0.867022 0.791789 0.374866 7.808240 0.884052
 0.976556 0.897137 -0.493566 0.702404 -1.649926 0.940107 0.857249 0.482711 -0.081127 0.968894
 0.930878 0.890891 -0.042192 0.752870 6.406735 0.918087 0.863750 0.590635 12.532841 0.931819
 0.806796 0.833592 -0.014294 0.758282 -1.547213 0.836765 0.823501 0.631467 7.175388 0.823075
 0.591942 0.720334 -0.169929 0.715405 3.324808 0.689638 0.732343 0.608894 10.625459 0.633724
 1.355750 1.148528 -0.077082 0.925222 -2.904812 1.225431 1.092384 0.753774 -16.091789 1.309062
 0.783305 0.842117 0.073225 0.813009 1.418838 0.831418 0.842729 0.729670 -16.464815 0.804565
 0.830802 0.829852 -0.361510 0.703252 -8.153446 0.845217 0.809147 0.518814 4.338321 0.842401
 0.686040 0.775492 0.094614 0.739603 1.936282 0.758345 0.778855 0.615062 2.427068 0.719833
 0.676976 0.757426 -0.093254 0.700407 -0.651332 0.745013 0.756487 0.552036 0.569077 0.709503
 0.868872 0.823180 -0.811205 0.634676 3.269488 0.857144 0.787598 0.399085 -0.500805 0.871220
 0.943727 0.882400 -0.554023 0.712478 1.217414 0.917973 0.848342 0.517736 -6.585968 0.939273
 0.950709 0.909314 -0.098958 0.785297 5.013112 0.934489 0.884589 0.641205 18.980944 0.948562
 0.817505 0.849505 -0.110647 0.781738 -4.043415 0.850253 0.841705 0.659843 10.013198 0.834976
 0.674836 0.761724 -0.036139 0.713385 3.473596 0.746193 0.763248 0.565899 7.777780 0.707954
 1.200533 1.069667 -0.094204 0.904732 -0.359990 1.121377 1.029621 0.771259 -11.345081 1.173083
 0.857336 0.879289 0.209285 0.820862 -5.991541 0.880079 0.872880 0.706700 -7.844271 0.869577
 0.850434 0.836653 -0.439403 0.708017 -1.336609 0.855618 0.814082 0.533896 -1.113464 0.857561
 -0.912876 -1.095842 -3.713432 -1.440800 -9.217098 -1.011825 -1.166527 -1.830009 -13.405102 -0.938945
 -2.550886 4.009632
 -1.499879 2.150354
 -0.413864 -1.263752
 0.923880 2.534601
 23.441086 -23.410511
 -2.691839 1.917901
 0.234820 3.263784
 -1.908683 -1.215304
 19.839350 -19.808792
 -1.335985 4.460463
 -7.829880 -0.383442
