# Supplementary material for: AMS 3.0: prediction of post-translational modifications
Source: BMC Bioinformatics. 2010 Apr 28;11:210. doi: 10.1186/1471-2105-11-210 (PMC2874555; doi:10.1186/1471-2105-11-210)
Supplement: Additional file 2 — PTM predictor software with training data. PTM_Archive.tar.gz includes the predictor software binaries together with all trained ANNs in tar.gz compressed form. [file 1471-2105-11-210-S2.GZ › PTM_Archive/allempty/P/Pnet12.dat]

 2
 90 12 2
 -10.388640 -0.051839 -0.081245 17.062510 -8.304782 -4.853540 -3.284356 -5.678833 10.553055 -1.709807 -2.347865 -3.136112
 -6.257738 -0.260755 -5.543499 -0.087807 -4.841763 -0.603951 -2.161625 -4.482992 9.129539 -0.314910 -36.761879 -1.240950
 0.361012 -1.097119 -4.216129 -17.468746 -0.334967 -5.655703 2.119708 -4.739334 5.237943 -1.060336 -6.781730 2.393557
 -2.624436 -0.720336 -13.147048 7.461339 3.134966 -4.635808 6.172929 -1.007434 6.629630 -1.052536 -6.446502 0.585636
 1.234739 -0.374968 -4.455734 19.258863 1.265445 -3.182736 3.452521 -0.838718 -3.331776 -3.184419 -2.239038 -3.779228
 -1.574340 -0.364272 12.828121 8.369691 -1.951857 7.661987 -23.593994 7.844478 11.482519 2.603313 4.617788 -3.145216
 2.010952 -0.371551 -10.022511 -6.119661 -6.902119 5.542811 13.742982 -11.522610 2.133393 0.221211 28.891989 -2.659414
 -14.135773 0.010891 13.429796 -13.049350 -2.057676 -9.227087 -23.477985 -5.227170 8.501106 -4.441303 -5.675848 -2.363124
 4.942822 -0.285052 12.580910 -14.419067 4.179495 21.491858 2.561453 14.607910 13.283676 7.866915 -12.657218 0.943761
 9.933414 -0.654519 10.839005 -5.751330 -0.839926 4.330409 3.809741 -4.066241 1.760965 1.354755 4.416427 4.699152
 -5.733197 0.450248 -17.355696 12.745046 -14.930189 -6.326447 -0.156594 -12.234552 10.076374 -1.412444 32.502518 -5.474495
 7.014897 0.066844 -2.449310 -10.251376 -7.514390 6.339243 -14.274533 -1.179676 -4.638485 5.491340 -28.134390 0.441839
 5.721671 -1.318868 0.114289 1.715503 1.151356 3.284465 1.295314 5.357005 10.516995 -0.651165 2.646387 1.338636
 -0.402729 -1.128442 -1.723740 -14.209629 -1.374803 3.537735 14.062869 3.196536 -8.345577 -3.032850 2.513930 0.458972
 -6.142122 -0.543589 -7.065109 25.952585 -0.566433 -5.334253 18.497759 0.698332 -5.504339 -5.421210 8.144371 -2.657329
 -9.348463 -0.220635 7.168684 16.277550 7.682425 -10.459237 -2.974473 14.620933 0.716516 -5.387960 -12.796192 -7.553821
 4.211063 0.372916 -22.104452 -9.596895 -13.727487 2.613148 4.710069 -19.778143 11.955925 1.253763 36.005604 -4.457992
 4.138266 -0.397899 -14.881846 -16.978752 5.125018 4.154249 -17.901434 -5.838609 5.174092 -0.661717 15.587476 0.034908
 -10.268353 0.185342 2.926808 -0.775986 7.000412 0.101930 -10.281284 9.752778 -25.514153 -2.661097 -28.531582 -0.823216
 17.461975 -0.885447 12.133240 1.762025 4.318193 11.813046 -4.476843 8.988014 -0.537173 4.040551 12.012425 2.913823
 -2.130332 -0.029820 -11.718264 11.467734 -10.562236 -2.843952 17.064884 -6.125942 -1.712199 -3.614764 28.460516 -0.750362
 0.960188 -0.352473 0.119041 -7.617001 -3.879898 1.583076 4.365468 4.172265 -5.999179 0.061627 -15.219371 3.019548
 -2.297427 -1.181468 5.175289 0.504532 -2.394805 -3.819366 6.268639 -5.044083 -14.913482 -1.850837 -8.771086 -1.630388
 -5.901621 -0.892384 10.867724 -15.017890 4.971459 -10.591907 11.525412 -0.213385 -10.693361 -4.463410 4.692395 -3.390805
 -1.738437 -0.330799 6.035005 4.877123 7.403954 -0.934251 9.025077 -2.297455 11.800304 -0.844206 13.946007 -0.676873
 10.007787 -0.246935 -3.970315 8.245009 8.382637 3.376505 -9.523582 4.681647 15.329218 0.126050 -5.443125 2.524822
 2.183820 -0.194966 -13.044074 -22.304214 -3.363586 4.457581 1.621711 -10.014614 15.021325 1.306537 14.635580 4.801776
 4.296233 0.158948 -23.199102 -26.414120 5.595335 0.304560 -19.018057 -10.760888 6.546843 1.197951 11.311741 0.896163
 10.172742 -0.212376 7.161054 4.910850 12.390369 5.015754 10.198592 11.293180 10.380549 1.788933 -0.797958 4.354212
 5.666773 -0.599104 -13.214233 3.307714 3.961428 10.906012 -3.726251 -6.023216 19.546228 3.081379 -1.351945 0.481214
 2.617568 0.021974 4.035554 -3.604210 -3.239521 -10.736780 3.388990 0.724014 9.256120 -0.889026 -8.370850 3.125831
 3.160643 -0.226909 6.767409 9.468949 0.019856 -8.677044 -7.191518 4.071040 8.642005 -0.264261 -6.257334 3.591037
 2.067199 -1.268353 -5.002798 -0.609776 -0.923558 -1.214433 -22.898212 -2.023985 1.779615 -0.857751 -34.147984 -3.720825
 -0.884631 -0.913909 2.006157 5.361466 -3.371130 3.986996 -4.710901 4.367830 -31.412361 0.130423 -3.132470 -3.403168
 -1.006745 -0.372789 -5.653566 7.448877 0.687781 -5.889609 -2.305817 5.567997 7.406082 -2.728756 22.190575 -4.829860
 6.270734 -0.156570 -7.090426 11.008023 0.333633 -6.198857 -5.733859 9.682207 -0.639195 -1.329205 -3.778143 -7.246920
 3.675462 -0.132117 -4.228383 -2.299052 -5.719791 -9.062253 9.007273 -6.887527 6.854405 -1.818141 -8.676600 4.305270
 2.630035 -0.363093 4.995793 3.462419 16.550241 -8.973294 -14.440738 2.071997 5.841248 -2.513102 -14.169474 -3.421324
 6.092341 0.181561 8.620030 -2.192869 -1.494058 -4.939752 3.270907 6.483924 -16.045904 2.230606 7.493282 2.200011
 -1.463944 -0.749369 -12.443717 17.501917 -4.842766 0.818579 -28.399155 -3.413761 22.491096 -1.103227 9.704770 -2.394394
 1.175392 0.311862 -2.829732 41.297943 -5.494438 -2.922071 26.254940 -3.071936 25.162327 -2.329132 23.093327 -3.108306
 2.437541 -0.145350 -1.954688 31.446712 -2.506961 0.936463 14.430374 -1.473102 12.993552 -0.821477 16.773668 -2.248889
 3.651725 -1.207049 0.214181 -29.433619 3.683287 3.350712 -9.467218 1.792269 -22.609367 1.470038 -13.677801 0.174632
 -0.007272 -0.704811 -3.202886 -11.300454 3.484855 -2.578197 -7.835297 -0.250413 -4.384804 -0.017708 22.555622 0.336250
 2.582616 -0.186219 0.952381 -19.748508 2.410525 2.302398 -4.533803 1.601799 -13.720284 1.318191 -11.380322 0.624926
 2.491940 0.258841 -1.636787 38.468853 -7.857837 -2.438231 35.079517 -3.221300 23.758379 -2.723085 6.554597 -4.064608
 6.710217 -0.406181 5.012230 -34.401886 -2.438066 5.571222 13.224445 2.195898 -24.239260 1.133752 -61.740120 -1.304286
 2.210697 0.230527 -0.467810 18.054705 0.319222 2.702843 3.449550 0.205854 4.454132 0.621587 10.557180 -0.452564
 11.257723 -0.321313 9.570674 -23.919392 3.003900 20.570984 -9.331297 6.813180 -42.906811 5.880201 -79.621857 0.734475
 -4.383892 -0.885610 -5.929127 -55.137783 1.653565 -16.295887 0.780189 -2.739152 -3.977906 -3.220798 23.058212 0.254871
 7.977911 -0.600508 8.837841 10.188304 -8.223604 7.242011 -8.200988 -1.850748 21.750458 1.208187 -4.348108 -2.210250
 6.718981 -0.785949 10.553241 -5.243276 -5.882246 3.662139 0.690227 1.416027 20.994091 -0.300304 -15.312646 -1.939276
 -3.907623 -0.994321 3.089191 -5.894615 -0.849854 -3.494434 16.134144 0.624268 10.988389 -2.703288 6.848663 -2.758238
 1.634308 -0.577159 -8.815842 17.531019 1.514022 6.888477 2.840882 0.380045 8.660325 1.447135 -35.017605 -0.929202
 -8.505468 -0.126575 3.428469 7.973485 2.610120 1.211724 -8.549379 1.248213 -22.658075 0.181778 -16.899431 2.516235
 2.010215 -0.136073 11.588583 13.551759 -6.655309 -0.595236 12.991426 -9.818524 -12.772682 1.968997 32.335732 -0.268352
 -2.959162 -0.959759 13.997010 10.547984 -1.776988 -1.686993 -4.403504 1.180594 -5.520183 -4.170616 25.413874 -3.840287
 -2.002626 0.329105 10.250444 -4.106871 2.237587 -4.682772 -2.638645 -7.606349 7.075203 -1.466569 -24.807922 0.700882
 -0.438476 -0.632140 8.029427 6.933079 -11.774992 -0.739966 -7.830702 -4.619009 -15.296974 -1.534043 -74.253899 1.317133
 2.034177 -0.473450 13.511966 6.998590 4.315018 1.021807 12.757835 -0.709957 -44.154194 -2.133106 32.381405 -6.585957
 -1.459687 0.088862 2.653367 1.035969 7.215991 -0.345387 1.149388 5.365181 -2.109668 1.201093 -1.585085 1.105872
 -7.210389 -0.133082 -8.639019 23.514679 0.085833 -5.881307 5.440424 -3.394485 -2.779175 -2.109068 20.730747 -1.592762
 7.174594 -1.368437 -6.474604 -4.337417 1.640727 3.845613 -5.499700 -4.447033 4.381409 1.886461 2.240445 1.922798
 9.997703 -1.144106 -10.841294 -20.550097 3.753718 3.934040 -2.342522 -3.677054 -7.732563 2.966571 0.877797 4.175223
 12.406028 -0.559558 -11.415333 1.434430 0.400440 9.567211 -9.834167 -7.106178 12.584942 4.517402 22.119209 5.368125
 -15.455037 0.030810 1.147483 1.858122 -3.401971 -1.818970 24.248470 3.872581 10.369618 -0.085701 9.949825 2.488091
 -2.525512 -0.170277 -11.433593 -21.179655 -4.040465 2.086914 15.089139 -7.702717 4.235130 1.089562 13.896052 -1.220032
 1.226358 -0.232773 -1.405216 2.004168 1.049610 -7.770719 3.821719 -0.763925 -3.906547 -1.308900 -17.233053 -1.742260
 4.575772 -0.169954 1.618842 20.927359 12.377541 18.364723 2.181830 -2.229723 -2.641540 8.698630 -22.205570 10.394417
 4.479675 -0.751806 -2.561574 23.657900 -8.590739 13.034464 2.996683 -8.538710 6.477862 1.187670 11.049979 -3.860528
 3.832821 -0.060582 2.606104 -4.391655 -5.782073 -0.416290 4.349760 8.614230 13.455799 2.716388 6.844357 -2.799944
 5.258086 -0.366882 0.497443 -12.919236 2.413096 2.168554 5.618782 7.861171 0.830726 2.980244 16.849463 -2.074823
 -4.812943 -1.079967 6.131102 -1.371549 1.572232 -2.246862 11.719883 4.750809 3.916509 -3.036875 25.378426 -0.334807
 -6.819780 -0.703515 8.250523 -11.096199 -0.509160 2.671061 -8.493729 3.366207 -1.788628 -2.504020 -1.160471 0.028557
 -4.402861 -0.041857 1.203607 -12.929471 -4.330127 3.455395 3.144845 -6.088995 14.782495 -2.705596 31.811052 -0.312416
 -8.785195 0.084257 -0.568289 5.418160 -14.803946 -3.073275 9.980898 -3.185439 5.120866 1.075727 -10.025857 1.262576
 0.619115 -0.003901 4.667979 -7.278408 -6.585361 -3.904537 13.483940 7.781232 -10.419622 -0.664714 29.290710 -5.360857
 9.233802 -0.349885 -7.030623 6.289562 -0.439844 4.397639 -10.147106 -3.879975 -5.483036 3.787247 -12.930847 7.954393
 -14.047121 0.503201 3.641830 1.529760 0.957797 2.869482 -7.776937 10.652840 1.712212 -1.203745 -25.565258 -2.736075
 6.552643 -0.782917 2.497162 16.613892 -1.425253 2.085632 -9.375654 4.170700 -17.217972 -0.818774 4.684033 0.825365
 -0.833529 -0.141821 -6.927587 10.017322 9.244169 3.702315 5.673853 2.818921 -10.392222 -0.304297 8.862604 -2.846431
 -3.886906 -0.386769 -10.075082 10.850589 2.312984 1.349375 6.813245 1.628570 -30.618795 -1.407791 -1.096197 -3.034620
 0.161820 -1.091221 -1.734017 -1.985241 -9.065509 -2.063200 4.832949 -7.310367 3.054268 -2.070520 4.867982 -2.607247
 5.726614 -0.743137 -2.707372 -5.856512 -0.080523 1.531272 2.197205 -4.912932 -5.692406 -0.356149 -8.639410 -0.519296
 -6.527907 -0.144400 7.227343 25.598640 -6.012861 -6.469510 3.441712 -4.408386 -3.219594 -1.307494 15.426462 0.249735
 1.682385 -0.231228 -25.879412 -0.775380 -2.454323 3.516430 -21.741383 -14.657908 -21.545956 1.842335 24.879230 -3.482818
 -8.314669 -0.264494 1.757291 15.868074 1.068448 -3.422365 10.343644 -0.185353 13.652558 -0.883713 -0.606122 -3.979018
 2.045433 -0.090570 -7.571435 1.548065 16.825867 0.880990 -16.718166 -5.224455 13.547622 3.757423 -21.073853 6.987695
 4.245151 -0.103027 -3.992042 -12.524094 -2.086628 11.293145 -4.284988 -5.662474 2.163164 4.231019 -18.809412 -6.267375
 11.815048 -0.674763 0.166121 -6.862181 0.885950 4.090315 -6.135517 -2.688884 -4.540783 2.072798 6.023502 2.820863
 1.834865 -4.138335 -3.935561 -30.547554 -0.336170 -1.499263 -3.409446 -1.943929 -21.785721 -2.163466 -10.847240 -3.682931
 -16.462284 16.482815
 0.062760 1.574630
 -20.999784 21.015478
 25.108635 -25.113516
 -11.951274 11.961934
 -9.433511 9.459643
 13.177028 -13.178511
 -18.617424 18.595394
 15.588943 -15.591415
 -1.127288 1.105042
 19.420118 -19.415060
 -9.150362 9.141583
 3.023693 -3.107221
 -10.388305 -0.051831 -0.081138 17.062267 -8.304298 -4.853282 -3.284341 -5.678429 10.552659 -1.709720 -2.348657 -3.136024
 -6.257202 -0.260746 -5.543380 -0.088052 -4.841160 -0.603583 -2.161569 -4.482475 9.129132 -0.314808 -36.762924 -1.240860
 0.362442 -1.097098 -4.215871 -17.469542 -0.333525 -5.654633 2.119801 -4.738015 5.237481 -1.060136 -6.784272 2.393896
 -2.623094 -0.720317 -13.146804 7.460623 3.136364 -4.634812 6.172999 -1.006212 6.629243 -1.052347 -6.448807 0.585957
 1.235608 -0.374954 -4.455537 19.258280 1.266558 -3.182043 3.452565 -0.837810 -3.332042 -3.184279 -2.240682 -3.778945
 -1.573044 -0.364255 12.828243 8.369060 -1.950900 7.662916 -23.594048 7.845452 11.482112 2.603463 4.615787 -3.144995
 2.010867 -0.371545 -10.022339 -6.119887 -6.901509 5.542853 13.743045 -11.522274 2.132934 0.221302 28.891483 -2.659275
 -14.135177 0.010898 13.429850 -13.049663 -2.057256 -9.226645 -23.477972 -5.226710 8.500962 -4.441242 -5.676824 -2.363009
 4.943299 -0.285041 12.581107 -14.419289 4.180566 21.492182 2.561498 14.608504 13.283307 7.867058 -12.658165 0.943930
 9.934397 -0.654505 10.839167 -5.751764 -0.839088 4.331119 3.809845 -4.065386 1.760626 1.354879 4.414701 4.699324
 -5.731689 0.450262 -17.355612 12.744925 -14.929387 -6.325580 -0.156574 -12.233696 10.076150 -1.412321 32.500759 -5.474482
 7.016354 0.066859 -2.449193 -10.251500 -7.513489 6.340093 -14.274500 -1.178778 -4.638805 5.491479 -28.136169 0.441870
 5.722428 -1.318852 0.114498 1.714587 1.152449 3.285222 1.295428 5.357990 10.516505 -0.651013 2.644351 1.339022
 -0.402157 -1.128428 -1.723564 -14.210548 -1.373887 3.538388 14.062963 3.197371 -8.345994 -3.032721 2.512160 0.459350
 -6.141902 -0.543580 -7.064994 25.951723 -0.565821 -5.333832 18.497833 0.698884 -5.504586 -5.421133 8.143092 -2.656971
 -9.347425 -0.220622 7.168772 16.276920 7.683194 -10.458426 -2.974339 14.621763 0.716266 -5.387858 -12.798144 -7.553583
 4.212693 0.372934 -22.104324 -9.597245 -13.726398 2.614140 4.710036 -19.777098 11.955608 1.253918 36.003483 -4.457851
 4.138409 -0.397894 -14.881783 -16.979439 5.125343 4.154531 -17.901363 -5.838213 5.174052 -0.661677 15.586523 0.035145
 -10.267260 0.185354 2.926898 -0.776279 7.001229 0.102621 -10.281245 9.753513 -25.514414 -2.660982 -28.533180 -0.823084
 17.462555 -0.885431 12.133451 1.761098 4.319251 11.813730 -4.476817 8.988919 -0.537724 4.040698 12.010681 2.914237
 -2.129964 -0.029810 -11.718110 11.466948 -10.561549 -2.843448 17.064888 -6.125275 -1.712370 -3.614684 28.459232 -0.750040
 0.960814 -0.352460 0.119205 -7.617756 -3.879079 1.583706 4.365475 4.173060 -5.999407 0.061732 -15.220921 3.019851
 -2.296269 -1.181450 5.175535 0.504087 -2.393523 -3.818555 6.268721 -5.043017 -14.914028 -1.850650 -8.773095 -1.630169
 -5.900662 -0.892370 10.867952 -15.018055 4.972562 -10.591305 11.525499 -0.212542 -10.693849 -4.463247 4.690853 -3.390682
 -1.737838 -0.330789 6.035195 4.877004 7.404821 -0.933860 9.025138 -2.296849 11.799961 -0.844085 13.944985 -0.676771
 10.008109 -0.246927 -3.970164 8.244434 8.383190 3.376939 -9.523556 4.682261 15.328930 0.126121 -5.444219 2.525062
 2.184464 -0.194951 -13.043857 -22.305075 -3.362433 4.458267 1.621657 -10.013721 15.021021 1.306676 14.633957 4.802168
 4.296545 0.158951 -23.199039 -26.414232 5.595481 0.304780 -19.017872 -10.760535 6.546614 1.197986 11.311050 0.896175
 10.173307 -0.212362 7.161325 4.910306 12.391638 5.016301 10.198536 11.294003 10.380171 1.789088 -0.799256 4.354540
 5.667907 -0.599089 -13.214101 3.307401 3.962384 10.906745 -3.726217 -6.022411 19.545746 3.081529 -1.353679 0.481354
 2.617882 0.021983 4.035655 -3.604909 -3.238875 -10.736382 3.389004 0.724495 9.255887 -0.888945 -8.371988 3.126141
 3.161093 -0.226898 6.767545 9.468172 0.020666 -8.676537 -7.191479 4.071659 8.641701 -0.264156 -6.258751 3.591384
 2.068437 -1.268336 -5.002551 -0.610092 -0.922214 -1.213613 -22.898090 -2.022873 1.779139 -0.857565 -34.149975 -3.720653
 -0.883491 -0.913895 2.006341 5.361298 -3.370074 3.987708 -4.710784 4.368769 -31.412754 0.130574 -3.134153 -3.403077
 -1.005936 -0.372780 -5.653451 7.448841 0.688426 -5.889126 -2.305758 5.568616 7.405848 -2.728663 22.189480 -4.829838
 6.271160 -0.156563 -7.090423 11.007439 0.333975 -6.198416 -5.733790 9.682629 -0.639379 -1.329155 -3.779236 -7.246722
 3.675474 -0.132110 -4.228233 -2.299639 -5.719208 -9.062058 9.007283 -6.887154 6.854094 -1.818068 -8.677446 4.305566
 2.631815 -0.363076 4.995899 3.462145 16.551123 -8.972194 -14.440758 2.073112 5.841002 -2.512960 -14.171542 -3.421283
 6.092392 0.181565 8.620088 -2.193281 -1.493679 -4.939613 3.270914 6.484170 -16.046024 2.230647 7.492617 2.200226
 -1.463459 -0.749357 -12.443483 17.501642 -4.841815 0.818972 -28.399076 -3.413060 22.490499 -1.103083 9.703594 -2.394220
 1.175744 0.311868 -2.829635 41.297672 -5.494046 -2.921772 26.254957 -3.071537 25.162102 -2.329074 23.092495 -3.108183
 2.438142 -0.145341 -1.954553 31.446354 -2.506335 0.936937 14.430416 -1.472489 12.993265 -0.821387 16.772451 -2.248733
 3.652892 -1.207031 0.214388 -29.434278 3.684471 3.351600 -9.467130 1.793361 -22.609840 1.470208 -13.679946 0.174903
 -0.006290 -0.704796 -3.202706 -11.301037 3.485849 -2.577431 -7.835223 -0.249473 -4.385211 -0.017562 22.553799 0.336481
 2.583235 -0.186210 0.952489 -19.748863 2.411155 2.302869 -4.533757 1.602375 -13.720536 1.318282 -11.381461 0.625073
 2.492265 0.258847 -1.636692 38.468567 -7.857456 -2.437948 35.079525 -3.220921 23.758133 -2.723029 6.553766 -4.064472
 6.710803 -0.406172 5.012334 -34.402267 -2.437433 5.571666 13.224480 2.196445 -24.239559 1.133841 -61.741295 -1.304108
 2.211111 0.230533 -0.467722 18.054487 0.319640 2.703160 3.449583 0.206262 4.453960 0.621647 10.556392 -0.452472
 11.258239 -0.321307 9.570758 -23.919538 3.004401 20.571316 -9.331244 6.813607 -42.906952 5.880266 -79.622696 0.734555
 -4.382787 -0.885591 -5.928937 -55.138622 1.654732 -16.294981 0.780252 -2.738079 -3.978460 -3.220623 23.056032 0.255200
 7.978227 -0.600501 8.837987 10.187938 -8.223226 7.242378 -8.201001 -1.850248 21.750120 1.208254 -4.348949 -2.210133
 6.719519 -0.785938 10.553421 -5.243714 -5.881658 3.662649 0.690218 1.416708 20.993694 -0.300208 -15.313834 -1.939122
 -3.906349 -0.994301 3.089359 -5.895480 -0.848566 -3.493458 16.134293 0.625401 10.987948 -2.703110 6.846143 -2.757879
 1.635501 -0.577142 -8.815726 17.530191 1.515201 6.889386 2.841052 0.381066 8.660069 1.447286 -35.019958 -0.928858
 -8.504756 -0.126563 3.428533 7.972803 2.610879 1.212322 -8.549243 1.248885 -22.658319 0.181879 -16.901093 2.516513
 2.010908 -0.136062 11.588717 13.551414 -6.654771 -0.594702 12.991399 -9.817908 -12.773148 1.969097 32.334560 -0.268239
 -2.958829 -0.959748 13.997175 10.547291 -1.776404 -1.686511 -4.403448 1.181250 -5.520687 -4.170516 25.412596 -3.840040
 -2.002066 0.329111 10.250511 -4.106958 2.238047 -4.682461 -2.638634 -7.605978 7.075020 -1.466505 -24.808743 0.700948
 -0.438605 -0.632131 8.029544 6.932202 -11.774465 -0.739668 -7.830609 -4.618524 -15.297423 -1.533971 -74.254990 1.317493
 2.035093 -0.473436 13.512124 6.998067 4.316041 1.022494 12.757977 -0.709121 -44.154469 -2.132972 32.379723 -6.585722
 -1.457923 0.088882 2.653531 1.035431 7.217142 -0.344223 1.149431 5.366420 -2.110066 1.201265 -1.587483 1.106072
 -7.208720 -0.133061 -8.638828 23.513996 0.087078 -5.880154 5.440494 -3.393224 -2.779600 -2.108888 20.728230 -1.592492
 7.175342 -1.368422 -6.474389 -4.338063 1.641892 3.846215 -5.499588 -4.446179 4.380885 1.886633 2.238665 1.923085
 9.997859 -1.144098 -10.841141 -20.550512 3.754410 3.934260 -2.342441 -3.676606 -7.733024 2.966679 0.876876 4.175416
 12.406035 -0.559552 -11.415237 1.434050 0.400838 9.567344 -9.834096 -7.105905 12.584572 4.517470 22.118622 5.368285
 -15.453692 0.030823 1.147506 1.857865 -3.401344 -1.818159 24.248545 3.873337 10.369429 -0.085604 9.948122 2.488150
 -2.523726 -0.170255 -11.433417 -21.180342 -4.039212 2.088120 15.089203 -7.701452 4.234548 1.089762 13.893472 -1.219765
 1.226684 -0.232770 -1.405190 2.004014 1.049898 -7.770497 3.821752 -0.763667 -3.906468 -1.308869 -17.233629 -1.742234
 4.576920 -0.169940 1.618938 20.927116 12.378265 18.365395 2.181905 -2.228990 -2.642109 8.698771 -22.207090 10.394502
 4.480402 -0.751793 -2.561404 23.657417 -8.589706 13.035013 2.996787 -8.537971 6.477468 1.187818 11.048429 -3.860295
 3.834248 -0.060564 2.606309 -4.391943 -5.781125 -0.415364 4.349717 8.615303 13.455194 2.716555 6.842384 -2.799832
 5.259636 -0.366862 0.497669 -12.919616 2.414209 2.169572 5.618758 7.862365 0.830075 2.980433 16.847233 -2.074672
 -4.812578 -1.079956 6.131306 -1.372210 1.573287 -2.246413 11.720012 4.751545 3.916137 -3.036743 25.377014 -0.334485
 -6.819686 -0.703508 8.250641 -11.096778 -0.508419 2.671324 -8.493592 3.366668 -1.788826 -2.503939 -1.161431 0.028833
 -4.402940 -0.041854 1.203660 -12.929879 -4.329740 3.455503 3.144960 -6.088783 14.782340 -2.705554 31.810524 -0.312231
 -8.784054 0.084270 -0.568200 5.417833 -14.803370 -3.072514 9.980902 -3.184667 5.120514 1.075828 -10.027445 1.262667
 0.620401 -0.003884 4.668183 -7.278538 -6.584417 -3.903726 13.483894 7.782228 -10.420293 -0.664546 29.288948 -5.360781
 9.233909 -0.349880 -7.030572 6.288711 -0.439436 4.397974 -10.146960 -3.879605 -5.482987 3.787275 -12.931840 7.954706
 -14.046131 0.503213 3.641914 1.529646 0.958463 2.870100 -7.776925 10.653517 1.711808 -1.203630 -25.566580 -2.736022
 6.553021 -0.782908 2.497352 16.613590 -1.424381 2.085958 -9.375601 4.171303 -17.218317 -0.818656 4.683026 0.825547
 -0.832732 -0.141806 -6.927485 10.016464 9.245026 3.703025 5.673983 2.819678 -10.392724 -0.304165 8.860855 -2.846087
 -3.885776 -0.386750 -10.074944 10.849713 2.314068 1.350277 6.813360 1.629534 -30.619366 -1.407623 -1.098342 -3.034269
 0.162831 -1.091205 -1.733745 -1.985718 -9.064204 -2.062429 4.833028 -7.309275 3.053827 -2.070345 4.865993 -2.607004
 5.727251 -0.743127 -2.707174 -5.856832 -0.079615 1.531780 2.197255 -4.912161 -5.692672 -0.356033 -8.640805 -0.519131
 -6.527296 -0.144392 7.227453 25.598478 -6.012260 -6.469088 3.441736 -4.407824 -3.219816 -1.307410 15.425391 0.249807
 1.682661 -0.231222 -25.879375 -0.775938 -2.454063 3.516774 -21.741251 -14.657551 -21.546200 1.842375 24.878357 -3.482626
 -8.313659 -0.264476 1.757388 15.867123 1.069550 -3.421503 10.343783 -0.184455 13.651990 -0.883550 -0.608265 -3.978621
 2.045650 -0.090568 -7.571320 1.548032 16.825993 0.881150 -16.718166 -5.224097 13.547588 3.757441 -21.074265 6.987680
 4.245246 -0.103021 -3.992017 -12.524674 -2.086126 11.293404 -4.284814 -5.662169 2.162818 4.231084 -18.810349 -6.267113
 11.815813 -0.674750 0.166369 -6.862540 0.887088 4.090910 -6.135467 -2.688006 -4.541158 2.072948 6.021979 2.821074
 1.836526 -4.138310 -3.935255 -30.548546 -0.334465 -1.497980 -3.409326 -1.942346 -21.786440 -2.163220 -10.850382 -3.682519
 -16.465279 16.485806
 0.062644 1.574747
 -20.999838 21.015530
 25.108297 -25.113178
 -11.951621 11.962283
 -9.436703 9.462833
 13.172590 -13.174073
 -18.617760 18.595730
 15.588706 -15.591179
 -1.128658 1.106412
 19.417023 -19.411964
 -9.150533 9.141754
 3.019816 -3.103345
