# Supplementary material for: AMS 3.0: prediction of post-translational modifications
Source: BMC Bioinformatics. 2010 Apr 28;11:210. doi: 10.1186/1471-2105-11-210 (PMC2874555; doi:10.1186/1471-2105-11-210)
Supplement: Additional file 2 — PTM predictor software with training data. PTM_Archive.tar.gz includes the predictor software binaries together with all trained ANNs in tar.gz compressed form. [file 1471-2105-11-210-S2.GZ › PTM_Archive/allempty/P/Pnet14.dat]

 2
 90 14 2
 -6.009253 -35.382442 9.779777 -25.654947 -29.380035 69.248337 -41.779682 -34.665665 -6.400722 40.967659 -33.435867 38.314495 -34.407509 -37.056774
 3.313705 -3.413874 49.588715 -33.511639 1.278749 1.689731 -45.205730 -3.442255 -100.038857 26.031857 5.829196 12.651655 43.289700 16.629627
 24.429796 39.257053 26.604773 -34.005135 -20.994917 51.932846 25.921104 -3.837594 22.959332 29.745855 34.662212 -30.337191 -11.133843 50.099155
 -38.718605 -34.672905 36.769646 29.926556 -6.862121 -14.826338 -35.413074 -12.298979 -0.266197 24.716824 -90.794395 15.089483 -17.669559 3.886826
 -19.459538 -91.928993 11.770458 -20.340450 -73.168701 54.775505 3.986805 -36.997375 -56.367687 8.824427 59.367931 20.731241 40.765804 -12.514299
 14.883515 27.355106 4.696541 23.560474 33.450016 4.591844 52.004627 52.894047 34.905849 -12.409028 -6.008336 49.243099 -22.080868 7.206704
 -21.013214 -47.482815 10.289234 20.260624 -36.950096 -4.464881 -17.466040 11.200299 83.058601 -51.665134 9.434963 -24.105362 4.817519 -34.978588
 -24.964754 -14.272055 59.825905 19.440807 21.874918 -4.100914 33.873623 -21.260426 -33.924953 -32.197849 -51.701874 -18.216660 -5.597896 -25.346802
 -77.489876 -1.878397 23.870281 18.800476 27.446875 -45.440838 0.408222 34.829266 -42.789612 14.202443 -22.327105 -7.512814 10.478045 3.260639
 3.184749 12.962360 -38.840450 -7.939157 -26.986721 -5.407192 -21.830767 13.240456 1.038491 45.716938 13.163071 -4.706653 6.773792 -22.538559
 52.180817 12.257067 -37.699585 -54.729309 42.433605 -46.964935 -17.869917 -97.872200 50.589680 10.655360 -49.434944 15.584216 93.046608 -30.862230
 -9.172754 30.620373 -45.379055 1.962287 47.698090 -11.355746 -28.834600 15.076682 -48.997932 46.693779 47.222450 -1.082307 3.247748 -13.420368
 -36.129959 35.597118 41.716747 37.701706 -24.383482 -1.953765 -5.326795 -10.368808 23.137871 -56.579510 54.582855 16.432844 -51.618073 -41.791698
 34.145130 21.885927 -32.217175 -60.530560 55.060421 3.482092 63.476444 -2.304187 23.769184 -10.482645 11.205429 -48.060917 2.470053 37.098930
 100.207649 5.651157 17.468792 -7.081991 65.661140 20.608110 -10.308702 -16.812847 -11.504726 -13.728055 -27.541903 79.078903 -29.226797 -32.016712
 -1.750752 -28.358080 -8.845717 -48.207676 -16.796236 26.379768 41.013706 1.871537 -18.517506 -2.986672 -7.571329 11.148427 35.660923 29.298145
 4.657948 6.363178 28.180103 -22.819721 36.581387 -96.173592 -24.567520 -61.794544 96.942444 56.100567 28.648918 -16.195749 -1.229803 -30.688332
 -21.385855 -6.767678 19.790812 52.549847 30.725201 -10.199650 -15.483988 -13.470953 26.037642 -34.915520 13.597004 -22.380089 11.870568 -12.060927
 32.629089 -8.272954 -44.545467 13.652129 -12.315209 43.560982 74.226547 -27.749468 -75.814613 -13.818817 -49.476177 1.473294 -102.844833 45.299603
 -107.541855 -41.106773 -84.371368 4.018008 10.728727 22.398392 -20.414989 0.448630 31.390909 -23.969315 58.995544 23.358490 38.886402 34.937874
 67.321899 -63.105663 -18.181343 -47.846375 -37.725353 -10.281242 -27.851425 -37.147686 40.335629 -33.111649 -5.718955 5.122518 6.223060 -29.622265
 -81.791855 -23.433002 -10.613611 21.464478 3.019618 48.848415 9.703216 7.592166 -36.976807 -2.903019 -7.146688 -34.840588 7.775528 -0.657149
 45.695770 28.493935 -19.232805 -0.421770 -74.524452 56.916500 -33.937447 25.641670 -3.895444 -14.732113 -3.833070 -0.508046 -24.722170 1.595657
 67.922333 -9.917394 -25.867180 15.233593 -5.240745 33.670620 3.299483 60.009712 36.958912 -0.415303 -48.844627 -49.617237 -1.173980 -9.195525
 -16.952785 -43.962017 84.343857 -29.242990 -34.958141 -2.802269 72.080353 30.966692 -38.401604 -21.854401 4.558969 24.496906 -9.015015 11.793640
 -4.297792 53.033108 60.636147 19.279598 31.391310 17.262646 11.011576 -14.747778 -11.891308 -35.117085 40.602722 25.512459 -16.702610 -10.206367
 62.879478 26.301399 20.992908 19.065401 -5.969594 -17.197309 -4.357641 -12.596138 41.147549 -29.085510 -1.298736 -31.801664 -21.737823 33.265484
 16.429543 18.074661 -12.991319 17.732729 -6.724420 -29.456768 -53.661892 -51.399498 -8.506741 -25.502060 2.188915 -80.312492 7.897696 9.605612
 22.162006 35.586151 36.109058 -44.108925 -20.828888 -26.794437 8.212028 20.778658 -25.932304 1.922607 29.887331 -9.612576 25.926525 47.616875
 -84.645721 18.180740 63.951229 20.901381 20.890692 -32.832897 -17.331972 -10.142534 4.451132 12.554774 15.938986 1.388277 25.315199 1.329743
 -17.939114 -117.920502 5.985513 9.346995 11.139849 21.111074 -56.554592 -0.840949 16.272141 3.052507 35.746769 -12.512676 -22.268911 -31.904854
 -5.272604 54.466030 7.211906 -3.251599 -70.308945 80.856583 8.873170 -56.632267 -3.977927 -63.963593 -5.798261 -10.796157 -46.295399 22.587860
 34.250954 -27.916460 3.416838 57.325424 -12.263012 -35.381287 -25.543758 -58.177761 -73.924911 46.809486 42.213249 -0.265346 -27.192001 38.340469
 -51.002285 -7.241843 -58.701656 6.905327 -27.333151 3.142196 -10.880799 73.190811 23.634476 18.327843 11.412344 -12.057258 -76.475273 -27.688019
 31.784517 -30.577581 27.337959 -32.644772 10.323521 82.595406 -15.954795 -17.738586 42.724392 11.769636 -36.958447 38.680149 22.858250 60.620144
 -7.109865 -54.209358 20.288273 26.839867 -79.661293 -23.969824 18.361420 57.608177 -22.229256 60.084919 23.159283 7.243250 17.755539 -6.700524
 11.542040 10.029920 22.038645 -7.909907 60.073082 -58.479774 -23.554281 32.190266 -30.169140 -12.046923 -17.663464 12.049601 52.365730 57.428337
 -101.414223 -30.779528 33.631676 43.161110 11.708147 12.954178 -4.582267 11.624266 -34.610199 -62.582191 -26.683737 7.485924 -17.145559 -7.864434
 14.143468 48.625629 -8.757162 -10.593525 10.762863 -30.146187 -13.179940 29.973524 1.747183 -16.860624 19.915102 -12.528918 -36.860905 -36.478985
 -15.414094 5.870134 45.628288 31.403265 40.826920 35.531517 -19.191959 -28.366882 19.449577 22.862251 -55.060989 21.612766 46.065666 -36.306568
 77.870644 -8.969572 8.842640 -47.313454 5.474203 -49.751320 1.723649 10.640847 15.336123 -21.020266 -8.069761 111.208946 34.014484 1.465995
 50.083687 -19.047836 -4.716586 -21.306240 -7.598869 -38.598648 7.085700 6.354008 7.312848 -13.464759 6.730755 79.181755 11.281723 -9.064074
 -19.470816 -5.254826 -21.164730 21.855972 -12.980171 -20.661364 22.199097 6.533584 -19.201220 6.472317 22.258362 -64.661682 -21.308485 1.115910
 -16.252333 1.701521 4.333931 17.054684 -23.195631 -14.236997 16.387556 -6.228163 37.100651 7.387644 10.264623 -12.174598 -10.957323 -4.725137
 -11.055986 0.012087 -11.848446 11.497149 -3.434340 -10.933703 12.762389 5.733804 -15.414782 4.161697 11.824574 -43.878517 -10.351787 4.218805
 99.400047 -5.923936 3.251602 -65.417885 21.199162 -64.426003 1.903820 22.106035 -12.552227 -27.984255 -11.949091 105.368340 45.930649 13.083671
 31.556372 5.148661 -32.646805 -24.316454 35.119026 -43.655670 14.898745 35.024128 -96.271294 -10.389747 7.792639 -79.584824 10.640309 32.222931
 17.598530 -16.599083 -7.095984 0.001806 -11.602473 -14.906349 5.779733 0.580675 5.273512 -4.150086 10.664842 39.985512 -3.331835 -11.936855
 -13.544034 -41.263329 -71.974358 30.773346 6.258168 -4.956976 15.005745 23.829966 -131.676254 -0.164402 45.578136 -96.669601 -43.329224 -8.927286
 -14.255775 57.510750 40.206764 -13.251175 6.078706 -33.340313 20.570910 3.575126 59.469463 9.576252 -22.968332 -73.221695 26.250324 42.516670
 12.521677 -98.911430 63.234470 -35.437965 -49.288364 39.094681 14.841268 -2.119612 -44.673500 41.054234 0.544100 21.189346 13.957131 -43.243748
 -101.745987 -10.598843 -18.043287 -6.918720 -17.174368 46.975113 46.389503 -17.192434 -23.015724 3.843759 -17.633497 0.893223 -17.146627 -40.279106
 33.868160 -38.386639 5.886374 8.057145 -17.110874 -21.981316 4.416638 12.828768 11.353149 -6.306715 11.306013 -37.280239 -9.126359 -70.487442
 -23.870878 -8.674618 8.834897 18.106754 13.512828 -33.667946 -27.915672 -46.902779 -100.818062 -4.784960 14.264442 48.492104 -18.704988 -6.280669
 8.625693 -1.998774 -86.971130 -49.913162 15.986776 -77.768791 39.716824 29.514486 -32.264336 24.247326 -64.205627 10.345244 -16.915684 38.005322
 10.508202 53.535553 -41.838856 -32.856209 35.861820 -11.098207 -14.782158 29.959351 55.491554 -60.522762 14.911398 34.288792 0.386011 -88.973961
 41.180309 22.392151 -31.686792 -29.362246 22.346052 19.462536 36.878967 14.554404 67.325394 32.953339 36.201191 28.918064 -11.691266 -34.588463
 -4.319524 47.728523 -13.972767 -24.798197 -77.543404 22.933174 -58.226097 32.378235 -12.805435 10.120702 22.386324 -6.223490 10.159319 -20.476036
 -34.630203 31.096807 -69.306648 -179.700119 -19.226171 7.526651 -36.268723 -4.622161 -135.487610 -6.569644 6.791277 -1.041293 43.645298 -25.788239
 14.700882 36.462280 -138.341782 5.691259 -7.887149 4.224307 31.742334 -50.338093 52.506611 -34.062057 -37.302700 3.068620 -4.192701 -47.027519
 61.539436 -26.860910 -24.488420 41.793064 17.103748 12.856370 -4.308708 35.206841 24.193403 30.848230 8.518851 9.015969 -43.519962 20.149427
 -6.771181 14.064108 -10.225085 4.699031 -48.846088 -68.474472 55.996304 23.462954 51.188396 -19.166553 -30.448227 52.989731 -28.512249 -31.396204
 -11.462751 6.632979 -11.043357 -6.394144 18.388943 3.547712 -34.854549 -62.871666 -38.269875 -36.521320 29.435110 -58.387421 -12.956661 -21.038525
 -0.907344 -12.875996 -45.417377 -8.890036 -14.185076 2.676504 -71.223412 -10.779553 49.622044 8.609535 8.032123 -75.714699 12.407134 21.320698
 -19.898466 51.809082 16.473526 46.448509 -31.205294 -17.319168 28.068501 -33.256042 68.485741 -51.165855 45.309067 -13.308864 39.527397 26.615765
 38.773041 37.316063 14.434274 -24.353455 11.093418 -53.414906 -17.946424 33.041687 9.558479 -56.561478 -38.473743 -14.377833 -20.629786 24.387539
 65.993584 22.467211 7.657512 -47.051125 31.649347 -73.277695 -28.472025 -51.910954 -5.414808 8.992686 -31.059877 -90.082382 46.704338 26.077469
 28.995384 26.315744 10.978456 11.596208 -15.284389 3.105597 -22.083961 -24.337662 -27.606195 9.923676 3.160336 12.174850 -27.005733 -58.797684
 -27.192535 40.061653 -21.388189 8.714635 -28.980549 9.169304 1.234636 -0.459290 -17.390717 5.974020 43.748623 87.853081 -38.083569 28.722946
 -35.057434 -47.677460 -17.303232 21.001040 -57.127800 -6.317522 -8.522093 16.023970 11.523070 -5.184600 33.576366 93.779312 -30.415337 -10.627721
 10.690354 -14.208024 26.276630 -29.883091 15.043850 31.515839 -19.131359 -20.982973 3.037063 -46.106274 19.614382 -15.224505 -19.859674 27.668928
 -64.038445 17.058580 19.533056 -34.436607 5.568031 28.299570 33.634491 -20.016716 68.359032 -32.012562 -28.701628 -15.375688 3.833737 -29.948881
 13.777129 22.208353 -5.787587 -40.833439 -1.097883 41.004894 31.027163 -23.309820 -29.573956 -57.093044 -50.807358 -5.014132 14.554298 -27.406328
 -35.840206 -7.306528 12.754016 -14.602092 71.332520 89.096359 0.114814 -13.684475 19.341366 4.815259 -13.442105 8.724164 6.614448 30.182571
 27.124641 2.929301 50.805801 3.903872 -13.217373 -11.275891 9.638604 -34.129482 87.206192 6.169863 -3.070323 -41.171726 -39.455849 1.037945
 -19.352501 37.993305 48.719532 -82.402977 47.678257 0.159901 21.128042 18.854742 2.674003 -31.090668 -40.415161 52.599499 -41.072781 37.489292
 -10.398409 -47.549458 -41.241016 0.151347 -16.140747 -27.846918 14.820288 -1.454363 4.504724 -30.641405 47.461132 6.690885 -5.804614 -6.756228
 -7.341787 28.207338 -50.215984 33.330154 -84.782394 -80.083649 -25.132889 -2.310075 -59.215618 39.538307 62.897633 -22.257864 80.338127 -44.518230
 45.735283 -27.620056 -20.552061 52.233372 -10.115162 -58.547379 33.747681 49.245209 -44.443287 48.645367 -38.967876 -35.763733 47.805668 4.596367
 -78.694397 -19.731339 -67.379433 -16.159203 14.004963 -24.296915 -7.468298 7.441973 40.987030 13.182204 4.057808 45.480869 27.563829 -17.128145
 -18.899860 -23.080566 -40.790943 49.144577 36.224041 15.509220 -52.620316 -8.280152 87.269707 -9.005508 43.466187 44.984657 53.822876 37.289959
 34.681633 -38.177536 -45.126030 34.752197 37.312645 -53.334934 -58.228500 -44.877029 -76.316887 24.218554 -31.269882 0.692599 -31.886181 48.312309
 19.243401 -17.950703 29.052916 43.779186 36.876759 20.602589 -56.146126 54.945385 36.828159 23.022501 -18.383219 43.245674 -61.947037 -25.917578
 -29.044477 -0.844307 21.783091 43.660137 14.836193 18.301270 2.939348 41.689617 13.980693 -21.620625 16.296606 11.967834 38.195526 53.982738
 40.010609 27.479221 24.060307 32.590916 -24.862818 -18.993620 13.165675 15.344831 0.982759 -68.189339 -39.305168 5.203131 -15.825719 -17.452278
 6.230145 -9.691228 -47.060078 -15.549597 9.233035 -50.750095 -33.760593 -72.772217 27.857203 84.246651 -18.831272 -0.607425 8.890924 -49.272621
 3.423298 -79.730965 53.065575 7.557787 -36.794571 58.974602 3.844212 -1.511136 24.260027 -57.644131 -22.373011 26.136852 2.022206 27.061928
 42.037323 68.449638 44.928883 39.508656 -15.846889 36.654247 -45.193436 -84.741661 -36.811340 14.396064 18.051748 -8.001425 7.264001 -31.426601
 -20.082163 -40.422901 32.948830 -22.231541 25.545128 10.938875 -37.174282 -7.475746 -63.653011 87.406853 2.990128 -38.427711 8.023767 -23.603262
 -60.353138 37.454647 12.402318 -62.745289 -10.925060 -0.593660 9.641212 12.456038 26.804327 10.492728 99.244492 -23.521416 -0.869057 -39.417843
 2.551863 -4.918714 -21.458296 3.335783 -13.275789 -51.108067 27.331934 11.176311 -17.817059 -2.067351 18.314947 -52.598747 -11.791309 5.971882
 56.596134 -56.595444
 -58.693756 58.692974
 64.446060 -64.445274
 -64.365654 64.364868
 -47.526009 47.525494
 -60.938858 60.938206
 -54.937061 54.936333
 -58.017288 58.016613
 71.044876 -71.044060
 -61.355164 61.354382
 -91.053398 91.051712
 74.162674 -74.162025
 65.058357 -65.057564
 -92.341789 92.341072
 31.329891 -31.328934
 -6.009250 -35.382217 9.779742 -25.654810 -29.379705 69.248901 -41.779621 -34.664951 -6.400782 40.967663 -33.435863 38.314026 -34.407520 -37.056511
 3.313710 -3.413645 49.588680 -33.511497 1.279071 1.690300 -45.205673 -3.441544 -100.038940 26.031860 5.829195 12.651199 43.289688 16.629879
 24.429810 39.257214 26.604769 -34.004673 -20.994724 51.933422 25.921204 -3.836936 22.959095 29.745859 34.662216 -30.337433 -11.133892 50.099346
 -38.718594 -34.672806 36.769638 29.926962 -6.861978 -14.826050 -35.413006 -12.298637 -0.266416 24.716827 -90.794388 15.089316 -17.669603 3.886924
 -19.459528 -91.928925 11.770462 -20.340105 -73.168633 54.775826 3.986860 -36.997028 -56.367840 8.824429 59.367935 20.731173 40.765766 -12.514234
 14.883520 27.355322 4.696518 23.560810 33.450264 4.592609 52.004730 52.894958 34.905766 -12.409026 -6.008336 49.242756 -22.080902 7.206948
 -21.013218 -47.482552 10.289193 20.260786 -36.949741 -4.464050 -17.465973 11.201314 83.058586 -51.665127 9.434964 -24.105873 4.817503 -34.978321
 -24.964737 -14.271986 59.825924 19.440992 21.874979 -4.100616 33.873745 -21.260098 -33.925270 -32.197849 -51.701874 -18.216719 -5.597916 -25.346733
 -77.489868 -1.878206 23.870255 18.800594 27.447123 -45.440147 0.408305 34.830097 -42.789623 14.202445 -22.327103 -7.513168 10.478034 3.260816
 3.184755 12.962455 -38.840458 -7.938907 -26.986584 -5.406927 -21.830746 13.240772 1.038391 45.716942 13.163071 -4.706835 6.773765 -22.538412
 52.180824 12.257160 -37.699596 -54.729122 42.433758 -46.964828 -17.869886 -97.872040 50.589565 10.655362 -49.434937 15.584023 93.046593 -30.862127
 -9.172748 30.620497 -45.379070 1.962516 47.698284 -11.355613 -28.834566 15.076887 -48.998070 46.693787 47.222454 -1.082561 3.247724 -13.420242
 -36.129948 35.597374 41.716717 37.702091 -24.383110 -1.953058 -5.326681 -10.367941 23.137587 -56.579502 54.582855 16.432356 -51.618114 -41.791485
 34.145138 21.886131 -32.217194 -60.530235 55.060699 3.482777 63.476559 -2.303381 23.768906 -10.482643 11.205428 -48.061283 2.470018 37.099106
 100.207664 5.651296 17.468782 -7.081778 65.661301 20.608656 -10.308599 -16.812229 -11.504962 -13.728053 -27.541903 79.078697 -29.226818 -32.016598
 -1.750746 -28.358032 -8.845710 -48.207470 -16.796227 26.380178 41.013737 1.871942 -18.517595 -2.986672 -7.571330 11.148406 35.660900 29.298264
 4.657956 6.363293 28.180090 -22.819454 36.581589 -96.173538 -24.567451 -61.794426 96.942215 56.100574 28.648920 -16.195997 -1.229831 -30.688185
 -21.385851 -6.767559 19.790808 52.549976 30.725264 -10.198744 -15.483884 -13.469973 26.037601 -34.915516 13.597005 -22.380192 11.870555 -12.060853
 32.629097 -8.272882 -44.545475 13.652234 -12.315081 43.561039 74.226624 -27.749378 -75.814934 -13.818819 -49.476173 1.473147 -102.844849 45.299648
 -107.541840 -41.106564 -84.371391 4.018483 10.729060 22.398890 -20.414921 0.449265 31.390747 -23.969311 58.995548 23.358047 38.886349 34.938152
 67.321884 -63.105534 -18.181349 -47.846233 -37.725296 -10.280420 -27.851219 -37.146797 40.335354 -33.111645 -5.718955 5.122441 6.223047 -29.622169
 -81.791870 -23.432869 -10.613618 21.464701 3.019691 48.849220 9.703403 7.593032 -36.977074 -2.903018 -7.146688 -34.840679 7.775506 -0.657020
 45.695789 28.494123 -19.232817 -0.421359 -74.524170 56.916958 -33.937405 25.642239 -3.895592 -14.732111 -3.833071 -0.508423 -24.722214 1.595878
 67.922348 -9.917220 -25.867189 15.233939 -5.240472 33.670963 3.299502 60.010155 36.958801 -0.415302 -48.844624 -49.617599 -1.174016 -9.195340
 -16.952766 -43.961899 84.343842 -29.242773 -34.957932 -2.802119 72.080345 30.966923 -38.401649 -21.854397 4.558969 24.496624 -9.015038 11.793756
 -4.297780 53.033257 60.636139 19.279726 31.391481 17.263258 11.011709 -14.747067 -11.891510 -35.117081 40.602730 25.512234 -16.702623 -10.206266
 62.879486 26.301512 20.992912 19.065607 -5.969553 -17.196419 -4.357423 -12.595186 41.147251 -29.085506 -1.298736 -31.801716 -21.737844 33.265629
 16.429558 18.074839 -12.991343 17.732880 -6.724071 -29.456661 -53.661922 -51.399254 -8.506773 -25.502060 2.188915 -80.312965 7.897680 9.605678
 22.162010 35.586231 36.109066 -44.108742 -20.828852 -26.793819 8.212172 20.779318 -25.932512 1.922608 29.887333 -9.612623 25.926504 47.616951
 -84.645706 18.180876 63.951221 20.901762 20.890894 -32.832561 -17.331951 -10.142127 4.451024 12.554776 15.938986 1.388001 25.315157 1.330003
 -17.939108 -117.920395 5.985506 9.347345 11.139987 21.111258 -56.554482 -0.840717 16.271887 3.052509 35.746777 -12.512837 -22.268948 -31.904587
 -5.272597 54.466160 7.211897 -3.251243 -70.308777 80.856857 8.873282 -56.631943 -3.978206 -63.963585 -5.798261 -10.796356 -46.295437 22.588121
 34.250973 -27.916269 3.416829 57.325771 -12.262765 -35.380569 -25.543709 -58.176926 -73.924995 46.809494 42.213253 -0.265690 -27.192038 38.340637
 -51.002270 -7.241686 -58.701664 6.905500 -27.332945 3.142857 -10.880766 73.191582 23.634441 18.327847 11.412344 -12.057556 -76.475288 -27.687910
 31.784531 -30.577478 27.337963 -32.644581 10.323651 82.595879 -15.954778 -17.738049 42.724400 11.769638 -36.958443 38.679962 22.858229 60.620213
 -7.109860 -54.209244 20.288263 26.840334 -79.661148 -23.969563 18.361519 57.608501 -22.229460 60.084927 23.159285 7.243066 17.755487 -6.700287
 11.542053 10.030036 22.038641 -7.909391 60.073273 -58.479740 -23.554216 32.190350 -30.169373 -12.046921 -17.663464 12.049373 52.365677 57.428654
 -101.414207 -30.779394 33.631668 43.161285 11.708231 12.955123 -4.582160 11.625308 -34.610226 -62.582188 -26.683735 7.485792 -17.145580 -7.864378
 14.143486 48.625687 -8.757149 -10.593102 10.762946 -30.146143 -13.179893 29.973579 1.747003 -16.860620 19.915104 -12.529013 -36.860950 -36.478756
 -15.414084 5.870307 45.628262 31.403429 40.827221 35.531826 -19.191961 -28.366463 19.449497 22.862255 -55.060986 21.612352 46.065647 -36.306465
 77.870659 -8.969499 8.842635 -47.313324 5.474287 -49.751019 1.723662 10.641173 15.336057 -21.020262 -8.069761 111.208847 34.014469 1.466065
 50.083694 -19.047726 -4.716594 -21.306025 -7.598727 -38.598282 7.085738 6.354427 7.312733 -13.464757 6.730754 79.181572 11.281700 -9.063953
 -19.470804 -5.254620 -21.164747 21.856384 -12.979895 -20.660742 22.199202 6.534329 -19.201441 6.472319 22.258362 -64.662048 -21.308529 1.116144
 -16.252323 1.701694 4.333917 17.055029 -23.195398 -14.236469 16.387657 -6.227522 37.100468 7.387645 10.264623 -12.174911 -10.957359 -4.724941
 -11.055980 0.012197 -11.848454 11.497369 -3.434194 -10.933366 12.762444 5.734206 -15.414898 4.161698 11.824574 -43.878716 -10.351810 4.218929
 99.400063 -5.923862 3.251597 -65.417770 21.199240 -64.425659 1.903819 22.106392 -12.552290 -27.984253 -11.949092 105.368248 45.930634 13.083735
 31.556377 5.148777 -32.646812 -24.316244 35.119167 -43.655239 14.898767 35.024605 -96.271400 -10.389745 7.792638 -79.584999 10.640286 32.223045
 17.598534 -16.599010 -7.095989 0.001953 -11.602376 -14.906140 5.779762 0.580923 5.273434 -4.150085 10.664842 39.985386 -3.331850 -11.936771
 -13.544028 -41.263245 -71.974373 30.773533 6.258291 -4.956804 15.005753 23.830166 -131.676346 -0.164401 45.578140 -96.669754 -43.329247 -8.927178
 -14.255764 57.510963 40.206749 -13.250787 6.078967 -33.339531 20.571043 3.576048 59.469257 9.576254 -22.968330 -73.222054 26.250282 42.516888
 12.521681 -98.911201 63.234436 -35.437790 -49.288040 39.095505 14.841358 -2.118613 -44.673569 41.054241 0.544099 21.188890 13.957111 -43.243668
 -101.745972 -10.598601 -18.043318 -6.918498 -17.174053 46.976063 46.389603 -17.191309 -23.015789 3.843760 -17.633497 0.892771 -17.146650 -40.278984
 33.868176 -38.386475 5.886371 8.057531 -17.110680 -21.980778 4.416709 12.829372 11.352899 -6.306714 11.306012 -37.280479 -9.126399 -70.487213
 -23.870865 -8.674511 8.834899 18.107086 13.512976 -33.667778 -27.915642 -46.902580 -100.818291 -4.784959 14.264442 48.491936 -18.705023 -6.280481
 8.625702 -1.998713 -86.971115 -49.912952 15.986849 -77.768646 39.716866 29.514635 -32.264526 24.247328 -64.205627 10.345181 -16.915705 38.005436
 10.508215 53.535767 -41.838867 -32.855999 35.862072 -11.097260 -14.781973 29.960464 55.491379 -60.522755 14.911399 34.288467 0.385990 -88.973877
 41.180302 22.392395 -31.686834 -29.361988 22.346403 19.463366 36.879044 14.555422 67.325317 32.953346 36.201195 28.917574 -11.691295 -34.588341
 -4.319517 47.728584 -13.972765 -24.798061 -77.543350 22.933449 -58.226036 32.378532 -12.805532 10.120704 22.386326 -6.223536 10.159306 -20.475956
 -34.630196 31.096962 -69.306671 -179.700012 -19.225929 7.527149 -36.268700 -4.621538 -135.487671 -6.569645 6.791277 -1.041629 43.645287 -25.788158
 14.700892 36.462383 -138.341812 5.691733 -7.887007 4.224538 31.742340 -50.337830 52.506477 -34.062050 -37.302696 3.068448 -4.192751 -47.027283
 61.539452 -26.860718 -24.488438 41.793240 17.104057 12.856926 -4.308640 35.207542 24.193254 30.848232 8.518852 9.015543 -43.519981 20.149641
 -6.771165 14.064318 -10.225106 4.699251 -48.845749 -68.473900 55.996384 23.463669 51.188190 -19.166550 -30.448227 52.989265 -28.512272 -31.395967
 -11.462743 6.633111 -11.043359 -6.393758 18.389057 3.548284 -34.854454 -62.871040 -38.270073 -36.521313 29.435110 -58.387558 -12.956701 -21.038343
 -0.907338 -12.875921 -45.417370 -8.889706 -14.185023 2.676790 -71.223366 -10.779250 49.621914 8.609537 8.032123 -75.714745 12.407100 21.320814
 -19.898462 51.809135 16.473530 46.448719 -31.205284 -17.318850 28.068556 -33.255722 68.485611 -51.165852 45.309063 -13.308858 39.527374 26.615866
 38.773052 37.316257 14.434259 -24.353245 11.093663 -53.414139 -17.946335 33.042599 9.558422 -56.561474 -38.473736 -14.378180 -20.629807 24.387688
 65.993599 22.467421 7.657499 -47.050869 31.649637 -73.276855 -28.471914 -51.909973 -5.415000 8.992688 -31.059877 -90.082771 46.704311 26.077703
 28.995388 26.315823 10.978454 11.596353 -15.284349 3.105894 -22.083920 -24.337334 -27.606241 9.923677 3.160336 12.174795 -27.005747 -58.797630
 -27.192524 40.061817 -21.388201 8.714738 -28.980330 9.169993 1.234711 -0.458467 -17.390757 5.974021 43.748631 87.852791 -38.083580 28.723078
 -35.057426 -47.677368 -17.303236 21.001514 -57.127697 -6.317255 -8.522046 16.024273 11.522923 -5.184597 33.576370 93.779175 -30.415388 -10.627543
 10.690363 -14.207917 26.276632 -29.882957 15.043935 31.516388 -19.131300 -20.982367 3.036996 -46.106270 19.614382 -15.224626 -19.859688 27.668993
 -64.038429 17.058723 19.533052 -34.436386 5.568166 28.300207 33.634571 -20.016001 68.358917 -32.012558 -28.701628 -15.375874 3.833715 -29.948771
 13.777140 22.208576 -5.787611 -40.833027 -1.097556 41.005489 31.027231 -23.309099 -29.574177 -57.093037 -50.807358 -5.014566 14.554255 -27.406080
 -35.840199 -7.306323 12.753990 -14.601748 71.332817 89.096970 0.114871 -13.683745 19.341179 4.815260 -13.442106 8.723761 6.614412 30.182796
 27.124649 2.929428 50.805786 3.904094 -13.217176 -11.275606 9.638606 -34.129135 87.206078 6.169864 -3.070323 -41.171986 -39.455872 1.038082
 -19.352497 37.993481 48.719505 -82.402863 47.678528 0.160415 21.128103 18.855392 2.673939 -31.090664 -40.415157 52.599129 -41.072796 37.489407
 -10.398398 -47.549419 -41.241001 0.151566 -16.140739 -27.846754 14.820275 -1.454225 4.504612 -30.641403 47.461128 6.690880 -5.804636 -6.756144
 -7.341784 28.207441 -50.215996 33.330299 -84.782257 -80.083237 -25.132816 -2.309599 -59.215698 39.538311 62.897640 -22.258045 80.338112 -44.518127
 45.735291 -27.619991 -20.552071 52.233562 -10.115056 -58.547249 33.747623 49.245338 -44.443386 48.645363 -38.967876 -35.763874 47.805645 4.596386
 -78.694382 -19.731176 -67.379448 -16.158819 14.005196 -24.296476 -7.468211 7.442509 40.986820 13.182206 4.057808 45.480564 27.563787 -17.127951
 -18.899857 -23.080492 -40.790951 49.145065 36.224171 15.509427 -52.620312 -8.279902 87.269608 -9.005507 43.466190 44.984474 53.822823 37.290264
 34.681641 -38.177437 -45.126038 34.752674 37.312798 -53.334583 -58.228470 -44.876614 -76.317001 24.218557 -31.269882 0.692384 -31.886232 48.312576
 19.243412 -17.950491 29.052902 43.779484 36.877007 20.603260 -56.146034 54.946159 36.827957 23.022505 -18.383219 43.245358 -61.947067 -25.917534
 -29.044466 -0.844123 21.783079 43.660362 14.836404 18.301832 2.939419 41.690262 13.980519 -21.620621 16.296606 11.967568 38.195503 53.982769
 40.010616 27.479351 24.060299 32.591030 -24.862682 -18.993265 13.165709 15.345234 0.982648 -68.189339 -39.305164 5.202959 -15.825728 -17.452250
 6.230148 -9.691125 -47.060089 -15.549221 9.233172 -50.749901 -33.760571 -72.771973 27.857092 84.246658 -18.831270 -0.607603 8.890884 -49.272491
 3.423303 -79.730843 53.065563 7.558324 -36.794392 58.974945 3.844225 -1.510731 24.259884 -57.644123 -22.373011 26.136604 2.022148 27.062180
 42.037331 68.449730 44.928875 39.508736 -15.846805 36.654488 -45.193386 -84.741379 -36.811409 14.396066 18.051750 -8.001529 7.263995 -31.426590
 -20.082157 -40.422829 32.948822 -22.231169 25.545197 10.939178 -37.174316 -7.475436 -63.653065 87.406860 2.990128 -38.427818 8.023726 -23.603157
 -60.353127 37.454884 12.402295 -62.745064 -10.924747 -0.593031 9.641353 12.456813 26.804070 10.492730 99.244499 -23.521818 -0.869078 -39.417809
 2.551881 -4.918414 -21.458319 3.336371 -13.275396 -51.107113 27.332079 11.177441 -17.817373 -2.067349 18.314947 -52.599266 -11.791372 5.972215
 56.595837 -56.595146
 -58.693783 58.693001
 64.445793 -64.445007
 -64.365692 64.364906
 -47.525902 47.525387
 -60.938938 60.938286
 -54.937386 54.936657
 -58.017433 58.016758
 71.043266 -71.042450
 -61.355164 61.354382
 -91.055000 91.053314
 74.162643 -74.161995
 65.058342 -65.057549
 -92.341805 92.341087
 31.328463 -31.327505
