# Supplementary material for: AMS 3.0: prediction of post-translational modifications
Source: BMC Bioinformatics. 2010 Apr 28;11:210. doi: 10.1186/1471-2105-11-210 (PMC2874555; doi:10.1186/1471-2105-11-210)
Supplement: Additional file 2 — PTM predictor software with training data. PTM_Archive.tar.gz includes the predictor software binaries together with all trained ANNs in tar.gz compressed form. [file 1471-2105-11-210-S2.GZ › PTM_Archive/allempty/P/Pnet16.dat]

 2
 90 16 2
 5.358950 -0.107090 0.802925 0.674442 -0.034370 0.808012 5.216177 3.336565 0.795784 0.484299 0.821496 0.833367 8.416022 0.325037 3.383596 -0.109032
 0.747221 -0.259509 0.787034 0.629528 -0.191548 0.793916 0.583063 1.881619 0.778972 0.404711 0.811720 0.834392 -12.156246 -0.053080 1.853952 -0.264520
 3.814945 -0.631179 0.926507 0.660434 -0.524344 0.944494 -9.028767 -3.430856 0.919798 0.312680 0.982327 1.084392 -10.307050 -1.233670 -3.170763 -0.576200
 5.607828 -0.365078 0.958163 0.732808 -0.270737 0.973945 0.524324 -2.165373 0.952835 0.438205 1.006084 1.096713 6.562490 -0.687595 -2.006984 -0.311780
 1.695260 -0.071350 0.916053 0.752232 0.001449 0.926792 6.664090 -1.652279 0.911554 0.530554 0.948923 1.005288 7.903494 -0.066187 -1.580347 -0.033227
 -0.308222 0.158090 1.030710 0.900324 0.322050 1.040455 9.092088 -2.096375 1.028844 0.719745 1.059303 1.115015 -5.300699 -0.814420 -2.775222 0.244119
 9.631957 -0.309355 0.689762 0.549387 -0.234701 0.694260 -0.943777 -1.125248 0.681001 0.331874 0.707410 0.708489 18.357737 -0.091882 -1.438867 -0.310519
 -0.141205 0.331179 1.137426 0.997737 0.476707 1.149448 -8.413014 1.613506 1.136538 0.833975 1.172938 1.252228 -4.406329 -0.030752 1.870086 0.416970
 3.450072 0.248481 0.963410 0.859369 0.346516 0.970542 -7.458675 -7.035941 0.962138 0.698572 0.984142 1.023109 -13.645590 -1.034102 -8.520810 0.291276
 2.614136 -0.205682 0.925967 0.730916 -0.114970 0.938984 -4.641908 -3.121714 0.921082 0.478055 0.966447 1.039003 1.662873 -0.989982 -2.948237 -0.150560
 9.083156 -0.065298 0.867289 0.750377 0.018158 0.872549 1.429351 3.296450 0.862748 0.556587 0.884297 0.897727 21.927114 0.762897 3.352796 -0.016232
 -0.435115 -0.054046 0.942915 0.800760 0.036084 0.951322 -5.113084 -1.517857 0.939079 0.588021 0.968648 1.006998 -16.857262 -0.369929 -1.883963 0.008841
 3.825397 -0.760019 0.839677 0.554788 -0.684777 0.857739 0.073324 -2.592447 0.829499 0.194245 0.897277 0.993090 1.525094 -1.126465 -2.461742 -0.753083
 -3.378124 -0.476440 0.882148 0.629215 -0.415532 0.898520 -1.400874 -2.345920 0.873374 0.319752 0.934827 1.027540 -0.675575 -0.946564 -2.020048 -0.483153
 1.335820 -0.160264 0.894725 0.712101 -0.095984 0.906775 8.156187 0.689100 0.888967 0.484814 0.932477 0.996231 15.534746 -0.135222 1.138242 -0.167063
 -7.188475 0.006879 0.974462 0.827874 0.179765 0.984839 9.394233 1.804117 0.972522 0.628610 1.005780 1.064741 -13.411308 -0.191489 2.019422 0.094066
 9.973807 -0.323423 0.754417 0.626316 -0.261952 0.758389 -2.691899 2.376609 0.747784 0.406165 0.769256 0.767242 29.523712 0.575390 2.322703 -0.287804
 6.289631 0.312497 1.115841 0.979725 0.510056 1.127701 -10.295984 -1.020570 1.114859 0.820464 1.150217 1.227672 5.801630 -0.285450 -1.153590 0.377366
 -14.344463 0.093499 0.929495 0.813309 0.151948 0.936394 1.137589 4.055155 0.926785 0.638521 0.950285 0.982319 -19.006323 0.230540 4.447375 0.132310
 -3.109167 -0.249204 0.872919 0.657756 -0.211867 0.886247 -1.820338 -6.481720 0.864738 0.387626 0.916447 0.988451 -4.820756 -1.249592 -6.929993 -0.243576
 6.158612 -0.230767 0.703386 0.579329 -0.187825 0.706522 4.752504 1.966000 0.693698 0.396916 0.718011 0.712616 18.868410 0.789876 2.287549 -0.252487
 -2.906038 -0.261836 0.784496 0.629374 -0.193696 0.791047 -3.100935 -0.747075 0.775459 0.419036 0.809004 0.830500 -1.142257 -0.066905 -0.867693 -0.272786
 -6.439296 -0.662349 0.963703 0.682465 -0.544050 0.982669 -4.529464 0.510496 0.955894 0.323184 1.023232 1.133230 1.731354 -1.032850 0.694177 -0.621237
 -1.898857 -0.350383 0.991742 0.751027 -0.253596 1.008128 -8.745768 1.736506 0.985179 0.446726 1.043361 1.141890 3.461206 -0.670527 1.945027 -0.302145
 6.854462 0.005051 1.011041 0.838142 0.085556 1.023755 0.139991 1.044443 1.007594 0.613337 1.049047 1.123027 14.460546 -0.300856 1.178159 0.056929
 11.267005 -0.075530 0.858917 0.728017 0.022395 0.865761 6.639514 -2.308490 0.853396 0.547109 0.881707 0.910190 -10.289663 -0.045877 -2.298071 -0.025603
 10.526701 -0.319475 0.728119 0.588246 -0.251958 0.732840 -5.795330 -0.333802 0.719335 0.381129 0.746992 0.752535 6.974731 0.141931 -0.087522 -0.314662
 7.385483 0.248703 1.070524 0.925502 0.325924 1.081786 -11.155009 1.078851 1.068041 0.743073 1.104569 1.175042 -0.068024 0.166039 1.719669 0.318145
 3.242357 0.171898 0.955806 0.847742 0.260515 0.962280 -1.326113 -2.049997 0.952307 0.703853 0.976670 1.010903 -3.694131 -0.295475 -2.576352 0.225717
 2.903124 -0.335013 0.910329 0.694957 -0.278514 0.923396 8.914537 -2.072540 0.902536 0.417998 0.953065 1.024890 -2.901845 -0.472995 -2.399297 -0.328720
 4.008254 -0.385981 0.537862 0.362289 -0.550475 0.540168 -3.207554 -0.985315 0.516698 0.169445 0.559106 0.547289 -2.983831 0.794315 -0.119340 -0.574204
 3.892972 -0.502520 0.588938 0.379788 -0.651419 0.594062 1.549920 -0.679999 0.567488 0.147385 0.618888 0.627818 -0.293861 0.584525 0.127409 -0.682997
 -3.709714 -0.532132 1.049874 0.782981 -0.343821 1.069670 -2.775894 -0.526286 1.044548 0.439019 1.109480 1.226410 -20.484564 -1.258353 -0.507850 -0.419689
 -14.401717 -0.158267 1.168334 0.950830 0.070671 1.186973 -2.562033 0.905999 1.167895 0.665868 1.221278 1.341507 -6.928776 -1.108419 0.839488 -0.001480
 2.324377 0.073820 1.107473 0.950149 0.273960 1.121122 1.993655 2.245081 1.108127 0.734050 1.145655 1.229804 17.083813 -0.160700 2.318043 0.200889
 -9.017068 -0.172871 0.784951 0.619298 -0.134722 0.791626 9.493483 0.052461 0.772649 0.420279 0.813473 0.842255 -1.914451 0.455960 0.655600 -0.184807
 7.526155 -0.678216 0.437649 0.243802 -0.854885 0.439531 -1.221313 -0.035823 0.414972 0.011604 0.458632 0.435616 1.571256 1.075181 0.774737 -0.898178
 0.375200 0.608562 1.355101 1.225267 0.897714 1.371047 -2.216681 -2.869675 1.360432 1.067036 1.396802 1.511354 -10.240191 -1.183605 -3.338388 0.823722
 -5.229630 -0.224217 0.646221 0.500009 -0.303478 0.649626 -6.530335 1.258576 0.632108 0.323965 0.665970 0.667114 0.774287 1.058768 2.163383 -0.336382
 4.291641 -0.180334 0.975170 0.781376 -0.057534 0.987755 15.959321 -0.333762 0.969127 0.525992 1.014932 1.086215 6.961380 -0.601989 -0.756859 -0.107590
 17.533731 0.004043 0.692924 0.609453 0.016833 0.692805 33.801132 2.103304 0.683943 0.473774 0.698189 0.673608 24.593388 1.212730 2.428569 -0.024561
 10.600266 -0.135860 0.759670 0.625657 -0.104408 0.764013 24.351742 0.555219 0.749717 0.441108 0.778852 0.786529 13.959756 0.407197 0.702856 -0.148543
 -11.408408 -0.482975 0.990438 0.712420 -0.393827 1.008211 -18.483351 -3.125113 0.978797 0.390481 1.050377 1.159770 -18.070141 -1.432202 -3.268183 -0.456000
 3.820613 -0.217035 0.920242 0.709443 -0.156425 0.932689 -7.084469 -1.543252 0.909974 0.460241 0.963029 1.031935 11.825589 -0.981955 -1.470040 -0.195983
 -7.450135 0.212359 1.009835 0.857963 0.262404 1.019995 -12.060272 -1.304461 1.003936 0.683578 1.043151 1.106137 -12.439326 -0.303964 -1.392282 0.227558
 13.975353 -0.139690 0.670565 0.572748 -0.120565 0.670965 34.864075 2.250880 0.660954 0.414356 0.678082 0.655502 15.142011 1.489190 2.592268 -0.177348
 -21.424212 -0.120762 1.002985 0.804508 -0.048231 1.016101 -15.383464 -1.527755 0.995531 0.566721 1.045799 1.127331 -44.881870 0.176390 -1.670667 -0.122048
 4.891300 0.347650 0.885305 0.799192 0.369018 0.888735 12.455846 0.254429 0.879723 0.686589 0.899157 0.911437 6.240160 0.388214 0.266876 0.346342
 -34.826588 0.364450 1.153288 0.995966 0.430002 1.166033 -17.702894 -3.253854 1.149950 0.824787 1.193063 1.285038 -70.750000 -0.344763 -3.915544 0.382856
 5.220746 -0.504509 0.936000 0.665248 -0.422643 0.952981 -28.965771 -1.210949 0.923889 0.348493 0.992547 1.090513 20.372902 -1.041702 -0.789510 -0.483416
 4.989249 0.039014 0.929645 0.819507 0.189860 0.936618 4.700423 -3.541369 0.928032 0.640369 0.949841 0.982801 2.511639 -0.528989 -4.002712 0.138219
 7.328960 -0.164787 0.831814 0.696602 -0.049935 0.838353 -0.768470 -4.053666 0.826686 0.487290 0.853566 0.878657 -10.042903 -0.633437 -4.565396 -0.091406
 -0.679151 -0.829071 0.677846 0.406135 -0.805115 0.692261 -3.185518 1.564621 0.664259 0.066357 0.727832 0.793631 4.870121 -0.352374 2.008967 -0.871379
 -9.686982 -0.443947 0.799075 0.557279 -0.422416 0.813381 6.245739 0.252673 0.788261 0.275161 0.847638 0.926900 -13.697589 -0.466089 0.399894 -0.486597
 -11.650253 -0.059447 0.860926 0.680409 -0.030840 0.872419 3.596241 3.867171 0.853575 0.471950 0.898615 0.961997 -10.991370 0.118374 4.647066 -0.075423
 -1.667055 -0.064506 0.821903 0.712001 0.078045 0.826981 7.819191 2.592061 0.817164 0.540158 0.838711 0.852181 24.438206 0.170946 3.097689 0.016468
 -5.013789 -0.229720 0.880512 0.730253 -0.086056 0.890270 4.587564 1.107710 0.878113 0.499584 0.908598 0.955399 9.930444 -0.174401 1.140690 -0.150506
 -0.266471 0.225200 0.857858 0.727253 0.258283 0.864002 -2.330069 1.570106 0.848582 0.579928 0.882450 0.910545 -20.575270 0.177556 2.446781 0.259392
 -20.886221 0.206656 1.118896 0.954462 0.349733 1.134899 3.872024 -0.719963 1.121646 0.752222 1.163078 1.274137 -46.658920 -0.565947 -1.150775 0.274423
 -9.462397 -0.490352 0.657549 0.471355 -0.484611 0.664510 -1.604117 5.588116 0.645408 0.221565 0.685181 0.702222 21.705343 0.725715 6.235597 -0.539883
 -4.739816 -0.094772 0.760827 0.666007 -0.001523 0.764094 0.846574 2.382616 0.757116 0.488803 0.771487 0.771860 4.031347 0.020133 2.506431 -0.054460
 -1.986331 -0.407579 0.647892 0.519564 -0.352513 0.651477 10.347167 4.529055 0.640528 0.297187 0.661764 0.655517 19.859612 0.448939 4.963821 -0.404678
 4.149136 -0.730364 0.756655 0.514143 -0.666732 0.769781 0.015304 -4.111895 0.746493 0.188664 0.800577 0.861764 7.324016 -0.976214 -4.568496 -0.726206
 -0.234177 -0.298424 0.878738 0.673501 -0.214355 0.891509 -3.668086 -6.765009 0.871751 0.414121 0.919769 0.986824 -10.266479 -1.151186 -7.489588 -0.275672
 9.986036 0.052753 0.908940 0.768254 0.146549 0.917563 2.848896 -5.200569 0.904259 0.585143 0.936868 0.981084 8.462063 -0.721022 -5.764495 0.087789
 3.159624 -0.144016 0.762981 0.658485 0.013549 0.766775 2.915881 5.300554 0.758281 0.480420 0.776610 0.781210 18.130167 0.454017 5.604184 -0.085218
 5.286306 -0.337992 0.698054 0.579902 -0.264631 0.701940 -10.155008 0.316650 0.692965 0.362207 0.711062 0.710739 10.654492 -0.156240 0.133057 -0.319716
 -6.396653 0.335202 1.063878 0.923035 0.440240 1.075438 -5.128707 -1.288583 1.061774 0.762529 1.098845 1.172109 -1.742255 -0.493273 -0.938566 0.414972
 -2.076164 0.177909 0.906042 0.822779 0.295251 0.911188 8.389974 -3.936091 0.905741 0.676861 0.920179 0.942916 -17.702902 -0.545527 -5.124707 0.218988
 -1.115119 -0.407107 0.764024 0.573856 -0.384463 0.773327 9.953375 -1.700758 0.754939 0.315761 0.796388 0.835341 17.120943 -0.303444 -2.238150 -0.427719
 5.300270 -0.148149 0.645057 0.541194 -0.126990 0.646622 -2.685553 -2.392174 0.636337 0.378945 0.654574 0.641010 2.894316 -0.352078 -2.639829 -0.155336
 3.991534 -0.319647 0.618379 0.487826 -0.292634 0.621335 -1.856287 -3.309841 0.608293 0.291728 0.632887 0.626002 7.244406 -0.599995 -3.651136 -0.332811
 -0.569715 -0.869194 0.661619 0.426668 -0.798460 0.673037 1.150060 3.124526 0.651098 0.096990 0.700619 0.743678 10.718503 0.063367 3.479329 -0.873335
 -2.619696 -0.483386 0.776774 0.580044 -0.407805 0.787613 -4.889334 3.817239 0.769856 0.307879 0.812087 0.860215 -4.086737 0.276233 4.098898 -0.469062
 7.015376 -0.185192 0.783058 0.639657 -0.144310 0.790351 -3.542675 4.263071 0.777144 0.433325 0.806881 0.831872 13.709158 0.961379 4.345214 -0.168140
 0.786951 -0.221100 0.678496 0.560200 -0.172240 0.681954 3.212479 1.908990 0.671199 0.371961 0.692794 0.690254 3.460872 0.335284 1.747578 -0.198091
 2.092467 -0.426753 0.476645 0.363496 -0.443761 0.476180 -6.884821 1.452482 0.464815 0.174142 0.482206 0.442625 14.468281 0.177025 1.592451 -0.454796
 -10.099572 0.460967 1.228315 1.084953 0.591535 1.243280 5.522455 -3.768494 1.231163 0.908936 1.268705 1.369078 -15.026206 -0.649583 -4.255296 0.573269
 3.083562 -0.077401 0.628800 0.543595 -0.077696 0.629530 -6.892799 5.493600 0.621765 0.400793 0.634632 0.611698 -20.631067 1.021890 5.523849 -0.092911
 -16.740490 -0.396824 0.682850 0.518239 -0.349591 0.689070 5.445770 0.670735 0.673260 0.282230 0.706325 0.719077 4.327939 -0.020718 0.770489 -0.412285
 -3.788722 -0.189538 0.603477 0.502045 -0.208277 0.603374 4.080634 2.704737 0.593186 0.336592 0.609093 0.574517 2.001349 0.677782 2.550658 -0.215056
 -6.303646 -0.391416 0.560503 0.431196 -0.411383 0.561672 0.127131 3.514286 0.548925 0.228372 0.571048 0.543719 3.015347 0.557310 3.390342 -0.428323
 7.550352 -0.865272 0.645009 0.405333 -0.802187 0.656889 -2.446961 -1.556722 0.634179 0.066815 0.685401 0.732574 5.901349 -0.646634 -1.430069 -0.861199
 5.590425 -0.451674 0.742002 0.543718 -0.380273 0.752357 -4.473666 -3.693402 0.733765 0.269127 0.776970 0.822921 -9.692962 -0.799611 -3.799668 -0.428996
 2.706961 -0.130506 0.821925 0.672284 -0.043993 0.830264 9.051362 2.168755 0.816269 0.459847 0.848775 0.887035 18.444408 0.190854 2.626297 -0.108822
 -5.068243 -0.001728 0.713920 0.616144 0.093477 0.716009 0.284952 -3.624992 0.706964 0.463532 0.723933 0.711814 10.746840 -0.424274 -3.714847 0.077700
 -0.004992 -0.459465 0.583496 0.439624 -0.503912 0.586069 10.084552 5.265813 0.572147 0.213739 0.597606 0.582119 5.570762 0.931394 5.467299 -0.528173
 -4.172685 0.455030 1.107216 0.996690 0.668168 1.117919 6.670041 -3.086982 1.108094 0.860359 1.136356 1.203230 -13.792046 -0.920950 -3.012612 0.602685
 -2.482434 0.077081 0.786941 0.675733 0.053334 0.791082 -1.422418 -1.440691 0.780235 0.514891 0.802460 0.812241 -12.370002 0.036449 -1.756262 0.040836
 -2.852479 -0.361394 0.696417 0.522710 -0.331295 0.704300 -3.935530 -3.486826 0.687901 0.273421 0.724171 0.752257 0.177796 -0.713412 -3.737667 -0.352294
 -10.188920 -3.342539 -1.131061 -1.530436 -3.219766 -1.107426 -16.290287 -5.831202 -1.150038 -2.008366 -1.049999 -0.914750 -14.855818 -4.061385 -5.837510 -3.318806
 12.860497 -12.824061
 1.629973 2.875573
 -1.150111 2.906053
 -2.304890 0.372982
 -0.808937 0.332716
 -1.479281 2.769248
 25.598232 -25.597895
 8.143085 -10.121734
 -2.442676 1.675429
 0.820336 2.490739
 -0.949350 3.626479
 -2.523647 3.621917
 17.438643 -17.373384
 1.221120 -2.291164
 10.520856 -8.599501
 -0.513894 0.931189
 -6.528881 -1.141346
 5.359109 -0.106992 0.802948 0.674488 -0.034246 0.808035 5.214550 3.335242 0.795809 0.484417 0.821517 0.833388 8.414206 0.324794 3.382051 -0.108912
 0.747397 -0.259427 0.787054 0.629569 -0.191443 0.793936 0.581873 1.880341 0.778993 0.404816 0.811738 0.834410 -12.157939 -0.053299 1.852459 -0.264420
 3.815027 -0.631159 0.926515 0.660454 -0.524318 0.944503 -9.031058 -3.432555 0.919807 0.312745 0.982335 1.084400 -10.307489 -1.233881 -3.172823 -0.576184
 5.608158 -0.365097 0.958163 0.732810 -0.270761 0.973944 0.522779 -2.166666 0.952834 0.438225 1.006083 1.096712 6.562561 -0.687722 -2.008569 -0.311814
 1.695357 -0.071347 0.916055 0.752240 0.001452 0.926795 6.662266 -1.653425 0.911557 0.530586 0.948925 1.005290 7.902982 -0.066329 -1.581752 -0.033230
 -0.307479 0.158121 1.030721 0.900346 0.322090 1.040466 9.089915 -2.097651 1.028855 0.719803 1.059313 1.115025 -5.300561 -0.814553 -2.776723 0.244153
 9.631939 -0.309207 0.689793 0.549452 -0.234513 0.694291 -0.946394 -1.127060 0.681035 0.332043 0.707439 0.708518 18.353693 -0.092261 -1.441018 -0.310337
 -0.141015 0.331069 1.137410 0.997704 0.476563 1.149432 -8.410548 1.613479 1.136521 0.833892 1.172924 1.252214 -4.400972 -0.030606 1.870059 0.416822
 3.450197 0.248600 0.963434 0.859418 0.346669 0.970565 -7.460653 -7.037563 0.962163 0.698709 0.984164 1.023129 -13.650522 -1.034436 -8.522741 0.291423
 2.614143 -0.205680 0.925972 0.730926 -0.114967 0.938988 -4.642384 -3.122694 0.921087 0.478088 0.966450 1.039007 1.662922 -0.990088 -2.949430 -0.150562
 9.083401 -0.065311 0.867286 0.750373 0.018141 0.872546 1.428272 3.295984 0.862745 0.556586 0.884294 0.897725 21.926945 0.762856 3.352269 -0.016253
 -0.434620 -0.054047 0.942914 0.800762 0.036084 0.951322 -5.115120 -1.518655 0.939078 0.588036 0.968648 1.006998 -16.858147 -0.370024 -1.884891 0.008834
 3.825544 -0.759985 0.839692 0.554819 -0.684733 0.857754 0.071625 -2.594324 0.829515 0.194331 0.897290 0.993104 1.525685 -1.126681 -2.464010 -0.753049
 -3.378269 -0.476408 0.882163 0.629246 -0.415491 0.898534 -1.402106 -2.347567 0.873389 0.319833 0.934840 1.027553 -0.674429 -0.946756 -2.022052 -0.483120
 1.335369 -0.160236 0.894738 0.712127 -0.095951 0.906788 8.156658 0.687848 0.888981 0.484882 0.932489 0.996243 15.535810 -0.135378 1.136703 -0.167036
 -7.188957 0.006906 0.974472 0.827896 0.179796 0.984849 9.391730 1.802999 0.972532 0.628668 1.005790 1.064751 -13.409760 -0.191645 2.018048 0.094091
 9.974117 -0.323472 0.754408 0.626300 -0.262015 0.758380 -2.690285 2.376393 0.747774 0.406134 0.769247 0.767234 29.524599 0.575418 2.322468 -0.287872
 6.288940 0.312563 1.115862 0.979765 0.510137 1.127721 -10.295248 -1.021821 1.114880 0.820558 1.150235 1.227691 5.802173 -0.285631 -1.155078 0.377444
 -14.344424 0.093474 0.929493 0.813306 0.151917 0.936392 1.136853 4.054868 0.926783 0.638519 0.950283 0.982317 -19.004635 0.230536 4.447009 0.132275
 -3.108801 -0.249217 0.872923 0.657766 -0.211884 0.886251 -1.819971 -6.482965 0.864743 0.387658 0.916452 0.988456 -4.819078 -1.249678 -6.931500 -0.243601
 6.159428 -0.230706 0.703401 0.579362 -0.187748 0.706537 4.745577 1.964403 0.693713 0.397010 0.718024 0.712629 18.867886 0.789611 2.285566 -0.252416
 -2.905480 -0.261792 0.784508 0.629401 -0.193641 0.791059 -3.106707 -0.748601 0.775472 0.419116 0.809015 0.830511 -1.142277 -0.067144 -0.869590 -0.272738
 -6.439641 -0.662308 0.963717 0.682495 -0.543998 0.982683 -4.529126 0.508832 0.955909 0.323265 1.023245 1.133244 1.730729 -1.033068 0.692207 -0.621192
 -1.899498 -0.350355 0.991752 0.751047 -0.253560 1.008138 -8.743174 1.735290 0.985190 0.446784 1.043370 1.141899 3.460259 -0.670679 1.943614 -0.302116
 6.853878 0.005088 1.011051 0.838163 0.085603 1.023765 0.142127 1.043427 1.007605 0.613394 1.049057 1.123037 14.459042 -0.301001 1.176984 0.056972
 11.267467 -0.075487 0.858932 0.728047 0.022450 0.865775 6.636326 -2.309992 0.853411 0.547190 0.881720 0.910203 -10.288977 -0.046071 -2.299904 -0.025554
 10.527409 -0.319379 0.728138 0.588290 -0.251837 0.732859 -5.803310 -0.335735 0.719356 0.381257 0.747009 0.752553 6.972366 0.141564 -0.089897 -0.314548
 7.385957 0.248678 1.070522 0.925499 0.325896 1.081784 -11.154512 1.078418 1.068039 0.743065 1.104568 1.175040 -0.067436 0.166072 1.719192 0.318113
 3.242661 0.171978 0.955822 0.847777 0.260616 0.962296 -1.330544 -2.051660 0.952324 0.703959 0.976684 1.010917 -3.696866 -0.295800 -2.578387 0.225811
 2.902943 -0.335003 0.910335 0.694970 -0.278502 0.923402 8.913989 -2.073571 0.902543 0.418037 0.953071 1.024895 -2.901417 -0.473112 -2.400522 -0.328714
 4.008419 -0.385931 0.537872 0.362312 -0.550409 0.540178 -3.209460 -0.986587 0.516708 0.169516 0.559115 0.547298 -2.986961 0.794112 -0.120860 -0.574144
 3.893019 -0.502459 0.588952 0.379819 -0.651339 0.594076 1.547601 -0.681521 0.567503 0.147474 0.618900 0.627831 -0.296653 0.584285 0.125584 -0.682923
 -3.709518 -0.532097 1.049888 0.783011 -0.343777 1.069683 -2.779631 -0.528066 1.044562 0.439101 1.109492 1.226423 -20.483419 -1.258575 -0.509996 -0.419653
 -14.401390 -0.158262 1.168341 0.950845 0.070676 1.186980 -2.563853 0.904716 1.167902 0.665910 1.221285 1.341514 -6.926977 -1.108545 0.837949 -0.001482
 2.324471 0.073812 1.107475 0.950155 0.273949 1.121125 1.992905 2.244434 1.108130 0.734067 1.145657 1.229807 17.085476 -0.160750 2.317273 0.200874
 -9.016651 -0.172912 0.784945 0.619287 -0.134774 0.791620 9.496202 0.052013 0.772643 0.420255 0.813467 0.842249 -1.914279 0.455972 0.655090 -0.184864
 7.525800 -0.678129 0.437666 0.243841 -0.854770 0.439549 -1.224308 -0.037413 0.414991 0.011715 0.458648 0.435632 1.567096 1.074898 0.772849 -0.898070
 0.376464 0.608523 1.355097 1.225258 0.897661 1.371043 -2.216175 -2.869999 1.360428 1.067017 1.396799 1.511350 -10.237803 -1.183575 -3.338782 0.823666
 -5.229905 -0.224151 0.646233 0.500035 -0.303390 0.649638 -6.532523 1.257508 0.632121 0.324042 0.665981 0.667125 0.770495 1.058575 2.162150 -0.336299
 4.291358 -0.180264 0.975189 0.781415 -0.057445 0.987774 15.955065 -0.335452 0.969148 0.526096 1.014949 1.086233 6.961151 -0.602247 -0.758896 -0.107507
 17.534065 0.004046 0.692927 0.609459 0.016838 0.692808 33.799980 2.102704 0.683946 0.473792 0.698192 0.673610 24.593454 1.212682 2.427860 -0.024559
 10.600577 -0.135848 0.759675 0.625669 -0.104393 0.764019 24.350721 0.554323 0.749723 0.441143 0.778857 0.786534 13.959780 0.407106 0.701793 -0.148533
 -11.408223 -0.482938 0.990451 0.712448 -0.393781 1.008224 -18.485008 -3.126779 0.978812 0.390559 1.050389 1.159782 -18.070145 -1.432416 -3.270176 -0.455961
 3.820592 -0.216996 0.920254 0.709470 -0.156377 0.932702 -7.086065 -1.544663 0.909987 0.460314 0.963040 1.031947 11.825592 -0.982157 -1.471735 -0.195941
 -7.450029 0.212379 1.009842 0.857978 0.262429 1.020002 -12.061201 -1.305351 1.003943 0.683620 1.043157 1.106143 -12.439323 -0.304078 -1.393347 0.227579
 13.975845 -0.139694 0.670567 0.572752 -0.120567 0.670966 34.862679 2.250271 0.660956 0.414370 0.678083 0.655503 15.142111 1.489158 2.591555 -0.177354
 -21.423702 -0.120758 1.002989 0.804517 -0.048223 1.016106 -15.384876 -1.528695 0.995535 0.566751 1.045803 1.127335 -44.881802 0.176314 -1.671775 -0.122046
 4.891455 0.347659 0.885309 0.799200 0.369030 0.888739 12.455430 0.253852 0.879727 0.686612 0.899160 0.911441 6.240151 0.388151 0.266189 0.346351
 -34.826065 0.364444 1.153289 0.995970 0.429996 1.166034 -17.702398 -3.254482 1.149952 0.824798 1.193065 1.285040 -70.750076 -0.344792 -3.916274 0.382846
 5.220570 -0.504453 0.936016 0.665284 -0.422573 0.952997 -28.969202 -1.212719 0.923907 0.348592 0.992562 1.090528 20.373030 -1.041973 -0.791644 -0.483354
 4.990344 0.038967 0.929642 0.819500 0.189795 0.936614 4.701716 -3.542069 0.928029 0.640356 0.949838 0.982799 2.514640 -0.529006 -4.003606 0.138150
 7.329845 -0.164813 0.831815 0.696604 -0.049973 0.838354 -0.767826 -4.054592 0.826687 0.487300 0.853567 0.878658 -10.040493 -0.633501 -4.566541 -0.091448
 -0.679269 -0.828989 0.677866 0.406178 -0.805008 0.692281 -3.190037 1.562476 0.664281 0.066480 0.727850 0.793649 4.867864 -0.352703 2.006405 -0.871282
 -9.687125 -0.443862 0.799094 0.557322 -0.422305 0.813400 6.240812 0.250615 0.788282 0.275281 0.847656 0.926918 -13.700352 -0.466415 0.397433 -0.486495
 -11.650515 -0.059364 0.860943 0.680447 -0.030732 0.872436 3.591408 3.865470 0.853593 0.472057 0.898630 0.962013 -10.994432 0.118079 4.645020 -0.075322
 -1.666607 -0.064534 0.821902 0.711999 0.078007 0.826980 7.820064 2.591480 0.817163 0.540158 0.838710 0.852180 24.439993 0.170922 3.096965 0.016425
 -5.012805 -0.229719 0.880519 0.730268 -0.086060 0.890276 4.586387 1.106210 0.878120 0.499627 0.908604 0.955405 9.932301 -0.174586 1.138810 -0.150517
 -0.266015 0.225179 0.857856 0.727248 0.258261 0.863999 -2.329975 1.569770 0.848579 0.579918 0.882447 0.910543 -20.575373 0.177596 2.446434 0.259367
 -20.885761 0.206721 1.118912 0.954498 0.349812 1.134915 3.867338 -0.722045 1.121663 0.752326 1.163092 1.274151 -46.660305 -0.566294 -1.153351 0.274494
 -9.462758 -0.490287 0.657565 0.471388 -0.484528 0.664526 -1.606631 5.586713 0.645426 0.221655 0.685196 0.702237 21.704344 0.725490 6.233943 -0.539806
 -4.740342 -0.094636 0.760856 0.666068 -0.001351 0.764123 0.843907 2.380590 0.757147 0.488960 0.771514 0.771887 4.027557 0.019745 2.504017 -0.054293
 -1.986702 -0.407449 0.647921 0.519624 -0.352348 0.651505 10.343520 4.526884 0.640559 0.297344 0.661791 0.655544 19.856239 0.448544 4.961223 -0.404519
 4.149520 -0.730402 0.756655 0.514144 -0.666782 0.769781 0.015433 -4.113027 0.746493 0.188672 0.800577 0.861764 7.326448 -0.976269 -4.569860 -0.726264
 -0.233786 -0.298484 0.878732 0.673491 -0.214433 0.891504 -3.666499 -6.765698 0.871745 0.414102 0.919764 0.986819 -10.263404 -1.151164 -7.490419 -0.275757
 9.986245 0.052699 0.908934 0.768244 0.146478 0.917557 2.849777 -5.200970 0.904253 0.585122 0.936863 0.981079 8.465068 -0.720984 -5.764997 0.087713
 3.159245 -0.143933 0.762999 0.658523 0.013654 0.766793 2.915103 5.299337 0.758301 0.480519 0.776627 0.781227 18.128094 0.453786 5.602757 -0.085118
 5.285204 -0.337844 0.698088 0.579970 -0.264444 0.701973 -10.157326 0.314353 0.693000 0.362383 0.711092 0.710769 10.650904 -0.156679 0.130296 -0.319535
 -6.395194 0.335123 1.063865 0.923011 0.440140 1.075426 -5.128439 -1.288587 1.061761 0.762475 1.098833 1.172097 -1.739462 -0.493145 -0.938531 0.414867
 -2.077054 0.177951 0.906056 0.822806 0.295301 0.911202 8.393080 -3.937236 0.905755 0.676928 0.920191 0.942928 -17.703154 -0.545697 -5.126091 0.219035
 -1.115318 -0.407111 0.764027 0.573863 -0.384469 0.773331 9.952773 -1.701632 0.754943 0.315784 0.796391 0.835344 17.121805 -0.303529 -2.239197 -0.427730
 5.301050 -0.148167 0.645057 0.541195 -0.127012 0.646622 -2.685735 -2.392622 0.636337 0.378954 0.654574 0.641009 2.895037 -0.352074 -2.640371 -0.155362
 3.992217 -0.319645 0.618384 0.487836 -0.292629 0.621339 -1.857628 -3.310576 0.608297 0.291759 0.632891 0.626006 7.244733 -0.600043 -3.652012 -0.332812
 -0.569788 -0.869150 0.661634 0.426698 -0.798407 0.673052 1.148357 3.122758 0.651113 0.097073 0.700633 0.743692 10.718702 0.063132 3.477221 -0.873289
 -2.619694 -0.483345 0.776787 0.580071 -0.407756 0.787626 -4.890682 3.815648 0.769870 0.307950 0.812099 0.860227 -4.086580 0.276014 4.097007 -0.469019
 7.015355 -0.185178 0.783064 0.639670 -0.144294 0.790357 -3.542780 4.262026 0.777151 0.433362 0.806887 0.831878 13.709487 0.961252 4.343971 -0.168128
 0.787266 -0.221108 0.678499 0.560207 -0.172252 0.681957 3.213722 1.908219 0.671202 0.371981 0.692797 0.690257 3.461677 0.335224 1.746652 -0.198108
 2.093301 -0.426758 0.476649 0.363505 -0.443765 0.476184 -6.885947 1.451837 0.464819 0.174168 0.482209 0.442628 14.468922 0.176995 1.591656 -0.454805
 -10.099756 0.460989 1.228320 1.084964 0.591562 1.243284 5.521747 -3.769531 1.231168 0.908975 1.268710 1.369082 -15.027383 -0.649754 -4.256516 0.573289
 3.084368 -0.077417 0.628800 0.543595 -0.077715 0.629529 -6.894184 5.493221 0.621764 0.400799 0.634631 0.611697 -20.630283 1.021881 5.523366 -0.092933
 -16.740601 -0.396760 0.682867 0.518273 -0.349509 0.689086 5.442608 0.669200 0.673278 0.282323 0.706340 0.719092 4.326914 -0.020960 0.768646 -0.412209
 -3.788740 -0.189493 0.603489 0.502072 -0.208222 0.603386 4.077314 2.703140 0.593199 0.336674 0.609104 0.574527 2.001080 0.677516 2.548650 -0.215007
 -6.303572 -0.391364 0.560516 0.431226 -0.411319 0.561684 0.123715 3.512616 0.548939 0.228462 0.571060 0.543731 3.014612 0.557029 3.388256 -0.428267
 7.550532 -0.865251 0.645018 0.405353 -0.802159 0.656898 -2.448051 -1.558033 0.634189 0.066869 0.685409 0.732582 5.901375 -0.646770 -1.431593 -0.861179
 5.590596 -0.451650 0.742011 0.543736 -0.380240 0.752366 -4.475109 -3.694422 0.733774 0.269175 0.776978 0.822930 -9.693348 -0.799710 -3.800821 -0.428969
 2.707014 -0.130498 0.821930 0.672293 -0.043982 0.830268 9.051426 2.168056 0.816274 0.459870 0.848779 0.887039 18.444115 0.190798 2.625521 -0.108815
 -5.068288 -0.001706 0.713929 0.616162 0.093504 0.716018 0.283115 -3.626264 0.706974 0.463584 0.723940 0.711822 10.747306 -0.424440 -3.716392 0.077722
 -0.004992 -0.459430 0.583506 0.439648 -0.503872 0.586079 10.081126 5.264195 0.572159 0.213815 0.597615 0.582129 5.571043 0.931126 5.465248 -0.528140
 -4.172503 0.455063 1.107228 0.996711 0.668214 1.117930 6.670514 -3.087936 1.108106 0.860406 1.136366 1.203241 -13.792966 -0.921015 -3.013649 0.602728
 -2.482181 0.077099 0.786947 0.675747 0.053354 0.791088 -1.425004 -1.441770 0.780242 0.514936 0.802466 0.812246 -12.369522 0.036283 -1.757627 0.040852
 -2.852388 -0.361372 0.696425 0.522727 -0.331268 0.704308 -3.936417 -3.487844 0.687909 0.273468 0.724179 0.752264 0.177574 -0.713539 -3.738869 -0.352272
 -10.188575 -3.342487 -1.131042 -1.530396 -3.219701 -1.107408 -16.293139 -5.833637 -1.150018 -2.008254 -1.049982 -0.914732 -14.855778 -4.061690 -5.840420 -3.318753
 12.860829 -12.824383
 1.629724 2.875829
 -1.153876 2.909858
 -2.308598 0.376730
 -0.809270 0.333060
 -1.483048 2.773054
 25.597397 -25.597061
 8.142091 -10.120735
 -2.446439 1.679232
 0.816911 2.494201
 -0.953120 3.630289
 -2.527422 3.625731
 17.433447 -17.368151
 1.220435 -2.290475
 10.519696 -8.598335
 -0.514104 0.931407
 -6.532672 -1.137513
