# Supplementary material for: AMS 3.0: prediction of post-translational modifications
Source: BMC Bioinformatics. 2010 Apr 28;11:210. doi: 10.1186/1471-2105-11-210 (PMC2874555; doi:10.1186/1471-2105-11-210)
Supplement: Additional file 2 — PTM predictor software with training data. PTM_Archive.tar.gz includes the predictor software binaries together with all trained ANNs in tar.gz compressed form. [file 1471-2105-11-210-S2.GZ › PTM_Archive/allempty/P/Pnet18.dat]

 2
 90 18 2
 0.109668 -0.310544 1.391499 0.676944 -0.319850 3.590529 0.498007 -0.243770 0.655562 0.056639 -0.274802 11.138056 0.661943 0.669079 -0.297843 -0.326409 -0.309298 0.640672
 0.042867 -0.391109 -16.325039 0.667926 -0.423257 3.286311 0.460131 -0.375691 0.643348 -1.126919 -0.392488 1.652344 0.648326 0.657068 -0.378156 -0.426850 -0.388590 0.623181
 -0.191194 -0.741987 -6.170441 0.778231 -0.850906 1.005035 0.425406 -0.891110 0.740269 0.624515 -0.866817 -12.877121 0.732567 0.749780 -0.790795 -0.846417 -0.784913 0.687692
 -0.014280 -0.488961 0.297353 0.820397 -0.560780 2.736495 0.517089 -0.593600 0.787732 2.021924 -0.583476 6.092412 0.780854 0.795935 -0.540999 -0.555295 -0.529640 0.742210
 0.128246 -0.222808 6.586201 0.784158 -0.229464 1.561255 0.548825 -0.232103 0.756397 2.606699 -0.236787 9.748561 0.757223 0.768091 -0.242758 -0.226821 -0.233861 0.727746
 0.567477 0.040372 -4.052883 0.945349 -0.172639 -6.874420 0.796930 -0.140998 0.934808 0.175394 -0.090471 8.768847 0.919966 0.928543 -0.028989 -0.184039 -0.077118 0.900056
 -0.140439 -0.573038 23.623537 0.522814 -0.542089 6.937697 0.314126 -0.467775 0.494417 1.603803 -0.507604 -2.828762 0.509248 0.517082 -0.524586 -0.546867 -0.521344 0.485037
 0.610262 0.285531 -1.360235 1.079066 0.142045 -6.214570 0.893185 0.132503 1.065331 -0.637514 0.196141 -8.365187 1.046877 1.057635 0.251916 0.134504 0.201708 1.022662
 0.650948 0.253760 -15.682889 0.907710 0.065031 3.810199 0.814014 0.069345 0.900997 2.218383 0.115162 -8.987129 0.891378 0.896993 0.225352 0.060265 0.204663 0.878546
 0.017556 -0.365899 2.545438 0.795971 -0.437770 -6.788121 0.518191 -0.477539 0.765444 -0.027350 -0.475764 -7.100060 0.762273 0.775552 -0.404127 -0.430730 -0.383465 0.727621
 -0.300264 -0.625826 23.253429 0.616390 -0.489410 4.545604 0.354570 -0.417458 0.581467 3.787383 -0.542425 6.230655 0.600334 0.609419 -0.681507 -0.479206 -0.620336 0.571571
 -0.029063 -0.426803 -17.174093 0.745369 -0.453754 -0.273669 0.504302 -0.447085 0.716262 1.733732 -0.509476 -7.111413 0.723630 0.733501 -0.520654 -0.441173 -0.477688 0.695351
 -0.047862 -0.576540 0.374089 0.779882 -0.774415 0.395646 0.457035 -0.818702 0.746918 -3.074049 -0.753366 3.054983 0.733931 0.750879 -0.640770 -0.775281 -0.671142 0.691874
 0.232408 -0.207609 1.967502 0.869705 -0.399331 1.228695 0.602134 -0.434459 0.844633 -4.819552 -0.354889 -8.048380 0.827245 0.842161 -0.234221 -0.404628 -0.281220 0.791345
 0.403317 0.050005 14.854168 0.893867 -0.081058 3.824258 0.694886 -0.089226 0.875961 -2.363827 -0.031670 13.571768 0.863057 0.873835 0.043191 -0.088005 0.003566 0.836691
 0.287031 -0.084016 -14.757646 0.885310 -0.189942 -3.868226 0.671489 -0.159020 0.866338 -0.942206 -0.125719 10.891603 0.855156 0.866084 -0.066130 -0.198785 -0.106849 0.828493
 -0.378370 -0.707462 33.948223 0.535448 -0.594508 4.357779 0.276470 -0.539888 0.499185 1.832114 -0.651265 -1.043954 0.522400 0.530866 -0.801660 -0.581677 -0.725327 0.494290
 0.944211 0.433296 10.547839 1.156557 0.207385 -5.081898 1.045182 0.237134 1.157112 0.073245 0.359867 -10.611998 1.125373 1.134117 0.494552 0.181088 0.373394 1.108158
 0.384835 0.177132 -22.554848 0.884133 0.053276 -3.767056 0.724125 0.042144 0.867144 -3.675814 0.038836 -0.830027 0.865803 0.873118 0.090727 0.061908 0.116768 0.846522
 0.349148 0.010290 -2.443221 0.847638 -0.212122 -8.898320 0.629821 -0.280998 0.824480 -3.003681 -0.192683 -4.653795 0.815284 0.827337 -0.074809 -0.212371 -0.104779 0.786048
 -0.130173 -0.442426 21.161144 0.568077 -0.426385 9.339384 0.356748 -0.355439 0.541303 0.577652 -0.397455 7.686884 0.553970 0.561664 -0.485184 -0.432892 -0.490373 0.530438
 0.071773 -0.319916 -6.702375 0.705354 -0.438578 4.287796 0.496676 -0.420398 0.682291 -1.083631 -0.416722 -2.102885 0.684303 0.693113 -0.393570 -0.443352 -0.408644 0.659066
 0.000952 -0.642725 -2.203156 0.870877 -0.811111 5.919835 0.544722 -0.864129 0.838258 -1.933636 -0.837055 -7.646216 0.824264 0.841281 -0.721474 -0.805199 -0.718501 0.781940
 0.163255 -0.314620 -0.657166 0.897637 -0.440708 3.230136 0.616494 -0.497720 0.868310 -0.899853 -0.458010 -7.339306 0.858058 0.872884 -0.353136 -0.434732 -0.353834 0.821400
 0.292068 -0.054244 12.797441 0.906395 -0.114074 1.318577 0.684153 -0.144827 0.883009 1.052856 -0.122016 7.908966 0.876750 0.887981 -0.078579 -0.111227 -0.080369 0.847930
 -0.010171 -0.332117 -6.489545 0.695053 -0.316181 1.206601 0.473067 -0.261434 0.670126 2.952972 -0.264951 4.038263 0.673672 0.683079 -0.357052 -0.322087 -0.383474 0.647542
 -0.122869 -0.454532 12.504248 0.578969 -0.511897 6.174197 0.361152 -0.475697 0.551255 0.974211 -0.496769 -4.632334 0.562955 0.571222 -0.529513 -0.514203 -0.528784 0.538201
 0.476593 0.025249 6.488913 0.985172 0.029099 -0.748981 0.799184 0.061201 0.969319 3.115422 0.084145 -13.938394 0.956152 0.966077 0.074876 0.019273 0.031732 0.931779
 0.450025 0.181160 -6.007314 0.855179 0.035928 3.818832 0.717033 0.006070 0.840686 0.376167 0.060679 0.348373 0.839123 0.845389 0.095119 0.034471 0.084619 0.822063
 0.088420 -0.376338 -0.924494 0.809829 -0.433847 0.484991 0.545124 -0.471950 0.779471 0.949262 -0.490992 4.666868 0.777481 0.790242 -0.413899 -0.424010 -0.390038 0.743948
 -0.194506 -0.413209 -5.879096 0.373622 -0.366940 7.036509 0.185008 -0.369928 0.334818 3.326305 -0.443908 -5.395481 0.371380 0.377088 -0.499114 -0.356037 -0.437382 0.348944
 -0.324959 -0.603209 -5.393629 0.401371 -0.549459 4.623039 0.160450 -0.562149 0.357822 3.458727 -0.641152 1.845616 0.391722 0.400108 -0.675388 -0.536847 -0.612067 0.362829
 0.033132 -0.521624 -24.456572 0.955311 -0.775341 -7.756718 0.608398 -0.817439 0.923973 -2.671993 -0.745565 -3.827264 0.903791 0.922401 -0.610293 -0.777666 -0.651959 0.858964
 0.528287 0.001245 -7.506422 1.176274 -0.321373 -3.102753 0.914029 -0.372860 1.161613 -5.797624 -0.257609 -2.920881 1.125812 1.141656 -0.088667 -0.328604 -0.158858 1.090531
 0.547020 0.162811 19.253832 1.109214 -0.041107 1.121195 0.901306 -0.046221 1.097043 -1.633481 0.034355 5.196926 1.071658 1.083691 0.107992 -0.051523 0.049966 1.044970
 0.220891 -0.094324 -5.546619 0.706553 -0.202160 -0.394235 0.526170 -0.166986 0.681285 1.460729 -0.148311 7.276449 0.689161 0.697404 -0.176172 -0.209630 -0.197142 0.666288
 -0.426350 -0.592826 0.644625 0.282503 -0.549678 9.408342 0.058598 -0.565206 0.238458 3.178602 -0.644572 -1.092987 0.280359 0.286647 -0.725469 -0.534388 -0.637421 0.254735
 0.924811 0.439811 -9.450889 1.298992 0.234762 -4.983674 1.129877 0.260929 1.294967 0.582590 0.401383 -4.694982 1.257297 1.269250 0.491653 0.206891 0.363451 1.232859
 0.376509 0.210342 -2.727261 0.655233 0.056198 3.847884 0.545169 0.006312 0.635568 -0.733839 0.040608 -7.201888 0.649370 0.653652 0.049330 0.060842 0.075063 0.635345
 -0.026001 -0.336317 10.276999 0.841820 -0.426019 -5.908224 0.540320 -0.464756 0.809284 -0.352866 -0.462439 16.197683 0.806452 0.820568 -0.391907 -0.418671 -0.383460 0.769623
 0.014214 -0.252761 22.526695 0.592791 -0.104584 15.303845 0.427348 -0.032742 0.568715 3.347822 -0.103415 38.169525 0.586955 0.592037 -0.230607 -0.107144 -0.218604 0.569500
 0.093479 -0.255511 12.965693 0.682620 -0.240557 7.498536 0.492559 -0.214374 0.658130 1.024823 -0.236430 29.267084 0.667422 0.674900 -0.273335 -0.242197 -0.276651 0.645056
 0.110924 -0.445781 -16.207390 0.889731 -0.683567 -6.777472 0.584396 -0.742867 0.857770 -2.860494 -0.675854 -21.494184 0.845275 0.861532 -0.530451 -0.683278 -0.562539 0.804837
 0.199518 -0.200049 14.010355 0.832793 -0.369865 -6.869842 0.592129 -0.419128 0.805069 -2.030665 -0.375334 -4.163762 0.801622 0.814050 -0.270141 -0.367870 -0.285222 0.770308
 0.525977 0.223494 -11.453808 0.951665 0.096786 -2.859695 0.783904 0.065962 0.934032 -0.986038 0.101618 -14.917397 0.926644 0.935639 0.179958 0.096881 0.162272 0.904448
 -0.171806 -0.500189 12.031168 0.537151 -0.292075 21.715155 0.334104 -0.189636 0.508483 4.609885 -0.284920 35.294239 0.528732 0.535029 -0.457962 -0.296347 -0.444675 0.507157
 0.150284 -0.319579 -46.221611 0.872433 -0.341184 10.718410 0.612608 -0.311252 0.845401 1.460130 -0.318657 -29.301514 0.838076 0.851195 -0.323168 -0.345389 -0.344407 0.805535
 0.559868 0.349259 6.105826 0.860002 0.304455 1.134880 0.756361 0.299577 0.847363 0.023654 0.307581 16.477806 0.849412 0.853934 0.322721 0.304030 0.315328 0.836677
 0.943692 0.559197 -71.369469 1.178122 0.317267 -3.823167 1.055684 0.264884 1.172583 -2.666018 0.352870 -26.466833 1.147850 1.156979 0.496453 0.313812 0.446459 1.129214
 -0.310171 -0.776155 23.300882 0.708573 -0.836352 -0.221738 0.341077 -0.846759 0.664268 0.446881 -0.854154 -35.768707 0.666794 0.683810 -0.810558 -0.833732 -0.807975 0.620291
 0.344824 -0.160499 5.009615 0.836080 -0.275644 -2.679267 0.673778 -0.222646 0.822422 3.878444 -0.202111 6.897045 0.814962 0.822659 -0.199606 -0.288052 -0.242407 0.795013
 0.131993 -0.337577 -9.543126 0.709997 -0.431756 -4.015321 0.516039 -0.392504 0.688860 3.515587 -0.369013 -0.935848 0.689572 0.698046 -0.370428 -0.442850 -0.407311 0.666196
 -0.392339 -0.737051 4.011771 0.575825 -0.829622 0.011288 0.227706 -0.899271 0.531302 -3.614028 -0.885120 -3.434777 0.539123 0.554837 -0.827957 -0.818443 -0.800583 0.495219
 0.018495 -0.245308 -21.120878 0.754144 -0.389965 -1.407369 0.468986 -0.496291 0.719895 -5.061480 -0.459789 8.807871 0.717648 0.732254 -0.347264 -0.375742 -0.317183 0.680625
 0.264618 0.033581 -10.069320 0.819776 -0.072894 0.233964 0.601146 -0.145932 0.792884 -4.161432 -0.130409 8.171648 0.791220 0.802472 -0.046165 -0.061599 -0.016503 0.762347
 0.386640 -0.087796 25.857019 0.797321 -0.224576 0.327049 0.660916 -0.189882 0.786098 -0.677686 -0.152158 6.391658 0.780265 0.786724 -0.118250 -0.238257 -0.160097 0.763603
 0.258229 -0.280779 11.809212 0.837768 -0.430606 -4.741940 0.636946 -0.395057 0.820350 1.588228 -0.388938 7.487394 0.809674 0.819685 -0.338251 -0.435306 -0.355267 0.784681
 0.047312 -0.082599 -14.714803 0.635939 -0.062132 -4.962271 0.417685 -0.039367 0.603206 0.675085 -0.043544 -0.737692 0.619202 0.627805 -0.098118 -0.066931 -0.115103 0.592490
 0.740983 0.405346 -54.674873 1.172703 0.128086 -9.812226 0.980017 0.066779 1.161788 -2.135014 0.124653 3.349690 1.130109 1.142973 0.288027 0.132977 0.293628 1.102722
 0.061606 -0.257943 23.449444 0.659593 -0.342026 1.645356 0.455519 -0.386630 0.632911 -4.699663 -0.377772 -2.624638 0.640698 0.649420 -0.320542 -0.333282 -0.303022 0.615835
 0.427997 0.016420 -0.283549 0.802504 -0.120279 2.214058 0.690596 -0.100391 0.798033 -2.435623 0.004781 4.029388 0.787711 0.792797 0.080153 -0.140745 -0.013222 0.775051
 0.138299 -0.281996 14.573680 0.667811 -0.382955 5.683282 0.509407 -0.357686 0.654498 -2.549213 -0.296532 12.392391 0.652445 0.658712 -0.253923 -0.398033 -0.319916 0.634605
 -0.142985 -0.685994 3.177671 0.675823 -0.824970 -1.285367 0.387976 -0.880835 0.641862 0.530712 -0.888107 1.680179 0.642319 0.655901 -0.816871 -0.811533 -0.782802 0.605640
 0.230022 -0.198499 -3.460453 0.813143 -0.386038 -8.278984 0.588362 -0.461710 0.786262 1.045191 -0.453185 -9.417519 0.783345 0.795035 -0.339209 -0.370599 -0.306986 0.753734
 0.384064 0.041194 17.998915 0.835880 -0.084559 -7.587189 0.671817 -0.124588 0.816040 2.099919 -0.124433 -0.772027 0.814919 0.823215 -0.068136 -0.075120 -0.042738 0.793667
 0.137123 -0.262212 15.386070 0.699344 -0.294359 8.198960 0.524102 -0.231357 0.683042 0.695720 -0.207731 8.530392 0.681865 0.689288 -0.222359 -0.307505 -0.276078 0.661856
 0.259201 -0.247019 11.481928 0.732327 -0.347182 5.882430 0.592747 -0.318632 0.723980 -1.863886 -0.233093 -7.744717 0.715496 0.721710 -0.201890 -0.364635 -0.280825 0.699771
 0.383196 0.102229 -9.783208 0.922289 0.043551 0.146179 0.716513 0.041928 0.899305 1.454794 0.048028 -1.675418 0.893635 0.904282 0.048141 0.043874 0.051232 0.866729
 1.041631 0.553411 -21.188801 1.033746 0.250030 -1.943558 1.016449 0.215344 1.042647 -1.814769 0.334855 10.504255 1.018693 1.021933 0.521687 0.242008 0.443087 1.014415
 -0.059295 -0.472304 10.804101 0.668353 -0.489930 -0.105052 0.418843 -0.515743 0.635956 0.592313 -0.570368 17.821867 0.643833 0.654746 -0.579808 -0.475911 -0.522289 0.613300
 0.193139 -0.166109 2.462628 0.560049 -0.232070 4.784626 0.437805 -0.209246 0.543582 1.276104 -0.193445 -2.607388 0.554079 0.558255 -0.193366 -0.241536 -0.218480 0.540343
 0.137481 -0.254449 7.397030 0.556467 -0.356686 2.867061 0.411654 -0.357281 0.537859 0.567282 -0.331580 -4.633264 0.546988 0.552316 -0.303964 -0.363330 -0.327195 0.530264
 -0.333134 -0.760934 13.299761 0.616027 -0.900231 -1.621091 0.301328 -0.935542 0.579868 -1.664309 -0.941049 1.338663 0.582914 0.596815 -0.879694 -0.891468 -0.859330 0.544665
 -0.089456 -0.443642 0.208237 0.738760 -0.551968 -2.454865 0.460621 -0.588451 0.708145 -2.249671 -0.592701 -5.027204 0.706344 0.719479 -0.533808 -0.542516 -0.511196 0.672420
 -0.093179 -0.325560 22.021355 0.689163 -0.329407 3.662826 0.445154 -0.313634 0.659363 0.554457 -0.359336 -3.106576 0.666379 0.676603 -0.408656 -0.322434 -0.373084 0.637715
 -0.050635 -0.361144 -0.714809 0.549327 -0.381984 8.755694 0.354200 -0.297467 0.525254 0.496369 -0.333128 5.546006 0.534592 0.542107 -0.409503 -0.390880 -0.415290 0.512015
 -0.120410 -0.466676 19.913467 0.374506 -0.482938 6.757778 0.230925 -0.468586 0.351098 1.190376 -0.471750 -8.429433 0.374064 0.377550 -0.504712 -0.486129 -0.503019 0.358891
 0.831003 0.480970 -14.618087 1.202238 0.221584 -10.195728 1.032231 0.225778 1.193325 -1.283165 0.281489 3.519868 1.164399 1.176034 0.369481 0.214920 0.323750 1.139712
 0.029342 -0.185222 -22.095612 0.539794 -0.178991 4.001453 0.394734 -0.166002 0.518463 1.852986 -0.188759 -5.318511 0.535548 0.539671 -0.240826 -0.177257 -0.217982 0.520070
 0.197595 -0.113069 1.595426 0.701019 -0.294364 -8.235894 0.528705 -0.368752 0.679219 -2.844007 -0.332582 4.539539 0.683903 0.691485 -0.209650 -0.285140 -0.196493 0.662361
 0.070612 -0.185340 3.654732 0.559518 -0.229844 1.693356 0.409487 -0.187666 0.541131 -2.444957 -0.132799 5.155647 0.552150 0.556841 -0.133522 -0.244704 -0.189366 0.535991
 -0.003849 -0.295769 -0.194085 0.542610 -0.366458 2.397787 0.371527 -0.346668 0.521836 -3.448988 -0.294211 0.628308 0.531602 0.537656 -0.263410 -0.377141 -0.311063 0.512543
 -0.460965 -0.914423 4.443570 0.520356 -0.951333 3.124899 0.193379 -0.974247 0.478533 0.674387 -1.028145 -0.689269 0.489364 0.503482 -1.025609 -0.939102 -0.976089 0.449687
 -0.214548 -0.541359 -5.382748 0.601415 -0.564311 -1.337148 0.322544 -0.602129 0.564221 1.818526 -0.643456 -7.796978 0.575505 0.587535 -0.635176 -0.551306 -0.586730 0.541392
 0.025213 -0.264007 19.397768 0.699301 -0.243435 1.045119 0.475954 -0.256076 0.670262 2.028161 -0.308501 15.797818 0.678682 0.688079 -0.367090 -0.233911 -0.317925 0.651651
 0.182718 -0.178486 11.463781 0.587934 -0.250432 -6.232042 0.441527 -0.188397 0.568630 -0.916502 -0.165036 -3.237949 0.577555 0.583161 -0.214231 -0.263071 -0.252166 0.560278
 -0.127289 -0.402422 6.216570 0.571156 -0.426446 1.900037 0.361395 -0.401819 0.548063 -2.834609 -0.362231 15.294968 0.555783 0.563553 -0.417075 -0.436765 -0.441314 0.532940
 0.640977 0.257237 -13.451888 0.974753 0.113573 -12.352601 0.828339 0.103523 0.960429 2.638684 0.116897 5.317551 0.949994 0.958640 0.151797 0.113648 0.140411 0.929392
 0.232924 0.081576 -13.198795 0.763636 0.040876 -1.107771 0.597708 0.044083 0.746141 -2.630571 0.078723 -5.556463 0.747939 0.754693 0.053105 0.035061 0.048606 0.729193
 0.107051 -0.214026 4.064221 0.649450 -0.343254 -6.312685 0.451082 -0.418426 0.622732 -1.148586 -0.408524 -5.959614 0.630669 0.639579 -0.336099 -0.331972 -0.300135 0.605807
 -2.604949 -3.436597 -13.151714 -1.320117 -3.669136 -4.513603 -1.796308 -3.711760 -1.373193 -4.708667 -3.660410 -19.778870 -1.380966 -1.357143 -3.531275 -3.669209 -3.565159 -1.442158
 -1.234227 0.584338
 1.062555 2.367038
 19.317741 -19.244953
 -2.058371 3.494229
 0.719627 2.217119
 11.239848 -11.113460
 -1.457218 2.576637
 -0.102778 1.212353
 -3.115853 2.372488
 7.909522 -7.765921
 -1.006469 0.597454
 23.460150 -23.543604
 -1.118313 4.009629
 -1.252796 3.995798
 -0.556422 1.168214
 0.999085 2.479161
 0.564604 2.189993
 -1.095368 3.798481
 -8.243078 -2.444949
 0.110196 -0.310401 1.383900 0.677004 -0.319760 3.589067 0.498188 -0.243694 0.655632 0.055289 -0.274701 11.135530 0.662009 0.669142 -0.297702 -0.326320 -0.309172 0.640748
 0.043437 -0.390955 -16.333075 0.667991 -0.423160 3.284659 0.460328 -0.375610 0.643423 -1.128319 -0.392378 1.649814 0.648398 0.657136 -0.378004 -0.426754 -0.388453 0.623262
 -0.190550 -0.741804 -6.175226 0.778310 -0.850789 1.003049 0.425641 -0.891013 0.740361 0.623658 -0.866685 -12.878654 0.732654 0.749863 -0.790612 -0.846301 -0.784750 0.687792
 -0.013769 -0.488815 0.294711 0.820461 -0.560686 2.734708 0.517277 -0.593522 0.787806 2.021396 -0.583371 6.091483 0.780924 0.796002 -0.540854 -0.555202 -0.529510 0.742290
 0.128670 -0.222689 6.583911 0.784210 -0.229388 1.559624 0.548979 -0.232041 0.756457 2.606292 -0.236701 9.747844 0.757280 0.768145 -0.242640 -0.226746 -0.233755 0.727811
 0.567982 0.040514 -4.057840 0.945411 -0.172548 -6.875607 0.797111 -0.140922 0.934879 0.174514 -0.090367 8.766872 0.920034 0.928607 -0.028846 -0.183949 -0.076991 0.900133
 -0.139936 -0.572903 23.615932 0.522871 -0.542004 6.936409 0.314298 -0.467703 0.494483 1.602528 -0.507507 -2.831243 0.509311 0.517142 -0.524452 -0.546783 -0.521224 0.485109
 0.610764 0.285679 -1.362049 1.079132 0.142141 -6.215858 0.893377 0.132582 1.065407 -0.637866 0.196249 -8.365894 1.046950 1.057705 0.252065 0.134598 0.201841 1.022745
 0.651252 0.253841 -15.687495 0.907744 0.065082 3.809639 0.814118 0.069389 0.901037 2.217674 0.115221 -8.988888 0.891416 0.897030 0.225434 0.060315 0.204736 0.878589
 0.018090 -0.365750 2.541534 0.796035 -0.437674 -6.790224 0.518382 -0.477460 0.765518 -0.028206 -0.475657 -7.101307 0.762343 0.775620 -0.403979 -0.430636 -0.383333 0.727701
 -0.300055 -0.625765 23.252247 0.616420 -0.489368 4.545796 0.354654 -0.417423 0.581501 3.786793 -0.542378 6.230597 0.600367 0.609450 -0.681445 -0.479165 -0.620280 0.571608
 -0.028832 -0.426735 -17.175091 0.745403 -0.453707 -0.273173 0.504396 -0.447045 0.716301 1.733144 -0.509423 -7.111533 0.723667 0.733536 -0.520584 -0.441127 -0.477625 0.695393
 -0.047004 -0.576301 0.365335 0.779982 -0.774265 0.392396 0.457338 -0.818578 0.747035 -3.075193 -0.753197 3.052218 0.734041 0.750985 -0.640534 -0.775133 -0.670930 0.692001
 0.233207 -0.207386 1.959258 0.869797 -0.399191 1.225266 0.602415 -0.434345 0.844741 -4.820518 -0.354732 -8.050986 0.827347 0.842259 -0.234001 -0.404491 -0.281023 0.791462
 0.404027 0.050200 14.845809 0.893946 -0.080937 3.820372 0.695128 -0.089127 0.876052 -2.364619 -0.031534 13.569164 0.863144 0.873918 0.043381 -0.087885 0.003737 0.836791
 0.287719 -0.083822 -14.764330 0.885392 -0.189819 -3.870946 0.671734 -0.158919 0.866432 -0.943151 -0.125582 10.889743 0.855247 0.866170 -0.065940 -0.198664 -0.106678 0.828596
 -0.378064 -0.707382 33.944435 0.535484 -0.594456 4.356843 0.276578 -0.539844 0.499227 1.831280 -0.651206 -1.044638 0.522440 0.530904 -0.801582 -0.581626 -0.725256 0.494336
 0.944722 0.433434 10.541191 1.156611 0.207469 -5.084977 1.045352 0.237203 1.157175 0.072892 0.359961 -10.614010 1.125433 1.134173 0.494684 0.181171 0.373514 1.108226
 0.385105 0.177207 -22.557898 0.884167 0.053324 -3.767735 0.724225 0.042184 0.867184 -3.676217 0.038891 -0.830608 0.865840 0.873153 0.090803 0.061956 0.116835 0.846564
 0.349939 0.010504 -2.451329 0.847727 -0.211989 -8.901832 0.630095 -0.280888 0.824584 -3.004837 -0.192532 -4.656441 0.815382 0.827431 -0.074599 -0.212239 -0.104591 0.786161
 -0.129805 -0.442325 21.157183 0.568119 -0.426321 9.337239 0.356875 -0.355386 0.541351 0.577393 -0.397383 7.685764 0.554015 0.561708 -0.485086 -0.432829 -0.490285 0.530491
 0.072282 -0.319776 -6.707888 0.705412 -0.438490 4.284952 0.496852 -0.420325 0.682358 -1.083985 -0.416624 -2.104487 0.684366 0.693173 -0.393433 -0.443265 -0.408521 0.659139
 0.001585 -0.642547 -2.209183 0.870955 -0.810997 5.918756 0.544954 -0.864034 0.838349 -1.934700 -0.836925 -7.647913 0.824351 0.841364 -0.721295 -0.805086 -0.718341 0.782039
 0.163705 -0.314490 -0.661301 0.897696 -0.440624 3.230267 0.616664 -0.497650 0.868378 -0.900768 -0.457914 -7.340415 0.858123 0.872947 -0.353004 -0.434650 -0.353716 0.821474
 0.292399 -0.054150 12.793845 0.906437 -0.114014 1.318550 0.684277 -0.144776 0.883058 1.052182 -0.121947 7.908100 0.876797 0.888026 -0.078483 -0.111168 -0.080283 0.847984
 -0.009846 -0.332027 -6.491225 0.695092 -0.316124 1.205606 0.473182 -0.261386 0.670171 2.952178 -0.264886 4.037449 0.673714 0.683120 -0.356964 -0.322030 -0.383395 0.647591
 -0.122458 -0.454418 12.499157 0.579018 -0.511825 6.171968 0.361298 -0.475637 0.551311 0.974182 -0.496687 -4.633450 0.563009 0.571273 -0.529399 -0.514132 -0.528682 0.538262
 0.477040 0.025372 6.486334 0.985226 0.029177 -0.749551 0.799343 0.061267 0.969382 3.113799 0.084234 -13.939751 0.956211 0.966134 0.074998 0.019351 0.031841 0.931847
 0.450118 0.181192 -6.008163 0.855197 0.035951 3.819534 0.717079 0.006090 0.840707 0.376389 0.060706 0.348680 0.839143 0.845408 0.095156 0.034492 0.084650 0.822085
 0.088953 -0.376186 -0.929247 0.809896 -0.433750 0.483976 0.545321 -0.471870 0.779548 0.948428 -0.490882 4.665349 0.777555 0.790312 -0.413747 -0.423914 -0.389902 0.744032
 -0.194265 -0.413144 -5.882747 0.373651 -0.366899 7.036394 0.185093 -0.369894 0.334851 3.326195 -0.443861 -5.396727 0.371412 0.377118 -0.499049 -0.355997 -0.437325 0.348980
 -0.324646 -0.603126 -5.397969 0.401407 -0.549406 4.622572 0.160560 -0.562105 0.357865 3.458390 -0.641091 1.844194 0.391762 0.400147 -0.675304 -0.536795 -0.611992 0.362875
 0.033993 -0.521382 -24.464571 0.955413 -0.775188 -7.760229 0.608705 -0.817313 0.924092 -2.673295 -0.745393 -3.829493 0.903904 0.922508 -0.610054 -0.777514 -0.651744 0.859093
 0.529079 0.001468 -7.514158 1.176368 -0.321231 -3.106200 0.914311 -0.372744 1.161722 -5.798802 -0.257451 -2.922876 1.125916 1.141755 -0.088448 -0.328465 -0.158661 1.090649
 0.547637 0.162986 19.247606 1.109287 -0.040996 1.118228 0.901527 -0.046130 1.097128 -1.634278 0.034478 5.195451 1.071739 1.083768 0.108164 -0.051414 0.050121 1.045063
 0.221220 -0.094228 -5.549558 0.706597 -0.202098 -0.394305 0.526296 -0.166935 0.681336 1.460479 -0.148240 7.275273 0.689209 0.697449 -0.176074 -0.209569 -0.197055 0.666342
 -0.425961 -0.592721 0.638475 0.282547 -0.549613 9.407142 0.058732 -0.565152 0.238509 3.178225 -0.644498 -1.094695 0.280408 0.286694 -0.725365 -0.534324 -0.637329 0.254791
 0.925096 0.439896 -9.452367 1.299029 0.234817 -4.984374 1.129984 0.260975 1.295009 0.582118 0.401445 -4.695761 1.257338 1.269288 0.491737 0.206945 0.363527 1.232905
 0.376927 0.210455 -2.735447 0.655278 0.056267 3.845434 0.545309 0.006368 0.635620 -0.734009 0.040685 -7.203467 0.649420 0.653700 0.049440 0.060909 0.075161 0.635402
 -0.025382 -0.336148 10.272089 0.841892 -0.425912 -5.910320 0.540539 -0.464667 0.809368 -0.354310 -0.462318 16.196028 0.806532 0.820644 -0.391741 -0.418565 -0.383311 0.769715
 0.014527 -0.252674 22.523907 0.592828 -0.104529 15.302610 0.427459 -0.032696 0.568757 3.347290 -0.103352 38.168491 0.586996 0.592076 -0.230522 -0.107089 -0.218527 0.569546
 0.093881 -0.255398 12.962104 0.682669 -0.240484 7.497296 0.492704 -0.214313 0.658186 1.024176 -0.236348 29.265844 0.667476 0.674951 -0.273222 -0.242125 -0.276550 0.645118
 0.111607 -0.445588 -16.213657 0.889814 -0.683443 -6.779280 0.584644 -0.742765 0.857867 -2.861572 -0.675714 -21.496189 0.845367 0.861621 -0.530259 -0.683156 -0.562367 0.804943
 0.200084 -0.199890 14.005044 0.832862 -0.369763 -6.871338 0.592334 -0.419044 0.805149 -2.031567 -0.375219 -4.165404 0.801698 0.814122 -0.269982 -0.367770 -0.285080 0.770395
 0.526346 0.223599 -11.457189 0.951710 0.096852 -2.860694 0.784037 0.066017 0.934084 -0.986622 0.101693 -14.918484 0.926694 0.935687 0.180061 0.096946 0.162365 0.904505
 -0.171456 -0.500092 12.028090 0.537192 -0.292013 21.713621 0.334227 -0.189585 0.508531 4.609276 -0.284850 35.293037 0.528777 0.535072 -0.457866 -0.296285 -0.444589 0.507208
 0.150749 -0.319449 -46.225719 0.872489 -0.341100 10.716734 0.612774 -0.311183 0.845466 1.459359 -0.318563 -29.303017 0.838137 0.851254 -0.323038 -0.345306 -0.344291 0.805605
 0.560107 0.349327 6.103697 0.860032 0.304499 1.134274 0.756449 0.299613 0.847397 0.023284 0.307631 16.477100 0.849445 0.853965 0.322790 0.304073 0.315389 0.836714
 0.943943 0.559272 -71.371414 1.178155 0.317316 -3.823540 1.055780 0.264925 1.172621 -2.666360 0.352925 -26.467560 1.147886 1.157014 0.496529 0.313861 0.446527 1.129255
 -0.309397 -0.775942 23.293407 0.708664 -0.836217 -0.224385 0.341351 -0.846647 0.664374 0.445570 -0.854002 -35.771065 0.666894 0.683905 -0.810347 -0.833598 -0.807786 0.620406
 0.345396 -0.160341 5.005142 0.836150 -0.275542 -2.680417 0.673985 -0.222561 0.822503 3.876592 -0.201996 6.895117 0.815038 0.822732 -0.199449 -0.287952 -0.242265 0.795101
 0.132586 -0.337412 -9.547850 0.710069 -0.431650 -4.016644 0.516253 -0.392416 0.688944 3.513848 -0.368894 -0.937790 0.689651 0.698122 -0.370263 -0.442746 -0.407164 0.666286
 -0.391596 -0.736840 4.004389 0.575916 -0.829488 0.008890 0.227976 -0.899161 0.531407 -3.614612 -0.884969 -3.436805 0.539223 0.554932 -0.827747 -0.818311 -0.800395 0.495333
 0.019120 -0.245128 -21.127750 0.754221 -0.389851 -1.409738 0.469214 -0.496199 0.719984 -5.061435 -0.459661 8.806242 0.717733 0.732335 -0.347085 -0.375631 -0.317024 0.680721
 0.265126 0.033728 -10.075254 0.819839 -0.072801 0.232004 0.601332 -0.145857 0.792957 -4.161253 -0.130304 8.170380 0.791289 0.802538 -0.046018 -0.061508 -0.016372 0.762426
 0.387198 -0.087646 25.852880 0.797387 -0.224479 0.325326 0.661113 -0.189801 0.786174 -0.679153 -0.152049 6.389997 0.780337 0.786793 -0.118102 -0.238162 -0.159964 0.763686
 0.258976 -0.280568 11.802057 0.837861 -0.430470 -4.743552 0.637220 -0.394945 0.820458 1.586484 -0.388785 7.484982 0.809776 0.819783 -0.338039 -0.435172 -0.355077 0.784799
 0.047526 -0.082541 -14.716392 0.635964 -0.062095 -4.962891 0.417759 -0.039335 0.603235 0.674902 -0.043502 -0.738386 0.619229 0.627831 -0.098061 -0.066894 -0.115052 0.592520
 0.741787 0.405578 -54.683392 1.172803 0.128233 -9.814788 0.980313 0.066899 1.161904 -2.135975 0.124819 3.347396 1.130219 1.143079 0.288259 0.133121 0.293835 1.102848
 0.062097 -0.257807 23.445024 0.659652 -0.341939 1.644006 0.455696 -0.386558 0.632980 -4.700263 -0.377674 -2.625985 0.640764 0.649482 -0.320407 -0.333196 -0.302901 0.615910
 0.428373 0.016527 -0.286650 0.802552 -0.120210 2.213073 0.690737 -0.100334 0.798088 -2.436271 0.004858 4.028843 0.787764 0.792848 0.080258 -0.140677 -0.013127 0.775111
 0.138811 -0.281849 14.569307 0.667876 -0.382860 5.681619 0.509598 -0.357609 0.654573 -2.549967 -0.296426 12.391429 0.652517 0.658780 -0.253776 -0.397939 -0.319785 0.634686
 -0.142316 -0.685805 3.171736 0.675905 -0.824849 -1.286940 0.388217 -0.880735 0.641956 0.529629 -0.887969 1.677868 0.642409 0.655987 -0.816681 -0.811414 -0.782633 0.605742
 0.230523 -0.198357 -3.465031 0.813204 -0.385947 -8.279977 0.588543 -0.461634 0.786333 1.044343 -0.453081 -9.419456 0.783412 0.795099 -0.339067 -0.370510 -0.306859 0.753811
 0.384410 0.041294 17.996420 0.835925 -0.084495 -7.587278 0.671945 -0.124534 0.816091 2.099384 -0.124358 -0.773447 0.814968 0.823261 -0.068034 -0.075056 -0.042647 0.793722
 0.137370 -0.262146 15.383805 0.699376 -0.294316 8.199123 0.524194 -0.231320 0.683079 0.695125 -0.207681 8.529678 0.681900 0.689321 -0.222291 -0.307462 -0.276018 0.661895
 0.259656 -0.246885 11.477809 0.732387 -0.347095 5.881617 0.592922 -0.318560 0.724050 -1.864572 -0.232996 -7.745686 0.715562 0.721774 -0.201757 -0.364550 -0.280705 0.699846
 0.383391 0.102280 -9.785099 0.922310 0.043582 0.145747 0.716578 0.041955 0.899330 1.454705 0.048065 -1.676222 0.893659 0.904304 0.048192 0.043905 0.051277 0.866756
 1.041869 0.553480 -21.191786 1.033777 0.250076 -1.943900 1.016537 0.215382 1.042682 -1.815262 0.334906 10.503431 1.018726 1.021965 0.521756 0.242053 0.443149 1.014453
 -0.058825 -0.472168 10.798484 0.668411 -0.489844 -0.106069 0.419014 -0.515671 0.636023 0.591801 -0.570269 17.819960 0.643897 0.654807 -0.579670 -0.475826 -0.522167 0.613374
 0.193531 -0.166000 2.458867 0.560095 -0.232001 4.783035 0.437945 -0.209189 0.543635 1.275910 -0.193367 -2.608597 0.554130 0.558303 -0.193258 -0.241468 -0.218383 0.540401
 0.137967 -0.254310 7.392312 0.556526 -0.356598 2.865277 0.411830 -0.357209 0.537927 0.567072 -0.331480 -4.634828 0.547053 0.552378 -0.303825 -0.363243 -0.327072 0.530338
 -0.332319 -0.760707 13.291309 0.616124 -0.900087 -1.623576 0.301619 -0.935422 0.579981 -1.665712 -0.940886 1.335829 0.583022 0.596918 -0.879468 -0.891326 -0.859128 0.544787
 -0.088784 -0.443457 0.201632 0.738840 -0.551850 -2.456761 0.460861 -0.588352 0.708238 -2.251139 -0.592567 -5.029477 0.706432 0.719563 -0.533624 -0.542399 -0.511031 0.672521
 -0.092661 -0.325416 22.017710 0.689226 -0.329315 3.661765 0.445342 -0.313557 0.659436 0.553046 -0.359232 -3.108039 0.666449 0.676669 -0.408514 -0.322343 -0.372956 0.637794
 -0.050290 -0.361054 -0.716007 0.549368 -0.381926 8.754925 0.354322 -0.297419 0.525301 0.495179 -0.333063 5.545381 0.534637 0.542149 -0.409414 -0.390822 -0.415210 0.512066
 -0.119915 -0.466540 19.909552 0.374564 -0.482852 6.755874 0.231101 -0.468516 0.351166 1.190012 -0.471653 -8.430809 0.374128 0.377611 -0.504577 -0.486044 -0.502899 0.358964
 0.831402 0.481083 -14.621086 1.202289 0.221658 -10.196249 1.032378 0.225841 1.193384 -1.284668 0.281573 3.519058 1.164454 1.176087 0.369594 0.214993 0.323852 1.139775
 0.029617 -0.185151 -22.098269 0.539824 -0.178947 4.000139 0.394827 -0.165965 0.518498 1.852621 -0.188710 -5.319396 0.535581 0.539702 -0.240756 -0.177213 -0.217920 0.520108
 0.198263 -0.112887 1.588454 0.701097 -0.294249 -8.238064 0.528939 -0.368657 0.679309 -2.845175 -0.332453 4.537086 0.683988 0.691567 -0.209470 -0.285027 -0.196333 0.662459
 0.070836 -0.185274 3.652829 0.559548 -0.229801 1.692762 0.409573 -0.187630 0.541165 -2.445312 -0.132751 5.155452 0.552183 0.556872 -0.133457 -0.244661 -0.189308 0.536028
 -0.003560 -0.295685 -0.196046 0.542649 -0.366402 2.397370 0.371639 -0.346621 0.521881 -3.449465 -0.294148 0.627923 0.531645 0.537696 -0.263325 -0.377086 -0.310987 0.512591
 -0.460202 -0.914210 4.436257 0.520448 -0.951198 3.122755 0.193651 -0.974135 0.478638 0.673198 -1.027992 -0.691804 0.489465 0.503578 -1.025397 -0.938969 -0.975901 0.449802
 -0.213895 -0.541178 -5.389162 0.601493 -0.564197 -1.338866 0.322777 -0.602034 0.564311 1.817438 -0.643326 -7.799234 0.575591 0.587617 -0.634996 -0.551193 -0.586570 0.541489
 0.025691 -0.263875 19.392542 0.699356 -0.243352 1.043491 0.476120 -0.256008 0.670325 2.027418 -0.308407 15.796018 0.678742 0.688136 -0.366960 -0.233830 -0.317809 0.651720
 0.183104 -0.178378 11.459146 0.587980 -0.250363 -6.233477 0.441664 -0.188339 0.568683 -0.917078 -0.164958 -3.239272 0.577606 0.583209 -0.214124 -0.263003 -0.252070 0.560336
 -0.126981 -0.402333 6.214442 0.571196 -0.426388 1.899018 0.361511 -0.401771 0.548109 -2.835163 -0.362166 15.294687 0.555826 0.563595 -0.416987 -0.436708 -0.441235 0.532990
 0.641330 0.257339 -13.455792 0.974796 0.113637 -12.353398 0.828464 0.103577 0.960478 2.637997 0.116970 5.316223 0.950041 0.958684 0.151898 0.113712 0.140501 0.929446
 0.233052 0.081618 -13.199737 0.763655 0.040904 -1.107674 0.597761 0.044106 0.746163 -2.630571 0.078755 -5.556456 0.747960 0.754713 0.053148 0.035089 0.048644 0.729217
 0.107629 -0.213862 4.059545 0.649522 -0.343149 -6.313875 0.451295 -0.418339 0.622815 -1.149555 -0.408404 -5.961437 0.630749 0.639655 -0.335935 -0.331868 -0.299988 0.605898
 -2.603917 -3.436306 -13.161193 -1.319992 -3.668950 -4.516580 -1.795935 -3.711606 -1.373048 -4.710324 -3.660200 -19.781958 -1.380827 -1.357011 -3.530986 -3.669026 -3.564900 -1.442000
 -1.243491 0.593540
 1.060897 2.368686
 19.309982 -19.237219
 -2.072978 3.508738
 0.718750 2.217992
 11.237001 -11.110617
 -1.471367 2.590690
 -0.103599 1.213170
 -3.130436 2.386972
 7.908646 -7.765056
 -1.007392 0.598372
 23.459034 -23.542456
 -1.132893 4.024110
 -1.267388 4.010291
 -0.557632 1.169417
 0.998208 2.480033
 0.563456 2.191134
 -1.109913 3.812928
 -8.257832 -2.430295
