# Supplementary material for: AMS 3.0: prediction of post-translational modifications
Source: BMC Bioinformatics. 2010 Apr 28;11:210. doi: 10.1186/1471-2105-11-210 (PMC2874555; doi:10.1186/1471-2105-11-210)
Supplement: Additional file 2 — PTM predictor software with training data. PTM_Archive.tar.gz includes the predictor software binaries together with all trained ANNs in tar.gz compressed form. [file 1471-2105-11-210-S2.GZ › PTM_Archive/allempty/P/Pnet2.dat]

 2
 90 2 2
 0.835590 -1.526542
 0.838546 0.495075
 0.991163 2.747718
 1.032911 1.110298
 1.025900 -3.945282
 0.942854 2.566297
 0.805363 -7.146180
 1.086087 3.496008
 0.893932 3.328676
 0.978160 0.144680
 0.804162 -3.708967
 0.807161 2.520343
 1.006625 1.857294
 1.064462 2.153842
 1.048011 -4.942780
 0.975270 5.816952
 0.747732 -12.970214
 1.101076 -1.635135
 0.883439 3.424471
 0.977381 2.775585
 0.834302 -4.679776
 0.839112 -1.086116
 0.970488 -0.694228
 1.011919 0.510033
 1.012396 -3.699540
 0.906108 0.145269
 0.817470 -7.027572
 1.063358 -0.406147
 0.898771 0.423389
 0.964390 -1.492436
 0.834400 1.748091
 0.835309 2.284231
 0.976997 3.613910
 1.022628 2.970335
 1.013159 -3.421811
 0.926853 -0.217718
 0.789669 -4.244803
 1.117704 4.862750
 0.882088 2.346503
 0.946552 -4.408115
 0.861053 -16.039370
 0.885870 -10.087679
 0.950521 7.865658
 0.976591 -2.035614
 0.973639 5.947559
 0.818819 -15.138177
 0.879700 12.273951
 0.948765 -3.617459
 0.944405 24.740334
 0.972205 -3.754822
 0.855952 -0.938739
 0.848541 1.399768
 1.053540 1.601260
 1.128265 7.975114
 1.130754 5.049402
 0.881123 -10.854254
 0.931125 0.019901
 1.048051 6.066782
 1.163135 20.727295
 0.926154 -11.398849
 0.764124 -3.606087
 0.767233 -3.967507
 0.969268 -1.395053
 1.031074 2.712582
 1.025047 -0.796018
 0.866311 -9.018411
 0.731503 -6.086465
 1.134301 4.317664
 0.850503 4.156769
 0.951799 -6.527946
 0.784435 -1.270012
 0.776380 -0.879336
 0.942793 -2.012941
 1.008787 -0.044308
 1.012809 -4.729271
 0.909433 -3.452298
 0.727142 -4.584472
 1.168742 8.578236
 0.843579 4.764347
 0.913586 -3.531816
 0.837315 -1.564268
 0.829796 -1.332096
 0.915152 -0.653530
 0.959515 1.851037
 0.971991 -4.820488
 0.911288 -2.544322
 0.792071 -4.297091
 1.092010 5.780617
 0.865156 4.063718
 0.909659 0.030033
 -1.118614 0.847422
 6.797088 -0.871019
 -24.835239 24.833626
 0.368423 -6.272844
 0.835538 -1.513251
 0.838479 0.512501
 0.991053 2.777294
 1.032825 1.133634
 1.025841 -3.930519
 0.942822 2.574450
 0.805301 -7.130552
 1.086045 3.506246
 0.893904 3.336029
 0.978071 0.168752
 0.804123 -3.700808
 0.807110 2.531588
 1.006509 1.888783
 1.064364 2.181945
 1.047936 -4.921012
 0.975188 5.839816
 0.747689 -12.962065
 1.101021 -1.618269
 0.883390 3.435527
 0.977290 2.801134
 0.834276 -4.672960
 0.839070 -1.074865
 0.970378 -0.665506
 1.011816 0.536872
 1.012325 -3.681257
 0.906049 0.159241
 0.817440 -7.018678
 1.063298 -0.392562
 0.898744 0.430896
 0.964309 -1.470708
 0.834337 1.764066
 0.835239 2.301378
 0.976904 3.638927
 1.022564 2.987857
 1.013102 -3.406130
 0.926777 -0.196305
 0.789583 -4.222733
 1.117665 4.874435
 0.882022 2.363544
 0.946490 -4.393075
 0.861014 -16.029886
 0.885813 -10.073380
 0.950426 7.890960
 0.976515 -2.015153
 0.973587 5.961046
 0.818776 -15.128244
 0.879639 12.289203
 0.948729 -3.608100
 0.944353 24.753201
 0.972121 -3.731715
 0.855847 -0.910340
 0.848426 1.430311
 1.053480 1.616054
 1.128225 7.984475
 1.130733 5.053689
 0.881045 -10.833140
 0.931027 0.047458
 1.048033 6.070910
 1.163070 20.745264
 0.926103 -11.385739
 0.764060 -3.590280
 0.767153 -3.947410
 0.969178 -1.371349
 1.031005 2.730857
 1.024996 -0.782309
 0.866255 -9.005337
 0.731432 -6.067530
 1.134266 4.326316
 0.850471 4.163955
 0.951727 -6.507805
 0.784370 -1.251770
 0.776302 -0.857632
 0.942702 -1.989843
 1.008716 -0.026641
 1.012757 -4.716195
 0.909369 -3.435071
 0.727077 -4.566179
 1.168705 8.587703
 0.843535 4.774897
 0.913515 -3.513722
 0.837241 -1.544854
 0.829714 -1.310330
 0.915068 -0.631176
 0.959463 1.864838
 0.971946 -4.807786
 0.911213 -2.525000
 0.791969 -4.269804
 1.091980 5.788278
 0.865091 4.081337
 0.909594 0.045901
 -1.118754 0.884130
 6.762660 -0.836587
 -24.840586 24.838974
 0.333870 -6.238287
