# Supplementary material for: AMS 3.0: prediction of post-translational modifications
Source: BMC Bioinformatics. 2010 Apr 28;11:210. doi: 10.1186/1471-2105-11-210 (PMC2874555; doi:10.1186/1471-2105-11-210)
Supplement: Additional file 2 — PTM predictor software with training data. PTM_Archive.tar.gz includes the predictor software binaries together with all trained ANNs in tar.gz compressed form. [file 1471-2105-11-210-S2.GZ › PTM_Archive/allempty/P/Pnet20.dat]

 2
 90 20 2
 16.826006 -40.330414 -4.731882 -8.597558 22.657663 2.409189 34.083702 -16.755047 3.754661 -38.794933 -22.123594 -15.968075 35.757050 -30.702965 6.752080 -2.412621 -15.571600 17.218224 -28.260654 26.955605
 1.020003 -5.944388 -4.614065 -4.075443 3.364062 -12.362301 39.844673 3.294024 18.651243 -46.961945 18.327654 -17.695528 44.992859 -57.280739 15.911640 -95.290367 -8.354822 31.500593 18.830759 40.556961
 1.984645 5.759174 31.574457 -6.411122 -9.429187 16.268837 53.197506 7.056771 17.997612 6.031465 29.824833 0.918360 3.916954 5.553705 -6.550459 -8.056993 -23.211195 -64.668045 -28.107975 -14.144309
 -18.707901 -35.573330 8.277134 -9.820514 37.502270 -13.205561 28.337284 46.226082 -1.111860 45.138203 25.021797 -7.999420 3.531990 -11.817534 -6.127155 -15.895152 17.321022 38.745731 24.015522 -5.169753
 -21.964231 -15.042593 -16.970142 45.134159 48.449879 4.947664 -28.133352 -38.427830 0.950481 -43.857731 -21.345274 -15.082972 -12.159367 -43.328651 -4.571446 -6.485182 -31.789351 13.841617 -65.573532 39.782509
 -58.739410 25.321751 -6.056046 -42.265598 -25.418810 30.314178 -9.126722 3.904153 8.380438 44.456329 -48.247940 -33.411919 -16.290087 14.948695 -15.551199 -15.341896 -78.584404 36.260380 44.900108 -6.108267
 19.864014 -2.918752 9.642257 4.702905 3.311349 7.921064 6.960882 -15.352347 6.643236 64.413979 -3.534661 -4.162731 7.278111 36.559647 11.442478 94.319122 -23.820084 -8.375662 -32.765766 6.817744
 61.405678 -25.397552 -18.645271 30.557743 17.079519 18.128702 16.551725 -7.403448 12.748626 16.341616 3.608185 14.760712 17.858166 -39.639908 -2.080015 10.755882 27.584423 32.797134 30.166895 12.479622
 31.213343 16.075516 -0.310132 4.168715 -11.172825 3.870963 -35.496792 8.836317 34.126526 2.915008 57.925484 26.902145 3.642644 -21.097435 1.229282 -33.418324 69.209183 5.600478 8.854031 70.509438
 14.147202 30.702366 3.075070 -23.442560 -6.911602 6.839785 -5.437353 -15.637135 12.080041 19.281015 6.504098 -29.757212 -12.818414 -38.078274 7.934432 -1.593212 -20.192558 20.871466 32.782246 -19.486694
 11.810024 1.087025 13.297343 -51.994026 18.327234 -42.677219 42.346039 57.240448 12.354817 29.416294 -52.305889 -25.877979 -10.229497 9.588325 -2.987760 33.816471 22.304775 34.264656 -48.603100 48.974304
 10.295053 22.387632 16.974972 12.017827 42.111980 14.378224 -41.208534 31.393103 -17.625099 49.728310 17.048065 8.693362 19.767836 28.859123 9.169024 -24.368608 19.276810 -65.390205 -31.991407 23.078110
 18.567886 14.835889 -36.177689 5.980924 -12.823548 26.531109 21.671925 -29.747505 -12.896365 2.899527 -38.839108 -8.352526 -14.330323 7.296829 -14.768037 18.228903 -0.546059 -23.635210 43.123768 24.002760
 23.119757 4.981071 -32.609337 -12.683936 -14.001504 5.176158 -37.907234 12.222314 -24.059092 6.082149 -29.896885 -1.627074 -6.525611 -14.219677 -8.064672 -2.617439 16.131100 -50.029587 -37.678501 23.834755
 -27.688892 -23.038231 -4.605552 -5.123590 6.204225 13.991703 60.650276 3.544527 -24.310577 0.771628 45.574268 28.625303 -33.390511 -41.150032 -37.413052 -27.563709 -8.711287 34.876503 -1.924993 -21.997843
 40.230358 5.909023 6.083507 38.033474 0.540195 42.225407 -6.175666 -13.330789 -2.283484 16.697119 -77.621773 -29.438484 -36.546944 -42.100536 -15.515584 -18.997484 27.203232 20.301334 -16.278790 -48.292675
 8.583763 37.081562 -2.416330 -41.390259 -45.271980 -64.429825 56.915607 55.716827 11.528077 -30.167839 -0.644476 38.517689 -69.605125 1.979574 1.941991 56.109505 -10.508383 -19.832762 24.264820 16.805439
 -13.822804 32.976589 29.147539 -1.265740 48.658665 -52.710052 0.122336 -16.156734 14.309180 34.179905 -28.038939 -6.502749 -4.957334 3.534534 6.424194 35.206921 -11.331804 -23.036997 3.225779 26.369587
 -14.396283 -50.412418 -35.526970 9.669065 37.778233 0.801278 -59.952682 29.553471 20.230883 -39.019688 0.651087 5.705470 16.829229 10.647701 19.216297 -39.671562 2.108056 -1.990088 -21.312410 -20.919788
 -8.866222 30.061283 -16.198114 -6.159950 32.716309 22.692961 -42.645832 -2.133717 -4.056983 -13.869283 -41.379826 -21.858709 -11.936375 12.163748 -1.445641 8.460555 -41.633984 -33.488899 -47.952644 12.297564
 -13.760947 -30.134836 36.815872 -8.812478 -50.457073 -11.828904 28.184959 -3.881824 -28.115669 -22.803909 -11.587846 5.785959 9.779223 5.794544 -43.814865 71.228020 -7.147570 20.551722 -9.729486 0.382616
 9.175785 -3.098441 16.105843 7.094654 -4.800967 17.826389 -3.828320 23.899870 -54.265816 2.379702 22.647953 13.781761 -46.812477 -13.959502 -7.773502 -89.046165 -9.913692 2.852239 32.389992 3.646967
 18.434868 -51.896534 -5.218114 -0.024045 -19.144312 -26.031139 -37.494534 -3.095662 -17.208790 12.731266 13.027049 6.552729 -9.191227 -27.953026 -14.305143 14.788500 -41.360989 21.773380 26.449554 -7.815991
 -2.013778 11.437016 38.364037 10.408208 -23.695927 14.254081 49.073330 -1.986122 10.370141 -15.184090 -57.806866 -8.869828 54.553345 6.093183 -45.576729 -0.267154 -63.047344 -11.582915 41.942123 -13.460640
 -24.138752 39.585255 9.529769 -30.641479 16.103653 -18.776320 5.291585 27.267181 -30.878820 30.040791 -27.192297 10.660625 -41.195999 -11.408853 -29.853197 -7.938681 -15.290965 2.490125 -11.171064 -16.414625
 -13.750658 50.882294 -17.291655 54.326035 2.448308 -102.723297 9.888195 15.291245 -9.747070 28.412518 19.516594 36.248432 -36.065857 -15.763782 -17.323984 -14.439581 6.095466 4.895568 -31.279814 39.363464
 -7.924757 -6.592497 -28.015779 -39.008373 29.969782 2.018939 35.044216 -13.143029 9.069255 18.433998 21.017073 7.306571 1.974214 85.001503 -11.996045 43.797241 4.843263 -6.418951 -59.031597 -31.249468
 23.573654 -55.022694 13.135120 -1.556618 8.898023 -27.783058 44.448753 -17.423742 -9.096491 43.730915 5.073107 37.975254 12.677416 53.667873 -3.087021 19.033655 3.346432 -21.153702 36.978561 3.451001
 6.437472 -14.901875 20.141367 2.806749 -19.977810 31.776079 -13.163829 -33.187759 11.663076 31.968262 34.809505 0.434925 -7.991641 3.481718 -24.710733 -8.629955 17.030924 -6.967212 36.591660 54.639713
 27.411547 1.293030 -12.727525 -11.117734 34.121815 -64.723320 3.186076 37.973270 -7.936195 15.988421 -18.023060 -32.487782 -34.985531 -2.415389 17.341438 -10.057588 14.024055 16.435749 -2.110818 -27.417582
 -12.006465 6.612576 -8.360438 -41.846008 23.012238 -1.259848 38.243824 -36.509544 -6.696918 8.451264 -1.291101 10.264208 -9.882188 -15.475583 2.383882 -31.702658 -1.687346 -37.083755 -50.335266 19.784702
 -6.033637 38.306255 -13.069802 33.466991 -11.092824 22.730030 27.827396 27.693123 -5.045834 -38.126133 -7.366464 -4.298722 33.829697 -13.922791 5.319758 -19.115103 8.979902 42.169765 -26.776592 -50.472248
 -20.413441 18.468470 -12.033924 21.453136 54.541500 -16.411398 27.135872 -7.399776 29.503298 -19.421986 5.646533 -28.839931 34.225121 4.606318 5.233584 -44.398952 -5.447288 -5.764741 4.825105 0.814025
 18.949343 32.215885 -21.961617 -21.868465 -19.628527 5.541767 -41.430740 12.043524 39.465710 -42.400246 22.363407 -12.630427 4.048688 -5.067378 21.607925 -13.628415 -2.578558 -6.442355 -27.040623 -3.891839
 43.262974 19.448442 0.072405 -4.028248 37.238338 3.553970 48.751389 -31.184139 31.706280 -33.701271 -35.830364 -0.828171 18.351622 4.908174 27.034075 23.461575 2.159343 27.373598 -24.506971 -7.182537
 -11.344165 -15.562191 -0.686233 -12.283058 -3.734132 -17.231878 -10.784284 19.601107 4.754920 -15.457272 25.334759 -8.611094 -2.426444 -40.558048 -17.198425 -8.081902 -18.933479 21.092733 15.899520 -22.876081
 -2.730374 17.060732 -13.842550 -16.013935 -38.943207 -21.927391 0.747490 -49.339043 -21.006519 -24.966333 -16.061146 35.051708 -28.001591 -24.583681 29.751404 -10.191463 -16.264700 12.239743 22.739101 13.056361
 -24.503862 55.630318 37.677784 -2.280118 -9.482480 37.999195 -26.118462 -103.417900 23.973116 -3.571755 54.959900 -14.251783 -24.787243 15.855202 11.312843 -27.737692 45.257961 19.275360 -10.322519 10.314987
 -0.485136 29.147736 4.967487 -43.901848 -39.711864 54.133965 -1.744303 20.790474 -31.702948 7.799422 -23.896687 12.684320 6.538934 -22.507719 6.914514 6.003320 -7.352164 -3.655311 11.906568 -15.547112
 -30.014885 9.795852 -3.490474 -5.909117 16.677547 -10.915081 14.819843 26.219700 -2.372823 26.902933 23.099981 -15.382935 10.279078 45.946465 -40.332752 -4.724922 60.115040 11.245459 -35.904831 43.273327
 -6.796856 4.748015 6.008868 -26.082054 -40.730309 19.973652 56.039719 -0.328382 27.342403 -29.027933 -10.743006 -9.689942 -29.934687 -24.502388 -6.011381 79.559334 7.376741 71.753609 2.788184 -6.865320
 -8.399623 2.036993 6.389532 -11.417843 -24.443190 5.190971 30.921610 3.683461 5.678310 -15.445530 -8.367705 -7.573260 -8.979187 -9.881260 2.541077 53.888428 7.364737 59.829929 4.492994 -11.053678
 1.804122 5.036740 -1.284380 11.826413 -1.446389 -4.596191 -38.457268 6.532404 -17.913324 5.242053 2.829937 -5.630329 14.410455 17.977074 18.569439 -22.527613 7.407411 -37.051304 2.258254 -26.283894
 -1.576624 4.233790 4.789780 7.138331 1.544043 -11.888986 13.843711 0.651038 -19.527609 1.607695 -1.611571 -4.823020 10.049367 23.782877 12.987595 -14.483752 13.372336 7.331396 -14.496981 -7.428037
 2.865192 3.859942 -1.448058 6.458461 -1.315783 0.478882 -25.704721 3.932698 -6.782172 2.967230 2.896470 -2.650619 6.694201 9.014798 10.404264 -13.932935 3.722663 -28.852777 2.711659 -15.285956
 -3.783583 7.647745 2.169230 -35.371639 -56.879845 36.399281 44.505211 0.230584 45.261456 -38.466866 -10.300442 -12.480982 -44.371284 -39.669491 -8.953129 96.979866 4.292870 54.938400 11.634106 -16.211309
 11.245302 10.365187 -12.372679 -11.260078 -35.961800 38.675381 -71.470093 7.151092 33.227703 -15.124729 6.064653 -8.450025 -22.468174 -25.747347 5.865967 17.459995 -5.619505 -84.342216 27.992672 -41.479259
 -6.124422 -0.356162 5.167203 0.697499 -4.983080 -5.047791 11.562279 4.229540 -7.506155 -1.865964 -3.905217 -2.509131 5.759843 1.724032 5.200860 21.526207 4.783164 37.233566 3.137333 -5.596344
 0.530345 -3.586941 -8.562170 24.182383 8.792956 -1.057258 -126.770142 20.197256 -19.117722 21.283382 9.357737 1.831942 34.103420 -4.061942 19.584368 -18.384014 -13.669988 -69.513191 45.941280 -41.932503
 15.836530 18.890348 -3.665668 -14.624146 -25.775106 22.022095 31.706413 -12.016385 21.194901 -21.033323 2.423430 -11.648453 -33.136360 16.759096 5.586461 -25.320469 19.412954 -63.521526 -33.739670 -9.710358
 -32.212704 27.472202 -9.109968 -2.374696 -4.793309 -15.834634 -21.171644 -49.953876 -18.566174 -1.620075 10.888152 -1.954709 50.773705 13.674986 -5.621811 12.081393 27.505503 37.549095 -43.077038 45.958752
 4.338369 21.068247 -44.676392 52.509945 -5.620901 9.326071 -14.806840 5.722968 9.767982 18.937143 56.676544 16.863590 17.892355 1.260955 -21.272745 -25.893938 14.337934 9.065166 -52.462826 59.714153
 -33.520885 -24.220984 0.537713 15.919121 -5.145679 -21.015551 -12.370363 -34.459843 -18.249870 -4.059218 3.227009 12.495234 -22.132357 -23.434900 7.964911 -16.303379 4.743709 -64.079292 2.079064 25.182964
 -40.257565 28.118998 -5.387617 -45.347378 18.152786 -12.308377 -46.143646 -21.406733 -18.659828 27.432119 -9.679140 34.296089 42.795765 12.899974 15.050235 4.131700 -44.885406 69.801811 -24.836718 -17.231880
 16.283072 -15.088091 -27.573723 12.039293 -18.587309 -25.517818 -20.743849 -22.648470 -15.457236 -9.599212 -21.118853 16.501377 -28.218636 40.302906 -11.480364 -51.245010 -48.348038 28.479765 11.147411 1.663648
 5.122115 -5.455753 7.726748 0.221277 -25.729877 9.164668 -30.874918 7.009337 -5.362624 -3.642792 46.860863 -10.961541 -2.131294 -42.641884 13.695667 40.310848 38.330372 19.045975 -15.302524 0.953837
 9.660685 -19.098356 -6.195456 7.418961 -13.119749 -4.808529 3.573101 5.323379 19.458166 7.763380 -5.689395 9.023239 0.950034 0.403781 -0.552774 20.701977 29.640512 -19.393200 -20.559200 -6.729126
 -31.785427 -22.681173 7.762162 3.360333 -13.969242 -43.519447 -16.065084 -8.590514 -19.560545 17.635317 -45.083858 -21.554979 43.601875 -17.984583 19.502243 -38.196304 -24.921015 -18.982121 28.201677 -69.636826
 25.075117 -6.188552 -35.069820 5.574444 -53.643383 -12.384953 -36.489571 -31.377218 -7.789000 40.363895 -7.722982 3.858963 29.277018 32.807438 -15.947877 -116.201744 -5.585857 -12.055158 -11.056355 -28.716356
 -9.170779 -12.173586 -0.908243 47.031685 -41.031815 -9.636764 -10.229116 15.349519 11.608342 -32.360394 32.078735 -17.788734 3.722088 -24.105944 -1.586551 58.515915 17.497593 6.083402 28.037933 -15.523234
 24.168598 -21.558453 -14.526385 23.812832 37.789482 5.359929 12.226480 -8.147076 -0.388999 -1.165484 25.732996 4.013153 20.127520 24.666433 -6.769290 1.563552 8.874743 -62.339108 52.844875 10.134826
 8.638129 -39.355373 2.978229 -12.019196 -27.383595 -24.783081 -10.373137 -37.026112 -14.827808 -31.667097 -8.558866 -5.923876 -28.055147 17.638407 -8.501204 25.019100 40.525173 32.858612 -29.137903 55.968296
 -2.455904 -23.630510 34.866337 11.708284 7.332908 4.497530 -46.266315 -5.462488 43.080841 10.375566 32.782513 -29.517502 20.494516 -29.412006 4.816871 -3.451177 -39.596725 34.553764 14.977785 23.990145
 -46.948437 -25.317833 9.179952 -7.275541 41.686684 -17.512226 -22.158379 -40.030594 34.780434 5.996518 -5.459341 -22.101021 -1.661476 28.853132 4.373152 6.218860 -19.569563 -87.205032 -15.540366 -11.289930
 42.647186 38.754501 28.292370 -13.641386 7.338562 -16.145220 -16.715555 -2.353330 -14.045238 35.446072 -5.315184 6.462770 -28.349430 11.289529 11.224466 44.091194 2.683049 0.711112 26.070435 54.122311
 -40.601341 -3.346739 -29.216846 -24.058495 -15.301847 -20.111080 75.661484 -52.844837 -13.830647 14.300864 -26.071001 -2.202432 -13.651608 -41.864494 -9.989324 22.249300 -26.703358 8.654182 -12.582174 -78.046371
 33.713200 -46.224625 9.964800 -13.645993 26.979324 26.909893 13.881264 -4.366067 23.935699 28.142441 6.451335 10.249666 -7.931238 -25.468340 -9.288861 42.817947 -23.072239 15.270370 -11.745760 -6.939272
 -3.595015 53.066025 1.380538 7.486258 6.021087 -6.003008 22.448874 9.585362 5.856072 -15.533308 -28.109459 -13.306386 -6.949566 25.331432 3.187436 -37.252312 13.618558 -6.807435 18.156111 -22.948891
 14.038031 28.042303 4.651247 13.617387 -21.156973 3.972155 -80.154510 -9.040509 6.000444 51.999180 59.863056 30.946999 -54.964966 6.850207 0.329759 -42.120644 38.987797 43.653175 -23.475218 -6.441822
 -13.259973 -12.022451 -2.565367 4.086275 -7.157660 -30.503500 -35.843025 -25.128654 -18.624683 -19.185070 -18.132706 33.214218 19.240421 23.333755 8.035786 37.795650 -11.226211 32.952614 -40.768837 -4.535288
 -26.955931 -8.913683 -25.290632 -1.357682 -24.540884 45.764809 -11.313905 36.453499 -40.981705 2.003583 -25.638378 13.877941 -23.284201 -20.654400 -29.009602 4.223018 28.498365 -29.298759 -16.715120 -3.596823
 -30.029039 8.522150 -27.387796 5.640097 -6.318757 23.125010 -19.331774 32.380409 -11.032187 8.662425 -13.723268 15.952401 8.199976 -2.352515 -13.958899 39.414677 -4.864403 15.079889 13.060218 25.847075
 -24.817591 -19.786524 -10.456492 28.238503 -8.923140 9.008194 10.133098 -17.229704 -34.235432 -23.397776 20.089750 -5.094242 0.337061 -0.939291 1.818699 25.113541 8.237107 39.422962 52.221970 -82.043015
 -36.131695 -23.411728 12.289901 38.941410 -28.089527 44.865864 -15.901700 31.319616 -18.227268 21.032764 12.520885 0.548414 25.224819 -27.556320 6.586750 13.779634 10.591384 -29.579462 -17.327282 -11.800399
 8.546000 -28.516768 28.722834 -15.157292 -12.469023 20.002188 21.427576 -21.707691 -20.891554 -68.051346 29.743999 -7.370340 -30.795671 -25.417248 2.858717 50.980713 -7.147471 -39.821526 11.940688 -3.039960
 -28.784790 -21.029303 -18.552437 -14.623290 -1.842461 14.057355 5.591006 -0.711284 -11.699270 -10.692430 15.852957 28.438734 -41.536690 -15.766377 30.488550 -24.719057 2.095826 27.802626 -13.563293 -18.321243
 24.528625 -4.980206 25.498657 -1.430144 -47.424427 26.488171 49.668377 -60.481709 14.271548 -0.541700 -21.944662 -24.643148 23.851908 22.365078 -20.667421 8.627577 5.180036 -23.559900 -12.439368 -16.774866
 -28.462240 63.428112 -21.696663 -11.038478 -24.728222 -48.757469 -27.828094 5.493430 -30.002720 6.485487 15.532323 -20.383148 -4.621063 20.756557 -12.586408 -49.617451 18.772083 -15.225358 -4.090797 -6.916424
 -41.685959 -15.060567 19.476032 6.878812 -5.998785 1.815041 -8.478485 45.192081 -1.191663 12.159956 41.344028 -1.471857 12.189344 -0.698469 -31.022934 -34.344276 -3.258574 -4.463479 44.475723 0.337477
 -1.617546 -15.470745 -7.105415 -14.780061 13.477005 -22.596294 -42.428604 2.702639 -30.607836 12.987447 10.165109 25.209581 -40.660770 -1.033040 3.530771 2.341290 1.618244 22.882753 -10.729305 -27.285164
 -34.570385 -5.287186 -31.479092 -18.553951 -3.903713 14.250944 13.544069 -33.998634 -22.250929 -30.980368 -2.838706 -6.359930 15.911810 -9.365354 -29.997761 26.705135 2.359159 18.721088 32.760044 23.927280
 -31.719881 40.188271 -17.152319 -28.592506 70.074623 -2.757183 13.414152 31.733118 -2.349311 -19.722567 -46.439430 6.830700 0.685681 10.805110 -23.183395 -31.379707 -17.686729 18.164362 0.219164 -17.388151
 2.397509 20.328373 11.307997 -27.983673 -22.823463 17.757143 22.610571 -15.374870 -3.107508 21.457832 6.004903 -29.189411 4.334684 0.052661 24.658857 -20.902512 -14.923299 11.808641 -11.033898 27.708349
 20.201595 41.922329 21.338148 -41.762894 47.534809 -34.271935 11.117309 -1.743346 -9.840354 11.982626 -12.405579 -16.761848 17.645288 1.959737 12.134456 17.530012 18.592999 -45.892635 69.347168 3.444312
 -10.444945 10.417588 -0.350119 -17.004852 19.599489 17.272177 22.445572 -16.200403 -12.322036 16.751913 -43.002052 -10.414590 50.075420 19.543362 -7.676195 52.036751 -6.909481 65.707550 -57.459702 36.579144
 -33.322411 20.012775 9.174638 42.051281 11.850670 -27.542557 -19.534254 9.332169 2.141450 9.844572 14.616425 -11.444725 -33.595081 27.493549 26.556021 70.355423 21.717482 -17.945858 -34.081589 -43.671967
 -20.482246 -16.222654 -35.010815 -12.209718 43.420109 22.555653 16.451807 -25.248184 -15.549576 55.301521 -80.467690 11.173111 29.074295 -19.696999 -41.952381 21.942240 22.007452 0.625006 -49.833973 15.978798
 -3.199266 0.600782 -5.390542 18.486822 -15.648670 -48.548630 39.710663 13.672300 -5.809322 -1.913947 49.082912 16.185444 -0.970628 12.978057 -17.547003 -29.860247 2.224645 10.997833 33.085457 -4.069860
 38.537102 0.198093 -8.185341 -12.825627 0.629818 -6.671026 -12.851476 28.923063 4.379880 27.201992 0.977244 12.435099 -25.365868 -32.092846 -19.434111 -43.817410 -0.793410 -19.535572 -12.478794 -46.734009
 50.299347 -8.540555 37.582008 31.282944 -75.215981 -76.894791 -34.170433 -17.681860 -40.995197 -15.782125 32.174885 -31.538183 -64.026466 -8.512204 -22.412395 -0.538315 -38.711723 -35.626083 50.594215 -41.576973
 -0.605536 7.744074 -3.110256 -0.751471 -24.307291 3.887351 -27.655497 3.800073 -9.208344 -10.528673 -2.710912 -14.710193 -1.953509 9.948953 17.816629 -2.270216 10.687273 -32.318264 -1.577910 -39.325424
 -60.406612 60.405895
 -51.836811 51.835976
 29.364626 -29.364229
 -52.541676 52.541271
 -51.651524 51.650986
 -41.563198 41.562763
 46.906181 -46.905556
 -75.660614 75.659744
 -77.069748 77.068886
 -50.219891 50.218899
 -33.837120 33.836731
 -43.967808 43.967224
 -67.089027 67.088341
 -56.017113 56.016483
 -47.633255 47.632782
 41.862846 -41.862202
 33.235371 -33.234917
 72.931335 -72.930367
 -57.700005 57.699215
 57.467278 -57.466656
 78.812576 -78.811203
 16.826010 -40.330372 -4.731872 -8.597560 22.657667 2.410646 34.083694 -16.755043 3.754661 -38.794968 -22.127439 -15.968073 35.757053 -30.702974 6.752079 -2.412616 -15.571598 17.217041 -28.260532 26.955601
 1.020004 -5.944341 -4.614046 -4.075445 3.364064 -12.360620 39.844666 3.294027 18.651247 -46.962002 18.321133 -17.695524 44.992859 -57.280754 15.911637 -95.290352 -8.354820 31.499226 18.830908 40.556953
 1.984646 5.764568 31.574492 -6.411029 -9.429185 16.270432 53.194199 7.056777 17.997616 6.031349 29.815170 0.921142 3.916949 5.553673 -6.550466 -8.062602 -23.211191 -64.669342 -28.101433 -14.144310
 -18.707897 -35.567940 8.277163 -9.820420 37.502274 -13.203956 28.333975 46.226089 -1.111860 45.138107 25.014175 -7.996639 3.531986 -11.817560 -6.127162 -15.900764 17.321026 38.744404 24.022041 -5.169753
 -21.964228 -15.037221 -16.970125 45.134251 48.449879 4.948428 -28.136662 -38.427822 0.950481 -43.857792 -21.349041 -15.080192 -12.159370 -43.328667 -4.571451 -6.490799 -31.789349 13.840981 -65.567085 39.782501
 -58.739403 25.325470 -6.056037 -42.265530 -25.418806 30.315550 -9.128999 3.904154 8.380436 44.456299 -48.249554 -33.410007 -16.290087 14.948685 -15.551201 -15.345758 -78.584404 36.259243 44.904591 -6.108267
 19.864017 -2.917215 9.642275 4.702930 3.311349 7.921572 6.959943 -15.352345 6.643237 64.413925 -3.540261 -4.161944 7.278109 36.559635 11.442475 94.317535 -23.820082 -8.376008 -32.763851 6.817743
 61.405682 -25.393177 -18.645260 30.557819 17.079523 18.129744 16.549036 -7.403447 12.748628 16.341576 3.606064 14.762969 17.858164 -39.639915 -2.080017 10.751318 27.584423 32.796242 30.172131 12.479620
 31.213346 16.076971 -0.310116 4.168739 -11.172824 3.871311 -35.497684 8.836319 34.126530 2.914956 57.920589 26.902893 3.642642 -21.097446 1.229280 -33.419827 69.209175 5.600215 8.855791 70.509422
 14.147203 30.707748 3.075103 -23.442469 -6.911601 6.841028 -5.440663 -15.637130 12.080043 19.280907 6.495196 -29.754435 -12.818419 -38.078300 7.934425 -1.598821 -20.192554 20.870495 32.788815 -19.486696
 11.810026 1.088191 13.297358 -51.994007 18.327236 -42.676685 42.345325 57.240456 12.354819 29.416243 -52.310852 -25.877378 -10.229499 9.588311 -2.987763 33.815269 22.304777 34.264210 -48.601692 48.974297
 10.295055 22.389606 16.974989 12.017859 42.111984 14.379068 -41.209740 31.393106 -17.625095 49.728249 17.042294 8.694380 19.767834 28.859108 9.169020 -24.370649 19.276812 -65.390915 -31.989033 23.078106
 18.567890 14.839705 -36.177658 5.980988 -12.823545 26.533260 21.669598 -29.747501 -12.896363 2.899420 -38.848728 -8.350571 -14.330326 7.296799 -14.768043 18.224970 -0.546057 -23.636955 43.128464 24.002758
 23.119761 4.984271 -32.609310 -12.683883 -14.001500 5.178154 -37.909184 12.222319 -24.059088 6.082058 -29.905088 -1.625438 -6.525613 -14.219702 -8.064677 -2.620734 16.131104 -50.031197 -37.674541 23.834753
 -27.688889 -23.036201 -4.605534 -5.123556 6.204226 13.993029 60.649040 3.544531 -24.310574 0.771570 45.569042 28.626341 -33.390511 -41.150047 -37.413055 -27.565798 -8.711286 34.875450 -1.922455 -21.997847
 40.230366 5.910143 6.083525 38.033493 0.540197 42.227200 -6.176334 -13.330787 -2.283484 16.697062 -77.627495 -29.437923 -36.546947 -42.100552 -15.515587 -18.998608 27.203234 20.299856 -16.277355 -48.292683
 8.583765 37.083485 -2.416308 -41.390228 -45.271976 -64.429810 56.914417 55.716835 11.528079 -30.167913 -0.651482 38.518688 -69.605125 1.979554 1.941986 56.107498 -10.508381 -19.832773 24.267105 16.805435
 -13.822803 32.977959 29.147549 -1.265718 48.658665 -52.709030 0.121506 -16.156731 14.309182 34.179871 -28.042131 -6.502054 -4.957335 3.534523 6.424192 35.205521 -11.331802 -23.037708 3.227619 26.369585
 -14.396282 -50.410702 -35.526962 9.669094 37.778236 0.801950 -59.953732 29.553476 20.230886 -39.019714 0.648816 5.706351 16.829229 10.647694 19.216295 -39.673344 2.108057 -1.990669 -21.310364 -20.919792
 -8.866221 30.064852 -16.198072 -6.159891 32.716312 22.694458 -42.648014 -2.133714 -4.056982 -13.869417 -41.392563 -21.856874 -11.936380 12.163712 -1.445649 8.456867 -41.633976 -33.490124 -47.948296 12.297563
 -13.760946 -30.134253 36.815895 -8.812470 -50.457073 -11.828353 28.184608 -3.881823 -28.115665 -22.803988 -11.596057 5.786256 9.779220 5.794523 -43.814873 71.227440 -7.147568 20.551304 -9.728723 0.382616
 9.175786 -3.097669 16.105877 7.094665 -4.800966 17.827257 -3.828784 23.899874 -54.265808 2.379592 22.636524 13.782152 -46.812481 -13.959531 -7.773509 -89.046936 -9.913690 2.851560 32.390999 3.646966
 18.434872 -51.892506 -5.218082 -0.023977 -19.144308 -26.029152 -37.496990 -3.095658 -17.208786 12.731163 13.017943 6.554793 -9.191230 -27.953053 -14.305149 14.784345 -41.360985 21.771770 26.454475 -7.815992
 -2.013778 11.440906 38.364056 10.408275 -23.695925 14.255930 49.070953 -1.986118 10.370143 -15.184157 -57.812267 -8.867833 54.553345 6.093163 -45.576733 -0.271180 -63.047344 -11.584428 41.946861 -13.460641
 -24.138748 39.588329 9.529789 -30.641428 16.103655 -18.775173 5.289702 27.267185 -30.878817 30.040728 -27.197664 10.662206 -41.196003 -11.408871 -29.853201 -7.941869 -15.290963 2.489185 -11.167339 -16.414629
 -13.750656 50.884598 -17.291645 54.326073 2.448310 -102.722275 9.886784 15.291247 -9.747068 28.412487 19.514452 36.249615 -36.065857 -15.763790 -17.323988 -14.441975 6.095467 4.894730 -31.276999 39.363457
 -7.924757 -6.592248 -28.015747 -39.008373 29.969784 2.019597 35.044071 -13.143027 9.069257 18.433897 21.006168 7.306694 1.974208 85.001472 -11.996051 43.797020 4.843267 -6.419433 -59.031200 -31.249472
 23.573658 -55.017570 13.135126 -1.556527 8.898025 -27.782234 44.445602 -17.423738 -9.096489 43.730896 5.073356 37.977898 12.677417 53.667866 -3.087022 19.028296 3.346431 -21.154406 36.984680 3.451001
 6.437472 -14.901576 20.141373 2.806753 -19.977808 31.776125 -13.164013 -33.187752 11.663078 31.968241 34.807255 0.435082 -7.991642 3.481710 -24.710733 -8.630262 17.030922 -6.967214 36.592052 54.639706
 27.411551 1.295847 -12.727502 -11.117686 34.121819 -64.721832 3.184358 37.973278 -7.936194 15.988345 -18.029877 -32.486336 -34.985531 -2.415410 17.341434 -10.060492 14.024056 16.434603 -2.107293 -27.417585
 -12.006463 6.616899 -8.360421 -41.845936 23.012241 -1.258267 38.241173 -36.509537 -6.696917 8.451202 -1.295726 10.266436 -9.882189 -15.475600 2.383878 -31.707148 -1.687344 -37.084984 -50.329926 19.784698
 -6.033636 38.310951 -13.069777 33.467072 -11.092821 22.731609 27.824518 27.693127 -5.045833 -38.126213 -7.373125 -4.296304 33.829697 -13.922814 5.319754 -19.119976 8.979904 42.168514 -26.770849 -50.472256
 -20.413439 18.471157 -12.033874 21.453178 54.541504 -16.409952 27.134235 -7.399772 29.503302 -19.422146 5.630670 -28.838556 34.225109 4.606274 5.233574 -44.401707 -5.447283 -5.765984 4.828291 0.814024
 18.949347 32.217274 -21.961580 -21.868444 -19.628525 5.542486 -41.431587 12.043527 39.465717 -42.400360 22.351542 -12.629719 4.048682 -5.067409 21.607920 -13.629831 -2.578555 -6.442973 -27.038979 -3.891839
 43.262981 19.449934 0.072426 -4.028224 37.238342 3.554781 48.750481 -31.184135 31.706284 -33.701336 -35.836586 -0.827409 18.351620 4.908156 27.034071 23.460041 2.159344 27.372910 -24.505190 -7.182538
 -11.344163 -15.559505 -0.686235 -12.283010 -3.734129 -17.229887 -10.785912 19.601110 4.754921 -15.457269 25.336187 -8.609725 -2.426440 -40.558044 -17.198421 -8.084668 -18.933483 21.091070 15.902776 -22.876085
 -2.730373 17.065207 -13.842527 -16.013859 -38.943199 -21.925156 0.744757 -49.339035 -21.006519 -24.966413 -16.067722 35.054008 -28.001593 -24.583702 29.751400 -10.196091 -16.264696 12.237919 22.744564 13.056360
 -24.503859 55.631008 37.677792 -2.280107 -9.482480 37.999947 -26.118876 -103.417885 23.973120 -3.571780 54.957466 -14.251435 -24.787243 15.855195 11.312841 -27.738390 45.257957 19.274719 -10.321699 10.314985
 -0.485136 29.150425 4.967501 -43.901806 -39.711857 54.135746 -1.745937 20.790478 -31.702946 7.799374 -23.900627 12.685694 6.538934 -22.507730 6.914511 6.000553 -7.352163 -3.656813 11.909801 -15.547114
 -30.014881 9.798015 -3.490429 -5.909082 16.677549 -10.914413 14.818518 26.219704 -2.372822 26.902790 23.085649 -15.381822 10.279071 45.946426 -40.332760 -4.727150 60.115047 11.244880 -35.902267 43.273319
 -6.796855 4.749706 6.008879 -26.082027 -40.730305 19.974289 56.038685 -0.328381 27.342407 -29.027967 -10.745951 -9.689074 -29.934687 -24.502398 -6.011383 79.557587 7.376742 71.753159 2.790320 -6.865321
 -8.399621 2.039065 6.389550 -11.417808 -24.443188 5.191963 30.920345 3.683463 5.678311 -15.445590 -8.373124 -7.572198 -8.979188 -9.881276 2.541073 53.886292 7.364738 59.829174 4.495586 -11.053679
 1.804123 5.040276 -1.284345 11.826472 -1.446387 -4.594400 -38.459427 6.532408 -17.913321 5.241938 2.819260 -5.628514 14.410451 17.977043 18.569433 -22.531260 7.407414 -37.052757 2.262585 -26.283895
 -1.576624 4.236794 4.789810 7.138382 1.544045 -11.887530 13.841875 0.651041 -19.527605 1.607598 -1.620487 -4.821477 10.049365 23.782850 12.987589 -14.486855 13.372339 7.330177 -14.493350 -7.428038
 2.865192 3.861857 -1.448040 6.458493 -1.315782 0.479835 -25.705891 3.932700 -6.782171 2.967168 2.890827 -2.649636 6.694199 9.014782 10.404262 -13.934911 3.722665 -28.853550 2.714005 -15.285957
 -3.783582 7.649655 2.169240 -35.371605 -56.879841 36.399933 44.504044 0.230585 45.261463 -38.466896 -10.303022 -12.480002 -44.371284 -39.669498 -8.953131 96.977890 4.292870 54.937973 11.636549 -16.211313
 11.245304 10.367627 -12.372662 -11.260037 -35.961796 38.676422 -71.471588 7.151094 33.227711 -15.124788 6.059534 -8.448773 -22.468174 -25.747362 5.865964 17.457474 -5.619504 -84.342964 27.995764 -41.479267
 -6.124422 -0.354973 5.167216 0.697519 -4.983078 -5.047132 11.561554 4.229541 -7.506155 -1.866005 -3.909056 -2.508522 5.759842 1.724021 5.200857 21.524982 4.783165 37.233051 3.138814 -5.596344
 0.530346 -3.585954 -8.562155 24.182398 8.792957 -1.056351 -126.770737 20.197260 -19.117718 21.283331 9.352580 1.832443 34.103416 -4.061956 19.584364 -18.385014 -13.669986 -69.513847 45.942616 -41.932510
 15.836531 18.894770 -3.665635 -14.624071 -25.775103 22.023716 31.703705 -12.016381 21.194904 -21.033432 2.413998 -11.646175 -33.136364 16.759068 5.586454 -25.325058 19.412958 -63.522900 -33.734364 -9.710359
 -32.212696 27.474174 -9.109959 -2.374663 -4.793308 -15.834336 -21.172857 -49.953869 -18.566170 -1.620111 10.885365 -1.953688 50.773701 13.674976 -5.621813 12.079336 27.505503 37.548862 -43.074654 45.958744
 4.338370 21.070578 -44.676376 52.509983 -5.620900 9.326480 -14.808273 5.722970 9.767984 18.937088 56.671680 16.864796 17.892353 1.260939 -21.272749 -25.896366 14.337935 9.064867 -52.459984 59.714146
 -33.520878 -24.216120 0.537754 15.919203 -5.145677 -21.013638 -12.373341 -34.459835 -18.249866 -4.059358 3.214532 12.497737 -22.132362 -23.434937 7.964903 -16.308411 4.743713 -64.080841 2.084990 25.182961
 -40.257557 28.123770 -5.387578 -45.347298 18.152788 -12.306545 -46.146568 -21.406729 -18.659824 27.431992 -9.690521 34.298542 42.795761 12.899939 15.050227 4.126759 -44.885403 69.800308 -24.830927 -17.231884
 16.283075 -15.084064 -27.573696 12.039363 -18.587307 -25.516388 -20.746317 -22.648466 -15.457234 -9.599296 -21.125820 16.503448 -28.218636 40.302883 -11.480369 -51.249184 -48.348038 28.478579 11.152270 1.663648
 5.122116 -5.454179 7.726787 0.221301 -25.729874 9.165739 -30.875874 7.009338 -5.362623 -3.642912 46.848770 -10.960743 -2.131299 -42.641914 13.695661 40.309254 38.330376 19.045095 -15.300613 0.953837
 9.660686 -19.094547 -6.195457 7.419028 -13.119747 -4.808362 3.570748 5.323381 19.458170 7.763381 -5.687326 9.025216 0.950034 0.403779 -0.552774 20.697975 29.640509 -19.393314 -20.554604 -6.729127
 -31.785423 -22.680449 7.762179 3.360344 -13.969237 -43.517139 -16.065502 -8.590512 -19.560541 17.635262 -45.089649 -21.554628 43.601875 -17.984596 19.502239 -38.196999 -24.921013 -18.984068 28.202604 -69.636841
 25.075121 -6.183190 -35.069809 5.574539 -53.643379 -12.384752 -36.492878 -31.377214 -7.788999 40.363853 -7.725081 3.861739 29.277016 32.807426 -15.947881 -116.207359 -5.585856 -12.055305 -11.049935 -28.716358
 -9.170778 -12.170783 -0.908214 47.031727 -41.031811 -9.635398 -10.230829 15.349523 11.608344 -32.360489 32.069695 -17.787291 3.722084 -24.105970 -1.586556 58.513023 17.497597 6.082327 28.041407 -15.523235
 24.168602 -21.553074 -14.526370 23.812927 37.789486 5.360559 12.223169 -8.147074 -0.388999 -1.165536 25.730310 4.015930 20.127520 24.666422 -6.769293 1.557934 8.874744 -62.339584 52.851349 10.134825
 8.638131 -39.350220 2.978247 -12.019106 -27.383593 -24.782066 -10.376305 -37.026104 -14.827806 -31.667160 -8.562920 -5.921216 -28.055149 17.638391 -8.501207 25.013725 40.525173 32.857834 -29.131647 55.968288
 -2.455903 -23.627939 34.866367 11.708326 7.332910 4.499321 -46.267879 -5.462483 43.080849 10.375460 32.772228 -29.516184 20.494513 -29.412033 4.816864 -3.453816 -39.596722 34.552315 14.980983 23.990143
 -46.948429 -25.317053 9.179977 -7.275530 41.686687 -17.510750 -22.158840 -40.030586 34.780441 5.996427 -5.468850 -22.100626 -1.661480 28.853107 4.373147 6.218092 -19.569559 -87.206238 -15.539339 -11.289931
 42.647194 38.754734 28.292385 -13.641384 7.338563 -16.144264 -16.715687 -2.353328 -14.045236 35.446018 -5.321384 6.462887 -28.349434 11.289513 11.224463 44.090984 2.683050 0.710351 26.070805 54.122303
 -40.601334 -3.342469 -29.216829 -24.058420 -15.301845 -20.110544 75.658859 -52.844830 -13.830646 14.300806 -26.075018 -2.200227 -13.651610 -41.864513 -9.989326 22.244844 -26.703356 8.653743 -12.577079 -78.046387
 33.713207 -46.219242 9.964821 -13.645900 26.979326 26.910891 13.877954 -4.366064 23.935703 28.142366 6.446183 10.252446 -7.931241 -25.468359 -9.288866 42.812336 -23.072235 15.269603 -11.739244 -6.939273
 -3.595014 53.067127 1.380549 7.486276 6.021089 -6.002388 22.448198 9.585364 5.856073 -15.533342 -28.112787 -13.305821 -6.949568 25.331423 3.187434 -37.253448 13.618560 -6.807952 18.157452 -22.948895
 14.038033 28.045839 4.651253 13.617450 -21.156971 3.972956 -80.156677 -9.040507 6.000445 51.999153 59.861752 30.948826 -54.964966 6.850199 0.329758 -42.124329 38.987793 43.652504 -23.471004 -6.441823
 -13.259972 -12.020005 -2.565326 4.086314 -7.157658 -30.501844 -35.844517 -25.128651 -18.624680 -19.185205 -18.146046 33.215469 19.240416 23.333721 8.035778 37.793144 -11.226207 32.951252 -40.765827 -4.535289
 -26.955927 -8.911662 -25.290615 -1.357648 -24.540878 45.767342 -11.315121 36.453506 -40.981697 2.003520 -25.644245 13.878963 -23.284201 -20.654417 -29.009605 4.220963 28.498367 -29.300814 -16.712509 -3.596824
 -30.029036 8.524526 -27.387772 5.640136 -6.318753 23.127432 -19.333208 32.380417 -11.032186 8.662341 -13.731181 15.953609 8.199973 -2.352539 -13.958905 39.412254 -4.864400 15.077921 13.063232 25.847071
 -24.817589 -19.781677 -10.456443 28.238583 -8.923138 9.009409 10.130122 -17.229700 -34.235424 -23.397936 20.075052 -5.091743 0.337054 -0.939333 1.818690 25.108513 8.237112 39.421970 52.227802 -82.043030
 -36.131687 -23.406990 12.289936 38.941490 -28.089527 44.866234 -15.904619 31.319620 -18.227264 21.032648 12.510823 0.550865 25.224813 -27.556351 6.586743 13.774693 10.591387 -29.579777 -17.321653 -11.800400
 8.546001 -28.512772 28.722853 -15.157223 -12.469022 20.002312 21.425108 -21.707687 -20.891550 -68.051407 29.739136 -7.368269 -30.795675 -25.417265 2.858714 50.976532 -7.147470 -39.821632 11.945435 -3.039960
 -28.784786 -21.027712 -18.552441 -14.623262 -1.842458 14.059359 5.590050 -0.711281 -11.699268 -10.692428 15.853806 28.439535 -41.536690 -15.766379 30.488554 -24.720680 2.095825 27.800995 -13.561253 -18.321247
 24.528629 -4.976339 25.498680 -1.430078 -47.424419 26.490719 49.666023 -60.481701 14.271550 -0.541782 -21.951555 -24.641169 23.851908 22.365057 -20.667425 8.623588 5.180038 -23.561968 -12.434559 -16.774870
 -28.462236 63.428795 -21.696655 -11.038467 -24.728220 -48.756962 -27.828510 5.493431 -30.002716 6.485462 15.529888 -20.382799 -4.621064 20.756550 -12.586410 -49.618149 18.772083 -15.225777 -4.089962 -6.916425
 -41.685955 -15.055175 19.476048 6.878907 -5.998782 1.816702 -8.481795 45.192089 -1.191663 12.159906 41.341564 -1.469082 12.189343 -0.698484 -31.022938 -34.349899 -3.258572 -4.464852 44.482250 0.337477
 -1.617546 -15.467945 -7.105370 -14.780016 13.477007 -22.595154 -42.430313 2.702640 -30.607832 12.987303 10.151104 25.211020 -40.660774 -1.033078 3.530762 2.338410 1.618249 22.881819 -10.725931 -27.285168
 -34.570377 -5.284027 -31.479082 -18.553898 -3.903709 14.253391 13.542151 -33.998627 -22.250925 -30.980400 -2.840879 -6.358320 15.911812 -9.365363 -29.997763 26.701885 2.359160 18.719027 32.763882 23.927277
 -31.719877 40.191917 -17.152302 -28.592445 70.074638 -2.754818 13.411934 31.733122 -2.349311 -19.722626 -46.444019 6.832561 0.685681 10.805094 -23.183399 -31.383465 -17.686728 18.162384 0.223589 -17.388155
 2.397510 20.331715 11.308031 -27.983616 -22.823460 17.758444 22.608522 -15.374866 -3.107508 21.457716 5.994131 -29.187689 4.334679 0.052630 24.658852 -20.905972 -14.923296 11.807657 -11.029731 27.708347
 20.201599 41.925743 21.338175 -41.762836 47.534813 -34.271431 11.115205 -1.743342 -9.840352 11.982527 -12.414257 -16.760078 17.645281 1.959711 12.134450 17.526455 18.593002 -45.892941 69.351410 3.444311
 -10.444943 10.419171 -0.350102 -17.004826 19.599489 17.272419 22.444599 -16.200399 -12.322034 16.751852 -43.007858 -10.413768 50.075417 19.543346 -7.676198 52.035107 -6.909480 65.707458 -57.457657 36.579136
 -33.322403 20.015730 9.174647 42.051334 11.850674 -27.540623 -19.536053 9.332171 2.141451 9.844541 14.614403 -11.443215 -33.595081 27.493542 26.556019 70.352371 21.717482 -17.947498 -34.078014 -43.671974
 -20.482243 -16.221708 -35.010799 -12.209704 43.420116 22.558165 16.451258 -25.248180 -15.549574 55.301464 -80.473633 11.173577 29.074295 -19.697014 -41.952385 21.941320 22.007454 0.622959 -49.832680 15.978797
 -3.199266 0.603054 -5.390529 18.486862 -15.648669 -48.548119 39.709267 13.672302 -5.809321 -1.913989 49.079666 16.186615 -0.970629 12.978046 -17.547007 -29.862614 2.224646 10.997404 33.088177 -4.069860
 38.537109 0.198794 -8.185328 -12.825617 0.629820 -6.669295 -12.851891 28.923067 4.379881 27.201941 0.971925 12.435453 -25.365868 -32.092861 -19.434114 -43.818100 -0.793409 -19.536913 -12.477721 -46.734016
 50.299355 -8.538067 37.582039 31.282986 -75.215981 -76.893623 -34.171955 -17.681856 -40.995190 -15.782234 32.164406 -31.536903 -64.026474 -8.512233 -22.412401 -0.540878 -38.711720 -35.627014 50.597286 -41.576981
 -0.605535 7.749496 -3.110206 -0.751380 -24.307285 3.889932 -27.658808 3.800078 -9.208342 -10.528838 -2.725907 -14.707408 -1.953515 9.948908 17.816620 -2.275816 10.687278 -32.320339 -1.571253 -39.325432
 -60.406620 60.405903
 -51.833549 51.832714
 29.364632 -29.364235
 -52.541683 52.541279
 -51.651527 51.650990
 -41.563427 41.562992
 46.904552 -46.903927
 -75.660629 75.659760
 -77.069756 77.068893
 -50.218094 50.217102
 -33.835297 33.834908
 -43.968044 43.967461
 -67.089027 67.088341
 -56.017113 56.016483
 -47.633255 47.632782
 41.868973 -41.868328
 33.235363 -33.234909
 72.931229 -72.930260
 -57.701450 57.700661
 57.467270 -57.466648
 78.814377 -78.813004
