# Supplementary material for: AMS 3.0: prediction of post-translational modifications
Source: BMC Bioinformatics. 2010 Apr 28;11:210. doi: 10.1186/1471-2105-11-210 (PMC2874555; doi:10.1186/1471-2105-11-210)
Supplement: Additional file 2 — PTM predictor software with training data. PTM_Archive.tar.gz includes the predictor software binaries together with all trained ANNs in tar.gz compressed form. [file 1471-2105-11-210-S2.GZ › PTM_Archive/allempty/P/Pnet22.dat]

 2
 90 22 2
 12.271691 -14.299957 13.486681 -28.839775 -3.808441 23.400637 -1.211383 1.725974 -24.551748 -7.525493 -3.354058 32.216557 -10.943571 27.079763 -8.722030 -45.769726 8.076340 -28.843233 -1.916782 21.126043 -5.866834 27.882599
 -1.172508 12.032375 24.660273 19.956242 0.077121 -12.524370 -22.314075 -26.258833 -32.631802 13.422531 11.774549 -9.477760 -22.126127 27.994413 -3.857345 -0.927488 25.647493 23.575945 11.879921 23.915508 14.063313 -14.000461
 -34.262478 -0.424358 26.404936 -8.188519 45.744423 -19.146206 11.315542 -25.862745 10.311794 -39.050240 18.790369 -35.398258 7.162280 -12.323634 7.409646 -23.398067 22.150513 12.811955 4.246022 -7.395864 30.601110 34.779789
 -10.879501 -2.325578 18.597647 -16.304050 28.851736 27.876253 20.082214 4.578908 -10.535056 13.164324 18.449377 39.853779 0.417297 -10.502802 -5.078039 16.929941 -13.078380 -5.982341 2.857274 -21.161640 28.698936 7.366230
 20.295675 1.545185 -0.936833 36.679077 -11.425271 -33.355324 -9.492599 36.869537 17.764233 -11.688338 -20.603430 0.644933 -15.541053 -14.874557 -14.913651 -44.279457 -8.222077 -2.010782 -1.741972 -23.007299 53.839336 -7.470672
 -53.787090 7.727633 3.668731 21.267496 2.829064 -18.322287 -10.493974 -1.448401 5.562327 -7.936949 2.990538 -13.538191 47.190716 -34.240524 -37.700077 23.201937 53.425655 35.556187 -4.685599 7.310167 6.611622 23.785952
 31.262800 30.180962 -0.420262 19.960960 -55.534428 2.361346 31.873716 26.895365 58.335854 -1.272519 -7.557920 -1.994910 -1.739084 15.342231 12.661714 9.149060 -10.016861 -9.798567 -15.987906 2.401833 -5.428624 -23.482954
 0.531871 -30.706015 -15.255734 50.889183 -0.034285 2.054663 16.747677 40.115364 -23.611132 -3.709832 24.737455 15.793246 -11.682617 -18.087395 -1.544839 8.590767 -44.621143 -33.984001 -19.767998 -18.335419 -13.189639 12.483433
 -11.598517 -14.860030 30.063269 29.574465 24.483732 -12.962695 6.385166 -17.462448 -19.624760 -15.104745 14.714490 -2.113195 -7.307362 8.853415 -39.139408 8.073254 -21.341042 -18.595602 8.052751 52.134666 -24.579153 2.801554
 -12.505727 -6.380973 47.308575 -37.044613 14.227182 1.252679 -0.401916 -4.754794 -34.272839 64.892479 31.779396 -18.577311 3.794465 -8.973429 -0.020433 -31.083767 -12.326450 18.789261 4.792928 10.260878 -24.623621 -40.359619
 1.585210 -26.079359 -26.921186 -73.026337 -23.554325 46.616383 3.241286 42.957115 27.404263 -22.417410 20.072180 33.474110 9.980421 -5.385549 -17.553909 -9.365840 -12.728594 7.594952 -14.711226 11.770991 14.779273 -48.447659
 -20.146769 -6.852097 14.642717 -23.554487 7.390444 7.580733 23.649744 -34.523540 -28.576803 21.780249 61.218758 -11.142723 13.793221 2.161298 -0.442516 -9.426569 3.348580 17.406693 -25.113371 20.204136 12.381295 -29.911852
 0.100501 -0.025005 -7.458971 -16.050583 -14.062412 32.222466 5.497726 -32.252644 -10.746001 -25.523098 0.443929 -20.714071 -9.075164 -2.629868 -20.451763 19.101225 -14.201066 -2.908399 36.001923 10.067657 -29.250526 27.826939
 -4.535219 1.641914 -25.610563 27.416937 -10.128131 -37.339161 10.917901 -11.650562 7.179841 -15.414927 -5.607976 -33.668480 -15.045527 12.256091 -10.722730 -33.469158 -29.465643 44.264866 -3.953872 13.387810 4.596400 16.076162
 -18.781296 16.923378 51.219589 17.478710 -29.037102 4.290494 -9.022301 32.425198 -6.556082 3.625617 25.423922 23.148550 -26.749809 -5.581257 -17.806244 37.746223 71.516678 -17.616898 8.631324 -19.490658 -5.787927 -31.607861
 18.415438 -37.332329 -6.490670 53.144516 25.722322 8.792380 -17.843893 61.077778 -21.387451 26.717676 4.670053 5.025027 -14.875928 12.590929 -37.714638 -40.997002 25.973768 -0.070826 -6.651434 7.120083 -32.530357 -13.802376
 -6.237041 -14.313796 19.208300 -69.605507 -34.428612 28.734953 5.879653 47.151711 49.768215 -8.106976 -3.343974 -34.354679 24.413471 9.144264 21.481297 64.331200 24.705864 6.026062 8.789366 -7.074620 -3.904240 -48.242889
 -34.710361 -22.587963 -39.680485 -48.286488 -22.943134 26.151966 20.083357 6.305082 43.375183 -18.323143 4.594523 4.788950 -16.205652 26.215666 12.846889 50.029797 -16.401480 -26.464283 -16.129835 1.294322 -1.588521 -15.212276
 9.835642 2.718069 -41.408310 56.411877 46.914463 -56.315777 0.496974 -9.614630 -12.416499 -54.989563 22.737963 8.786394 5.868386 60.867142 -17.141155 -35.532940 -35.320038 -2.492078 56.136948 24.853970 39.292732 -4.742865
 21.218037 3.343923 -48.996765 -3.520274 36.500984 -0.556574 -48.243874 -25.156408 27.236765 -0.153863 -37.450150 -28.199467 10.480617 -11.392214 29.477303 -29.043919 -13.476693 -8.242408 -25.764875 -25.978319 24.519125 20.401886
 7.505134 -27.188023 -11.065048 -33.305500 -7.973015 30.275944 -7.600700 -19.267937 36.291611 7.457229 -27.613148 5.318995 -25.866472 -30.747503 -9.088987 -24.210064 -19.265572 -6.611639 22.128117 9.994803 1.083740 -33.548954
 -1.177557 1.312899 -5.980378 48.507095 -7.772658 -25.046497 -36.007046 -23.725185 -26.601461 13.939232 9.974484 -7.988276 -7.751478 17.739843 18.855364 -39.997673 -46.396706 -21.081999 23.320499 13.477270 9.758838 41.055584
 -38.573067 -7.001426 7.024223 -9.124640 4.023508 -24.643473 -5.046013 -20.350573 2.685302 -16.397322 -27.273384 29.236813 -7.335067 8.272498 3.181575 -22.355841 -20.763134 -20.156393 -17.696650 16.458801 -3.081904 -6.544627
 -16.397322 -16.732208 10.504417 17.556690 -5.826707 -28.372393 1.417931 27.180330 -16.592173 -12.774332 -30.688583 22.368328 -10.910610 -8.165116 13.142381 12.142644 -58.692280 -13.240654 -4.119650 3.803621 -32.731937 28.753220
 -12.758013 0.770652 5.155409 11.428928 0.487858 11.771010 21.557907 7.957913 34.353752 -3.575882 -37.596722 -9.704632 -8.624125 4.704367 -30.039089 -8.353067 19.136610 -27.307447 2.421858 2.732309 7.403743 15.072328
 12.305611 22.892466 -39.823257 -52.326366 5.634024 35.171925 -59.077782 51.808220 -10.059466 -17.339643 7.650485 -32.963749 8.597668 -26.338402 8.513700 -15.233204 4.179316 26.648968 -45.203838 15.210478 41.429646 64.556671
 -52.165115 21.854679 -20.941126 -7.704394 -14.994471 38.022564 28.641014 1.078870 52.341812 -21.689384 -0.188665 -15.410144 -18.459190 15.349123 5.335286 -6.538723 1.958521 10.007553 -32.678146 3.798662 -9.696040 -1.533204
 6.825783 -57.900539 -69.196785 11.956037 -21.016323 38.274868 -1.267913 -56.393684 7.069215 -3.834002 6.684745 -16.796835 -15.787219 -6.014549 -15.707360 35.287720 -11.522665 -10.483698 -11.298908 -11.191783 -7.648130 -33.236408
 14.555613 22.697012 20.540649 6.869688 -1.074841 23.026764 -28.193666 3.783227 -47.620884 -10.401541 33.839054 -15.138299 4.987852 9.710209 -13.848324 30.164192 16.455738 -31.701311 21.089272 -0.965668 -1.928407 -11.728330
 13.457026 20.435886 -49.785622 -47.576180 20.531208 22.712025 -30.129559 -32.617069 18.523634 30.027531 28.909742 2.240670 25.365099 21.026655 -38.920906 -3.925617 1.364710 7.964519 -30.014280 13.517671 -28.639393 6.245209
 17.086027 -18.591728 -1.730081 -18.129908 8.290794 6.894571 -0.462479 -14.386547 -33.171066 -28.686047 15.077979 -2.229724 -28.069277 0.134275 29.894478 -5.629158 -16.644642 3.195991 -47.592030 -15.917137 17.420277 11.771771
 -4.368899 -18.174814 -32.633743 15.895674 -5.611852 7.841836 -2.591055 -25.907900 47.370766 -4.948396 8.889606 3.985710 -7.048836 -31.857113 -6.288018 20.722292 -9.378073 13.832150 -9.394876 -22.172146 -11.214255 -1.051063
 -24.559515 12.190350 -40.067348 -2.387504 26.945055 15.424579 20.525774 5.666073 -37.029152 7.239086 -26.068701 -17.677858 -5.250453 -17.041264 7.032140 35.480789 -8.638323 -10.985208 -25.386173 -5.443639 -16.339682 3.544232
 -10.001916 8.081455 -19.600733 -10.906880 8.095220 -36.200436 -0.121451 -68.920593 2.761783 17.825251 -12.683420 15.370963 -18.064699 -3.669255 -16.395624 17.642860 -8.034513 8.576380 9.849821 1.240781 -2.709226 16.425594
 12.915250 16.232183 2.076505 22.136057 25.360264 1.725965 13.509096 34.552288 79.101288 0.961970 -8.101680 1.578877 20.559704 -4.715387 -26.462065 -27.447889 -31.553713 -7.199655 8.840411 -11.899655 14.337935 22.257935
 34.048904 20.963402 31.162439 11.290300 9.547823 7.587504 -1.620238 -3.827362 -11.613277 -28.164005 17.969761 8.947842 -10.271390 -13.422259 -25.108484 26.353836 1.346928 0.416007 16.037542 -8.162313 -20.991674 19.369961
 -0.987374 -26.512970 12.800439 -57.830780 -4.421758 -1.672906 -29.023874 65.422966 0.518768 12.271983 20.398006 -8.157901 22.219454 -4.036079 -14.668817 -11.795497 9.261353 -12.953345 -14.902736 -19.940859 31.456266 24.974222
 14.585082 -0.746083 1.004985 15.224141 -50.635902 -9.305878 28.519106 1.520407 -43.880604 -2.984950 10.551553 -2.840180 -10.275170 -2.737675 9.213367 -8.352819 33.276470 -15.736764 -57.951939 -16.242464 -17.919224 -19.834991
 -24.188234 3.136802 57.591446 22.571678 -12.064152 -13.553085 -18.498299 -23.916510 -36.066635 6.720653 40.702438 -12.759976 -10.960953 14.465134 -9.284309 9.634304 -39.366055 -59.165497 13.639989 -13.490661 -37.195145 -23.200525
 -22.844801 32.001987 -25.453058 -30.508657 22.803230 25.148994 -41.662136 25.075207 -40.726093 -69.929420 -7.340783 18.823315 29.914488 31.928478 11.637640 15.768883 17.118481 -12.180479 38.528854 -10.213486 -19.774397 -20.378613
 32.315727 -17.299255 49.383732 0.750526 -23.184189 72.110794 -9.041334 15.374498 48.671967 -19.099590 -7.177039 11.504920 -5.010637 -9.878111 -25.175106 8.846037 75.177086 -5.221355 -2.883548 -12.811442 -9.055956 -28.193491
 13.560375 -10.900692 34.258263 -14.345996 -18.901493 41.768581 2.739969 8.252954 31.800573 -5.537514 -6.759406 9.838474 -5.422633 -7.767771 -11.813993 4.183418 61.726326 3.475815 3.142989 -5.050539 -10.617311 -12.448318
 -18.117502 11.624384 -4.529903 -11.457626 -5.607080 -41.018490 15.659720 -20.600609 -17.167910 30.810438 2.483060 -19.062645 6.276414 0.229569 9.626359 7.917542 -14.776505 12.957024 -4.475910 8.558027 -0.588660 1.992894
 -13.915051 16.871912 -4.514876 -25.094429 0.583420 -29.878662 0.841971 -8.747208 43.238346 17.382177 -11.366274 -14.615289 8.750527 -9.323097 11.302979 -12.054794 8.326614 2.352296 2.959745 4.462286 2.073011 -10.144860
 -8.701283 6.775462 -2.573020 -1.293611 -2.537876 -23.448895 8.965830 -12.406928 -15.201641 18.257980 3.756753 -11.833291 4.524831 1.813960 4.827145 7.486388 -13.479022 7.429293 -4.152127 5.079895 1.057091 1.195835
 45.021538 -25.759762 62.827328 20.163195 -31.408051 90.038033 -9.182896 13.442472 26.650286 -21.230627 0.528989 9.617140 -6.208285 -6.227350 -37.359657 25.003519 73.643852 -5.417310 -12.392620 -16.693224 -9.882842 -34.300617
 16.240824 -12.843212 24.539291 46.934082 -21.480379 8.727920 14.028969 -21.290485 -87.306366 18.960382 26.107082 -17.858286 1.372339 13.852122 -21.292290 49.802845 -29.017418 10.746212 -27.669027 -1.485832 -1.013223 -6.672732
 -0.272377 -3.332997 13.433152 -17.319450 -8.039043 13.109196 6.946025 3.954718 15.471169 1.500170 -4.565937 7.620636 -3.605699 -3.743863 0.180320 -1.528175 34.197773 6.034822 6.847097 0.914023 -6.934267 1.110543
 -22.613848 -14.032765 -2.755770 6.588651 -14.019794 -29.050554 49.425545 -22.615313 -145.855591 34.854393 29.819183 4.543202 -12.673123 23.168945 7.345394 38.788811 -33.156960 35.537376 -2.020973 16.411079 -13.866260 49.467457
 7.857905 30.539106 -2.968721 20.423014 4.349591 -37.841805 -29.076681 -21.173931 71.367180 18.347723 -8.916877 -50.224239 29.017675 -12.683397 -4.439789 -0.471573 -35.916122 -19.233532 -26.001842 -5.780522 22.031139 -55.363873
 -4.171926 9.049583 21.981964 0.518234 -1.581983 7.499940 -4.430737 20.426397 -15.241456 -36.125153 39.697632 5.082333 12.708866 -22.742567 24.577391 -23.138510 29.172634 17.296324 1.975481 -16.537666 -16.332407 5.070621
 -26.927326 -7.918840 8.718306 3.835931 8.400800 -13.176228 35.438663 -4.001295 -44.615410 -9.690820 -4.654692 6.283117 21.948118 -9.880783 11.342256 -36.407738 -19.095291 27.115725 -10.533698 -13.740534 -31.799793 -20.859270
 -20.791870 25.587534 22.037169 26.198425 15.247343 -11.242054 13.738994 14.588743 -18.781139 7.902407 -25.907396 5.972007 -30.701138 37.613605 11.339884 -9.672416 -17.437281 -8.757192 29.429146 16.067310 1.871670 -40.704006
 -15.407763 50.248875 6.943110 -23.712345 7.533012 -55.256821 -7.548402 -24.555565 -35.228035 25.796247 -23.022055 -7.549960 -18.077089 -18.304159 12.850077 -28.409185 23.907146 -3.671535 -17.248169 13.788018 8.772861 -51.959366
 8.130502 42.564762 -4.994905 -68.129608 6.749071 -23.234449 15.940567 -13.321248 -28.099306 11.796885 -44.796101 12.520778 -15.926457 -24.432011 11.810933 8.576781 5.847960 0.888627 24.603102 12.556042 17.585592 10.554046
 8.127929 10.142865 29.494240 -25.649643 -14.491827 8.426813 -13.830497 -19.229420 48.014256 17.676020 26.054398 -8.014543 -3.743910 1.370030 18.979982 -19.855042 13.113481 6.424880 7.490617 -7.564287 -11.685883 35.663925
 9.166229 -18.290611 -0.467694 10.040719 2.137581 -7.503572 -6.111677 14.933028 56.025993 31.962725 12.680291 1.270559 18.157528 2.308411 -2.130343 -11.766117 45.490681 -0.975994 28.097448 8.401065 -2.105455 17.401093
 42.399815 20.384958 -13.403846 -8.029738 -3.562484 13.147865 -48.493092 17.490292 -43.706932 -30.940718 1.376511 -10.611223 5.093866 -18.604374 -14.483332 1.703661 -28.364002 -24.858307 33.413868 -37.916309 22.600359 25.432886
 18.850649 -16.915133 -2.617984 19.675819 -53.506042 -12.154427 -1.625062 -50.809753 -134.130066 7.862460 41.800694 15.629887 -24.609005 -15.765718 -1.346380 -40.143612 -35.518826 6.844532 -4.818032 -9.725675 -31.417046 -28.832682
 25.295881 -1.540852 44.642456 19.423542 25.605633 20.445639 -9.582840 27.586088 35.489670 26.882063 -35.837959 2.259322 2.321582 12.135992 0.129866 30.749060 -9.718014 11.947807 -7.985460 0.832476 -28.843929 17.184725
 -15.788841 2.763774 -1.115526 13.718271 2.976642 18.313885 10.620708 -6.122421 7.167177 -6.683075 21.218582 -18.402843 0.328671 3.456616 3.053874 -13.715324 -5.063252 -18.813452 9.240071 -5.691051 -36.313938 6.402202
 -4.829878 7.973273 -1.081502 -5.730289 10.466854 -25.332535 5.666679 -2.332487 10.843838 -18.139006 -4.536165 47.867413 5.349261 1.318364 10.056597 -17.298372 13.367017 -11.490164 53.695625 1.304861 -38.510380 -14.414153
 -19.397099 -23.156340 -7.546200 16.261929 13.810852 -19.244654 10.665039 7.342412 23.182169 8.613973 13.993372 -49.725117 -5.538002 -0.509547 -10.989620 4.491961 17.193354 27.171579 13.445772 -0.490073 -5.998558 -14.638566
 -23.493223 -39.802929 -4.813974 -26.125399 -9.747125 -26.732723 27.494915 -8.042127 -12.251080 -22.913181 27.305706 -37.176609 -33.992298 -3.609048 -20.259449 0.432447 -20.186865 -5.187910 -10.321821 0.547044 -14.246969 1.593223
 0.180591 -23.483715 -39.176720 35.138603 6.289217 31.976307 16.145737 -12.305497 49.464680 -37.617973 -15.939042 -14.842446 7.260739 13.129998 22.144220 -57.763569 12.312464 0.049018 27.007231 -3.693623 3.696352 7.430561
 -5.865102 -23.849813 66.044731 12.226302 -15.926343 55.691547 -5.172251 11.231797 13.638705 25.127127 42.275719 30.872110 0.860012 13.068742 -4.983742 -19.470602 23.049433 -6.883428 -28.673166 39.979836 21.592047 6.823506
 -11.793736 8.652718 26.084963 19.260107 -31.536959 59.142990 19.525833 -17.546824 22.790554 -11.618011 -10.648961 -26.926882 0.176527 28.865004 51.940857 -32.841534 -30.455315 15.442050 28.529011 -3.181086 -8.333621 -46.632866
 -16.090509 16.966421 -14.552043 -7.239458 -35.309464 42.868866 15.694287 -16.528984 -42.048630 -15.587609 -43.295967 -13.781527 23.994535 1.537218 -11.354215 -18.200264 -32.566120 1.220834 -23.984770 -18.966330 15.368622 8.657881
 -8.037901 -34.644539 -37.528183 -38.547386 14.968818 -42.224861 -9.963952 21.652506 -31.737036 32.101345 32.171429 25.350788 -23.674664 26.444536 -60.366798 -2.131279 24.781366 -38.961296 -60.399422 15.351974 9.545578 7.513380
 21.249849 0.359186 -35.291111 -21.465317 0.164014 31.138744 -22.420134 32.352913 0.341026 30.359680 -24.517790 -16.968262 0.180056 -19.331415 -13.757370 2.265255 27.152956 -2.172499 -1.372138 -2.157747 25.691076 -13.715361
 -16.618759 -13.646468 52.938702 27.482252 -6.950458 13.569377 -32.247246 -12.332913 -13.412740 11.665601 1.564085 -6.932933 -48.908234 8.076557 -23.973482 -12.252660 18.800621 12.516845 -31.353357 17.085789 -9.594605 -24.148520
 0.355842 -17.609915 37.247456 10.914945 15.908204 -45.683979 2.247651 -18.589750 20.012705 11.019497 -4.343046 8.494772 -34.104984 -16.902357 -20.946550 3.023572 11.004655 37.421246 -20.187725 15.256699 -0.165133 1.989853
 8.067615 -36.925797 27.861820 -7.265110 -6.048659 -17.536114 2.294203 16.939142 -15.813780 19.665056 -21.237354 24.128157 -1.557491 4.065183 18.981127 22.601934 -17.818542 -5.542379 -22.709957 30.200695 -26.429178 15.515091
 -4.544628 -33.174892 16.355436 18.382944 -2.978698 -13.004828 -7.441752 26.813101 18.809870 6.427311 -1.463158 4.714536 -19.018044 45.959988 3.905700 14.652509 0.050526 -14.503954 -13.333087 29.052660 -19.739105 6.258306
 0.457078 -27.181414 13.119025 18.843437 0.892223 16.064432 -25.418924 -58.135860 44.684982 -75.445259 18.585979 8.287777 -14.516449 30.042379 15.734645 29.263880 -43.244099 -5.423662 -10.057946 -13.080021 -13.356884 -38.836014
 -6.884500 2.774030 -11.592930 -1.693755 -24.767843 47.486610 -10.020941 -67.992363 -10.487791 -30.688910 -1.472536 14.961751 25.090355 -12.532143 -34.554680 -25.961632 -3.785961 -18.777950 -11.040268 2.753692 -2.617728 -25.151945
 18.915543 -18.593536 34.159054 40.443428 2.135809 0.038947 -38.990036 -10.591903 40.785774 -16.485741 15.479136 -1.547350 -21.961811 8.996688 -0.373071 25.283773 -33.508305 20.063318 0.463621 -17.896734 -12.176667 -27.244701
 6.390884 -13.840338 6.476295 -3.395771 8.178792 -17.283037 -26.578526 -15.176835 -3.664474 46.396137 24.306797 -5.544042 -4.765507 -13.664543 3.981688 -8.081975 -1.448475 -34.678528 2.170042 27.634871 50.247314 -19.147303
 5.179895 2.145436 9.532802 11.011287 -13.022299 -1.987943 -33.832836 -8.804475 -48.505810 -2.932566 -28.543510 6.912755 1.569447 59.437191 -16.558640 24.011106 -53.425091 -25.578512 30.635397 -2.122360 32.269867 -2.294569
 61.508106 -1.712612 10.107553 -4.546311 7.974048 -72.271393 -37.539921 6.782087 0.907742 22.460951 -8.782150 19.847628 11.592175 -0.960486 6.808913 -19.447802 1.812180 -9.547513 -46.306179 -28.075451 -3.199212 6.407858
 50.873962 0.635818 -23.887129 14.775617 -12.034229 15.755931 18.754091 1.186354 12.376832 18.531828 -16.741255 12.576211 11.039485 1.725798 20.722872 -10.941681 11.252919 -6.188356 21.850012 1.522991 -3.646986 20.578449
 14.469714 19.256420 1.644974 3.610927 -14.026001 -11.012304 -1.098709 -0.655574 3.451030 34.109177 2.581940 40.394714 8.457034 5.332801 8.770560 10.788840 30.474657 18.798998 42.203960 24.558544 16.101940 13.948592
 -5.222681 16.889330 8.995367 -13.259128 -27.488548 10.490134 -6.555491 43.781990 9.733307 -5.943347 -18.569258 -4.449790 -7.054211 -24.303316 17.893330 -34.622952 -5.188487 -6.410303 -4.791189 6.526359 -24.514814 41.508842
 8.095207 -0.393149 -16.293171 -22.808775 -0.481454 -47.732513 11.309658 -18.711945 11.234584 -7.595463 -26.829155 -33.703636 4.779118 -1.448757 28.955708 13.407024 -23.933332 -1.922071 -10.620126 9.599684 14.067989 35.600777
 -7.283500 -6.978370 -54.280670 16.038639 -16.563604 29.061991 -1.296906 27.377172 25.171747 -10.515888 1.065855 46.383705 -0.021184 -26.049154 -35.083431 -14.957096 48.536373 6.447835 26.125158 43.090099 32.916676 -12.450195
 -10.618050 4.746022 -62.551426 -53.258938 28.079025 21.505535 -40.624512 -2.189045 26.859739 17.340031 4.816648 22.704281 41.253098 -9.152795 0.833420 -14.928665 -8.702515 -0.389319 58.985798 5.124789 8.271073 -16.258785
 7.866394 8.119933 -25.316946 27.509592 -4.005969 23.307673 11.418929 20.667076 23.893522 12.981402 5.984956 13.642860 -24.597260 -18.743408 14.702802 -45.679562 7.824726 -41.119541 -4.819259 15.079178 35.657917 -23.389864
 -11.413854 8.239758 -61.354504 -19.010857 -16.102402 5.173912 24.810455 2.068841 0.673090 11.431317 -28.085861 12.646877 -10.552775 25.447605 -9.210956 37.459263 4.544415 -11.220495 -39.511448 -5.424005 -0.222764 14.962002
 -34.003658 -30.325895 9.598589 -18.092064 8.802909 -11.610032 -14.740448 21.456022 -30.432844 15.715819 27.365641 -34.549889 26.869184 -37.730297 37.261604 35.230572 -28.155024 -28.709978 -14.046591 12.032557 -7.598447 2.713185
 -0.936168 -0.055266 14.050711 -12.233248 -28.396553 17.049484 17.212038 -35.248543 9.236751 36.815166 -0.649566 -25.837561 5.663969 19.214415 3.106032 9.355117 11.085963 -33.147724 5.266164 8.615610 -26.357651 22.077883
 -10.415244 7.580462 10.967212 -10.921836 -18.403341 -28.725845 9.625883 -25.011068 -1.277553 29.684113 -2.099598 -28.021473 6.377041 -6.827735 -2.245839 12.416790 1.340802 8.883932 -13.590518 1.822320 -4.128635 -17.670181
 56.754463 -56.749561
 -33.870979 33.867893
 38.592438 -38.589272
 -46.359497 46.355053
 -58.959232 58.953979
 41.121597 -41.117985
 -61.270641 61.264999
 75.440407 -75.433975
 61.395992 -61.390175
 -53.007488 53.002277
 -27.878563 27.875990
 89.279610 -89.271393
 -50.194427 50.190155
 -24.642801 24.639814
 -34.104565 34.101738
 -71.150665 71.143753
 68.363152 -68.356483
 -54.011311 54.006630
 56.526257 -56.520920
 -62.415051 62.407646
 -46.065777 46.061691
 -68.580559 68.573357
 72.083992 -72.075706
 12.271977 -14.299940 13.486683 -28.839741 -3.808439 23.394619 -1.212156 1.725965 -24.551760 -7.525490 -3.354077 32.216526 -10.943573 27.080103 -8.721448 -45.769810 8.076197 -28.843235 -1.917151 21.126041 -5.866794 27.882221
 -1.172289 12.032396 24.660276 19.956284 0.077123 -12.531815 -22.314793 -26.258846 -32.631817 13.422535 11.774528 -9.477798 -22.126127 27.994829 -3.856639 -0.927605 25.647306 23.575943 11.879469 23.915506 14.063360 -14.000733
 -34.262585 -0.424323 26.404936 -8.188436 45.744492 -19.159124 11.315190 -25.862776 10.311760 -39.050232 18.790350 -35.398331 7.162283 -12.322762 7.410884 -23.398153 22.150167 12.811956 4.245248 -7.395846 30.601192 34.780342
 -10.879674 -2.325549 18.597645 -16.303991 28.851807 27.865517 20.082134 4.578884 -10.535082 13.164330 18.449358 39.853710 0.417300 -10.502061 -5.076979 16.929888 -13.078636 -5.982340 2.856621 -21.161623 28.699007 7.366851
 20.295588 1.545204 -0.936832 36.679111 -11.425201 -33.362045 -9.492665 36.869522 17.764215 -11.688334 -20.603439 0.644880 -15.541051 -14.874084 -14.912981 -44.279522 -8.222222 -2.010781 -1.742387 -23.007282 53.839378 -7.470195
 -53.786800 7.727651 3.668730 21.267494 2.829112 -18.328146 -10.494537 -1.448401 5.562327 -7.936950 2.990521 -13.538208 47.190716 -34.240139 -37.699398 23.201895 53.425632 35.556190 -4.685997 7.310180 6.611669 23.785767
 31.263077 30.180988 -0.420260 19.961004 -55.534405 2.352787 31.872890 26.895351 58.335831 -1.272515 -7.557925 -1.994964 -1.739085 15.342740 12.662558 9.148952 -10.017048 -9.798568 -15.988436 2.401838 -5.428567 -23.483217
 0.531874 -30.706003 -15.255736 50.889194 -0.034230 2.050689 16.747580 40.115356 -23.611135 -3.709831 24.737442 15.793236 -11.682616 -18.087093 -1.544418 8.590744 -44.621208 -33.983994 -19.768251 -18.335403 -13.189614 12.483710
 -11.598348 -14.860020 30.063269 29.574492 24.483751 -12.966336 6.384660 -17.462456 -19.624777 -15.104742 14.714486 -2.113261 -7.307363 8.853667 -39.139065 8.073240 -21.341148 -18.595604 8.052535 52.134674 -24.579130 2.801420
 -12.505874 -6.380930 47.308567 -37.044537 14.227254 1.237223 -0.402133 -4.754821 -34.272865 64.892494 31.779383 -18.577362 3.794469 -8.972390 -0.018859 -31.083824 -12.326774 18.789263 4.791968 10.260896 -24.623508 -40.359016
 1.585189 -26.079355 -26.921183 -73.026306 -23.554312 46.615570 3.241106 42.957108 27.404249 -22.417406 20.072161 33.474041 9.980422 -5.385548 -17.553936 -9.365925 -12.728710 7.594952 -14.711242 11.770995 14.779257 -48.447620
 -20.146811 -6.852096 14.642724 -23.554451 7.390468 7.579777 23.649567 -34.523552 -28.576818 21.780252 61.218735 -11.142789 13.793222 2.161315 -0.442555 -9.426691 3.348443 17.406693 -25.113390 20.204144 12.381272 -29.911695
 0.100593 -0.024952 -7.458973 -16.050503 -14.062359 32.203934 5.497031 -32.252670 -10.746026 -25.523092 0.443910 -20.714119 -9.075162 -2.628710 -20.449844 19.101137 -14.201411 -2.908399 36.000759 10.067671 -29.250383 27.827044
 -4.535160 1.641967 -25.610567 27.417013 -10.128086 -37.357647 10.917281 -11.650590 7.179821 -15.414922 -5.607995 -33.668507 -15.045527 12.257257 -10.720799 -33.469200 -29.465982 44.264870 -3.955035 13.387820 4.596552 16.076263
 -18.781244 16.923431 51.219582 17.478775 -29.037071 4.272310 -9.022831 32.425175 -6.556094 3.625623 25.423912 23.148531 -26.749809 -5.580167 -17.804312 37.746181 71.516388 -17.616896 8.630166 -19.490650 -5.787776 -31.607903
 18.415598 -37.332291 -6.490674 53.144539 25.722340 8.780344 -17.844378 61.077770 -21.387468 26.717678 4.670037 5.024973 -14.875928 12.591705 -37.713303 -40.997028 25.973635 -0.070826 -6.652223 7.120087 -32.530251 -13.802465
 -6.237144 -14.313779 19.208303 -69.605446 -34.428589 28.728712 5.879436 47.151688 49.768200 -8.106970 -3.343980 -34.354752 24.413473 9.144551 21.481812 64.331100 24.705624 6.026062 8.789016 -7.074613 -3.904214 -48.242809
 -34.710262 -22.587917 -39.680492 -48.286480 -22.943113 26.138212 20.083082 6.305077 43.375175 -18.323143 4.594512 4.788936 -16.205650 26.216560 12.848470 50.029774 -16.401567 -26.464281 -16.130756 1.294327 -1.588391 -15.212232
 9.835424 2.718085 -41.408310 56.411961 46.914486 -56.322392 0.496811 -9.614661 -12.416506 -54.989555 22.737959 8.786333 5.868386 60.867424 -17.140635 -35.532917 -35.320370 -2.492078 56.136600 24.853975 39.292774 -4.742881
 21.218077 3.343975 -48.996773 -3.520228 36.501038 -0.574280 -48.244251 -25.156427 27.236748 -0.153859 -37.450161 -28.199503 10.480618 -11.391088 29.479229 -29.043993 -13.476917 -8.242407 -25.766024 -25.978308 24.519274 20.402103
 7.505118 -27.187996 -11.065052 -33.305470 -7.972974 30.267250 -7.600888 -19.267948 36.291603 7.457232 -27.613153 5.318953 -25.866470 -30.746988 -9.088060 -24.210068 -19.265715 -6.611638 22.127563 9.994814 1.083807 -33.548893
 -1.177525 1.312936 -5.980383 48.507133 -7.772610 -25.058405 -36.007366 -23.725199 -26.601465 13.939236 9.974475 -7.988326 -7.751479 17.740549 18.856649 -39.997681 -46.396881 -21.081997 23.319735 13.477282 9.758935 41.055576
 -38.573017 -7.001394 7.024226 -9.124562 4.023553 -24.655863 -5.046625 -20.350599 2.685270 -16.397314 -27.273405 29.236755 -7.335064 8.273309 3.182760 -22.355953 -20.763456 -20.156391 -17.697395 16.458813 -3.081822 -6.544379
 -16.397320 -16.732189 10.504422 17.556765 -5.826661 -28.381252 1.417419 27.180302 -16.592207 -12.774324 -30.688602 22.368271 -10.910607 -8.164515 13.143154 12.142535 -58.692585 -13.240653 -4.120158 3.803632 -32.731888 28.753544
 -12.758066 0.770672 5.155412 11.428992 0.487881 11.762891 21.557583 7.957891 34.353722 -3.575876 -37.596733 -9.704666 -8.624122 4.704934 -30.038359 -8.353151 19.136351 -27.307447 2.421386 2.732314 7.403793 15.072678
 12.305614 22.892477 -39.823254 -52.326340 5.634063 35.168144 -59.077961 51.808208 -10.059491 -17.339640 7.650478 -32.963787 8.597671 -26.338070 8.514046 -15.233282 4.179213 26.648970 -45.204063 15.210488 41.429661 64.557060
 -52.165169 21.854713 -20.941130 -7.704332 -14.994456 38.010811 28.640701 1.078852 52.341805 -21.689379 -0.188676 -15.410170 -18.459188 15.349816 5.336490 -6.538694 1.958260 10.007554 -32.678871 3.798665 -9.695951 -1.533232
 6.825859 -57.900536 -69.196770 11.956048 -21.016293 38.272247 -1.268132 -56.393688 7.069189 -3.834002 6.684736 -16.796862 -15.787216 -6.014315 -15.707145 35.287518 -11.522716 -10.483697 -11.299071 -11.191775 -7.648130 -33.236027
 14.555457 22.697021 20.540649 6.869773 -1.074832 23.022379 -28.193941 3.783200 -47.620892 -10.401532 33.839046 -15.138328 4.987852 9.710408 -13.848063 30.164236 16.455414 -31.701309 21.089077 -0.965666 -1.928393 -11.728354
 13.457170 20.435907 -49.785622 -47.576138 20.531242 22.703171 -30.130135 -32.617085 18.523605 30.027534 28.909721 2.240632 25.365103 21.027315 -38.920029 -3.925703 1.364518 7.964519 -30.014826 13.517679 -28.639330 6.245433
 17.085764 -18.591684 -1.730087 -18.129831 8.290853 6.879430 -0.462477 -14.386576 -33.171085 -28.686039 15.077973 -2.229791 -28.069273 0.135200 29.896030 -5.629157 -16.644964 3.195991 -47.592968 -15.917123 17.420395 11.772216
 -4.369156 -18.174767 -32.633751 15.895748 -5.611789 7.825596 -2.591053 -25.907927 47.370747 -4.948390 8.889597 3.985639 -7.048833 -31.856117 -6.286340 20.722258 -9.378391 13.832152 -9.395893 -22.172129 -11.214128 -1.050561
 -24.559206 12.190376 -40.067345 -2.387463 26.945089 15.415330 20.524900 5.666060 -37.029175 7.239089 -26.068727 -17.677885 -5.250452 -17.040615 7.033066 35.480659 -8.638505 -10.985208 -25.386749 -5.443630 -16.339622 3.544201
 -10.001567 8.081470 -19.600729 -10.906850 8.095240 -36.205456 -0.122325 -68.920609 2.761760 17.825253 -12.683446 15.370949 -18.064697 -3.668857 -16.395159 17.642750 -8.034643 8.576380 9.849520 1.240786 -2.709202 16.425476
 12.915659 16.232199 2.076507 22.136070 25.360283 1.721061 13.508221 34.552284 79.101273 0.961971 -8.101696 1.578873 20.559704 -4.714971 -26.461550 -27.447964 -31.553780 -7.199656 8.840096 -11.899651 14.337971 22.257755
 34.049023 20.963428 31.162436 11.290356 9.547858 7.577963 -1.620837 -3.827379 -11.613289 -28.164000 17.969740 8.947789 -10.271392 -13.421687 -25.107534 26.353827 1.346696 0.416006 16.036961 -8.162305 -20.991604 19.369822
 -0.987530 -26.512928 12.800434 -57.830696 -4.421697 -1.688632 -29.024120 65.422935 0.518741 12.271990 20.398010 -8.157966 22.219458 -4.035069 -14.667225 -11.795524 9.261006 -12.953344 -14.903707 -19.940844 31.456385 24.974665
 14.585420 -0.746076 1.004987 15.224151 -50.635895 -9.308191 28.518393 1.520406 -43.880611 -2.984950 10.551542 -2.840188 -10.275172 -2.737544 9.213597 -8.352869 33.276428 -15.736764 -57.952084 -16.242460 -17.919210 -19.835409
 -24.188309 3.136829 57.591446 22.571735 -12.064115 -13.562685 -18.498531 -23.916529 -36.066669 6.720658 40.702431 -12.760025 -10.960948 14.465849 -9.283364 9.634270 -39.366291 -59.165497 13.639404 -13.490652 -37.195076 -23.200043
 -22.844452 32.002010 -25.453054 -30.508627 22.803257 25.141582 -41.663013 25.075197 -40.726109 -69.929413 -7.340802 18.823294 29.914486 31.928946 11.638383 15.768757 17.118343 -12.180479 38.528389 -10.213479 -19.774349 -20.378866
 32.315819 -17.299236 49.383732 0.750577 -23.184174 72.104347 -9.041847 15.374482 48.671959 -19.099586 -7.177048 11.504888 -5.010638 -9.877758 -25.174507 8.846023 75.176880 -5.221356 -2.883924 -12.811439 -9.055912 -28.193689
 13.560468 -10.900671 34.258263 -14.345944 -18.901466 41.760952 2.739448 8.252937 31.800560 -5.537510 -6.759418 9.838438 -5.422633 -7.767321 -11.813268 4.183371 61.726112 3.475815 3.142534 -5.050532 -10.617261 -12.448400
 -18.117413 11.624419 -4.529901 -11.457574 -5.607029 -41.030613 15.659196 -20.600628 -17.167933 30.810444 2.483039 -19.062696 6.276415 0.230348 9.627592 7.917421 -14.776736 12.957024 -4.476670 8.558041 -0.588576 1.993089
 -13.915007 16.871943 -4.514875 -25.094402 0.583463 -29.888517 0.841711 -8.747218 43.238327 17.382179 -11.366291 -14.615329 8.750529 -9.322435 11.304028 -12.054907 8.326485 2.352297 2.959107 4.462296 2.073082 -10.144565
 -8.701233 6.775481 -2.573020 -1.293583 -2.537849 -23.455477 8.965539 -12.406938 -15.201654 18.257982 3.756742 -11.833320 4.524832 1.814380 4.827813 7.486324 -13.479149 7.429293 -4.152539 5.079902 1.057137 1.195929
 45.021664 -25.759741 62.827328 20.163263 -31.408035 90.030449 -9.183599 13.442451 26.650276 -21.230621 0.528978 9.617102 -6.208287 -6.226958 -37.358978 25.003519 73.643570 -5.417311 -12.393051 -16.693220 -9.882791 -34.300968
 16.240959 -12.843187 24.539289 46.934155 -21.480352 8.718555 14.028201 -21.290510 -87.306381 18.960388 26.107069 -17.858332 1.372338 13.852639 -21.291431 49.802814 -29.017723 10.746212 -27.669571 -1.485826 -1.013161 -6.672999
 -0.272329 -3.332985 13.433153 -17.319424 -8.039026 13.104888 6.945752 3.954709 15.471160 1.500172 -4.565943 7.620615 -3.605699 -3.743598 0.180733 -1.528213 34.197659 6.034822 6.846838 0.914027 -6.934239 1.110550
 -22.613733 -14.032757 -2.755768 6.588713 -14.019772 -29.055098 49.424908 -22.615332 -145.855621 34.854397 29.819178 4.543175 -12.673124 23.169180 7.345726 38.788780 -33.157196 35.537373 -2.021204 16.411085 -13.866241 49.467251
 7.857943 30.539152 -2.968721 20.423040 4.349640 -37.856003 -29.076923 -21.173943 71.367157 18.347725 -8.916903 -50.224293 29.017679 -12.682457 -4.438227 -0.471703 -35.916264 -19.233530 -26.002779 -5.780510 22.031252 -55.363503
 -4.171595 9.049595 21.981964 0.518251 -1.581959 7.496044 -4.431495 20.426394 -15.241485 -36.125149 39.697624 5.082307 12.708867 -22.742155 24.577791 -23.138521 29.172556 17.296326 1.975241 -16.537661 -16.332376 5.070602
 -26.926933 -7.918828 8.718304 3.835948 8.400828 -13.180053 35.437786 -4.001299 -44.615437 -9.690819 -4.654703 6.283087 21.948120 -9.880379 11.342646 -36.407757 -19.095367 27.115726 -10.533933 -13.740527 -31.799767 -20.859364
 -20.791859 25.587578 22.037170 26.198494 15.247391 -11.257016 13.738503 14.588718 -18.781158 7.902414 -25.907417 5.971936 -30.701138 37.614475 11.341399 -9.672536 -17.437582 -8.757191 29.428213 16.067322 1.871778 -40.703911
 -15.407903 50.248913 6.943112 -23.712282 7.533053 -55.270149 -7.548548 -24.555586 -35.228054 25.796253 -23.022074 -7.550028 -18.077087 -18.303410 12.851424 -28.409304 23.906878 -3.671535 -17.249001 13.788029 8.772956 -51.959118
 8.130379 42.564793 -4.994905 -68.129555 6.749097 -23.245844 15.940448 -13.321268 -28.099318 11.796890 -44.796108 12.520720 -15.926456 -24.431404 11.812087 8.576690 5.847730 0.888627 24.602390 12.556048 17.585674 10.554151
 8.128218 10.142894 29.494238 -25.649595 -14.491799 8.416405 -13.831370 -19.229435 48.014236 17.676022 26.054392 -8.014571 -3.743910 1.370706 18.981041 -19.855106 13.113272 6.424880 7.489969 -7.564280 -11.685802 35.663719
 9.166552 -18.290596 -0.467697 10.040740 2.137614 -7.508318 -6.112444 14.933022 56.025959 31.962727 12.680281 1.270511 18.157530 2.308906 -2.129851 -11.766112 45.490582 -0.975994 28.097157 8.401073 -2.105418 17.401150
 42.399853 20.384974 -13.403838 -8.029711 -3.562468 13.142012 -48.493340 17.490282 -43.706940 -30.940716 1.376502 -10.611237 5.093865 -18.604141 -14.482780 1.703469 -28.364120 -24.858307 33.413506 -37.916302 22.600386 25.432833
 18.850828 -16.915121 -2.617985 19.675833 -53.506027 -12.158020 -1.625523 -50.809761 -134.130096 7.862461 41.800686 15.629824 -24.609003 -15.765372 -1.346010 -40.143616 -35.518898 6.844532 -4.818249 -9.725671 -31.417019 -28.832634
 25.295858 -1.540829 44.642460 19.423578 25.605690 20.437567 -9.583049 27.586073 35.489658 26.882067 -35.837978 2.259282 2.321583 12.136501 0.130677 30.748970 -9.718177 11.947807 -7.985963 0.832491 -28.843878 17.185013
 -15.789105 2.763821 -1.115531 13.718349 2.976705 18.297621 10.620709 -6.122451 7.167152 -6.683068 21.218578 -18.402908 0.328674 3.457641 3.055548 -13.715363 -5.063579 -18.813448 9.239055 -5.691035 -36.313808 6.402778
 -4.830137 7.973320 -1.081505 -5.730215 10.466916 -25.348364 5.666682 -2.332516 10.843810 -18.138998 -4.536173 47.867340 5.349265 1.319367 10.058218 -17.298437 13.366698 -11.490162 53.694637 1.304876 -38.510254 -14.413540
 -19.396786 -23.156317 -7.546193 16.261971 13.810887 -19.253613 10.664165 7.342402 23.182154 8.613976 13.993346 -49.725140 -5.538002 -0.509015 -10.988747 4.491775 17.193174 27.171581 13.445217 -0.490064 -5.998512 -14.638743
 -23.492874 -39.802914 -4.813969 -26.125368 -9.747099 -26.739389 27.494041 -8.042133 -12.251094 -22.913179 27.305683 -37.176624 -33.992298 -3.608612 -20.258799 0.432311 -20.186998 -5.187911 -10.322233 0.547050 -14.246937 1.593011
 0.181001 -23.483709 -39.176716 35.138615 6.289228 31.973366 16.144861 -12.305497 49.464672 -37.617970 -15.939056 -14.842449 7.260737 13.130183 22.144505 -57.763649 12.312405 0.049016 27.007050 -3.693620 3.696361 7.430115
 -5.864985 -23.849779 66.044716 12.226360 -15.926295 55.679485 -5.172851 11.231776 13.638683 25.127132 42.275711 30.872059 0.860013 13.069564 -4.982482 -19.470568 23.049191 -6.883428 -28.673922 39.979847 21.592150 6.823549
 -11.793893 8.652769 26.084959 19.260191 -31.536890 59.125305 19.525587 -17.546856 22.790543 -11.618004 -10.648967 -26.926947 0.176527 28.866005 51.942673 -32.841591 -30.455669 15.442051 28.527905 -3.181068 -8.333484 -46.632652
 -16.090170 16.966425 -14.552042 -7.239449 -35.309456 42.866810 15.693576 -16.528986 -42.048641 -15.587608 -43.295979 -13.781535 23.994535 1.537410 -11.354010 -18.200291 -32.566162 1.220833 -23.984896 -18.966326 15.368635 8.657604
 -8.037977 -34.644501 -37.528187 -38.547329 14.968865 -42.237087 -9.964187 21.652485 -31.737045 32.101353 32.171429 25.350739 -23.674662 26.445236 -60.365540 -2.131309 24.781120 -38.961292 -60.400188 15.351985 9.545668 7.513486
 21.250198 0.359204 -35.291103 -21.465286 0.164040 31.132162 -22.421007 32.352905 0.341015 30.359684 -24.517809 -16.968283 0.180055 -19.331043 -13.756738 2.265084 27.152824 -2.172500 -1.372545 -2.157740 25.691109 -13.715657
 -16.618780 -13.646461 52.938705 27.482286 -6.950436 13.566766 -32.247437 -12.332926 -13.412749 11.665604 1.564079 -6.932963 -48.908230 8.076725 -23.973280 -12.252662 18.800489 12.516846 -31.353491 17.085794 -9.594591 -24.148449
 0.355852 -17.609905 37.247459 10.914989 15.908231 -45.687420 2.247334 -18.589767 20.012691 11.019501 -4.343057 8.494735 -34.104980 -16.902122 -20.946283 3.023569 11.004483 37.421249 -20.187904 15.256705 -0.165114 1.989926
 8.067641 -36.925755 27.861822 -7.265028 -6.048611 -17.550514 2.293591 16.939116 -15.813806 19.665064 -21.237375 24.128080 -1.557490 4.066044 18.982534 22.601824 -17.818893 -5.542379 -22.710833 30.200706 -26.429083 15.515205
 -4.544575 -33.174854 16.355438 18.383005 -2.978656 -13.018258 -7.442265 26.813082 18.809849 6.427317 -1.463177 4.714468 -19.018044 45.960793 3.907059 14.652390 0.050260 -14.503953 -13.333924 29.052670 -19.739010 6.258404
 0.457127 -27.181385 13.119027 18.843472 0.892250 16.054144 -25.419250 -58.135872 44.684967 -75.445244 18.585968 8.287724 -14.516448 30.042992 15.735723 29.263777 -43.244259 -5.423662 -10.058603 -13.080014 -13.356810 -38.835949
 -6.884409 2.774052 -11.592929 -1.693754 -24.767817 47.479534 -10.021118 -67.992371 -10.487800 -30.688910 -1.472542 14.961734 25.090357 -12.531693 -34.553875 -25.961727 -3.785989 -18.777948 -11.040751 2.753699 -2.617672 -25.151857
 18.915554 -18.593533 34.159058 40.443470 2.135840 0.037127 -38.990353 -10.591919 40.785755 -16.485737 15.479125 -1.547403 -21.961809 8.996842 -0.372987 25.283791 -33.508469 20.063320 0.463556 -17.896725 -12.176661 -27.244606
 6.390951 -13.840289 6.476296 -3.395755 8.178812 -17.299175 -26.578745 -15.176838 -3.664481 46.396145 24.306787 -5.544053 -4.765506 -13.663630 3.983490 -8.082175 -1.448582 -34.678528 2.168956 27.634874 50.247437 -19.147266
 5.179945 2.145439 9.532804 11.011312 -13.022285 -1.989535 -33.833118 -8.804484 -48.505829 -2.932564 -28.543520 6.912690 1.569447 59.437325 -16.558533 24.011110 -53.425190 -25.578510 30.635328 -2.122356 32.269875 -2.294554
 61.508144 -1.712584 10.107553 -4.546237 7.974106 -72.281868 -37.540497 6.782060 0.907721 22.460958 -8.782170 19.847578 11.592176 -0.959820 6.809896 -19.447866 1.811876 -9.547513 -46.306797 -28.075436 -3.199144 6.408033
 50.874184 0.635864 -23.887133 14.775660 -12.034210 15.740524 18.753391 1.186342 12.376804 18.531832 -16.741264 12.576165 11.039487 1.726816 20.724545 -10.941740 11.252716 -6.188356 21.849012 1.522995 -3.646856 20.578394
 14.469910 19.256466 1.644971 3.610985 -14.025977 -11.027723 -1.099467 -0.655592 3.451001 34.109180 2.581928 40.394661 8.457035 5.333801 8.772180 10.788763 30.474398 18.799000 42.202980 24.558548 16.102062 13.948556
 -5.222648 16.889357 8.995373 -13.259072 -27.488495 10.480838 -6.555922 43.781971 9.733290 -5.943342 -18.569279 -4.449840 -7.054210 -24.302788 17.894205 -34.623127 -5.188717 -6.410303 -4.791754 6.526372 -24.514769 41.509018
 8.095197 -0.393129 -16.293167 -22.808739 -0.481406 -47.739326 11.309436 -18.711958 11.234576 -7.595460 -26.829172 -33.703663 4.779118 -1.448375 28.956360 13.406893 -23.933489 -1.922071 -10.620543 9.599697 14.068024 35.600967
 -7.283494 -6.978362 -54.280666 16.038673 -16.563570 29.058527 -1.297145 27.377161 25.171738 -10.515885 1.065844 46.383678 -0.021183 -26.048944 -35.083145 -14.957161 48.536236 6.447835 26.124966 43.090107 32.916691 -12.450072
 -10.617886 4.746056 -62.551434 -53.258923 28.079046 21.494450 -40.624947 -2.189053 26.859718 17.340033 4.816638 22.704229 41.253101 -9.152015 0.834678 -14.928656 -8.702614 -0.389319 58.985065 5.124794 8.271180 -16.258766
 7.866581 8.119984 -25.316950 27.509647 -4.005960 23.290695 11.418209 20.667059 23.893490 12.981407 5.984943 13.642795 -24.597258 -18.742334 14.704616 -45.679638 7.824473 -41.119545 -4.820351 15.079180 35.658058 -23.389975
 -11.413840 8.239765 -61.354504 -19.010845 -16.102333 5.171769 24.810345 2.068833 0.673085 11.431318 -28.085867 12.646856 -10.552774 25.447803 -9.210749 37.459236 4.544363 -11.220494 -39.511578 -5.423986 -0.222750 14.962317
 -34.003479 -30.325859 9.598586 -18.092049 8.802916 -11.621143 -14.740880 21.456020 -30.432865 15.715820 27.365637 -34.549931 26.869184 -37.729557 37.262863 35.230515 -28.155107 -28.709980 -14.047335 12.032559 -7.598349 2.713126
 -0.936126 -0.055247 14.050718 -12.233209 -28.396530 17.042654 17.211687 -35.248554 9.236741 36.815174 -0.649593 -25.837587 5.663970 19.214771 3.106665 9.354952 11.085793 -33.147720 5.265751 8.615616 -26.357624 22.077930
 -10.415092 7.580515 10.967214 -10.921749 -18.403269 -28.744614 9.625011 -25.011099 -1.277587 29.684118 -2.099629 -28.021553 6.377042 -6.826552 -2.243942 12.416625 1.340424 8.883932 -13.591687 1.822338 -4.128504 -17.669994
 56.754475 -56.749573
 -33.870987 33.867901
 38.585468 -38.582298
 -46.359295 46.354847
 -58.959240 58.953987
 41.119274 -41.115662
 -61.270565 61.264923
 75.440407 -75.433975
 61.389694 -61.383873
 -53.014393 53.009178
 -27.885544 27.882975
 89.279594 -89.271378
 -50.194435 50.190163
 -24.649418 24.646433
 -34.110516 34.107689
 -71.150650 71.143738
 68.363350 -68.356682
 -54.011307 54.006626
 56.526188 -56.520851
 -62.421955 62.414547
 -46.065781 46.061695
 -68.580574 68.573372
 72.077080 -72.068794
