# Supplementary material for: AMS 3.0: prediction of post-translational modifications
Source: BMC Bioinformatics. 2010 Apr 28;11:210. doi: 10.1186/1471-2105-11-210 (PMC2874555; doi:10.1186/1471-2105-11-210)
Supplement: Additional file 2 — PTM predictor software with training data. PTM_Archive.tar.gz includes the predictor software binaries together with all trained ANNs in tar.gz compressed form. [file 1471-2105-11-210-S2.GZ › PTM_Archive/allempty/P/Pnet24.dat]

 2
 90 24 2
 -0.143150 0.131605 -0.328387 0.492717 0.120782 0.493364 -0.158329 0.477288 1.035961 0.326677 0.296004 -0.233790 -0.368625 0.410727 0.337391 0.433011 3.008252 5.988215 0.406560 2.002763 6.368065 -0.020003 0.478165 -0.334419
 -0.326527 0.123935 -0.415620 0.511672 0.110545 0.515638 -0.177123 0.491208 0.577616 0.382664 0.291614 -0.384081 -0.428377 0.406209 0.331736 0.099510 -5.590861 3.613601 0.450656 -4.951361 0.677995 -0.246461 0.481800 -0.427560
 -0.928153 0.358961 -0.510091 0.884157 0.321853 0.909228 -0.013072 0.835651 -1.690828 1.021307 0.547475 -0.793412 -0.451772 0.638033 0.571581 -1.345108 -10.304065 -3.859045 1.002048 -2.341540 -11.274281 -1.065042 0.752122 -0.566257
 -0.606703 0.475147 -0.279091 0.943591 0.443226 0.966603 0.150221 0.899655 -1.261488 1.075459 0.643444 -0.493837 -0.228435 0.723811 0.665056 -0.967451 3.298205 -3.051224 1.055950 5.352276 -2.272986 -0.721306 0.824690 -0.311294
 -0.184382 0.538232 0.000573 0.906419 0.514638 0.922206 0.273723 0.874230 -0.647631 0.977076 0.675394 -0.125921 0.032068 0.745800 0.695675 -0.436917 8.300348 -3.049145 0.973650 3.920723 -0.680722 -0.259988 0.823179 -0.024549
 -0.186505 0.273553 -0.250563 0.718673 0.252205 0.728576 -0.030839 0.691260 0.401535 0.666412 0.463029 -0.214331 -0.291375 0.572104 0.499922 0.073853 -8.102122 -7.349537 0.711048 -1.487256 6.136873 -0.153731 0.658222 -0.274623
 -0.275889 0.163612 -0.343679 0.479363 0.146264 0.479488 -0.120750 0.466892 0.383335 0.339761 0.308596 -0.336136 -0.358890 0.401734 0.340384 0.098595 8.965914 8.337348 0.404010 8.301875 -5.263554 -0.186666 0.463668 -0.395114
 0.006975 0.546975 0.104205 0.930964 0.529994 0.947111 0.297887 0.896678 -0.160192 0.975488 0.688484 0.036622 0.100173 0.770420 0.714497 -0.157416 -1.853727 -7.356375 0.986528 -0.101044 1.571748 -0.062170 0.849377 0.117543
 0.052721 0.554887 0.169386 0.802917 0.529644 0.807884 0.340576 0.789650 0.102639 0.796327 0.666515 0.069366 0.129761 0.712153 0.678995 0.101399 -1.019956 -4.768695 0.807892 -1.365723 -4.646265 0.028089 0.761988 0.102456
 -0.473862 0.546594 -0.151851 0.899118 0.520642 0.917261 0.297856 0.864430 -1.079710 1.007033 0.666923 -0.379144 -0.069458 0.725396 0.681313 -0.771171 -1.925064 -0.186854 0.988215 0.854426 -5.889575 -0.556047 0.805368 -0.198893
 -0.081885 0.361597 -0.080802 0.703277 0.337804 0.705447 0.064380 0.690420 0.458171 0.619382 0.527290 -0.077267 -0.113714 0.613075 0.556344 0.215259 14.515884 7.272563 0.662774 11.940774 3.635759 0.010961 0.674551 -0.118032
 -0.267407 0.469499 -0.051934 0.820975 0.439857 0.828370 0.178265 0.801897 -0.277609 0.818289 0.627454 -0.181942 -0.057169 0.697497 0.648525 -0.271656 -10.329947 1.671751 0.832802 -5.618246 -4.144025 -0.271116 0.765540 -0.114046
 -0.996231 0.006344 -0.888376 0.616899 -0.015939 0.639438 -0.405773 0.563538 -0.871394 0.636149 0.227457 -0.993992 -0.838870 0.373967 0.274762 -1.000207 -5.408947 2.067424 0.669787 10.602209 -4.302454 -1.016804 0.503268 -0.871387
 -0.648474 0.197570 -0.537959 0.705594 0.181519 0.727821 -0.114517 0.656701 -0.728842 0.753496 0.369996 -0.652999 -0.484706 0.490313 0.408456 -0.740520 0.093964 2.440958 0.772268 -0.340493 -9.107929 -0.689186 0.600754 -0.522713
 -0.218650 0.406148 -0.158880 0.745955 0.393502 0.759643 0.174618 0.714181 -0.037406 0.760794 0.522629 -0.240887 -0.120189 0.604365 0.548354 -0.173619 19.362911 1.633185 0.779254 5.428867 2.210675 -0.216236 0.678946 -0.159353
 -0.181288 0.545637 0.051675 0.905415 0.516863 0.919527 0.301901 0.876808 -0.290477 0.979066 0.687088 -0.106210 0.055968 0.748495 0.703774 -0.211962 -12.515424 3.868524 0.970701 -3.423997 1.552174 -0.220390 0.823204 -0.027037
 -0.239328 0.214244 -0.332206 0.551065 0.190935 0.549116 -0.130869 0.542736 0.756698 0.395786 0.385131 -0.276459 -0.351843 0.481404 0.418598 0.272990 29.951296 6.098493 0.464486 9.250682 4.949566 -0.065399 0.541503 -0.354840
 0.014266 0.716914 0.332859 1.021956 0.698727 1.038945 0.556271 0.990371 -0.611701 1.123933 0.818626 0.103788 0.365594 0.867994 0.831223 -0.359107 7.066935 -10.585367 1.108718 3.178241 -0.098900 -0.167622 0.935340 0.288420
 0.042190 0.544464 0.065340 0.793962 0.520454 0.797928 0.306203 0.781487 0.520310 0.758565 0.658901 0.052345 0.093038 0.711237 0.674351 0.245704 -15.043979 2.260777 0.782351 -14.226433 3.888323 0.114333 0.760572 0.031870
 -0.530853 0.221338 -0.453925 0.682451 0.207856 0.700064 -0.091629 0.639988 -0.444620 0.696165 0.382081 -0.532708 -0.421740 0.497492 0.419728 -0.500780 -4.768943 5.891401 0.723636 -16.952204 -7.985443 -0.527177 0.596554 -0.431184
 -0.068415 0.344386 -0.074234 0.650512 0.320296 0.653091 0.069707 0.637886 0.441107 0.591421 0.490330 -0.082826 -0.092204 0.563635 0.514019 0.178891 12.245142 7.306376 0.622667 9.051740 5.483396 0.016385 0.620453 -0.117767
 -0.255807 0.451806 -0.062106 0.766649 0.421746 0.774274 0.183219 0.748876 -0.180915 0.784238 0.591877 -0.204778 -0.056577 0.649554 0.607785 -0.254214 -5.542906 1.468971 0.787795 -1.456249 2.632323 -0.255543 0.712007 -0.133031
 -0.989230 0.183553 -0.772544 0.781160 0.155853 0.805515 -0.231417 0.728237 -1.084268 0.856393 0.400938 -0.932824 -0.723719 0.530252 0.440948 -1.107935 -4.645917 -4.382199 0.866384 0.437444 2.885049 -1.068772 0.656053 -0.772425
 -0.668837 0.312291 -0.495378 0.825894 0.292381 0.848046 -0.036442 0.778066 -0.846568 0.893198 0.492806 -0.616017 -0.452810 0.607183 0.528710 -0.820945 -4.328101 -4.010992 0.903899 2.170499 -1.474061 -0.752312 0.716745 -0.474943
 -0.239093 0.456721 -0.143914 0.854761 0.441109 0.870436 0.189523 0.819510 -0.224395 0.892375 0.601478 -0.211641 -0.122696 0.691666 0.630325 -0.275718 19.486580 -1.305722 0.905302 3.495347 -2.099618 -0.266900 0.774787 -0.125693
 -0.154370 0.403129 -0.062834 0.753621 0.377831 0.761231 0.119007 0.733483 0.252034 0.732647 0.556278 -0.148117 -0.094138 0.632328 0.580053 0.046211 1.516857 0.872933 0.756840 -1.058598 -3.889259 -0.104177 0.700832 -0.090990
 -0.224006 0.374493 -0.110057 0.696180 0.345544 0.700889 0.093486 0.681075 -0.078058 0.665589 0.524147 -0.197692 -0.117490 0.592630 0.544948 -0.164271 9.017172 6.255296 0.687429 8.761456 -1.695412 -0.196209 0.654337 -0.179688
 0.019700 0.674100 0.221292 0.999602 0.658633 1.015103 0.476495 0.968080 -0.464844 1.072035 0.786827 0.113532 0.229039 0.848852 0.805251 -0.248872 -1.020562 -5.045991 1.068838 8.775268 -9.149989 -0.097326 0.918484 0.216015
 0.041593 0.574964 0.169752 0.867034 0.549030 0.874865 0.319052 0.849464 0.097389 0.879620 0.704323 0.088406 0.160785 0.760257 0.720620 0.002443 -6.237228 -4.385240 0.887926 4.114070 5.135998 0.007265 0.817018 0.124152
 -0.516287 0.372750 -0.354148 0.805928 0.355574 0.823515 0.068629 0.766620 -0.479333 0.845426 0.526973 -0.492574 -0.299427 0.625169 0.557742 -0.528319 0.366657 -0.975093 0.859987 -11.198041 3.323384 -0.547834 0.717757 -0.356363
 -0.163868 0.231111 -0.245606 0.481090 0.236167 0.483019 0.001100 0.463478 -0.185753 0.355650 0.330121 -0.192737 -0.219435 0.435023 0.369571 -0.136940 -8.810619 2.362122 0.415199 -2.493294 -5.378601 -0.142302 0.484567 -0.215802
 -0.363555 0.104237 -0.459239 0.426458 0.110704 0.430747 -0.179713 0.402326 -0.242259 0.291250 0.229082 -0.400247 -0.418772 0.358244 0.277452 -0.274915 1.734479 3.987905 0.359996 4.326078 -5.864541 -0.325156 0.421890 -0.419374
 -0.921394 0.339201 -0.494569 0.860686 0.306206 0.884231 -0.008936 0.813171 -1.288106 0.968805 0.529479 -0.797059 -0.449184 0.628739 0.557528 -1.179906 -17.362888 -2.850262 0.961183 -6.802130 -8.169971 -1.042433 0.740107 -0.547448
 -0.580737 0.525043 -0.181606 0.983843 0.490422 1.006364 0.227673 0.941254 -0.866940 1.116681 0.692014 -0.467284 -0.154594 0.766427 0.711177 -0.820566 -4.641750 -3.863755 1.096662 -11.642672 0.590036 -0.688991 0.864918 -0.231247
 -0.172573 0.626499 0.036827 0.980326 0.597945 0.996657 0.385168 0.949391 -0.112462 1.072642 0.760257 -0.123300 0.071169 0.816580 0.774821 -0.201506 15.217534 1.510495 1.060036 6.464813 0.850740 -0.200015 0.891088 0.000259
 -0.146126 0.410822 -0.115565 0.675641 0.403109 0.682173 0.197002 0.654307 -0.093013 0.619166 0.512923 -0.146477 -0.111921 0.595496 0.541644 -0.129337 -3.814290 -4.039962 0.656094 2.784214 5.149274 -0.151019 0.650487 -0.111818
 -0.316376 0.079690 -0.483251 0.366088 0.081727 0.366598 -0.195201 0.349040 -0.012283 0.210931 0.199121 -0.394036 -0.444896 0.316519 0.242916 -0.115556 4.776875 3.027086 0.281222 0.450331 -2.148285 -0.245978 0.372190 -0.457302
 0.033871 0.903853 0.454787 1.218683 0.875005 1.238822 0.751206 1.184186 -0.576621 1.382276 1.010449 0.184788 0.468575 1.041960 1.014429 -0.354093 -11.681817 -0.975804 1.346191 -4.410274 -6.951137 -0.120575 1.111581 0.399263
 0.067596 0.595776 0.190296 0.743033 0.583908 0.747027 0.442754 0.731267 -0.308049 0.732155 0.652753 0.084038 0.194890 0.692207 0.664590 -0.115722 0.735688 -8.605681 0.740900 2.698562 -3.701626 -0.003422 0.725544 0.169405
 -0.488242 0.170158 -0.501100 0.616051 0.157557 0.628260 -0.154060 0.581985 0.242440 0.565273 0.343469 -0.538405 -0.478500 0.467356 0.386092 -0.154577 -2.063727 12.139743 0.612070 4.963823 12.318970 -0.417503 0.557229 -0.483702
 0.171070 0.460979 0.088732 0.659663 0.453826 0.658593 0.267424 0.652743 0.189547 0.556390 0.554894 0.153884 0.087763 0.622298 0.579198 0.147277 38.551643 -2.041080 0.601396 31.560795 7.417281 0.158580 0.659217 0.096231
 -0.141684 0.333731 -0.171032 0.627546 0.325210 0.631562 0.083282 0.609674 -0.023050 0.541804 0.457355 -0.151343 -0.158268 0.548859 0.489673 -0.120860 22.575628 -0.996942 0.588373 22.465759 5.418961 -0.142183 0.606498 -0.160970
 -0.882401 0.134067 -0.659478 0.657243 0.119718 0.676860 -0.227111 0.608925 -0.956346 0.670753 0.321879 -0.821945 -0.609424 0.459762 0.368162 -0.969405 -17.521891 -0.073225 0.700954 -17.776419 -6.684988 -0.924271 0.569055 -0.663682
 -0.482966 0.213424 -0.405827 0.608555 0.209824 0.620712 -0.072408 0.573360 -0.031976 0.559513 0.356511 -0.494178 -0.360061 0.478922 0.399827 -0.264421 -7.436986 7.327481 0.604727 11.596309 -6.469570 -0.412082 0.560057 -0.386277
 -0.008349 0.555253 0.131679 0.837118 0.546351 0.848667 0.363843 0.810823 -0.128149 0.855870 0.655420 0.033917 0.158440 0.727209 0.679146 -0.097866 -10.110082 -0.331860 0.867916 -13.202447 -3.637572 -0.045678 0.786575 0.125618
 0.073873 0.460074 0.042742 0.688063 0.446347 0.688134 0.244429 0.680084 -0.303452 0.605344 0.567888 0.095212 0.035340 0.633599 0.590502 -0.172829 45.707859 -7.456977 0.642868 21.495539 8.808119 -0.017970 0.676717 0.033877
 -0.287948 0.569584 0.018331 0.942165 0.542973 0.958875 0.319896 0.909718 -1.470662 1.033985 0.708484 -0.134907 0.031584 0.775569 0.727021 -0.976541 0.407235 -14.732430 1.021451 -47.302067 -0.933205 -0.539769 0.854924 -0.032572
 0.283681 0.585656 0.268910 0.773780 0.581414 0.777243 0.430280 0.760912 0.454867 0.725382 0.662081 0.272993 0.280570 0.721012 0.683048 0.348802 7.304230 0.883043 0.753787 12.448966 3.282280 0.300955 0.758277 0.278745
 -0.018893 0.731964 0.273455 1.056945 0.706818 1.074443 0.527354 1.025309 -1.003645 1.181129 0.848440 0.125998 0.284518 0.896455 0.860262 -0.616679 -27.413656 -15.609750 1.155724 -62.119999 4.236149 -0.245694 0.966704 0.229110
 -0.716077 0.166840 -0.513973 0.616403 0.162027 0.633099 -0.135379 0.573025 -0.575590 0.600879 0.322062 -0.688015 -0.454475 0.455191 0.368436 -0.638473 -2.610059 9.095068 0.638591 3.484766 -17.721182 -0.687230 0.549865 -0.509895
 -0.131067 0.406590 -0.144774 0.632954 0.391827 0.634647 0.151644 0.621002 0.323732 0.549581 0.504909 -0.169813 -0.154376 0.569416 0.526039 0.089875 2.290668 4.466489 0.590647 5.705415 0.783879 -0.105458 0.616513 -0.165195
 -0.319960 0.305979 -0.288745 0.576270 0.292657 0.579379 0.019726 0.559952 -0.037421 0.485392 0.418068 -0.339566 -0.297774 0.498192 0.444900 -0.194570 -7.191068 3.062209 0.532458 -3.075736 -1.813794 -0.317895 0.555012 -0.302120
 -1.007808 -0.051614 -0.882827 0.578363 -0.065968 0.600399 -0.473512 0.523781 -0.853413 0.576645 0.182452 -0.982627 -0.826160 0.352051 0.240790 -0.961081 -9.745651 2.867703 0.618717 -0.833946 -1.507793 -0.992893 0.479429 -0.862013
 -0.690900 0.118425 -0.575937 0.698140 0.106138 0.721617 -0.220835 0.644440 -0.673380 0.740258 0.327830 -0.659531 -0.526680 0.478237 0.379193 -0.681824 -8.784200 9.492348 0.764418 -10.599298 -0.877980 -0.668139 0.595934 -0.545354
 -0.262710 0.379916 -0.133443 0.826747 0.367800 0.845464 0.119857 0.784982 -0.209569 0.873119 0.541265 -0.218376 -0.101030 0.651522 0.578500 -0.257514 -5.175462 5.280255 0.887356 3.704100 5.864891 -0.253583 0.742483 -0.120078
 -0.077943 0.548763 0.128449 0.751777 0.530259 0.753675 0.380575 0.742129 -0.076248 0.707223 0.642525 -0.033355 0.128903 0.690615 0.657415 -0.101694 16.714010 0.197105 0.730004 13.153235 3.793714 -0.095657 0.731355 0.085069
 -0.371312 0.311810 -0.334791 0.604063 0.294472 0.609092 0.003055 0.584559 0.314750 0.518601 0.430614 -0.388235 -0.338066 0.510928 0.456804 -0.073261 6.033311 0.212124 0.567537 7.522496 7.599935 -0.340448 0.573359 -0.369227
 0.075107 0.642121 0.273534 0.929337 0.631167 0.943380 0.492518 0.900659 -0.509838 0.996830 0.742609 0.158160 0.349310 0.805757 0.762623 -0.257801 -19.557245 -4.983955 0.990734 5.934844 4.741348 -0.018934 0.865720 0.258852
 -0.151438 0.538934 0.036909 0.927623 0.513409 0.947378 0.298051 0.888254 -0.007296 1.014793 0.672520 -0.109743 0.028578 0.743173 0.692024 -0.046295 -47.026123 11.399045 1.012827 -22.967743 1.450435 -0.153973 0.829095 -0.012047
 -0.455272 0.182171 -0.380526 0.564705 0.178518 0.572649 -0.101778 0.537530 -0.243469 0.483845 0.335784 -0.438248 -0.330752 0.458804 0.380486 -0.410827 23.965693 -3.521722 0.534952 8.077270 2.041677 -0.442853 0.532821 -0.368002
 -0.051137 0.711621 0.214478 0.837943 0.684449 0.839133 0.515373 0.835497 -0.429139 0.860506 0.778304 0.018974 0.244914 0.786587 0.776832 -0.216543 -0.845213 1.172580 0.847385 2.585144 2.730890 -0.092896 0.813488 0.148906
 -0.281116 0.431612 -0.162821 0.650322 0.411046 0.650867 0.159146 0.642572 -0.240997 0.597435 0.536690 -0.270256 -0.131453 0.589800 0.553024 -0.245368 3.553194 2.364491 0.619482 9.330655 7.320177 -0.263924 0.633261 -0.194060
 -0.944100 -0.039122 -0.847813 0.496641 -0.052412 0.510190 -0.429654 0.456074 -0.594576 0.419876 0.170940 -0.928879 -0.813812 0.325732 0.225138 -0.838551 11.629599 -1.592956 0.480696 12.981300 -2.950165 -0.945486 0.433072 -0.841439
 -0.612596 0.128040 -0.516742 0.604702 0.117927 0.618475 -0.184385 0.566168 -0.410447 0.550445 0.310103 -0.586208 -0.485262 0.446751 0.358062 -0.561274 -2.811949 2.072965 0.602156 -0.779196 -9.161484 -0.631257 0.542623 -0.512938
 -0.177579 0.408265 -0.050664 0.734365 0.398385 0.743650 0.195127 0.708653 -0.164670 0.699145 0.535496 -0.140495 -0.024222 0.626134 0.566674 -0.190013 -0.196553 6.413448 0.733159 11.045526 -5.381021 -0.201146 0.691470 -0.067722
 -0.064369 0.572987 0.054739 0.774935 0.551442 0.778670 0.349662 0.764542 -0.075173 0.765673 0.663608 -0.023202 0.063926 0.703922 0.674604 -0.071916 13.282556 4.819633 0.774261 11.273740 11.127153 -0.061671 0.745518 0.040740
 -0.241613 0.626549 0.016009 0.792509 0.594070 0.792841 0.382496 0.790161 -0.478885 0.796041 0.716480 -0.172324 0.041982 0.732948 0.717354 -0.338884 15.022730 2.977034 0.790805 16.467632 -0.714520 -0.264691 0.766448 -0.061013
 0.060132 0.461231 0.169125 0.771988 0.462794 0.784971 0.314137 0.739003 -0.375938 0.758886 0.562150 0.120126 0.170902 0.656517 0.595827 -0.183233 -12.827129 0.287648 0.790428 3.438304 -10.002698 -0.029962 0.722489 0.173349
 0.052423 0.926792 0.486875 1.009123 0.890953 1.011952 0.784912 1.007801 -0.068654 1.074183 0.973991 0.182994 0.507987 0.950978 0.959145 -0.008749 -15.398285 -1.013013 1.046435 -21.604481 7.356818 0.005415 0.971428 0.370225
 -0.516604 0.033689 -0.632318 0.505508 0.027800 0.515076 -0.320869 0.472591 0.073912 0.404035 0.223059 -0.560243 -0.645216 0.369611 0.275658 -0.272778 5.267016 0.762953 0.469451 -0.921716 2.427785 -0.460886 0.461454 -0.580001
 -0.132773 0.088451 -0.411977 0.469502 0.084913 0.469650 -0.232504 0.454247 0.185017 0.310492 0.263166 -0.212141 -0.438876 0.392281 0.311507 0.008168 10.657646 0.530285 0.384984 3.085809 -1.919504 -0.095987 0.460277 -0.385912
 -0.313695 0.073074 -0.486795 0.471917 0.067885 0.474058 -0.257896 0.453407 -0.190552 0.333860 0.250885 -0.353464 -0.498521 0.381265 0.298919 -0.288921 5.230374 -2.301472 0.401468 -5.236843 -4.635641 -0.310527 0.454470 -0.470499
 -0.912551 0.215963 -0.640746 0.641368 0.191803 0.655850 -0.144107 0.606316 -0.977267 0.653117 0.378317 -0.848045 -0.572022 0.479061 0.409775 -1.002200 5.321858 -1.679898 0.671732 1.863657 2.588196 -0.945748 0.569122 -0.650877
 -0.565924 0.510129 -0.190310 0.814319 0.484494 0.828519 0.250303 0.784302 -0.859277 0.881213 0.617820 -0.461370 -0.116971 0.673643 0.631938 -0.769337 5.371178 -4.065835 0.873397 0.177356 1.454588 -0.638111 0.742551 -0.218586
 -0.150771 0.625235 0.109324 0.861393 0.602701 0.871744 0.422265 0.839397 -0.374963 0.908845 0.712019 -0.082704 0.161554 0.753012 0.722038 -0.288706 12.784390 -2.537468 0.904001 11.416322 0.385684 -0.210779 0.806314 0.084023
 -0.129230 0.274492 -0.179312 0.566598 0.263484 0.568538 0.037100 0.551773 0.020525 0.452199 0.401331 -0.152618 -0.193499 0.491183 0.432731 -0.038584 5.784866 6.590734 0.508635 -5.978237 3.142102 -0.106627 0.549094 -0.176536
 -0.298629 -0.051066 -0.613934 0.356008 -0.056842 0.354627 -0.413210 0.341746 -0.181254 0.169824 0.139743 -0.402117 -0.646560 0.280387 0.192107 -0.224685 16.259472 -2.823386 0.252568 2.655714 -6.188233 -0.283205 0.352734 -0.581009
 0.071647 0.978637 0.589897 1.179833 0.953440 1.197698 0.864304 1.150865 -0.234919 1.338123 1.032611 0.202050 0.649636 1.038520 1.027679 -0.115641 -11.752955 -0.224677 1.298218 -13.470886 2.891432 -0.012533 1.089695 0.513592
 0.034911 0.433698 0.012066 0.715586 0.416041 0.718913 0.176404 0.702711 -0.450119 0.669494 0.561644 0.039290 -0.018438 0.630814 0.584285 -0.247814 -12.908030 -13.501345 0.695653 -1.674558 -3.093853 -0.091706 0.685042 0.004241
 -0.443642 0.408014 -0.197210 0.620586 0.396837 0.625635 0.210919 0.603324 -0.679820 0.579353 0.488857 -0.391401 -0.130296 0.552055 0.509249 -0.543184 7.860250 3.585643 0.603833 -22.748037 -0.344546 -0.458492 0.599165 -0.211035
 -0.106199 0.336540 -0.106046 0.521905 0.331262 0.517896 0.120783 0.517597 0.244743 0.372178 0.426142 -0.132216 -0.107760 0.498885 0.452638 0.105941 -0.102056 -0.950926 0.432433 0.567183 8.179620 -0.045772 0.534770 -0.117716
 -0.298332 0.193834 -0.319460 0.439463 0.189611 0.436900 -0.067794 0.430799 0.131720 0.275089 0.306585 -0.334665 -0.322582 0.400478 0.340889 -0.061375 5.463050 -0.593516 0.344208 -2.423864 10.870744 -0.230943 0.448156 -0.315495
 -0.907832 -0.053629 -0.895330 0.476543 -0.070970 0.488621 -0.487144 0.439815 -0.684858 0.395641 0.160778 -0.901695 -0.863249 0.309319 0.212066 -0.864233 7.460843 4.239872 0.454909 7.496378 -2.332310 -0.900607 0.414985 -0.876688
 -0.558873 0.199811 -0.471149 0.640430 0.182907 0.652621 -0.146106 0.607635 -0.688283 0.603990 0.373621 -0.509836 -0.442170 0.488913 0.412483 -0.706418 -6.158326 -1.437282 0.643722 0.430290 -11.933516 -0.618848 0.578317 -0.467892
 -0.181643 0.242623 -0.310365 0.646603 0.230022 0.655394 -0.067204 0.619561 0.308598 0.581931 0.410153 -0.216719 -0.290075 0.524339 0.450075 0.013505 16.161770 8.078741 0.629181 7.069636 4.464636 -0.133820 0.601997 -0.285048
 -0.106489 0.588347 0.150236 0.741720 0.571981 0.743546 0.429613 0.733511 -0.520939 0.700558 0.655013 -0.023281 0.181892 0.691217 0.665250 -0.241824 7.220631 7.163291 0.720498 -3.524579 -3.062915 -0.122507 0.725328 0.085948
 -0.305969 0.029337 -0.540459 0.392329 0.022300 0.391601 -0.313139 0.377644 0.553224 0.218278 0.195774 -0.419025 -0.557652 0.321797 0.242159 0.160972 4.425231 5.951225 0.296772 3.571509 6.752199 -0.173444 0.388550 -0.518994
 0.039638 0.772813 0.312084 0.984903 0.754266 0.996170 0.629254 0.961939 -0.237392 1.035110 0.844390 0.147735 0.387309 0.877179 0.851591 -0.176245 -11.124073 -0.813758 1.033848 -5.805059 4.353271 -0.035072 0.926337 0.267169
 0.063064 0.423240 -0.015996 0.716695 0.408327 0.721391 0.145167 0.701021 0.380895 0.677867 0.551970 0.010445 -0.057978 0.626876 0.577171 0.253851 -10.086152 1.728225 0.704120 -7.465710 -1.081481 0.103102 0.682888 -0.036444
 -0.439465 0.319448 -0.204470 0.675567 0.305509 0.685518 0.054414 0.648891 -0.918955 0.658948 0.458288 -0.349095 -0.161662 0.551772 0.489361 -0.738657 -0.017118 -0.325983 0.683722 -8.443495 -14.345342 -0.531684 0.624738 -0.227132
 -3.783920 -2.335047 -3.512431 -1.575550 -2.356752 -1.549556 -2.878748 -1.641362 -3.910316 -1.594281 -2.054422 -3.708496 -3.445985 -1.848616 -1.984898 -3.922176 -9.437119 -3.244233 -1.538628 -14.106734 -9.998225 -3.847826 -1.691450 -3.516906
 0.275599 0.658545
 -1.346931 1.713175
 -1.924542 -0.930520
 -2.781241 3.164968
 0.338680 3.137976
 -2.486468 3.696853
 0.056528 1.477535
 -3.744151 1.856040
 2.056046 -0.481908
 -4.217340 4.098412
 -3.401327 0.605103
 -0.291360 0.372946
 -0.443205 0.590924
 -0.247547 3.825923
 -1.974226 1.993094
 0.138418 -0.906274
 20.131798 -20.095512
 13.160275 -13.047959
 -3.106574 4.592019
 20.953329 -20.966736
 20.628143 -20.817413
 0.552339 0.615284
 -0.481509 4.191188
 0.806262 1.741868
 -5.904327 -3.924531
 -0.143159 0.131410 -0.328424 0.492680 0.120584 0.493329 -0.158511 0.477247 1.036062 0.326615 0.295896 -0.233807 -0.368671 0.410666 0.337302 0.433040 3.012945 5.988652 0.406514 2.002928 6.368201 -0.020005 0.478122 -0.334456
 -0.326538 0.123715 -0.415662 0.511632 0.110322 0.515599 -0.177332 0.491163 0.577736 0.382593 0.291492 -0.384101 -0.428430 0.406140 0.331637 0.099544 -5.585748 3.614265 0.450603 -4.950713 0.678163 -0.246463 0.481753 -0.427602
 -0.928170 0.358654 -0.510158 0.884098 0.321541 0.909170 -0.013374 0.835585 -1.690672 1.021208 0.547304 -0.793443 -0.451854 0.637934 0.571439 -1.345060 -10.299514 -3.857219 1.001972 -2.338443 -11.274139 -1.065045 0.752054 -0.566323
 -0.606717 0.474898 -0.279146 0.943541 0.442972 0.966555 0.149976 0.899600 -1.261363 1.075378 0.643304 -0.493863 -0.228503 0.723729 0.664939 -0.967412 3.301383 -3.049500 1.055888 5.355313 -2.272893 -0.721309 0.824633 -0.311349
 -0.184395 0.538000 0.000521 0.906371 0.514403 0.922159 0.273499 0.874177 -0.647517 0.976998 0.675260 -0.125945 0.032005 0.745722 0.695564 -0.436882 8.303798 -3.047982 0.973590 3.922905 -0.680608 -0.259990 0.823124 -0.024599
 -0.186518 0.273294 -0.250621 0.718618 0.251945 0.728522 -0.031082 0.691198 0.401661 0.666322 0.462878 -0.214358 -0.291444 0.572015 0.499797 0.073892 -8.098050 -7.347775 0.710979 -1.484765 6.136938 -0.153733 0.658160 -0.274678
 -0.275896 0.163474 -0.343702 0.479343 0.146121 0.479468 -0.120887 0.466869 0.383415 0.339725 0.308527 -0.336147 -0.358920 0.401696 0.340328 0.098616 8.970222 8.337155 0.403984 8.301318 -5.263413 -0.186667 0.463643 -0.395139
 0.006961 0.546717 0.104149 0.930908 0.529734 0.947057 0.297644 0.896616 -0.160085 0.975401 0.688332 0.036597 0.100103 0.770330 0.714370 -0.157381 -1.849894 -7.355477 0.986460 -0.099531 1.571844 -0.062173 0.849314 0.117487
 0.052717 0.554816 0.169374 0.802910 0.529570 0.807877 0.340501 0.789641 0.102684 0.796311 0.666483 0.069360 0.129746 0.712137 0.678969 0.101412 -1.018309 -4.768181 0.807881 -1.365009 -4.646271 0.028088 0.761979 0.102443
 -0.473872 0.546417 -0.151887 0.899088 0.520458 0.917232 0.297673 0.864397 -1.079613 1.006982 0.666830 -0.379162 -0.069505 0.725343 0.681237 -0.771142 -1.922259 -0.185682 0.988176 0.856361 -5.889491 -0.556049 0.805333 -0.198932
 -0.081895 0.361435 -0.080843 0.703240 0.337642 0.705411 0.064224 0.690378 0.458254 0.619319 0.527192 -0.077286 -0.113762 0.613018 0.556263 0.215286 14.517081 7.274443 0.662726 11.943899 3.635755 0.010959 0.674509 -0.118071
 -0.267418 0.469323 -0.051978 0.820937 0.439680 0.828332 0.178090 0.801854 -0.277515 0.818224 0.627351 -0.181963 -0.057222 0.697436 0.648439 -0.271626 -10.328481 1.673743 0.832753 -5.614893 -4.144000 -0.271118 0.765496 -0.114089
 -0.996248 0.006023 -0.888438 0.616841 -0.016267 0.639383 -0.406083 0.563473 -0.871230 0.636052 0.227284 -0.994021 -0.838948 0.373868 0.274618 -1.000159 -5.402336 2.068381 0.669715 10.603599 -4.302251 -1.016807 0.503201 -0.871451
 -0.648488 0.197293 -0.538010 0.705547 0.181235 0.727775 -0.114784 0.656647 -0.728702 0.753416 0.369847 -0.653024 -0.484771 0.490229 0.408333 -0.740480 0.100200 2.441375 0.772207 -0.339973 -9.107736 -0.689188 0.600697 -0.522767
 -0.218662 0.405886 -0.158929 0.745908 0.393236 0.759596 0.174373 0.714128 -0.037275 0.760714 0.522485 -0.240910 -0.120250 0.604283 0.548235 -0.173581 19.368618 1.633735 0.779195 5.429574 2.210820 -0.216238 0.678891 -0.159403
 -0.181301 0.545370 0.051621 0.905360 0.516594 0.919474 0.301656 0.876746 -0.290350 0.978976 0.686933 -0.106235 0.055901 0.748406 0.703646 -0.211924 -12.511196 3.869678 0.970633 -3.422111 1.552242 -0.220393 0.823142 -0.027090
 -0.239341 0.214031 -0.332255 0.551020 0.190721 0.549072 -0.131074 0.542686 0.756811 0.395710 0.385008 -0.276482 -0.351902 0.481332 0.418496 0.273025 29.954182 6.100361 0.464428 9.253728 4.949615 -0.065401 0.541453 -0.354888
 0.014258 0.716723 0.332825 1.021922 0.698533 1.038912 0.556094 0.990333 -0.611606 1.123876 0.818521 0.103772 0.365551 0.867935 0.831137 -0.359080 7.071263 -10.585128 1.108675 3.178563 -0.098792 -0.167624 0.935300 0.288386
 0.042182 0.544325 0.065308 0.793936 0.520313 0.797902 0.306064 0.781458 0.520387 0.758520 0.658825 0.052330 0.093000 0.711194 0.674288 0.245728 -15.041872 2.261856 0.782317 -14.224499 3.888378 0.114331 0.760542 0.031839
 -0.530869 0.221020 -0.453985 0.682393 0.207531 0.700007 -0.091932 0.639923 -0.444461 0.696068 0.381907 -0.532736 -0.421815 0.497392 0.419585 -0.500734 -4.762098 5.892134 0.723563 -16.951286 -7.985237 -0.527181 0.596486 -0.431246
 -0.068421 0.344271 -0.074257 0.650489 0.320178 0.653069 0.069599 0.637861 0.441159 0.591384 0.490266 -0.082837 -0.092233 0.563597 0.513964 0.178908 12.247463 7.306756 0.622639 9.052032 5.483423 0.016384 0.620426 -0.117791
 -0.255815 0.451650 -0.062137 0.766618 0.421586 0.774243 0.183070 0.748841 -0.180841 0.784188 0.591789 -0.204793 -0.056617 0.649502 0.607711 -0.254191 -5.539865 1.469500 0.787756 -1.455605 2.632381 -0.255545 0.711970 -0.133065
 -0.989248 0.183226 -0.772614 0.781099 0.155521 0.805455 -0.231739 0.728169 -1.084098 0.856289 0.400758 -0.932856 -0.723804 0.530149 0.440800 -1.107885 -4.640440 -4.380585 0.866306 0.440300 2.885234 -1.068775 0.655983 -0.772494
 -0.668852 0.312012 -0.495437 0.825843 0.292099 0.847996 -0.036717 0.778008 -0.846421 0.893110 0.492653 -0.616044 -0.452882 0.607097 0.528585 -0.820901 -4.323554 -4.009485 0.903834 2.173128 -1.473901 -0.752315 0.716686 -0.475001
 -0.239105 0.456495 -0.143963 0.854718 0.440881 0.870394 0.189301 0.819462 -0.224283 0.892304 0.601353 -0.211663 -0.122755 0.691594 0.630222 -0.275684 19.490288 -1.304605 0.905248 3.497063 -2.099489 -0.266902 0.774738 -0.125741
 -0.154378 0.402986 -0.062864 0.753595 0.377686 0.761206 0.118867 0.733453 0.252104 0.732603 0.556200 -0.148130 -0.094175 0.632284 0.579989 0.046232 1.519739 0.873590 0.756807 -1.058025 -3.889182 -0.104178 0.700802 -0.091019
 -0.224014 0.374325 -0.110092 0.696148 0.345371 0.700858 0.093321 0.681039 -0.077984 0.665540 0.524055 -0.197708 -0.117534 0.592575 0.544870 -0.164249 9.021336 6.255320 0.687390 8.761223 -1.695345 -0.196210 0.654299 -0.179725
 0.019689 0.673909 0.221251 0.999564 0.658443 1.015066 0.476313 0.968037 -0.464735 1.071966 0.786719 0.113512 0.228992 0.848792 0.805162 -0.248839 -1.019320 -5.043752 1.068788 8.778797 -9.149881 -0.097328 0.918442 0.215977
 0.041590 0.574915 0.169740 0.867029 0.548977 0.874860 0.318992 0.849458 0.097415 0.879611 0.704301 0.088401 0.160769 0.760245 0.720602 0.002451 -6.235475 -4.385215 0.887920 4.113872 5.136036 0.007264 0.817010 0.124139
 -0.516303 0.372449 -0.354210 0.805875 0.355267 0.823464 0.068329 0.766561 -0.479180 0.845338 0.526811 -0.492602 -0.299505 0.625077 0.557608 -0.528274 0.373219 -0.974413 0.859920 -11.196699 3.323570 -0.547837 0.717694 -0.356426
 -0.163881 0.230876 -0.245660 0.481041 0.235930 0.482971 0.000874 0.463423 -0.185630 0.355567 0.329985 -0.192762 -0.219499 0.434944 0.369459 -0.136902 -8.807207 2.363998 0.415136 -2.490282 -5.378514 -0.142304 0.484512 -0.215853
 -0.363570 0.103966 -0.459300 0.426403 0.110431 0.430694 -0.179976 0.402265 -0.242115 0.291157 0.228929 -0.400276 -0.418845 0.358155 0.277325 -0.274871 1.738691 3.989900 0.359927 4.329350 -5.864420 -0.325159 0.421828 -0.419433
 -0.921410 0.338899 -0.494629 0.860637 0.305895 0.884184 -0.009242 0.813116 -1.287942 0.968720 0.529322 -0.797087 -0.449260 0.628651 0.557398 -1.179859 -17.356125 -2.849394 0.961120 -6.800682 -8.169703 -1.042436 0.740049 -0.547511
 -0.580747 0.524832 -0.181645 0.983811 0.490204 1.006333 0.227460 0.941218 -0.866828 1.116624 0.691907 -0.467303 -0.154644 0.766367 0.711089 -0.820534 -4.637039 -3.863424 1.096620 -11.642143 0.590228 -0.688993 0.864878 -0.231289
 -0.172581 0.626348 0.036797 0.980300 0.597790 0.996632 0.385018 0.949362 -0.112385 1.072597 0.760176 -0.123314 0.071132 0.816534 0.774755 -0.201483 15.220189 1.510997 1.060003 6.465611 0.850838 -0.200017 0.891057 0.000228
 -0.146130 0.410736 -0.115580 0.675620 0.403023 0.682153 0.196931 0.654284 -0.092971 0.619131 0.512871 -0.146485 -0.111939 0.595465 0.541600 -0.129324 -3.814789 -4.038945 0.656067 2.785826 5.149229 -0.151020 0.650465 -0.111833
 -0.316393 0.079373 -0.483324 0.366021 0.081409 0.366533 -0.195505 0.348966 -0.012125 0.210822 0.198938 -0.394070 -0.444985 0.316412 0.242764 -0.115507 4.781859 3.029087 0.281139 0.453722 -2.148168 -0.245981 0.372114 -0.457372
 0.033868 0.903812 0.454779 1.218677 0.874962 1.238816 0.751160 1.184179 -0.576600 1.382267 1.010429 0.184784 0.468564 1.041949 1.014413 -0.354087 -11.680748 -0.975607 1.346184 -4.410509 -6.951106 -0.120575 1.111574 0.399253
 0.067587 0.595604 0.190259 0.742999 0.583735 0.746994 0.442589 0.731229 -0.307963 0.732098 0.652656 0.084021 0.194845 0.692151 0.664509 -0.115696 0.737869 -8.604558 0.740857 2.700341 -3.701553 -0.003423 0.725505 0.169369
 -0.488258 0.169850 -0.501160 0.615996 0.157241 0.628208 -0.154364 0.581924 0.242601 0.565181 0.343303 -0.538434 -0.478577 0.467261 0.385955 -0.154529 -2.056883 12.140459 0.612001 4.965273 12.319199 -0.417507 0.557164 -0.483765
 0.171065 0.460887 0.088713 0.659646 0.453733 0.658577 0.267334 0.652724 0.189594 0.556362 0.554844 0.153875 0.087739 0.622269 0.579157 0.147291 38.553314 -2.040644 0.601374 31.561501 7.417295 0.158579 0.659197 0.096212
 -0.141692 0.333574 -0.171065 0.627517 0.325050 0.631534 0.083129 0.609642 -0.022969 0.541754 0.457269 -0.151358 -0.158309 0.548809 0.489602 -0.120836 22.578451 -0.996190 0.588336 22.466982 5.419023 -0.142185 0.606464 -0.161003
 -0.882418 0.133762 -0.659541 0.657186 0.119407 0.676804 -0.227408 0.608861 -0.956188 0.670657 0.321711 -0.821975 -0.609503 0.459666 0.368024 -0.969357 -17.516459 -0.071759 0.700881 -17.774048 -6.684811 -0.924274 0.568989 -0.663746
 -0.482980 0.213168 -0.405880 0.608507 0.209563 0.620665 -0.072658 0.573307 -0.031844 0.559431 0.356370 -0.494203 -0.360127 0.478841 0.399711 -0.264381 -7.432437 7.328715 0.604666 11.598292 -6.469400 -0.412085 0.560001 -0.386331
 -0.008358 0.555091 0.131645 0.837087 0.546186 0.848638 0.363685 0.810789 -0.128066 0.855819 0.655331 0.033901 0.158399 0.727157 0.679072 -0.097841 -10.107200 -0.331083 0.867877 -13.201191 -3.637479 -0.045680 0.786540 0.125584
 0.073868 0.459990 0.042725 0.688048 0.446261 0.688119 0.244346 0.680067 -0.303408 0.605318 0.567842 0.095204 0.035318 0.633572 0.590465 -0.172816 45.709423 -7.456576 0.642848 21.496187 8.808105 -0.017970 0.676699 0.033859
 -0.287956 0.569431 0.018300 0.942136 0.542817 0.958847 0.319746 0.909686 -1.470583 1.033937 0.708400 -0.134922 0.031545 0.775521 0.726952 -0.976518 0.410016 -14.731698 1.021415 -47.300880 -0.933173 -0.539770 0.854891 -0.032604
 0.283675 0.585548 0.268887 0.773759 0.581304 0.777223 0.430175 0.760889 0.454923 0.725348 0.662021 0.272983 0.280542 0.720978 0.682999 0.348819 7.306163 0.883562 0.753761 12.449812 3.282333 0.300954 0.758254 0.278722
 -0.018900 0.731828 0.273428 1.056919 0.706680 1.074418 0.527223 1.025281 -1.003574 1.181086 0.848365 0.125984 0.284484 0.896412 0.860200 -0.616658 -27.411209 -15.609101 1.155692 -62.118908 4.236182 -0.245695 0.966674 0.229082
 -0.716092 0.166554 -0.514032 0.616350 0.161735 0.633047 -0.135661 0.572965 -0.575442 0.600789 0.321905 -0.688043 -0.454550 0.455101 0.368306 -0.638428 -2.604946 9.096454 0.638523 3.486954 -17.720985 -0.687233 0.549803 -0.509956
 -0.131087 0.406226 -0.144860 0.632869 0.391466 0.634565 0.151308 0.620908 0.323914 0.549443 0.504689 -0.169852 -0.154478 0.569286 0.525856 0.089931 2.295982 4.468757 0.590541 5.709031 0.784111 -0.105461 0.616419 -0.165274
 -0.319978 0.305641 -0.288823 0.576194 0.292319 0.579306 0.019409 0.559868 -0.037249 0.485268 0.417868 -0.339601 -0.297867 0.498074 0.444734 -0.194517 -7.185669 3.064052 0.532363 -3.072749 -1.813549 -0.317898 0.554928 -0.302194
 -1.007818 -0.051819 -0.882858 0.578337 -0.066184 0.600374 -0.473721 0.523751 -0.853318 0.576601 0.182354 -0.982643 -0.826203 0.351996 0.240709 -0.961054 -9.740507 2.867445 0.618685 -0.834394 -1.507744 -0.992896 0.479395 -0.862050
 -0.690909 0.118228 -0.575967 0.698116 0.105930 0.721593 -0.221036 0.644412 -0.673292 0.740217 0.327736 -0.659546 -0.526721 0.478184 0.379115 -0.681799 -8.779321 9.492134 0.764388 -10.599722 -0.877967 -0.668141 0.595901 -0.545390
 -0.262720 0.379700 -0.133479 0.826712 0.367578 0.845431 0.119649 0.784943 -0.209477 0.873064 0.541152 -0.218394 -0.101078 0.651457 0.578407 -0.257486 -5.170944 5.280312 0.887314 3.704087 5.864893 -0.253586 0.742441 -0.120118
 -0.077951 0.548620 0.128415 0.751749 0.530112 0.753647 0.380430 0.742097 -0.076170 0.707175 0.642446 -0.033371 0.128862 0.690568 0.657349 -0.101671 16.717358 0.197737 0.729968 13.153928 3.793875 -0.095659 0.731322 0.085036
 -0.371336 0.311338 -0.334894 0.603960 0.294000 0.608992 0.002621 0.584443 0.314972 0.518434 0.430334 -0.388281 -0.338190 0.510764 0.456572 -0.073193 6.040834 0.213782 0.567409 7.525519 7.600179 -0.340452 0.573242 -0.369324
 0.075109 0.642160 0.273545 0.929353 0.631201 0.943395 0.492542 0.900676 -0.509849 0.996852 0.742640 0.158164 0.349322 0.805776 0.762649 -0.257805 -19.557245 -4.984109 0.990752 5.934452 4.741316 -0.018934 0.865736 0.258860
 -0.151465 0.538368 0.036792 0.927500 0.512843 0.947259 0.297542 0.888116 -0.007053 1.014600 0.672184 -0.109794 0.028437 0.742977 0.691745 -0.046220 -47.016251 11.399648 1.012677 -22.966667 1.450680 -0.153977 0.828955 -0.012157
 -0.455276 0.182084 -0.380535 0.564699 0.178424 0.572644 -0.101873 0.537523 -0.243422 0.483833 0.335750 -0.438254 -0.330767 0.458786 0.380458 -0.410814 23.968138 -3.521980 0.534945 8.077002 2.041724 -0.442854 0.532812 -0.368017
 -0.051144 0.711459 0.214450 0.837914 0.684285 0.839105 0.515220 0.835464 -0.429063 0.860457 0.778215 0.018960 0.244879 0.786537 0.776759 -0.216521 -0.842436 1.172686 0.847348 2.585241 2.730954 -0.092898 0.813454 0.148878
 -0.281125 0.431423 -0.162853 0.650289 0.410853 0.650834 0.158965 0.642534 -0.240910 0.597380 0.536589 -0.270271 -0.131495 0.589742 0.552940 -0.245342 3.556552 2.364635 0.619440 9.330812 7.320255 -0.263926 0.633222 -0.194095
 -0.944117 -0.039432 -0.847882 0.496580 -0.052729 0.510131 -0.429960 0.456005 -0.594411 0.419774 0.170766 -0.928910 -0.813897 0.325631 0.224993 -0.838501 11.635428 -1.591371 0.480618 12.983837 -2.949924 -0.945489 0.433001 -0.841508
 -0.612612 0.127759 -0.516808 0.604644 0.117642 0.618419 -0.184662 0.566104 -0.410295 0.550349 0.309944 -0.586238 -0.485341 0.446658 0.357930 -0.561228 -2.806701 2.074549 0.602082 -0.776484 -9.161236 -0.631260 0.542557 -0.513002
 -0.177593 0.408010 -0.050723 0.734309 0.398129 0.743596 0.194882 0.708592 -0.164537 0.699054 0.535347 -0.140521 -0.024294 0.626046 0.566550 -0.189972 -0.192334 6.414726 0.733090 11.047889 -5.380803 -0.201148 0.691408 -0.067779
 -0.064378 0.572817 0.054703 0.774902 0.551272 0.778638 0.349501 0.764505 -0.075084 0.765617 0.663512 -0.023219 0.063884 0.703868 0.674525 -0.071890 13.285097 4.820570 0.774219 11.275393 11.127205 -0.061672 0.745481 0.040706
 -0.241623 0.626325 0.015969 0.792468 0.593842 0.792800 0.382283 0.790114 -0.478777 0.795971 0.716356 -0.172343 0.041931 0.732877 0.717251 -0.338853 15.027168 2.976939 0.790752 16.467651 -0.714352 -0.264693 0.766400 -0.061055
 0.060121 0.461058 0.169081 0.771949 0.462621 0.784934 0.313971 0.738961 -0.375844 0.758821 0.562048 0.120106 0.170850 0.656457 0.595742 -0.183203 -12.825592 0.289931 0.790379 3.441836 -10.002669 -0.029964 0.722446 0.173308
 0.052415 0.926650 0.486843 1.009095 0.890809 1.011925 0.784768 1.007770 -0.068570 1.074135 0.973912 0.182980 0.507948 0.950932 0.959080 -0.008725 -15.394916 -1.013046 1.046399 -21.604031 7.357056 0.005414 0.971396 0.370194
 -0.516616 0.033462 -0.632364 0.505469 0.027567 0.515038 -0.321095 0.472548 0.074035 0.403969 0.222940 -0.560264 -0.645273 0.369543 0.275559 -0.272742 5.272079 0.763998 0.469401 -0.920244 2.427930 -0.460888 0.461408 -0.580048
 -0.132791 0.088083 -0.412052 0.469430 0.084543 0.469580 -0.232846 0.454165 0.185187 0.310374 0.262956 -0.212175 -0.438967 0.392161 0.311334 0.008219 10.665109 0.531274 0.384894 3.087053 -1.919369 -0.095990 0.460194 -0.385984
 -0.313714 0.072697 -0.486873 0.471843 0.067506 0.473986 -0.258250 0.453323 -0.190377 0.333740 0.250672 -0.353499 -0.498615 0.381142 0.298742 -0.288868 5.237993 -2.300378 0.401376 -5.235465 -4.635494 -0.310531 0.454385 -0.470575
 -0.912566 0.215687 -0.640807 0.641314 0.191523 0.655798 -0.144379 0.606256 -0.977117 0.653025 0.378163 -0.848073 -0.572096 0.478972 0.409648 -1.002155 5.325943 -1.678001 0.671663 1.866924 2.588356 -0.945751 0.569060 -0.650938
 -0.565935 0.509952 -0.190352 0.814283 0.484314 0.828484 0.250125 0.784262 -0.859171 0.881149 0.617720 -0.461390 -0.117022 0.673585 0.631855 -0.769304 5.372882 -4.063998 0.873349 0.180723 1.454709 -0.638113 0.742510 -0.218628
 -0.150780 0.625098 0.109292 0.861362 0.602562 0.871714 0.422131 0.839364 -0.374884 0.908792 0.711940 -0.082720 0.161514 0.752965 0.721971 -0.288681 12.785271 -2.535883 0.903961 11.419169 0.385737 -0.210781 0.806280 0.083991
 -0.129243 0.274222 -0.179365 0.566546 0.263213 0.568488 0.036847 0.551715 0.020659 0.452113 0.401180 -0.152643 -0.193564 0.491098 0.432607 -0.038545 5.790348 6.591407 0.508570 -5.977238 3.142261 -0.106630 0.549035 -0.176587
 -0.298651 -0.051486 -0.614023 0.355924 -0.057265 0.354544 -0.413604 0.341651 -0.181057 0.169686 0.139503 -0.402157 -0.646667 0.280248 0.191908 -0.224624 16.267275 -2.821574 0.252463 2.658307 -6.188103 -0.283209 0.352637 -0.581095
 0.071645 0.978605 0.589896 1.179833 0.953405 1.197698 0.864268 1.150865 -0.234890 1.338118 1.032601 0.202048 0.649634 1.038516 1.027671 -0.115634 -11.752750 -0.224665 1.298216 -13.470550 2.891500 -0.012533 1.089694 0.513588
 0.034895 0.433402 0.011998 0.715527 0.415745 0.718856 0.176120 0.702645 -0.449968 0.669394 0.561475 0.039259 -0.018518 0.630719 0.584146 -0.247767 -12.903921 -13.498882 0.695578 -1.670362 -3.093819 -0.091708 0.684976 0.004178
 -0.443652 0.407845 -0.197244 0.620558 0.396662 0.625607 0.210746 0.603292 -0.679725 0.579303 0.488769 -0.391418 -0.130340 0.552005 0.509176 -0.543156 7.863375 3.586658 0.603796 -22.746346 -0.344430 -0.458494 0.599132 -0.211072
 -0.106215 0.336263 -0.106109 0.521856 0.330979 0.517848 0.120499 0.517541 0.244904 0.372092 0.425994 -0.132246 -0.107837 0.498801 0.452516 0.105989 -0.095729 -0.948971 0.432368 0.569937 8.179832 -0.045775 0.534713 -0.117778
 -0.298348 0.193532 -0.319526 0.439409 0.189303 0.436847 -0.068096 0.430738 0.131889 0.274995 0.306422 -0.334696 -0.322663 0.400385 0.340755 -0.061325 5.469688 -0.591646 0.344137 -2.421312 10.870947 -0.230946 0.448093 -0.315561
 -0.907844 -0.053867 -0.895376 0.476498 -0.071213 0.488578 -0.487374 0.439765 -0.684743 0.395567 0.160647 -0.901717 -0.863307 0.309244 0.211958 -0.864198 7.464354 4.240786 0.454853 7.497839 -2.332212 -0.900609 0.414933 -0.876736
 -0.558881 0.199646 -0.471180 0.640399 0.182738 0.652591 -0.146267 0.607600 -0.688203 0.603939 0.373531 -0.509852 -0.442210 0.488860 0.412407 -0.706393 -6.156381 -1.436640 0.643683 0.431568 -11.933435 -0.618849 0.578281 -0.467925
 -0.181649 0.242496 -0.310388 0.646579 0.229893 0.655371 -0.067324 0.619535 0.308657 0.581892 0.410082 -0.216731 -0.290105 0.524298 0.450017 0.013523 16.163282 8.078992 0.629152 7.070507 4.464668 -0.133821 0.601970 -0.285072
 -0.106499 0.588177 0.150200 0.741692 0.571807 0.743519 0.429437 0.733480 -0.520830 0.700507 0.654926 -0.023299 0.181848 0.691170 0.665179 -0.241792 7.223674 7.164580 0.720461 -3.521893 -3.062751 -0.122509 0.725296 0.085912
 -0.305988 0.028996 -0.540540 0.392265 0.021953 0.391539 -0.313486 0.377572 0.553411 0.218170 0.195587 -0.419061 -0.557749 0.321690 0.242005 0.161029 4.432697 5.953432 0.296691 3.574716 6.752435 -0.173447 0.388476 -0.519073
 0.039634 0.772735 0.312068 0.984888 0.754185 0.996156 0.629179 0.961922 -0.237354 1.035086 0.844346 0.147727 0.387290 0.877154 0.851554 -0.176234 -11.123340 -0.813572 1.033829 -5.804239 4.353294 -0.035073 0.926320 0.267154
 0.063051 0.423028 -0.016044 0.716656 0.408111 0.721353 0.144950 0.700977 0.381015 0.677800 0.551856 0.010423 -0.058037 0.626810 0.577076 0.253887 -10.081830 1.729673 0.704070 -7.463450 -1.081314 0.103100 0.682844 -0.036492
 -0.439476 0.319232 -0.204513 0.675525 0.305288 0.685478 0.054207 0.648844 -0.918855 0.658879 0.458167 -0.349115 -0.161716 0.551701 0.489260 -0.738627 -0.013924 -0.325301 0.683670 -8.442350 -14.345275 -0.531686 0.624689 -0.227177
 -3.783943 -2.335480 -3.512521 -1.575631 -2.357194 -1.549635 -2.879172 -1.641453 -3.910091 -1.594418 -2.054660 -3.708538 -3.446096 -1.848754 -1.985095 -3.922108 -9.429379 -3.242150 -1.538731 -14.103373 -9.997987 -3.847830 -1.691544 -3.516997
 0.275995 0.658130
 -1.340162 1.706097
 -1.923843 -0.931255
 -2.773477 3.156840
 0.345339 3.131015
 -2.478698 3.688718
 0.060104 1.473796
 -3.736406 1.847933
 2.056682 -0.482569
 -4.209596 4.090303
 -3.393896 0.597328
 -0.290917 0.372482
 -0.442426 0.590104
 -0.239915 3.817935
 -1.966714 1.985233
 0.138856 -0.906730
 20.133829 -20.097727
 13.167253 -13.055311
 -3.098808 4.583889
 20.954994 -20.968401
 20.628141 -20.817413
 0.552708 0.614899
 -0.473786 4.183104
 0.806913 1.741184
 -5.896474 -3.932755
