# Supplementary material for: AMS 3.0: prediction of post-translational modifications
Source: BMC Bioinformatics. 2010 Apr 28;11:210. doi: 10.1186/1471-2105-11-210 (PMC2874555; doi:10.1186/1471-2105-11-210)
Supplement: Additional file 2 — PTM predictor software with training data. PTM_Archive.tar.gz includes the predictor software binaries together with all trained ANNs in tar.gz compressed form. [file 1471-2105-11-210-S2.GZ › PTM_Archive/allempty/P/Pnet26.dat]

 2
 90 26 2
 0.948002 0.916247 0.934566 0.931543 0.950312 0.850793 0.947437 0.951873 0.930276 0.913572 0.946062 0.936883 0.923680 0.933107 0.917486 0.950973 0.940863 0.944151 0.944538 0.939457 0.947587 0.933528 0.511039 0.948601 0.940906 0.943344
 0.925866 0.927537 0.939877 0.937765 0.935800 0.772735 0.944883 0.936425 0.936175 0.925283 0.927535 0.940514 0.881828 0.900263 0.871605 0.944341 0.943868 0.945068 0.944947 0.912428 0.935463 0.939541 -2.186886 0.945517 0.943484 0.944566
 0.796331 1.096373 1.043649 1.050944 0.863472 0.313310 0.973080 0.856664 1.046848 1.100035 0.824401 1.027570 0.619766 0.695972 0.586042 0.936542 1.023453 1.005445 0.999400 0.747792 0.882149 1.049563 -4.434618 0.968865 1.019696 1.007499
 0.816553 1.109555 1.055347 1.063168 0.880278 0.383310 0.985276 0.873185 1.059734 1.113565 0.844362 1.039699 0.654322 0.725245 0.623729 0.949625 1.034742 1.016917 1.011118 0.773070 0.898998 1.061165 -2.346089 0.980984 1.031178 1.018988
 0.866407 1.072285 1.034828 1.040200 0.911819 0.567389 0.985779 0.906479 1.038099 1.075048 0.887096 1.024029 0.752138 0.803394 0.730724 0.960649 1.020280 1.007788 1.003816 0.837005 0.925517 1.038882 4.384117 0.982736 1.018012 1.009422
 0.898934 1.016068 0.999516 1.001353 0.927525 0.658127 0.973623 0.926152 0.998835 1.016508 0.908416 0.993037 0.815591 0.849213 0.799222 0.959551 0.993465 0.986756 0.984190 0.873466 0.933541 1.001863 -2.309323 0.972485 0.991624 0.987237
 0.943915 0.891424 0.916316 0.912481 0.944462 0.855925 0.935157 0.945530 0.911783 0.888171 0.942708 0.920297 0.923752 0.934006 0.917854 0.940890 0.924379 0.929174 0.930218 0.938970 0.941675 0.914589 5.121296 0.936463 0.924835 0.928268
 0.862077 1.122789 1.070943 1.078548 0.915739 0.524224 1.006658 0.909202 1.076141 1.127163 0.886288 1.056926 0.731916 0.788648 0.708028 0.974967 1.050878 1.034653 1.029548 0.827323 0.932630 1.076201 -1.367984 1.002599 1.048116 1.036916
 0.938391 0.967422 0.969270 0.968568 0.950075 0.800820 0.965562 0.950254 0.967131 0.966465 0.941201 0.967933 0.895826 0.913173 0.886523 0.962042 0.969777 0.968949 0.968057 0.925209 0.951098 0.969676 -2.982425 0.965742 0.969195 0.968644
 0.848098 1.061584 1.025551 1.030793 0.897600 0.491524 0.975718 0.891663 1.028658 1.064275 0.870481 1.014816 0.718941 0.776917 0.693957 0.949425 1.010902 0.998253 0.994138 0.814897 0.912133 1.029469 -0.612717 0.972477 1.008533 0.999936
 0.962329 0.886463 0.916013 0.911396 0.957515 0.887621 0.940701 0.960183 0.910683 0.882672 0.957009 0.921056 0.951818 0.955208 0.947317 0.949485 0.926295 0.932600 0.933905 0.957448 0.952348 0.914002 3.661281 0.942692 0.926823 0.931352
 0.933404 0.920224 0.936333 0.933290 0.940145 0.764934 0.945585 0.942643 0.931114 0.917409 0.930796 0.937339 0.890390 0.904832 0.880068 0.947095 0.942376 0.944614 0.944583 0.916702 0.937288 0.935750 -3.173421 0.946816 0.941884 0.943720
 0.789231 1.105002 1.048329 1.056494 0.859209 0.309300 0.973522 0.851496 1.052178 1.109029 0.819421 1.031596 0.609334 0.688057 0.575432 0.935022 1.026684 1.007432 1.001227 0.740921 0.879154 1.054617 -1.818891 0.968912 1.022883 1.009919
 0.803911 1.133222 1.069835 1.078889 0.873679 0.355828 0.989995 0.865409 1.075117 1.138158 0.835084 1.052031 0.631260 0.707399 0.599246 0.949885 1.045740 1.025271 1.018897 0.758479 0.894692 1.076553 -2.894975 0.984964 1.041889 1.027938
 0.864518 1.072415 1.034272 1.039908 0.910475 0.587484 0.984163 0.903897 1.038206 1.075624 0.887198 1.023482 0.753680 0.805736 0.733126 0.958634 1.018995 1.006214 1.002198 0.838312 0.925198 1.038194 6.841400 0.980848 1.016760 1.007948
 0.888363 1.033562 1.011024 1.014320 0.923320 0.621669 0.977975 0.919740 1.012148 1.035026 0.903070 1.003683 0.793099 0.834841 0.774492 0.960228 1.001886 0.993500 0.990657 0.862655 0.932709 1.013697 -7.471165 0.976042 1.000154 0.994451
 0.977978 0.825493 0.874408 0.866982 0.960872 0.972083 0.919467 0.964695 0.867078 0.819829 0.968095 0.884111 0.994891 0.988524 0.995211 0.937197 0.891389 0.902881 0.905796 0.982299 0.951764 0.870525 13.917713 0.922627 0.892868 0.900943
 0.861921 1.119391 1.068444 1.076046 0.915555 0.543908 1.004934 0.908096 1.074039 1.123759 0.887738 1.054743 0.735232 0.792539 0.712152 0.973524 1.048371 1.032392 1.027398 0.830237 0.933060 1.073620 3.055712 1.000755 1.045788 1.034592
 0.950184 0.949021 0.958346 0.956403 0.956178 0.817307 0.962708 0.958168 0.954618 0.947158 0.948589 0.958420 0.915751 0.927193 0.907607 0.962975 0.962070 0.963131 0.962772 0.936813 0.954334 0.958132 -3.766059 0.963572 0.961503 0.962454
 0.842046 1.077015 1.034840 1.040838 0.894052 0.477323 0.979058 0.888359 1.037530 1.080040 0.864195 1.022240 0.707171 0.765907 0.681506 0.950593 1.018643 1.004420 0.999769 0.805542 0.908707 1.039421 -2.408902 0.975726 1.015761 1.006098
 0.952662 0.898558 0.922598 0.918689 0.951585 0.862389 0.941567 0.953755 0.917737 0.895292 0.949378 0.926263 0.934323 0.941862 0.928557 0.947839 0.931040 0.935858 0.936728 0.946284 0.947788 0.921016 4.522524 0.943242 0.931259 0.934812
 0.925669 0.923918 0.937385 0.934746 0.934892 0.756275 0.943577 0.936505 0.932760 0.921445 0.925600 0.937807 0.879257 0.897294 0.868315 0.943673 0.942205 0.943724 0.943489 0.910017 0.933563 0.936921 0.640024 0.944562 0.941656 0.942961
 0.803824 1.080786 1.033449 1.040063 0.866768 0.356772 0.968615 0.860167 1.036101 1.083902 0.830250 1.018791 0.638814 0.710342 0.607385 0.934770 1.015096 0.998472 0.993046 0.758840 0.884145 1.038790 0.217681 0.964743 1.011656 1.000466
 0.822079 1.100391 1.049578 1.056904 0.883012 0.414081 0.982957 0.875903 1.053772 1.104126 0.849063 1.034895 0.667913 0.735775 0.639004 0.948896 1.029684 1.012770 1.007359 0.781232 0.901109 1.054962 -1.053645 0.978705 1.026495 1.014890
 0.872010 1.065979 1.031165 1.036351 0.915205 0.594253 0.984767 0.909574 1.034578 1.068759 0.892230 1.021077 0.764818 0.813523 0.744730 0.960916 1.017184 1.005400 1.001679 0.845173 0.928443 1.034950 4.353777 0.981768 1.015136 1.007036
 0.918140 0.972683 0.971300 0.971227 0.936735 0.734117 0.961915 0.935603 0.969879 0.971911 0.925036 0.969023 0.858561 0.884728 0.845996 0.954944 0.970033 0.967750 0.966481 0.901822 0.940277 0.971939 1.811307 0.961532 0.969336 0.967741
 0.943573 0.893139 0.917368 0.913344 0.944007 0.837183 0.935915 0.946048 0.912189 0.889811 0.940942 0.920892 0.920296 0.930191 0.913497 0.941685 0.925847 0.930530 0.931346 0.936052 0.940484 0.915881 5.671330 0.937492 0.926037 0.929472
 0.872636 1.109204 1.062243 1.069052 0.920939 0.569764 1.004225 0.915983 1.066087 1.112904 0.893030 1.049071 0.753777 0.803761 0.732297 0.975708 1.045004 1.030187 1.025316 0.839132 0.935122 1.067337 1.173681 1.000840 1.042042 1.031898
 0.941996 0.963053 0.966750 0.965726 0.951834 0.795871 0.965274 0.953131 0.963715 0.961781 0.942459 0.965647 0.900529 0.915623 0.891180 0.962936 0.968513 0.968098 0.967363 0.927188 0.951445 0.967233 0.207477 0.965830 0.967809 0.967706
 0.850157 1.064125 1.027128 1.032266 0.898234 0.499005 0.977041 0.893675 1.029002 1.066575 0.869547 1.015626 0.722483 0.776712 0.698062 0.950997 1.013100 1.000291 0.995981 0.814247 0.911079 1.031353 -2.156507 0.974112 1.010275 1.001687
 0.947971 0.900446 0.922772 0.918774 0.947493 0.852313 0.940199 0.950528 0.916811 0.897097 0.943140 0.925528 0.926470 0.933005 0.920362 0.945971 0.931318 0.935626 0.936245 0.938397 0.942699 0.921564 -2.759815 0.942094 0.931170 0.934499
 0.926265 0.911036 0.927574 0.924309 0.932660 0.780794 0.937348 0.935165 0.921655 0.908058 0.923920 0.928501 0.886003 0.900199 0.876375 0.939164 0.933987 0.936331 0.936322 0.911083 0.929708 0.927047 -1.859803 0.938832 0.933399 0.935424
 0.797597 1.096474 1.044369 1.051445 0.864358 0.294371 0.974279 0.858467 1.046643 1.099999 0.823745 1.028092 0.618017 0.693091 0.583398 0.938067 1.024738 1.006777 1.000735 0.745918 0.881826 1.050266 -6.304908 0.970333 1.020883 1.008746
 0.815069 1.121877 1.064268 1.072474 0.880803 0.351449 0.990706 0.874180 1.068527 1.126146 0.842208 1.047789 0.644975 0.716994 0.612920 0.953723 1.042770 1.023989 1.017788 0.767395 0.899403 1.070523 -4.076018 0.986382 1.038987 1.026226
 0.869169 1.080433 1.041434 1.047190 0.915279 0.555532 0.990870 0.909865 1.044952 1.083452 0.889666 1.030446 0.752326 0.803709 0.730269 0.965078 1.026375 1.013528 1.009302 0.838285 0.929167 1.045712 3.457315 0.987704 1.023922 1.015209
 0.912974 0.977587 0.973928 0.974148 0.933087 0.724653 0.962005 0.932150 0.972232 0.976936 0.919639 0.970883 0.849646 0.876175 0.836738 0.953947 0.972134 0.969068 0.967631 0.894379 0.936622 0.974950 1.777750 0.961532 0.971103 0.969193
 0.955308 0.858345 0.893273 0.887433 0.947082 0.904373 0.923985 0.950618 0.885953 0.853742 0.947974 0.899093 0.951111 0.952380 0.947828 0.935511 0.906144 0.913837 0.915492 0.952180 0.939918 0.890914 4.171895 0.926548 0.906672 0.912261
 0.841447 1.174717 1.106281 1.116568 0.908235 0.422715 1.023250 0.900014 1.113591 1.180767 0.871086 1.088225 0.680510 0.748992 0.651202 0.982795 1.080208 1.059180 1.052634 0.797341 0.929502 1.113179 -5.503429 1.017974 1.076591 1.062009
 0.950021 0.942120 0.952306 0.950025 0.954344 0.841388 0.958304 0.956574 0.947791 0.940069 0.947665 0.952453 0.920618 0.930502 0.913618 0.959522 0.956725 0.958180 0.957897 0.938312 0.951844 0.952119 -3.496231 0.959473 0.956230 0.957369
 0.865352 1.021976 0.999129 1.002325 0.904249 0.561894 0.964262 0.900455 0.999700 1.023001 0.881527 0.991156 0.758181 0.805336 0.737035 0.945030 0.990041 0.981180 0.978025 0.836515 0.914258 1.002049 4.915194 0.962284 0.988020 0.982059
 0.981851 0.862832 0.900354 0.895540 0.969703 1.063013 0.934580 0.968973 0.897672 0.859084 0.981573 0.909053 1.009307 1.006914 1.013038 0.947634 0.911436 0.920448 0.923148 0.997821 0.966691 0.896918 21.536345 0.936024 0.913549 0.919460
 0.934530 0.913936 0.930982 0.928815 0.941261 0.871950 0.940960 0.939497 0.929138 0.911622 0.940008 0.933808 0.910851 0.927253 0.905146 0.942402 0.935235 0.937879 0.938487 0.933348 0.942853 0.929716 13.644550 0.941192 0.935751 0.937620
 0.814496 1.069201 1.026792 1.032120 0.872143 0.345129 0.968335 0.868867 1.026632 1.071451 0.833886 1.012506 0.651321 0.716175 0.619702 0.937832 1.011803 0.996711 0.991236 0.763940 0.885188 1.032071 -9.477230 0.965594 1.007980 0.998065
 0.854200 1.024112 0.999675 1.002942 0.896393 0.543000 0.961645 0.892032 1.000373 1.025383 0.872120 0.991048 0.740668 0.791015 0.718645 0.940488 0.989585 0.979852 0.976471 0.824112 0.907620 1.002586 3.417683 0.959369 0.987463 0.980958
 0.899315 1.043838 1.019002 1.021927 0.931219 0.634696 0.985570 0.929716 1.018912 1.045205 0.909414 1.010605 0.808208 0.843477 0.790454 0.968369 1.010346 1.001846 0.998558 0.870229 0.938193 1.022180 -6.181337 0.984129 1.008261 1.002500
 0.987602 0.847348 0.889978 0.884243 0.971577 1.071378 0.930035 0.972128 0.886003 0.842936 0.984221 0.899728 1.019862 1.013990 1.024186 0.945810 0.903437 0.913908 0.916860 1.003268 0.966388 0.886158 20.351944 0.932110 0.905545 0.912480
 0.901828 1.032181 1.010860 1.012646 0.930474 0.590279 0.982098 0.932247 1.007752 1.032498 0.905238 1.002332 0.805077 0.836613 0.785473 0.967419 1.005199 0.997652 0.994398 0.864895 0.933371 1.014088 -14.323599 0.981673 1.002427 0.997836
 0.949006 0.967250 0.970587 0.970265 0.958472 0.874771 0.968726 0.957087 0.969948 0.966529 0.954260 0.970525 0.921040 0.935987 0.915235 0.966032 0.970748 0.970427 0.970050 0.943794 0.961042 0.970644 5.934561 0.968523 0.970729 0.970401
 0.896525 1.105344 1.062491 1.066978 0.935695 0.514988 1.012260 0.937654 1.060675 1.107875 0.901660 1.048528 0.774056 0.811555 0.750313 0.988755 1.050125 1.037049 1.031867 0.847823 0.941064 1.067678 -30.257092 1.010980 1.046148 1.037718
 0.829741 1.040042 1.007659 1.012154 0.880191 0.440521 0.960176 0.875660 1.008496 1.041772 0.850005 0.996721 0.691874 0.751103 0.665098 0.934410 0.995157 0.982929 0.978782 0.791400 0.893047 1.011753 5.988314 0.957472 0.992310 0.984255
 0.939292 0.920782 0.936946 0.934454 0.945368 0.810157 0.946784 0.945897 0.933682 0.918425 0.940518 0.938977 0.905954 0.921366 0.897628 0.948641 0.941958 0.944520 0.944799 0.930377 0.944785 0.936059 3.378041 0.947658 0.942029 0.943935
 0.921586 0.923529 0.936904 0.934843 0.933124 0.747596 0.942343 0.932861 0.933841 0.921410 0.925310 0.938047 0.873482 0.895588 0.861981 0.941521 0.940619 0.942058 0.941987 0.908971 0.933889 0.936302 0.362814 0.942701 0.940519 0.941649
 0.779444 1.101904 1.046013 1.055120 0.854593 0.292428 0.969994 0.842734 1.053411 1.106470 0.818348 1.030812 0.595213 0.683784 0.560086 0.929643 1.022202 1.002957 0.997218 0.738236 0.879616 1.051710 -2.437479 0.964207 1.019338 1.005929
 0.781799 1.158225 1.086014 1.097281 0.863324 0.282742 0.994516 0.850895 1.094998 1.164569 0.822966 1.067147 0.587433 0.678727 0.551339 0.948037 1.056897 1.033638 1.026748 0.736348 0.890852 1.093087 -8.502001 0.987889 1.053369 1.037153
 0.826336 1.138364 1.077267 1.086882 0.893006 0.439799 1.000595 0.882309 1.085343 1.143969 0.860986 1.061606 0.671418 0.745294 0.643060 0.962067 1.052567 1.033183 1.027429 0.791281 0.916047 1.083127 -3.647153 0.995103 1.049656 1.036170
 0.936069 0.923042 0.938295 0.936388 0.944077 0.827861 0.946465 0.942635 0.936680 0.921167 0.941061 0.940712 0.904857 0.922656 0.897079 0.947091 0.941942 0.944172 0.944538 0.931266 0.945704 0.937243 11.762665 0.946621 0.942432 0.943881
 0.893447 0.974408 0.969109 0.970218 0.919884 0.677537 0.953506 0.915796 0.969725 0.974395 0.907664 0.966431 0.819520 0.857372 0.804080 0.942937 0.965130 0.961299 0.959951 0.878581 0.927799 0.970013 2.036131 0.952199 0.964575 0.961837
 0.877419 1.086609 1.048301 1.054001 0.922789 0.555795 0.997985 0.917870 1.051639 1.089725 0.896603 1.037290 0.760588 0.809790 0.738518 0.972486 1.033144 1.020401 1.016224 0.844693 0.936086 1.052223 -4.719780 0.994929 1.030845 1.021994
 0.815725 1.195890 1.116159 1.128128 0.891906 0.357153 1.021235 0.881493 1.125139 1.202919 0.852139 1.095728 0.635815 0.716840 0.603056 0.975245 1.085990 1.061877 1.054437 0.770386 0.917257 1.123943 -23.499613 1.014998 1.081815 1.065100
 0.891336 0.956284 0.956246 0.957255 0.917069 0.704807 0.945085 0.910993 0.958241 0.956050 0.908701 0.955518 0.824832 0.863830 0.810714 0.935646 0.952793 0.950169 0.949504 0.882958 0.926526 0.956393 14.154764 0.943316 0.952961 0.950952
 0.983507 0.836784 0.883677 0.877257 0.968685 0.974265 0.927080 0.970164 0.878773 0.831922 0.978327 0.894039 0.999925 0.998325 0.999515 0.943886 0.898687 0.909931 0.913151 0.992409 0.962282 0.879592 4.641427 0.929439 0.900808 0.908435
 0.963972 0.835420 0.880331 0.874353 0.954523 0.923260 0.919812 0.954629 0.876043 0.830724 0.962394 0.890146 0.967256 0.973304 0.964440 0.934097 0.894058 0.904276 0.907319 0.971219 0.950312 0.876424 5.120996 0.921693 0.896107 0.903095
 0.826021 1.002770 0.982458 0.986705 0.877458 0.454323 0.944870 0.867475 0.986956 1.004312 0.856390 0.976333 0.693906 0.764217 0.666880 0.921694 0.970657 0.961354 0.958724 0.802578 0.895285 0.984619 1.693552 0.941112 0.969808 0.963075
 0.833029 1.053233 1.018720 1.024763 0.888371 0.452986 0.968304 0.878601 1.024218 1.056146 0.863781 1.009245 0.694750 0.764653 0.667427 0.940316 1.002581 0.990011 0.986381 0.805357 0.907512 1.022139 -2.219400 0.964101 1.001105 0.992147
 0.877470 1.034576 1.010707 1.015047 0.917822 0.608366 0.974793 0.910154 1.015188 1.036821 0.900893 1.004236 0.778315 0.830055 0.758774 0.954727 0.999042 0.990066 0.987505 0.859156 0.932286 1.012987 2.645470 0.971648 0.997968 0.991659
 0.946277 0.909481 0.930690 0.928332 0.951631 0.851160 0.945294 0.949071 0.929733 0.907299 0.952496 0.935259 0.922452 0.940625 0.915625 0.948507 0.935698 0.939650 0.940872 0.946998 0.953361 0.928827 9.632580 0.945482 0.936909 0.939343
 0.983598 0.804324 0.860445 0.852789 0.964619 0.990777 0.912960 0.966075 0.854927 0.798528 0.977455 0.873112 1.007706 1.004677 1.008493 0.933375 0.878390 0.892001 0.895953 0.996290 0.957044 0.855495 6.135201 0.915770 0.881039 0.890239
 0.841995 1.148562 1.088158 1.097625 0.907320 0.441425 1.012753 0.897018 1.096273 1.154020 0.875710 1.072735 0.688097 0.760526 0.659541 0.975108 1.063696 1.044565 1.039014 0.806579 0.930106 1.093871 -5.119849 1.007288 1.060866 1.047560
 0.965506 0.915523 0.936894 0.933752 0.964942 0.866384 0.954238 0.965873 0.933744 0.912977 0.964390 0.940905 0.947989 0.957143 0.942147 0.959960 0.943652 0.948254 0.949291 0.961653 0.962644 0.935196 -7.506795 0.955307 0.944366 0.947443
 0.879478 0.971689 0.966346 0.968122 0.911483 0.646416 0.948586 0.904227 0.969251 0.971980 0.900488 0.964321 0.796932 0.844401 0.779521 0.935818 0.960526 0.956247 0.955172 0.868179 0.923246 0.966873 5.277190 0.946219 0.960513 0.957291
 0.983119 0.840229 0.885573 0.879140 0.968294 0.984906 0.927820 0.970162 0.880232 0.835360 0.977390 0.895372 1.000013 0.997562 1.000137 0.944355 0.900500 0.911431 0.914414 0.991503 0.961533 0.881689 2.299750 0.930374 0.902426 0.909841
 0.966422 0.840495 0.883809 0.877761 0.956358 0.927334 0.922574 0.957347 0.878697 0.835820 0.963084 0.893005 0.969792 0.973938 0.967040 0.936736 0.897714 0.907738 0.910513 0.971769 0.951048 0.880181 0.639889 0.924636 0.899466 0.906307
 0.829785 1.000986 0.982121 0.986266 0.880647 0.450214 0.945952 0.870408 0.986768 1.002412 0.860130 0.976546 0.698052 0.768460 0.670826 0.923452 0.970490 0.961642 0.959194 0.806933 0.898361 0.984045 1.423184 0.942185 0.969855 0.963441
 0.834998 1.049951 1.017231 1.023353 0.890393 0.454055 0.968273 0.879862 1.023327 1.052863 0.867006 1.008577 0.697804 0.768916 0.670422 0.940759 1.001171 0.989059 0.985595 0.809237 0.910007 1.020360 -0.271120 0.963879 0.999986 0.991206
 0.877236 1.033394 1.010033 1.014473 0.918103 0.612662 0.974469 0.909556 1.015161 1.035486 0.902337 1.003966 0.778870 0.832145 0.759369 0.954205 0.998023 0.989273 0.986851 0.860989 0.933437 1.012233 5.583443 0.971067 0.997415 0.991023
 0.927162 0.938238 0.948947 0.948319 0.942016 0.795675 0.951121 0.937432 0.949861 0.937280 0.939336 0.951113 0.884591 0.912946 0.874620 0.948412 0.949491 0.950344 0.950762 0.924902 0.947845 0.947966 4.712103 0.950277 0.950358 0.950706
 0.990699 0.792892 0.852606 0.844330 0.967909 1.037470 0.909577 0.969758 0.846572 0.786740 0.983337 0.866092 1.026034 1.018930 1.029042 0.932245 0.871911 0.886601 0.890904 1.007054 0.959230 0.847145 5.623061 0.912703 0.874708 0.884707
 0.823088 1.194217 1.118728 1.130071 0.898924 0.327355 1.027035 0.889262 1.126947 1.200785 0.857734 1.098909 0.638137 0.718907 0.603784 0.982069 1.089821 1.066518 1.059438 0.774264 0.923309 1.126385 -9.026068 1.021176 1.085924 1.069754
 0.967931 0.904327 0.929186 0.926028 0.966275 0.910091 0.949860 0.965269 0.927306 0.901793 0.969861 0.934717 0.959705 0.969532 0.955660 0.956805 0.936122 0.941648 0.943260 0.971242 0.965489 0.926948 -5.129151 0.950720 0.937495 0.941023
 0.888885 0.958641 0.958507 0.959563 0.916848 0.650516 0.946906 0.910679 0.960407 0.958395 0.906899 0.957695 0.811479 0.855278 0.794516 0.937070 0.954970 0.952380 0.951611 0.877584 0.926560 0.958653 0.438054 0.945184 0.955127 0.953032
 0.956514 0.884545 0.914438 0.910686 0.955410 0.868632 0.938434 0.954771 0.912008 0.881408 0.958225 0.920835 0.941923 0.954195 0.936352 0.946163 0.922952 0.929250 0.931069 0.957778 0.954328 0.911917 2.451349 0.939494 0.924319 0.928556
 0.941486 0.876663 0.907191 0.903558 0.944082 0.832675 0.930204 0.942044 0.905374 0.873511 0.946418 0.913776 0.918652 0.936975 0.911182 0.936552 0.915108 0.921257 0.923102 0.942881 0.944696 0.904470 3.706011 0.930791 0.916657 0.920679
 0.848780 0.960129 0.955386 0.957306 0.888974 0.539974 0.934943 0.880292 0.958244 0.960161 0.874389 0.953072 0.741880 0.802017 0.719102 0.919605 0.949042 0.944169 0.942824 0.832836 0.902937 0.956021 1.026551 0.932253 0.949060 0.945436
 0.862413 0.995769 0.981925 0.984935 0.902704 0.567280 0.954343 0.894840 0.985062 0.996704 0.886285 0.977586 0.757728 0.813679 0.736149 0.936738 0.973391 0.966611 0.964707 0.844063 0.916371 0.983484 -2.184339 0.951538 0.972856 0.967897
 0.902192 0.988447 0.980955 0.982906 0.929817 0.711990 0.963496 0.923808 0.983248 0.988913 0.919898 0.978527 0.832475 0.872005 0.818098 0.951959 0.975348 0.971112 0.969955 0.892022 0.939833 0.981758 6.243736 0.961559 0.975285 0.972114
 0.925765 0.949519 0.956824 0.956253 0.941755 0.755741 0.955889 0.938705 0.956726 0.948467 0.935593 0.957621 0.875067 0.903019 0.863421 0.952060 0.957164 0.957125 0.957098 0.917549 0.946462 0.956424 2.098084 0.955297 0.957512 0.957269
 0.959032 0.854761 0.892960 0.887746 0.952786 0.895431 0.925782 0.953058 0.889019 0.850580 0.958324 0.901047 0.954715 0.962995 0.950554 0.937367 0.904655 0.913203 0.915587 0.963278 0.949532 0.889698 5.195070 0.927511 0.906312 0.912046
 0.866152 1.105649 1.060850 1.067855 0.919090 0.516109 1.003095 0.911135 1.066442 1.109615 0.892547 1.048953 0.736498 0.796787 0.711925 0.973604 1.042537 1.028065 1.023529 0.835382 0.936502 1.065487 -4.815876 0.999025 1.040321 1.030082
 0.960035 0.925789 0.942893 0.940223 0.961382 0.858936 0.955999 0.962588 0.939678 0.923476 0.959158 0.945639 0.938556 0.948447 0.932298 0.960065 0.948733 0.952106 0.952653 0.954109 0.959406 0.941797 -4.458724 0.957157 0.948976 0.951404
 0.891442 0.953145 0.954796 0.955551 0.917899 0.676420 0.945229 0.911716 0.956463 0.952795 0.909084 0.954506 0.818857 0.861147 0.802990 0.936324 0.951923 0.949708 0.949216 0.881878 0.927288 0.954894 -0.981784 0.943532 0.952252 0.950446
 -1.249676 -0.962763 -1.003643 -0.998691 -1.179178 -1.833425 -1.066912 -1.183652 -1.004709 -0.961277 -1.224611 -1.018943 -1.452618 -1.368778 -1.492646 -1.101724 -1.018826 -1.035175 -1.041381 -1.309792 -1.163174 -0.998012 -5.989888 -1.069935 -1.023125 -1.033675
 1.653977 1.633183
 -1.788440 2.178864
 -1.311933 1.409828
 -1.790473 0.951653
 0.141336 0.345666
 1.590300 -1.388709
 -0.333468 1.294199
 1.491622 2.067913
 -2.717073 -0.380788
 -2.118799 1.859256
 -1.040309 -1.681526
 -1.740005 0.482021
 2.280137 1.044662
 -0.341595 -1.892004
 2.467340 1.075357
 0.393449 1.671159
 -0.281300 2.332868
 -0.130632 2.164876
 -0.290919 1.834686
 -0.671590 -1.917689
 -1.532284 -1.670140
 -1.144804 1.771727
 26.102119 -26.112902
 0.110664 1.815159
 -0.631542 1.787546
 -0.374872 1.881308
 -7.420170 -5.079532
 0.948004 0.916254 0.934572 0.931548 0.950314 0.850734 0.947442 0.951876 0.930281 0.913579 0.946061 0.936888 0.923674 0.933101 0.917478 0.950978 0.940869 0.944157 0.944543 0.939454 0.947588 0.933534 0.497045 0.948606 0.940911 0.943349
 0.925869 0.927545 0.939885 0.937772 0.935803 0.772666 0.944889 0.936430 0.936181 0.925292 0.927534 0.940521 0.881822 0.900257 0.871596 0.944347 0.943875 0.945075 0.944954 0.912424 0.935464 0.939548 -2.204468 0.945523 0.943491 0.944573
 0.796334 1.096367 1.043646 1.050941 0.863474 0.313280 0.973079 0.856666 1.046846 1.100028 0.824404 1.027568 0.619770 0.695976 0.586046 0.936543 1.023450 1.005443 0.999398 0.747796 0.882151 1.049560 -4.463511 0.968864 1.019694 1.007497
 0.816555 1.109551 1.055345 1.063166 0.880279 0.383265 0.985276 0.873187 1.059733 1.113561 0.844364 1.039698 0.654322 0.725246 0.623728 0.949626 1.034741 1.016916 1.011118 0.773071 0.899000 1.061163 -2.373104 0.980984 1.031178 1.018988
 0.866409 1.072293 1.034834 1.040207 0.911822 0.567289 0.985785 0.906483 1.038105 1.075056 0.887095 1.024035 0.752129 0.803385 0.730712 0.960654 1.020287 1.007794 1.003823 0.837000 0.925518 1.038889 4.357022 0.982742 1.018019 1.009429
 0.898935 1.016081 0.999527 1.001363 0.927527 0.658022 0.973630 0.926156 0.998843 1.016522 0.908413 0.993046 0.815578 0.849201 0.799205 0.959558 0.993476 0.986765 0.984198 0.873458 0.933541 1.001874 -2.325220 0.972492 0.991633 0.987246
 0.943918 0.891435 0.916325 0.912490 0.944465 0.855823 0.935164 0.945535 0.911791 0.888182 0.942707 0.920305 0.923742 0.933995 0.917840 0.940896 0.924388 0.929183 0.930226 0.938964 0.941677 0.914598 5.097631 0.936471 0.924843 0.928277
 0.862078 1.122792 1.070945 1.078551 0.915740 0.524184 1.006660 0.909203 1.076143 1.127166 0.886288 1.056928 0.731913 0.788646 0.708023 0.974969 1.050881 1.034656 1.029550 0.827322 0.932630 1.076203 -1.381000 1.002602 1.048118 1.036918
 0.938392 0.967427 0.969274 0.968573 0.950076 0.800730 0.965566 0.950257 0.967135 0.966470 0.941200 0.967937 0.895817 0.913165 0.886512 0.962046 0.969782 0.968954 0.968062 0.925205 0.951098 0.969681 -3.005212 0.965747 0.969199 0.968648
 0.848100 1.061572 1.025543 1.030784 0.897601 0.491548 0.975713 0.891662 1.028651 1.064262 0.870485 1.014810 0.718951 0.776927 0.693969 0.949421 1.010895 0.998246 0.994132 0.814905 0.912135 1.029460 -0.629764 0.972472 1.008526 0.999929
 0.962330 0.886468 0.916018 0.911400 0.957516 0.887565 0.940705 0.960185 0.910687 0.882677 0.957008 0.921060 0.951813 0.955203 0.947310 0.949488 0.926300 0.932605 0.933910 0.957445 0.952349 0.914007 3.648015 0.942696 0.926827 0.931357
 0.933406 0.920231 0.936340 0.933297 0.940148 0.764863 0.945591 0.942647 0.931119 0.917417 0.930795 0.937345 0.890383 0.904825 0.880058 0.947100 0.942382 0.944620 0.944589 0.916698 0.937289 0.935757 -3.190523 0.946821 0.941890 0.943726
 0.789234 1.105009 1.048335 1.056501 0.859212 0.309193 0.973528 0.851501 1.052184 1.109036 0.819421 1.031602 0.609326 0.688049 0.575421 0.935027 1.026691 1.007438 1.001233 0.740917 0.879156 1.054624 -1.852340 0.968918 1.022890 1.009926
 0.803914 1.133227 1.069839 1.078893 0.873681 0.355741 0.989999 0.865413 1.075121 1.138162 0.835084 1.052035 0.631255 0.707394 0.599238 0.949889 1.045745 1.025276 1.018902 0.758476 0.894693 1.076557 -2.924251 0.984969 1.041893 1.027943
 0.864520 1.072418 1.034275 1.039910 0.910477 0.587413 0.984166 0.903900 1.038208 1.075626 0.887198 1.023485 0.753676 0.805732 0.733119 0.958637 1.018998 1.006217 1.002201 0.838310 0.925199 1.038197 6.817441 0.980851 1.016763 1.007951
 0.888364 1.033563 1.011025 1.014321 0.923321 0.621634 0.977977 0.919741 1.012149 1.035027 0.903071 1.003685 0.793097 0.834839 0.774489 0.960229 1.001887 0.993502 0.990659 0.862655 0.932709 1.013698 -7.485645 0.976044 1.000156 0.994453
 0.977980 0.825515 0.874425 0.866999 0.960875 0.971916 0.919479 0.964702 0.867092 0.819851 0.968091 0.884125 0.994870 0.988503 0.995184 0.937208 0.891406 0.902897 0.905811 0.982285 0.951765 0.870542 13.890917 0.922640 0.892884 0.900958
 0.861922 1.119361 1.068422 1.076024 0.915554 0.544055 1.004920 0.908091 1.074021 1.123728 0.887746 1.054725 0.735259 0.792566 0.712186 0.973512 1.048350 1.032373 1.027381 0.830256 0.933062 1.073597 3.053722 1.000740 1.045768 1.034573
 0.950186 0.949044 0.958363 0.956420 0.956182 0.817125 0.962721 0.958176 0.954632 0.947181 0.948584 0.958435 0.915729 0.927171 0.907578 0.962986 0.962087 0.963148 0.962787 0.936798 0.954334 0.958150 -3.796144 0.963586 0.961520 0.962470
 0.842049 1.077034 1.034855 1.040853 0.894056 0.477172 0.979070 0.888367 1.037543 1.080058 0.864192 1.022253 0.707154 0.765889 0.681483 0.950604 1.018658 1.004435 0.999783 0.805531 0.908709 1.039437 -2.437383 0.975738 1.015776 1.006112
 0.952664 0.898555 0.922597 0.918687 0.951586 0.862379 0.941567 0.953755 0.917736 0.895289 0.949379 0.926262 0.934325 0.941864 0.928559 0.947838 0.931038 0.935857 0.936727 0.946286 0.947789 0.921015 4.514508 0.943242 0.931257 0.934811
 0.925670 0.923913 0.937382 0.934743 0.934893 0.756271 0.943576 0.936506 0.932758 0.921441 0.925602 0.937805 0.879261 0.897298 0.868319 0.943672 0.942203 0.943722 0.943488 0.910020 0.933564 0.936919 0.629130 0.944561 0.941654 0.942959
 0.803827 1.080781 1.033446 1.040060 0.866770 0.356751 0.968615 0.860169 1.036098 1.083897 0.830253 1.018789 0.638818 0.710346 0.607389 0.934770 1.015094 0.998471 0.993044 0.758844 0.884147 1.038787 0.190412 0.964743 1.011654 1.000465
 0.822082 1.100394 1.049581 1.056907 0.883015 0.414022 0.982960 0.875907 1.053775 1.104128 0.849064 1.034898 0.667911 0.735772 0.638999 0.948900 1.029687 1.012773 1.007362 0.781231 0.901111 1.054965 -1.080813 0.978708 1.026498 1.014893
 0.872012 1.065987 1.031171 1.036356 0.915207 0.594177 0.984772 0.909577 1.034583 1.068766 0.892229 1.021082 0.764811 0.813516 0.744720 0.960920 1.017190 1.005406 1.001685 0.845169 0.928444 1.034956 4.331554 0.981774 1.015141 1.007041
 0.918142 0.972703 0.971315 0.971242 0.936739 0.733958 0.961927 0.935609 0.969892 0.971931 0.925032 0.969036 0.858542 0.884709 0.845970 0.954955 0.970048 0.967764 0.966495 0.901809 0.940277 0.971955 1.785936 0.961544 0.969351 0.967755
 0.943574 0.893124 0.917357 0.913333 0.944006 0.837247 0.935908 0.946045 0.912180 0.889795 0.940947 0.920883 0.920309 0.930204 0.913513 0.941680 0.925837 0.930521 0.931337 0.936061 0.940486 0.915870 5.670605 0.937484 0.926027 0.929463
 0.872639 1.109235 1.062267 1.069075 0.920945 0.569581 1.004242 0.915994 1.066108 1.112935 0.893025 1.049091 0.753752 0.803736 0.732266 0.975724 1.045028 1.030209 1.025337 0.839115 0.935123 1.067362 1.145633 1.000859 1.042064 1.031919
 0.941997 0.963047 0.966746 0.965722 0.951835 0.795877 0.965272 0.953131 0.963712 0.961776 0.942460 0.965644 0.900533 0.915627 0.891185 0.962934 0.968510 0.968095 0.967360 0.927191 0.951446 0.967229 0.201776 0.965828 0.967806 0.967703
 0.850159 1.064107 1.027116 1.032253 0.898234 0.499060 0.977033 0.893673 1.028991 1.066556 0.869552 1.015616 0.722498 0.776727 0.698080 0.950991 1.013088 1.000280 0.995971 0.814258 0.911081 1.031340 -2.171558 0.974104 1.010264 1.001676
 0.947974 0.900445 0.922772 0.918775 0.947495 0.852318 0.940200 0.950530 0.916812 0.897096 0.943143 0.925529 0.926474 0.933008 0.920366 0.945973 0.931319 0.935627 0.936246 0.938399 0.942701 0.921565 -2.772743 0.942095 0.931170 0.934500
 0.926267 0.911029 0.927570 0.924304 0.932662 0.780830 0.937346 0.935165 0.921651 0.908051 0.923924 0.928497 0.886012 0.900207 0.876386 0.939163 0.933983 0.936328 0.936318 0.911089 0.929710 0.927042 -1.870734 0.938830 0.933395 0.935421
 0.797598 1.096470 1.044367 1.051443 0.864359 0.294306 0.974278 0.858468 1.046642 1.099995 0.823746 1.028091 0.618015 0.693091 0.583395 0.938067 1.024737 1.006775 1.000734 0.745919 0.881827 1.050263 -6.331321 0.970332 1.020881 1.008744
 0.815070 1.121884 1.064273 1.072479 0.880805 0.351329 0.990710 0.874183 1.068532 1.126152 0.842207 1.047794 0.644964 0.716984 0.612905 0.953727 1.042776 1.023995 1.017793 0.767390 0.899404 1.070529 -4.105218 0.986387 1.038993 1.026231
 0.869170 1.080439 1.041438 1.047195 0.915281 0.555423 0.990874 0.909868 1.044956 1.083457 0.889665 1.030451 0.752317 0.803701 0.730256 0.965082 1.026380 1.013533 1.009307 0.838280 0.929168 1.045717 3.429991 0.987709 1.023927 1.015214
 0.912975 0.977583 0.973926 0.974146 0.933088 0.724636 0.962005 0.932151 0.972231 0.976932 0.919641 0.970882 0.849648 0.876177 0.836740 0.953947 0.972133 0.969067 0.967630 0.894382 0.936623 0.974948 1.763322 0.961531 0.971101 0.969191
 0.955311 0.858341 0.893271 0.887431 0.947084 0.904361 0.923985 0.950620 0.885952 0.853737 0.947977 0.899092 0.951115 0.952384 0.947832 0.935511 0.906143 0.913836 0.915491 0.952183 0.939920 0.890912 4.152486 0.926548 0.906671 0.912260
 0.841448 1.174719 1.106283 1.116570 0.908236 0.422666 1.023252 0.900016 1.113593 1.180769 0.871085 1.088226 0.680507 0.748989 0.651197 0.982796 1.080210 1.059182 1.052636 0.797339 0.929503 1.113181 -5.516133 1.017976 1.076592 1.062011
 0.950023 0.942118 0.952305 0.950023 0.954345 0.841344 0.958304 0.956575 0.947790 0.940066 0.947666 0.952452 0.920617 0.930501 0.913615 0.959523 0.956725 0.958179 0.957897 0.938312 0.951845 0.952117 -3.517064 0.959473 0.956230 0.957369
 0.865353 1.021973 0.999127 1.002322 0.904250 0.561847 0.964262 0.900456 0.999699 1.022997 0.881528 0.991154 0.758181 0.805337 0.737033 0.945029 0.990039 0.981178 0.978024 0.836516 0.914259 1.002047 4.895170 0.962283 0.988018 0.982057
 0.981852 0.862835 0.900356 0.895542 0.969705 1.062980 0.934582 0.968975 0.897674 0.859086 0.981573 0.909055 1.009305 1.006911 1.013035 0.947635 0.911439 0.920451 0.923150 0.997819 0.966691 0.896920 21.525764 0.936026 0.913551 0.919462
 0.934531 0.913939 0.930985 0.928818 0.941263 0.871905 0.940963 0.939499 0.929140 0.911625 0.940008 0.933811 0.910848 0.927250 0.905141 0.942405 0.935238 0.937883 0.938490 0.933347 0.942854 0.929719 13.629153 0.941195 0.935754 0.937623
 0.814499 1.069207 1.026797 1.032125 0.872146 0.345053 0.968340 0.868871 1.026636 1.071456 0.833887 1.012510 0.651317 0.716170 0.619695 0.937836 1.011808 0.996717 0.991241 0.763938 0.885189 1.032076 -9.503985 0.965599 1.007985 0.998070
 0.854202 1.024116 0.999679 1.002946 0.896396 0.542938 0.961649 0.892035 1.000376 1.025387 0.872120 0.991052 0.740664 0.791011 0.718639 0.940492 0.989589 0.979857 0.976475 0.824110 0.907621 1.002590 3.396147 0.959373 0.987467 0.980962
 0.899316 1.043841 1.019004 1.021930 0.931221 0.634655 0.985573 0.929718 1.018914 1.045207 0.909415 1.010607 0.808205 0.843475 0.790451 0.968372 1.010349 1.001849 0.998560 0.870228 0.938194 1.022183 -6.195632 0.984132 1.008264 1.002502
 0.987603 0.847351 0.889981 0.884245 0.971578 1.071342 0.930037 0.972130 0.886005 0.842939 0.984221 0.899730 1.019860 1.013987 1.024182 0.945812 0.903440 0.913911 0.916862 1.003267 0.966388 0.886160 20.340588 0.932113 0.905548 0.912483
 0.901830 1.032185 1.010863 1.012649 0.930476 0.590229 0.982101 0.932250 1.007755 1.032501 0.905239 1.002335 0.805073 0.836610 0.785467 0.967422 1.005203 0.997656 0.994402 0.864893 0.933372 1.014091 -14.340431 0.981676 1.002431 0.997839
 0.949007 0.967252 0.970588 0.970267 0.958473 0.874743 0.968728 0.957089 0.969950 0.966531 0.954260 0.970527 0.921038 0.935985 0.915233 0.966034 0.970750 0.970429 0.970052 0.943793 0.961042 0.970646 5.924662 0.968524 0.970731 0.970403
 0.896527 1.105347 1.062494 1.066981 0.935697 0.514953 1.012262 0.937657 1.060677 1.107877 0.901661 1.048530 0.774054 0.811552 0.750309 0.988757 1.050128 1.037052 1.031869 0.847822 0.941065 1.067680 -30.270620 1.010983 1.046151 1.037721
 0.829744 1.040047 1.007664 1.012158 0.880194 0.440447 0.960180 0.875664 1.008500 1.041777 0.850006 0.996725 0.691869 0.751098 0.665091 0.934415 0.995162 0.982934 0.978787 0.791398 0.893049 1.011758 5.963403 0.957477 0.992315 0.984260
 0.939293 0.920762 0.936933 0.934440 0.945368 0.810212 0.946776 0.945894 0.933671 0.918405 0.940524 0.938966 0.905969 0.921382 0.897646 0.948634 0.941945 0.944508 0.944788 0.930389 0.944787 0.936044 3.359664 0.947649 0.942016 0.943923
 0.921588 0.923519 0.936899 0.934837 0.933125 0.747592 0.942340 0.932861 0.933836 0.921401 0.925313 0.938043 0.873488 0.895594 0.861988 0.941519 0.940614 0.942053 0.941983 0.908977 0.933891 0.936296 0.339714 0.942698 0.940514 0.941645
 0.779447 1.101937 1.046037 1.055145 0.854598 0.292211 0.970012 0.842744 1.053433 1.106502 0.818342 1.030833 0.595184 0.683755 0.560050 0.929659 1.022226 1.002980 0.997239 0.738217 0.879617 1.051736 -2.467453 0.964226 1.019361 1.005952
 0.781801 1.158252 1.086034 1.097302 0.863328 0.282567 0.994531 0.850904 1.095015 1.164596 0.822961 1.067164 0.587410 0.678704 0.551310 0.948050 1.056918 1.033656 1.026765 0.736333 0.890852 1.093108 -8.524645 0.987905 1.053388 1.037172
 0.826338 1.138379 1.077279 1.086894 0.893009 0.439696 1.000604 0.882314 1.085353 1.143984 0.860983 1.061615 0.671405 0.745281 0.643043 0.962075 1.052579 1.033194 1.027439 0.791273 0.916047 1.083139 -3.660656 0.995112 1.049667 1.036180
 0.936070 0.923047 0.938299 0.936392 0.944079 0.827789 0.946469 0.942638 0.936683 0.921171 0.941060 0.940716 0.904851 0.922651 0.897070 0.947094 0.941946 0.944176 0.944542 0.931263 0.945704 0.937247 11.742929 0.946625 0.942436 0.943885
 0.893450 0.974405 0.969107 0.970216 0.919885 0.677490 0.953506 0.915798 0.969723 0.974391 0.907665 0.966431 0.819521 0.857372 0.804079 0.942938 0.965129 0.961299 0.959951 0.878582 0.927800 0.970011 2.009509 0.952199 0.964574 0.961836
 0.877420 1.086621 1.048311 1.054010 0.922791 0.555714 0.997991 0.917874 1.051647 1.089738 0.896601 1.037298 0.760577 0.809780 0.738504 0.972492 1.033153 1.020409 1.016232 0.844686 0.936086 1.052232 -4.730074 0.994936 1.030853 1.022002
 0.815726 1.195901 1.116167 1.128136 0.891908 0.357056 1.021242 0.881497 1.125146 1.202930 0.852137 1.095736 0.635804 0.716829 0.603041 0.975251 1.085999 1.061885 1.054444 0.770379 0.917258 1.123953 -23.520046 1.015005 1.081823 1.065108
 0.891339 0.956313 0.956268 0.957277 0.917074 0.704613 0.945101 0.911003 0.958260 0.956080 0.908695 0.955538 0.824806 0.863804 0.810681 0.935661 0.952815 0.950190 0.949524 0.882941 0.926527 0.956417 14.129030 0.943334 0.952983 0.950973
 0.983508 0.836773 0.883670 0.877250 0.968685 0.974310 0.927076 0.970163 0.878767 0.831911 0.978330 0.894033 0.999934 0.998334 0.999527 0.943882 0.898680 0.909925 0.913145 0.992416 0.962283 0.879584 4.637798 0.929435 0.900802 0.908429
 0.963974 0.835408 0.880323 0.874345 0.954523 0.923304 0.919807 0.954628 0.876036 0.830712 0.962398 0.890140 0.967267 0.973315 0.964453 0.934093 0.894051 0.904270 0.907313 0.971226 0.950313 0.876415 5.113365 0.921688 0.896100 0.903089
 0.826025 1.002781 0.982467 0.986714 0.877462 0.454204 0.944878 0.867481 0.986964 1.004323 0.856389 0.976341 0.693896 0.764207 0.666866 0.921701 0.970667 0.961363 0.958732 0.802572 0.895287 0.984629 1.660962 0.941120 0.969817 0.963084
 0.833032 1.053248 1.018731 1.024775 0.888375 0.452850 0.968313 0.878607 1.024229 1.056161 0.863779 1.009255 0.694736 0.764639 0.667408 0.940325 1.002593 0.990022 0.986392 0.805348 0.907513 1.022152 -2.250058 0.964111 1.001116 0.992158
 0.877472 1.034582 1.010712 1.015052 0.917824 0.608287 0.974798 0.910158 1.015192 1.036826 0.900892 1.004241 0.778309 0.830048 0.758765 0.954731 0.999047 0.990071 0.987510 0.859153 0.932287 1.012992 2.623703 0.971653 0.997974 0.991664
 0.946279 0.909486 0.930694 0.928336 0.951632 0.851109 0.945297 0.949073 0.929737 0.907304 0.952495 0.935262 0.922447 0.940620 0.915618 0.948510 0.935702 0.939654 0.940876 0.946995 0.953362 0.928831 9.620294 0.945486 0.936913 0.939347
 0.983600 0.804316 0.860440 0.852784 0.964620 0.990789 0.912957 0.966075 0.854922 0.798520 0.977458 0.873108 1.007713 1.004683 1.008500 0.933373 0.878386 0.891997 0.895950 0.996295 0.957046 0.855489 6.123145 0.915767 0.881035 0.890235
 0.841996 1.148571 1.088165 1.097632 0.907322 0.441349 1.012758 0.897022 1.096280 1.154029 0.875709 1.072741 0.688089 0.760517 0.659529 0.975113 1.063703 1.044572 1.039020 0.806573 0.930106 1.093879 -5.134974 1.007294 1.060872 1.047567
 0.965508 0.915534 0.936903 0.933760 0.964944 0.866288 0.954245 0.965877 0.933752 0.912988 0.964388 0.940913 0.947978 0.957133 0.942133 0.959966 0.943661 0.948262 0.949299 0.961646 0.962645 0.935206 -7.525107 0.955314 0.944374 0.947451
 0.879481 0.971704 0.966359 0.968135 0.911488 0.646280 0.948596 0.904234 0.969262 0.971996 0.900486 0.964332 0.796918 0.844387 0.779502 0.935827 0.960539 0.956259 0.955184 0.868170 0.923248 0.966886 5.246361 0.946229 0.960525 0.957302
 0.983121 0.840221 0.885567 0.879135 0.968295 0.984930 0.927817 0.970161 0.880228 0.835352 0.977392 0.895368 1.000020 0.997569 1.000145 0.944352 0.900495 0.911426 0.914410 0.991508 0.961534 0.881683 2.292671 0.930371 0.902421 0.909836
 0.966424 0.840485 0.883802 0.877754 0.956359 0.927371 0.922570 0.957346 0.878691 0.835809 0.963088 0.892999 0.969802 0.973947 0.967051 0.936733 0.897707 0.907732 0.910508 0.971776 0.951050 0.880173 0.631298 0.924631 0.899460 0.906301
 0.829788 1.000996 0.982130 0.986275 0.880651 0.450096 0.945960 0.870413 0.986776 1.002422 0.860129 0.976554 0.698041 0.768450 0.670812 0.923459 0.970500 0.961651 0.959202 0.806927 0.898363 0.984055 1.391155 0.942194 0.969864 0.963449
 0.835001 1.049965 1.017242 1.023364 0.890397 0.453933 0.968282 0.879868 1.023337 1.052876 0.867004 1.008586 0.697792 0.768903 0.670405 0.940767 1.001182 0.989069 0.985605 0.809229 0.910009 1.020371 -0.299229 0.963888 0.999996 0.991216
 0.877238 1.033399 1.010038 1.014477 0.918105 0.612599 0.974472 0.909559 1.015165 1.035490 0.902337 1.003970 0.778865 0.832139 0.759362 0.954208 0.998028 0.989278 0.986855 0.860986 0.933438 1.012238 5.564289 0.971071 0.997419 0.991027
 0.927163 0.938243 0.948952 0.948324 0.942018 0.795614 0.951125 0.937435 0.949865 0.937285 0.939335 0.951117 0.884584 0.912940 0.874611 0.948416 0.949496 0.950349 0.950766 0.924898 0.947846 0.947971 4.697309 0.950281 0.950362 0.950710
 0.990701 0.792884 0.852600 0.844325 0.967910 1.037491 0.909574 0.969758 0.846568 0.786732 0.983340 0.866087 1.026041 1.018937 1.029051 0.932242 0.871906 0.886597 0.890900 1.007059 0.959231 0.847139 5.612928 0.912700 0.874703 0.884703
 0.823089 1.194224 1.118733 1.130076 0.898926 0.327301 1.027039 0.889265 1.126952 1.200791 0.857733 1.098914 0.638131 0.718901 0.603776 0.982073 1.089826 1.066523 1.059443 0.774260 0.923310 1.126390 -9.037889 1.021180 1.085929 1.069759
 0.967933 0.904335 0.929192 0.926033 0.966276 0.910038 0.949865 0.965272 0.927311 0.901800 0.969860 0.934722 0.959699 0.969526 0.955651 0.956810 0.936128 0.941654 0.943265 0.971238 0.965490 0.926955 -5.139327 0.950725 0.937500 0.941028
 0.888888 0.958653 0.958517 0.959573 0.916852 0.650406 0.946914 0.910685 0.960415 0.958408 0.906898 0.957704 0.811469 0.855267 0.794501 0.937078 0.954981 0.952390 0.951620 0.877577 0.926562 0.958664 0.412069 0.945193 0.955137 0.953041
 0.956515 0.884547 0.914440 0.910688 0.955411 0.868596 0.938436 0.954773 0.912010 0.881410 0.958225 0.920837 0.941920 0.954193 0.936348 0.946165 0.922955 0.929252 0.931071 0.957776 0.954328 0.911919 2.442273 0.939496 0.924321 0.928558
 0.941487 0.876665 0.907193 0.903560 0.944083 0.832637 0.930206 0.942046 0.905375 0.873514 0.946418 0.913778 0.918650 0.936973 0.911179 0.936554 0.915111 0.921260 0.923104 0.942880 0.944697 0.904473 3.693881 0.930793 0.916660 0.920681
 0.848783 0.960135 0.955392 0.957312 0.888977 0.539884 0.934949 0.880297 0.958250 0.960167 0.874389 0.953077 0.741874 0.802011 0.719093 0.919611 0.949049 0.944176 0.942830 0.832833 0.902939 0.956027 0.995841 0.932259 0.949067 0.945442
 0.862416 0.995776 0.981931 0.984942 0.902707 0.567189 0.954348 0.894845 0.985067 0.996711 0.886285 0.977592 0.757721 0.813672 0.736139 0.936744 0.973398 0.966617 0.964713 0.844060 0.916372 0.983491 -2.213137 0.951544 0.972862 0.967903
 0.902194 0.988453 0.980960 0.982911 0.929819 0.711918 0.963500 0.923811 0.983252 0.988918 0.919898 0.978531 0.832469 0.872000 0.818090 0.951963 0.975353 0.971117 0.969960 0.892019 0.939834 0.981763 6.221965 0.961563 0.975290 0.972119
 0.925766 0.949523 0.956826 0.956256 0.941756 0.755695 0.955891 0.938707 0.956728 0.948470 0.935593 0.957623 0.875063 0.903015 0.863416 0.952062 0.957168 0.957128 0.957101 0.917547 0.946462 0.956427 2.085714 0.955299 0.957515 0.957272
 0.959033 0.854762 0.892961 0.887747 0.952787 0.895404 0.925783 0.953060 0.889020 0.850581 0.958325 0.901048 0.954715 0.962994 0.950553 0.937369 0.904656 0.913204 0.915589 0.963278 0.949533 0.889699 5.185009 0.927512 0.906313 0.912048
 0.866154 1.105659 1.060858 1.067863 0.919092 0.516000 1.003102 0.911139 1.066449 1.109625 0.892545 1.048960 0.736487 0.796776 0.711910 0.973610 1.042545 1.028072 1.023536 0.835375 0.936502 1.065495 -4.842639 0.999032 1.040329 1.030090
 0.960037 0.925790 0.942895 0.940224 0.961383 0.858905 0.956001 0.962590 0.939679 0.923477 0.959159 0.945640 0.938555 0.948446 0.932296 0.960067 0.948735 0.952107 0.952654 0.954109 0.959407 0.941798 -4.470080 0.957159 0.948977 0.951405
 0.891444 0.953146 0.954798 0.955553 0.917901 0.676390 0.945231 0.911718 0.956465 0.952796 0.909086 0.954508 0.818858 0.861147 0.802989 0.936327 0.951925 0.949711 0.949219 0.881879 0.927290 0.954896 -1.000002 0.943534 0.952254 0.950448
 -1.249671 -0.962755 -1.003635 -0.998684 -1.179174 -1.833537 -1.066905 -1.183645 -1.004702 -0.961270 -1.224610 -1.018936 -1.452625 -1.368786 -1.492657 -1.101717 -1.018818 -1.035167 -1.041373 -1.309795 -1.163171 -0.998005 -6.029002 -1.069928 -1.023117 -1.033667
 1.638383 1.648849
 -1.804063 2.194559
 -1.327554 1.425520
 -1.806094 0.967345
 0.125732 0.361342
 1.574976 -1.373315
 -0.349083 1.309886
 1.476018 2.083587
 -2.732693 -0.365095
 -2.134423 1.874951
 -1.055908 -1.665855
 -1.755624 0.497712
 2.264586 1.060284
 -0.357171 -1.876358
 2.451803 1.090966
 0.377837 1.686843
 -0.296919 2.348558
 -0.146250 2.180565
 -0.306536 1.850375
 -0.687177 -1.902031
 -1.547891 -1.654462
 -1.160425 1.787419
 26.099905 -26.110626
 0.095049 1.830846
 -0.647161 1.803236
 -0.390490 1.896998
 -7.435803 -5.063827
