# Supplementary material for: AMS 3.0: prediction of post-translational modifications
Source: BMC Bioinformatics. 2010 Apr 28;11:210. doi: 10.1186/1471-2105-11-210 (PMC2874555; doi:10.1186/1471-2105-11-210)
Supplement: Additional file 2 — PTM predictor software with training data. PTM_Archive.tar.gz includes the predictor software binaries together with all trained ANNs in tar.gz compressed form. [file 1471-2105-11-210-S2.GZ › PTM_Archive/allempty/P/Pnet28.dat]

 2
 90 28 2
 46.945538 -39.444614 -21.543581 -18.744696 -23.201796 -38.602509 18.595097 8.298368 -21.942341 40.163712 10.915391 -22.291698 -21.160126 21.223457 -18.880852 20.866722 -18.319962 -39.752460 -39.145340 43.698483 -15.175452 9.362765 -37.619232 -3.999258 42.052830 -25.439365 40.702724 -11.367322
 -30.499460 12.389830 -26.020494 1.633473 15.025785 -28.621868 23.891636 13.467977 -27.702971 17.721870 -7.517129 4.723532 21.424728 29.776266 -17.496134 -3.405191 -30.848389 -42.219635 2.344446 2.896685 27.137852 46.720875 -56.480076 -13.087585 -9.553503 -21.106239 26.240074 -25.787333
 -46.885490 -10.425919 32.618828 -9.668378 29.070078 1.981007 15.208573 10.539979 7.719749 -3.211872 -8.775735 -3.712617 -11.307815 -7.558987 42.004642 31.801561 22.558855 21.834812 -15.652350 -10.132581 4.459973 51.669857 0.318730 20.965187 -10.870289 4.100873 4.962507 11.771045
 4.774945 -26.214083 32.901134 -24.266943 -12.299878 -2.122192 0.915190 9.437488 -7.276596 36.751392 0.439647 -6.157537 10.192525 -53.051060 13.076619 20.063299 -6.813356 15.453061 -30.757000 46.574337 -25.712528 45.525562 -8.746203 37.028606 30.601784 -7.836536 15.854729 -0.411361
 24.857082 26.425499 18.170839 -45.915504 -18.384111 7.306550 21.300863 -5.192946 15.936229 -6.261728 -34.709633 10.644897 -37.640820 -34.333000 38.982288 -95.118744 -9.934722 -22.083277 -8.163961 4.481753 -17.983250 21.421843 31.794832 -15.434836 -18.812668 4.735753 11.207825 -11.762755
 34.812683 27.422050 -8.011721 -29.718328 45.582012 -21.637232 11.667383 -2.533225 3.471953 1.403311 4.733190 46.950546 7.311645 37.306141 -21.610918 22.908985 -23.717796 34.757862 -0.083819 4.278379 5.684934 31.446955 -31.112610 15.495417 -3.151516 11.117004 14.741212 32.868694
 18.071302 13.471776 -35.833496 -17.962801 46.527443 11.938694 5.084327 7.346205 11.388639 13.981078 5.248692 -15.511014 -38.954590 53.542877 56.625023 -43.442280 19.824057 -45.944992 -40.911205 -51.408096 13.231731 5.817314 58.704445 2.399663 89.668304 1.633389 5.311888 -51.115253
 11.251279 66.053520 14.623304 -33.816822 3.102353 18.711287 -28.799133 -14.029305 -88.818138 20.272247 -38.752060 5.154305 9.232754 6.168241 13.358412 -27.587397 -7.450596 -21.611280 -32.150021 23.676708 -18.186653 20.768820 -25.657455 -13.951921 -12.114315 1.032838 -19.177832 -57.493561
 -35.022896 57.587002 -3.525316 35.306664 -28.742296 0.458478 20.990736 22.581373 -37.779015 21.779392 17.988678 5.256874 -0.377791 7.785499 75.298172 -9.219813 -34.343422 2.993224 12.912726 24.569880 12.647696 -44.863411 17.816568 -11.500896 -14.544194 -4.345628 -1.332324 -2.027872
 44.179451 -45.089680 -81.940125 -8.293963 6.559916 1.277311 -36.062534 -8.002120 -10.234199 20.872101 8.632614 11.694256 -26.871828 -34.258980 4.809869 34.163879 -45.584080 0.703573 16.313025 -58.957169 -3.214361 -5.574354 -48.682823 -49.996933 7.068551 -10.546770 3.435171 -45.684364
 -14.515442 -67.376083 -2.783463 -13.175149 24.462643 -18.157656 -13.161332 -4.981742 40.517033 26.901384 1.690280 4.628680 -9.693311 -19.401627 -25.248861 -54.031380 -58.542564 -11.962140 -18.446281 37.255959 15.444491 -14.733340 12.099341 26.300074 -29.677670 3.035765 13.736186 -24.402431
 -32.578289 -14.632199 27.214434 -31.478752 -27.542637 2.434361 14.348629 -11.396668 23.681248 -0.600784 -7.112671 36.779682 -6.303288 -41.119678 2.124461 -6.363331 -18.998249 -5.057990 51.855408 -18.883299 22.213203 8.776424 1.645060 1.233748 11.249197 -20.306976 -0.549071 -10.347497
 -27.681742 51.993431 -2.492401 -26.110014 -33.146999 25.916462 -32.063892 11.175664 -21.566299 -12.696225 -10.523610 -28.525747 12.133298 -55.622238 19.019833 -6.888268 45.114124 -6.313323 13.764784 -23.820145 1.740467 17.304184 -38.660126 13.932291 -34.735207 11.019854 -12.856038 5.743254
 -70.077370 29.515995 15.834441 -10.319224 -35.843666 -20.306993 -36.548279 -5.795302 27.564751 -6.351744 -5.723087 -2.222173 -11.124477 -40.273479 -34.619495 -10.688742 8.864651 22.308041 37.475368 -36.478767 -3.517436 -72.739464 23.802078 45.610996 -13.450860 30.998573 20.114542 -6.670570
 -16.238550 -0.345014 -15.568105 -13.406519 7.340277 -7.998865 -21.413372 13.591896 -37.270500 -8.096478 -9.567734 -15.111715 46.154675 49.574467 19.736671 -19.816807 19.554720 -18.813328 -7.695834 42.152184 7.510903 47.675732 82.922493 17.215853 -35.131580 32.521759 -10.122645 -20.876171
 70.310738 62.539291 13.622152 -3.554038 23.251270 -5.048620 18.138269 12.736056 5.900888 -6.521930 -14.700482 -2.481812 -50.616631 38.626957 4.670990 13.973156 -19.070034 13.923463 -30.899004 -15.419306 2.243405 5.559289 -11.336165 -33.336365 4.956947 -14.790453 -14.021345 46.640911
 44.962242 -82.399460 23.375648 1.294983 30.344988 23.542213 -5.430534 -3.816081 36.659023 32.268627 32.335365 2.280676 65.982430 22.014248 85.568810 16.860495 -96.352234 17.402622 -65.988388 0.937571 53.955708 -10.316868 80.210846 -0.947938 -68.446770 13.215204 -1.386040 21.815786
 1.732626 -40.134327 -5.816532 -24.026697 27.872086 3.237040 -17.177137 16.043804 10.454602 -0.839359 -22.740238 -21.069744 52.346889 -24.720917 -87.825546 4.498009 -17.573084 -11.591478 -12.472840 4.625407 15.132289 33.037670 5.855141 -13.071477 42.227627 -24.884546 19.098156 -5.339586
 -7.822057 50.954376 -39.039371 21.296125 -20.237865 -49.296352 -18.725437 -2.413379 -47.675362 27.140944 -15.560977 14.629704 -36.211086 -14.906216 -48.400986 -45.144787 -8.837941 73.404121 57.345943 -7.853115 14.799780 42.739590 -38.210583 -27.669472 41.418556 -33.584202 31.309746 -7.442357
 -17.001856 -28.587769 10.397022 -23.904005 -40.240635 43.298927 -2.648223 -30.254215 0.335848 -25.992002 22.272762 49.847500 -35.060383 -6.018632 9.340635 18.340342 -36.413837 -25.293072 11.523208 12.974737 -28.735346 -21.750990 -14.725737 -66.056641 11.577812 -13.143536 -23.487736 2.898982
 -34.627876 -57.891270 -39.723377 13.897058 5.881177 -53.490582 -29.474506 -5.538527 34.451405 11.490629 -46.821594 -25.703619 -45.539242 43.990559 14.034899 -0.221097 10.346303 -18.143055 -27.387707 15.011053 -19.113058 -37.578133 33.896095 57.503967 -59.923424 11.284904 -20.476215 -1.126871
 -24.013041 50.674335 -7.128570 42.004616 29.075905 -17.744677 -19.922785 -6.024257 -12.097633 -12.036892 -30.585138 -26.244598 -23.777855 -18.983595 23.539257 20.180653 54.142601 -9.494070 -8.435468 -15.673622 -9.817662 13.051956 -53.140537 -6.048357 27.545816 -20.269863 11.256855 -13.478009
 -43.039734 -4.494106 -0.164573 7.798110 33.273029 -31.895105 -2.059135 8.477612 0.672875 -7.750398 -5.121882 16.655930 14.201649 -12.937014 15.044325 50.428986 -12.048020 50.795628 -21.600208 39.423611 -41.930004 -31.892570 -34.528522 18.524408 -36.161213 6.302421 -4.318208 23.104164
 -1.391259 -19.174147 -21.779491 -22.749716 -18.618050 33.986790 4.176619 1.490847 1.051730 -1.907984 8.831145 11.486165 4.429290 -8.599332 -33.227814 20.617561 21.751333 -9.521256 -11.643854 32.947128 -29.246761 -15.439421 -42.561680 25.478762 -1.107228 -9.579559 -22.742376 -28.613842
 49.067520 2.196548 22.913836 -7.978539 13.840096 -9.951795 13.874037 -4.281786 -48.438446 -10.631968 -9.888910 -16.718447 -16.244015 32.972935 -48.782513 12.153835 37.757023 11.576121 -23.154768 13.141033 47.734985 -49.564541 80.594467 -12.439407 -33.524719 -34.565571 40.870075 -17.034910
 53.943047 -48.797371 -0.335776 10.812847 33.031120 -21.574429 -14.451397 -24.656450 -42.901485 18.686300 -7.117771 52.694633 12.848941 29.734062 -14.207734 9.429838 58.652832 27.272972 -34.263687 -52.208572 -20.945372 -1.849541 9.364267 -14.961584 7.794594 -6.182823 0.475156 15.304320
 31.335075 -14.947867 18.690506 -38.936882 51.972645 -36.483349 16.763851 -13.982947 32.605644 -34.004955 -13.343150 -58.758423 -15.755310 -25.218752 -15.423413 -20.785984 11.268666 14.375145 3.598572 3.641114 -25.353619 -18.799438 42.845333 -3.261322 -11.038099 5.357397 -15.714336 26.283981
 -10.389046 -0.234783 -5.171170 -14.844640 10.137722 -24.462399 15.791583 22.007263 -2.778063 -9.043771 -22.358154 -20.284496 53.839252 -38.626614 15.561951 -58.674374 3.800607 -0.629376 -8.799354 -8.750653 -28.242031 0.952323 -2.611156 21.479881 -6.832887 13.500624 -27.191896 -4.228997
 13.071561 0.013688 29.746120 13.729958 -79.655663 15.034700 20.170959 12.045033 -1.137760 -11.035397 -7.153316 12.983767 20.328300 -10.057150 20.941011 6.290362 -53.118332 -17.838026 49.873268 -11.074263 -2.152362 10.529082 -23.669601 3.361354 0.933178 14.437905 -15.172221 38.585461
 -29.752470 -37.434570 37.322201 15.788381 23.127901 -27.767553 6.901242 -13.385180 -31.102121 -1.518273 -23.802750 -4.506756 -4.539437 -24.891867 -39.025692 -52.991505 50.785778 -8.437177 3.747674 27.951487 -3.842315 -1.479832 15.442675 -23.527672 43.172421 1.866220 -12.527949 22.003386
 -10.616615 1.617735 -12.822287 -17.749586 -19.018536 1.326554 -33.056843 9.592297 -17.390139 10.443719 3.524290 1.024412 -14.860953 6.435812 14.887093 -3.054688 47.202847 -22.791056 -36.487633 -37.466202 3.417361 22.235966 -38.698662 2.761821 40.602802 -22.737541 -17.559105 14.564801
 -10.310739 11.210765 -8.970956 -23.669827 -16.077768 -0.956654 -1.322196 2.508058 -39.162582 10.596171 8.157946 -6.671970 21.197268 -11.154798 2.266202 15.684871 -1.970701 -11.118309 -18.551043 -23.278898 -1.751976 26.091452 10.807000 6.984638 -24.657885 13.388672 -7.831626 -11.178434
 -45.803684 -6.064532 1.788968 -5.850670 27.302494 30.401472 13.202036 -3.353632 2.788303 14.205624 12.591124 -4.873320 30.798128 7.481173 45.583923 8.258723 -33.324284 -1.188371 -16.932064 -44.883526 -20.842197 -20.989029 -48.582863 -12.493424 72.530457 10.918838 22.228891 16.786196
 -58.595146 -12.556320 9.010506 5.764469 -27.067112 -0.360494 26.781662 -16.101637 6.625666 33.315289 24.606756 7.919213 -0.137090 18.356054 24.672560 -1.012578 38.058636 -47.973652 -6.318547 15.251094 27.020706 5.649539 -5.589438 -14.287726 -0.561560 -34.551765 18.200480 13.962625
 -5.281763 40.916733 -11.646515 12.222137 -55.239754 23.058165 -4.500579 -2.066365 -11.841999 32.755253 9.512812 -40.152752 -17.525450 -47.101990 -10.109756 -58.420277 -9.125488 -14.245502 -28.837950 -20.701771 -4.104676 -39.768845 60.497437 -9.525447 -4.164935 -0.929185 10.570781 -30.153179
 53.609333 20.054909 -11.365294 -6.426809 -22.782560 14.961549 -1.661312 -3.671732 -2.720525 -14.858359 10.629742 -23.326717 9.809317 -6.285229 -23.733179 -6.199163 -53.358616 -13.334801 -8.134568 -18.513142 1.750445 7.554353 -5.716862 10.144637 16.352112 -29.871815 21.877424 -14.194073
 32.829685 -36.775299 -27.769234 3.372939 -23.679276 -15.090172 -13.583478 9.801739 -18.647366 -14.445546 19.045422 -9.478805 -7.274471 9.231468 2.151814 -34.309235 -20.342220 12.937090 -9.316102 -37.199245 21.298470 -39.669266 16.688726 -10.971223 32.024940 17.668444 -49.510403 59.387894
 -24.756905 25.926727 -36.813061 9.730914 -4.242731 12.953824 -28.459650 10.776669 -25.393696 17.544653 -14.712903 -13.828183 -14.498563 42.698616 28.536566 0.615520 -15.339377 -53.883007 0.746233 -11.826665 32.162941 53.912674 -60.140636 -5.023265 33.635818 3.998389 -15.612517 -38.234966
 17.088867 14.683629 -0.522162 -8.715884 -7.123287 -29.499283 12.430890 6.423881 -27.902655 15.242099 42.303459 20.113331 25.300051 -50.799465 -1.477628 53.944042 14.858636 -17.212568 33.895641 36.568279 -28.128668 -5.055200 -12.752752 24.895729 -26.936516 -34.874580 -25.332403 -7.006012
 49.000072 -17.123032 23.369703 1.224455 -32.994877 19.684809 7.235054 14.095570 35.836468 -10.693986 -26.991774 -1.202637 18.700457 32.386147 -7.525414 -44.371231 -3.362577 8.975739 14.006413 7.327306 -56.598759 34.535870 -39.484802 32.426712 -32.675488 -20.413067 -18.813669 -42.288090
 32.770386 0.630890 -0.306072 6.700824 -1.110242 -28.512365 -7.228625 4.560452 -4.896077 -1.176744 -4.007041 -17.814787 1.556608 37.874363 -13.343720 4.136045 -31.928539 -34.900433 24.607441 2.927216 -5.472458 9.416603 99.945724 67.000847 -35.038773 24.778894 -11.281369 -24.479813
 12.925586 -5.005387 0.453863 -3.022937 -1.947280 -17.584545 0.238030 -0.604532 -3.679118 -0.060760 0.587056 -22.205744 -1.322161 23.111080 -14.703339 -3.095367 -19.190533 -11.357403 4.197669 6.017202 3.443556 -5.908179 56.574753 54.082016 -26.856226 10.656049 -5.242175 -11.475370
 -11.379471 2.433016 7.976069 -11.816889 -14.675992 1.108729 18.028929 -8.383372 6.574679 -5.797966 6.107258 -11.750427 -2.325247 -12.461979 1.502270 -2.895051 5.636100 26.014559 -9.967728 -9.968445 19.557808 -19.887827 -30.708582 -41.868568 -9.558554 -5.758788 10.752492 23.603189
 -0.564880 -10.019107 -0.869159 1.512221 -27.506947 -7.110171 16.282761 -2.977009 8.105570 1.475679 -3.877181 -1.570694 -24.333666 -8.894403 -4.504696 -12.743199 3.947967 17.773018 -13.205926 -11.167095 15.675023 -22.533331 -13.974303 29.819267 -15.962167 -3.960954 10.980937 16.021879
 -5.200367 4.456001 5.869012 -5.894898 -6.771370 1.561915 10.119678 -4.091962 4.358115 -3.826463 4.217844 -4.843331 1.709647 -6.931767 3.416092 1.158103 3.479699 13.822869 -1.996841 -6.384030 10.742777 -7.918987 -16.869307 -33.452553 -3.677658 -1.626547 6.337038 14.067004
 42.568554 12.466792 4.597826 5.998734 6.001216 -33.274094 -11.694090 5.111888 -6.765965 -6.749563 -1.596856 -21.827522 16.304873 47.249264 -9.185225 15.414147 -42.209038 -48.802273 42.770584 0.885461 -9.590591 22.372845 126.168060 32.213326 -39.326897 35.440239 -16.236380 -30.054605
 9.562209 35.065128 19.678837 -12.104029 13.997700 -4.441256 1.315587 -4.781545 0.047822 -18.525066 13.126919 -15.556190 41.699932 10.364463 15.563218 29.715673 -16.362154 -11.818524 38.832394 -10.406354 3.481668 21.883490 30.347965 -131.891830 -8.621100 20.127066 -3.856657 5.544251
 -1.222636 -6.974319 -0.024381 -5.383054 -0.710633 -4.694398 3.295891 -1.927061 -1.638956 2.013947 2.432775 -14.383320 -3.157664 7.995852 -10.120170 -6.180008 -4.598874 4.266964 -8.489420 6.966687 5.798900 -10.945182 14.049715 35.921696 -11.183304 -0.600854 -0.261868 -1.619040
 -42.512207 16.947702 18.865595 -42.235928 35.828163 29.166542 7.231741 -16.200912 -6.834125 -11.139640 29.516441 -37.749023 47.759098 -9.886189 3.868251 11.822706 12.676723 37.919338 -18.524137 19.417847 15.647471 -10.919291 -62.888660 -132.244720 20.662861 -18.183851 1.000015 20.720705
 40.347019 12.778161 3.159110 29.120991 -55.035141 -27.064413 17.805264 5.578132 20.081953 -7.852575 -17.829592 29.077692 -29.888821 -9.166433 18.030006 6.446094 -8.849135 -12.753712 36.599796 -46.553051 9.461369 6.650596 26.477156 -23.048569 -29.843933 24.225910 14.521377 18.790106
 46.753494 -7.870335 -14.339704 10.768380 3.022810 32.864212 -5.911458 -0.069594 28.896669 5.668774 -0.204280 -8.831280 -44.050819 -10.602810 28.734276 -20.760033 9.182141 -10.547148 -43.941261 -13.618367 -0.647487 93.028542 1.135399 29.155701 -1.241787 -31.518362 -11.386779 -17.905146
 6.212931 -14.123153 -26.912031 -36.646954 5.484505 -18.750002 -16.069429 -2.760518 21.949228 16.206491 -1.913987 -12.059228 -29.324514 -36.003654 -0.368948 58.321037 -1.246196 -4.635726 -58.058636 -3.396490 42.716774 7.783311 18.064651 -31.172047 -20.507053 -10.644681 9.462632 -13.256971
 -10.358086 -12.060398 15.937059 3.336103 -6.510463 30.615538 -18.694933 -9.091699 -10.611077 -15.348178 -23.385256 -10.659842 28.448694 -27.074053 -53.186760 -28.904369 15.548072 -1.272387 -11.056324 -0.273824 19.327686 20.056940 -28.306196 40.392006 11.175447 16.026785 -7.799068 -14.766554
 -6.089601 -53.868603 -31.169056 4.669487 -17.762360 -10.734273 10.980161 -4.008684 -7.653712 -6.585367 -40.917728 23.668350 -18.778580 -11.076737 -3.835290 -8.590558 -39.143238 -10.030519 15.600750 14.856384 -11.053666 30.095579 -25.253206 -78.459930 51.514313 3.633475 21.386902 23.248028
 4.981050 -39.033394 -0.056557 28.872801 23.392418 23.350241 -21.674381 15.402078 45.092808 -27.185265 -19.595173 2.392836 -11.524187 -11.626580 -34.557766 26.524729 23.197199 29.137794 14.924966 13.514523 -21.120703 -27.370041 -7.484669 11.478778 -34.624615 11.107292 -21.165426 25.277178
 -30.603888 -26.482691 22.665730 75.744835 -17.660873 8.539133 6.150568 11.658825 -61.685070 -29.701788 -20.864334 -54.370422 -10.386511 11.528831 36.212532 -79.760605 -24.304729 -12.629202 4.173495 12.588004 5.749751 53.794727 55.255424 -12.895866 22.199106 1.159852 -20.558386 -35.824360
 -11.123590 20.827005 -8.303317 21.189634 25.508162 15.863371 -44.635433 -24.597878 -10.849156 -7.402647 30.896313 44.954174 -49.452950 79.550583 -7.935916 25.761986 37.887276 49.767902 -28.179352 -0.502717 -19.935602 13.235947 4.438558 17.904078 -58.437557 7.380020 -28.465649 -14.837859
 -12.063097 -21.107548 -19.581596 -7.263959 -0.051869 22.141363 31.471767 22.003159 -7.425607 -37.787506 -12.468374 -6.145870 8.920603 -20.867115 -89.384155 4.124084 3.022167 11.941857 -23.641474 -19.058851 -30.775875 60.132957 -58.582508 5.762255 -4.528350 2.900475 -9.070080 28.513903
 -3.409370 22.624958 -3.796721 26.310392 14.507260 2.625142 14.538613 -15.507357 44.007641 9.227833 -11.808531 24.572573 -15.499274 -64.139275 14.884503 -60.604805 -9.306766 -16.515537 40.715664 -0.219663 -0.078435 41.300690 -132.298767 -31.980103 -38.954636 28.965677 16.282087 78.920113
 5.616820 45.524158 3.501400 7.418332 19.426098 9.752155 10.837585 -33.512619 -47.056881 -35.007572 25.577665 -16.000046 40.785599 38.255936 -73.831009 20.892399 27.870619 5.878461 -40.357067 26.796371 26.199154 -22.165188 96.030266 -17.688269 17.595758 51.341179 4.414330 -44.748489
 14.167775 19.914602 3.083586 -1.568480 -8.532156 27.701059 1.074119 7.237110 -19.137539 19.764973 -14.225309 2.722419 -45.201694 6.758954 20.772491 58.985126 -16.231373 -25.062204 3.477028 -19.000057 41.975845 68.279213 -2.443320 36.184391 3.093324 -0.262751 -11.091236 -29.503084
 -32.437248 -7.182592 18.297739 23.075478 -20.700821 -12.381073 -0.379290 -16.275509 12.509176 -8.846827 14.614078 -46.578705 -38.104031 14.916403 -42.353401 -1.564147 -2.927889 1.413032 -26.851276 50.485241 9.984802 18.013708 -16.452713 39.219212 -0.720235 -0.293301 22.756855 -23.703648
 17.580465 19.008526 4.901484 1.959011 -10.627919 -27.729956 -28.541576 -10.677826 21.333107 -16.520046 -18.848898 -21.679695 9.986827 7.962090 -12.356281 96.481026 1.045373 35.556747 5.850636 -36.006302 -33.827114 -13.155518 36.612305 1.506912 -5.133212 10.958966 -4.312475 -28.581734
 -22.108913 -7.959685 -4.595822 15.938445 1.056483 -16.224440 10.168760 5.944936 -2.175670 5.450651 -21.138525 -4.008643 -33.831287 -8.279621 18.833479 -29.334509 -33.557892 -1.227724 8.724566 -64.087265 12.815671 -19.230261 8.353286 52.602222 3.144640 2.750008 11.841711 -1.211471
 -46.254101 27.295773 -3.919056 6.252691 -3.186241 -31.430941 -14.461453 -5.709539 29.846132 3.822126 10.619855 -6.467106 -32.780933 28.894093 45.274410 -21.496677 101.171112 -21.672110 -28.715343 -12.370851 9.225652 -41.087296 8.561020 46.152569 31.993124 14.436681 24.117428 12.688493
 15.659177 11.946989 -48.837318 -3.767375 -40.587357 21.544832 -14.116947 7.285164 -14.140814 20.267990 -9.274405 7.588302 -3.005585 35.243122 -2.663002 -39.282204 37.621998 18.710688 36.863499 26.232147 16.169130 -0.230277 61.492382 -2.683772 3.449941 -45.026901 -30.722534 21.720663
 8.471676 -23.650633 40.530647 -32.619835 4.428604 -21.631172 1.724400 -14.007998 3.624011 6.122330 -22.357513 6.227166 1.817799 -23.987276 40.248726 27.911398 -28.013712 -5.154009 -0.168580 -41.788990 -4.400989 3.864881 57.807987 82.250679 -67.688896 -21.756762 29.994638 10.961252
 24.559322 -0.086783 -23.855345 -49.906834 11.350549 24.818968 4.709591 8.435660 -4.460816 -0.742030 40.138664 -2.246631 0.474127 -22.425978 -26.544476 2.997109 -0.648860 25.976639 -15.455429 -13.111735 -26.788349 0.879390 -54.910789 43.581875 -11.733627 24.662678 29.308836 14.111046
 -24.680931 -10.872443 -8.357028 -43.284721 -52.659092 -47.283932 -24.538122 14.294927 -18.488287 5.426885 5.982197 -25.911285 12.114991 35.778732 32.261002 -26.508766 6.745206 9.375047 15.361865 35.414280 -10.676829 67.923569 -37.853233 -54.204353 18.182783 -18.278326 32.135635 20.344236
 15.271202 -56.772717 1.292470 18.599943 -24.747499 -21.652805 -11.522646 6.733394 -12.555597 -23.153643 1.732196 19.639544 5.228928 14.453386 65.663719 -27.620556 13.108198 -48.511711 7.779098 -14.190660 -5.992136 1.086051 -10.579944 16.923031 45.307297 -7.864256 -50.494656 -37.924034
 15.300627 21.542067 -19.341187 -23.471336 5.548091 -46.597256 -14.049873 1.925270 11.204332 -9.310131 -38.024040 -2.718351 -44.615273 -24.024794 -53.419079 -24.884317 -2.266397 -39.401268 15.104687 -6.953125 -39.436985 -25.702549 -35.919411 -41.312542 -35.582314 3.109608 -5.844115 -2.410499
 -1.059251 10.540635 -32.573658 -29.860525 7.457223 -7.943872 -2.431592 9.407650 -3.454621 -5.680427 -7.625694 30.382309 11.194967 12.320906 -22.863874 37.067390 40.320938 26.866920 25.267706 -24.002108 11.295285 -24.196283 46.361233 -8.705246 -13.984921 -30.745207 -9.027639 -15.297678
 -14.729946 12.993035 -15.705177 23.345821 -13.749795 21.655712 -22.920227 -8.792977 9.306387 1.329501 0.314425 0.463243 57.214027 -38.371861 0.865331 -23.301254 2.177328 -0.709301 -18.707518 2.259478 9.078093 -14.802023 -37.098541 -20.704800 11.842808 -15.663599 -47.468571 -46.932724
 17.747137 7.721071 -19.875971 29.240265 -6.360247 -12.418893 -17.240801 -7.015385 -7.374104 -3.442109 4.163460 -1.407933 -29.027531 -40.852280 -13.553764 25.450369 26.283615 31.563419 -15.371206 7.285310 -16.168489 -35.828278 14.959698 -1.194079 -7.581592 -20.509840 -40.105835 -3.147116
 -13.133645 9.892724 31.842102 36.252811 -0.435138 3.143179 -5.969036 13.871238 11.787845 -10.070206 11.092860 39.185913 17.139780 -17.866951 23.208540 -1.328045 20.271486 -57.791130 28.254181 -0.503596 -11.856411 -34.579269 16.563665 45.742664 -52.454395 -20.350437 -10.437875 13.614701
 -21.789951 -15.319166 44.645699 -3.551479 11.104291 -26.988693 -24.251282 -8.060053 -27.069889 7.342014 9.797111 -6.524245 -12.161922 18.065409 3.250198 -16.166021 -53.986065 13.978871 47.936047 19.765007 -26.259071 -3.857681 -14.236298 32.197525 29.688408 16.787870 -18.945005 -9.030536
 -52.930538 55.621025 4.124791 28.303320 10.004349 -37.475124 -9.776320 -20.968102 24.658718 2.139824 -14.602822 51.116150 20.486866 -15.638255 -14.487725 -18.617327 -16.095943 -68.545677 18.300703 1.511764 -12.161111 23.485268 40.256721 13.245714 -45.848244 -15.491210 -27.971262 -1.354700
 -17.102495 -12.312540 -23.990551 9.560411 -52.069344 -15.346314 9.377829 8.192071 24.331774 23.198811 14.806904 -30.299269 -1.578420 2.860856 3.159869 8.714584 12.847127 19.210026 -15.007215 26.775537 -24.485245 3.022113 -7.207192 -39.225651 22.363480 6.720545 42.259048 -16.800364
 -29.888176 29.995329 -34.547783 37.488026 14.463481 33.010849 12.307793 -21.498251 -7.388440 -14.966696 -11.878673 34.756741 48.261204 -44.538624 17.652391 48.941734 -28.891516 7.399970 8.628279 18.158018 -56.158539 11.875148 -23.920422 24.173456 -7.000211 4.749623 -31.923891 -46.695721
 33.952385 -14.684926 -4.156419 5.898122 -38.448250 11.922375 -12.786986 -13.498894 18.511080 -1.453905 33.838402 14.212586 -53.521942 -70.829102 -33.037735 -60.037708 -10.857818 -41.839146 44.804386 7.687821 -13.751646 -22.823811 25.403946 -66.818573 106.127335 -49.387596 -7.952930 56.148888
 -10.327419 -0.822167 -3.666007 20.326368 8.181497 -6.082950 6.536875 -4.399407 -35.242020 17.411671 -31.709499 8.033230 -5.854699 25.718403 -33.217724 20.703810 -18.178495 6.324582 -19.448923 13.346581 -17.187201 7.372457 -2.117422 68.252197 21.794510 10.577363 -17.252745 23.426680
 26.496119 2.135055 22.596870 10.153073 47.038162 11.552467 9.036505 2.858913 26.211332 -25.557777 -2.270960 -10.472964 32.810886 19.436050 -75.253296 27.989679 -1.082880 10.007219 5.888813 57.684200 -12.218587 35.192093 5.379068 -67.272049 -2.124553 0.308001 2.395516 14.080088
 29.538700 -31.811808 -9.142668 -12.428331 15.934194 17.089941 27.419783 13.293637 -0.058010 27.780794 8.131153 -44.230736 -13.520611 -21.856962 -33.618172 -4.292600 17.063089 -16.213066 6.001940 -20.438330 9.912524 -2.175900 -19.292398 45.226696 11.877023 3.857736 -3.892345 7.547683
 -69.580826 -14.748685 20.326477 -2.355926 -7.512462 12.714522 12.357528 2.292124 -0.461994 -15.730631 -6.596862 -28.501741 9.711882 -13.194522 13.464176 -13.256212 -24.527092 19.234852 -33.954422 -64.341881 -4.905371 -4.987937 39.285549 -45.953522 -7.710453 -34.746399 3.444186 -0.469619
 -2.692339 -19.564182 -37.599209 -21.352833 -5.762210 -19.325504 21.649092 19.745977 -17.665297 -22.071297 -32.295597 32.966228 -37.636101 2.719290 -31.247896 19.319536 9.029357 -37.466919 7.575050 42.794041 6.142282 3.587311 3.646622 -30.710651 -53.590439 -30.889397 -21.391510 -0.967698
 -40.950226 -38.641033 11.679356 -2.980192 52.709587 8.121557 -29.761692 6.932074 -9.965885 14.221397 0.489774 2.674283 -23.240143 -22.639208 60.239269 -48.094158 -4.050060 14.120872 -28.602779 -22.910963 -20.966227 29.251196 42.514820 -12.400695 59.633396 12.717534 -21.237879 -45.975773
 25.236288 16.779264 -22.036077 -7.247209 -26.584152 7.460177 15.409928 -12.136191 -33.231373 -19.635218 17.564234 11.808960 -44.422043 23.209869 -9.260867 -19.468922 -76.027344 -14.164753 4.401314 20.515120 -38.159344 -22.237640 -2.591639 1.186318 27.698912 29.095501 28.452440 -3.900031
 26.164145 -21.017714 -13.027058 49.581818 6.651479 -30.604128 13.406034 1.011882 -25.269960 10.484428 35.989685 29.033993 57.312134 52.530827 3.461902 -45.468380 16.160460 -19.207527 3.890501 25.363230 40.476055 17.618673 -51.554821 12.424938 6.231921 7.747359 -41.031040 -37.507572
 -21.187098 6.119029 -30.526197 0.823454 -5.692766 5.318243 -27.168074 -19.434402 -26.835453 18.437658 4.926497 10.504859 11.047173 -0.564875 5.746878 0.036416 -25.660864 2.205818 15.449805 -23.785217 -18.100899 22.979687 -30.874372 -33.820133 23.338871 -15.234892 30.999430 -18.125469
 -10.456739 -2.662085 -35.243614 -24.698656 -3.601815 73.699783 -0.474175 12.622405 1.963668 -23.437407 34.517784 -21.612799 17.524740 -3.067475 57.552971 -15.694390 7.688476 29.238125 51.919651 5.933177 -40.385719 11.157055 27.993168 3.615176 -42.813572 3.889029 -9.083631 18.487127
 0.428541 3.790634 8.013330 -11.317408 -26.193386 -15.309485 18.083263 -10.459618 5.683543 -11.855288 1.584365 -20.287123 -6.104826 -5.411206 -2.801678 -2.179410 -9.654615 13.253543 1.246367 -19.438766 19.706314 -20.507471 2.359721 -38.680248 -30.694103 3.592939 7.516792 18.681225
 73.795784 -73.796272
 -62.469559 62.469898
 -74.905807 74.906181
 48.247849 -48.248158
 -110.134430 110.135056
 -70.611946 70.612312
 -48.275425 48.275654
 31.692553 -31.692869
 -95.739265 95.739784
 31.184418 -31.184608
 -43.354057 43.354492
 -54.910347 54.910603
 -83.484596 83.485252
 92.478416 -92.479027
 -51.866997 51.867344
 -80.214355 80.214775
 -63.541561 63.541996
 -63.625420 63.625889
 -53.013969 53.014194
 118.405830 -118.406464
 -74.518013 74.518456
 -95.618179 95.618927
 72.836884 -72.837410
 96.104858 -96.105606
 -59.187084 59.187382
 61.171764 -61.172146
 -84.007301 84.007462
 -60.139889 60.140293
 92.041046 -92.041611
 46.945534 -39.444363 -21.543625 -18.744774 -23.200590 -38.602482 18.595121 8.298370 -21.942337 40.163712 10.915408 -22.291693 -21.160160 21.222668 -18.880781 20.867516 -18.319765 -39.752460 -39.145351 43.698505 -15.175436 9.362837 -37.619194 -3.999279 42.052849 -25.439701 40.702724 -11.367286
 -30.499456 12.390180 -26.020563 1.633376 15.027459 -28.621830 23.891661 13.467987 -27.702967 17.721874 -7.517107 4.723540 21.424671 29.775167 -17.496035 -3.404089 -30.848127 -42.219635 2.344428 2.896729 27.137873 46.720955 -56.480003 -13.087611 -9.553475 -21.106707 26.240070 -25.787294
 -46.885483 -10.425585 32.618656 -9.668555 29.071672 1.981115 15.208583 10.540037 7.719749 -3.211862 -8.775673 -3.712603 -11.307957 -7.560033 42.004734 31.802610 22.559076 21.834812 -15.652385 -10.132489 4.460008 51.669899 0.318933 20.965143 -10.870263 4.100429 4.962493 11.771062
 4.774946 -26.213861 32.900978 -24.267094 -12.298819 -2.122091 0.915192 9.437546 -7.276596 36.751400 0.439704 -6.157526 10.192393 -53.051754 13.076681 20.063997 -6.813218 15.453061 -30.757029 46.574421 -25.712498 45.525585 -8.746012 37.028572 30.601801 -7.836832 15.854715 -0.411354
 24.857086 26.425707 18.170736 -45.915604 -18.383118 7.306622 21.300867 -5.192911 15.936229 -6.261722 -34.709591 10.644903 -37.640903 -34.333652 38.982346 -95.118088 -9.934583 -22.083279 -8.163980 4.481802 -17.983231 21.421869 31.794958 -15.434860 -18.812651 4.735476 11.207816 -11.762746
 34.812679 27.422152 -8.011874 -29.718418 45.582493 -21.637190 11.667394 -2.533178 3.471954 1.403318 4.733213 46.950554 7.311522 37.305828 -21.610891 22.909300 -23.717720 34.757858 -0.083829 4.278531 5.684952 31.447001 -31.112429 15.495392 -3.151508 11.116871 14.741200 32.868717
 18.071304 13.472102 -35.833488 -17.962902 46.528999 11.938699 5.084352 7.346190 11.388641 13.981078 5.248691 -15.511005 -38.954582 53.541855 56.625114 -43.441250 19.824301 -45.944992 -40.911224 -51.408104 13.231752 5.817389 58.704414 2.399632 89.668327 1.632953 5.311889 -51.115215
 11.251281 66.053596 14.623247 -33.816914 3.102710 18.711432 -28.799131 -14.029280 -88.818153 20.272251 -38.751968 5.154309 9.232696 6.168007 13.358433 -27.587162 -7.450552 -21.611282 -32.150032 23.676609 -18.186628 20.768831 -25.657370 -13.951935 -12.114309 1.032738 -19.177839 -57.493557
 -35.022888 57.587074 -3.525377 35.306622 -28.741955 0.458484 20.990749 22.581385 -37.779007 21.779396 17.988682 5.256877 -0.377838 7.785275 75.298187 -9.219589 -34.343369 2.993225 12.912710 24.569950 12.647701 -44.863369 17.816633 -11.500908 -14.544188 -4.345723 -1.332328 -2.027851
 44.179459 -45.089432 -81.940247 -8.294157 6.561094 1.277357 -36.062527 -8.002080 -10.234199 20.872108 8.632635 11.694273 -26.871925 -34.259750 4.809938 34.164654 -45.583920 0.703574 16.312992 -58.957066 -3.214323 -5.574318 -48.682701 -49.996986 7.068570 -10.547099 3.435161 -45.684353
 -14.515440 -67.376076 -2.783645 -13.175345 24.462646 -18.157589 -13.161331 -4.981677 40.517029 26.901392 1.690320 4.628696 -9.693458 -19.401630 -25.248859 -54.031372 -58.542576 -11.962139 -18.446299 37.256111 15.444533 -14.733322 12.099545 26.300016 -29.677671 3.035765 13.736172 -24.402428
 -32.578281 -14.632197 27.214260 -31.478973 -27.542633 2.434456 14.348630 -11.396605 23.681246 -0.600776 -7.112614 36.779697 -6.303430 -41.119686 2.124461 -6.363330 -18.998266 -5.057989 51.855385 -18.883188 22.213253 8.776443 1.645254 1.233689 11.249196 -20.306980 -0.549085 -10.347491
 -27.681738 51.993958 -2.492493 -26.110151 -33.144466 25.916553 -32.063869 11.175689 -21.566296 -12.696217 -10.523562 -28.525738 12.133219 -55.623901 19.019981 -6.886600 45.114487 -6.313322 13.764740 -23.820133 1.740492 17.304256 -38.660019 13.932258 -34.735165 11.019147 -12.856045 5.743286
 -70.077354 29.516525 15.834372 -10.319299 -35.841133 -20.306932 -36.548260 -5.795286 27.564754 -6.351736 -5.723059 -2.222168 -11.124537 -40.275143 -34.619350 -10.687074 8.865011 22.308041 37.475327 -36.478748 -3.517426 -72.739395 23.802162 45.610977 -13.450819 30.997868 20.114538 -6.670542
 -16.238548 -0.344485 -15.568130 -13.406597 7.342810 -7.998808 -21.413355 13.591898 -37.270493 -8.096472 -9.567706 -15.111711 46.154652 49.572803 19.736820 -19.815140 19.555082 -18.813328 -7.695870 42.152149 7.510916 47.675785 82.922516 17.215834 -35.131538 32.521049 -10.122647 -20.876144
 70.310753 62.539654 13.622014 -3.554155 23.253012 -5.048593 18.138281 12.736097 5.900887 -6.521924 -14.700468 -2.481802 -50.616737 38.625816 4.671091 13.974302 -19.069769 13.923464 -30.899017 -15.419160 2.243428 5.559340 -11.336011 -33.336399 4.956975 -14.790939 -14.021355 46.640934
 44.962250 -82.399315 23.375454 1.294774 30.345705 23.542301 -5.430533 -3.816011 36.659019 32.268639 32.335415 2.280693 65.982277 22.013777 85.568855 16.860968 -96.352150 17.402622 -65.988426 0.937719 53.955746 -10.316845 80.211067 -0.947994 -68.446754 13.215004 -1.386057 21.815792
 1.732627 -40.133896 -5.816553 -24.026731 27.874144 3.237061 -17.177128 16.043808 10.454604 -0.839358 -22.740227 -21.069740 52.346874 -24.722267 -87.825432 4.499364 -17.572769 -11.591478 -12.472846 4.625411 15.132296 33.037697 5.855164 -13.071486 42.227661 -24.885120 19.098156 -5.339572
 -7.822056 50.954517 -39.039509 21.296011 -20.237185 -49.296333 -18.725435 -2.413330 -47.675365 27.140955 -15.560979 14.629714 -36.211193 -14.906663 -48.400944 -45.144337 -8.837884 73.404114 57.345894 -7.852955 14.799795 42.739609 -38.210423 -27.669506 41.418568 -33.584393 31.309734 -7.442354
 -17.001852 -28.587238 10.396955 -23.904116 -40.238102 43.298992 -2.648212 -30.254194 0.335848 -25.991997 22.272799 49.847507 -35.060436 -6.020294 9.340783 18.342009 -36.413464 -25.293072 11.523183 12.974747 -28.735325 -21.750950 -14.725660 -66.056671 11.577853 -13.144242 -23.487740 2.898999
 -34.627872 -57.890812 -39.723408 13.897010 5.883372 -53.490498 -29.474495 -5.538519 34.451412 11.490633 -46.821548 -25.703617 -45.539268 43.989117 14.035027 -0.219652 10.346622 -18.143057 -27.387730 15.010994 -19.113049 -37.578098 33.896141 57.503960 -59.923389 11.284292 -20.476219 -1.126855
 -24.013037 50.674866 -7.128617 42.004555 29.078438 -17.744577 -19.922770 -6.024243 -12.097631 -12.036886 -30.585085 -26.244595 -23.777901 -18.985258 23.539406 20.182320 54.142967 -9.494069 -8.435500 -15.673674 -9.817653 13.052003 -53.140469 -6.048366 27.545858 -20.270569 11.256851 -13.477988
 -43.039726 -4.493808 -0.164727 7.797919 33.274452 -31.895018 -2.059111 8.477653 0.672875 -7.750390 -5.121831 16.655943 14.201522 -12.937947 15.044408 50.429924 -12.047807 50.795628 -21.600239 39.423702 -41.929962 -31.892483 -34.528355 18.524357 -36.161190 6.302023 -4.318221 23.104204
 -1.391259 -19.174057 -21.779633 -22.749903 -18.617619 33.986877 4.176636 1.490889 1.051730 -1.907977 8.831201 11.486179 4.429173 -8.599614 -33.227787 20.617846 21.751398 -9.521255 -11.643875 32.947205 -29.246721 -15.439358 -42.561527 25.478712 -1.107221 -9.579679 -22.742386 -28.613815
 49.067528 2.196621 22.913733 -7.978677 13.840444 -9.951754 13.874046 -4.281754 -48.438450 -10.631963 -9.888887 -16.718437 -16.244097 32.972706 -48.782490 12.154064 37.757065 11.576122 -23.154787 13.141115 47.735016 -49.564507 80.594574 -12.439445 -33.524712 -34.565670 40.870064 -17.034897
 53.943054 -48.796844 -0.335826 10.812729 33.033653 -21.574348 -14.451398 -24.656425 -42.901489 18.686304 -7.117723 52.694641 12.848897 29.732399 -14.207586 9.431506 58.653206 27.272970 -34.263695 -52.208599 -20.945343 -1.849541 9.364325 -14.961613 7.794635 -6.183530 0.475151 15.304318
 31.335072 -14.947402 18.690502 -38.936901 51.974865 -36.483322 16.763868 -13.982953 32.605652 -34.004948 -13.343143 -58.758427 -15.755314 -25.220211 -15.423284 -20.784521 11.268988 14.375146 3.598542 3.641089 -25.353621 -18.799393 42.845337 -3.261325 -11.038063 5.356776 -15.714335 26.284002
 -10.389044 -0.234634 -5.171382 -14.844869 10.138434 -24.462339 15.791581 22.007339 -2.778062 -9.043763 -22.358114 -20.284477 53.839085 -38.627079 15.561992 -58.673904 3.800713 -0.629376 -8.799360 -8.750451 -28.241982 0.952337 -2.610923 21.479816 -6.832875 13.500424 -27.191914 -4.228992
 13.071563 0.013967 29.746115 13.729939 -79.654327 15.034719 20.170969 12.045031 -1.137760 -11.035396 -7.153306 12.983768 20.328297 -10.058027 20.941088 6.291242 -53.118126 -17.838028 49.873260 -11.074276 -2.152359 10.529110 -23.669596 3.361350 0.933200 14.437533 -15.172220 38.585468
 -29.752466 -37.434441 37.322140 15.788247 23.128508 -27.767487 6.901266 -13.385171 -31.102123 -1.518269 -23.802711 -4.506746 -4.539490 -24.892265 -39.025658 -52.991100 50.785873 -8.437175 3.747651 27.951488 -3.842287 -1.479754 15.442731 -23.527708 43.172428 1.866050 -12.527954 22.003424
 -10.616613 1.617836 -12.822323 -17.749718 -19.018051 1.326637 -33.056831 9.592306 -17.390135 10.443722 3.524340 1.024422 -14.860989 6.435495 14.887121 -3.054369 47.202915 -22.791056 -36.487652 -37.466255 3.417390 22.236008 -38.698627 2.761788 40.602810 -22.737675 -17.559109 14.564822
 -10.310737 11.210912 -8.971024 -23.670000 -16.077068 -0.956559 -1.322178 2.508076 -39.162575 10.596174 8.158004 -6.671957 21.197208 -11.155257 2.266243 15.685332 -1.970597 -11.118307 -18.551064 -23.278925 -1.751937 26.091513 10.807067 6.984593 -24.657873 13.388475 -7.831632 -11.178407
 -45.803677 -6.064133 1.788825 -5.850836 27.304401 30.401562 13.202050 -3.353590 2.788304 14.205633 12.591170 -4.873307 30.798010 7.479921 45.584038 8.259979 -33.324020 -1.188370 -16.932108 -44.883450 -20.842167 -20.988972 -48.582703 -12.493467 72.530487 10.918305 22.228882 16.786222
 -58.595139 -12.555952 9.010389 5.764349 -27.065348 -0.360402 26.781672 -16.101599 6.625666 33.315296 24.606804 7.919222 -0.137189 18.354897 24.672663 -1.011417 38.058872 -47.973656 -6.318590 15.251138 27.020727 5.649577 -5.589298 -14.287755 -0.561531 -34.552261 18.200470 13.962641
 -5.281762 40.916992 -11.646591 12.222038 -55.238510 23.058207 -4.500570 -2.066343 -11.841999 32.755260 9.512830 -40.152744 -17.525513 -47.102806 -10.109684 -58.419460 -9.125326 -14.245501 -28.837986 -20.701721 -4.104660 -39.768810 60.497517 -9.525473 -4.164915 -0.929531 10.570775 -30.153162
 53.609341 20.055054 -11.365327 -6.426874 -22.781862 14.961628 -1.661308 -3.671720 -2.720525 -14.858356 10.629789 -23.326714 9.809283 -6.285686 -23.733137 -6.198705 -53.358517 -13.334802 -8.134582 -18.513191 1.750460 7.554370 -5.716815 10.144624 16.352123 -29.872009 21.877420 -14.194064
 32.829678 -36.775284 -27.769310 3.372796 -23.679205 -15.090148 -13.583461 9.801756 -18.647362 -14.445540 19.045429 -9.478792 -7.274530 9.231421 2.151819 -34.309189 -20.342228 12.937091 -9.316136 -37.199177 21.298496 -39.669212 16.688791 -10.971265 32.024948 17.668423 -49.510406 59.387920
 -24.756901 25.927258 -36.813107 9.730864 -4.240198 12.953885 -28.459646 10.776686 -25.393700 17.544657 -14.712865 -13.828181 -14.498604 42.696953 28.536715 0.617188 -15.338995 -53.883011 0.746227 -11.826676 32.162956 53.912689 -60.140575 -5.023275 33.635860 3.997682 -15.612521 -38.234962
 17.088871 14.683651 -0.522229 -8.715919 -7.123183 -29.499264 12.430892 6.423904 -27.902658 15.242108 42.303455 20.113335 25.299999 -50.799534 -1.477622 53.944111 14.858603 -17.212570 33.895592 36.568348 -28.128670 -5.055188 -12.752670 24.895720 -26.936512 -34.874611 -25.332409 -7.006008
 49.000080 -17.122864 23.369566 1.224333 -32.994076 19.684875 7.235065 14.095613 35.836464 -10.693978 -26.991737 -1.202628 18.700346 32.385620 -7.525368 -44.370705 -3.362468 8.975740 14.006388 7.327404 -56.598736 34.535912 -39.484642 32.426678 -32.675472 -20.413290 -18.813681 -42.288071
 32.770390 0.631201 -0.306108 6.700752 -1.108753 -28.512281 -7.228620 4.560466 -4.896076 -1.176741 -4.006991 -17.814783 1.556573 37.873383 -13.343634 4.137025 -31.928322 -34.900436 24.607426 2.927162 -5.472441 9.416623 99.945770 67.000832 -35.038750 24.778479 -11.281372 -24.479805
 12.925588 -5.005071 0.453794 -3.023043 -1.945765 -17.584459 0.238038 -0.604510 -3.679117 -0.060755 0.587107 -22.205738 -1.322222 23.110086 -14.703250 -3.094369 -19.190311 -11.357403 4.197650 6.017189 3.443579 -5.908146 56.574837 54.081993 -26.856199 10.655626 -5.242181 -11.475356
 -11.379469 2.433335 7.975926 -11.817070 -14.674470 1.108815 18.028946 -8.383329 6.574679 -5.797958 6.107307 -11.750414 -2.325365 -12.462978 1.502359 -2.894048 5.636319 26.014559 -9.967760 -9.968363 19.557844 -19.887762 -30.708424 -41.868618 -9.558529 -5.759213 10.752481 23.603216
 -0.564880 -10.018949 -0.869283 1.512078 -27.506189 -7.110128 16.282774 -2.976973 8.105570 1.475686 -3.877159 -1.570682 -24.333765 -8.894899 -4.504652 -12.742701 3.948071 17.773018 -13.205953 -11.166986 15.675051 -22.533279 -13.974170 29.819227 -15.962154 -3.961165 10.980927 16.021904
 -5.200366 4.456178 5.868937 -5.894995 -6.770526 1.561963 10.119687 -4.091939 4.358115 -3.826459 4.217870 -4.843324 1.709585 -6.932322 3.416141 1.158659 3.479820 13.822869 -1.996858 -6.383990 10.742797 -7.918953 -16.869223 -33.452576 -3.677644 -1.626783 6.337032 14.067019
 42.568558 12.467218 4.597797 5.998655 6.003258 -33.273979 -11.694084 5.111900 -6.765964 -6.749560 -1.596786 -21.827518 16.304840 47.247925 -9.185105 15.415492 -42.208740 -48.802277 42.770565 0.885360 -9.590572 22.372864 126.168106 32.213310 -39.326862 35.439667 -16.236383 -30.054600
 9.562211 35.065594 19.678774 -12.104146 13.999929 -4.441129 1.315596 -4.781523 0.047822 -18.525061 13.126995 -15.556183 41.699875 10.363000 15.563348 29.717142 -16.361828 -11.818524 38.832371 -10.406425 3.481695 21.883524 30.348045 -131.891861 -8.621064 20.126444 -3.856663 5.544265
 -1.222636 -6.974154 -0.024430 -5.383123 -0.709841 -4.694353 3.295897 -1.927046 -1.638956 2.013950 2.432802 -14.383315 -3.157706 7.995332 -10.120124 -6.179487 -4.598757 4.266965 -8.489430 6.966697 5.798914 -10.945159 14.049770 35.921677 -11.183290 -0.601075 -0.261872 -1.619030
 -42.512199 16.948088 18.865538 -42.236031 35.830002 29.166647 7.231749 -16.200893 -6.834125 -11.139637 29.516506 -37.749016 47.759048 -9.887400 3.868358 11.823919 12.677004 37.919334 -18.524147 19.417795 15.647496 -10.919262 -62.888592 -132.244751 20.662889 -18.184366 1.000010 20.720716
 40.347027 12.778309 3.158970 29.120834 -55.034439 -27.064371 17.805281 5.578173 20.081957 -7.852566 -17.829575 29.077703 -29.888931 -9.166895 18.030048 6.446557 -8.849051 -12.753711 36.599754 -46.552917 9.461397 6.650655 26.477304 -23.048615 -29.843922 24.225714 14.521367 18.790133
 46.753502 -7.870170 -14.339710 10.768152 3.023601 32.864338 -5.911452 -0.069589 28.896667 5.668774 -0.204202 -8.831263 -44.050831 -10.603329 28.734322 -20.759510 9.182252 -10.547147 -43.941277 -13.618506 -0.647432 93.028557 1.135384 29.155642 -1.241774 -31.518583 -11.386781 -17.905138
 6.212931 -14.122951 -26.912045 -36.647175 5.485472 -18.749878 -16.069418 -2.760513 21.949226 16.206491 -1.913912 -12.059211 -29.324533 -36.004288 -0.368891 58.321674 -1.246058 -4.635725 -58.058655 -3.396615 42.716827 7.783344 18.064644 -31.172104 -20.507036 -10.644951 9.462630 -13.256956
 -10.358084 -12.060053 15.936905 3.335977 -6.508812 30.615606 -18.694916 -9.091652 -10.611075 -15.348168 -23.385220 -10.659832 28.448568 -27.075136 -53.186661 -28.903282 15.548310 -1.272387 -11.056356 -0.273707 19.327709 20.057005 -28.306015 40.391972 11.175473 16.026323 -7.799081 -14.766526
 -6.089600 -53.868309 -31.169207 4.669393 -17.760956 -10.734221 10.980174 -4.008637 -7.653711 -6.585359 -40.917702 23.668356 -18.778702 -11.077659 -3.835208 -8.589634 -39.143036 -10.030517 15.600722 14.856519 -11.053650 30.095631 -25.253027 -78.459953 51.514336 3.633083 21.386890 23.248049
 4.981049 -39.033203 -0.056679 28.872759 23.393312 23.350264 -21.674374 15.402117 45.092815 -27.185259 -19.595161 2.392839 -11.524284 -11.627168 -34.557713 26.525318 23.197329 29.137793 14.924949 13.514654 -21.120697 -27.370007 -7.484518 11.478767 -34.624599 11.107043 -21.165436 25.277191
 -30.603884 -26.482504 22.665648 75.744667 -17.659981 8.539226 6.150571 11.658854 -61.685074 -29.701784 -20.864277 -54.370411 -10.386581 11.528245 36.212585 -79.760017 -24.304605 -12.629201 4.173478 12.587999 5.749789 53.794746 55.255508 -12.895910 22.199121 1.159603 -20.558395 -35.824352
 -11.123588 20.827246 -8.303308 21.189386 25.509302 15.863506 -44.635422 -24.597881 -10.849157 -7.402647 30.896395 44.954193 -49.452953 79.549835 -7.935850 25.762737 37.887436 49.767899 -28.179373 -0.502890 -19.935543 13.235979 4.438519 17.904013 -58.437538 7.379702 -28.465647 -14.837843
 -12.063095 -21.107431 -19.581804 -7.263988 -0.051315 22.141378 31.471767 22.003231 -7.425606 -37.787495 -12.468367 -6.145868 8.920440 -20.867477 -89.384117 4.124448 3.022247 11.941856 -23.641485 -19.058603 -30.775873 60.132980 -58.582241 5.762248 -4.528341 2.900320 -9.070096 28.513906
 -3.409370 22.625053 -3.796720 26.310221 14.507714 2.625235 14.538623 -15.507359 44.007648 9.227832 -11.808472 24.572584 -15.499281 -64.139572 14.884529 -60.604507 -9.306696 -16.515539 40.715656 -0.219775 -0.078393 41.300720 -132.298798 -31.980148 -38.954628 28.965551 16.282089 78.920128
 5.616821 45.524593 3.501292 7.418239 19.428169 9.752205 10.837603 -33.512592 -47.056873 -35.007565 25.577686 -16.000038 40.785515 38.254574 -73.830894 20.893763 27.870911 5.878462 -40.357109 26.796452 26.199169 -22.165129 96.030388 -17.688293 17.595793 51.340599 4.414321 -44.748463
 14.167777 19.914854 3.083427 -1.568601 -8.530951 27.701193 1.074120 7.237170 -19.137541 19.764982 -14.225227 2.722426 -45.201828 6.758163 20.772562 58.985920 -16.231203 -25.062206 3.477010 -19.000011 41.975872 68.279228 -2.443113 36.184368 3.093344 -0.263088 -11.091249 -29.503078
 -32.437241 -7.182242 18.297560 23.075348 -20.699146 -12.380959 -0.379285 -16.275446 12.509176 -8.846817 14.614146 -46.578697 -38.104176 14.915304 -42.353302 -1.563044 -2.927647 1.413032 -26.851297 50.485340 9.984830 18.013741 -16.452488 39.219181 -0.720208 -0.293768 22.756840 -23.703636
 17.580469 19.008858 4.901425 1.958812 -10.626325 -27.729954 -28.541552 -10.677819 21.333111 -16.520042 -18.848907 -21.679678 9.986784 7.961044 -12.356188 96.482079 1.045594 35.556747 5.850592 -36.006229 -33.827076 -13.155442 36.612328 1.506851 -5.133186 10.958521 -4.312479 -28.581699
 -22.108910 -7.959464 -4.595847 15.938249 1.057543 -16.224438 10.168784 5.944932 -2.175670 5.450655 -21.138535 -4.008625 -33.831303 -8.280317 18.833540 -29.333811 -33.557751 -1.227724 8.724523 -64.087242 12.815707 -19.230190 8.353269 52.602161 3.144658 2.749712 11.841710 -1.211439
 -46.254093 27.295980 -3.919054 6.252523 -3.185248 -31.430931 -14.461437 -5.709548 29.846136 3.822128 10.619851 -6.467091 -32.780926 28.893440 45.274467 -21.496023 101.171242 -21.672110 -28.715380 -12.370862 9.225684 -41.087250 8.560979 46.152515 31.993141 14.436404 24.117430 12.688514
 15.659179 11.947090 -48.837456 -3.767452 -40.586876 21.544876 -14.116929 7.285201 -14.140812 20.267998 -9.274380 7.588307 -3.005696 35.242809 -2.662974 -39.281887 37.622082 18.710688 36.863483 26.232271 16.169146 -0.230212 61.492542 -2.683791 3.449949 -45.027035 -30.722544 21.720695
 8.471678 -23.650307 40.530502 -32.620026 4.430164 -21.631075 1.724395 -14.007939 3.624012 6.122340 -22.357460 6.227180 1.817675 -23.988298 40.248817 27.912424 -28.013514 -5.154009 -0.168614 -41.788910 -4.400950 3.864881 57.808163 82.250633 -67.688873 -21.757198 29.994623 10.961246
 24.559326 -0.086708 -23.855364 -49.906864 11.350905 24.818972 4.709601 8.435661 -4.460815 -0.742029 40.138660 -2.246629 0.474111 -22.426210 -26.544455 2.997344 -0.648801 25.976637 -15.455435 -13.111711 -26.788343 0.879420 -54.910774 43.581867 -11.733622 24.662577 29.308834 14.111062
 -24.680927 -10.872372 -8.357152 -43.284950 -52.658752 -47.283905 -24.538118 14.294969 -18.488289 5.426894 5.982203 -25.911266 12.114894 35.778511 32.261021 -26.508541 6.745214 9.375047 15.361817 35.414410 -10.676785 67.923592 -37.853123 -54.204422 18.182789 -18.278421 32.135624 20.344244
 15.271204 -56.772469 1.292414 18.599829 -24.746321 -21.652803 -11.522629 6.733404 -12.555598 -23.153639 1.732191 19.639553 5.228885 14.452614 65.663788 -27.619781 13.108368 -48.511715 7.779072 -14.190588 -5.992115 1.086104 -10.579900 16.922997 45.307316 -7.864585 -50.494659 -37.924007
 15.300629 21.542175 -19.341227 -23.471418 5.548613 -46.597248 -14.049871 1.925286 11.204331 -9.310128 -38.024048 -2.718343 -44.615299 -24.025135 -53.419048 -24.883972 -2.266331 -39.401272 15.104671 -6.953071 -39.436970 -25.702539 -35.919373 -41.312565 -35.582306 3.109463 -5.844118 -2.410496
 -1.059251 10.540742 -32.573711 -29.860620 7.457736 -7.943871 -2.431590 9.407672 -3.454621 -5.680423 -7.625699 30.382317 11.194921 12.320568 -22.863846 37.067726 40.321003 26.866919 25.267687 -24.002031 11.295302 -24.196270 46.361290 -8.705276 -13.984912 -30.745350 -9.027644 -15.297675
 -14.729944 12.993458 -15.705324 23.345581 -13.747775 21.655857 -22.920208 -8.792932 9.306387 1.329509 0.314511 0.463262 57.213902 -38.373184 0.865449 -23.299923 2.177624 -0.709301 -18.707550 2.259496 9.078145 -14.801956 -37.098381 -20.704861 11.842840 -15.664164 -47.468582 -46.932697
 17.747141 7.721447 -19.876106 29.240026 -6.358446 -12.418750 -17.240784 -7.015344 -7.374103 -3.442102 4.163547 -1.407915 -29.027649 -40.853462 -13.553659 25.451555 26.283880 31.563419 -15.371234 7.285312 -16.168436 -35.828209 14.959845 -1.194139 -7.581563 -20.510342 -40.105846 -3.147087
 -13.133643 9.893046 31.842012 36.252605 -0.433598 3.143322 -5.969021 13.871265 11.787847 -10.070202 11.092950 39.185925 17.139700 -17.867962 23.208628 -1.327032 20.271719 -57.791134 28.254164 -0.503653 -11.856363 -34.579216 16.563761 45.742611 -52.454369 -20.350868 -10.437881 13.614724
 -21.789955 -15.318872 44.645653 -3.551572 11.105697 -26.988594 -24.251270 -8.060038 -27.069885 7.342017 9.797170 -6.524240 -12.161967 18.064486 3.250280 -16.165096 -53.985859 13.978872 47.936031 19.764950 -26.259050 -3.857642 -14.236236 32.197506 29.688431 16.787477 -18.945009 -9.030516
 -52.930531 55.621155 4.124790 28.303152 10.004985 -37.475082 -9.776320 -20.968098 24.658716 2.139826 -14.602801 51.116161 20.486864 -15.638672 -14.487688 -18.616909 -16.095871 -68.545692 18.300682 1.511717 -12.161075 23.485271 40.256699 13.245667 -45.848232 -15.491387 -27.971264 -1.354701
 -17.102493 -12.312374 -23.990757 9.560349 -52.068550 -15.346199 9.377851 8.192130 24.331778 23.198820 14.806978 -30.299265 -1.578592 2.860336 3.159915 8.715105 12.847265 19.210028 -15.007225 26.775663 -24.485231 3.022199 -7.206925 -39.225658 22.363493 6.720324 42.259033 -16.800322
 -29.888172 29.995430 -34.547787 37.487793 14.463962 33.010887 12.307795 -21.498245 -7.388440 -14.966697 -11.878649 34.756760 48.261200 -44.538940 17.652418 48.942051 -28.891451 7.399970 8.628270 18.157976 -56.158485 11.875154 -23.920458 24.173389 -7.000203 4.749489 -31.923893 -46.695713
 33.952393 -14.684699 -4.156469 5.897965 -38.447159 11.922519 -12.786972 -13.498878 18.511078 -1.453899 33.838486 14.212597 -53.521992 -70.829819 -33.037670 -60.036991 -10.857679 -41.839149 44.804344 7.687716 -13.751614 -22.823765 25.404005 -66.818611 106.127350 -49.387897 -7.952936 56.148907
 -10.327417 -0.822058 -3.666132 20.326323 8.182018 -6.082935 6.536883 -4.399369 -35.242023 17.411674 -31.709490 8.033234 -5.854798 25.718061 -33.217693 20.704155 -18.178410 6.324583 -19.448929 13.346725 -17.187191 7.372492 -2.117272 68.252182 21.794519 10.577218 -17.252756 23.426695
 26.496122 2.135163 22.596725 10.153007 47.038673 11.552487 9.036517 2.858956 26.211330 -25.557774 -2.270947 -10.472960 32.810776 19.435715 -75.253265 27.990017 -1.082794 10.007220 5.888807 57.684364 -12.218575 35.192139 5.379239 -67.272072 -2.124545 0.307857 2.395505 14.080109
 29.538704 -31.811384 -9.142789 -12.428530 15.936213 17.090048 27.419807 13.293669 -0.058010 27.780802 8.131215 -44.230724 -13.520713 -21.858288 -33.618057 -4.291270 17.063389 -16.213064 6.001904 -20.438299 9.912564 -2.175813 -19.292269 45.226646 11.877055 3.857172 -3.892355 7.547722
 -69.580811 -14.748308 20.326351 -2.356111 -7.510662 12.714625 12.357545 2.292162 -0.461993 -15.730623 -6.596804 -28.501728 9.711776 -13.195704 13.464281 -13.255027 -24.526834 19.234852 -33.954456 -64.341843 -4.905333 -4.987874 39.285690 -45.953564 -7.710423 -34.746902 3.444175 -0.469592
 -2.692339 -19.563860 -37.599262 -21.352966 -5.760671 -19.325424 21.649103 19.745995 -17.665293 -22.071293 -32.295551 32.966236 -37.636147 2.718280 -31.247808 19.320549 9.029572 -37.466923 7.575023 42.794014 6.142310 3.587347 3.646679 -30.710686 -53.590416 -30.889828 -21.391514 -0.967684
 -40.950222 -38.640739 11.679244 -2.980271 52.710991 8.121618 -29.761694 6.932118 -9.965883 14.221404 0.489808 2.674288 -23.240234 -22.640131 60.239353 -48.093235 -4.049870 14.120872 -28.602800 -22.910892 -20.966211 29.251200 42.514961 -12.400713 59.633419 12.717142 -21.237890 -45.975780
 25.236292 16.779398 -22.036112 -7.247218 -26.583515 7.460184 15.409943 -12.136189 -33.231380 -19.635220 17.564238 11.808960 -44.422066 23.209452 -9.260829 -19.468504 -76.027237 -14.164752 4.401311 20.515158 -38.159340 -22.237595 -2.591599 1.186316 27.698923 29.095322 28.452438 -3.900011
 26.164148 -21.017548 -13.027132 49.581554 6.652271 -30.603992 13.406036 1.011915 -25.269957 10.484436 35.989761 29.034012 57.312065 52.530308 3.461948 -45.467857 16.160536 -19.207527 3.890455 25.363165 40.476112 17.618687 -51.554752 12.424871 6.231934 7.747139 -41.031048 -37.507568
 -21.187094 6.119129 -30.526222 0.823442 -5.692286 5.318251 -27.168064 -19.434399 -26.835457 18.437658 4.926502 10.504860 11.047152 -0.565190 5.746906 0.036732 -25.660784 2.205817 15.449802 -23.785192 -18.100897 22.979713 -30.874344 -33.820137 23.338879 -15.235026 30.999428 -18.125462
 -10.456738 -2.661857 -35.243706 -24.698748 -3.600726 73.699860 -0.474151 12.622426 1.963669 -23.437401 34.517826 -21.612793 17.524664 -3.068190 57.553036 -15.693672 7.688642 29.238127 51.919624 5.933206 -40.385700 11.157133 27.993277 3.615155 -42.813553 3.888725 -9.083637 18.487165
 0.428541 3.791163 8.013130 -11.317672 -26.190853 -15.309341 18.083288 -10.459556 5.683544 -11.855275 1.584446 -20.287104 -6.104994 -5.412868 -2.801530 -2.177742 -9.654252 13.253545 1.246318 -19.438679 19.706367 -20.507381 2.359947 -38.680317 -30.694061 3.592232 7.516776 18.681265
 73.795792 -73.796280
 -62.469589 62.469929
 -74.905823 74.906197
 48.247807 -48.248116
 -110.134537 110.135162
 -70.611961 70.612328
 -48.275276 48.275505
 31.692686 -31.693003
 -95.739265 95.739784
 31.184490 -31.184681
 -43.354073 43.354507
 -54.910408 54.910664
 -83.484459 83.485115
 92.478348 -92.478958
 -51.867508 51.867855
 -80.214439 80.214859
 -63.541584 63.542019
 -63.625259 63.625729
 -53.013962 53.014187
 118.405952 -118.406586
 -74.518028 74.518471
 -95.618546 95.619293
 72.836365 -72.836891
 96.104858 -96.105606
 -59.187103 59.187401
 61.171722 -61.172104
 -84.007301 84.007462
 -60.139896 60.140301
 92.040665 -92.041229
