# Supplementary material for: AMS 3.0: prediction of post-translational modifications
Source: BMC Bioinformatics. 2010 Apr 28;11:210. doi: 10.1186/1471-2105-11-210 (PMC2874555; doi:10.1186/1471-2105-11-210)
Supplement: Additional file 2 — PTM predictor software with training data. PTM_Archive.tar.gz includes the predictor software binaries together with all trained ANNs in tar.gz compressed form. [file 1471-2105-11-210-S2.GZ › PTM_Archive/allempty/P/Pnet30.dat]

 2
 90 30 2
 0.944378 0.961266 0.946453 0.935510 0.948783 0.921822 0.951833 0.942203 1.850520 0.928660 0.950589 0.892551 0.952367 0.949024 0.950835 0.934365 0.900979 0.935593 0.951046 0.952048 0.945308 0.950827 0.939476 0.939527 0.922242 0.943054 0.944307 0.914907 0.902351 1.719487
 0.941074 0.941010 0.941654 0.936973 0.941557 0.928047 0.939991 0.940493 1.314633 0.932730 0.941216 0.904523 0.933659 0.920985 0.940816 0.936333 0.911667 0.937058 0.941100 0.939771 0.914123 0.940915 0.939092 0.939145 0.928328 0.940671 0.940994 0.922792 0.912774 1.224305
 0.951132 0.799216 0.942392 1.001387 0.913974 1.047440 0.874600 0.974327 -2.094038 1.022775 0.898827 1.098536 0.806533 0.723060 0.888821 1.003049 1.084466 0.997326 0.895770 0.872199 0.686525 0.890862 0.979110 0.979672 1.046501 0.963293 0.952454 1.060200 1.083432 -2.762016
 0.961897 0.815002 0.953563 1.012318 0.925351 1.059603 0.887280 0.985235 -1.899840 1.034214 0.910819 1.114769 0.821748 0.743076 0.900903 1.013982 1.099467 1.008219 0.907979 0.885088 0.708343 0.902880 0.989911 0.990392 1.058597 0.974090 0.963187 1.073185 1.098224 -2.411683
 0.966736 0.868165 0.960871 1.002553 0.940843 1.035803 0.913705 0.983383 -0.128280 1.017735 0.930444 1.074155 0.867011 0.810800 0.923418 1.003608 1.063475 0.999441 0.928480 0.912136 0.785968 0.924811 0.986535 0.986892 1.035126 0.975463 0.967739 1.045248 1.062633 0.112442
 0.958509 0.897583 0.956591 0.978034 0.943903 0.993830 0.928903 0.969428 0.109077 0.984397 0.938970 1.005606 0.899243 0.863306 0.934039 0.977767 1.001984 0.975563 0.938438 0.928406 0.845009 0.935187 0.968901 0.969296 0.993607 0.963889 0.959039 0.996392 1.002262 -0.924329
 0.936150 0.961390 0.938422 0.922574 0.943304 0.903586 0.948232 0.931494 2.624438 0.913617 0.945536 0.866109 0.952522 0.951655 0.946857 0.921409 0.877204 0.923288 0.945907 0.948424 0.950110 0.946569 0.928920 0.928880 0.904137 0.933628 0.935925 0.895071 0.878848 3.146775
 0.980398 0.861329 0.973837 1.026331 0.948255 1.070588 0.916200 1.002284 -1.280820 1.046211 0.936418 1.124933 0.860430 0.796558 0.927391 1.027544 1.109174 1.022081 0.934494 0.914669 0.767079 0.929278 1.005375 1.005933 1.069611 0.991685 0.981674 1.083421 1.108098 -1.764055
 0.956273 0.954415 0.956600 0.959045 0.953066 0.958446 0.949358 0.959190 0.196770 0.958130 0.952282 0.949515 0.939047 0.924924 0.950613 0.958424 0.951923 0.958200 0.952371 0.949323 0.916294 0.951013 0.957628 0.957788 0.958530 0.957576 0.956387 0.956238 0.952691 -0.745363
 0.956750 0.847286 0.950296 0.992153 0.930262 1.024145 0.901695 0.972878 -0.774128 1.007282 0.919153 1.058780 0.852764 0.791926 0.912132 0.993369 1.049503 0.989410 0.916897 0.899952 0.765662 0.913544 0.976558 0.976963 1.023526 0.965295 0.957653 1.033061 1.048826 -0.850464
 0.940838 0.974182 0.943002 0.923130 0.950398 0.900177 0.957348 0.933460 2.631390 0.912951 0.953074 0.858625 0.966064 0.969223 0.955389 0.922205 0.871350 0.924622 0.953466 0.957473 0.970305 0.954876 0.931655 0.931474 0.900790 0.937087 0.940428 0.891096 0.872760 2.688692
 0.940022 0.945126 0.940987 0.933303 0.942105 0.921135 0.941979 0.938221 1.318349 0.927716 0.942446 0.893013 0.937729 0.926739 0.942321 0.932569 0.901674 0.933623 0.942403 0.941976 0.920378 0.942376 0.936695 0.936704 0.921558 0.939043 0.939962 0.915058 0.902868 0.461497
 0.950692 0.794301 0.942614 1.004304 0.911928 1.053707 0.871791 0.976580 -1.751155 1.026444 0.897062 1.108224 0.801131 0.716316 0.886068 1.005562 1.092676 0.999424 0.894352 0.869660 0.678226 0.888334 0.980121 0.980801 1.052713 0.964014 0.952204 1.066757 1.091801 -2.078379
 0.963566 0.803501 0.955070 1.020879 0.922917 1.075476 0.881763 0.990952 -2.250907 1.045304 0.907650 1.140350 0.810182 0.726467 0.896239 1.022297 1.121531 1.015654 0.904949 0.879701 0.688598 0.898652 0.994809 0.995590 1.074407 0.977612 0.965174 1.090768 1.120297 -2.624865
 0.966194 0.869142 0.960556 1.002287 0.940246 1.036411 0.913522 0.983346 0.211286 1.017661 0.930142 1.075520 0.867494 0.812892 0.923071 1.003235 1.064199 0.999121 0.928364 0.912082 0.789133 0.924458 0.985938 0.986408 1.035732 0.975001 0.967111 1.045784 1.063457 1.627307
 0.960650 0.891716 0.958009 0.986099 0.941920 1.007964 0.923268 0.974450 -2.360982 0.995189 0.935833 1.028123 0.886540 0.843493 0.929601 0.986025 1.021966 0.983192 0.935129 0.922662 0.820525 0.931012 0.974219 0.974759 1.007616 0.967468 0.961356 1.012411 1.022134 -4.473266
 0.928384 0.996401 0.931997 0.895445 0.947770 0.856544 0.963122 0.913343 5.250480 0.878492 0.953152 0.791940 0.987511 1.005749 0.958656 0.894309 0.811742 0.898552 0.953734 0.963413 1.015755 0.957326 0.911266 0.910860 0.857494 0.920822 0.927586 0.842399 0.813733 7.971683
 0.979290 0.858767 0.971547 1.024232 0.947340 1.067858 0.914277 0.999452 0.161525 1.044631 0.934410 1.122237 0.859528 0.802017 0.926179 1.025859 1.107035 1.020900 0.931919 0.912414 0.767703 0.927786 1.004209 1.004635 1.066874 0.989871 0.980425 1.081217 1.105595 1.047917
 0.952656 0.955366 0.954021 0.950604 0.952768 0.944721 0.952377 0.953785 0.333937 0.947108 0.953426 0.927550 0.946843 0.937950 0.952376 0.949694 0.932266 0.949998 0.953924 0.952582 0.931417 0.952683 0.951323 0.951499 0.944902 0.952926 0.952701 0.940494 0.933321 -0.500583
 0.958072 0.843810 0.951778 0.996629 0.929971 1.032266 0.900465 0.976182 -0.820248 1.012891 0.918718 1.071768 0.849325 0.787430 0.911033 0.997732 1.060666 0.993325 0.916524 0.898720 0.760154 0.912603 0.979426 0.979878 1.031499 0.967473 0.959112 1.041814 1.059980 -0.394839
 0.942142 0.961803 0.944046 0.928447 0.949218 0.909844 0.954115 0.937001 1.580742 0.919926 0.951284 0.874302 0.958862 0.958700 0.952765 0.927529 0.885019 0.929366 0.951699 0.954220 0.957172 0.952429 0.934946 0.934890 0.910387 0.939410 0.941855 0.901907 0.886346 2.245080
 0.940099 0.935455 0.941112 0.935847 0.940738 0.926308 0.939483 0.939829 0.684864 0.931160 0.940762 0.901507 0.932810 0.919883 0.940225 0.934996 0.908901 0.935756 0.940941 0.939472 0.911967 0.940315 0.937935 0.938010 0.926625 0.939801 0.940086 0.920679 0.910142 0.763332
 0.948041 0.806703 0.940231 0.994231 0.913866 1.035986 0.877343 0.969643 -0.817873 1.013606 0.899851 1.080613 0.814035 0.736011 0.890580 0.995662 1.068359 0.990359 0.897108 0.875201 0.702112 0.892447 0.973775 0.974282 1.035169 0.959408 0.949270 1.047266 1.067524 -0.607781
 0.959644 0.819489 0.951367 1.006776 0.925129 1.050990 0.888689 0.981062 -1.066218 1.027373 0.910968 1.102057 0.826913 0.751817 0.901909 1.008514 1.087970 1.003138 0.908119 0.886467 0.719595 0.903677 0.985871 0.986380 1.050088 0.970940 0.960825 1.063716 1.086853 -1.134292
 0.965256 0.873990 0.959358 0.997732 0.941382 1.028020 0.916025 0.979916 0.744778 1.011884 0.931428 1.062535 0.873303 0.821005 0.925320 0.998899 1.053039 0.995225 0.929407 0.914452 0.799266 0.926444 0.983376 0.983695 1.027418 0.972965 0.966101 1.036704 1.052261 1.833547
 0.951872 0.928326 0.950671 0.957495 0.945985 0.959167 0.938188 0.955197 1.106753 0.958376 0.943133 0.952236 0.922603 0.900165 0.941259 0.957438 0.954677 0.956982 0.942520 0.937598 0.889591 0.941566 0.955285 0.955416 0.959185 0.953639 0.952116 0.957999 0.955203 1.496636
 0.937409 0.955492 0.939101 0.923633 0.944208 0.904743 0.948528 0.932080 2.195847 0.915106 0.945946 0.868063 0.952650 0.950750 0.947488 0.922785 0.879193 0.924680 0.946190 0.948616 0.949372 0.947135 0.930268 0.930125 0.905313 0.934539 0.937064 0.896663 0.880586 3.515150
 0.978045 0.874566 0.970531 1.018616 0.948821 1.057894 0.918288 0.995804 0.133400 1.037159 0.936744 1.106710 0.868303 0.808450 0.929424 1.020363 1.093323 1.015744 0.934263 0.916484 0.783776 0.930815 1.000726 1.001039 1.057061 0.987473 0.979042 1.070066 1.091968 0.345869
 0.955277 0.948010 0.955298 0.956485 0.952859 0.960843 0.949478 0.964136 0.428069 0.955246 0.951960 0.943577 0.940552 0.927189 0.950811 0.956078 0.946772 0.956066 0.951917 0.949298 0.919481 0.950982 0.955940 0.956159 0.961199 0.956042 0.955334 0.951919 0.947487 0.361465
 0.957120 0.855666 0.951136 0.992428 0.930915 1.024490 0.903161 0.973707 -0.500211 1.007191 0.920349 1.058867 0.854904 0.795740 0.913224 0.993514 1.049333 0.989520 0.918288 0.901589 0.769645 0.914644 0.976736 0.977114 1.023934 0.965753 0.958046 1.033010 1.048709 -0.628262
 0.939378 0.959266 0.942258 0.926727 0.946007 0.908837 0.951316 0.935902 -0.145871 0.917871 0.948873 0.872827 0.954415 0.953779 0.949515 0.925358 0.883153 0.927042 0.949691 0.951798 0.949951 0.949450 0.932379 0.932457 0.909337 0.937248 0.939135 0.900339 0.884778 -0.891058
 0.936155 0.938426 0.937637 0.928783 0.938739 0.915864 0.939337 0.934642 -0.337679 0.922537 0.939471 0.885995 0.935261 0.925049 0.939301 0.927826 0.894833 0.928944 0.939797 0.939392 0.917965 0.939418 0.932284 0.932367 0.916273 0.935200 0.936026 0.909032 0.896257 -1.144449
 0.951069 0.799494 0.942447 1.001028 0.914114 1.046741 0.874807 0.974206 -1.567289 1.022238 0.899025 1.096973 0.806981 0.723623 0.889114 1.002600 1.083147 0.997031 0.895981 0.872462 0.687140 0.891035 0.978919 0.979409 1.045796 0.963202 0.952351 1.059350 1.082160 -1.747268
 0.963879 0.810739 0.954878 1.016461 0.925791 1.066179 0.886097 0.987874 -1.254300 1.039458 0.910425 1.125057 0.818706 0.737697 0.900399 1.018208 1.108566 1.012279 0.907436 0.883769 0.702620 0.902387 0.993040 0.993516 1.065214 0.976431 0.965203 1.080662 1.107256 -1.213954
 0.968656 0.867309 0.961845 1.004843 0.942227 1.046100 0.914056 0.998902 0.763673 1.021054 0.931018 1.079640 0.867446 0.810596 0.924376 1.006271 1.068585 1.002194 0.936035 0.912242 0.786911 0.925598 0.988926 0.989256 1.045291 0.977152 0.969509 1.049422 1.067559 1.941024
 0.951175 0.922851 0.951038 0.960567 0.943260 0.965597 0.934937 0.957886 1.012591 0.961824 0.941043 0.961473 0.915427 0.890922 0.937727 0.959868 0.962283 0.958848 0.941008 0.934735 0.876807 0.938489 0.956000 0.956327 0.965563 0.954297 0.951515 0.964330 0.963175 0.964225
 0.929233 0.970026 0.932716 0.906653 0.942090 0.878383 0.952475 0.920565 2.042568 0.893526 0.946333 0.827738 0.965443 0.973764 0.949151 0.905264 0.842630 0.908209 0.947275 0.952852 0.975888 0.948602 0.917168 0.917113 0.879128 0.924569 0.928654 0.866746 0.844630 3.379543
 0.988604 0.829160 0.979086 1.049532 0.946192 1.109273 0.903569 1.016564 -2.195334 1.076819 0.930026 1.185822 0.831515 0.748859 0.918533 1.051586 1.163910 1.044356 0.927071 0.901346 0.711942 0.920859 1.021992 1.022669 1.108038 1.003181 0.990274 1.127552 1.161982 -3.854590
 0.950960 0.960868 0.952384 0.945911 0.952978 0.937179 0.954018 0.950238 0.185316 0.941389 0.953910 0.916797 0.951846 0.946483 0.953700 0.945119 0.922658 0.945850 0.954315 0.954179 0.941549 0.953817 0.948223 0.948292 0.937392 0.950429 0.950954 0.932305 0.923649 0.434339
 0.951889 0.868152 0.946454 0.976393 0.932367 0.997261 0.910077 0.962597 1.377308 0.986770 0.923329 1.016563 0.872577 0.822998 0.918620 0.977481 1.012010 0.974882 0.921225 0.908432 0.803048 0.919417 0.966083 0.966201 0.996863 0.957611 0.952436 1.002763 1.011579 2.816699
 0.944509 0.996261 0.946233 0.919569 0.959011 0.890831 0.969751 0.932138 6.061697 0.907566 0.962176 0.844400 0.989440 1.003413 0.967006 0.919158 0.859064 0.922381 0.962197 0.969655 1.013891 0.965752 0.931808 0.931411 0.891474 0.938448 0.943844 0.881015 0.860286 10.833023
 0.943835 0.947845 0.943161 0.936758 0.945988 0.925372 0.944696 0.940130 4.079844 0.932398 0.944867 0.900685 0.942827 0.932984 0.946068 0.936694 0.908831 0.937854 0.944178 0.944105 0.931337 0.945570 0.940762 0.940572 0.925694 0.942160 0.943675 0.920558 0.909669 7.059731
 0.946952 0.817332 0.940325 0.988978 0.915552 1.026041 0.882219 0.967290 -2.380045 1.005777 0.903135 1.063291 0.822557 0.749096 0.894203 0.989938 1.053020 0.985183 0.900808 0.880430 0.715227 0.895997 0.970220 0.970735 1.025318 0.957479 0.948121 1.035212 1.052543 -4.031001
 0.950024 0.857402 0.944138 0.977263 0.928488 1.000428 0.903981 0.962012 1.585744 0.988650 0.918560 1.021519 0.862721 0.808747 0.913331 0.978417 1.016568 0.975489 0.916363 0.902192 0.786987 0.914213 0.965694 0.965894 0.999989 0.956473 0.950714 1.006475 1.016229 1.454314
 0.965843 0.899918 0.962239 0.989775 0.948108 1.011183 0.929567 0.977533 -1.316051 0.999382 0.941316 1.033368 0.896089 0.855771 0.936171 0.990324 1.027071 0.987581 0.940039 0.928598 0.836353 0.937193 0.979055 0.979387 1.010753 0.971888 0.966547 1.016620 1.026860 -2.391798
 0.940268 1.004020 0.943125 0.910808 0.957784 0.877131 0.971879 0.926353 5.296997 0.896254 0.962547 0.823011 0.995716 1.014852 0.967870 0.909939 0.839666 0.913797 0.962940 0.972102 1.026225 0.966551 0.924954 0.924458 0.877888 0.933225 0.939446 0.865321 0.841273 10.675732
 0.958184 0.905229 0.956896 0.978207 0.943450 0.994466 0.929043 0.969919 -4.638972 0.984424 0.939207 1.007627 0.898261 0.862541 0.933744 0.977801 1.003140 0.975475 0.938966 0.928741 0.841159 0.935065 0.968680 0.969170 0.994202 0.963914 0.958885 0.997069 1.003558 -5.143706
 0.962366 0.953085 0.961146 0.963923 0.959719 0.963006 0.955111 0.962865 2.279933 0.963978 0.957624 0.956199 0.947585 0.934612 0.957250 0.964075 0.958790 0.964084 0.956991 0.954621 0.930194 0.957188 0.963679 0.963660 0.963041 0.962757 0.962367 0.962009 0.959051 3.324568
 0.976390 0.889484 0.973955 1.013180 0.951352 1.047691 0.928724 0.996782 -8.225823 1.026900 0.944697 1.087806 0.882202 0.833119 0.935609 1.012934 1.074836 1.008449 0.944462 0.928444 0.802102 0.937878 0.995384 0.996221 1.047032 0.986344 0.977526 1.056009 1.074630 -12.291247
 0.945444 0.835507 0.938389 0.978081 0.919884 1.006369 0.890730 0.959714 1.579140 0.992024 0.908080 1.033195 0.842124 0.778624 0.901836 0.979581 1.026755 0.976089 0.905313 0.888606 0.753403 0.902908 0.964286 0.964467 1.005803 0.953166 0.946247 1.013968 1.026167 2.202643
 0.944593 0.951854 0.944707 0.937082 0.947211 0.925197 0.947078 0.941280 1.114522 0.932195 0.946944 0.899972 0.945148 0.936402 0.947687 0.936781 0.908067 0.937997 0.946671 0.946792 0.932416 0.947423 0.941143 0.940943 0.925505 0.942965 0.944392 0.920046 0.908979 1.852906
 0.940343 0.936038 0.939333 0.935466 0.940528 0.925806 0.937201 0.937689 0.742164 0.932085 0.938698 0.903009 0.930818 0.915469 0.939133 0.935513 0.910856 0.936414 0.937915 0.936566 0.909357 0.938919 0.938628 0.938398 0.926106 0.939229 0.940147 0.921636 0.911539 1.342944
 0.952030 0.784444 0.941092 1.005703 0.911753 1.055253 0.867689 0.975169 -1.488538 1.029876 0.893974 1.112065 0.795000 0.703869 0.884113 1.008240 1.097374 1.002228 0.890022 0.864790 0.666339 0.885886 0.982605 0.982936 1.054154 0.964492 0.953369 1.070298 1.095765 -2.573817
 0.968194 0.777559 0.956446 1.034064 0.920552 1.097348 0.871045 0.997610 -3.248701 1.063808 0.901281 1.175208 0.787991 0.688963 0.888950 1.036685 1.153739 1.029081 0.897368 0.868145 0.646066 0.891356 1.004900 1.005531 1.095928 0.983664 0.969820 1.116732 1.151666 -6.060214
 0.976301 0.817561 0.966473 1.032073 0.936424 1.086146 0.895080 1.001042 -2.353067 1.057385 0.920242 1.154142 0.826281 0.745075 0.909994 1.034219 1.135229 1.027870 0.917014 0.892703 0.709814 0.911976 1.007293 1.007788 1.084943 0.989402 0.977658 1.103014 1.133459 -4.845065
 0.946233 0.951696 0.946003 0.939114 0.948525 0.927826 0.947763 0.942880 2.964251 0.934714 0.947803 0.903309 0.945660 0.936433 0.948690 0.939061 0.911375 0.940152 0.947365 0.947309 0.933563 0.948331 0.943161 0.942962 0.928096 0.944687 0.946089 0.923006 0.912167 5.004919
 0.948384 0.897280 0.944918 0.960233 0.937542 0.968251 0.923736 0.960484 0.166503 0.964853 0.931767 0.970680 0.900110 0.866593 0.929200 0.961001 0.971184 0.959857 0.930283 0.922543 0.852535 0.929604 0.955716 0.955707 0.974256 0.951192 0.948647 0.969916 0.971110 -0.578662
 0.975049 0.886439 0.970354 1.011195 0.949263 1.044274 0.923348 0.993116 -2.259630 1.025827 0.940084 1.081551 0.876007 0.821306 0.932230 1.011745 1.070618 1.007549 0.938729 0.922287 0.793364 0.933966 0.994669 0.995195 1.043584 0.984282 0.976115 1.053006 1.070099 -3.661031
 0.987167 0.797867 0.976925 1.058531 0.937706 1.129383 0.889316 1.020620 -7.089859 1.090487 0.919895 1.221626 0.805310 0.711253 0.905915 1.060753 1.194770 1.052146 0.917010 0.887141 0.666088 0.908894 1.025971 1.026854 1.127801 1.004441 0.988985 1.151005 1.192488 -14.331629
 0.943414 0.907196 0.938731 0.948721 0.936145 0.950052 0.923512 0.943253 5.025843 0.951594 0.929581 0.943576 0.906597 0.876418 0.929401 0.950058 0.947583 0.949851 0.927325 0.921821 0.869344 0.928986 0.947986 0.947594 0.949998 0.944004 0.943425 0.950567 0.947484 8.829894
 0.932602 1.012759 0.937698 0.899660 0.952575 0.860657 0.969905 0.919001 2.042434 0.881864 0.959469 0.796138 0.994383 1.015186 0.964188 0.897943 0.815263 0.902129 0.960801 0.970710 1.022751 0.963275 0.914933 0.914661 0.861605 0.925492 0.931902 0.845884 0.817420 3.341423
 0.927616 0.996015 0.932057 0.898140 0.944737 0.862111 0.959170 0.915738 1.937314 0.881691 0.950642 0.800069 0.978117 0.992309 0.954509 0.896526 0.818626 0.900308 0.951752 0.959777 0.996635 0.953708 0.911877 0.911713 0.863035 0.921382 0.926904 0.848027 0.820811 3.092685
 0.938919 0.837057 0.932445 0.966549 0.916043 0.988675 0.889086 0.950861 0.059268 0.977916 0.905099 1.006346 0.843046 0.781115 0.899449 0.967915 1.002882 0.965026 0.902528 0.887121 0.755333 0.900411 0.955172 0.955343 0.988346 0.945454 0.939554 0.994387 1.002388 0.479000
 0.954967 0.835400 0.947387 0.992150 0.926472 1.025551 0.894993 0.971221 -1.142203 1.008543 0.913898 1.061815 0.841988 0.774848 0.906753 0.993833 1.052576 0.989689 0.911169 0.892969 0.746162 0.908013 0.976229 0.976427 1.024818 0.963696 0.955841 1.035256 1.051578 -1.667610
 0.962885 0.875896 0.956522 0.988702 0.942515 1.011885 0.919186 0.973212 0.311787 1.000718 0.932716 1.037518 0.881622 0.832729 0.928184 0.990297 1.031428 0.987557 0.930380 0.917448 0.813121 0.928875 0.978033 0.978069 1.011428 0.968635 0.963421 1.019224 1.030646 0.619893
 0.944771 0.959316 0.944123 0.932316 0.950055 0.915518 0.951159 0.937727 3.076715 0.926226 0.949428 0.884823 0.954096 0.948345 0.951807 0.932530 0.895352 0.934368 0.948703 0.950484 0.948603 0.951050 0.939182 0.938798 0.915923 0.941545 0.944348 0.909750 0.895998 5.737353
 0.923009 1.012427 0.929742 0.883579 0.947316 0.837058 0.969164 0.907237 2.400540 0.861901 0.956319 0.760271 0.999464 1.027081 0.961782 0.881305 0.782735 0.886230 0.958169 0.970322 1.036242 0.960749 0.901594 0.901374 0.838272 0.914659 0.922162 0.819206 0.785481 4.072334
 0.986055 0.823834 0.974820 1.042323 0.945365 1.097557 0.902312 1.009630 -2.067172 1.069086 0.927880 1.169310 0.833027 0.749854 0.918129 1.045233 1.150095 1.038762 0.924134 0.899555 0.714920 0.919879 1.017877 1.018172 1.096269 0.998772 0.987402 1.115859 1.147740 -3.659955
 0.948277 0.979731 0.950891 0.933787 0.956324 0.914935 0.963095 0.943011 -0.832420 0.925002 0.959374 0.880859 0.969945 0.973643 0.960827 0.932767 0.890898 0.934648 0.960232 0.963497 0.972460 0.960575 0.940470 0.940425 0.915426 0.945456 0.947988 0.907142 0.892282 -1.957802
 0.944075 0.894708 0.941154 0.957554 0.932154 0.966303 0.917551 0.950634 1.361920 0.961993 0.926469 0.967627 0.891101 0.854509 0.923233 0.957881 0.968050 0.956595 0.925215 0.916527 0.838565 0.923805 0.952023 0.952144 0.966197 0.947600 0.944447 0.967415 0.968278 2.732258
 0.934470 1.005326 0.940679 0.904740 0.952930 0.868859 0.970304 0.923897 0.708616 0.887337 0.960787 0.807764 0.991933 1.012241 0.964081 0.902465 0.825101 0.906131 0.962630 0.971449 1.017009 0.963580 0.918014 0.917999 0.869788 0.928611 0.933899 0.854249 0.827556 2.247427
 0.929575 0.991086 0.934987 0.902056 0.946114 0.867839 0.960863 0.919736 0.549286 0.885634 0.952721 0.808031 0.978489 0.992969 0.955707 0.900010 0.825262 0.903458 0.954274 0.961812 0.995653 0.955200 0.914460 0.914393 0.868763 0.924155 0.929055 0.853746 0.827670 1.952604
 0.938668 0.838132 0.931414 0.964470 0.916698 0.984910 0.889692 0.948684 0.121069 0.975841 0.905158 1.001411 0.845436 0.783868 0.900418 0.966276 0.998707 0.963652 0.902199 0.887398 0.759608 0.901064 0.954352 0.954347 0.984506 0.944471 0.939287 0.990784 0.998153 -0.003554
 0.954290 0.833720 0.945708 0.990123 0.926216 1.022420 0.894101 0.968739 -0.347403 1.006751 0.912722 1.057901 0.842176 0.774379 0.906472 0.992322 1.049507 0.988432 0.909518 0.891709 0.747207 0.907457 0.975205 0.975383 1.021690 0.962405 0.955083 1.032526 1.048298 -1.176292
 0.962475 0.874156 0.955664 0.988225 0.942003 1.011276 0.918122 0.972288 1.005132 1.000421 0.931751 1.037028 0.880610 0.830460 0.927492 0.990005 1.031177 0.987195 0.929202 0.916208 0.811766 0.928075 0.977743 0.977759 1.010766 0.968060 0.963024 1.018916 1.030211 1.117646
 0.949855 0.933028 0.948500 0.948415 0.948085 0.942712 0.943196 0.948752 1.221488 0.946737 0.945746 0.926709 0.934271 0.917022 0.945616 0.948560 0.932413 0.949097 0.944973 0.942523 0.910312 0.945456 0.949827 0.949762 0.942931 0.949559 0.949804 0.940058 0.932970 2.326556
 0.922883 1.021795 0.931301 0.882043 0.948853 0.833968 0.973571 0.907909 1.417562 0.858680 0.959696 0.754320 1.006180 1.038452 0.964712 0.879046 0.776854 0.884028 0.962271 0.975219 1.047721 0.963907 0.900175 0.900060 0.835216 0.914619 0.922050 0.814778 0.779959 3.733140
 0.991255 0.805138 0.977371 1.057618 0.943348 1.123644 0.892402 1.018284 -2.325981 1.090169 0.922236 1.211508 0.812168 0.715242 0.911285 1.061557 1.188175 1.054002 0.917539 0.888983 0.676200 0.913208 1.029137 1.029468 1.122134 1.006121 0.992845 1.146242 1.185223 -4.690205
 0.947987 0.982769 0.959494 0.941044 0.956133 0.929315 0.971642 0.959529 -0.982334 0.924713 0.967962 0.893802 0.970769 0.983508 0.961065 0.932534 0.896869 0.934256 0.969539 0.972659 0.973438 0.961292 0.939969 0.940178 0.930068 0.952568 0.947735 0.913690 0.898829 -1.274328
 0.942702 0.903735 0.939059 0.950295 0.934120 0.953161 0.921465 0.944951 1.065422 0.952981 0.928413 0.947746 0.900728 0.867992 0.926938 0.951063 0.950908 0.950517 0.926720 0.920076 0.855830 0.926972 0.947961 0.947839 0.953139 0.944300 0.942867 0.953389 0.950970 1.720455
 0.940186 0.974401 0.943630 0.923885 0.949301 0.901925 0.956885 0.934914 1.084273 0.913281 0.953016 0.860633 0.963805 0.967126 0.954260 0.922406 0.872689 0.924597 0.953963 0.957382 0.965210 0.954084 0.931340 0.931248 0.902543 0.937236 0.939938 0.892258 0.874409 0.929462
 0.934511 0.962555 0.937134 0.918939 0.942446 0.897165 0.948203 0.929121 1.071301 0.908836 0.945224 0.855155 0.952508 0.951352 0.946458 0.917675 0.867743 0.919810 0.945844 0.948480 0.948182 0.946193 0.926265 0.926185 0.897777 0.931588 0.934200 0.887720 0.869388 1.218158
 0.934063 0.860023 0.928727 0.949629 0.919020 0.959252 0.899002 0.939916 0.271481 0.955788 0.910398 0.959884 0.865488 0.815866 0.907251 0.950841 0.961643 0.949481 0.908073 0.897203 0.796491 0.907594 0.944079 0.944005 0.959095 0.937624 0.934492 0.961205 0.961557 1.087776
 0.947737 0.865696 0.942032 0.969004 0.929629 0.985843 0.907539 0.956261 -0.396671 0.978194 0.920379 0.999022 0.870960 0.820353 0.916276 0.970387 0.996659 0.968166 0.918073 0.905812 0.799873 0.916817 0.960532 0.960597 0.985527 0.952623 0.948180 0.990469 0.996374 -0.066709
 0.956944 0.900732 0.952394 0.970341 0.944986 0.980498 0.929471 0.961563 1.416940 0.976446 0.938052 0.987701 0.905194 0.870217 0.935861 0.971484 0.987120 0.970163 0.936152 0.928037 0.857209 0.936003 0.965384 0.965279 0.980382 0.959768 0.957206 0.983618 0.986738 2.763649
 0.950514 0.934851 0.949310 0.951847 0.947055 0.949016 0.940988 0.951216 1.314039 0.951101 0.944547 0.936288 0.929296 0.909520 0.943726 0.951931 0.940792 0.952032 0.943878 0.940460 0.901172 0.943728 0.951925 0.951817 0.949158 0.951022 0.950533 0.946802 0.941326 1.869338
 0.931863 0.974898 0.935611 0.908092 0.945488 0.878318 0.956578 0.922544 1.962179 0.894518 0.950094 0.826007 0.970518 0.979699 0.953030 0.906691 0.841697 0.909759 0.951049 0.957102 0.981959 0.952420 0.919226 0.919032 0.879125 0.926929 0.931315 0.866477 0.843459 2.608832
 0.978780 0.866306 0.970736 1.021557 0.947572 1.062251 0.914742 1.004271 -1.336750 1.041040 0.934556 1.112804 0.860044 0.801091 0.926699 1.023443 1.099181 1.018513 0.939014 0.919629 0.765319 0.928196 1.002772 1.003126 1.061406 0.988764 0.979778 1.075137 1.097746 -2.627704
 0.950556 0.964481 0.953027 0.941581 0.955354 0.928445 0.959364 0.948482 0.141332 0.934944 0.957707 0.901914 0.961150 0.960191 0.957914 0.940486 0.909388 0.941620 0.958523 0.959883 0.956744 0.957993 0.945534 0.945625 0.928900 0.949277 0.950458 0.922111 0.910657 -0.377622
 0.943074 0.898424 0.939090 0.949506 0.935009 0.951489 0.922363 0.944303 0.562491 0.952199 0.929029 0.945204 0.902505 0.870129 0.927948 0.950556 0.948846 0.950191 0.927163 0.920896 0.858491 0.927864 0.948015 0.947791 0.951424 0.944243 0.943141 0.951683 0.948799 1.456961
 -1.095377 -1.234678 -1.103631 -1.050407 -1.130844 -1.013281 -1.170239 -1.073865 -3.346207 -1.033009 -1.145851 -0.982542 -1.240355 -1.330747 -1.155578 -1.049247 -0.990296 -1.054090 -1.148837 -1.172765 -1.370922 -1.153744 -1.069925 -1.069578 -1.013893 -1.084167 -1.094169 -1.004902 -0.990472 -3.488457
 1.397072 1.870662
 -1.787090 -2.339022
 -1.136029 -0.225625
 -0.967723 0.823078
 1.781081 1.681191
 -2.766805 0.336003
 -0.210995 -0.324395
 -2.564710 -0.870408
 11.133720 -10.731409
 0.121282 2.071284
 -0.432608 -0.227725
 -2.490704 1.902275
 1.466921 0.342984
 -0.672158 -1.984865
 1.310690 1.020343
 0.259445 1.809240
 -1.100093 2.570698
 0.724821 2.071577
 -1.551480 -1.137393
 -0.969669 -0.942694
 2.140682 0.016227
 0.645009 0.522545
 1.226388 2.159371
 0.831472 1.860000
 -2.812514 0.279838
 -0.096137 0.883520
 1.182893 1.722298
 -1.396778 1.702447
 -1.807981 1.987476
 20.037064 -20.315819
 -5.631770 -4.284609
 0.944379 0.961265 0.946456 0.935514 0.948783 0.921827 0.951833 0.942206 1.846981 0.928664 0.950590 0.892558 0.952364 0.949021 0.950835 0.934368 0.900984 0.935596 0.951047 0.952048 0.945300 0.950827 0.939479 0.939529 0.922247 0.943056 0.944308 0.914911 0.902357 1.714829
 0.941075 0.941009 0.941657 0.936977 0.941557 0.928052 0.939991 0.940496 1.310358 0.932734 0.941217 0.904531 0.933656 0.920981 0.940816 0.936337 0.911673 0.937061 0.941102 0.939772 0.914115 0.940916 0.939094 0.939147 0.928334 0.940674 0.940996 0.922798 0.912781 1.218968
 0.951131 0.799218 0.942391 1.001385 0.913975 1.047437 0.874601 0.974325 -2.093641 1.022773 0.898827 1.098531 0.806537 0.723065 0.888822 1.003048 1.084462 0.997324 0.895770 0.872200 0.686534 0.890863 0.979109 0.979671 1.046498 0.963292 0.952454 1.060197 1.083429 -2.757824
 0.961896 0.815004 0.953562 1.012315 0.925352 1.059598 0.887280 0.985232 -1.898139 1.034211 0.910819 1.114763 0.821753 0.743083 0.900904 1.013980 1.099462 1.008217 0.907978 0.885089 0.708355 0.902881 0.989910 0.990390 1.058592 0.974088 0.963186 1.073180 1.098219 -2.405871
 0.966735 0.868168 0.960869 1.002549 0.940843 1.035798 0.913705 0.983380 -0.125877 1.017731 0.930444 1.074148 0.867016 0.810807 0.923419 1.003605 1.063468 0.999439 0.928479 0.912137 0.785981 0.924812 0.986533 0.986890 1.035121 0.975461 0.967738 1.045242 1.062626 0.118990
 0.958509 0.897584 0.956590 0.978033 0.943903 0.993829 0.928903 0.969427 0.109074 0.984397 0.938970 1.005605 0.899244 0.863309 0.934039 0.977767 1.001982 0.975562 0.938438 0.928406 0.845013 0.935188 0.968901 0.969296 0.993606 0.963889 0.959039 0.996391 1.002261 -0.922792
 0.936152 0.961388 0.938426 0.922580 0.943304 0.903595 0.948232 0.931500 2.618855 0.913623 0.945538 0.866121 0.952517 0.951648 0.946856 0.921414 0.877214 0.923292 0.945909 0.948425 0.950096 0.946569 0.928923 0.928884 0.904146 0.933632 0.935927 0.895080 0.878858 3.139153
 0.980395 0.861334 0.973832 1.026322 0.948256 1.070574 0.916201 1.002275 -1.274197 1.046202 0.936417 1.124914 0.860441 0.796573 0.927394 1.027537 1.109158 1.022075 0.934491 0.914669 0.767107 0.929280 1.005370 1.005927 1.069597 0.991680 0.981672 1.083407 1.108082 -1.750554
 0.956274 0.954415 0.956602 0.959047 0.953067 0.958450 0.949358 0.959192 0.194589 0.958132 0.952282 0.949519 0.939045 0.924922 0.950613 0.958426 0.951927 0.958202 0.952372 0.949323 0.916289 0.951013 0.957629 0.957790 0.958533 0.957577 0.956388 0.956241 0.952695 -0.747818
 0.956751 0.847285 0.950298 0.992156 0.930263 1.024149 0.901696 0.972880 -0.777233 1.007285 0.919154 1.058786 0.852762 0.791924 0.912133 0.993372 1.049508 0.989412 0.916899 0.899953 0.765658 0.913544 0.976560 0.976964 1.023530 0.965297 0.957654 1.033065 1.048831 -0.853144
 0.940837 0.974186 0.942999 0.923125 0.950399 0.900169 0.957349 0.933455 2.635280 0.912945 0.953073 0.858614 0.966071 0.969232 0.955391 0.922200 0.871340 0.924618 0.953465 0.957473 0.970322 0.954877 0.931652 0.931471 0.900781 0.937084 0.940426 0.891088 0.872751 2.696971
 0.940022 0.945129 0.940985 0.933300 0.942106 0.921130 0.941980 0.938218 1.320330 0.927713 0.942446 0.893007 0.937733 0.926745 0.942322 0.932566 0.901669 0.933621 0.942403 0.941977 0.920389 0.942377 0.936693 0.936702 0.921553 0.939042 0.939961 0.915053 0.902862 0.466762
 0.950694 0.794300 0.942617 1.004308 0.911929 1.053712 0.871792 0.976583 -1.755886 1.026448 0.897063 1.108231 0.801129 0.716312 0.886068 1.005565 1.092682 0.999427 0.894354 0.869661 0.678219 0.888335 0.980123 0.980803 1.052718 0.964016 0.952205 1.066763 1.091807 -2.083047
 0.963568 0.803499 0.955074 1.020885 0.922917 1.075485 0.881764 0.990958 -2.257207 1.045310 0.907651 1.140362 0.810177 0.726460 0.896239 1.022302 1.121541 1.015658 0.904951 0.879702 0.688584 0.898653 0.994812 0.995594 1.074415 0.977615 0.965176 1.090777 1.120307 -2.632700
 0.966196 0.869141 0.960558 1.002291 0.940246 1.036417 0.913522 0.983350 0.206796 1.017665 0.930143 1.075528 0.867491 0.812887 0.923071 1.003238 1.064206 0.999124 0.928366 0.912082 0.789123 0.924458 0.985940 0.986410 1.035738 0.975003 0.967112 1.045790 1.063464 1.621768
 0.960650 0.891717 0.958009 0.986099 0.941920 1.007964 0.923269 0.974450 -2.361834 0.995189 0.935833 1.028123 0.886541 0.843495 0.929602 0.986025 1.021966 0.983192 0.935129 0.922662 0.820527 0.931012 0.974219 0.974760 1.007616 0.967468 0.961356 1.012411 1.022134 -4.472211
 0.928382 0.996405 0.931993 0.895438 0.947771 0.856532 0.963124 0.913335 5.256497 0.878485 0.953151 0.791924 0.987519 1.005762 0.958658 0.894302 0.811728 0.898547 0.953731 0.963413 1.015779 0.957327 0.911262 0.910856 0.857482 0.920818 0.927583 0.842387 0.813719 7.983597
 0.979292 0.858765 0.971549 1.024236 0.947341 1.067864 0.914277 0.999456 0.157293 1.044635 0.934411 1.122244 0.859526 0.802012 0.926179 1.025862 1.107041 1.020903 0.931921 0.912415 0.767694 0.927786 1.004211 1.004637 1.066879 0.989873 0.980427 1.081223 1.105601 1.042601
 0.952655 0.955368 0.954020 0.950601 0.952769 0.944717 0.952378 0.953783 0.335787 0.947105 0.953426 0.927544 0.946846 0.937955 0.952377 0.949691 0.932261 0.949996 0.953924 0.952582 0.931426 0.952684 0.951322 0.951498 0.944899 0.952925 0.952700 0.940490 0.933317 -0.495830
 0.958073 0.843810 0.951779 0.996631 0.929971 1.032269 0.900466 0.976184 -0.822968 1.012893 0.918718 1.071772 0.849324 0.787429 0.911033 0.997733 1.060669 0.993326 0.916525 0.898721 0.760151 0.912603 0.979427 0.979879 1.031501 0.967475 0.959113 1.041816 1.059983 -0.396804
 0.942142 0.961803 0.944046 0.928449 0.949218 0.909845 0.954116 0.937002 1.579097 0.919927 0.951284 0.874304 0.958862 0.958700 0.952766 0.927530 0.885020 0.929367 0.951700 0.954221 0.957171 0.952429 0.934947 0.934891 0.910389 0.939410 0.941855 0.901909 0.886347 2.243208
 0.940099 0.935455 0.941112 0.935847 0.940738 0.926308 0.939483 0.939829 0.684120 0.931160 0.940762 0.901507 0.932811 0.919885 0.940226 0.934996 0.908901 0.935756 0.940941 0.939472 0.911969 0.940315 0.937935 0.938010 0.926624 0.939801 0.940086 0.920679 0.910141 0.763487
 0.948042 0.806704 0.940232 0.994231 0.913866 1.035987 0.877344 0.969643 -0.819937 1.013606 0.899852 1.080614 0.814036 0.736013 0.890581 0.995663 1.068360 0.990360 0.897109 0.875202 0.702113 0.892448 0.973776 0.974282 1.035170 0.959409 0.949270 1.047267 1.067525 -0.607459
 0.959644 0.819490 0.951368 1.006777 0.925130 1.050992 0.888690 0.981063 -1.068326 1.027374 0.910969 1.102059 0.826914 0.751818 0.901909 1.008515 1.087972 1.003139 0.908119 0.886468 0.719596 0.903678 0.985872 0.986381 1.050090 0.970941 0.960825 1.063718 1.086855 -1.134576
 0.965256 0.873990 0.959359 0.997734 0.941382 1.028022 0.916025 0.979918 0.742755 1.011885 0.931429 1.062538 0.873303 0.821005 0.925320 0.998901 1.053042 0.995226 0.929408 0.914453 0.799264 0.926444 0.983377 0.983696 1.027420 0.972966 0.966102 1.036707 1.052263 1.832318
 0.951874 0.928325 0.950673 0.957497 0.945985 0.959172 0.938188 0.955199 1.103784 0.958379 0.943134 0.952242 0.922602 0.900163 0.941259 0.957441 0.954682 0.956984 0.942521 0.937599 0.889586 0.941566 0.955287 0.955418 0.959189 0.953641 0.952117 0.958003 0.955208 1.492582
 0.937409 0.955493 0.939100 0.923632 0.944208 0.904742 0.948528 0.932079 2.195559 0.915105 0.945946 0.868061 0.952651 0.950752 0.947489 0.922785 0.879192 0.924680 0.946190 0.948616 0.949376 0.947135 0.930268 0.930124 0.905311 0.934538 0.937064 0.896662 0.880584 3.515683
 0.978047 0.874564 0.970534 1.018622 0.948822 1.057903 0.918288 0.995809 0.127935 1.037165 0.936745 1.106722 0.868299 0.808444 0.929424 1.020368 1.093332 1.015748 0.934265 0.916485 0.783765 0.930815 1.000729 1.001042 1.057069 0.987477 0.979044 1.070074 1.091978 0.339322
 0.955277 0.948011 0.955298 0.956484 0.952859 0.960841 0.949478 0.964135 0.428201 0.955245 0.951960 0.943574 0.940554 0.927191 0.950812 0.956077 0.946770 0.956066 0.951917 0.949298 0.919484 0.950983 0.955940 0.956159 0.961198 0.956042 0.955334 0.951918 0.947485 0.362516
 0.957120 0.855668 0.951136 0.992427 0.930916 1.024488 0.903162 0.973706 -0.500371 1.007190 0.920350 1.058864 0.854906 0.795744 0.913225 0.993513 1.049330 0.989520 0.918289 0.901590 0.769651 0.914645 0.976736 0.977114 1.023932 0.965752 0.958046 1.033008 1.048707 -0.625574
 0.939378 0.959268 0.942257 0.926725 0.946007 0.908833 0.951317 0.935899 -0.143549 0.917869 0.948873 0.872822 0.954419 0.953785 0.949516 0.925356 0.883148 0.927040 0.949691 0.951799 0.949961 0.949451 0.932377 0.932456 0.909333 0.937246 0.939134 0.900335 0.884774 -0.883907
 0.936155 0.938428 0.937636 0.928782 0.938740 0.915862 0.939338 0.934641 -0.336491 0.922536 0.939471 0.885992 0.935264 0.925053 0.939303 0.927825 0.894830 0.928943 0.939798 0.939393 0.917972 0.939419 0.932283 0.932366 0.916270 0.935199 0.936026 0.909030 0.896254 -1.139028
 0.951071 0.799493 0.942450 1.001033 0.914115 1.046747 0.874808 0.974210 -1.572601 1.022243 0.899026 1.096982 0.806979 0.723619 0.889114 1.002604 1.083155 0.997034 0.895983 0.872463 0.687133 0.891036 0.978922 0.979412 1.045803 0.963205 0.952353 1.059356 1.082168 -1.752855
 0.963881 0.810739 0.954880 1.016464 0.925791 1.066184 0.886098 0.987878 -1.258391 1.039461 0.910426 1.125064 0.818704 0.737695 0.900399 1.018211 1.108572 1.012282 0.907438 0.883770 0.702615 0.902387 0.993042 0.993519 1.065219 0.976433 0.965205 1.080667 1.107262 -1.218662
 0.968657 0.867308 0.961847 1.004846 0.942227 1.046104 0.914056 0.998905 0.760685 1.021057 0.931019 1.079645 0.867445 0.810593 0.924376 1.006274 1.068589 1.002196 0.936036 0.912242 0.786906 0.925598 0.988927 0.989258 1.045295 0.977154 0.969510 1.049425 1.067564 1.937097
 0.951175 0.922853 0.951037 0.960564 0.943261 0.965593 0.934938 0.957883 1.015634 0.961821 0.941043 0.961467 0.915431 0.890928 0.937728 0.959866 0.962278 0.958846 0.941008 0.934735 0.876818 0.938490 0.955999 0.956325 0.965559 0.954296 0.951514 0.964326 0.963170 0.971270
 0.929232 0.970029 0.932715 0.906649 0.942091 0.878377 0.952475 0.920561 2.045430 0.893522 0.946333 0.827730 0.965448 0.973771 0.949153 0.905261 0.842623 0.908206 0.947274 0.952852 0.975901 0.948603 0.917166 0.917111 0.879122 0.924567 0.928653 0.866740 0.844623 3.387967
 0.988606 0.829159 0.979089 1.049537 0.946193 1.109280 0.903570 1.016569 -2.199153 1.076824 0.930027 1.185831 0.831513 0.748855 0.918533 1.051591 1.163918 1.044360 0.927073 0.901347 0.711934 0.920860 1.021995 1.022672 1.108045 1.003184 0.990276 1.127559 1.161991 -3.860481
 0.950959 0.960870 0.952383 0.945909 0.952979 0.937176 0.954019 0.950236 0.186754 0.941387 0.953910 0.916794 0.951849 0.946488 0.953701 0.945117 0.922654 0.945849 0.954314 0.954180 0.941556 0.953818 0.948222 0.948291 0.937389 0.950428 0.950954 0.932302 0.923645 0.439003
 0.951890 0.868152 0.946455 0.976395 0.932368 0.997264 0.910078 0.962599 1.374009 0.986772 0.923330 1.016567 0.872576 0.822997 0.918620 0.977483 1.012013 0.974884 0.921226 0.908433 0.803045 0.919417 0.966084 0.966202 0.996866 0.957612 0.952437 1.002766 1.011582 2.814412
 0.944509 0.996261 0.946234 0.919571 0.959011 0.890833 0.969751 0.932139 6.060266 0.907567 0.962176 0.844403 0.989439 1.003412 0.967006 0.919159 0.859066 0.922382 0.962198 0.969656 1.013889 0.965753 0.931809 0.931412 0.891475 0.938449 0.943845 0.881017 0.860288 10.832288
 0.943836 0.947845 0.943162 0.936760 0.945989 0.925374 0.944696 0.940131 4.078161 0.932399 0.944868 0.900688 0.942827 0.932984 0.946068 0.936695 0.908834 0.937855 0.944179 0.944106 0.931336 0.945571 0.940763 0.940573 0.925696 0.942161 0.943676 0.920560 0.909672 7.059140
 0.946953 0.817333 0.940327 0.988980 0.915552 1.026044 0.882220 0.967292 -2.381836 1.005779 0.903136 1.063295 0.822557 0.749097 0.894204 0.989940 1.053023 0.985185 0.900810 0.880431 0.715228 0.895998 0.970221 0.970737 1.025320 0.957480 0.948123 1.035215 1.052546 -4.030820
 0.950025 0.857403 0.944140 0.977264 0.928489 1.000431 0.903982 0.962014 1.584121 0.988652 0.918561 1.021522 0.862721 0.808748 0.913332 0.978418 1.016571 0.975491 0.916364 0.902193 0.786987 0.914214 0.965695 0.965896 0.999991 0.956474 0.950715 1.006478 1.016232 1.454298
 0.965844 0.899918 0.962240 0.989776 0.948108 1.011185 0.929568 0.977534 -1.316947 0.999383 0.941317 1.033370 0.896089 0.855771 0.936172 0.990325 1.027073 0.987582 0.940040 0.928599 0.836354 0.937193 0.979056 0.979387 1.010754 0.971889 0.966548 1.016621 1.026862 -2.391645
 0.940268 1.004020 0.943126 0.910809 0.957784 0.877133 0.971879 0.926354 5.295540 0.896255 0.962548 0.823013 0.995716 1.014851 0.967870 0.909940 0.839668 0.913798 0.962940 0.972102 1.026223 0.966551 0.924955 0.924459 0.877890 0.933226 0.939446 0.865323 0.841275 10.674982
 0.958185 0.905229 0.956897 0.978208 0.943450 0.994467 0.929044 0.969920 -4.639873 0.984425 0.939207 1.007629 0.898261 0.862542 0.933744 0.977802 1.003142 0.975475 0.938966 0.928741 0.841160 0.935066 0.968680 0.969171 0.994203 0.963915 0.958886 0.997070 1.003559 -5.143474
 0.962366 0.953086 0.961146 0.963924 0.959719 0.963008 0.955111 0.962866 2.278891 0.963979 0.957625 0.956201 0.947585 0.934612 0.957250 0.964076 0.958792 0.964084 0.956992 0.954621 0.930193 0.957189 0.963680 0.963661 0.963043 0.962758 0.962368 0.962011 0.959052 3.324253
 0.976391 0.889485 0.973956 1.013181 0.951352 1.047692 0.928724 0.996783 -8.226542 1.026901 0.944697 1.087807 0.882202 0.833119 0.935609 1.012935 1.074837 1.008450 0.944463 0.928444 0.802103 0.937878 0.995385 0.996222 1.047034 0.986344 0.977526 1.056010 1.074631 -12.290970
 0.945445 0.835508 0.938391 0.978083 0.919885 1.006371 0.890731 0.959715 1.577784 0.992025 0.908081 1.033198 0.842125 0.778625 0.901837 0.979582 1.026757 0.976090 0.905314 0.888607 0.753404 0.902909 0.964288 0.964468 1.005805 0.953168 0.946248 1.013970 1.026169 2.203067
 0.944594 0.951854 0.944708 0.937083 0.947211 0.925199 0.947078 0.941281 1.113381 0.932197 0.946945 0.899975 0.945148 0.936403 0.947687 0.936782 0.908069 0.937998 0.946672 0.946792 0.932416 0.947423 0.941144 0.940945 0.925507 0.942966 0.944393 0.920048 0.908981 1.852652
 0.940344 0.936038 0.939334 0.935468 0.940529 0.925809 0.937202 0.937690 0.740893 0.932087 0.938699 0.903013 0.930818 0.915470 0.939133 0.935515 0.910859 0.936415 0.937916 0.936566 0.909358 0.938919 0.938629 0.938399 0.926109 0.939230 0.940148 0.921638 0.911543 1.342809
 0.952032 0.784444 0.941094 1.005706 0.911754 1.055257 0.867690 0.975172 -1.491484 1.029879 0.893975 1.112071 0.794999 0.703868 0.884114 1.008243 1.097379 1.002230 0.890024 0.864791 0.666336 0.885887 0.982607 0.982939 1.054158 0.964494 0.953371 1.070302 1.095771 -2.575397
 0.968195 0.777560 0.956448 1.034065 0.920553 1.097350 0.871045 0.997612 -3.251017 1.063810 0.901282 1.175212 0.787991 0.688963 0.888950 1.036686 1.153742 1.029083 0.897370 0.868146 0.646064 0.891356 1.004901 1.005532 1.095931 0.983666 0.969822 1.116735 1.151670 -6.061080
 0.976301 0.817561 0.966474 1.032075 0.936424 1.086149 0.895080 1.001044 -2.355147 1.057387 0.920243 1.154146 0.826280 0.745073 0.909994 1.034220 1.135232 1.027871 0.917015 0.892703 0.709811 0.911976 1.007294 1.007790 1.084945 0.989403 0.977659 1.103017 1.133462 -4.846471
 0.946234 0.951696 0.946004 0.939117 0.948526 0.927829 0.947763 0.942883 2.960136 0.934717 0.947804 0.903314 0.945659 0.936431 0.948690 0.939063 0.911379 0.940154 0.947366 0.947310 0.933558 0.948332 0.943163 0.942964 0.928100 0.944689 0.946090 0.923010 0.912171 5.000951
 0.948385 0.897282 0.944918 0.960233 0.937543 0.968250 0.923737 0.960484 0.167728 0.964853 0.931768 0.970680 0.900112 0.866597 0.929201 0.961001 0.971184 0.959857 0.930284 0.922544 0.852541 0.929604 0.955717 0.955707 0.974256 0.951192 0.948647 0.969916 0.971110 -0.575407
 0.975050 0.886439 0.970354 1.011195 0.949263 1.044275 0.923348 0.993117 -2.261116 1.025828 0.940084 1.081552 0.876007 0.821306 0.932230 1.011745 1.070619 1.007549 0.938730 0.922288 0.793362 0.933966 0.994669 0.995196 1.043584 0.984283 0.976115 1.053006 1.070099 -3.661261
 0.987167 0.797868 0.976925 1.058530 0.937707 1.129382 0.889317 1.020619 -7.089282 1.090486 0.919896 1.221625 0.805312 0.711256 0.905916 1.060753 1.194769 1.052145 0.917010 0.887142 0.666093 0.908895 1.025970 1.026854 1.127800 1.004441 0.988985 1.151004 1.192487 -14.329260
 0.943415 0.907196 0.938733 0.948723 0.936146 0.950055 0.923512 0.943254 5.024300 0.951596 0.929582 0.943579 0.906597 0.876418 0.929401 0.950060 0.947586 0.949852 0.927326 0.921822 0.869344 0.928987 0.947987 0.947596 0.950000 0.944005 0.943426 0.950570 0.947487 8.829754
 0.932604 1.012758 0.937701 0.899664 0.952575 0.860664 0.969906 0.919005 2.038467 0.881868 0.959471 0.796147 0.994381 1.015181 0.964188 0.897947 0.815271 0.902133 0.960803 0.970711 1.022742 0.963275 0.914936 0.914664 0.861612 0.925495 0.931904 0.845891 0.817428 3.336425
 0.927618 0.996015 0.932059 0.898144 0.944738 0.862117 0.959171 0.915742 1.934223 0.881695 0.950643 0.800077 0.978115 0.992306 0.954509 0.896530 0.818633 0.900311 0.951754 0.959778 0.996629 0.953709 0.911880 0.911715 0.863041 0.921385 0.926906 0.848033 0.820818 3.089352
 0.938918 0.837060 0.932444 0.966546 0.916044 0.988670 0.889087 0.950859 0.060937 0.977913 0.905100 1.006340 0.843050 0.781123 0.899450 0.967913 1.002877 0.965025 0.902528 0.887121 0.755345 0.900412 0.955170 0.955341 0.988341 0.945452 0.939554 0.994383 1.002383 0.485726
 0.954967 0.835402 0.947386 0.992148 0.926473 1.025548 0.894994 0.971219 -1.141309 1.008540 0.913898 1.061810 0.841992 0.774854 0.906754 0.993832 1.052572 0.989688 0.911169 0.892969 0.746172 0.908014 0.976228 0.976426 1.024814 0.963695 0.955841 1.035253 1.051574 -1.662617
 0.962885 0.875897 0.956522 0.988702 0.942515 1.011885 0.919187 0.973212 0.311278 1.000718 0.932717 1.037518 0.881624 0.832730 0.928185 0.990297 1.031428 0.987557 0.930380 0.917448 0.813124 0.928876 0.978033 0.978069 1.011428 0.968636 0.963422 1.019224 1.030647 0.621591
 0.944773 0.959314 0.944127 0.932323 0.950055 0.915528 0.951159 0.937733 3.070124 0.926233 0.949429 0.884837 0.954091 0.948337 0.951806 0.932536 0.895364 0.934373 0.948705 0.950485 0.948586 0.951050 0.939186 0.938802 0.915933 0.941549 0.944351 0.909760 0.896010 5.728274
 0.923011 1.012426 0.929745 0.883584 0.947317 0.837065 0.969165 0.907242 2.396526 0.861906 0.956320 0.760280 0.999461 1.027077 0.961782 0.881309 0.782743 0.886233 0.958171 0.970323 1.036233 0.960750 0.901596 0.901377 0.838279 0.914662 0.922164 0.819213 0.785489 4.067867
 0.986055 0.823834 0.974820 1.042324 0.945366 1.097558 0.902312 1.009631 -2.068971 1.069087 0.927880 1.169311 0.833027 0.749855 0.918130 1.045233 1.150096 1.038762 0.924135 0.899555 0.714921 0.919879 1.017878 1.018172 1.096270 0.998773 0.987402 1.115860 1.147741 -3.660659
 0.948278 0.979731 0.950892 0.933790 0.956324 0.914939 0.963096 0.943013 -0.835252 0.925004 0.959375 0.880864 0.969943 0.973641 0.960827 0.932769 0.890902 0.934649 0.960233 0.963497 0.972455 0.960575 0.940471 0.940427 0.915430 0.945458 0.947989 0.907146 0.892286 -1.960951
 0.944075 0.894710 0.941152 0.957552 0.932154 0.966299 0.917552 0.950631 1.363707 0.961991 0.926469 0.967622 0.891105 0.854515 0.923234 0.957879 0.968045 0.956594 0.925214 0.916528 0.838575 0.923806 0.952022 0.952143 0.966193 0.947599 0.944446 0.967412 0.968273 2.738408
 0.934471 1.005326 0.940680 0.904742 0.952930 0.868862 0.970304 0.923899 0.706719 0.887339 0.960788 0.807768 0.991932 1.012240 0.964082 0.902467 0.825104 0.906133 0.962631 0.971449 1.017007 0.963581 0.918015 0.918000 0.869791 0.928613 0.933900 0.854252 0.827560 2.246140
 0.929576 0.991086 0.934989 0.902059 0.946114 0.867843 0.960864 0.919738 0.546749 0.885637 0.952722 0.808037 0.978488 0.992967 0.955707 0.900012 0.825267 0.903460 0.954275 0.961813 0.995649 0.955200 0.914462 0.914395 0.868767 0.924157 0.929056 0.853750 0.827675 1.950529
 0.938669 0.838132 0.931416 0.964474 0.916698 0.984916 0.889693 0.948688 0.117241 0.975844 0.905159 1.001418 0.845435 0.783867 0.900418 0.966279 0.998713 0.963655 0.902201 0.887399 0.759604 0.901065 0.954355 0.954349 0.984511 0.944474 0.939289 0.990789 0.998159 -0.006468
 0.954292 0.833720 0.945710 0.990126 0.926217 1.022425 0.894101 0.968742 -0.351370 1.006755 0.912723 1.057908 0.842175 0.774376 0.906472 0.992325 1.049513 0.988434 0.909519 0.891710 0.747202 0.907458 0.975207 0.975385 1.021695 0.962407 0.955085 1.032531 1.048303 -1.179835
 0.962477 0.874155 0.955666 0.988229 0.942004 1.011282 0.918123 0.972292 1.001138 1.000425 0.931752 1.037036 0.880608 0.830457 0.927492 0.990008 1.031183 0.987198 0.929204 0.916209 0.811760 0.928076 0.977745 0.977761 1.010771 0.968062 0.963025 1.018922 1.030217 1.113288
 0.949854 0.933030 0.948499 0.948414 0.948086 0.942709 0.943197 0.948750 1.222734 0.946735 0.945746 0.926706 0.934274 0.917027 0.945617 0.948559 0.932410 0.949096 0.944972 0.942524 0.910320 0.945457 0.949826 0.949761 0.942928 0.949558 0.949804 0.940056 0.932967 2.330979
 0.922885 1.021794 0.931304 0.882049 0.948854 0.833977 0.973572 0.907915 1.411882 0.858687 0.959697 0.754332 1.006175 1.038445 0.964712 0.879052 0.776865 0.884033 0.962273 0.975220 1.047708 0.963907 0.900179 0.900064 0.835225 0.914623 0.922053 0.814787 0.779970 3.725712
 0.991254 0.805141 0.977368 1.057612 0.943348 1.123634 0.892403 1.018278 -2.321326 1.090163 0.922236 1.211495 0.812175 0.715252 0.911286 1.061551 1.188165 1.053997 0.917537 0.888983 0.676219 0.913209 1.029134 1.029464 1.122125 1.006117 0.992843 1.146233 1.185212 -4.679780
 0.947989 0.982767 0.959497 0.941050 0.956133 0.929324 0.971642 0.959535 -0.989862 0.924719 0.967963 0.893814 0.970764 0.983500 0.961064 0.932539 0.896880 0.934260 0.969541 0.972660 0.973423 0.961292 0.939972 0.940182 0.930077 0.952571 0.947737 0.913700 0.898840 -1.284195
 0.942703 0.903735 0.939061 0.950298 0.934121 0.953166 0.921466 0.944954 1.063448 0.952984 0.928414 0.947753 0.900727 0.867990 0.926939 0.951066 0.950913 0.950520 0.926722 0.920077 0.855826 0.926973 0.947963 0.947842 0.953144 0.944302 0.942869 0.953394 0.950976 1.718858
 0.940187 0.974400 0.943632 0.923888 0.949301 0.901930 0.956885 0.934917 1.082709 0.913285 0.953017 0.860640 0.963803 0.967123 0.954260 0.922409 0.872694 0.924599 0.953964 0.957383 0.965204 0.954084 0.931341 0.931250 0.902548 0.937238 0.939940 0.892263 0.874415 0.927846
 0.934512 0.962554 0.937136 0.918943 0.942446 0.897171 0.948203 0.929125 1.069498 0.908839 0.945224 0.855162 0.952505 0.951349 0.946458 0.917678 0.867750 0.919813 0.945845 0.948481 0.948176 0.946194 0.926267 0.926188 0.897783 0.931590 0.934201 0.887725 0.869394 1.216320
 0.934064 0.860024 0.928728 0.949631 0.919021 0.959254 0.899003 0.939917 0.268266 0.955790 0.910399 0.959886 0.865489 0.815867 0.907252 0.950842 0.961646 0.949483 0.908075 0.897204 0.796492 0.907595 0.944080 0.944006 0.959097 0.937625 0.934493 0.961207 0.961559 1.086813
 0.947738 0.865697 0.942033 0.969006 0.929630 0.985845 0.907540 0.956262 -0.400026 0.978195 0.920380 0.999025 0.870961 0.820354 0.916277 0.970389 0.996661 0.968167 0.918074 0.905814 0.799874 0.916818 0.960533 0.960598 0.985529 0.952625 0.948181 0.990471 0.996377 -0.068008
 0.956945 0.900733 0.952395 0.970342 0.944986 0.980500 0.929472 0.961565 1.413491 0.976447 0.938053 0.987704 0.905194 0.870217 0.935861 0.971486 0.987122 0.970164 0.936153 0.928038 0.857208 0.936003 0.965385 0.965280 0.980384 0.959769 0.957207 0.983620 0.986740 2.761518
 0.950514 0.934852 0.949311 0.951848 0.947055 0.949016 0.940989 0.951216 1.313866 0.951102 0.944548 0.936288 0.929297 0.909522 0.943727 0.951931 0.940792 0.952032 0.943878 0.940460 0.901175 0.943729 0.951925 0.951817 0.949158 0.951022 0.950533 0.946802 0.941326 1.870980
 0.931865 0.974896 0.935615 0.908097 0.945488 0.878326 0.956578 0.922549 1.957030 0.894524 0.950095 0.826018 0.970513 0.979691 0.953030 0.906696 0.841707 0.909763 0.951051 0.957102 0.981945 0.952420 0.919229 0.919035 0.879133 0.926933 0.931317 0.866486 0.843469 2.601962
 0.978778 0.866310 0.970733 1.021550 0.947573 1.062240 0.914743 1.004264 -1.331968 1.041033 0.934556 1.112789 0.860052 0.801104 0.926701 1.023437 1.099169 1.018508 0.939013 0.919629 0.765343 0.928197 1.002768 1.003122 1.061395 0.988761 0.979776 1.075126 1.097733 -2.616633
 0.950558 0.964479 0.953030 0.941586 0.955354 0.928454 0.959364 0.948488 0.134977 0.934949 0.957708 0.901925 0.961145 0.960183 0.957913 0.940491 0.909397 0.941624 0.958525 0.959884 0.956730 0.957993 0.945537 0.945628 0.928908 0.949280 0.950460 0.922119 0.910666 -0.385731
 0.943076 0.898424 0.939092 0.949509 0.935010 0.951493 0.922364 0.944306 0.559175 0.952202 0.929031 0.945209 0.902504 0.870127 0.927948 0.950559 0.948850 0.950194 0.927164 0.920897 0.858487 0.927865 0.948017 0.947793 0.951428 0.944245 0.943142 0.951686 0.948804 1.454225
 -1.095375 -1.234676 -1.103629 -1.050404 -1.130842 -1.013277 -1.170237 -1.073862 -3.349040 -1.033006 -1.145850 -0.982536 -1.240354 -1.330746 -1.155577 -1.049245 -0.990292 -1.054088 -1.148835 -1.172764 -1.370921 -1.153743 -1.069923 -1.069576 -1.013889 -1.084165 -1.094167 -1.004898 -0.990467 -3.488451
 1.393790 1.873957
 -1.790372 -2.335727
 -1.139312 -0.222330
 -0.971005 0.826372
 1.777798 1.684485
 -2.770087 0.339298
 -0.214278 -0.321100
 -2.567993 -0.867114
 11.130240 -10.727912
 0.118000 2.074579
 -0.435890 -0.224430
 -2.493986 1.905569
 1.463639 0.346279
 -0.675440 -1.981570
 1.307407 1.023637
 0.256162 1.812535
 -1.103375 2.573992
 0.721538 2.074872
 -1.554763 -1.134098
 -0.972952 -0.939399
 2.137399 0.019521
 0.641726 0.525840
 1.223106 2.162666
 0.828189 1.863294
 -2.815796 0.283133
 -0.099419 0.886815
 1.179611 1.725592
 -1.400060 1.705742
 -1.811263 1.990770
 20.030533 -20.309284
 -5.635058 -4.281309
