# Supplementary material for: AMS 3.0: prediction of post-translational modifications
Source: BMC Bioinformatics. 2010 Apr 28;11:210. doi: 10.1186/1471-2105-11-210 (PMC2874555; doi:10.1186/1471-2105-11-210)
Supplement: Additional file 2 — PTM predictor software with training data. PTM_Archive.tar.gz includes the predictor software binaries together with all trained ANNs in tar.gz compressed form. [file 1471-2105-11-210-S2.GZ › PTM_Archive/allempty/P/Pnet4.dat]

 2
 90 4 2
 56.178654 -14.062420 -5.915913 -17.276453
 13.123628 -19.511114 68.196190 6.246140
 -44.398319 27.442839 24.279993 -11.696947
 -8.786869 -57.719646 58.595798 94.508659
 68.747520 -6.704824 -36.512329 -60.154991
 12.677586 -13.441026 27.019270 -18.085737
 -30.176918 0.919550 -36.441025 73.362396
 -13.592875 28.438581 8.023891 1.871922
 -9.417169 -15.210817 28.606356 -33.171818
 5.181540 -0.586549 -3.663906 -14.117232
 83.466713 4.792038 -82.031487 85.810867
 -34.122868 -6.170483 103.751534 -18.509594
 38.467403 14.879277 -29.221054 -64.723740
 -64.452614 59.774780 -21.928257 61.963989
 80.331932 -96.579529 34.454197 22.162390
 19.907030 -2.941607 24.464771 -35.272545
 -46.101406 -25.013283 -28.983721 62.560383
 -37.344109 25.986553 -3.396515 28.868919
 -13.875589 41.355244 -0.796952 -44.038883
 -6.195777 7.854738 27.224863 -3.265323
 55.918407 -35.028477 -115.266243 44.336357
 -20.707598 34.653584 61.794048 -9.267358
 13.415709 -16.860489 -20.575169 32.994766
 -43.039848 15.795756 -5.730721 -52.919628
 25.209393 2.331637 -33.362576 14.579101
 6.489883 24.763538 15.012736 20.156389
 -49.884899 25.381496 -23.931580 14.203357
 -44.597725 46.407375 -37.904324 21.902840
 8.704348 -23.051352 24.714170 0.762783
 7.198029 29.542688 -9.080114 40.456703
 -5.301241 -21.577557 2.245176 -25.138847
 43.045387 -25.801140 -15.071979 -37.864449
 -3.607501 41.756084 46.678806 20.288048
 16.058495 -7.032601 3.317796 -52.844906
 15.907704 -43.846760 -25.096514 2.591032
 13.859939 -13.994370 30.852243 -1.298814
 -7.423688 10.682475 -26.611944 8.730628
 4.228989 15.218441 -18.588381 -36.696896
 -17.175871 -28.550205 25.068119 13.321461
 30.321604 23.797062 -15.152913 9.167376
 70.406296 -73.086342 -44.659164 35.421024
 72.736816 -47.043941 -28.420778 13.104114
 -47.450302 13.224648 24.590919 -16.381952
 -7.417964 18.281019 -32.450378 2.504536
 -38.199963 7.521082 20.079153 -8.386400
 45.732643 -98.842026 -23.689981 42.107597
 -111.843903 -47.262344 87.829613 -1.789974
 54.064217 -14.568176 -13.325526 -1.959719
 -21.466976 -1.417418 134.923172 -65.432472
 -167.053436 11.527365 -48.696384 50.075603
 42.815010 -26.319252 -14.819287 -18.444721
 -5.353303 -29.304409 39.032055 -20.002920
 -9.689376 -38.927956 -16.350754 -23.352749
 77.181412 9.959544 62.516300 5.786232
 -9.256441 29.935026 49.749645 50.648991
 -0.651028 -39.150249 -40.412846 35.571587
 33.106220 14.516530 -50.780476 -45.903721
 7.825546 10.641171 0.829208 -78.473305
 9.835962 35.586506 95.664383 -27.220900
 -4.964416 -51.106339 -44.747036 -37.019512
 -10.076019 4.858932 13.439258 -33.302742
 42.913990 -13.133324 -40.102875 15.627207
 -4.361413 -49.032684 17.007105 -23.505594
 -53.727463 23.389149 33.650150 57.515030
 -10.239903 46.090473 -59.125916 -5.304907
 9.263354 -47.753838 -17.448416 7.444693
 -51.436157 -50.358727 19.505678 42.635361
 12.312822 -6.637104 20.364899 -23.755135
 53.619484 47.979916 1.119564 -6.257786
 46.189526 24.184334 -35.820721 1.949874
 19.484133 -37.802025 -12.002151 -12.103892
 -27.538511 45.890797 -35.856884 -6.874194
 6.522881 -68.960327 -48.529182 -12.351694
 1.430730 20.901342 2.781231 -51.709496
 -35.634304 25.970661 -63.000866 33.959377
 7.500025 19.112947 -11.268051 21.270805
 -23.945904 -57.448017 -20.761576 -28.707825
 11.264502 -8.408241 63.774498 -19.481993
 23.776470 -22.101068 67.614578 -1.601229
 17.657040 31.747480 -9.303240 3.133949
 9.421461 52.108196 -39.991035 -7.897170
 16.018927 60.041428 -0.860330 29.974041
 3.060505 -53.756523 11.858236 11.302705
 -50.899597 46.068760 2.489253 -8.099076
 71.321320 45.017513 -69.695816 5.967271
 -18.952152 22.757063 -1.632097 44.948738
 20.450323 -37.112949 -9.897025 -12.603829
 -5.094273 85.210686 -2.143437 23.931850
 -8.147385 8.849785 41.377975 12.329423
 -19.696402 50.181622 -13.405707 14.470282
 -58.203190 -14.939282 8.905749 -3.213993
 24.515385 -24.512131
 -16.488323 16.483261
 -18.046913 18.043209
 22.155680 -22.153828
 -11.870217 11.870275
 56.178738 -14.062369 -5.916261 -17.276995
 13.123727 -19.511091 68.195663 6.245597
 -44.398262 27.443474 24.278795 -11.697214
 -8.786851 -57.718987 58.594780 94.508545
 68.747536 -6.704224 -36.512989 -60.155216
 12.677685 -13.440352 27.019011 -18.086098
 -30.176830 0.919560 -36.441399 73.361778
 -13.592844 28.439629 8.023070 1.871960
 -9.417117 -15.210785 28.606058 -33.172180
 5.181564 -0.586007 -3.664761 -14.117536
 83.466820 4.792225 -82.032219 85.810982
 -34.122768 -6.169965 103.750717 -18.509550
 38.467449 14.880012 -29.222061 -64.724243
 -64.452599 59.775246 -21.929129 61.963486
 80.331940 -96.578957 34.453663 22.161989
 19.907110 -2.941710 24.463882 -35.272533
 -46.101303 -25.012957 -28.984344 62.560596
 -37.344090 25.986786 -3.397079 28.868103
 -13.875523 41.355011 -0.797542 -44.038700
 -6.195734 7.855195 27.224207 -3.265477
 55.918427 -35.028698 -115.266960 44.336258
 -20.707577 34.653286 61.793171 -9.267494
 13.415790 -16.859570 -20.576143 32.994358
 -43.039780 15.796725 -5.731453 -52.920006
 25.209455 2.332470 -33.363113 14.578885
 6.489938 24.764233 15.012060 20.156137
 -49.884876 25.381315 -23.932308 14.203191
 -44.597694 46.407875 -37.904667 21.902691
 8.704368 -23.051384 24.713581 0.762730
 7.198072 29.543024 -9.080911 40.456146
 -5.301222 -21.576248 2.244810 -25.139679
 43.045414 -25.799793 -15.072487 -37.865116
 -3.607425 41.756336 46.677551 20.288342
 16.058565 -7.032715 3.316612 -52.844612
 15.907755 -43.846653 -25.097389 2.591225
 13.859967 -13.993731 30.851761 -1.299049
 -7.423687 10.683911 -26.612423 8.730020
 4.229092 15.217916 -18.589214 -36.696606
 -17.175867 -28.549393 25.067539 13.321373
 30.321636 23.797432 -15.153599 9.167501
 70.406357 -73.085960 -44.659504 35.420937
 72.736877 -47.043556 -28.421335 13.103927
 -47.450241 13.225246 24.589863 -16.382362
 -7.417932 18.281534 -32.451256 2.504175
 -38.199928 7.521412 20.078590 -8.386617
 45.732723 -98.841576 -23.690308 42.107540
 -111.843819 -47.261837 87.829048 -1.790132
 54.064247 -14.567986 -13.325905 -1.959857
 -21.466904 -1.417344 134.922684 -65.432625
 -167.053406 11.528278 -48.697372 50.075195
 42.815033 -26.319262 -14.820211 -18.444674
 -5.353266 -29.304287 39.031078 -20.002909
 -9.689304 -38.926788 -16.351625 -23.353193
 77.181473 9.960753 62.515617 5.785799
 -9.256403 29.936131 49.749191 50.648598
 -0.651007 -39.150166 -40.413567 35.571365
 33.106258 14.516983 -50.781372 -45.903625
 7.825572 10.641338 0.828554 -78.473938
 9.835995 35.587597 95.663773 -27.220802
 -4.964350 -51.105667 -44.747555 -37.019844
 -10.075998 4.859162 13.438601 -33.303421
 42.914024 -13.133061 -40.103718 15.626627
 -4.361342 -49.031960 17.006176 -23.505756
 -53.727406 23.389835 33.649445 57.515102
 -10.239865 46.090996 -59.126308 -5.304913
 9.263375 -47.753624 -17.448889 7.444260
 -51.436123 -50.358814 19.504934 42.634663
 12.312848 -6.635608 20.364592 -23.755163
 53.619518 47.979774 1.118978 -6.258121
 46.189594 24.184383 -35.821579 1.949855
 19.484173 -37.801731 -12.002531 -12.104689
 -27.538460 45.891308 -35.857441 -6.874901
 6.522978 -68.959755 -48.530235 -12.351870
 1.430801 20.901768 2.780341 -51.709431
 -35.634266 25.970879 -63.001579 33.959488
 7.500026 19.113077 -11.268476 21.270132
 -23.945852 -57.447475 -20.762043 -28.708605
 11.264519 -8.408408 63.773731 -19.481974
 23.776501 -22.100592 67.614372 -1.601774
 17.657127 31.748125 -9.304049 3.133760
 9.421501 52.108189 -39.991489 -7.897451
 16.018978 60.041473 -0.860909 29.973692
 3.060603 -53.755951 11.857032 11.302182
 -50.899529 46.069416 2.488265 -8.099438
 71.321358 45.018036 -69.696442 5.967051
 -18.952156 22.757589 -1.632441 44.948704
 20.450375 -37.113407 -9.897579 -12.604149
 -5.094257 85.212395 -2.143995 23.931740
 -8.147354 8.849447 41.377674 12.329215
 -19.696314 50.181576 -13.406848 14.469867
 -58.203091 -14.938309 8.904240 -3.214564
 24.515421 -24.512167
 -16.485031 16.479967
 -18.047604 18.043901
 22.155701 -22.153847
 -11.869889 11.869947
