# Supplementary material for: AMS 3.0: prediction of post-translational modifications
Source: BMC Bioinformatics. 2010 Apr 28;11:210. doi: 10.1186/1471-2105-11-210 (PMC2874555; doi:10.1186/1471-2105-11-210)
Supplement: Additional file 2 — PTM predictor software with training data. PTM_Archive.tar.gz includes the predictor software binaries together with all trained ANNs in tar.gz compressed form. [file 1471-2105-11-210-S2.GZ › PTM_Archive/allempty/P/Pnet6.dat]

 2
 90 6 2
 0.448606 0.591877 0.644547 6.853107 0.511847 1.799253
 0.485425 0.619866 0.662362 -9.858826 0.494432 1.233225
 0.961912 0.983006 0.935352 -13.479526 0.573498 -1.345258
 1.038015 1.039598 0.987989 4.647547 0.673337 -1.069357
 0.977136 0.986743 0.954982 12.017470 0.733613 -0.600418
 0.797182 0.863676 0.866535 -3.169672 0.682491 1.015596
 0.345078 0.503418 0.564725 16.918400 0.424013 1.201545
 1.218959 1.187123 1.132259 -5.492570 0.920415 -0.300568
 0.760618 0.822613 0.834312 -10.993125 0.695540 0.545983
 0.932175 0.954885 0.924094 -0.171931 0.657045 -0.909604
 0.527515 0.655909 0.706104 17.901854 0.589163 1.299696
 0.652162 0.754877 0.785783 -17.795425 0.629847 0.475738
 0.908335 0.939367 0.894954 1.118194 0.532234 -1.343039
 1.050316 1.043451 0.984608 -0.827987 0.655572 -1.384143
 1.006727 1.007196 0.967650 12.582705 0.730344 -0.575605
 0.837686 0.888376 0.878650 -9.251631 0.667817 0.491984
 0.411819 0.561017 0.627852 26.463255 0.527642 0.881173
 1.174062 1.150809 1.098194 2.023937 0.873623 0.059653
 0.840432 0.889407 0.898970 -13.947383 0.784520 -0.010038
 0.943927 0.961453 0.927765 -8.920480 0.663950 -1.140501
 0.579382 0.681289 0.722012 17.902079 0.626055 0.740674
 0.659505 0.746916 0.772341 1.044530 0.627562 0.229921
 0.908084 0.945374 0.905255 0.093095 0.537328 -1.011420
 0.963483 0.985604 0.942987 0.778337 0.618789 -0.915601
 0.959871 0.980358 0.950601 11.333160 0.707152 -0.146049
 0.751660 0.817522 0.828292 0.146208 0.673708 0.606793
 0.593313 0.691232 0.727676 5.223483 0.609703 0.332726
 1.107322 1.101554 1.059150 3.032858 0.836859 0.082148
 0.887584 0.918574 0.920010 -1.294404 0.806540 -0.109628
 0.844989 0.892068 0.872613 4.059703 0.604097 -0.337096
 0.387888 0.524638 0.567608 -2.700854 0.390948 0.623757
 0.432959 0.564704 0.597399 1.031407 0.374544 0.586387
 1.110760 1.110511 1.054719 -17.260448 0.711784 -1.129707
 1.275826 1.236000 1.167499 -6.999976 0.872157 -1.162938
 1.164389 1.143357 1.098789 14.136841 0.887591 -0.423190
 0.755464 0.816492 0.818199 -0.945734 0.633876 -0.186415
 0.262113 0.425546 0.484960 4.564952 0.314558 0.622200
 1.489435 1.407477 1.324874 -8.536791 1.098314 -0.516276
 0.624860 0.703078 0.723124 -3.065270 0.582172 -0.016054
 0.976505 1.001351 0.977854 13.227392 0.751184 -0.208341
 0.201575 0.386880 0.463295 34.427952 0.353044 3.742427
 0.317383 0.483622 0.536664 21.867928 0.349848 2.995289
 1.062747 1.071122 1.019253 -20.559393 0.670492 -1.539855
 0.738965 0.821764 0.812300 4.374525 0.516422 0.589173
 1.105857 1.093343 1.057636 -13.813083 0.873935 -0.754221
 0.277207 0.440492 0.510588 29.733208 0.411047 3.057495
 1.433917 1.335068 1.266165 -34.533669 1.099905 -3.149709
 0.615041 0.711810 0.738182 10.007203 0.609092 2.157621
 1.554527 1.431904 1.349661 -56.029633 1.195323 -2.758575
 1.121865 1.115201 1.061427 2.143065 0.742480 -2.220458
 0.784268 0.843076 0.856168 7.476163 0.721086 0.821012
 0.715298 0.789879 0.807689 -8.229877 0.650892 0.399679
 0.887108 0.918902 0.875461 2.730524 0.510592 -1.431854
 1.080026 1.064089 0.997026 -10.259145 0.649826 -1.704635
 1.078926 1.063247 1.006697 -8.113145 0.729388 -0.892355
 0.698003 0.776389 0.798860 19.578682 0.666182 0.895225
 0.795476 0.848487 0.845624 9.512568 0.646373 0.655132
 1.006083 1.021068 0.995013 -11.479554 0.804048 -0.274693
 1.265210 1.208077 1.126631 -40.749573 0.834601 -0.217374
 0.774734 0.828222 0.828105 17.271822 0.633323 -0.746971
 0.663409 0.742095 0.780969 1.888175 0.713926 -0.070153
 0.544363 0.649350 0.695240 15.728575 0.591878 0.100524
 0.757534 0.822451 0.807147 4.775098 0.494837 -0.268262
 0.916091 0.946166 0.914682 -8.225619 0.629079 -0.203737
 0.904261 0.934745 0.916648 6.401321 0.710667 0.309977
 0.717688 0.783527 0.806907 15.875813 0.703749 -0.081890
 0.560205 0.661294 0.709933 7.867380 0.624875 0.243426
 1.250341 1.205387 1.141123 -1.684208 0.904326 -0.820395
 0.774558 0.831610 0.852360 -9.470226 0.768166 0.905630
 0.755588 0.817084 0.814246 15.116190 0.587735 0.021879
 0.500064 0.607699 0.653917 1.056658 0.553849 0.175662
 0.494786 0.603603 0.646647 2.902223 0.518592 -0.060202
 0.744954 0.810896 0.803364 9.437282 0.524674 -0.851402
 0.896418 0.929854 0.907905 -1.143053 0.660356 -0.651572
 0.848540 0.892241 0.885070 14.310925 0.702569 0.162118
 0.626762 0.711993 0.738175 5.833866 0.613115 0.216994
 0.295194 0.446192 0.516277 10.938717 0.415848 0.201223
 1.435943 1.365982 1.286495 -13.704158 1.052721 -0.256062
 0.523095 0.630637 0.674087 -14.232936 0.579963 0.726688
 0.709924 0.777134 0.787763 0.730302 0.610588 -0.628320
 0.539568 0.646673 0.694853 5.295033 0.619430 0.471511
 0.495256 0.610848 0.658135 1.666495 0.546708 0.278311
 0.623003 0.715391 0.718117 4.542273 0.423343 -0.497409
 0.748648 0.813607 0.806470 -7.613237 0.550862 -0.567736
 0.839929 0.881494 0.873616 17.574701 0.686722 -0.087275
 0.726018 0.790749 0.812513 4.786271 0.715389 -0.583661
 0.544445 0.646910 0.689550 7.689423 0.581061 0.324278
 1.187318 1.167805 1.123475 -8.797728 0.934748 -0.196716
 0.804893 0.849043 0.860676 -8.388013 0.759017 -0.052553
 0.628899 0.713989 0.726298 -4.327550 0.515088 -0.308093
 -1.181095 -1.109290 -1.152430 -15.803761 -1.648465 -3.579708
 -3.821348 3.862507
 -1.459913 4.910208
 -0.455118 4.747168
 21.569786 -21.396395
 -0.961994 1.858885
 3.464316 -4.536476
 -8.929707 0.375755
 0.448644 0.591898 0.644565 6.845583 0.511886 1.798078
 0.485462 0.619886 0.662378 -9.867309 0.494468 1.231989
 0.961903 0.982998 0.935344 -13.485532 0.573479 -1.345818
 1.038009 1.039592 0.987982 4.641312 0.673322 -1.070013
 0.977122 0.986732 0.954972 12.015031 0.733591 -0.600582
 0.797162 0.863662 0.866522 -3.173455 0.682462 1.015280
 0.345111 0.503437 0.564741 16.914722 0.424047 1.200950
 1.218965 1.187124 1.132258 -5.497762 0.920415 -0.301365
 0.760609 0.822607 0.834306 -10.994208 0.695528 0.546050
 0.932180 0.954886 0.924094 -0.177000 0.657042 -0.910121
 0.527578 0.655945 0.706133 17.885670 0.589230 1.297588
 0.652219 0.754909 0.785810 -17.810274 0.629906 0.473787
 0.908314 0.939352 0.894940 1.114902 0.532202 -1.343203
 1.050266 1.043420 0.984580 -0.825784 0.655508 -1.383446
 1.006676 1.007165 0.967622 12.585336 0.730282 -0.574824
 0.837735 0.888404 0.878672 -9.263265 0.667867 0.490332
 0.411860 0.561039 0.627870 26.447580 0.527683 0.879440
 1.174055 1.150802 1.098188 2.024186 0.873607 0.059504
 0.840411 0.889393 0.898957 -13.956214 0.784494 -0.010420
 0.943927 0.961452 0.927762 -8.923976 0.663944 -1.140978
 0.579378 0.681284 0.722007 17.892467 0.626045 0.739891
 0.659507 0.746915 0.772339 1.034713 0.627558 0.229056
 0.908108 0.945386 0.905264 0.085778 0.537347 -1.012408
 0.963504 0.985614 0.942995 0.772566 0.618806 -0.916436
 0.959890 0.980368 0.950609 11.329834 0.707170 -0.146659
 0.751657 0.817518 0.828287 0.140552 0.673697 0.606214
 0.593326 0.691237 0.727680 5.210761 0.609712 0.331563
 1.107306 1.101542 1.059139 3.035612 0.836835 0.082206
 0.887594 0.918578 0.920013 -1.305093 0.806547 -0.110552
 0.845024 0.892087 0.872628 4.053567 0.604130 -0.338019
 0.387922 0.524656 0.567622 -2.708409 0.390981 0.622585
 0.432994 0.564723 0.597414 1.023474 0.374577 0.585162
 1.110782 1.110522 1.054727 -17.268259 0.711800 -1.130684
 1.275824 1.235997 1.167496 -7.003771 0.872148 -1.163220
 1.164395 1.143358 1.098790 14.132362 0.887592 -0.423583
 0.755494 0.816508 0.818212 -0.956925 0.633906 -0.187839
 0.262151 0.425566 0.484976 4.555370 0.314593 0.620751
 1.489442 1.407480 1.324876 -8.540973 1.098318 -0.516680
 0.624910 0.703106 0.723147 -3.074798 0.582223 -0.017640
 0.976474 1.001331 0.977836 13.226374 0.751141 -0.208071
 0.201582 0.386883 0.463297 34.425140 0.353049 3.742083
 0.317392 0.483626 0.536667 21.863577 0.349854 2.994732
 1.062759 1.071127 1.019255 -20.567368 0.670497 -1.540833
 0.738976 0.821768 0.812302 4.367939 0.516427 0.588344
 1.105863 1.093345 1.057637 -13.817331 0.873938 -0.754734
 0.277213 0.440495 0.510591 29.730360 0.411052 3.057179
 1.433922 1.335070 1.266166 -34.538204 1.099907 -3.150177
 0.615047 0.711813 0.738184 10.004333 0.609095 2.157238
 1.554532 1.431906 1.349662 -56.033302 1.195325 -2.759027
 1.121875 1.115204 1.061429 2.135427 0.742482 -2.221312
 0.784281 0.843083 0.856173 7.472985 0.721095 0.820619
 0.715315 0.789888 0.807696 -8.234408 0.650905 0.399048
 0.887122 0.918907 0.875464 2.721825 0.510597 -1.432944
 1.080041 1.064095 0.997030 -10.267385 0.649835 -1.705660
 1.078944 1.063256 1.006704 -8.119682 0.729403 -0.893121
 0.698008 0.776391 0.798862 19.575420 0.666187 0.895005
 0.795491 0.848494 0.845630 9.506589 0.646385 0.654538
 1.006085 1.021068 0.995013 -11.482021 0.804048 -0.274992
 1.265219 1.208081 1.126634 -40.757065 0.834609 -0.217953
 0.774736 0.828220 0.828102 17.265730 0.633316 -0.747794
 0.663455 0.742121 0.780990 1.880192 0.713972 -0.071446
 0.544409 0.649376 0.695261 15.719731 0.591922 0.099119
 0.757546 0.822455 0.807148 4.765394 0.494841 -0.269534
 0.916080 0.946157 0.914672 -8.230802 0.629059 -0.204282
 0.904244 0.934734 0.916637 6.399542 0.710644 0.309862
 0.717700 0.783534 0.806913 15.873499 0.703760 -0.082137
 0.560244 0.661315 0.709950 7.859426 0.624912 0.242095
 1.250328 1.205378 1.141115 -1.685743 0.904309 -0.820264
 0.774566 0.831613 0.852362 -9.473159 0.768169 0.905087
 0.755603 0.817090 0.814249 15.106597 0.587743 0.020666
 0.500070 0.607701 0.653919 1.055346 0.553849 0.175515
 0.494783 0.603600 0.646644 2.900369 0.518582 -0.060307
 0.744970 0.810902 0.803368 9.427355 0.524685 -0.852571
 0.896442 0.929865 0.907914 -1.152838 0.660376 -0.652838
 0.848548 0.892243 0.885072 14.303555 0.702574 0.161296
 0.626795 0.712011 0.738190 5.828986 0.613146 0.216154
 0.295185 0.446186 0.516271 10.938297 0.415833 0.201454
 1.435999 1.366012 1.286518 -13.716171 1.052774 -0.258234
 0.523115 0.630649 0.674097 -14.234961 0.579984 0.726374
 0.709920 0.777130 0.787759 0.724962 0.610579 -0.628764
 0.539576 0.646677 0.694856 5.292687 0.619439 0.471343
 0.495267 0.610854 0.658140 1.663721 0.546721 0.278084
 0.623010 0.715392 0.718116 4.532000 0.423340 -0.498597
 0.748652 0.813606 0.806468 -7.622633 0.550855 -0.568856
 0.839928 0.881491 0.873611 17.565063 0.686711 -0.088323
 0.726022 0.790749 0.812512 4.779161 0.715386 -0.584457
 0.544451 0.646913 0.689552 7.683855 0.581066 0.323843
 1.187324 1.167805 1.123474 -8.803971 0.934742 -0.197657
 0.804894 0.849043 0.860675 -8.391769 0.759016 -0.052876
 0.628903 0.713989 0.726296 -4.337872 0.515084 -0.309242
 -1.181076 -1.109283 -1.152426 -15.815294 -1.648457 -3.581107
 -3.823300 3.864502
 -1.461874 4.912211
 -0.457081 4.749174
 21.567762 -21.394335
 -0.963952 1.860885
 3.462677 -4.534836
 -8.931674 0.377765
