# Supplementary material for: AMS 3.0: prediction of post-translational modifications
Source: BMC Bioinformatics. 2010 Apr 28;11:210. doi: 10.1186/1471-2105-11-210 (PMC2874555; doi:10.1186/1471-2105-11-210)
Supplement: Additional file 2 — PTM predictor software with training data. PTM_Archive.tar.gz includes the predictor software binaries together with all trained ANNs in tar.gz compressed form. [file 1471-2105-11-210-S2.GZ › PTM_Archive/allempty/P/Pnet8.dat]

 2
 90 8 2
 3.458001 0.892846 0.897453 0.857348 0.906707 0.910501 0.920181 0.863150
 -3.219577 0.908392 0.912957 0.882839 0.917454 0.917119 0.913860 0.887470
 -7.543611 1.078164 1.081239 1.144948 1.045273 1.012781 0.910887 1.138060
 -0.536703 1.092478 1.094556 1.162342 1.058596 1.027133 0.928457 1.154749
 7.467999 1.047504 1.049197 1.092140 1.025368 1.004139 0.937451 1.087401
 -3.455258 0.999750 1.002399 1.014645 0.990857 0.978967 0.940215 1.013908
 11.030029 0.851487 0.856413 0.802459 0.870734 0.878142 0.897556 0.810083
 -3.461976 1.125838 1.127460 1.198373 1.092515 1.063005 0.974236 1.190069
 -6.521958 0.966672 0.968618 0.961394 0.967180 0.963934 0.950758 0.962856
 -0.716697 1.038231 1.040735 1.080494 1.016785 0.994618 0.924389 1.076319
 6.972213 0.878570 0.882658 0.833857 0.895944 0.902936 0.920501 0.840690
 -7.492074 0.914845 0.919159 0.886867 0.924815 0.925722 0.924692 0.891734
 -2.482399 1.073188 1.076705 1.141787 1.039406 1.005782 0.901317 1.134821
 -3.374267 1.107743 1.109940 1.188666 1.069320 1.033790 0.925090 1.179867
 8.969429 1.059056 1.060997 1.111815 1.033593 1.009761 0.935596 1.106111
 -8.530138 1.021321 1.023233 1.050179 1.005836 0.989717 0.936737 1.047628
 19.388514 0.816554 0.821375 0.746455 0.844683 0.859174 0.898293 0.756701
 0.961303 1.115849 1.117652 1.187725 1.082800 1.053227 0.964482 1.179639
 -8.490150 0.963612 0.965475 0.953954 0.965735 0.963808 0.953745 0.955972
 -4.850740 1.046823 1.049424 1.093552 1.023945 1.000558 0.927417 1.089099
 8.648715 0.885826 0.889669 0.848190 0.900177 0.905300 0.917232 0.854112
 1.722697 0.915370 0.919566 0.893101 0.922959 0.921986 0.916011 0.897220
 0.307420 1.054968 1.059684 1.111934 1.027180 0.997120 0.904534 1.106346
 -0.392421 1.073354 1.077179 1.135820 1.043731 1.013897 0.922678 1.129207
 5.912479 1.048366 1.050973 1.091529 1.027507 1.006040 0.941342 1.087294
 0.409459 0.958181 0.961288 0.955613 0.957181 0.951158 0.929692 0.956951
 7.846137 0.882762 0.886764 0.844372 0.897283 0.902067 0.912591 0.850387
 2.671832 1.093330 1.095662 1.151671 1.066548 1.041230 0.966027 1.145314
 -0.886491 0.968714 0.971320 0.965074 0.968913 0.964852 0.950132 0.966296
 2.969844 1.022073 1.025552 1.056470 1.004547 0.984374 0.921754 1.053620
 -1.009222 0.891238 0.897828 0.865919 0.902845 0.902976 0.906667 0.870321
 -1.345237 0.912239 0.919453 0.898276 0.918896 0.914017 0.903664 0.901538
 -8.964848 1.090690 1.094877 1.157443 1.058661 1.025980 0.924972 1.150584
 -6.008092 1.118594 1.120812 1.192000 1.083508 1.051130 0.950429 1.183799
 8.428310 1.067098 1.068726 1.113487 1.044565 1.022885 0.955248 1.108448
 -0.574023 0.983053 0.987863 0.994858 0.977668 0.966488 0.934608 0.994455
 6.710111 0.841114 0.847876 0.796430 0.860231 0.865786 0.883995 0.803576
 -5.789927 1.185038 1.186200 1.276800 1.143499 1.108051 1.001594 1.265938
 -3.758520 0.931764 0.935495 0.919880 0.936462 0.934851 0.929680 0.922255
 7.403296 1.021197 1.025000 1.051071 1.006215 0.987649 0.930410 1.048728
 25.534649 0.838129 0.842799 0.786538 0.859417 0.869198 0.898663 0.794288
 15.726295 0.892510 0.897809 0.869028 0.901432 0.900352 0.897570 0.873452
 -14.209243 1.082997 1.088700 1.146341 1.054290 1.022361 0.928180 1.139927
 3.101047 1.016933 1.022557 1.052930 0.999923 0.977760 0.912607 1.049923
 -9.263948 1.055498 1.058353 1.092958 1.038546 1.020657 0.967597 1.089100
 23.173098 0.832139 0.836798 0.775436 0.855797 0.867567 0.902119 0.783765
 -21.726456 1.073478 1.076223 1.111361 1.057039 1.039731 0.988068 1.107413
 6.776773 0.953578 0.956817 0.948317 0.955018 0.951173 0.940319 0.949878
 -40.193333 1.141670 1.142856 1.204968 1.114422 1.090732 1.020921 1.197176
 4.782425 1.058563 1.064360 1.111544 1.034251 1.005854 0.922517 1.106538
 1.912848 0.919207 0.921240 0.895937 0.926327 0.927795 0.925876 0.899922
 -3.944651 0.912945 0.915326 0.890474 0.919332 0.919471 0.912723 0.894355
 -0.602716 1.063588 1.065498 1.132006 1.028065 0.994855 0.887222 1.125127
 -9.653151 1.129652 1.130322 1.223959 1.083734 1.044120 0.918983 1.213317
 -3.633280 1.113353 1.113668 1.194101 1.074577 1.041466 0.937905 1.184916
 14.377325 0.910724 0.913241 0.885816 0.918608 0.920150 0.919327 0.890008
 4.475741 0.956655 0.957351 0.960955 0.950090 0.942003 0.908321 0.961482
 -7.733579 1.074057 1.077068 1.122529 1.051660 1.028938 0.961634 1.117574
 -29.259687 1.172952 1.170148 1.276823 1.123092 1.085152 0.963041 1.264093
 15.968159 0.944244 0.946413 0.944244 0.940268 0.932297 0.901623 0.945308
 3.427688 0.837540 0.839260 0.772219 0.862348 0.878128 0.915695 0.781250
 7.508877 0.826723 0.828713 0.762852 0.850101 0.864009 0.894985 0.772020
 3.522533 0.988627 0.988988 1.018123 0.968575 0.948848 0.876029 1.016070
 -3.666115 1.045751 1.045500 1.095970 1.017783 0.993599 0.909327 1.090922
 3.941055 1.025819 1.025731 1.059842 1.006490 0.989486 0.929788 1.056594
 12.263096 0.894427 0.895704 0.860119 0.905364 0.910512 0.917453 0.865402
 7.007649 0.805563 0.807439 0.729070 0.834623 0.853237 0.898177 0.739721
 -3.671212 1.141204 1.140280 1.223154 1.101610 1.069711 0.967688 1.213700
 -6.426157 0.913362 0.913313 0.881200 0.923434 0.929859 0.939520 0.886002
 9.883647 0.957031 0.958058 0.965551 0.948178 0.937517 0.895691 0.965804
 2.889905 0.838853 0.840284 0.780135 0.860891 0.874868 0.907956 0.788369
 2.791141 0.834859 0.836399 0.777691 0.855599 0.867997 0.895621 0.785852
 3.299415 0.961450 0.961788 0.976303 0.947270 0.932354 0.872288 0.976078
 -1.517329 1.015550 1.015236 1.049787 0.993836 0.974229 0.902714 1.046571
 10.034125 0.994046 0.994140 1.013501 0.980244 0.967325 0.918449 1.012064
 5.816339 0.917956 0.918617 0.899805 0.921275 0.921230 0.911261 0.902967
 8.347727 0.774162 0.775855 0.690216 0.806415 0.827779 0.881093 0.701790
 -12.248201 1.196083 1.194489 1.296539 1.147629 1.109540 0.987661 1.284360
 -8.425833 0.884214 0.884179 0.844145 0.897755 0.906768 0.924078 0.849895
 0.592731 0.929663 0.930514 0.922396 0.927310 0.922107 0.894792 0.924431
 3.641347 0.864503 0.866222 0.817390 0.881336 0.890719 0.909986 0.824270
 2.848508 0.859560 0.861316 0.814224 0.874833 0.882671 0.895879 0.820971
 1.000389 0.940660 0.941369 0.947436 0.930397 0.918090 0.866772 0.948096
 -3.383221 0.979339 0.979560 0.998219 0.964865 0.950457 0.895126 0.996967
 11.409303 0.973303 0.973766 0.983453 0.964285 0.954689 0.917136 0.983106
 2.957432 0.927225 0.927797 0.910326 0.930059 0.929650 0.918619 0.913385
 7.968186 0.833465 0.835363 0.775996 0.854386 0.866628 0.893771 0.784293
 -7.684601 1.110631 1.109490 1.171836 1.079356 1.054083 0.970785 1.165017
 -4.923794 0.921177 0.922000 0.897033 0.928938 0.932712 0.937015 0.900604
 -2.213559 0.928159 0.928730 0.922560 0.924951 0.919274 0.890414 0.924419
 -10.614197 -0.951079 -0.941683 -0.887419 -0.980725 -1.018989 -1.131207 -0.892804
 24.062624 -24.050167
 -2.862489 0.963067
 0.323927 4.122787
 -2.923999 2.211217
 -0.154505 3.106518
 -1.395451 1.459139
 1.274673 2.982202
 -2.691091 2.276730
 -6.005013 -2.670935
 3.449038 0.892854 0.897460 0.857356 0.906715 0.910508 0.920187 0.863159
 -3.228801 0.908401 0.912965 0.882849 0.917462 0.917127 0.913867 0.887480
 -7.574094 1.078203 1.081277 1.144995 1.045309 1.012815 0.910915 1.138106
 -0.563310 1.092511 1.094589 1.162381 1.058627 1.027162 0.928481 1.154788
 7.445540 1.047534 1.049226 1.092175 1.025395 1.004165 0.937472 1.087435
 -3.475705 0.999775 1.002424 1.014674 0.990880 0.978989 0.940233 1.013937
 11.018795 0.851498 0.856424 0.802471 0.870744 0.878152 0.897565 0.810096
 -3.472764 1.125852 1.127474 1.198391 1.092528 1.063018 0.974246 1.190086
 -6.529788 0.966679 0.968625 0.961402 0.967187 0.963941 0.950763 0.962864
 -0.734450 1.038253 1.040757 1.080519 1.016805 0.994637 0.924405 1.076344
 6.961285 0.878582 0.882670 0.833870 0.895955 0.902947 0.920510 0.840703
 -7.508044 0.914864 0.919177 0.886889 0.924833 0.925738 0.924706 0.891756
 -2.512910 1.073227 1.076743 1.141832 1.039441 1.005816 0.901345 1.134866
 -3.400645 1.107778 1.109974 1.188707 1.069352 1.033821 0.925114 1.179908
 8.950751 1.059081 1.061020 1.111845 1.033615 1.009782 0.935613 1.106140
 -8.551307 1.021346 1.023257 1.050207 1.005858 0.989738 0.936754 1.047656
 19.380873 0.816562 0.821383 0.746464 0.844691 0.859182 0.898300 0.756710
 0.949830 1.115863 1.117666 1.187742 1.082813 1.053240 0.964492 1.179655
 -8.499630 0.963622 0.965485 0.953966 0.965744 0.963817 0.953752 0.955984
 -4.873324 1.046852 1.049453 1.093588 1.023972 1.000584 0.927438 1.089133
 8.638783 0.885842 0.889684 0.848209 0.900191 0.905314 0.917243 0.854130
 1.707933 0.915391 0.919587 0.893127 0.922978 0.922005 0.916026 0.897245
 0.276160 1.055005 1.059721 1.111978 1.027215 0.997153 0.904561 1.106390
 -0.419516 1.073386 1.077210 1.135857 1.043760 1.013925 0.922701 1.129243
 5.896317 1.048385 1.050991 1.091551 1.027524 1.006056 0.941355 1.087316
 0.398281 0.958196 0.961302 0.955631 0.957194 0.951171 0.929702 0.956968
 7.834369 0.882783 0.886784 0.844397 0.897302 0.902085 0.912606 0.850411
 2.661154 1.093335 1.095668 1.151676 1.066553 1.041236 0.966032 1.145320
 -0.889394 0.968721 0.971326 0.965082 0.968920 0.964859 0.950137 0.966305
 2.945224 1.022105 1.025583 1.056508 1.004577 0.984402 0.921777 1.053657
 -1.017444 0.891247 0.897837 0.865929 0.902853 0.902984 0.906674 0.870331
 -1.358448 0.912254 0.919468 0.898294 0.918911 0.914031 0.903675 0.901555
 -8.993489 1.090723 1.094910 1.157483 1.058692 1.026010 0.924996 1.150623
 -6.032879 1.118624 1.120841 1.192035 1.083536 1.051156 0.950451 1.183833
 8.412219 1.067119 1.068746 1.113511 1.044583 1.022903 0.955262 1.108471
 -0.587198 0.983072 0.987881 0.994880 0.977685 0.966505 0.934621 0.994477
 6.700028 0.841124 0.847886 0.796442 0.860240 0.865795 0.884002 0.803587
 -5.800820 1.185054 1.186217 1.276820 1.143514 1.108065 1.001606 1.265957
 -3.769952 0.931777 0.935508 0.919896 0.936474 0.934863 0.929690 0.922271
 7.379160 1.021224 1.025027 1.051103 1.006240 0.987673 0.930430 1.048759
 25.525934 0.838137 0.842806 0.786547 0.859424 0.869205 0.898669 0.794296
 15.712072 0.892525 0.897824 0.869046 0.901447 0.900366 0.897582 0.873470
 -14.235941 1.083031 1.088733 1.146381 1.054321 1.022391 0.928205 1.139966
 3.078920 1.016963 1.022586 1.052966 0.999950 0.977786 0.912629 1.049958
 -9.278132 1.055516 1.058370 1.092979 1.038562 1.020673 0.967610 1.089121
 23.164608 0.832144 0.836803 0.775441 0.855802 0.867572 0.902124 0.783770
 -21.740835 1.073491 1.076236 1.111376 1.057051 1.039743 0.988078 1.107427
 6.767163 0.953590 0.956828 0.948331 0.955029 0.951183 0.940327 0.949891
 -40.205849 1.141681 1.142866 1.204980 1.114432 1.090742 1.020929 1.197188
 4.757547 1.058598 1.064394 1.111586 1.034283 1.005884 0.922542 1.106579
 1.901196 0.919219 0.921251 0.895950 0.926338 0.927806 0.925886 0.899935
 -3.959681 0.912963 0.915344 0.890494 0.919348 0.919487 0.912737 0.894375
 -0.630258 1.063628 1.065538 1.132055 1.028102 0.994891 0.887250 1.125175
 -9.676865 1.129686 1.130354 1.223999 1.083765 1.044149 0.919006 1.213356
 -3.648018 1.113373 1.113687 1.194124 1.074595 1.041483 0.937919 1.184939
 14.361149 0.910745 0.913262 0.885841 0.918628 0.920169 0.919343 0.890032
 4.462111 0.956672 0.957368 0.960975 0.950106 0.942018 0.908334 0.961501
 -7.742595 1.074069 1.077080 1.122544 1.051671 1.028948 0.961642 1.117588
 -29.267805 1.172964 1.170160 1.276838 1.123104 1.085163 0.963051 1.264108
 15.938768 0.944286 0.946454 0.944294 0.940306 0.932333 0.901652 0.945358
 3.403826 0.837572 0.839292 0.772258 0.862377 0.878155 0.915718 0.781288
 7.482136 0.826757 0.828747 0.762894 0.850133 0.864039 0.895009 0.772060
 3.506877 0.988644 0.989005 1.018143 0.968592 0.948864 0.876043 1.016089
 -3.676777 1.045761 1.045510 1.095981 1.017793 0.993608 0.909336 1.090934
 3.935763 1.025824 1.025736 1.059848 1.006495 0.989491 0.929792 1.056599
 12.242752 0.894449 0.895726 0.860146 0.905385 0.910532 0.917470 0.865428
 6.986542 0.805595 0.807470 0.729109 0.834652 0.853265 0.898199 0.739759
 -3.683871 1.141219 1.140295 1.223171 1.101624 1.069724 0.967699 1.213717
 -6.442422 0.913384 0.913334 0.881226 0.923454 0.929878 0.939535 0.886027
 9.872385 0.957044 0.958071 0.965567 0.948190 0.937529 0.895701 0.965819
 2.877907 0.838865 0.840295 0.780147 0.860902 0.874878 0.907965 0.788382
 2.774845 0.834877 0.836417 0.777712 0.855616 0.868014 0.895635 0.785872
 3.272785 0.961484 0.961821 0.976344 0.947301 0.932384 0.872312 0.976117
 -1.539697 1.015579 1.015264 1.049822 0.993862 0.974254 0.902734 1.046604
 10.017636 0.994068 0.994161 1.013527 0.980264 0.967344 0.918465 1.012090
 5.806136 0.917967 0.918627 0.899818 0.921285 0.921240 0.911269 0.902979
 8.338715 0.774170 0.775862 0.690225 0.806423 0.827787 0.881100 0.701798
 -12.274938 1.196116 1.194521 1.296579 1.147658 1.109568 0.987683 1.284398
 -8.429484 0.884215 0.884180 0.844145 0.897756 0.906769 0.924080 0.849895
 0.579094 0.929682 0.930532 0.922418 0.927327 0.922124 0.894806 0.924453
 3.615870 0.864528 0.866246 0.817419 0.881358 0.890741 0.910004 0.824298
 2.822176 0.859586 0.861342 0.814255 0.874857 0.882694 0.895898 0.821001
 0.978877 0.940692 0.941399 0.947473 0.930426 0.918117 0.866794 0.948132
 -3.400423 0.979366 0.979586 0.998251 0.964890 0.950481 0.895146 0.996998
 11.400043 0.973319 0.973782 0.983471 0.964299 0.954703 0.917147 0.983124
 2.935750 0.927249 0.927820 0.910354 0.930082 0.929672 0.918636 0.913413
 7.939788 0.833495 0.835392 0.776030 0.854414 0.866654 0.893792 0.784327
 -7.691572 1.110643 1.109502 1.171850 1.079367 1.054093 0.970793 1.165031
 -4.941780 0.921195 0.922018 0.897055 0.928955 0.932728 0.937028 0.900625
 -2.229113 0.928183 0.928754 0.922589 0.924973 0.919295 0.890432 0.924447
 -10.652427 -0.951032 -0.941637 -0.887363 -0.980682 -1.018948 -1.131173 -0.892750
 24.046625 -24.034184
 -2.885746 0.986295
 0.300669 4.146015
 -2.947265 2.234454
 -0.177756 3.129739
 -1.418694 1.482353
 1.251461 3.005384
 -2.714356 2.299966
 -6.028350 -2.647628
