# Supplementary material for: AMS 3.0: prediction of post-translational modifications
Source: BMC Bioinformatics. 2010 Apr 28;11:210. doi: 10.1186/1471-2105-11-210 (PMC2874555; doi:10.1186/1471-2105-11-210)
Supplement: Additional file 2 — PTM predictor software with training data. PTM_Archive.tar.gz includes the predictor software binaries together with all trained ANNs in tar.gz compressed form. [file 1471-2105-11-210-S2.GZ › PTM_Archive/allempty/R/Rnet10.dat]

 2
 90 10 2
 0.858991 0.916180 0.843369 0.919168 2.992825 0.904325 0.920079 0.910660 3.636297 0.878642
 0.888423 0.926296 0.792544 0.910378 1.359666 0.921542 0.925183 0.891980 -3.123911 0.903826
 1.168524 1.040527 0.547037 0.892097 -2.592448 1.092115 1.001870 0.811861 -7.779821 1.143448
 1.181711 1.051224 0.602733 0.910679 -1.066168 1.101975 1.013826 0.836934 0.329247 1.154516
 1.101976 1.019510 0.712517 0.924894 0.281695 1.052746 0.994655 0.874268 8.351370 1.085616
 1.028278 0.996008 0.768898 0.936011 1.933591 1.013033 0.981274 0.900967 -3.638297 1.024807
 0.797595 0.880389 0.831532 0.897026 1.853307 0.861132 0.888645 0.893427 9.785104 0.824335
 1.223900 1.088953 0.716358 0.963501 -0.049302 1.137936 1.054623 0.900246 -4.435916 1.193583
 0.968284 0.972268 0.844587 0.947060 -1.392277 0.975787 0.966707 0.930162 -7.970886 0.972168
 1.093844 1.012730 0.660840 0.910149 -1.635829 1.046825 0.986330 0.853251 -0.482743 1.079085
 0.823951 0.904967 0.872540 0.925566 2.096217 0.885204 0.914172 0.923819 7.321611 0.849758
 0.887317 0.934124 0.814206 0.926460 -1.030699 0.925921 0.935483 0.910478 -8.623012 0.904547
 1.167751 1.034842 0.529209 0.880691 -1.119861 1.088399 0.994257 0.798202 -2.137939 1.141613
 1.217168 1.062112 0.572646 0.903719 -1.522600 1.121005 1.019405 0.822822 -2.088105 1.183839
 1.130829 1.030463 0.696476 0.923270 0.944833 1.069364 1.001698 0.867960 9.970267 1.109999
 1.067593 1.010163 0.743199 0.931982 0.162598 1.035596 0.989832 0.890638 -8.791182 1.057575
 0.728449 0.856837 0.886780 0.907574 2.473659 0.822351 0.875339 0.916659 18.643631 0.767041
 1.218661 1.081145 0.700077 0.951901 0.990588 1.131581 1.045762 0.887215 2.514773 1.188243
 0.956649 0.970980 0.856510 0.953476 -1.892455 0.970937 0.968104 0.938222 -9.335814 0.963406
 1.115299 1.022196 0.653003 0.912508 -2.394221 1.059757 0.993716 0.852622 -5.059272 1.097171
 0.831998 0.901660 0.849865 0.915208 2.546141 0.885120 0.908952 0.909134 10.565335 0.854852
 0.886111 0.925354 0.792007 0.911965 0.908152 0.919685 0.925230 0.892773 2.346158 0.901733
 1.140607 1.027528 0.556667 0.888443 -1.517455 1.074517 0.991625 0.811843 -0.802060 1.119533
 1.165056 1.043267 0.606277 0.907706 -1.394958 1.091214 1.007235 0.835859 -1.224588 1.140531
 1.112087 1.027119 0.715587 0.930674 0.630025 1.061095 1.001748 0.879455 6.822156 1.095470
 0.955571 0.958603 0.792486 0.925062 1.399652 0.963626 0.951966 0.899322 -0.468174 0.961158
 0.827975 0.898154 0.827040 0.908681 1.998046 0.881999 0.904884 0.900112 8.264900 0.851167
 1.173949 1.062415 0.731204 0.952215 0.081346 1.104296 1.032503 0.896355 1.715587 1.149983
 0.968141 0.972274 0.838310 0.947951 0.125860 0.975297 0.967774 0.927818 -2.037235 0.972630
 1.070023 1.002270 0.673075 0.908192 -0.095168 1.032228 0.978257 0.854965 1.003896 1.058679
 0.862970 0.905795 0.822819 0.902771 0.275689 0.897466 0.908415 0.888985 -2.209903 0.879121
 0.899480 0.920700 0.771213 0.896761 0.341271 0.920346 0.917694 0.871838 -2.121773 0.910818
 1.189931 1.058805 0.548953 0.908105 -2.865112 1.111202 1.019451 0.826029 -10.875087 1.163581
 1.224735 1.082337 0.604868 0.934110 -2.575841 1.136711 1.042648 0.857040 -6.298737 1.193918
 1.132424 1.043137 0.719583 0.944468 0.655009 1.078307 1.017090 0.892138 8.959991 1.114082
 1.006113 0.978783 0.773943 0.926478 0.573188 0.993018 0.966734 0.892337 0.376362 1.003937
 0.785474 0.865118 0.824032 0.883474 1.106169 0.845773 0.874447 0.877424 6.628381 0.811787
 1.319804 1.141520 0.686458 0.984845 -0.592651 1.204595 1.097826 0.909208 -7.542137 1.278120
 0.923186 0.941033 0.851518 0.928623 -1.213829 0.939289 0.939866 0.914757 -3.434691 0.931223
 1.066980 1.007293 0.684420 0.920142 0.205670 1.034237 0.985599 0.868409 7.844165 1.057715
 0.770591 0.866075 0.907764 0.904087 11.554404 0.840596 0.880035 0.911094 25.264959 0.800167
 0.864998 0.906594 0.809109 0.897227 9.173790 0.900146 0.907374 0.881274 15.288883 0.881866
 1.180396 1.054215 0.567168 0.910469 -4.636744 1.104230 1.016919 0.830688 -14.694001 1.155448
 1.068211 0.997777 0.649456 0.898157 2.977136 1.029486 0.972939 0.840256 2.472709 1.057603
 1.113423 1.038615 0.767508 0.957645 -3.358797 1.067623 1.017414 0.913380 -9.472214 1.097665
 0.762009 0.865208 0.915718 0.909819 9.035200 0.836796 0.881141 0.918933 23.091290 0.793077
 1.144275 1.063449 0.768255 0.981603 -12.161350 1.092895 1.042214 0.935022 -21.440269 1.125573
 0.948890 0.957260 0.863955 0.938358 5.663377 0.959075 0.953930 0.923023 6.437126 0.954900
 1.247919 1.120105 0.783732 1.013429 -13.440065 1.163356 1.090517 0.959971 -40.088432 1.215716
 1.133569 1.029291 0.591667 0.902268 -3.768253 1.072052 0.996972 0.829786 4.438106 1.114351
 0.900777 0.937869 0.831445 0.930092 0.837995 0.931481 0.938457 0.916982 2.750797 0.914161
 0.893608 0.929568 0.792116 0.914956 -0.326816 0.924629 0.928792 0.896609 -4.157536 0.907668
 1.158216 1.024737 0.513036 0.867671 -1.147987 1.079121 0.983368 0.785015 -1.535895 1.132147
 1.257774 1.076835 0.534171 0.896637 -3.160657 1.144857 1.027729 0.807950 -11.085704 1.217974
 1.221697 1.068061 0.633498 0.919507 -0.548816 1.125068 1.027177 0.848434 -5.617058 1.187468
 0.884118 0.925705 0.825402 0.919324 2.644029 0.918310 0.926926 0.905441 15.349984 0.899584
 0.968359 0.956686 0.746798 0.907017 2.421646 0.967832 0.944923 0.877637 3.223428 0.970064
 1.147927 1.052043 0.727909 0.950657 -1.245847 1.089073 1.025512 0.895681 -9.922475 1.128385
 1.313426 1.117807 0.641850 0.946028 -2.585020 1.187464 1.068495 0.872098 -31.940630 1.265974
 0.948238 0.943323 0.726981 0.895569 -0.013794 0.952580 0.933056 0.861681 15.472433 0.953041
 0.758983 0.872656 0.900513 0.920092 0.341244 0.841101 0.889619 0.929645 4.876792 0.791902
 0.747409 0.859011 0.853656 0.897396 1.436073 0.829596 0.873813 0.901395 8.787481 0.781055
 1.043405 0.978584 0.583906 0.871494 0.709639 1.010402 0.951809 0.810966 1.853722 1.034311
 1.129040 1.027136 0.618779 0.904521 -1.068926 1.068903 0.994735 0.841036 -5.385082 1.108833
 1.082018 1.013380 0.722283 0.926693 0.598575 1.042309 0.990533 0.881570 3.990565 1.068925
 0.854638 0.912835 0.841881 0.918654 1.005867 0.899888 0.917622 0.910477 12.660619 0.874108
 0.713425 0.846969 0.887782 0.903954 1.133067 0.809742 0.866988 0.916732 8.175218 0.751992
 1.258567 1.102775 0.684933 0.959173 -1.541671 1.159211 1.063001 0.890660 -3.402864 1.222792
 0.884265 0.935804 0.886535 0.945456 -0.080530 0.923624 0.940799 0.942456 -8.520882 0.900124
 0.976651 0.954643 0.699384 0.891928 1.537667 0.970038 0.939906 0.853326 10.573427 0.977045
 0.762470 0.866572 0.895095 0.909328 -0.323427 0.838043 0.881904 0.918453 2.255870 0.792786
 0.762234 0.862516 0.856776 0.896873 -0.763644 0.836100 0.875836 0.900771 2.410995 0.792302
 0.988813 0.953638 0.599792 0.865701 -0.207458 0.975996 0.932740 0.812026 4.156289 0.987742
 1.068380 0.998467 0.631674 0.895625 -0.495035 1.030542 0.972276 0.838820 -1.187281 1.057045
 1.022383 0.982410 0.727213 0.912212 2.409907 1.002778 0.964851 0.872723 9.569736 1.017720
 0.893494 0.924412 0.806983 0.908597 0.999745 0.921036 0.922606 0.892990 4.671661 0.906112
 0.661948 0.813477 0.902039 0.884945 0.027717 0.770261 0.837613 0.904841 8.141628 0.705079
 1.337978 1.145773 0.642670 0.972257 -0.305517 1.214895 1.097361 0.890704 -12.267251 1.293224
 0.831021 0.902289 0.891370 0.924624 -0.724383 0.883924 0.910921 0.927322 -10.340296 0.852405
 0.927881 0.935923 0.727126 0.895178 -1.695393 0.941235 0.927808 0.864812 1.161893 0.935858
 0.803331 0.887320 0.858828 0.911420 0.783613 0.865864 0.897652 0.910268 2.381809 0.829551
 0.800328 0.880169 0.818609 0.895749 0.509318 0.861156 0.888584 0.889497 1.714129 0.826206
 0.957219 0.937666 0.624196 0.862344 0.495785 0.954807 0.920089 0.815690 0.260603 0.959743
 1.011120 0.970401 0.668812 0.890324 -0.389767 0.992659 0.950565 0.844729 -4.406898 1.006877
 0.992150 0.969340 0.761056 0.915018 1.771674 0.983493 0.956030 0.883577 11.894586 0.991023
 0.904263 0.934017 0.812470 0.918483 -1.603554 0.930646 0.932523 0.902107 3.186307 0.916491
 0.764678 0.865529 0.852332 0.899797 1.135692 0.838899 0.879108 0.901719 6.835540 0.795276
 1.197321 1.078589 0.715074 0.958725 -0.729080 1.123679 1.045629 0.901460 -7.660956 1.170950
 0.898294 0.937749 0.876549 0.940768 -1.759374 0.928901 0.940911 0.933708 -5.794646 0.911275
 0.924440 0.930548 0.727874 0.888660 -0.227139 0.936668 0.921809 0.859280 -1.798463 0.931743
 -0.849031 -0.978510 -1.602274 -1.152792 -5.016773 -0.922562 -1.022126 -1.254837 -11.305705 -0.870837
 -3.073909 4.745577
 -2.062459 2.925585
 -1.345974 -0.454652
 0.267841 3.406545
 12.225131 -12.105547
 -3.236207 2.674362
 -0.345009 4.056782
 -2.685393 -0.218591
 21.788126 -21.812582
 -1.865959 5.202522
 -8.276811 0.265581
 0.858983 0.916174 0.843366 0.919163 2.994868 0.904319 0.920074 0.910655 3.639053 0.878636
 0.888412 0.926288 0.792539 0.910371 1.362742 0.921533 0.925175 0.891973 -3.119901 0.903816
 1.168501 1.040510 0.547026 0.892082 -2.585320 1.092097 1.001853 0.811846 -7.770878 1.143427
 1.181691 1.051209 0.602724 0.910665 -1.059855 1.101959 1.013812 0.836921 0.337091 1.154498
 1.101962 1.019500 0.712510 0.924885 0.286042 1.052736 0.994645 0.874259 8.356807 1.085604
 1.028270 0.996002 0.768894 0.936006 1.936186 1.013026 0.981269 0.900961 -3.635020 1.024800
 0.797586 0.880382 0.831528 0.897020 1.855471 0.861125 0.888639 0.893422 9.788332 0.824327
 1.223885 1.088941 0.716350 0.963490 -0.043432 1.137923 1.054612 0.900235 -4.429322 1.193569
 0.968276 0.972262 0.844584 0.947054 -1.390226 0.975780 0.966701 0.930157 -7.967924 0.972160
 1.093827 1.012717 0.660832 0.910137 -1.630840 1.046811 0.986318 0.853240 -0.476175 1.079068
 0.823929 0.904951 0.872529 0.925551 2.104097 0.885186 0.914157 0.923805 7.329676 0.849738
 0.887294 0.934108 0.814195 0.926445 -1.022994 0.925903 0.935467 0.910464 -8.614858 0.904527
 1.167733 1.034829 0.529201 0.880679 -1.114908 1.088385 0.994245 0.798191 -2.131074 1.141597
 1.217155 1.062102 0.572640 0.903711 -1.519501 1.120995 1.019396 0.822813 -2.083056 1.183827
 1.130822 1.030457 0.696472 0.923265 0.946488 1.069358 1.001693 0.867955 9.973347 1.109992
 1.067575 1.010150 0.743191 0.931970 0.168946 1.035582 0.989819 0.890626 -8.784268 1.057559
 0.728425 0.856820 0.886768 0.907558 2.481897 0.822332 0.875322 0.916644 18.652296 0.767019
 1.218654 1.081140 0.700073 0.951895 0.992704 1.131574 1.045756 0.887210 2.518225 1.188236
 0.956633 0.970968 0.856502 0.953465 -1.886871 0.970923 0.968092 0.938211 -9.329789 0.963390
 1.115285 1.022186 0.652996 0.912498 -2.390106 1.059745 0.993706 0.852613 -5.053683 1.097158
 0.831988 0.901653 0.849861 0.915201 2.549092 0.885112 0.908945 0.909128 10.569249 0.854843
 0.886098 0.925344 0.792001 0.911956 0.912107 0.919675 0.925221 0.892765 2.351285 0.901721
 1.140586 1.027512 0.556657 0.888429 -1.510952 1.074500 0.991610 0.811829 -0.793916 1.119513
 1.165038 1.043254 0.606269 0.907694 -1.389560 1.091199 1.007222 0.835847 -1.217809 1.140514
 1.112075 1.027110 0.715582 0.930666 0.633523 1.061085 1.001739 0.879448 6.826674 1.095459
 0.955561 0.958596 0.792481 0.925055 1.402569 0.963618 0.951959 0.899315 -0.464218 0.961148
 0.827962 0.898144 0.827034 0.908672 2.002219 0.881988 0.904875 0.900103 8.270106 0.851154
 1.173941 1.062408 0.731200 0.952210 0.083686 1.104289 1.032497 0.896349 1.718798 1.149976
 0.968134 0.972269 0.838307 0.947947 0.128270 0.975291 0.967769 0.927813 -2.034659 0.972625
 1.070001 1.002254 0.673065 0.908177 -0.088325 1.032210 0.978241 0.854950 1.012076 1.058659
 0.862946 0.905777 0.822808 0.902756 0.283506 0.897447 0.908398 0.888970 -2.201169 0.879099
 0.899456 0.920682 0.771201 0.896745 0.349423 0.920327 0.917677 0.871822 -2.112678 0.910796
 1.189915 1.058793 0.548945 0.908095 -2.860208 1.111189 1.019440 0.826018 -10.868696 1.163567
 1.224728 1.082331 0.604864 0.934105 -2.573943 1.136706 1.042643 0.857035 -6.295499 1.193911
 1.132419 1.043133 0.719581 0.944464 0.656510 1.078302 1.017086 0.892134 8.962485 1.114077
 1.006093 0.978768 0.773933 0.926465 0.580445 0.993002 0.966719 0.892324 0.384046 1.003919
 0.785449 0.865099 0.824021 0.883458 1.114258 0.845754 0.874430 0.877408 6.637640 0.811765
 1.319798 1.141515 0.686455 0.984841 -0.590553 1.204590 1.097821 0.909204 -7.539408 1.278114
 0.923170 0.941021 0.851511 0.928613 -1.208746 0.939276 0.939855 0.914746 -3.428636 0.931208
 1.066970 1.007286 0.684415 0.920135 0.208443 1.034229 0.985592 0.868402 7.848254 1.057705
 0.770577 0.866064 0.907758 0.904077 11.558721 0.840584 0.880025 0.911085 25.270456 0.800153
 0.864982 0.906582 0.809101 0.897216 9.178561 0.900133 0.907362 0.881263 15.295016 0.881851
 1.180377 1.054201 0.567158 0.910456 -4.630624 1.104214 1.016904 0.830674 -14.686314 1.155430
 1.068199 0.997768 0.649450 0.898149 2.981215 1.029476 0.972930 0.840248 2.477705 1.057592
 1.113412 1.038607 0.767503 0.957637 -3.355445 1.067614 1.017407 0.913373 -9.468015 1.097655
 0.761989 0.865194 0.915709 0.909806 9.040782 0.836780 0.881128 0.918921 23.098404 0.793060
 1.144252 1.063432 0.768245 0.981589 -12.154819 1.092877 1.042198 0.935007 -21.431973 1.125553
 0.948881 0.957254 0.863951 0.938352 5.665994 0.959068 0.953924 0.923017 6.440532 0.954891
 1.247901 1.120092 0.783725 1.013418 -13.435321 1.163342 1.090504 0.959960 -40.081974 1.215699
 1.133555 1.029280 0.591660 0.902258 -3.763249 1.072041 0.996962 0.829776 4.443767 1.114339
 0.900763 0.937860 0.831438 0.930083 0.841891 0.931471 0.938448 0.916973 2.755813 0.914149
 0.893591 0.929555 0.792108 0.914944 -0.321692 0.924614 0.928780 0.896597 -4.150911 0.907652
 1.158195 1.024721 0.513026 0.867656 -1.141682 1.079104 0.983352 0.785001 -1.527713 1.132127
 1.257758 1.076823 0.534163 0.896626 -3.155840 1.144844 1.027717 0.807939 -11.079541 1.217960
 1.221685 1.068052 0.633492 0.919498 -0.545135 1.125058 1.027168 0.848426 -5.612431 1.187457
 0.884109 0.925698 0.825398 0.919318 2.646971 0.918303 0.926920 0.905435 15.353546 0.899576
 0.968342 0.956674 0.746790 0.907006 2.426595 0.967819 0.944912 0.877626 3.229533 0.970049
 1.147921 1.052038 0.727906 0.950653 -1.243893 1.089068 1.025508 0.895677 -9.919962 1.128380
 1.313420 1.117802 0.641847 0.946023 -2.583297 1.187459 1.068490 0.872094 -31.938318 1.265968
 0.948220 0.943309 0.726972 0.895557 -0.007864 0.952565 0.933043 0.861669 15.479612 0.953025
 0.758976 0.872651 0.900510 0.920088 0.342578 0.841095 0.889614 0.929640 4.879103 0.791896
 0.747401 0.859005 0.853653 0.897391 1.437604 0.829590 0.873807 0.901390 8.790281 0.781047
 1.043379 0.978565 0.583895 0.871477 0.718002 1.010382 0.951791 0.810949 1.863712 1.034288
 1.129017 1.027120 0.618768 0.904506 -1.061128 1.068885 0.994719 0.841021 -5.376048 1.108812
 1.081999 1.013366 0.722273 0.926680 0.605592 1.042293 0.990519 0.881558 3.998321 1.068907
 0.854622 0.912823 0.841874 0.918643 1.011276 0.899876 0.917611 0.910466 12.666690 0.874094
 0.713416 0.846963 0.887778 0.903948 1.135654 0.809735 0.866982 0.916726 8.178693 0.751984
 1.258555 1.102766 0.684927 0.959164 -1.536701 1.159201 1.062992 0.890651 -3.397446 1.222781
 0.884260 0.935800 0.886533 0.945452 -0.078620 0.923620 0.940795 0.942452 -8.518670 0.900119
 0.976634 0.954630 0.699375 0.891916 1.544085 0.970025 0.939893 0.853315 10.580619 0.977030
 0.762451 0.866558 0.895087 0.909316 -0.318943 0.838028 0.881891 0.918442 2.262488 0.792769
 0.762214 0.862501 0.856768 0.896860 -0.758804 0.836083 0.875822 0.900759 2.418213 0.792284
 0.988793 0.953623 0.599782 0.865687 -0.200498 0.975979 0.932726 0.812012 4.164469 0.987723
 1.068366 0.998456 0.631666 0.895615 -0.489489 1.030530 0.972265 0.838810 -1.181320 1.057033
 1.022370 0.982400 0.727206 0.912203 2.415298 1.002767 0.964841 0.872714 9.575039 1.017708
 0.893479 0.924401 0.806975 0.908588 1.005043 0.921025 0.922595 0.892980 4.677392 0.906099
 0.661926 0.813461 0.902030 0.884931 0.033624 0.770244 0.837598 0.904828 8.149663 0.705059
 1.337971 1.145767 0.642666 0.972251 -0.301904 1.214889 1.097355 0.890698 -12.264026 1.293217
 0.831007 0.902279 0.891364 0.924615 -0.720295 0.883913 0.910911 0.927313 -10.334976 0.852392
 0.927863 0.935910 0.727117 0.895166 -1.688998 0.941220 0.927795 0.864799 1.169210 0.935842
 0.803325 0.887315 0.858825 0.911416 0.784954 0.865859 0.897648 0.910264 2.384249 0.829545
 0.800322 0.880164 0.818606 0.895745 0.510709 0.861150 0.888579 0.889492 1.716785 0.826200
 0.957193 0.937647 0.624183 0.862327 0.504178 0.954786 0.920071 0.815673 0.270706 0.959720
 1.011096 0.970384 0.668800 0.890308 -0.381873 0.992640 0.950548 0.844713 -4.397726 1.006855
 0.992130 0.969325 0.761046 0.915005 1.778859 0.983477 0.956015 0.883563 11.902400 0.991005
 0.904247 0.934005 0.812462 0.918472 -1.597812 0.930633 0.932511 0.902096 3.192650 0.916476
 0.764669 0.865522 0.852327 0.899791 1.138283 0.838892 0.879102 0.901713 6.839008 0.795268
 1.197307 1.078579 0.715068 0.958716 -0.723950 1.123669 1.045620 0.901451 -7.655381 1.170938
 0.898287 0.937744 0.876545 0.940763 -1.757158 0.928896 0.940906 0.933703 -5.791873 0.911269
 0.924422 0.930535 0.727865 0.888648 -0.220846 0.936654 0.921796 0.859268 -1.791416 0.931727
 -0.849063 -0.978533 -1.602289 -1.152813 -5.007071 -0.922587 -1.022148 -1.254858 -11.293561 -0.870866
 -3.059903 4.731564
 -2.048458 2.911577
 -1.332105 -0.468528
 0.281825 3.392554
 12.228617 -12.109031
 -3.222203 2.660352
 -0.331012 4.042778
 -2.671423 -0.232568
 21.798729 -21.823187
 -1.851953 5.188509
 -8.262777 0.251540
