# Supplementary material for: AMS 3.0: prediction of post-translational modifications
Source: BMC Bioinformatics. 2010 Apr 28;11:210. doi: 10.1186/1471-2105-11-210 (PMC2874555; doi:10.1186/1471-2105-11-210)
Supplement: Additional file 2 — PTM predictor software with training data. PTM_Archive.tar.gz includes the predictor software binaries together with all trained ANNs in tar.gz compressed form. [file 1471-2105-11-210-S2.GZ › PTM_Archive/allempty/R/Rnet12.dat]

 2
 90 12 2
 0.910955 0.956971 0.949544 0.948214 0.953956 0.908367 0.952956 0.950638 0.949468 0.904816 1.384234 0.926397
 0.928420 0.938356 0.950605 0.915363 0.951414 0.926372 0.925717 0.951453 0.918288 0.923733 -0.905926 0.939129
 1.119699 0.837330 0.996368 0.720211 0.967752 1.123853 0.766578 0.994253 0.733462 1.130025 -3.462874 1.085111
 1.132666 0.854334 1.007335 0.744990 0.979077 1.137195 0.787895 1.004952 0.757218 1.143775 -1.501078 1.096554
 1.081679 0.894632 0.998621 0.819815 0.979667 1.084640 0.849286 0.997217 0.828187 1.088915 3.628770 1.058043
 1.021739 0.921556 0.984592 0.869884 0.974466 1.022675 0.890875 0.984133 0.875894 1.023929 -2.522095 1.012826
 0.874290 0.954121 0.932293 0.952671 0.939780 0.870712 0.954743 0.933563 0.953261 0.865711 5.964720 0.896608
 1.154396 0.890504 1.029125 0.796703 1.002875 1.159337 0.833287 1.027149 0.807001 1.166535 -1.938952 1.116468
 0.974309 0.951794 0.974565 0.926100 0.971957 0.973657 0.937090 0.974556 0.929355 0.972777 -4.447744 0.977053
 1.070560 0.879415 0.989444 0.796827 0.969709 1.073212 0.829589 0.987808 0.806259 1.076966 -0.383873 1.048624
 0.879452 0.965582 0.939405 0.967761 0.947622 0.875833 0.968450 0.940669 0.967873 0.870772 3.837089 0.902110
 0.913561 0.944420 0.947111 0.926502 0.949825 0.911079 0.935050 0.947973 0.928853 0.907700 -2.353768 0.928177
 1.128795 0.832420 0.998333 0.711594 0.968245 1.133429 0.759362 0.996058 0.725194 1.139943 -3.014039 1.092002
 1.161667 0.843556 1.015147 0.723596 0.983110 1.167264 0.770506 1.012590 0.737059 1.175206 -3.269340 1.118519
 1.101981 0.888047 1.004419 0.806750 0.982733 1.105514 0.838521 1.002651 0.815795 1.110772 4.345725 1.073372
 1.050211 0.908663 0.992047 0.844056 0.977549 1.052070 0.869853 0.990999 0.851435 1.054708 -6.216092 1.034851
 0.814791 0.975803 0.914916 0.998477 0.930394 0.809376 0.991350 0.916866 0.996271 0.801543 13.226584 0.850907
 1.152533 0.885280 1.025891 0.790870 0.999196 1.157360 0.827532 1.023723 0.801212 1.164666 2.705490 1.114156
 0.960158 0.956245 0.970281 0.935824 0.969442 0.959084 0.944776 0.970390 0.938414 0.957509 -3.835090 0.966183
 1.082206 0.878895 0.994113 0.793603 0.973413 1.085246 0.827492 0.992526 0.803328 1.089558 -1.532426 1.057681
 0.894292 0.959907 0.943507 0.955955 0.949645 0.891240 0.958882 0.944557 0.956760 0.886982 4.799050 0.913508
 0.924370 0.938432 0.949138 0.915709 0.950191 0.922206 0.925967 0.949849 0.918548 0.919359 1.335218 0.936104
 1.099046 0.841926 0.988735 0.732947 0.962941 1.102525 0.776268 0.987124 0.745195 1.107870 -0.862414 1.068305
 1.118740 0.857155 1.001847 0.753551 0.975601 1.122735 0.794392 1.000038 0.765153 1.128893 -1.377098 1.084913
 1.080800 0.895917 0.998376 0.822763 0.979847 1.083559 0.851540 0.997124 0.830920 1.087891 3.346441 1.057039
 0.976909 0.934530 0.969792 0.899570 0.965185 0.976403 0.914174 0.969770 0.903730 0.975735 0.928008 0.977953
 0.885745 0.950569 0.935960 0.944283 0.942005 0.882575 0.948265 0.937055 0.945355 0.878087 5.967453 0.905699
 1.122709 0.899983 1.018694 0.819253 0.996588 1.126603 0.850703 1.017148 0.828114 1.132570 1.535905 1.091462
 0.972276 0.948909 0.971950 0.923465 0.969287 0.971681 0.934233 0.971983 0.926586 0.970825 -0.931940 0.974790
 1.054561 0.882637 0.983370 0.806090 0.966066 1.056551 0.836662 0.982342 0.814753 1.059798 1.041763 1.035473
 0.919934 0.945974 0.947204 0.933016 0.950031 0.917711 0.939264 0.948474 0.934577 0.915198 -0.913066 0.931191
 0.940969 0.927834 0.950141 0.900208 0.949169 0.939336 0.912309 0.951208 0.903419 0.937896 -1.692180 0.946735
 1.119681 0.841233 0.998835 0.723783 0.971046 1.123412 0.770538 0.997149 0.737085 1.129694 -5.532795 1.085512
 1.140215 0.858604 1.013504 0.746930 0.985174 1.144701 0.791027 1.011321 0.759467 1.151656 -4.647036 1.103350
 1.085699 0.900038 1.003451 0.825216 0.984618 1.088390 0.854787 1.001942 0.833648 1.092793 2.897022 1.062202
 1.005409 0.921828 0.975875 0.876789 0.967841 1.005854 0.895230 0.976093 0.881820 1.006966 0.628058 0.998427
 0.871697 0.949721 0.927581 0.949955 0.935330 0.868157 0.951321 0.929202 0.950177 0.863599 5.332387 0.892751
 1.197131 0.880774 1.045393 0.770212 1.014141 1.203035 0.813258 1.043050 0.782318 1.212037 -5.264858 1.150554
 0.954237 0.952974 0.964267 0.936078 0.964109 0.953133 0.943611 0.964759 0.938165 0.951802 -1.931240 0.959564
 1.041144 0.891568 0.981564 0.820896 0.966581 1.042640 0.849290 0.980990 0.828853 1.045210 3.702950 1.025540
 0.870367 0.977620 0.936954 0.994675 0.947304 0.866709 0.989043 0.938404 0.992909 0.861471 16.015640 0.894397
 0.930303 0.940323 0.950160 0.922972 0.950958 0.928373 0.930657 0.950901 0.924974 0.926048 9.860198 0.939839
 1.107940 0.847881 0.995522 0.737740 0.969941 1.111405 0.781674 0.994400 0.750054 1.117283 -8.122984 1.075822
 1.056406 0.876506 0.981912 0.797218 0.964176 1.058422 0.828901 0.981329 0.806004 1.061994 2.619843 1.036065
 1.064753 0.918103 1.000624 0.856934 0.986221 1.066917 0.881387 0.999898 0.863797 1.070424 -5.145783 1.046295
 0.853546 0.983028 0.932231 1.005001 0.944829 0.849297 0.997583 0.933871 1.002737 0.843292 14.606264 0.881570
 1.051488 0.923689 0.998606 0.863195 0.986139 1.053009 0.887848 0.998071 0.870215 1.055739 -12.739112 1.036696
 0.979267 0.955310 0.976059 0.935424 0.973641 0.978765 0.943719 0.976321 0.937649 0.978334 4.341431 0.980169
 1.122677 0.924306 1.029969 0.847154 1.010502 1.126315 0.877968 1.028630 0.855944 1.131785 -25.034424 1.094298
 1.078643 0.855830 0.984087 0.760361 0.962173 1.081352 0.798363 0.983296 0.770953 1.086095 4.803286 1.052224
 0.923420 0.950597 0.952629 0.935093 0.954685 0.921373 0.942398 0.953000 0.937246 0.918186 1.883075 0.936495
 0.924008 0.936606 0.948230 0.912803 0.948757 0.921981 0.923464 0.948524 0.915960 0.919006 -0.042949 0.935987
 1.132179 0.821966 0.995474 0.695746 0.963718 1.136767 0.745480 0.992795 0.710069 1.143752 -2.747995 1.093665
 1.197918 0.824061 1.024015 0.685319 0.986104 1.204607 0.739449 1.020583 0.700927 1.214247 -9.798519 1.146365
 1.171538 0.859281 1.024111 0.746969 0.992482 1.177315 0.790546 1.021195 0.759567 1.185699 -5.878474 1.127437
 0.923088 0.947854 0.950329 0.934183 0.952253 0.921045 0.940525 0.950862 0.935986 0.918043 10.924656 0.935288
 0.983288 0.914247 0.964186 0.868939 0.956275 0.983284 0.887387 0.963337 0.874452 0.983013 0.511805 0.981355
 1.113270 0.900809 1.016719 0.818221 0.995562 1.116873 0.850872 1.015251 0.827483 1.122002 -7.032437 1.084750
 1.220423 0.859154 1.045285 0.734341 1.008463 1.227872 0.782522 1.041516 0.748422 1.237985 -21.002300 1.167077
 0.974419 0.908210 0.957551 0.863727 0.950217 0.974166 0.881894 0.957115 0.868922 0.973799 11.419881 0.973176
 0.827478 0.984539 0.924654 1.005496 0.939048 0.822546 0.998966 0.925754 1.003953 0.814843 3.730045 0.863015
 0.830370 0.967106 0.919686 0.978474 0.931835 0.825587 0.975699 0.920485 0.977907 0.818128 4.126279 0.864033
 1.040162 0.854333 0.969200 0.761562 0.948871 1.042246 0.798638 0.966829 0.772492 1.044549 0.404915 1.023810
 1.093395 0.862027 0.994068 0.762871 0.969576 1.096926 0.802048 0.991331 0.774343 1.101452 -3.681714 1.066605
 1.061938 0.899729 0.993130 0.829255 0.975834 1.064386 0.857105 0.991169 0.837486 1.067563 0.542273 1.043777
 0.902339 0.954511 0.944980 0.946123 0.949067 0.899709 0.950549 0.945190 0.947628 0.895510 9.210849 0.920191
 0.796677 0.982376 0.910717 1.008834 0.927572 0.790942 1.000184 0.911739 1.006745 0.781796 5.300449 0.838284
 1.178322 0.876864 1.035676 0.768062 1.004959 1.184043 0.810252 1.032767 0.780301 1.191952 -3.485904 1.135760
 0.909967 0.971321 0.954602 0.968155 0.959522 0.907513 0.970516 0.954598 0.969176 0.903362 -5.049867 0.927816
 0.994120 0.898464 0.963650 0.841885 0.952776 0.994618 0.864779 0.962314 0.848671 0.994920 5.999261 0.989322
 0.843457 0.980141 0.928804 0.996846 0.941441 0.839054 0.991835 0.929841 0.995697 0.832333 1.345612 0.874564
 0.843095 0.966819 0.924222 0.976081 0.935361 0.838786 0.974112 0.925075 0.975773 0.832033 0.903742 0.873523
 1.008701 0.864545 0.960175 0.782490 0.943909 1.009568 0.815629 0.958094 0.792350 1.010389 1.313199 0.999796
 1.060071 0.870542 0.983712 0.781811 0.963182 1.062491 0.817048 0.981251 0.792229 1.065256 -0.168907 1.041269
 1.032774 0.904933 0.982868 0.843462 0.968845 1.034135 0.867820 0.981173 0.850640 1.035878 5.402490 1.021012
 0.942794 0.939229 0.956749 0.914167 0.955268 0.941520 0.924903 0.956359 0.917479 0.939151 4.034249 0.951468
 0.782142 0.987719 0.904969 1.021998 0.924220 0.775901 1.010435 0.906614 1.019007 0.766547 4.468474 0.825894
 1.225944 0.861936 1.052333 0.732486 1.015212 1.232927 0.782767 1.048525 0.747133 1.242790 -7.255703 1.173715
 0.896644 0.974385 0.949463 0.976479 0.956108 0.893909 0.976869 0.949660 0.976891 0.889250 -4.218573 0.917019
 0.961297 0.911352 0.955284 0.866296 0.948866 0.960731 0.884927 0.954318 0.871887 0.959294 1.750579 0.964474
 0.878052 0.963539 0.938107 0.963684 0.945569 0.874685 0.965100 0.938663 0.964323 0.869400 1.963199 0.901368
 0.878944 0.949529 0.933704 0.941563 0.939498 0.875699 0.946140 0.934038 0.943123 0.870597 1.343720 0.901125
 0.990012 0.874199 0.955698 0.801149 0.942369 0.990377 0.830777 0.954002 0.809965 0.990212 -0.576845 0.985627
 1.023489 0.886369 0.973761 0.813812 0.958554 1.024822 0.842937 0.971894 0.822455 1.026059 -2.530502 1.012912
 1.007308 0.918548 0.976632 0.869677 0.966726 1.007957 0.889240 0.975444 0.875522 1.008547 4.325663 1.001468
 0.946798 0.939716 0.959180 0.912649 0.957315 0.945540 0.924231 0.958735 0.916237 0.943258 2.397267 0.954948
 0.845707 0.965175 0.924429 0.973630 0.935161 0.841485 0.971967 0.925305 0.973388 0.834916 4.750328 0.875232
 1.135436 0.892227 1.024104 0.798817 0.998712 1.139864 0.835238 1.021203 0.809471 1.145636 -5.431543 1.103406
 0.927140 0.967417 0.959586 0.960239 0.962935 0.925170 0.964073 0.959823 0.961490 0.922185 -2.270590 0.940413
 0.966984 0.910944 0.957495 0.864471 0.950635 0.966550 0.883651 0.956648 0.870194 0.965451 -0.556299 0.968878
 -0.908826 -1.207834 -1.030222 -1.345286 -1.059803 -0.905638 -1.289998 -1.031218 -1.329914 -0.899896 -6.479529 -0.941521
 -1.827728 3.958284
 -0.789056 0.495337
 -1.896766 1.318768
 0.382599 0.722587
 -0.584298 2.192064
 -2.169284 3.741023
 0.142491 0.822186
 -0.667257 2.502877
 0.024527 0.459686
 -1.490825 4.591990
 24.781490 -24.783718
 -3.268096 1.653312
 -8.570949 -1.710457
 0.910961 0.956973 0.949549 0.948215 0.953960 0.908373 0.952958 0.950642 0.949469 0.904822 1.381961 0.926403
 0.928426 0.938359 0.950609 0.915364 0.951418 0.926378 0.925719 0.951457 0.918289 0.923739 -0.908527 0.939135
 1.119698 0.837331 0.996368 0.720212 0.967752 1.123853 0.766579 0.994253 0.733463 1.130025 -3.462600 1.085111
 1.132666 0.854334 1.007335 0.744991 0.979077 1.137194 0.787896 1.004952 0.757219 1.143775 -1.501833 1.096554
 1.081679 0.894632 0.998621 0.819815 0.979667 1.084640 0.849286 0.997217 0.828187 1.088915 3.629190 1.058043
 1.021744 0.921558 0.984595 0.869885 0.974469 1.022680 0.890877 0.984136 0.875895 1.023933 -2.524309 1.012830
 0.874293 0.954123 0.932295 0.952671 0.939782 0.870716 0.954744 0.933566 0.953261 0.865714 5.965471 0.896611
 1.154396 0.890504 1.029125 0.796703 1.002875 1.159337 0.833287 1.027149 0.807002 1.166535 -1.939202 1.116468
 0.974311 0.951794 0.974566 0.926100 0.971958 0.973659 0.937091 0.974558 0.929355 0.972779 -4.447227 0.977055
 1.070559 0.879415 0.989444 0.796828 0.969709 1.073211 0.829589 0.987808 0.806260 1.076965 -0.383540 1.048624
 0.879443 0.965580 0.939400 0.967761 0.947618 0.875824 0.968449 0.940664 0.967873 0.870764 3.835001 0.902103
 0.913551 0.944417 0.947106 0.926502 0.949820 0.911069 0.935049 0.947967 0.928853 0.907689 -2.355063 0.928168
 1.128795 0.832421 0.998334 0.711595 0.968246 1.133430 0.759363 0.996059 0.725194 1.139944 -3.012775 1.092002
 1.161669 0.843557 1.015148 0.723597 0.983111 1.167266 0.770507 1.012591 0.737060 1.175207 -3.266623 1.118521
 1.101984 0.888049 1.004422 0.806751 0.982735 1.105517 0.838522 1.002653 0.815796 1.110776 4.348045 1.073375
 1.050210 0.908664 0.992047 0.844057 0.977549 1.052069 0.869854 0.990999 0.851436 1.054707 -6.218046 1.034850
 0.814784 0.975801 0.914913 0.998477 0.930391 0.809369 0.991350 0.916862 0.996272 0.801536 13.225224 0.850901
 1.152537 0.885282 1.025894 0.790871 0.999199 1.157364 0.827533 1.023727 0.801213 1.164671 2.704898 1.114160
 0.960151 0.956244 0.970277 0.935825 0.969438 0.959076 0.944775 0.970386 0.938414 0.957501 -3.833574 0.966177
 1.082208 0.878896 0.994115 0.793604 0.973415 1.085248 0.827493 0.992528 0.803329 1.089560 -1.531917 1.057683
 0.894287 0.959907 0.943504 0.955956 0.949643 0.891235 0.958883 0.944555 0.956761 0.886977 4.800000 0.913504
 0.924364 0.938431 0.949135 0.915710 0.950188 0.922199 0.925968 0.949846 0.918549 0.919353 1.336352 0.936099
 1.099041 0.841926 0.988732 0.732948 0.962938 1.102520 0.776269 0.987122 0.745196 1.107864 -0.864264 1.068301
 1.118740 0.857156 1.001847 0.753552 0.975601 1.122735 0.794392 1.000039 0.765153 1.128893 -1.380724 1.084913
 1.080800 0.895917 0.998376 0.822764 0.979848 1.083559 0.851540 0.997124 0.830921 1.087891 3.343419 1.057039
 0.976904 0.934529 0.969789 0.899571 0.965183 0.976398 0.914174 0.969767 0.903730 0.975730 0.927782 0.977949
 0.885741 0.950568 0.935958 0.944284 0.942003 0.882570 0.948266 0.937053 0.945356 0.878082 5.966853 0.905695
 1.122705 0.899982 1.018692 0.819253 0.996587 1.126600 0.850703 1.017147 0.828114 1.132567 1.536133 1.091459
 0.972278 0.948911 0.971952 0.923466 0.969290 0.971684 0.934234 0.971985 0.926587 0.970827 -0.937046 0.974792
 1.054558 0.882636 0.983368 0.806090 0.966065 1.056547 0.836662 0.982340 0.814753 1.059794 1.042125 1.035469
 0.919928 0.945973 0.947200 0.933016 0.950028 0.917705 0.939264 0.948471 0.934576 0.915192 -0.909334 0.931186
 0.940961 0.927832 0.950137 0.900209 0.949165 0.939329 0.912309 0.951204 0.903419 0.937888 -1.688272 0.946729
 1.119682 0.841234 0.998836 0.723784 0.971047 1.123412 0.770539 0.997150 0.737087 1.129694 -5.536065 1.085513
 1.140216 0.858606 1.013506 0.746931 0.985175 1.144701 0.791029 1.011322 0.759468 1.151657 -4.650634 1.103351
 1.085700 0.900040 1.003453 0.825218 0.984620 1.088392 0.854788 1.001943 0.833649 1.092795 2.891906 1.062204
 1.005405 0.921827 0.975872 0.876789 0.967839 1.005850 0.895230 0.976091 0.881821 1.006962 0.627818 0.998424
 0.871694 0.949720 0.927579 0.949955 0.935329 0.868153 0.951321 0.929201 0.950177 0.863596 5.333370 0.892748
 1.197132 0.880775 1.045394 0.770212 1.014142 1.203036 0.813258 1.043052 0.782318 1.212039 -5.268911 1.150556
 0.954236 0.952974 0.964266 0.936078 0.964108 0.953132 0.943611 0.964758 0.938166 0.951801 -1.930105 0.959563
 1.041147 0.891570 0.981567 0.820898 0.966584 1.042643 0.849292 0.980992 0.828855 1.045213 3.698534 1.025542
 0.870367 0.977621 0.936954 0.994676 0.947304 0.866709 0.989044 0.938405 0.992910 0.861471 16.016066 0.894397
 0.930303 0.940323 0.950160 0.922973 0.950958 0.928372 0.930657 0.950901 0.924975 0.926048 9.860042 0.939839
 1.107937 0.847881 0.995521 0.737741 0.969939 1.111401 0.781674 0.994398 0.750054 1.117279 -8.123895 1.075819
 1.056403 0.876506 0.981912 0.797219 0.964175 1.058420 0.828901 0.981328 0.806005 1.061992 2.618787 1.036063
 1.064751 0.918102 1.000623 0.856935 0.986220 1.066915 0.881387 0.999897 0.863798 1.070421 -5.146200 1.046293
 0.853545 0.983029 0.932230 1.005001 0.944829 0.849296 0.997584 0.933870 1.002737 0.843290 14.607215 0.881569
 1.051483 0.923688 0.998603 0.863195 0.986136 1.053004 0.887847 0.998068 0.870215 1.055734 -12.738320 1.036692
 0.979267 0.955311 0.976060 0.935425 0.973642 0.978765 0.943720 0.976321 0.937649 0.978334 4.341057 0.980169
 1.122675 0.924306 1.029968 0.847155 1.010501 1.126313 0.877968 1.028629 0.855944 1.131783 -25.034616 1.094296
 1.078636 0.855829 0.984083 0.760362 0.962170 1.081345 0.798363 0.983293 0.770953 1.086088 4.802940 1.052218
 0.923419 0.950598 0.952629 0.935094 0.954685 0.921373 0.942398 0.953000 0.937246 0.918185 1.883905 0.936494
 0.924008 0.936607 0.948231 0.912803 0.948757 0.921981 0.923465 0.948525 0.915961 0.919007 -0.042495 0.935987
 1.132174 0.821966 0.995472 0.695747 0.963717 1.136763 0.745481 0.992794 0.710070 1.143747 -2.750607 1.093662
 1.197914 0.824061 1.024013 0.685320 0.986102 1.204603 0.739449 1.020581 0.700928 1.214243 -9.801594 1.146361
 1.171536 0.859281 1.024110 0.746970 0.992482 1.177313 0.790546 1.021195 0.759568 1.185697 -5.881993 1.127436
 0.923079 0.947851 0.950324 0.934183 0.952248 0.921037 0.940524 0.950856 0.935986 0.918034 10.927296 0.935281
 0.983291 0.914249 0.964188 0.868940 0.956278 0.983287 0.887389 0.963339 0.874453 0.983017 0.509192 0.981358
 1.113265 0.900808 1.016716 0.818221 0.995560 1.116868 0.850872 1.015248 0.827483 1.121997 -7.030715 1.084746
 1.220425 0.859156 1.045286 0.734342 1.008464 1.227874 0.782523 1.041518 0.748423 1.237987 -21.007309 1.167079
 0.974417 0.908210 0.957550 0.863728 0.950216 0.974164 0.881894 0.957114 0.868923 0.973797 11.418621 0.973175
 0.827477 0.984540 0.924655 1.005498 0.939049 0.822546 0.998968 0.925755 1.003955 0.814843 3.727384 0.863015
 0.830369 0.967107 0.919686 0.978475 0.931835 0.825586 0.975700 0.920485 0.977908 0.818126 4.124240 0.864032
 1.040155 0.854331 0.969197 0.761563 0.948868 1.042239 0.798638 0.966825 0.772492 1.044542 0.404821 1.023805
 1.093391 0.862027 0.994066 0.762872 0.969574 1.096921 0.802048 0.991329 0.774343 1.101447 -3.680730 1.066601
 1.061934 0.899728 0.993128 0.829255 0.975832 1.064381 0.857105 0.991167 0.837486 1.067559 0.543932 1.043774
 0.902343 0.954513 0.944983 0.946124 0.949070 0.899713 0.950550 0.945193 0.947629 0.895514 9.208479 0.920195
 0.796673 0.982376 0.910715 1.008835 0.927571 0.790937 1.000185 0.911737 1.006746 0.781791 5.298193 0.838280
 1.178323 0.876864 1.035677 0.768063 1.004959 1.184043 0.810252 1.032768 0.780301 1.191953 -3.486195 1.135761
 0.909964 0.971321 0.954601 0.968155 0.959521 0.907510 0.970517 0.954597 0.969176 0.903360 -5.051178 0.927814
 0.994114 0.898463 0.963647 0.841885 0.952773 0.994612 0.864779 0.962311 0.848671 0.994914 5.998625 0.989317
 0.843448 0.980138 0.928798 0.996846 0.941436 0.839044 0.991834 0.929835 0.995697 0.832323 1.347249 0.874556
 0.843087 0.966817 0.924217 0.976081 0.935356 0.838777 0.974111 0.925070 0.975773 0.832024 0.905471 0.873516
 1.008699 0.864545 0.960174 0.782491 0.943908 1.009565 0.815630 0.958093 0.792351 1.010387 1.312485 0.999794
 1.060069 0.870543 0.983712 0.781812 0.963182 1.062490 0.817049 0.981251 0.792230 1.065254 -0.169797 1.041268
 1.032773 0.904934 0.982868 0.843463 0.968845 1.034134 0.867821 0.981173 0.850641 1.035878 5.401547 1.021012
 0.942789 0.939228 0.956746 0.914167 0.955266 0.941514 0.924902 0.956357 0.917479 0.939146 4.033477 0.951464
 0.782132 0.987716 0.904963 1.021998 0.924215 0.775890 1.010435 0.906609 1.019007 0.766536 4.470450 0.825885
 1.225945 0.861937 1.052334 0.732487 1.015213 1.232928 0.782768 1.048527 0.747134 1.242792 -7.258224 1.173716
 0.896635 0.974382 0.949458 0.976479 0.956103 0.893900 0.976868 0.949655 0.976890 0.889241 -4.216368 0.917011
 0.961298 0.911353 0.955285 0.866297 0.948867 0.960732 0.884928 0.954319 0.871888 0.959295 1.748792 0.964475
 0.878051 0.963539 0.938107 0.963685 0.945569 0.874684 0.965101 0.938663 0.964324 0.869399 1.959313 0.901368
 0.878942 0.949530 0.933704 0.941564 0.939498 0.875697 0.946141 0.934037 0.943124 0.870595 1.339895 0.901124
 0.990010 0.874199 0.955697 0.801150 0.942368 0.990375 0.830777 0.954002 0.809965 0.990210 -0.576251 0.985625
 1.023486 0.886369 0.973760 0.813812 0.958553 1.024820 0.842937 0.971893 0.822456 1.026057 -2.528874 1.012910
 1.007304 0.918547 0.976630 0.869678 0.966725 1.007954 0.889240 0.975442 0.875522 1.008543 4.326829 1.001465
 0.946795 0.939716 0.959179 0.912649 0.957314 0.945538 0.924231 0.958734 0.916237 0.943255 2.396428 0.954946
 0.845706 0.965176 0.924429 0.973631 0.935161 0.841484 0.971968 0.925305 0.973389 0.834915 4.746025 0.875231
 1.135432 0.892226 1.024101 0.798817 0.998710 1.139860 0.835238 1.021201 0.809471 1.145632 -5.428527 1.103403
 0.927142 0.967418 0.959588 0.960239 0.962936 0.925172 0.964074 0.959824 0.961491 0.922186 -2.273443 0.940414
 0.966984 0.910945 0.957495 0.864472 0.950635 0.966549 0.883652 0.956648 0.870195 0.965450 -0.556239 0.968877
 -0.908831 -1.207834 -1.030224 -1.345285 -1.059806 -0.905644 -1.289997 -1.031220 -1.329913 -0.899902 -6.480440 -0.941525
 -1.829359 3.959905
 -0.790687 0.496959
 -1.898396 1.320389
 0.380968 0.724209
 -0.585928 2.193685
 -2.170914 3.742644
 0.140860 0.823808
 -0.668887 2.504498
 0.022896 0.461309
 -1.492455 4.593612
 24.783772 -24.786001
 -3.269726 1.654933
 -8.572571 -1.708843
