# Supplementary material for: AMS 3.0: prediction of post-translational modifications
Source: BMC Bioinformatics. 2010 Apr 28;11:210. doi: 10.1186/1471-2105-11-210 (PMC2874555; doi:10.1186/1471-2105-11-210)
Supplement: Additional file 2 — PTM predictor software with training data. PTM_Archive.tar.gz includes the predictor software binaries together with all trained ANNs in tar.gz compressed form. [file 1471-2105-11-210-S2.GZ › PTM_Archive/allempty/R/Rnet14.dat]

 2
 90 14 2
 0.754479 0.862715 0.642756 0.823972 0.864560 0.868816 0.873041 0.872078 4.134693 0.820519 0.782124 5.730517 0.782275 0.870559
 0.706720 0.877838 0.564887 0.797401 0.879667 0.863973 0.876266 0.879850 -6.482322 0.792457 0.814079 2.578455 0.741840 0.880438
 0.520504 1.053719 0.258804 0.707719 1.054518 0.896981 0.963988 0.998431 -9.514426 0.694275 1.144278 -7.033456 0.585198 1.014979
 0.595712 1.069944 0.376210 0.755988 1.070755 0.923314 0.984742 1.017152 1.208964 0.743818 1.164752 -0.831119 0.649851 1.032635
 0.699869 1.021361 0.542040 0.812270 1.023165 0.926196 0.966178 0.987686 11.323492 0.802862 1.073618 -0.657601 0.736685 0.997932
 0.731654 1.004275 0.576382 0.837417 1.003020 0.936276 0.969089 0.983069 -5.538706 0.833070 1.020493 7.319387 0.773906 0.989637
 0.716811 0.796832 0.599149 0.786146 0.800511 0.822313 0.819182 0.814813 15.927798 0.781447 0.683048 -1.134870 0.742800 0.811190
 0.752550 1.144605 0.596432 0.871517 1.143076 1.008007 1.063753 1.092774 -6.913714 0.863971 1.261502 0.783864 0.794504 1.107570
 0.788705 0.949666 0.683435 0.860491 0.949155 0.920729 0.937210 0.943013 -9.653750 0.857731 0.934900 -4.516279 0.817644 0.945417
 0.632422 1.012682 0.435313 0.770976 1.014198 0.906368 0.952125 0.976008 0.706119 0.760164 1.063828 -3.314235 0.679212 0.987345
 0.772945 0.847960 0.665462 0.835731 0.851082 0.869274 0.866947 0.863462 11.324821 0.831393 0.749658 2.403163 0.796557 0.860374
 0.722445 0.898025 0.572346 0.816195 0.900016 0.883922 0.896002 0.899693 -10.698806 0.810471 0.838470 -3.795894 0.757915 0.900313
 0.505174 1.053746 0.235492 0.697092 1.054179 0.891562 0.961301 0.996654 -1.514727 0.683995 1.148353 -3.146224 0.572642 1.013643
 0.579104 1.101046 0.345864 0.750038 1.100218 0.933145 1.003572 1.039510 -0.718263 0.738733 1.224635 -5.111562 0.639203 1.057233
 0.692114 1.053771 0.523523 0.813338 1.053603 0.940473 0.987845 1.012535 13.211612 0.804740 1.130699 1.383764 0.734169 1.024675
 0.717018 1.022916 0.563184 0.826395 1.020318 0.936683 0.976685 0.994094 -12.721895 0.822844 1.062033 4.604128 0.761428 1.002479
 0.749701 0.771665 0.632234 0.809711 0.777342 0.825777 0.810720 0.801112 24.677801 0.803719 0.625187 1.676753 0.770476 0.794538
 0.746572 1.145997 0.585043 0.869668 1.144026 1.008433 1.065037 1.094041 3.274707 0.862420 1.263817 -2.507149 0.791299 1.108701
 0.799672 0.967865 0.676898 0.877405 0.967401 0.939677 0.955880 0.961570 -12.115024 0.874452 0.953613 -1.292160 0.831755 0.963912
 0.624706 1.030609 0.415474 0.769789 1.031104 0.913342 0.963723 0.989347 -7.018188 0.759523 1.098801 -7.214675 0.675599 1.001517
 0.761133 0.844553 0.645509 0.827860 0.849478 0.862759 0.860113 0.857983 14.067695 0.821190 0.758325 2.801928 0.783177 0.855596
 0.710296 0.890664 0.552827 0.806924 0.894277 0.874995 0.886360 0.891118 1.606872 0.799126 0.838963 0.739018 0.744286 0.892140
 0.524058 1.046237 0.263371 0.709280 1.046504 0.895199 0.960752 0.993695 0.592899 0.696935 1.127295 -1.551892 0.589633 1.009378
 0.596408 1.065553 0.377092 0.755607 1.065409 0.921825 0.983357 1.014376 -1.404886 0.745097 1.154019 -1.322159 0.652633 1.029455
 0.704164 1.040322 0.547615 0.818307 1.040250 0.937811 0.981662 1.004013 9.029705 0.810511 1.099881 1.750842 0.744053 1.014861
 0.741591 0.937550 0.605741 0.830322 0.939906 0.903040 0.920823 0.929219 -1.471773 0.823737 0.916785 2.880566 0.772855 0.932513
 0.725221 0.838100 0.588426 0.804666 0.842954 0.850388 0.850475 0.849784 6.395975 0.797429 0.751964 -0.890170 0.752005 0.847854
 0.753963 1.098528 0.619619 0.861054 1.097229 0.982510 1.031003 1.055614 3.146624 0.854261 1.184714 -3.818514 0.791716 1.067980
 0.791087 0.953068 0.676350 0.864878 0.954649 0.924745 0.939540 0.946197 -5.362810 0.859778 0.939712 0.922011 0.817728 0.948929
 0.631865 1.002588 0.432445 0.769494 1.004052 0.902099 0.946550 0.968882 1.529075 0.759812 1.042622 0.460702 0.680258 0.979189
 0.719344 0.793162 0.633355 0.773802 0.800575 0.805963 0.803066 0.803574 -2.538028 0.764344 0.707654 -2.650726 0.730317 0.802356
 0.670036 0.821159 0.551924 0.749255 0.828577 0.808093 0.815800 0.821895 -0.768753 0.737799 0.758795 -1.383167 0.689505 0.823360
 0.536511 1.125251 0.239344 0.743705 1.123966 0.950718 1.025704 1.062977 -15.941768 0.731761 1.246379 -3.051509 0.613454 1.081119
 0.619237 1.178428 0.353274 0.807030 1.175200 1.002212 1.077196 1.113936 -7.452980 0.797987 1.324017 -3.242509 0.691268 1.132145
 0.724538 1.111192 0.533066 0.857392 1.109174 0.992664 1.043471 1.068278 12.797427 0.850883 1.202809 1.554304 0.775553 1.080463
 0.727892 0.960593 0.591986 0.820666 0.962974 0.905127 0.930052 0.943028 -1.428763 0.813253 0.969093 2.218238 0.759114 0.948928
 0.689289 0.728769 0.589832 0.744873 0.737831 0.766150 0.754354 0.750242 6.212031 0.734529 0.602685 0.463050 0.700206 0.746207
 0.765364 1.272746 0.571750 0.914472 1.267087 1.089237 1.165164 1.202263 -8.200003 0.909545 1.456665 -1.551877 0.825116 1.221734
 0.771437 0.874870 0.680910 0.827284 0.878651 0.867211 0.872740 0.876040 -2.287819 0.821092 0.834296 -4.225224 0.788174 0.876746
 0.651241 1.037452 0.427467 0.799222 1.038726 0.935752 0.980260 1.002768 6.351870 0.789147 1.088819 8.110361 0.704592 1.013274
 0.818069 0.794139 0.757656 0.846017 0.800121 0.843518 0.827086 0.818956 24.528032 0.840561 0.676573 26.250238 0.823985 0.813314
 0.734625 0.862000 0.614489 0.807909 0.866834 0.857489 0.863055 0.866081 14.242621 0.800244 0.797048 20.235178 0.757672 0.866313
 0.542346 1.092039 0.272784 0.734827 1.092878 0.928905 0.998180 1.033723 -16.503418 0.721462 1.201846 -11.200064 0.609930 1.051062
 0.617540 1.008618 0.407746 0.762560 1.011776 0.902298 0.948008 0.972444 6.771331 0.750915 1.052480 -0.639732 0.666357 0.984043
 0.757105 1.062842 0.611394 0.862298 1.062946 0.969948 1.009295 1.029159 -10.973863 0.855239 1.131238 -7.871205 0.794357 1.038984
 0.813977 0.786757 0.752167 0.843355 0.792562 0.839948 0.822350 0.813194 18.836292 0.837992 0.667472 25.117275 0.820572 0.807235
 0.738958 1.086525 0.576562 0.859516 1.085129 0.981180 1.025775 1.047846 -32.794983 0.852459 1.179242 -15.423069 0.783041 1.058956
 0.828073 0.940608 0.744041 0.881308 0.943023 0.923332 0.932445 0.937144 6.101840 0.876518 0.917527 11.212320 0.845772 0.938793
 0.799902 1.184624 0.646572 0.917695 1.179572 1.049993 1.105899 1.132542 -54.925751 0.913754 1.331869 -16.522173 0.847132 1.146673
 0.556934 1.046168 0.312578 0.731889 1.049374 0.905239 0.964224 0.996299 12.114430 0.716849 1.125793 -17.915506 0.614033 1.011566
 0.753816 0.917978 0.615199 0.839021 0.918639 0.901021 0.913610 0.917412 3.590075 0.834900 0.880937 0.227662 0.787893 0.918283
 0.708248 0.897429 0.549773 0.806018 0.899156 0.877480 0.891628 0.896398 -5.519522 0.800195 0.851772 -2.887967 0.745634 0.897677
 0.498948 1.037205 0.237617 0.686234 1.036601 0.878420 0.948200 0.982109 0.197001 0.675202 1.123726 -0.945799 0.567315 0.998596
 0.561624 1.120501 0.328720 0.737704 1.116938 0.934655 1.013884 1.052399 -12.085192 0.729001 1.260270 -1.815259 0.627475 1.071959
 0.663813 1.109588 0.487767 0.799334 1.106002 0.956146 1.021247 1.052953 -8.367299 0.793544 1.229850 1.939742 0.715469 1.069051
 0.745899 0.894166 0.604810 0.828968 0.896780 0.885208 0.893789 0.896707 18.137552 0.823047 0.840679 6.063745 0.776242 0.897106
 0.688416 0.953945 0.524823 0.797160 0.951798 0.894863 0.925751 0.937209 4.330247 0.794114 0.954654 5.964948 0.733946 0.942532
 0.740845 1.061533 0.597591 0.848253 1.062691 0.961851 1.003359 1.025659 -10.040793 0.839946 1.124222 -0.235532 0.776957 1.036390
 0.697962 1.213235 0.527694 0.838538 1.201279 1.018604 1.102539 1.139490 -40.993027 0.840209 1.399840 3.153289 0.762416 1.159350
 0.664040 0.916431 0.486437 0.777314 0.920039 0.869664 0.892641 0.904364 17.998756 0.767625 0.896834 -1.634673 0.702031 0.908918
 0.787391 0.812197 0.684476 0.842015 0.815255 0.857420 0.845526 0.836843 3.078146 0.838099 0.700121 1.865179 0.808287 0.831216
 0.731553 0.782475 0.611070 0.798206 0.786651 0.823875 0.814289 0.806778 11.094807 0.792690 0.659380 2.786688 0.755646 0.801383
 0.528818 0.975166 0.271206 0.701403 0.974255 0.862516 0.915597 0.939231 2.748837 0.692590 1.006871 0.290093 0.594726 0.950289
 0.599937 1.050235 0.366895 0.759719 1.047522 0.919728 0.978427 1.005295 -5.698167 0.752804 1.124654 -3.110905 0.662429 1.018425
 0.703925 1.025460 0.533407 0.819928 1.023744 0.934728 0.976031 0.994797 6.027476 0.814973 1.070887 -0.132374 0.749475 1.003780
 0.758689 0.866880 0.635485 0.830086 0.869567 0.873380 0.876193 0.875819 13.065989 0.825022 0.796738 6.468935 0.785035 0.874317
 0.753132 0.778028 0.635775 0.815024 0.781417 0.831727 0.817616 0.807112 6.854896 0.811056 0.647393 0.912743 0.777554 0.800289
 0.728633 1.157942 0.565202 0.855279 1.153495 1.005195 1.069445 1.100532 -3.489924 0.850168 1.290231 -3.734481 0.777530 1.116507
 0.813545 0.918656 0.700098 0.879039 0.917681 0.920103 0.925700 0.924729 -12.224407 0.878083 0.871736 5.379342 0.843573 0.923578
 0.639077 0.939112 0.450324 0.763491 0.940068 0.872803 0.905174 0.919692 12.187730 0.755889 0.937605 3.661283 0.684797 0.926149
 0.765003 0.760093 0.689755 0.805305 0.764858 0.811215 0.796166 0.786942 2.945718 0.800253 0.634504 -1.854608 0.776693 0.780812
 0.719167 0.758334 0.614200 0.777648 0.763180 0.799218 0.788720 0.781879 5.111489 0.771464 0.636603 -2.028628 0.737599 0.776765
 0.539509 0.941808 0.287878 0.704639 0.941868 0.851333 0.895870 0.915248 5.392476 0.695957 0.944934 0.973141 0.602797 0.923990
 0.610494 1.017552 0.384034 0.763242 1.015803 0.909488 0.959651 0.982115 -2.525140 0.756543 1.061201 0.359063 0.670728 0.992786
 0.709434 0.983767 0.553832 0.815198 0.983437 0.915098 0.948078 0.962467 11.082973 0.810057 0.995607 2.281747 0.750371 0.969108
 0.738173 0.858130 0.633214 0.805522 0.860296 0.854196 0.861308 0.862903 3.263970 0.800998 0.791733 1.964436 0.762439 0.862613
 0.733887 0.667216 0.660676 0.766972 0.674196 0.753565 0.725206 0.709366 12.341185 0.760963 0.485969 -4.864089 0.741387 0.699486
 0.734721 1.272975 0.527868 0.892240 1.264841 1.078865 1.161169 1.199465 -15.845880 0.889487 1.459101 2.165431 0.801455 1.219437
 0.791410 0.807464 0.730771 0.827935 0.810135 0.841022 0.833139 0.826688 -12.710468 0.825114 0.705848 -2.090954 0.804502 0.822462
 0.660720 0.911276 0.468853 0.778288 0.913104 0.870524 0.892970 0.902381 -1.226161 0.771097 0.884266 -3.195427 0.705232 0.906043
 0.767402 0.828280 0.647854 0.831318 0.832067 0.858599 0.852189 0.846995 1.191852 0.826595 0.729685 4.599459 0.791364 0.843000
 0.719989 0.816362 0.580692 0.797947 0.820302 0.838334 0.835926 0.832402 -0.066008 0.792077 0.717878 2.726790 0.748762 0.829306
 0.538721 0.887187 0.320903 0.685478 0.888542 0.814966 0.852015 0.868019 1.715916 0.676488 0.863238 -0.977527 0.592327 0.874746
 0.611628 0.934337 0.425640 0.739213 0.934512 0.857932 0.895240 0.911673 -6.167618 0.731897 0.932807 -3.222147 0.658711 0.919028
 0.714069 0.943368 0.578838 0.806044 0.943937 0.890650 0.916632 0.928250 15.093817 0.800412 0.936912 4.869157 0.747491 0.933203
 0.743942 0.886214 0.610085 0.823132 0.888303 0.877930 0.886949 0.889360 3.572739 0.818280 0.830759 -2.723300 0.774141 0.889442
 0.735823 0.804853 0.602540 0.807425 0.808791 0.837756 0.830697 0.825030 8.622770 0.801628 0.700221 6.565599 0.761869 0.820735
 0.742138 1.122786 0.580408 0.861944 1.118481 0.996690 1.051908 1.077336 -9.736921 0.858901 1.215655 2.949814 0.791421 1.090211
 0.805546 0.908270 0.702025 0.866590 0.909404 0.906037 0.911184 0.912056 -7.749403 0.863021 0.868673 -2.050475 0.829139 0.911566
 0.648270 0.877469 0.485431 0.753688 0.879492 0.839994 0.861252 0.869928 -2.552005 0.746574 0.837726 -3.602215 0.686115 0.873315
 -1.670132 -0.957052 -2.045862 -1.406967 -0.953624 -1.153010 -1.068483 -1.024526 -13.385380 -1.426520 -0.856884 -9.195011 -1.579324 -1.003817
 1.008434 1.292857
 -2.913887 1.991487
 -0.362644 -0.875077
 1.399386 2.558490
 -0.234455 4.537353
 -0.298929 2.359803
 -2.983477 0.546820
 -2.413980 1.552881
 21.221380 -21.215689
 -0.479090 0.680319
 -2.619158 5.034408
 22.921331 -22.915567
 -1.247734 -0.600654
 -2.310980 1.899022
 -5.684056 -1.841855
 0.754474 0.862700 0.642783 0.823962 0.864546 0.868804 0.873028 0.872065 4.137101 0.820509 0.782100 5.744148 0.782266 0.870545
 0.706717 0.877827 0.564906 0.797394 0.879656 0.863965 0.876257 0.879840 -6.481199 0.792450 0.814062 2.590591 0.741834 0.880428
 0.520510 1.053733 0.258779 0.707730 1.054532 0.896993 0.964001 0.998444 -9.519419 0.694287 1.144297 -7.033439 0.585209 1.014992
 0.595719 1.069958 0.376183 0.756000 1.070768 0.923326 0.984756 1.017166 1.204145 0.743830 1.164772 -0.832552 0.649862 1.032649
 0.699874 1.021371 0.542020 0.812278 1.023175 0.926205 0.966187 0.987696 11.320396 0.802871 1.073632 -0.659591 0.736692 0.997942
 0.731654 1.004274 0.576385 0.837416 1.003018 0.936275 0.969088 0.983067 -5.539633 0.833070 1.020489 7.325859 0.773906 0.989636
 0.716807 0.796821 0.599171 0.786138 0.800500 0.822304 0.819172 0.814803 15.929173 0.781439 0.683030 -1.121469 0.742794 0.811179
 0.752554 1.144614 0.596416 0.871524 1.143084 1.008015 1.063761 1.092782 -6.916021 0.863978 1.261514 0.780775 0.794510 1.107579
 0.788703 0.949659 0.683449 0.860487 0.949148 0.920723 0.937204 0.943006 -9.652553 0.857726 0.934889 -4.507444 0.817640 0.945410
 0.632427 1.012693 0.435293 0.770985 1.014209 0.906378 0.952136 0.976019 0.701919 0.760174 1.063843 -3.315233 0.679221 0.987356
 0.772949 0.847968 0.665449 0.835737 0.851089 0.869281 0.866955 0.863470 11.323088 0.831400 0.749669 2.399528 0.796563 0.860382
 0.722449 0.898034 0.572332 0.816202 0.900024 0.883929 0.896010 0.899701 -10.700668 0.810477 0.838482 -3.799374 0.757921 0.900321
 0.505175 1.053746 0.235490 0.697093 1.054179 0.891563 0.961301 0.996654 -1.517355 0.683996 1.148349 -3.136410 0.572644 1.013643
 0.579104 1.101043 0.345866 0.750038 1.100216 0.933144 1.003570 1.039508 -0.720194 0.738733 1.224629 -5.100865 0.639203 1.057231
 0.692114 1.053769 0.523524 0.813338 1.053601 0.940471 0.987843 1.012533 13.209517 0.804739 1.130692 1.394225 0.734169 1.024673
 0.717022 1.022921 0.563173 0.826400 1.020322 0.936688 0.976690 0.994099 -12.725257 0.822850 1.062038 4.607273 0.761432 1.002484
 0.749705 0.771672 0.632222 0.809717 0.777348 0.825783 0.810727 0.801119 24.675571 0.803726 0.625196 1.676232 0.770482 0.794544
 0.746572 1.145995 0.585044 0.869669 1.144024 1.008433 1.065036 1.094039 3.272631 0.862420 1.263813 -2.499057 0.791300 1.108700
 0.799674 0.967868 0.676892 0.877408 0.967403 0.939680 0.955883 0.961573 -12.116364 0.874455 0.953616 -1.291224 0.831758 0.963915
 0.624706 1.030606 0.415477 0.769788 1.031101 0.913340 0.963721 0.989344 -7.020107 0.759522 1.098793 -7.203337 0.675598 1.001514
 0.761131 0.844547 0.645517 0.827857 0.849473 0.862755 0.860108 0.857978 14.068603 0.821187 0.758317 2.807311 0.783174 0.855591
 0.710295 0.890659 0.552833 0.806922 0.894273 0.874992 0.886357 0.891115 1.607276 0.799124 0.838956 0.745020 0.744285 0.892137
 0.524062 1.046243 0.263360 0.709285 1.046510 0.895205 0.960758 0.993701 0.589812 0.696941 1.127301 -1.547435 0.589638 1.009384
 0.596411 1.065558 0.377084 0.755612 1.065413 0.921829 0.983361 1.014381 -1.407367 0.745102 1.154024 -1.318348 0.652637 1.029460
 0.704166 1.040327 0.547607 0.818312 1.040254 0.937815 0.981667 1.004018 9.027420 0.810516 1.099887 1.752539 0.744057 1.014865
 0.741591 0.937549 0.605743 0.830322 0.939905 0.903039 0.920822 0.929218 -1.472330 0.823737 0.916783 2.882873 0.772855 0.932513
 0.725221 0.838100 0.588427 0.804667 0.842953 0.850388 0.850475 0.849784 6.395121 0.797429 0.751962 -0.884648 0.752006 0.847853
 0.753965 1.098532 0.619611 0.861058 1.097233 0.982514 1.031007 1.055618 3.144771 0.854265 1.184720 -3.818933 0.791719 1.067984
 0.791087 0.953067 0.676353 0.864877 0.954648 0.924744 0.939539 0.946196 -5.363263 0.859778 0.939709 0.926954 0.817728 0.948928
 0.631868 1.002594 0.432434 0.769500 1.004058 0.902105 0.946556 0.968888 1.525590 0.759818 1.042628 0.465371 0.680264 0.979195
 0.719347 0.793166 0.633347 0.773806 0.800579 0.805968 0.803070 0.803578 -2.539701 0.764348 0.707659 -2.650330 0.730321 0.802360
 0.670038 0.821162 0.551920 0.749258 0.828579 0.808096 0.815803 0.821898 -0.770194 0.737802 0.758798 -1.381255 0.689508 0.823362
 0.536512 1.125250 0.239345 0.743706 1.123965 0.950718 1.025704 1.062976 -15.943623 0.731762 1.246375 -3.041401 0.613455 1.081118
 0.619238 1.178427 0.353274 0.807031 1.175199 1.002212 1.077195 1.113936 -7.454534 0.797988 1.324014 -3.233994 0.691269 1.132145
 0.724539 1.111194 0.533060 0.857395 1.109176 0.992666 1.043473 1.068280 12.795703 0.850886 1.202811 1.559260 0.775556 1.080465
 0.727897 0.960603 0.591967 0.820675 0.962984 0.905136 0.930062 0.943037 -1.432049 0.813262 0.969106 2.215816 0.759122 0.948938
 0.689292 0.728773 0.589824 0.744877 0.737835 0.766154 0.754358 0.750246 6.210378 0.734533 0.602689 0.464328 0.700210 0.746211
 0.765364 1.272744 0.571754 0.914471 1.267086 1.089236 1.165162 1.202262 -8.199978 0.909544 1.456662 -1.547411 0.825115 1.221732
 0.771440 0.874876 0.680898 0.827289 0.878657 0.867217 0.872746 0.876045 -2.289701 0.821098 0.834305 -4.225307 0.788179 0.876752
 0.651239 1.037445 0.427478 0.799219 1.038720 0.935747 0.980254 1.002762 6.351954 0.789143 1.088807 8.119607 0.704589 1.013268
 0.818069 0.794137 0.757660 0.846016 0.800119 0.843516 0.827084 0.818955 24.527596 0.840560 0.676570 26.255299 0.823984 0.813313
 0.734625 0.861999 0.614490 0.807910 0.866833 0.857489 0.863055 0.866080 14.241611 0.800244 0.797046 20.240435 0.757672 0.866313
 0.542348 1.092042 0.272777 0.734831 1.092881 0.928908 0.998184 1.033726 -16.505819 0.721465 1.201848 -11.194936 0.609933 1.051066
 0.617543 1.008623 0.407736 0.762565 1.011780 0.902303 0.948013 0.972449 6.769124 0.750919 1.052485 -0.637420 0.666361 0.984047
 0.757106 1.062844 0.611391 0.862300 1.062947 0.969950 1.009297 1.029160 -10.975128 0.855241 1.131239 -7.868371 0.794359 1.038986
 0.813976 0.786753 0.752174 0.843353 0.792558 0.839945 0.822347 0.813191 18.836079 0.837990 0.667465 25.124260 0.820570 0.807231
 0.738958 1.086522 0.576568 0.859514 1.085127 0.981178 1.025773 1.047843 -32.795761 0.852458 1.179237 -15.415357 0.783040 1.058954
 0.828074 0.940608 0.744041 0.881309 0.943023 0.923332 0.932445 0.937144 6.101087 0.876519 0.917526 11.215132 0.845772 0.938793
 0.799901 1.184620 0.646580 0.917693 1.179568 1.049990 1.105896 1.132539 -54.926327 0.913752 1.331863 -16.515120 0.847130 1.146670
 0.556938 1.046175 0.312563 0.731895 1.049381 0.905246 0.964231 0.996306 12.111762 0.716856 1.125801 -17.914112 0.614039 1.011573
 0.753821 0.917987 0.615180 0.839029 0.918648 0.901029 0.913619 0.917421 3.585554 0.834909 0.880948 0.230347 0.787901 0.918292
 0.708253 0.897437 0.549758 0.806025 0.899163 0.877487 0.891636 0.896406 -5.523463 0.800203 0.851780 -2.884361 0.745641 0.897685
 0.498949 1.037205 0.237617 0.686234 1.036601 0.878421 0.948200 0.982109 0.195988 0.675202 1.123724 -0.939996 0.567316 0.998596
 0.561624 1.120500 0.328721 0.737704 1.116937 0.934655 1.013883 1.052398 -12.085723 0.729001 1.260268 -1.810106 0.627475 1.071959
 0.663812 1.109586 0.487771 0.799332 1.106000 0.956144 1.021245 1.052951 -8.367182 0.793543 1.229846 1.942938 0.715468 1.069049
 0.745904 0.894174 0.604794 0.828975 0.896788 0.885216 0.893797 0.896715 18.133966 0.823055 0.840689 6.066082 0.776249 0.897114
 0.688420 0.953952 0.524808 0.797167 0.951805 0.894871 0.925758 0.937217 4.325934 0.794122 0.954662 5.968900 0.733953 0.942540
 0.740844 1.061531 0.597594 0.848252 1.062689 0.961850 1.003357 1.025657 -10.040851 0.839945 1.124219 -0.232849 0.776956 1.036389
 0.697966 1.213242 0.527681 0.838544 1.201285 1.018611 1.102546 1.139497 -40.996468 0.840216 1.399848 3.156012 0.762422 1.159356
 0.664040 0.916430 0.486438 0.777315 0.920038 0.869664 0.892641 0.904364 17.998116 0.767625 0.896832 -1.629994 0.702032 0.908918
 0.787389 0.812190 0.684486 0.842011 0.815248 0.857415 0.845520 0.836837 3.079496 0.838095 0.700111 1.871473 0.808283 0.831210
 0.731552 0.782469 0.611079 0.798203 0.786646 0.823871 0.814284 0.806773 11.095527 0.792687 0.659371 2.793447 0.755644 0.801378
 0.528823 0.975173 0.271193 0.701409 0.974262 0.862523 0.915604 0.939238 2.745517 0.692596 1.006879 0.293358 0.594732 0.950296
 0.599942 1.050244 0.366878 0.759727 1.047531 0.919737 0.978435 1.005304 -5.701666 0.752812 1.124665 -3.110059 0.662436 1.018433
 0.703929 1.025468 0.533392 0.819935 1.023751 0.934735 0.976038 0.994804 6.024885 0.814980 1.070898 -0.132901 0.749481 1.003788
 0.758690 0.866880 0.635483 0.830088 0.869568 0.873381 0.876194 0.875820 13.065157 0.825024 0.796738 6.471941 0.785036 0.874318
 0.753130 0.778022 0.635784 0.815021 0.781411 0.831723 0.817611 0.807107 6.856161 0.811053 0.647382 0.920098 0.777551 0.800284
 0.728634 1.157943 0.565200 0.855281 1.153497 1.005196 1.069446 1.100533 -3.491182 0.850169 1.290232 -3.732849 0.777531 1.116509
 0.813545 0.918653 0.700102 0.879038 0.917679 0.920102 0.925698 0.924726 -12.223555 0.878082 0.871731 5.382599 0.843572 0.923576
 0.639081 0.939118 0.450311 0.763497 0.940075 0.872809 0.905181 0.919699 12.183951 0.755896 0.937613 3.665450 0.684803 0.926155
 0.765002 0.760089 0.689763 0.805303 0.764854 0.811212 0.796163 0.786938 2.945431 0.800250 0.634497 -1.847143 0.776691 0.780808
 0.719167 0.758332 0.614204 0.777647 0.763179 0.799217 0.788718 0.781877 5.110618 0.771464 0.636598 -2.021821 0.737599 0.776763
 0.539513 0.941814 0.287865 0.704645 0.941874 0.851339 0.895876 0.915254 5.389454 0.695963 0.944940 0.976368 0.602803 0.923996
 0.610499 1.017560 0.384018 0.763249 1.015811 0.909496 0.959659 0.982123 -2.528274 0.756551 1.061211 0.359341 0.670735 0.992794
 0.709437 0.983772 0.553822 0.815203 0.983441 0.915103 0.948083 0.962472 11.081069 0.810061 0.995613 2.282319 0.750375 0.969113
 0.738174 0.858130 0.633214 0.805522 0.860295 0.854196 0.861308 0.862903 3.262741 0.800998 0.791731 1.969896 0.762440 0.862613
 0.733885 0.667210 0.660687 0.766968 0.674190 0.753560 0.725201 0.709360 12.341337 0.760959 0.485959 -4.854887 0.741384 0.699480
 0.734725 1.272982 0.527857 0.892245 1.264848 1.078871 1.161176 1.199472 -15.847963 0.889493 1.459111 2.164155 0.801460 1.219444
 0.791407 0.807457 0.730785 0.827930 0.810128 0.841016 0.833132 0.826682 -12.709324 0.825108 0.705837 -2.084795 0.804497 0.822456
 0.660722 0.911277 0.468848 0.778290 0.913106 0.870527 0.892972 0.902383 -1.227526 0.771099 0.884267 -3.192250 0.705235 0.906045
 0.767404 0.828282 0.647852 0.831320 0.832069 0.858602 0.852191 0.846997 1.189291 0.826598 0.729686 4.605122 0.791367 0.843002
 0.719991 0.816364 0.580688 0.797950 0.820305 0.838337 0.835929 0.832405 -0.068929 0.792080 0.717880 2.733547 0.748764 0.829309
 0.538722 0.887187 0.320902 0.685479 0.888541 0.814966 0.852015 0.868019 1.715091 0.676489 0.863235 -0.971074 0.592328 0.874745
 0.611629 0.934337 0.425638 0.739214 0.934512 0.857933 0.895241 0.911674 -6.168155 0.731898 0.932806 -3.218933 0.658712 0.919029
 0.714070 0.943368 0.578835 0.806045 0.943938 0.890651 0.916633 0.928251 15.093004 0.800413 0.936911 4.872459 0.747493 0.933204
 0.743941 0.886210 0.610094 0.823129 0.888299 0.877927 0.886945 0.889356 3.573059 0.818277 0.830752 -2.716850 0.774139 0.889438
 0.735823 0.804852 0.602542 0.807426 0.808791 0.837756 0.830697 0.825030 8.620763 0.801629 0.700218 6.574415 0.761869 0.820734
 0.742138 1.122786 0.580407 0.861944 1.118481 0.996690 1.051908 1.077337 -9.736779 0.858902 1.215655 2.950725 0.791422 1.090211
 0.805544 0.908263 0.702038 0.866585 0.909398 0.906032 0.911178 0.912050 -7.748394 0.863017 0.868662 -2.042755 0.829135 0.911560
 0.648270 0.877468 0.485431 0.753688 0.879490 0.839994 0.861251 0.869927 -2.552522 0.746574 0.837723 -3.596930 0.686115 0.873314
 -1.670128 -0.957049 -2.045871 -1.406962 -0.953620 -1.153006 -1.068479 -1.024522 -13.388715 -1.426515 -0.856882 -9.186568 -1.579319 -1.003814
 1.008724 1.292572
 -2.913647 1.991252
 -0.362245 -0.875472
 1.399645 2.558235
 -0.234215 4.537117
 -0.298684 2.359562
 -2.983234 0.546581
 -2.413739 1.552644
 21.221453 -21.215759
 -0.478830 0.680063
 -2.618921 5.034175
 22.926161 -22.920395
 -1.247459 -0.600926
 -2.310739 1.898785
 -5.683822 -1.842086
