# Supplementary material for: AMS 3.0: prediction of post-translational modifications
Source: BMC Bioinformatics. 2010 Apr 28;11:210. doi: 10.1186/1471-2105-11-210 (PMC2874555; doi:10.1186/1471-2105-11-210)
Supplement: Additional file 2 — PTM predictor software with training data. PTM_Archive.tar.gz includes the predictor software binaries together with all trained ANNs in tar.gz compressed form. [file 1471-2105-11-210-S2.GZ › PTM_Archive/allempty/R/Rnet16.dat]

 2
 90 16 2
 2.184001 0.880326 0.894181 0.894531 0.885576 0.893363 3.492956 0.405594 0.893964 0.890282 0.891353 0.875525 5.366079 0.772254 0.389059 0.882796
 0.582842 0.871868 0.908611 0.899676 0.880797 0.908913 1.210940 0.222097 0.908690 0.889409 0.909181 0.902014 -7.091290 0.723463 0.184883 0.875753
 -0.634408 0.873311 1.051553 0.979782 0.901172 1.060033 -4.074714 -0.497931 1.052552 0.933666 1.075565 1.134046 -10.405827 0.530376 -0.580007 0.884615
 1.123987 0.900690 1.063024 0.996055 0.925138 1.070826 -2.070180 -0.252940 1.063413 0.954513 1.085397 1.141741 2.892276 0.603543 -0.311859 0.910383
 1.830645 0.915163 1.021340 0.977692 0.930892 1.026451 -0.765506 0.095596 1.021506 0.950757 1.035693 1.069988 10.603479 0.710655 0.069049 0.921135
 1.008130 0.919112 1.001193 0.971361 0.934107 1.004614 3.603621 0.075232 1.001756 0.948923 1.010468 1.030161 -5.700660 0.732684 0.013535 0.925769
 1.977341 0.846858 0.844338 0.852514 0.849830 0.842426 1.251752 0.311207 0.843930 0.852556 0.838408 0.811593 12.961380 0.744177 0.297825 0.848065
 -0.630239 0.971846 1.115605 1.054622 0.992824 1.122924 -0.103844 0.077412 1.116374 1.017683 1.136974 1.193528 -6.428433 0.738601 0.008087 0.980239
 -0.091926 0.923015 0.967723 0.953960 0.933061 0.969371 -1.557481 0.322625 0.968483 0.940896 0.971459 0.977801 -11.268596 0.797508 0.278917 0.927829
 -0.526682 0.893526 1.017365 0.967620 0.912594 1.022981 -2.578126 -0.160013 1.017765 0.936049 1.033558 1.071533 -0.394247 0.641804 -0.240296 0.900952
 2.750841 0.885956 0.887560 0.892080 0.887991 0.885861 1.692751 0.369802 0.886555 0.892187 0.882905 0.860254 12.808025 0.781594 0.377705 0.886294
 -0.392814 0.893485 0.934020 0.922441 0.901783 0.934505 -1.639032 0.084667 0.933580 0.912071 0.935374 0.930172 -12.734961 0.726251 0.051427 0.896504
 -1.299176 0.863623 1.044421 0.971968 0.892374 1.053153 -1.608131 -0.515669 1.045535 0.924866 1.068764 1.127945 -0.554364 0.520440 -0.618650 0.875502
 -2.089559 0.898550 1.077933 1.004712 0.926594 1.087000 -1.742345 -0.289590 1.079239 0.957540 1.103364 1.168666 -0.800797 0.590362 -0.392899 0.910380
 -0.337331 0.917484 1.038134 0.989118 0.936527 1.044343 0.082071 0.080371 1.039307 0.957506 1.055170 1.097368 13.147204 0.703655 0.016420 0.925395
 -0.680359 0.917229 1.013649 0.977518 0.934723 1.017944 0.633062 0.061224 1.014746 0.950876 1.025382 1.053448 -11.067166 0.723704 0.013957 0.925222
 1.999127 0.857095 0.830966 0.848098 0.855031 0.827350 0.721236 0.291391 0.829443 0.855912 0.821061 0.781707 24.497713 0.765263 0.286539 0.855325
 -0.039397 0.965502 1.107746 1.048585 0.987457 1.115305 -0.828902 0.166637 1.109113 1.011294 1.128720 1.184613 1.165111 0.738410 0.111380 0.974776
 -3.066022 0.935797 0.980519 0.966707 0.945625 0.981973 -1.466220 0.234607 0.981148 0.953908 0.983880 0.989400 -12.013667 0.799971 0.170724 0.940350
 -2.303598 0.897501 1.030528 0.977388 0.918630 1.036911 -3.125919 -0.209357 1.031165 0.942719 1.048670 1.092136 -7.014373 0.638939 -0.314668 0.906166
 1.715727 0.877605 0.878189 0.883240 0.879739 0.876613 2.784990 0.390425 0.877326 0.883219 0.873566 0.852195 14.135726 0.780554 0.348784 0.878168
 -0.424099 0.879215 0.915844 0.905911 0.887013 0.916262 0.927446 0.126368 0.915502 0.896526 0.916920 0.910834 0.932843 0.723179 0.048054 0.882246
 -1.679990 0.871330 1.047142 0.976244 0.898536 1.055373 -2.925400 -0.500614 1.047848 0.930954 1.070647 1.126796 0.320178 0.526352 -0.567941 0.882021
 -0.952308 0.897182 1.059526 0.992796 0.921693 1.067443 -2.706547 -0.294177 1.060134 0.951281 1.081921 1.137352 0.055842 0.596341 -0.338514 0.906956
 1.147810 0.922871 1.039601 0.991615 0.940475 1.045254 -0.465459 0.080390 1.039965 0.961726 1.055667 1.095018 11.110288 0.705989 0.072697 0.929801
 2.199381 0.904699 0.957012 0.938840 0.913981 0.958632 2.527018 0.155885 0.956891 0.925459 0.961498 0.967134 -1.659853 0.748345 0.117698 0.908313
 1.206836 0.869782 0.881005 0.882374 0.874065 0.879957 0.255739 0.294351 0.880502 0.879250 0.877800 0.859545 7.033666 0.748745 0.249164 0.871186
 0.711835 0.958016 1.084123 1.030426 0.976112 1.090348 -1.924877 0.187517 1.084306 0.998989 1.102625 1.149673 2.430515 0.744693 0.172847 0.964977
 -0.314294 0.931722 0.980105 0.963405 0.940880 0.981742 -1.093517 0.264322 0.980298 0.950576 0.984533 0.992580 -3.040486 0.795264 0.223363 0.935650
 0.322858 0.888526 1.007263 0.959903 0.906975 1.012351 -0.420733 -0.090650 1.007384 0.929606 1.022278 1.056310 3.063622 0.641729 -0.149534 0.895732
 1.755458 0.838494 0.839915 0.839945 0.836348 0.838377 -2.368258 0.514836 0.837598 0.842819 0.836884 0.817640 -2.616978 0.753367 0.556022 0.835627
 2.103099 0.833651 0.863863 0.851681 0.835665 0.863878 -1.900319 0.333795 0.861789 0.847307 0.865277 0.857416 -1.467305 0.698828 0.367897 0.832353
 -3.100182 0.902601 1.100153 1.021225 0.934586 1.109855 -2.233078 -0.677431 1.101618 0.969617 1.127058 1.194376 -14.692578 0.520933 -0.794145 0.916063
 -4.103137 0.945416 1.139299 1.061410 0.977332 1.148948 -1.982334 -0.460863 1.141065 1.009741 1.166216 1.238039 -7.018676 0.599017 -0.588237 0.959352
 -0.388315 0.953848 1.085530 1.033106 0.975714 1.092049 1.522476 0.000633 1.086846 0.998010 1.103514 1.150663 12.319077 0.713674 -0.087785 0.963428
 0.468670 0.899745 0.964119 0.938695 0.909264 0.966391 0.831429 0.225881 0.963576 0.923126 0.971693 0.985072 -0.924720 0.742066 0.175588 0.902886
 2.372751 0.807474 0.788700 0.798701 0.802904 0.785754 -0.857292 0.448747 0.786243 0.806792 0.781627 0.748736 6.241652 0.729383 0.498836 0.803407
 -0.842290 1.022436 1.214453 1.134980 1.053189 1.224955 0.712492 -0.085361 1.217000 1.083284 1.243460 1.325190 -9.048992 0.729817 -0.223791 1.036077
 -0.812051 0.881533 0.897938 0.892772 0.883684 0.897765 -3.019255 0.536102 0.896968 0.889793 0.898010 0.891179 -3.150643 0.798548 0.550899 0.881553
 0.022769 0.908362 1.029508 0.982042 0.927904 1.034772 3.013264 -0.283324 1.029726 0.950753 1.044554 1.079635 10.741090 0.642027 -0.363359 0.916234
 10.430737 0.852378 0.806807 0.828964 0.845453 0.802668 17.278637 0.761763 0.804916 0.842544 0.795791 0.754794 28.504459 0.841192 0.783144 0.848321
 8.254509 0.852150 0.863637 0.861631 0.853804 0.862557 13.424215 0.401177 0.862207 0.860351 0.861552 0.844624 17.205036 0.751079 0.390161 0.851658
 -4.462785 0.895337 1.081871 1.005411 0.923422 1.090600 -6.899604 -0.551068 1.082277 0.958036 1.107451 1.171245 -17.883064 0.534772 -0.655136 0.906266
 3.283464 0.879851 1.000853 0.951316 0.897091 1.006090 0.334544 -0.174830 1.000268 0.921728 1.016433 1.049881 4.778796 0.620510 -0.219554 0.885781
 -3.223626 0.951677 1.058139 1.014435 0.967916 1.063472 -4.785037 0.153075 1.058727 0.987249 1.073236 1.111111 -11.821301 0.751301 0.092119 0.958221
 7.636675 0.852333 0.806593 0.829585 0.846028 0.802424 16.272612 0.750326 0.805013 0.842760 0.795467 0.754452 24.070440 0.836653 0.758554 0.848776
 -12.617134 0.967232 1.096426 1.044550 0.988803 1.102834 -10.413352 0.032958 1.097565 1.010466 1.114495 1.164766 -30.857147 0.727140 -0.077649 0.976710
 5.198432 0.915105 0.936128 0.928756 0.918113 0.936240 7.640708 0.566972 0.935427 0.924360 0.937022 0.933508 7.453079 0.835560 0.553289 0.915595
 -14.041175 1.015952 1.166325 1.105044 1.041166 1.174547 -11.252746 0.065319 1.168539 1.064290 1.189240 1.255508 -52.647068 0.776517 -0.077946 1.027472
 -2.611372 0.892708 1.060229 0.990359 0.916500 1.068117 -10.706413 -0.418720 1.060165 0.949094 1.083266 1.138370 7.179160 0.556649 -0.465963 0.901165
 1.311769 0.902344 0.937604 0.929763 0.911865 0.938218 0.903989 0.073723 0.938314 0.918878 0.938553 0.935659 3.431443 0.757940 -0.002438 0.906945
 0.113539 0.879709 0.920248 0.910536 0.889935 0.920807 -1.008015 -0.059677 0.920602 0.898696 0.921281 0.917032 -7.377599 0.712970 -0.154663 0.884349
 -1.800447 0.842369 1.015639 0.947638 0.870873 1.023846 -1.538730 -0.421552 1.016981 0.901601 1.038359 1.092011 0.280363 0.509830 -0.494107 0.854478
 -3.619930 0.887047 1.079736 1.001447 0.917964 1.089367 -2.368222 -0.243339 1.081291 0.950393 1.106852 1.177483 -10.194132 0.567991 -0.310618 0.900526
 -1.942209 0.915754 1.071406 1.008110 0.941214 1.079738 -0.714811 0.081632 1.073107 0.966351 1.093790 1.153032 -7.057055 0.671162 0.051233 0.927035
 2.402422 0.888200 0.913563 0.907803 0.893940 0.913484 3.190497 0.224404 0.913063 0.901334 0.913164 0.904150 17.501034 0.757213 0.198853 0.890319
 1.214790 0.882196 0.955142 0.932950 0.899292 0.957987 2.515636 -0.069575 0.956919 0.910504 0.961415 0.974782 5.806688 0.697676 -0.140220 0.890888
 -0.059311 0.941433 1.049705 1.003460 0.956014 1.054659 -0.751718 0.282635 1.049295 0.977291 1.064929 1.101312 -12.679082 0.742823 0.279460 0.946420
 -3.774921 0.961677 1.153701 1.078893 0.997879 1.164391 -0.931499 -0.159802 1.158308 1.023046 1.181697 1.264451 -39.218960 0.698075 -0.257074 0.980070
 -1.671607 0.862448 0.926894 0.903932 0.873329 0.928864 -1.471599 0.083543 0.926498 0.887912 0.932617 0.939127 18.750168 0.671639 0.033805 0.866251
 -1.348119 0.871079 0.846440 0.863829 0.870718 0.843265 -0.077069 0.446269 0.845738 0.869856 0.837203 0.803531 4.810209 0.795576 0.410024 0.870875
 0.200428 0.838636 0.817508 0.833922 0.838834 0.814277 1.460849 0.381454 0.816588 0.839215 0.808218 0.771982 13.214985 0.747815 0.361167 0.838495
 1.009686 0.841663 0.972442 0.924871 0.865549 0.977809 0.775810 -0.521460 0.973494 0.889174 0.987097 1.018624 3.658095 0.542724 -0.623446 0.852217
 0.053934 0.891533 1.035601 0.980810 0.916935 1.042381 -0.943345 -0.448869 1.037270 0.941398 1.053978 1.099174 -7.667577 0.605174 -0.561248 0.902896
 1.622506 0.915298 1.016274 0.978440 0.933633 1.021008 1.349876 -0.077567 1.017528 0.950778 1.029075 1.058962 4.624471 0.708221 -0.153433 0.923570
 0.222449 0.880335 0.890158 0.891760 0.884386 0.889010 0.978198 0.288606 0.889661 0.888997 0.886960 0.870305 15.953989 0.769628 0.248561 0.881918
 -0.752509 0.848413 0.818414 0.839322 0.848014 0.814850 0.587923 0.360759 0.817725 0.846442 0.807574 0.768354 8.377508 0.764731 0.312345 0.848289
 -1.363861 0.972440 1.132527 1.066951 0.998195 1.141164 -4.169477 -0.049911 1.134640 1.024037 1.156318 1.220741 -1.316456 0.719929 -0.090828 0.983907
 -0.608237 0.916281 0.931388 0.931805 0.923086 0.930989 2.689973 0.276611 0.931949 0.925953 0.929388 0.920088 -9.835211 0.814265 0.178435 0.919967
 1.050786 0.865498 0.946176 0.917796 0.880462 0.949108 1.203543 -0.085426 0.946708 0.896186 0.954181 0.968381 13.671577 0.656267 -0.147237 0.871853
 1.229908 0.850023 0.816477 0.835619 0.846406 0.813048 -2.271154 0.576532 0.815343 0.844924 0.806676 0.770762 2.321373 0.801722 0.582375 0.847777
 0.534434 0.834196 0.813093 0.827677 0.832880 0.810183 -2.575328 0.393202 0.811907 0.833729 0.804766 0.771662 3.916960 0.754655 0.378427 0.832880
 -1.289980 0.830421 0.940992 0.902689 0.851780 0.945091 0.255245 -0.424179 0.941785 0.872438 0.951913 0.971754 5.896073 0.550189 -0.512365 0.839922
 -1.832981 0.876253 0.998379 0.953824 0.899177 1.003491 0.546274 -0.284487 0.999722 0.920282 1.012204 1.043858 -2.196536 0.611633 -0.378234 0.886666
 1.423841 0.896214 0.975405 0.947406 0.911346 0.978776 2.856598 0.140116 0.976192 0.925484 0.983794 1.000586 12.285017 0.714335 0.095452 0.902976
 0.491587 0.868726 0.885711 0.884232 0.874088 0.885135 1.185258 0.339272 0.885522 0.879289 0.883793 0.870415 5.129410 0.762177 0.326288 0.871131
 1.789639 0.806866 0.740861 0.774598 0.798383 0.735109 -3.359352 0.620500 0.738918 0.792953 0.724976 0.668910 10.777670 0.782236 0.652351 0.802263
 -2.277102 1.007650 1.207330 1.127494 1.042289 1.218343 1.271750 -0.254672 1.210540 1.072110 1.236614 1.318582 -15.482953 0.701413 -0.388024 1.023959
 1.769799 0.869736 0.848139 0.862622 0.868753 0.845567 -0.440307 0.693074 0.847643 0.867770 0.840590 0.812322 -13.982160 0.827091 0.724829 0.869189
 -3.153539 0.859180 0.915564 0.898342 0.870952 0.916890 -1.990919 -0.134012 0.915548 0.883131 0.919026 0.919893 2.318163 0.667345 -0.211070 0.864100
 -1.473533 0.862794 0.845808 0.859991 0.863626 0.842995 1.474823 0.171963 0.844994 0.864009 0.837695 0.805711 2.696345 0.774359 0.097230 0.863035
 -1.990593 0.841499 0.834971 0.845213 0.844071 0.832509 0.378433 0.054342 0.834204 0.846551 0.827958 0.798344 2.082089 0.728407 -0.019074 0.842475
 2.026022 0.814248 0.907815 0.875475 0.831563 0.911006 -0.528877 -0.196272 0.908168 0.850401 0.916549 0.929477 1.580190 0.564510 -0.232601 0.821398
 1.836623 0.856032 0.949796 0.915635 0.872825 0.953344 -1.263988 -0.024984 0.950287 0.890644 0.959692 0.978865 -6.763014 0.633539 -0.061559 0.863008
 2.835901 0.892711 0.958820 0.934737 0.904446 0.961364 0.868144 0.320197 0.958956 0.917188 0.965620 0.978437 15.874666 0.733500 0.319278 0.897423
 -2.365925 0.882029 0.903143 0.900936 0.888845 0.902645 -2.375129 0.057698 0.903123 0.894399 0.901353 0.888916 5.751524 0.754964 -0.020272 0.885172
 -0.794469 0.847001 0.832691 0.845852 0.848162 0.829960 1.570234 0.157172 0.831840 0.849393 0.824833 0.793650 6.977373 0.745980 0.110403 0.847267
 0.479749 0.969848 1.104153 1.051496 0.993300 1.111072 0.212498 0.077478 1.105982 1.014573 1.122809 1.171925 -7.567493 0.741361 -0.004968 0.980534
 -1.643062 0.908054 0.923745 0.921870 0.912964 0.923574 -0.964362 0.363086 0.923728 0.917190 0.922738 0.914890 -7.280693 0.811250 0.343038 0.910325
 1.080449 0.844091 0.899609 0.881627 0.854723 0.901069 -1.025377 0.071028 0.899536 0.866884 0.903532 0.905402 -2.727957 0.669657 0.027822 0.848415
 -5.109927 -1.191304 -0.962448 -1.054919 -1.156819 -0.952290 -6.308970 -3.126662 -0.962596 -1.112558 -0.932726 -0.863896 -14.034081 -1.671173 -3.252464 -1.178354
 9.466271 -9.943253
 1.311315 3.465836
 -1.636837 3.021399
 -2.901587 0.637065
 -1.483629 1.041680
 -1.955779 2.872842
 15.545635 -15.147167
 -0.153920 -1.775366
 -2.928709 1.790992
 0.092202 2.936537
 -1.408863 3.707621
 -2.927978 3.639311
 19.535784 -19.497810
 -0.840096 -0.788636
 1.873031 0.171457
 -0.832821 1.498416
 -6.709096 -1.418198
 2.189939 0.880305 0.894153 0.894505 0.885553 0.893334 3.502227 0.406591 0.893934 0.890258 0.891323 0.875490 5.380130 0.772258 0.390038 0.882774
 0.589018 0.871846 0.908582 0.899650 0.880773 0.908883 1.218999 0.223104 0.908660 0.889385 0.909150 0.901978 -7.076231 0.723467 0.185869 0.875730
 -0.627925 0.873290 1.051526 0.979757 0.901149 1.060006 -4.073096 -0.496981 1.052525 0.933643 1.075537 1.134013 -10.388129 0.530378 -0.579098 0.884594
 1.128911 0.900674 1.063003 0.996036 0.925121 1.070805 -2.068919 -0.252207 1.063392 0.954496 1.085375 1.141716 2.905594 0.603545 -0.311160 0.910367
 1.833580 0.915152 1.021327 0.977680 0.930881 1.026437 -0.764313 0.096068 1.021493 0.950746 1.035679 1.069972 10.612041 0.710657 0.069498 0.921124
 1.011516 0.919104 1.001182 0.971351 0.934098 1.004602 3.607878 0.075712 1.001745 0.948914 1.010456 1.030148 -5.691359 0.732686 0.014002 0.925761
 1.983713 0.846837 0.844310 0.852488 0.849808 0.842398 1.259256 0.312196 0.843901 0.852533 0.838379 0.811559 12.977164 0.744181 0.298791 0.848043
 -0.628809 0.971842 1.115599 1.054617 0.992819 1.122918 -0.103358 0.077626 1.116368 1.017678 1.136968 1.193521 -6.424220 0.738602 0.008291 0.980234
 -0.088097 0.923006 0.967710 0.953948 0.933051 0.969358 -1.554435 0.323132 0.968470 0.940885 0.971445 0.977785 -11.258600 0.797509 0.279411 0.927818
 -0.521621 0.893509 1.017342 0.967600 0.912576 1.022958 -2.577171 -0.159274 1.017743 0.936030 1.033535 1.071507 -0.380782 0.641805 -0.239588 0.900934
 2.755486 0.885933 0.887528 0.892052 0.887966 0.885829 1.701338 0.370809 0.886523 0.892161 0.882871 0.860215 12.818210 0.781599 0.378682 0.886270
 -0.387342 0.893459 0.933984 0.922409 0.901755 0.934468 -1.630640 0.085786 0.933544 0.912042 0.935337 0.930128 -12.722925 0.726256 0.052513 0.896477
 -1.292758 0.863602 1.044394 0.971943 0.892352 1.053125 -1.602434 -0.514678 1.045507 0.924843 1.068736 1.127912 -0.537068 0.520444 -0.617690 0.875480
 -2.085080 0.898538 1.077918 1.004698 0.926581 1.086985 -1.739639 -0.288986 1.079223 0.957527 1.103348 1.168648 -0.787889 0.590364 -0.392314 0.910368
 -0.333570 0.917475 1.038122 0.989107 0.936517 1.044331 0.083705 0.080855 1.039295 0.957496 1.055158 1.097354 13.158706 0.703656 0.016888 0.925386
 -0.676089 0.917213 1.013627 0.977498 0.934705 1.017921 0.640711 0.062023 1.014724 0.950858 1.025360 1.053421 -11.055544 0.723708 0.014734 0.925205
 2.004657 0.857069 0.830931 0.848066 0.855003 0.827314 0.730110 0.292543 0.829407 0.855883 0.821025 0.781664 24.511211 0.765268 0.287655 0.855298
 -0.037098 0.965496 1.107738 1.048577 0.987450 1.115297 -0.826701 0.166942 1.109105 1.011287 1.128712 1.184602 1.172135 0.738411 0.111680 0.974770
 -3.063342 0.935783 0.980500 0.966690 0.945610 0.981954 -1.460461 0.235260 0.981129 0.953893 0.983860 0.989377 -12.005937 0.799975 0.171352 0.940335
 -2.299736 0.897487 1.030510 0.977371 0.918615 1.036892 -3.121557 -0.208722 1.031146 0.942704 1.048650 1.092114 -7.003531 0.638941 -0.314048 0.906151
 1.718976 0.877593 0.878173 0.883226 0.879726 0.876597 2.786429 0.390952 0.877310 0.883206 0.873549 0.852176 14.144513 0.780555 0.349289 0.878156
 -0.420077 0.879200 0.915825 0.905894 0.886998 0.916242 0.929411 0.127023 0.915483 0.896510 0.916899 0.910811 0.943686 0.723180 0.048682 0.882231
 -1.673017 0.871305 1.047108 0.976214 0.898509 1.055339 -2.917562 -0.499452 1.047814 0.930926 1.070611 1.126754 0.337761 0.526357 -0.566812 0.881995
 -0.945485 0.897158 1.059493 0.992766 0.921666 1.067409 -2.698962 -0.293055 1.060101 0.951254 1.081886 1.137312 0.072279 0.596345 -0.337421 0.906931
 1.152413 0.922854 1.039578 0.991595 0.940457 1.045231 -0.459591 0.081173 1.039942 0.961708 1.055643 1.094991 11.122094 0.705993 0.073457 0.929784
 2.203979 0.904682 0.956989 0.938819 0.913963 0.958608 2.531317 0.156640 0.956868 0.925440 0.961474 0.967106 -1.648714 0.748348 0.118431 0.908295
 1.208352 0.869776 0.880998 0.882367 0.874059 0.879949 0.256475 0.294634 0.880494 0.879244 0.877793 0.859536 7.039626 0.748747 0.249426 0.871180
 0.718614 0.957991 1.084089 1.030395 0.976085 1.090313 -1.915274 0.188657 1.084272 0.998962 1.102589 1.149632 2.444890 0.744698 0.173962 0.964951
 -0.313223 0.931718 0.980099 0.963400 0.940875 0.981736 -1.092776 0.264514 0.980293 0.950572 0.984527 0.992573 -3.036987 0.795265 0.223544 0.935646
 0.328089 0.888506 1.007237 0.959879 0.906954 1.012324 -0.415237 -0.089767 1.007357 0.929584 1.022251 1.056278 3.076715 0.641733 -0.148680 0.895712
 1.763268 0.838468 0.839881 0.839914 0.836320 0.838342 -2.363186 0.515959 0.837563 0.842791 0.836848 0.817599 -2.599188 0.753370 0.557115 0.835601
 2.110715 0.833625 0.863828 0.851650 0.835637 0.863843 -1.894350 0.334933 0.861754 0.847278 0.865241 0.857374 -1.450062 0.698831 0.369007 0.832326
 -3.094442 0.902578 1.100121 1.021196 0.934560 1.109822 -2.223905 -0.676317 1.101585 0.969591 1.127024 1.194337 -14.678081 0.520938 -0.793063 0.916038
 -4.099628 0.945402 1.139279 1.061392 0.977316 1.148928 -1.975614 -0.460129 1.141045 1.009725 1.166195 1.238014 -7.008607 0.599020 -0.587528 0.959337
 -0.386078 0.953839 1.085517 1.033095 0.975704 1.092036 1.526414 0.001109 1.086834 0.998000 1.103501 1.150648 12.326276 0.713677 -0.087330 0.963419
 0.474787 0.899727 0.964096 0.938674 0.909245 0.966367 0.833415 0.226722 0.963552 0.923106 0.971669 0.985044 -0.908596 0.742067 0.176397 0.902868
 2.380956 0.807447 0.788664 0.798668 0.802875 0.785717 -0.851144 0.449958 0.786207 0.806762 0.781590 0.748692 6.260961 0.729386 0.500014 0.803379
 -0.839848 1.022426 1.214441 1.134969 1.053179 1.224942 0.714593 -0.084901 1.216988 1.083274 1.243447 1.325175 -9.041619 0.729819 -0.223353 1.036068
 -0.806620 0.881516 0.897915 0.892751 0.883665 0.897741 -3.015349 0.536911 0.896944 0.889774 0.897986 0.891151 -3.137846 0.798549 0.551683 0.881535
 0.027646 0.908342 1.029480 0.982017 0.927883 1.034744 3.021230 -0.282373 1.029698 0.950730 1.044525 1.079601 10.753894 0.642031 -0.362434 0.916213
 10.434257 0.852365 0.806790 0.828949 0.845439 0.802650 17.284391 0.762379 0.804898 0.842529 0.795772 0.754772 28.512999 0.841195 0.783745 0.848307
 8.259048 0.852134 0.863614 0.861611 0.853786 0.862534 13.430277 0.401953 0.862185 0.860332 0.861529 0.844597 17.216190 0.751082 0.390915 0.851641
 -4.456120 0.895313 1.081839 1.005382 0.923396 1.090567 -6.893072 -0.549966 1.082245 0.958010 1.107417 1.171206 -17.866194 0.534776 -0.654069 0.906241
 3.288200 0.879834 1.000830 0.951296 0.897073 1.006067 0.338033 -0.174064 1.000245 0.921710 1.016410 1.049854 4.791213 0.620513 -0.218813 0.885764
 -3.220036 0.951664 1.058122 1.014419 0.967902 1.063455 -4.781432 0.153669 1.058709 0.987235 1.073218 1.111090 -11.812231 0.751303 0.092695 0.958208
 7.640942 0.852317 0.806571 0.829566 0.846011 0.802403 16.280415 0.751084 0.804991 0.842742 0.795445 0.754426 24.080572 0.836656 0.759294 0.848760
 -12.611520 0.967211 1.096398 1.044525 0.988781 1.102806 -10.404567 0.033930 1.097537 1.010443 1.114466 1.164732 -30.843739 0.727144 -0.076702 0.976688
 5.201196 0.915095 0.936115 0.928744 0.918103 0.936226 7.643957 0.567438 0.935413 0.924349 0.937008 0.933492 7.459909 0.835562 0.553742 0.915584
 -14.036195 1.015934 1.166300 1.105021 1.041146 1.174522 -11.245337 0.066181 1.168514 1.064270 1.189214 1.255477 -52.635628 0.776521 -0.077108 1.027453
 -2.606465 0.892691 1.060206 0.990338 0.916481 1.068094 -10.703128 -0.417937 1.060142 0.949075 1.083242 1.138342 7.192595 0.556651 -0.465206 0.901147
 1.316798 0.902326 0.937580 0.929742 0.911845 0.938194 0.906688 0.074524 0.938290 0.918859 0.938529 0.935630 3.445293 0.757942 -0.001669 0.906927
 0.119442 0.879689 0.920220 0.910510 0.889913 0.920779 -1.004075 -0.058733 0.920574 0.898673 0.921252 0.916998 -7.361809 0.712972 -0.153753 0.884327
 -1.793884 0.842346 1.015607 0.947610 0.870847 1.023814 -1.530587 -0.420459 1.016950 0.901576 1.038327 1.091973 0.296237 0.509834 -0.493043 0.854454
 -3.614649 0.887028 1.079711 1.001424 0.917944 1.089342 -2.360663 -0.242446 1.081266 0.950373 1.106826 1.177452 -10.181906 0.567996 -0.309747 0.900507
 -1.938438 0.915741 1.071388 1.008094 0.941199 1.079720 -0.710091 0.082248 1.073089 0.966337 1.093772 1.153011 -7.048333 0.671165 0.051834 0.927022
 2.407920 0.888182 0.913539 0.907782 0.893921 0.913460 3.195622 0.225261 0.913040 0.901314 0.913140 0.904122 17.514822 0.757216 0.199682 0.890301
 1.219274 0.882179 0.955119 0.932929 0.899273 0.957964 2.518157 -0.068803 0.956896 0.910485 0.961390 0.974754 5.819640 0.697678 -0.139479 0.890870
 -0.056548 0.941423 1.049692 1.003448 0.956003 1.054645 -0.748288 0.283080 1.049282 0.977280 1.064915 1.101295 -12.672697 0.742825 0.279893 0.946410
 -3.771247 0.961665 1.153686 1.078879 0.997866 1.164376 -0.930322 -0.159252 1.158292 1.023033 1.181681 1.264433 -39.208813 0.698076 -0.256550 0.980057
 -1.666786 0.862431 0.926871 0.903911 0.873311 0.928840 -1.465754 0.084354 0.926474 0.887893 0.932593 0.939099 18.761776 0.671642 0.034594 0.866233
 -1.346797 0.871070 0.846428 0.863818 0.870709 0.843252 -0.073643 0.446644 0.845725 0.869845 0.837190 0.803516 4.814966 0.795578 0.410386 0.870866
 0.202704 0.838622 0.817489 0.833905 0.838820 0.814257 1.465785 0.382024 0.816569 0.839200 0.808198 0.771959 13.222069 0.747817 0.361720 0.838481
 1.018426 0.841636 0.972405 0.924838 0.865520 0.977771 0.784036 -0.520120 0.973457 0.889144 0.987059 1.018579 3.679578 0.542729 -0.622146 0.852188
 0.061929 0.891510 1.035570 0.980782 0.916910 1.042350 -0.936760 -0.447702 1.037238 0.941373 1.053945 1.099137 -7.647996 0.605178 -0.560119 0.902872
 1.629066 0.915280 1.016250 0.978418 0.933614 1.020984 1.355879 -0.076615 1.017504 0.950758 1.029050 1.058933 4.640667 0.708225 -0.152511 0.923551
 0.225633 0.880326 0.890146 0.891749 0.884377 0.888998 0.980848 0.289069 0.889649 0.888987 0.886948 0.870291 15.962413 0.769629 0.249004 0.881909
 -0.748942 0.848398 0.818393 0.839303 0.847997 0.814829 0.593434 0.361466 0.817704 0.846424 0.807552 0.768329 8.387964 0.764734 0.313029 0.848273
 -1.359700 0.972430 1.132513 1.066939 0.998184 1.141150 -4.166471 -0.049367 1.134627 1.024025 1.156305 1.220725 -1.306849 0.719931 -0.090302 0.983896
 -0.604747 0.916269 0.931373 0.931791 0.923074 0.930973 2.692215 0.277168 0.931934 0.925941 0.929372 0.920070 -9.824821 0.814266 0.178966 0.919955
 1.058565 0.865475 0.946145 0.917767 0.880437 0.949076 1.210174 -0.084291 0.946676 0.896160 0.954149 0.968343 13.690207 0.656271 -0.146134 0.871828
 1.232470 0.850013 0.816464 0.835608 0.846396 0.813035 -2.267961 0.577001 0.815330 0.844914 0.806662 0.770746 2.329965 0.801724 0.582824 0.847767
 0.537707 0.834184 0.813076 0.827662 0.832866 0.810166 -2.571514 0.393797 0.811890 0.833715 0.804748 0.771641 3.927375 0.754657 0.378999 0.832867
 -1.282996 0.830396 0.940959 0.902660 0.851753 0.945058 0.262254 -0.423041 0.941751 0.872411 0.951878 0.971714 5.913132 0.550193 -0.511260 0.839897
 -1.826990 0.876232 0.998351 0.953798 0.899154 1.003462 0.552281 -0.283517 0.999694 0.920259 1.012175 1.043824 -2.182504 0.611637 -0.377291 0.886644
 1.428297 0.896200 0.975386 0.947389 0.911330 0.978757 2.860789 0.140799 0.976173 0.925468 0.983774 1.000563 12.295874 0.714337 0.096116 0.902961
 0.495475 0.868714 0.885693 0.884216 0.874074 0.885118 1.189539 0.339900 0.885504 0.879274 0.883775 0.870395 5.139441 0.762180 0.326891 0.871118
 1.792874 0.806853 0.740844 0.774582 0.798369 0.735091 -3.355120 0.621110 0.738901 0.792939 0.724958 0.668889 10.788003 0.782238 0.652938 0.802249
 -2.274426 1.007641 1.207317 1.127483 1.042279 1.218331 1.274292 -0.254248 1.210527 1.072100 1.236601 1.318567 -15.476786 0.701415 -0.387613 1.023950
 1.772448 0.869726 0.848126 0.862610 0.868742 0.845553 -0.438174 0.693522 0.847629 0.867759 0.840576 0.812306 -13.974807 0.827093 0.725258 0.869179
 -3.147801 0.859155 0.915531 0.898313 0.870926 0.916856 -1.983328 -0.132943 0.915515 0.883104 0.918991 0.919853 2.331467 0.667349 -0.210029 0.864075
 -1.468475 0.862771 0.845776 0.859962 0.863600 0.842963 1.481571 0.172923 0.844961 0.863983 0.837661 0.805671 2.706900 0.774362 0.098174 0.863010
 -1.985452 0.841475 0.834938 0.845183 0.844045 0.832475 0.385703 0.055344 0.834170 0.846524 0.827923 0.798303 2.093679 0.728410 -0.018091 0.842450
 2.032826 0.814227 0.907787 0.875450 0.831540 0.910978 -0.522393 -0.195231 0.908140 0.850377 0.916520 0.929443 1.597972 0.564514 -0.231597 0.821376
 1.842505 0.856016 0.949775 0.915615 0.872808 0.953323 -1.259470 -0.024146 0.950266 0.890627 0.959670 0.978839 -6.747576 0.633543 -0.060754 0.862991
 2.840434 0.892700 0.958806 0.934723 0.904434 0.961349 0.872463 0.320825 0.958941 0.917176 0.965604 0.978419 15.886455 0.733502 0.319883 0.897411
 -2.359918 0.882009 0.903115 0.900912 0.888823 0.902618 -2.369520 0.058628 0.903095 0.894376 0.901324 0.888883 5.764370 0.754967 -0.019365 0.885151
 -0.788083 0.846975 0.832655 0.845820 0.848133 0.829924 1.577822 0.158305 0.831804 0.849364 0.824796 0.793606 6.991789 0.745983 0.111513 0.847240
 0.483164 0.969840 1.104143 1.051486 0.993291 1.111062 0.215154 0.077920 1.105972 1.014565 1.122798 1.171913 -7.558907 0.741362 -0.004543 0.980526
 -1.638125 0.908034 0.923719 0.921846 0.912943 0.923547 -0.959397 0.363939 0.923701 0.917169 0.922710 0.914858 -7.269815 0.811252 0.343867 0.910304
 1.086625 0.844073 0.899586 0.881605 0.854704 0.901045 -1.019632 0.071948 0.899512 0.866865 0.903507 0.905373 -2.711670 0.669661 0.028709 0.848396
 -5.099939 -1.191340 -0.962497 -1.054962 -1.156857 -0.952339 -6.298344 -3.125000 -0.962645 -1.112598 -0.932776 -0.863955 -14.008857 -1.671167 -3.250851 -1.178392
 9.470504 -9.947496
 1.337877 3.439263
 -1.610227 2.994777
 -2.874993 0.610458
 -1.457057 1.015096
 -1.929169 2.846219
 15.548929 -15.150468
 -0.142144 -1.787151
 -2.902099 1.764370
 0.118785 2.909942
 -1.382249 3.680995
 -2.901358 3.612679
 19.555344 -19.517372
 -0.813842 -0.814902
 1.882610 0.161869
 -0.806255 1.471838
 -6.682415 -1.444892
