# Supplementary material for: AMS 3.0: prediction of post-translational modifications
Source: BMC Bioinformatics. 2010 Apr 28;11:210. doi: 10.1186/1471-2105-11-210 (PMC2874555; doi:10.1186/1471-2105-11-210)
Supplement: Additional file 2 — PTM predictor software with training data. PTM_Archive.tar.gz includes the predictor software binaries together with all trained ANNs in tar.gz compressed form. [file 1471-2105-11-210-S2.GZ › PTM_Archive/allempty/R/Rnet18.dat]

 2
 90 18 2
 0.901808 0.902427 4.262278 0.899277 0.884911 0.707057 0.903805 0.877613 0.897575 0.833514 0.880657 3.708587 0.903152 0.902392 0.894573 0.885679 0.895652 0.903935
 0.903635 0.896288 -5.132098 0.911927 0.865548 0.629908 0.908397 0.855745 0.909990 0.794873 0.861560 1.185211 0.913252 0.913120 0.883930 0.866387 0.883586 0.912711
 0.978092 0.917134 -9.224415 1.063347 0.808024 0.321007 1.000697 0.785103 1.059614 0.640637 0.806339 -5.365441 1.045353 1.050605 0.876841 0.808897 0.868235 1.034974
 0.994420 0.937738 2.218050 1.074076 0.839770 0.426557 1.015289 0.820060 1.070964 0.694820 0.839180 -1.436029 1.056709 1.061747 0.901900 0.840465 0.893731 1.046811
 0.978578 0.941451 11.792779 1.029648 0.876174 0.598222 0.992077 0.862873 1.027668 0.778493 0.875680 -0.361932 1.018874 1.021893 0.917655 0.876600 0.912283 1.012420
 0.972713 0.947133 -3.933709 1.008125 0.894314 0.611774 0.983227 0.881668 1.005835 0.802998 0.891991 4.977389 1.001836 1.003839 0.927207 0.894935 0.923946 0.997600
 0.861030 0.867027 14.690058 0.847795 0.856557 0.693809 0.860597 0.850581 0.846684 0.812324 0.852583 0.589765 0.854339 0.852867 0.862314 0.857240 0.863815 0.856490
 1.053205 1.003474 -6.538955 1.128261 0.919863 0.590929 1.072608 0.902925 1.124933 0.800656 0.918553 0.346165 1.111725 1.116557 0.971826 0.920523 0.965319 1.102344
 0.953346 0.939985 -9.307925 0.969105 0.908731 0.719005 0.958460 0.901125 0.968199 0.849477 0.907558 -3.207441 0.966783 0.967584 0.928697 0.909136 0.926646 0.965050
 0.966522 0.924157 -0.959321 1.024512 0.846665 0.488656 0.982262 0.830284 1.022161 0.725673 0.845554 -2.461852 1.012549 1.016031 0.895864 0.847330 0.889571 1.005409
 0.898386 0.902005 10.285914 0.890274 0.888584 0.726286 0.899189 0.882111 0.889031 0.842259 0.884597 3.164697 0.895382 0.894306 0.896046 0.889302 0.897341 0.896991
 0.920900 0.911558 -11.475215 0.931449 0.877126 0.624153 0.926152 0.866495 0.929546 0.800233 0.873304 -1.995541 0.932149 0.932294 0.897988 0.877926 0.897365 0.931353
 0.967513 0.907374 -1.379517 1.052055 0.799223 0.310497 0.990248 0.776271 1.048133 0.632307 0.797264 -2.941987 1.034328 1.039583 0.867229 0.800171 0.858891 1.024127
 0.999374 0.938668 -2.584633 1.086463 0.834904 0.399538 1.022127 0.813881 1.082769 0.682739 0.833854 -4.312640 1.067570 1.072856 0.900309 0.835659 0.891789 1.056586
 0.987047 0.946037 13.054024 1.044885 0.875437 0.574348 1.002083 0.861055 1.042465 0.770824 0.874649 0.808821 1.032444 1.036101 0.920015 0.875952 0.914292 1.025292
 0.978469 0.946149 -10.917539 1.023171 0.885859 0.597467 0.990759 0.872830 1.021071 0.789844 0.884615 2.714466 1.014035 1.016787 0.923819 0.886455 0.919455 1.008773
 0.852793 0.867207 24.009575 0.826022 0.867433 0.722124 0.849217 0.862836 0.825279 0.832745 0.863242 2.688389 0.835867 0.833445 0.866495 0.868091 0.869118 0.839893
 1.044511 0.995310 2.093378 1.117712 0.912912 0.578584 1.063262 0.896451 1.114731 0.794886 0.912025 -0.858360 1.101576 1.106207 0.964538 0.913525 0.957828 1.092289
 0.958603 0.945625 -12.141505 0.972808 0.914359 0.707044 0.963395 0.906454 0.971852 0.852296 0.913124 -1.943676 0.970866 0.971521 0.934513 0.914775 0.932562 0.969302
 0.971873 0.928523 -4.902290 1.032865 0.849115 0.478370 0.988245 0.832389 1.029980 0.725019 0.847829 -5.786627 1.020157 1.024009 0.899135 0.849846 0.893129 1.012890
 0.890782 0.894922 13.743850 0.880319 0.883760 0.718959 0.890611 0.878126 0.879347 0.840573 0.880609 3.312780 0.885549 0.884344 0.890305 0.884372 0.891349 0.887409
 0.910098 0.902075 1.968071 0.917759 0.870736 0.619584 0.914392 0.861106 0.916062 0.798181 0.867346 1.347373 0.918835 0.918780 0.889895 0.871484 0.889329 0.918286
 0.968529 0.912015 0.420894 1.050389 0.806709 0.322247 0.991089 0.783461 1.046095 0.640502 0.803387 -2.307270 1.034083 1.039095 0.872234 0.807851 0.864976 1.024246
 0.986343 0.933074 -0.226838 1.065206 0.836927 0.421654 1.007727 0.816176 1.061102 0.690848 0.834163 -1.364423 1.048929 1.054024 0.896496 0.837830 0.889652 1.039379
 0.985465 0.947205 8.310350 1.041791 0.878192 0.585100 1.000853 0.863360 1.038913 0.773820 0.876355 1.731668 1.030427 1.033878 0.921037 0.878938 0.916143 1.023235
 0.934409 0.919756 -2.248412 0.952592 0.882728 0.653290 0.940800 0.873089 0.950966 0.811111 0.880435 3.305598 0.950578 0.951387 0.905768 0.883353 0.904069 0.948572
 0.885095 0.886165 7.390010 0.877939 0.869080 0.671006 0.885848 0.862202 0.876912 0.815409 0.866034 0.243626 0.882375 0.881353 0.879699 0.869704 0.880043 0.883844
 1.024274 0.981644 2.060168 1.088635 0.908347 0.619336 1.041194 0.893083 1.085407 0.802287 0.906504 -0.893912 1.074910 1.078911 0.953614 0.909028 0.948173 1.066857
 0.953989 0.940926 -2.392025 0.970693 0.908719 0.706060 0.959573 0.900250 0.969148 0.845997 0.906724 0.576284 0.968585 0.969204 0.928820 0.909244 0.927216 0.966693
 0.958242 0.920490 3.296972 1.011646 0.847622 0.497594 0.973383 0.831195 1.008485 0.729614 0.845145 -0.455153 1.001486 1.004573 0.892998 0.848361 0.888079 0.995003
 0.854681 0.862638 -1.927387 0.849059 0.854398 0.756511 0.856630 0.847897 0.846054 0.820037 0.847803 -1.958667 0.854897 0.853700 0.856165 0.855463 0.859462 0.856099
 0.864672 0.863639 -2.170066 0.873447 0.839278 0.673456 0.870473 0.829264 0.869703 0.780680 0.831962 -1.558382 0.876208 0.876001 0.850784 0.840534 0.853031 0.875595
 1.013802 0.948410 -14.201772 1.107458 0.829263 0.262661 1.038723 0.803401 1.102926 0.640784 0.826478 -3.494366 1.087991 1.093931 0.904009 0.830441 0.895157 1.076368
 1.050036 0.984451 -7.487692 1.144043 0.870351 0.352634 1.074366 0.846871 1.140355 0.696755 0.869169 -3.991910 1.123301 1.129394 0.942555 0.871177 0.933176 1.111730
 1.025041 0.980321 11.759965 1.087774 0.902241 0.541893 1.041462 0.886037 1.085361 0.782044 0.901487 2.326281 1.074214 1.078281 0.951840 0.902806 0.945511 1.066583
 0.941955 0.924746 -0.755845 0.970882 0.882087 0.652373 0.951362 0.870585 0.967651 0.804655 0.877815 2.207398 0.967017 0.968590 0.906969 0.883095 0.905790 0.963839
 0.817709 0.832587 6.454663 0.798953 0.832662 0.738406 0.816786 0.827469 0.796491 0.804463 0.826106 2.149764 0.808017 0.805934 0.829624 0.833761 0.833585 0.810952
 1.115470 1.049964 -7.675537 1.213749 0.942939 0.514280 1.140138 0.921952 1.210058 0.791636 0.942168 0.567647 1.191283 1.197787 1.009954 0.943664 1.000991 1.178699
 0.902031 0.900844 -4.756644 0.904964 0.886208 0.779840 0.904800 0.880553 0.903288 0.850322 0.882716 -2.757627 0.906910 0.906663 0.893887 0.886813 0.894710 0.906903
 0.981228 0.942304 9.430459 1.036039 0.865387 0.456347 0.996677 0.847976 1.033152 0.735345 0.862783 5.293149 1.025684 1.028857 0.913523 0.866341 0.908399 1.019090
 0.865493 0.882821 26.736013 0.838949 0.893818 0.840168 0.861433 0.892262 0.838220 0.885593 0.889858 22.710094 0.848113 0.845842 0.885425 0.894410 0.888794 0.851980
 0.890729 0.889535 15.451726 0.893247 0.869418 0.693040 0.894149 0.861509 0.891089 0.816782 0.864682 17.715900 0.896020 0.895538 0.880163 0.870325 0.881284 0.896226
 0.993550 0.936600 -17.594431 1.082168 0.826928 0.319257 1.018321 0.801682 1.076375 0.651552 0.821505 -9.234149 1.064981 1.070247 0.893640 0.828410 0.887206 1.054304
 0.950495 0.914492 3.386319 1.006787 0.839826 0.483514 0.967137 0.821699 1.002230 0.716415 0.834914 2.209462 0.997011 1.000314 0.884566 0.841048 0.881080 0.990254
 1.005194 0.972543 -11.346763 1.055778 0.910939 0.630291 1.019165 0.897011 1.052762 0.813652 0.908219 -6.740006 1.045803 1.048862 0.948574 0.911818 0.944809 1.039696
 0.866203 0.883934 23.238749 0.838757 0.894510 0.824839 0.861911 0.892849 0.838076 0.883028 0.890493 20.186634 0.848161 0.845787 0.886526 0.895129 0.890010 0.852110
 1.029781 0.990419 -27.606276 1.089982 0.916791 0.558411 1.045960 0.900209 1.086529 0.796919 0.914078 -17.495306 1.077484 1.081086 0.962439 0.917651 0.957527 1.070097
 0.944379 0.938706 6.237021 0.953490 0.919235 0.788792 0.948168 0.913118 0.951921 0.878261 0.916421 10.112117 0.953424 0.953576 0.930356 0.919790 0.930336 0.952522
 1.089646 1.040297 -49.737583 1.165379 0.956590 0.585905 1.108561 0.939341 1.162113 0.830910 0.955298 -19.538387 1.148234 1.153103 1.008938 0.957332 1.002421 1.138680
 0.965026 0.916865 7.465021 1.040272 0.821586 0.394094 0.986465 0.799314 1.035179 0.669212 0.816423 -11.597644 1.026727 1.030768 0.879193 0.822995 0.873923 1.017347
 0.927611 0.918580 3.494300 0.934781 0.889529 0.656913 0.931089 0.881365 0.933792 0.823842 0.887737 1.010370 0.935106 0.935113 0.908354 0.890107 0.906898 0.934450
 0.910864 0.900356 -6.057974 0.919418 0.866543 0.602277 0.915057 0.857083 0.918216 0.791241 0.864469 -1.548507 0.919729 0.919810 0.888290 0.867162 0.886691 0.919060
 0.955628 0.897036 -1.458389 1.035870 0.791507 0.311171 0.977328 0.769389 1.032507 0.628484 0.790077 -1.445792 1.019273 1.024203 0.858211 0.792411 0.849942 1.009335
 1.007544 0.940547 -11.355140 1.102245 0.828828 0.375822 1.031699 0.806802 1.098886 0.668614 0.828586 -3.024941 1.081168 1.087438 0.899755 0.829492 0.890053 1.069489
 1.012364 0.958420 -6.463458 1.090109 0.869646 0.527684 1.032189 0.852626 1.087246 0.746142 0.869648 0.119036 1.072586 1.077679 0.925856 0.870089 0.917951 1.062799
 0.914019 0.908260 17.767004 0.916739 0.883730 0.670509 0.916660 0.876087 0.915767 0.824397 0.881537 5.874823 0.918231 0.917937 0.899167 0.884247 0.898520 0.918313
 0.933840 0.910198 4.044349 0.961121 0.861255 0.576026 0.941887 0.850009 0.959972 0.773469 0.860457 4.799468 0.956190 0.957680 0.893044 0.861638 0.889204 0.953035
 1.005826 0.970366 -11.259653 1.059101 0.905173 0.622233 1.020554 0.890808 1.056049 0.804937 0.902901 -0.504609 1.048694 1.051595 0.945356 0.905871 0.940953 1.042178
 1.073302 1.003945 -38.335812 1.172095 0.898610 0.519029 1.096979 0.880251 1.169436 0.760819 0.901098 0.058291 1.147807 1.154609 0.966465 0.898789 0.955783 1.135348
 0.909994 0.890352 17.352993 0.931733 0.844535 0.558986 0.917262 0.833224 0.930274 0.757457 0.842828 -0.660958 0.928689 0.929759 0.873841 0.845108 0.870964 0.926468
 0.873235 0.884723 4.506815 0.845540 0.886441 0.743224 0.868270 0.883935 0.846353 0.857818 0.885241 -0.164344 0.853902 0.851686 0.886602 0.886646 0.887626 0.857923
 0.849857 0.859673 11.682670 0.823673 0.857117 0.694101 0.845595 0.853537 0.824210 0.820934 0.855451 1.287818 0.832169 0.829798 0.859937 0.857388 0.860857 0.835909
 0.929978 0.884718 2.954768 0.984734 0.798939 0.347622 0.945161 0.780705 0.982846 0.656247 0.798744 1.591848 0.973572 0.976814 0.854789 0.799488 0.847505 0.966916
 0.979238 0.928971 -6.284719 1.044287 0.840207 0.415907 0.996404 0.822407 1.042316 0.702206 0.840705 -0.848883 1.029989 1.034156 0.897713 0.840636 0.889628 1.022194
 0.977701 0.942535 4.428986 1.022445 0.879714 0.573894 0.989317 0.867082 1.020993 0.781098 0.880054 2.320215 1.012832 1.015618 0.920579 0.880029 0.914788 1.007430
 0.897583 0.896000 14.624750 0.890256 0.879979 0.702342 0.897322 0.874789 0.890381 0.833512 0.879141 4.510309 0.893707 0.892906 0.891252 0.880244 0.890388 0.895074
 0.851637 0.865106 7.597411 0.819202 0.867819 0.702819 0.845725 0.865330 0.820201 0.836226 0.866611 0.008597 0.828800 0.826262 0.867736 0.868100 0.868868 0.833565
 1.051562 0.995473 -0.959613 1.130476 0.906148 0.566063 1.071099 0.889472 1.127889 0.783283 0.907034 -3.168401 1.112188 1.117359 0.963298 0.906538 0.954911 1.102182
 0.937027 0.932438 -11.686913 0.933447 0.914950 0.722795 0.937080 0.910368 0.934018 0.868287 0.915394 2.216666 0.934974 0.934561 0.927886 0.915008 0.926216 0.935786
 0.925636 0.898177 13.892898 0.957535 0.842113 0.523341 0.934951 0.829487 0.956096 0.743262 0.841357 2.623483 0.951688 0.953571 0.878553 0.842499 0.874122 0.948063
 0.845828 0.860953 2.313742 0.816047 0.869133 0.798466 0.840519 0.867931 0.816224 0.855766 0.867080 -1.994254 0.825298 0.822883 0.864340 0.869444 0.866337 0.829568
 0.838131 0.849206 4.385996 0.813231 0.849274 0.731403 0.834205 0.846240 0.813337 0.821599 0.847084 -2.384983 0.821519 0.819375 0.849613 0.849598 0.850979 0.825148
 0.910752 0.871599 4.274354 0.954161 0.794362 0.357854 0.923289 0.777748 0.952895 0.660289 0.794448 1.410174 0.945780 0.948277 0.845235 0.794795 0.838481 0.940700
 0.959587 0.915343 -3.083443 1.012952 0.834991 0.420789 0.973821 0.818738 1.011506 0.704885 0.835959 0.493170 1.001198 1.004788 0.887726 0.835350 0.880290 0.994959
 0.954342 0.925199 10.940583 0.987932 0.871082 0.587348 0.963569 0.859937 0.986957 0.782058 0.871596 3.956342 0.980900 0.983011 0.906694 0.871352 0.901712 0.976852
 0.897967 0.891719 4.600024 0.898010 0.870200 0.699519 0.899299 0.864565 0.897893 0.821598 0.869639 1.759541 0.899545 0.899209 0.884768 0.870456 0.883356 0.899859
 0.790242 0.816828 9.941369 0.741123 0.839680 0.802062 0.780671 0.840750 0.742040 0.840956 0.837385 -2.648213 0.755395 0.751620 0.825784 0.839989 0.829289 0.762209
 1.115591 1.043447 -16.827560 1.216129 0.929879 0.462243 1.139985 0.909170 1.213429 0.771320 0.932122 2.716310 1.192035 1.198754 1.003470 0.930193 0.992059 1.179134
 0.875816 0.883273 -12.924484 0.855399 0.884233 0.808876 0.872109 0.882964 0.855952 0.867652 0.883960 -0.266000 0.861585 0.859940 0.884741 0.884356 0.885135 0.864384
 0.907378 0.887625 0.663663 0.925013 0.841995 0.532698 0.913324 0.831400 0.924384 0.752912 0.841685 -2.215885 0.922558 0.923357 0.872415 0.842354 0.868824 0.920672
 0.879621 0.885725 2.252924 0.860661 0.878400 0.693712 0.876894 0.874204 0.860885 0.837719 0.877050 2.428610 0.867210 0.865507 0.884159 0.878669 0.884370 0.870101
 0.866463 0.869207 0.683094 0.851391 0.855432 0.638405 0.864863 0.849829 0.851376 0.803927 0.854014 0.786532 0.857199 0.855704 0.865403 0.855729 0.865102 0.859526
 0.884724 0.853447 0.327706 0.918438 0.788619 0.426674 0.894873 0.774098 0.917136 0.674670 0.787969 -0.564932 0.912574 0.914485 0.830992 0.789096 0.825621 0.908764
 0.920175 0.888265 -6.362552 0.957536 0.826384 0.510673 0.930778 0.813125 0.956126 0.723761 0.826208 -1.704690 0.950297 0.952452 0.866724 0.826840 0.861440 0.945809
 0.934902 0.913252 14.836018 0.959642 0.870616 0.653635 0.942242 0.861459 0.958872 0.799413 0.870441 2.353027 0.955174 0.956521 0.898318 0.870869 0.894736 0.952341
 0.912196 0.904029 5.775424 0.913908 0.878576 0.661789 0.914046 0.871983 0.913816 0.820397 0.878348 -3.816088 0.914833 0.914683 0.896183 0.878780 0.894148 0.915072
 0.861898 0.868788 7.759385 0.840852 0.861741 0.662740 0.858734 0.857360 0.841259 0.818374 0.860386 3.176816 0.847900 0.846087 0.867402 0.862036 0.867712 0.851195
 1.038108 0.990061 -7.214581 1.102389 0.911982 0.600895 1.054316 0.897503 1.100457 0.801604 0.913317 1.902895 1.087280 1.091709 0.962612 0.912237 0.954971 1.079397
 0.928754 0.924322 -7.221025 0.928189 0.906553 0.730272 0.929748 0.901403 0.928122 0.861418 0.906001 -3.174304 0.929439 0.929167 0.918829 0.906754 0.917690 0.929835
 0.890985 0.873162 -2.236555 0.907512 0.832036 0.573098 0.896722 0.822317 0.906709 0.754407 0.831405 -2.131449 0.905331 0.906178 0.859150 0.832409 0.855840 0.903680
 -1.059389 -1.127915 -14.137036 -0.953108 -1.267617 -1.952463 -1.028563 -1.301108 -0.960837 -1.500529 -1.275981 -7.542655 -0.972010 -0.965850 -1.183072 -1.265429 -1.190245 -0.984768
 -2.770033 0.462196
 0.013117 2.395925
 21.080809 -21.103481
 -2.438169 2.192997
 0.871498 2.184553
 1.487464 0.458679
 -2.053962 1.488195
 0.105622 1.257066
 -3.511178 1.086492
 -0.111005 0.129427
 -0.733157 0.605686
 21.207375 -21.228827
 -1.526866 2.736717
 -1.651293 2.713005
 -0.858745 1.119049
 1.121440 2.435704
 0.246095 2.110698
 -1.528202 2.550319
 -8.324636 -4.085967
 0.901815 0.902433 4.260490 0.899286 0.884916 0.707042 0.903813 0.877618 0.897584 0.833516 0.880663 3.705743 0.903160 0.902401 0.894579 0.885684 0.895658 0.903943
 0.903643 0.896295 -5.134041 0.911937 0.865553 0.629892 0.908405 0.855750 0.910001 0.794876 0.861566 1.182015 0.913262 0.913130 0.883936 0.866393 0.883593 0.912720
 0.978097 0.917138 -9.225299 1.063354 0.808027 0.320999 1.000703 0.785106 1.059621 0.640639 0.806342 -5.367548 1.045359 1.050611 0.876845 0.808900 0.868239 1.034980
 0.994426 0.937743 2.217075 1.074083 0.839773 0.426549 1.015295 0.820063 1.070971 0.694821 0.839183 -1.437973 1.056715 1.061753 0.901904 0.840468 0.893735 1.046817
 0.978580 0.941453 11.792586 1.029650 0.876175 0.598220 0.992079 0.862874 1.027671 0.778494 0.875681 -0.362812 1.018876 1.021895 0.917657 0.876601 0.912285 1.012422
 0.972720 0.947139 -3.935152 1.008133 0.894318 0.611763 0.983234 0.881672 1.005843 0.803000 0.891995 4.974945 1.001843 1.003847 0.927212 0.894939 0.923951 0.997608
 0.861033 0.867029 14.689569 0.847799 0.856559 0.693804 0.860600 0.850583 0.846688 0.812325 0.852585 0.588202 0.854342 0.852870 0.862316 0.857242 0.863817 0.856493
 1.053209 1.003477 -6.539721 1.128266 0.919865 0.590923 1.072612 0.902927 1.124938 0.800657 0.918556 0.344855 1.111729 1.116561 0.971829 0.920525 0.965322 1.102348
 0.953349 0.939988 -9.308570 0.969108 0.908733 0.719000 0.958462 0.901127 0.968202 0.849478 0.907560 -3.208702 0.966785 0.967587 0.928699 0.909137 0.926648 0.965053
 0.966526 0.924160 -0.960053 1.024517 0.846667 0.488650 0.982266 0.830286 1.022166 0.725674 0.845556 -2.463470 1.012554 1.016036 0.895868 0.847332 0.889574 1.005413
 0.898396 0.902014 10.283095 0.890286 0.888591 0.726266 0.899200 0.882117 0.889043 0.842262 0.884604 3.161734 0.895394 0.894318 0.896054 0.889309 0.897349 0.897003
 0.920910 0.911567 -11.477982 0.931461 0.877132 0.624133 0.926163 0.866501 0.929558 0.800236 0.873311 -1.998614 0.932161 0.932306 0.897996 0.877933 0.897373 0.931364
 0.967517 0.907377 -1.379890 1.052060 0.799226 0.310491 0.990253 0.776273 1.048139 0.632308 0.797267 -2.944238 1.034333 1.039588 0.867232 0.800174 0.858894 1.024132
 0.999375 0.938669 -2.584093 1.086464 0.834905 0.399539 1.022128 0.813881 1.082770 0.682740 0.833855 -4.313853 1.067571 1.072857 0.900309 0.835659 0.891790 1.056587
 0.987047 0.946037 13.054870 1.044884 0.875436 0.574352 1.002083 0.861054 1.042465 0.770823 0.874649 0.808184 1.032444 1.036100 0.920014 0.875952 0.914291 1.025292
 0.978477 0.946155 -10.919212 1.023180 0.885864 0.597454 0.990767 0.872834 1.021081 0.789846 0.884620 2.712000 1.014044 1.016796 0.923825 0.886460 0.919460 1.008781
 0.852803 0.867216 24.007000 0.826035 0.867439 0.722105 0.849228 0.862842 0.825292 0.832748 0.863248 2.685233 0.835879 0.833457 0.866503 0.868098 0.869126 0.839904
 1.044513 0.995311 2.093558 1.117714 0.912913 0.578584 1.063263 0.896451 1.114733 0.794886 0.912026 -0.859315 1.101578 1.106208 0.964539 0.913526 0.957829 1.092291
 0.958610 0.945631 -12.143219 0.972816 0.914364 0.707032 0.963402 0.906458 0.971860 0.852298 0.913128 -1.945870 0.970874 0.971529 0.934519 0.914780 0.932567 0.969310
 0.971878 0.928526 -4.902578 1.032870 0.849118 0.478364 0.988250 0.832392 1.029986 0.725020 0.847832 -5.788736 1.020162 1.024014 0.899138 0.849848 0.893132 1.012895
 0.890792 0.894931 13.741218 0.880332 0.883767 0.718939 0.890621 0.878133 0.879360 0.840576 0.880616 3.309404 0.885561 0.884356 0.890314 0.884379 0.891357 0.887420
 0.910108 0.902083 1.965721 0.917771 0.870742 0.619566 0.914403 0.861112 0.916074 0.798184 0.867352 1.344023 0.918847 0.918791 0.889903 0.871490 0.889336 0.918297
 0.968534 0.912019 0.420124 1.050395 0.806712 0.322240 0.991094 0.783464 1.046101 0.640503 0.803390 -2.309489 1.034088 1.039101 0.872237 0.807854 0.864979 1.024252
 0.986344 0.933075 -0.226709 1.065208 0.836927 0.421654 1.007728 0.816176 1.061103 0.690849 0.834164 -1.365450 1.048930 1.054026 0.896497 0.837831 0.889653 1.039380
 0.985465 0.947205 8.310524 1.041791 0.878192 0.585102 1.000854 0.863360 1.038913 0.773821 0.876355 1.731117 1.030427 1.033878 0.921038 0.878938 0.916143 1.023235
 0.934418 0.919763 -2.250497 0.952603 0.882733 0.653274 0.940808 0.873094 0.950976 0.811113 0.880440 3.302801 0.950588 0.951397 0.905775 0.883358 0.904076 0.948582
 0.885106 0.886174 7.387253 0.877953 0.869088 0.670985 0.885860 0.862209 0.876926 0.815413 0.866041 0.239967 0.882388 0.881365 0.879708 0.869711 0.880052 0.883856
 1.024276 0.981645 2.059845 1.088638 0.908348 0.619333 1.041197 0.893084 1.085409 0.802288 0.906506 -0.894807 1.074913 1.078913 0.953616 0.909029 0.948175 1.066859
 0.953995 0.940932 -2.393630 0.970701 0.908723 0.706049 0.959580 0.900254 0.969156 0.845999 0.906728 0.574092 0.968593 0.969211 0.928825 0.909248 0.927221 0.966700
 0.958247 0.920494 3.295999 1.011652 0.847625 0.497585 0.973389 0.831198 1.008491 0.729616 0.845148 -0.457548 1.001493 1.004580 0.893003 0.848365 0.888083 0.995009
 0.854690 0.862646 -1.929724 0.849070 0.854404 0.756494 0.856640 0.847902 0.846065 0.820039 0.847809 -1.961260 0.854907 0.853711 0.856173 0.855469 0.859469 0.856109
 0.864680 0.863645 -2.171957 0.873456 0.839282 0.673443 0.870481 0.829269 0.869712 0.780682 0.831967 -1.560564 0.876217 0.876010 0.850790 0.840539 0.853036 0.875604
 1.013802 0.948410 -14.201153 1.107458 0.829263 0.262663 1.038723 0.803401 1.102926 0.640784 0.826478 -3.495461 1.087991 1.093931 0.904009 0.830442 0.895158 1.076368
 1.050036 0.984451 -7.487157 1.144043 0.870351 0.352635 1.074366 0.846871 1.140355 0.696755 0.869169 -3.993047 1.123301 1.129394 0.942555 0.871177 0.933176 1.111730
 1.025041 0.980322 11.760331 1.087776 0.902242 0.541893 1.041463 0.886037 1.085362 0.782044 0.901487 2.325069 1.074215 1.078282 0.951841 0.902807 0.945511 1.066584
 0.941958 0.924748 -0.756110 0.970885 0.882089 0.652369 0.951365 0.870587 0.967655 0.804656 0.877817 2.205841 0.967020 0.968593 0.906971 0.883097 0.905792 0.963842
 0.817715 0.832592 6.453335 0.798960 0.832666 0.738396 0.816792 0.827472 0.796498 0.804465 0.826109 2.147886 0.808024 0.805942 0.829629 0.833765 0.833590 0.810959
 1.115471 1.049965 -7.675447 1.213751 0.942940 0.514278 1.140139 0.921953 1.210060 0.791637 0.942169 0.566078 1.191285 1.197788 1.009956 0.943665 1.000993 1.178701
 0.902032 0.900844 -4.756676 0.904965 0.886208 0.779840 0.904801 0.880553 0.903290 0.850322 0.882717 -2.758171 0.906912 0.906665 0.893888 0.886814 0.894711 0.906905
 0.981228 0.942304 9.431212 1.036039 0.865387 0.456351 0.996677 0.847976 1.033152 0.735345 0.862783 5.292345 1.025684 1.028857 0.913522 0.866341 0.908399 1.019090
 0.865496 0.882823 26.735472 0.838952 0.893820 0.840164 0.861436 0.892264 0.838223 0.885593 0.889860 22.708897 0.848116 0.845845 0.885427 0.894411 0.888796 0.851983
 0.890733 0.889539 15.450919 0.893252 0.869421 0.693033 0.894153 0.861512 0.891093 0.816783 0.864685 17.714226 0.896024 0.895542 0.880166 0.870328 0.881287 0.896230
 0.993558 0.936606 -17.595881 1.082177 0.826933 0.319245 1.018328 0.801686 1.076384 0.651554 0.821510 -9.236983 1.064989 1.070256 0.893646 0.828415 0.887212 1.054312
 0.950501 0.914497 3.385085 1.006794 0.839830 0.483504 0.967143 0.821703 1.002237 0.716417 0.834918 2.207108 0.997018 1.000321 0.884570 0.841052 0.881085 0.990261
 1.005198 0.972547 -11.347532 1.055782 0.910941 0.630285 1.019169 0.897014 1.052767 0.813653 0.908222 -6.741516 1.045807 1.048867 0.948577 0.911820 0.944812 1.039700
 0.866205 0.883936 23.238209 0.838760 0.894511 0.824835 0.861914 0.892850 0.838079 0.883029 0.890495 20.185366 0.848164 0.845790 0.886528 0.895130 0.890012 0.852113
 1.029785 0.990423 -27.607065 1.089987 0.916794 0.558405 1.045964 0.900211 1.086534 0.796920 0.914081 -17.497025 1.077488 1.081091 0.962442 0.917653 0.957530 1.070101
 0.944382 0.938709 6.236496 0.953494 0.919237 0.788787 0.948171 0.913120 0.951924 0.878262 0.916423 10.111056 0.953427 0.953579 0.930358 0.919792 0.930338 0.952525
 1.089649 1.040300 -49.738144 1.165383 0.956592 0.585900 1.108564 0.939342 1.162117 0.830911 0.955300 -19.539608 1.148237 1.153106 1.008941 0.957334 1.002423 1.138684
 0.965033 0.916871 7.463536 1.040281 0.821590 0.394082 0.986473 0.799319 1.035188 0.669214 0.816428 -11.600469 1.026735 1.030777 0.879199 0.823000 0.873929 1.017355
 0.927617 0.918584 3.493131 0.934788 0.889533 0.656903 0.931095 0.881368 0.933799 0.823844 0.887741 1.008428 0.935113 0.935119 0.908358 0.890110 0.906903 0.934456
 0.910870 0.900361 -6.059162 0.919426 0.866547 0.602266 0.915064 0.857087 0.918223 0.791242 0.864473 -1.550767 0.919737 0.919818 0.888295 0.867166 0.886696 0.919067
 0.955635 0.897041 -1.459688 1.035878 0.791511 0.311160 0.977335 0.769393 1.032515 0.628486 0.790082 -1.448459 1.019280 1.024211 0.858216 0.792415 0.849947 1.009342
 1.007551 0.940553 -11.356758 1.102254 0.828833 0.375811 1.031706 0.806807 1.098895 0.668616 0.828591 -3.027556 1.081176 1.087446 0.899761 0.829497 0.890058 1.069496
 1.012367 0.958422 -6.464164 1.090113 0.869648 0.527680 1.032192 0.852628 1.087250 0.746143 0.869650 0.117547 1.072589 1.077682 0.925859 0.870091 0.917954 1.062802
 0.914025 0.908265 17.765348 0.916746 0.883734 0.670497 0.916666 0.876091 0.915775 0.824399 0.881541 5.872671 0.918238 0.917944 0.899171 0.884251 0.898525 0.918320
 0.933841 0.910199 4.044620 0.961122 0.861255 0.576027 0.941888 0.850009 0.959973 0.773469 0.860457 4.798832 0.956191 0.957681 0.893044 0.861639 0.889205 0.953036
 1.005832 0.970371 -11.261378 1.059108 0.905177 0.622222 1.020560 0.890812 1.056056 0.804939 0.902905 -0.507002 1.048700 1.051602 0.945360 0.905875 0.940957 1.042184
 1.073303 1.003946 -38.335953 1.172096 0.898610 0.519029 1.096980 0.880251 1.169437 0.760819 0.901099 0.057968 1.147808 1.154610 0.966466 0.898790 0.955784 1.135349
 0.909999 0.890357 17.352098 0.931739 0.844538 0.558978 0.917268 0.833227 0.930280 0.757458 0.842831 -0.662928 0.928695 0.929765 0.873845 0.845111 0.870968 0.926473
 0.873247 0.884733 4.504025 0.845553 0.886448 0.743202 0.868282 0.883942 0.846367 0.857821 0.885248 -0.168123 0.853915 0.851699 0.886611 0.886653 0.887635 0.857935
 0.849866 0.859681 11.680443 0.823684 0.857123 0.694083 0.845605 0.853543 0.824222 0.820936 0.855458 1.284484 0.832180 0.829809 0.859945 0.857395 0.860864 0.835920
 0.929977 0.884717 2.955418 0.984733 0.798939 0.347626 0.945160 0.780705 0.982846 0.656247 0.798744 1.591222 0.973571 0.976813 0.854788 0.799487 0.847504 0.966915
 0.979237 0.928971 -6.284187 1.044286 0.840207 0.415911 0.996404 0.822407 1.042316 0.702205 0.840705 -0.849376 1.029988 1.034156 0.897713 0.840635 0.889627 1.022193
 0.977701 0.942535 4.429265 1.022445 0.879714 0.573896 0.989317 0.867082 1.020993 0.781098 0.880054 2.319852 1.012832 1.015618 0.920579 0.880029 0.914788 1.007430
 0.897587 0.896004 14.623886 0.890261 0.879982 0.702334 0.897326 0.874792 0.890386 0.833513 0.879143 4.508585 0.893711 0.892911 0.891255 0.880247 0.890392 0.895079
 0.851646 0.865113 7.595474 0.819212 0.867824 0.702803 0.845733 0.865335 0.820211 0.836229 0.866616 0.005552 0.828809 0.826271 0.867743 0.868105 0.868874 0.833574
 1.051561 0.995473 -0.959325 1.130475 0.906147 0.566065 1.071098 0.889471 1.127888 0.783283 0.907033 -3.168733 1.112188 1.117358 0.963298 0.906537 0.954910 1.102181
 0.937030 0.932440 -11.687566 0.933450 0.914952 0.722790 0.937083 0.910370 0.934022 0.868288 0.915397 2.215413 0.934978 0.934564 0.927888 0.915010 0.926218 0.935789
 0.925635 0.898176 13.893745 0.957534 0.842112 0.523345 0.934950 0.829486 0.956095 0.743262 0.841356 2.623122 0.951687 0.953570 0.878552 0.842499 0.874121 0.948062
 0.845832 0.860956 2.312880 0.816052 0.869136 0.798460 0.840523 0.867933 0.816229 0.855767 0.867083 -1.995595 0.825303 0.822888 0.864343 0.869446 0.866340 0.829573
 0.838136 0.849210 4.384914 0.813237 0.849277 0.731395 0.834210 0.846243 0.813343 0.821601 0.847087 -2.386664 0.821525 0.819381 0.849617 0.849601 0.850983 0.825153
 0.910763 0.871607 4.271998 0.954173 0.794369 0.357836 0.923300 0.777755 0.952908 0.660292 0.794455 1.406335 0.945792 0.948289 0.845243 0.794802 0.838489 0.940712
 0.959594 0.915350 -3.085141 1.012961 0.834996 0.420775 0.973829 0.818743 1.011515 0.704887 0.835964 0.490129 1.001207 1.004797 0.887732 0.835355 0.880296 0.994967
 0.954347 0.925203 10.939547 0.987938 0.871085 0.587340 0.963574 0.859940 0.986963 0.782059 0.871599 3.954355 0.980905 0.983017 0.906698 0.871355 0.901715 0.976858
 0.897968 0.891720 4.600043 0.898011 0.870201 0.699518 0.899300 0.864565 0.897893 0.821598 0.869639 1.758817 0.899545 0.899210 0.884768 0.870456 0.883357 0.899859
 0.790247 0.816832 9.940266 0.741129 0.839683 0.802054 0.780676 0.840753 0.742047 0.840957 0.837388 -2.649878 0.755401 0.751626 0.825788 0.839992 0.829292 0.762214
 1.115593 1.043449 -16.827679 1.216131 0.929880 0.462242 1.139987 0.909171 1.213431 0.771321 0.932123 2.715335 1.192037 1.198756 1.003471 0.930194 0.992060 1.179136
 0.875819 0.883276 -12.925303 0.855403 0.884235 0.808870 0.872112 0.882966 0.855955 0.867653 0.883962 -0.267063 0.861589 0.859944 0.884744 0.884358 0.885137 0.864387
 0.907386 0.887633 0.661964 0.925023 0.842000 0.532684 0.913333 0.831406 0.924394 0.752915 0.841691 -2.218921 0.922568 0.923367 0.872422 0.842360 0.868831 0.920682
 0.879623 0.885727 2.252652 0.860663 0.878401 0.693708 0.876896 0.874206 0.860887 0.837720 0.877052 2.427362 0.867212 0.865510 0.884161 0.878671 0.884372 0.870103
 0.866465 0.869210 0.682743 0.851394 0.855434 0.638401 0.864865 0.849831 0.851379 0.803928 0.854016 0.785112 0.857202 0.855707 0.865405 0.855731 0.865104 0.859529
 0.884732 0.853453 0.326180 0.918447 0.788624 0.426661 0.894881 0.774103 0.917145 0.674672 0.787973 -0.567752 0.912583 0.914494 0.830998 0.789100 0.825627 0.908772
 0.920182 0.888270 -6.363958 0.957545 0.826388 0.510661 0.930785 0.813129 0.956134 0.723763 0.826212 -1.707172 0.950305 0.952460 0.866729 0.826845 0.861445 0.945817
 0.934907 0.913256 14.834694 0.959649 0.870620 0.653625 0.942248 0.861463 0.958879 0.799414 0.870445 2.350962 0.955180 0.956528 0.898322 0.870873 0.894741 0.952347
 0.912201 0.904033 5.774465 0.913914 0.878579 0.661781 0.914051 0.871986 0.913822 0.820399 0.878351 -3.817964 0.914838 0.914689 0.896187 0.878783 0.894152 0.915078
 0.861899 0.868789 7.759526 0.840854 0.861742 0.662739 0.858735 0.857361 0.841261 0.818375 0.860387 3.175818 0.847901 0.846088 0.867403 0.862036 0.867713 0.851196
 1.038118 0.990069 -7.217163 1.102402 0.911989 0.600877 1.054326 0.897509 1.100469 0.801607 0.913323 1.899748 1.087292 1.091721 0.962619 0.912243 0.954979 1.079408
 0.928755 0.924322 -7.220947 0.928190 0.906554 0.730271 0.929749 0.901403 0.928123 0.861418 0.906002 -3.174990 0.929440 0.929168 0.918829 0.906755 0.917690 0.929836
 0.890990 0.873166 -2.237318 0.907518 0.832039 0.573090 0.896727 0.822320 0.906715 0.754408 0.831408 -2.133471 0.905336 0.906184 0.859153 0.832412 0.855844 0.903686
 -1.059379 -1.127906 -14.139153 -0.953095 -1.267611 -1.952481 -1.028553 -1.301102 -0.960824 -1.500526 -1.275974 -7.546847 -0.971998 -0.965837 -1.183064 -1.265422 -1.190237 -0.984756
 -2.774019 0.466207
 0.009135 2.399933
 21.076347 -21.099010
 -2.442157 2.197011
 0.867522 2.188555
 1.483605 0.462563
 -2.057948 1.492207
 0.101649 1.261065
 -3.515166 1.090506
 -0.114960 0.133408
 -0.737132 0.609687
 21.206429 -21.227877
 -1.530854 2.740731
 -1.655281 2.717019
 -0.862725 1.123055
 1.117464 2.439706
 0.242116 2.114704
 -1.532189 2.554333
 -8.328643 -4.081935
