# Supplementary material for: AMS 3.0: prediction of post-translational modifications
Source: BMC Bioinformatics. 2010 Apr 28;11:210. doi: 10.1186/1471-2105-11-210 (PMC2874555; doi:10.1186/1471-2105-11-210)
Supplement: Additional file 2 — PTM predictor software with training data. PTM_Archive.tar.gz includes the predictor software binaries together with all trained ANNs in tar.gz compressed form. [file 1471-2105-11-210-S2.GZ › PTM_Archive/allempty/R/Rnet2.dat]

 2
 90 2 2
 -18.705816 -23.367292
 25.604383 30.658331
 58.076176 80.644127
 -14.921564 -29.239090
 -18.739128 -32.122978
 -14.633758 5.266372
 23.720245 -45.285587
 -1.480146 13.244647
 -9.539849 37.633335
 -0.183803 0.621715
 84.379387 -73.689178
 -43.847252 72.931244
 44.830166 17.584902
 33.781075 12.115623
 27.556799 -28.757689
 -3.436341 28.972332
 36.605103 -51.067410
 -5.993691 -0.398040
 -67.887466 18.749472
 -57.819077 0.206519
 44.704559 -11.207611
 -23.231625 -8.625546
 -33.530567 -30.059786
 37.161297 -0.542424
 14.396980 -8.010653
 1.598029 -4.180876
 44.467968 -15.552560
 17.314798 5.081438
 -26.721130 9.726364
 -20.536209 8.362239
 27.484276 3.571654
 0.512681 2.102877
 -0.596805 31.160372
 -16.855419 32.392796
 11.587308 -45.534275
 -1.145473 12.970786
 10.072475 -0.014318
 -21.237576 10.542861
 -31.155867 -12.052859
 -7.339498 -31.472340
 107.450249 -60.825687
 70.979652 -46.452785
 -38.820637 35.238682
 -21.864073 -23.815319
 -24.126669 28.459120
 128.030670 -37.574451
 9.777571 103.363426
 28.022844 -26.763887
 -38.294025 120.255196
 -38.906857 6.631657
 -29.417057 -5.120071
 -5.230453 1.086633
 37.421757 8.302926
 -88.180313 3.781094
 12.977286 50.255318
 -4.610770 -51.615284
 -1.589379 -22.589911
 -26.401712 3.730413
 -48.342510 66.592415
 -21.452732 -61.957237
 -35.078426 -11.042238
 -6.948432 -69.194733
 -2.741070 16.131252
 18.682528 15.849195
 -50.039463 -43.110134
 44.641994 -18.823107
 56.079784 25.116522
 -16.521847 2.283445
 -78.238655 -8.514147
 -4.782085 -43.980522
 15.042068 2.778788
 -14.675139 -7.546069
 -4.665178 -47.243793
 -9.972337 21.722940
 43.524517 -16.618990
 -11.996082 -24.082300
 23.032459 -21.003300
 -31.328554 24.038479
 -3.530670 37.731861
 -31.322620 -2.583274
 3.632831 -32.171413
 -14.090037 16.721523
 25.249554 13.820470
 23.717981 38.949005
 -1.016103 -48.554813
 -0.896714 -16.230564
 28.590076 12.777873
 -27.659807 14.966022
 -25.992077 -3.607191
 -13.751604 -16.636232
 -13.582136 22.820103
 13.001299 -12.991743
 -16.747511 16.735340
 -2.702787 2.702250
 -18.701120 -23.378708
 25.607805 30.647388
 58.072830 80.640572
 -14.924817 -29.241131
 -18.742846 -32.122715
 -14.631057 5.259125
 23.727236 -45.298000
 -1.488514 13.246388
 -9.534913 37.624886
 -0.184154 0.618979
 84.378448 -73.698509
 -43.848404 72.922218
 44.827961 17.580189
 33.780697 12.111768
 27.555601 -28.759317
 -3.437335 28.965689
 36.603809 -51.077618
 -5.994678 -0.398829
 -67.889534 18.742107
 -57.821098 0.203753
 44.700783 -11.208103
 -23.235704 -8.626015
 -33.530903 -30.067463
 37.162457 -0.550175
 14.398455 -8.016896
 1.597585 -4.185852
 44.464748 -15.552431
 17.315641 5.070797
 -26.723043 9.725663
 -20.534296 8.356496
 27.485239 3.562111
 0.513528 2.094162
 -0.599037 31.156773
 -16.858030 32.392719
 11.585044 -45.534313
 -1.146226 12.963736
 10.073201 -0.024106
 -21.238451 10.541619
 -31.155909 -12.058070
 -7.340562 -31.474773
 107.450958 -60.829048
 70.979202 -46.456734
 -38.822437 35.232082
 -21.865484 -23.820944
 -24.127542 28.455532
 128.032013 -37.578320
 9.777964 103.358650
 28.022055 -26.766083
 -38.296131 120.253563
 -38.906231 6.623024
 -29.418304 -5.120761
 -5.231787 1.085583
 37.419949 8.295836
 -88.181252 3.774147
 12.976421 50.249916
 -4.611938 -51.619633
 -1.592254 -22.589138
 -26.395029 3.718322
 -48.344624 66.593452
 -21.453287 -61.962585
 -35.088020 -11.041407
 -6.957693 -69.194321
 -2.739072 16.123325
 18.686230 15.841324
 -50.035595 -43.116562
 44.639080 -18.827301
 56.068626 25.118904
 -16.512651 2.270758
 -78.245750 -8.512060
 -4.781202 -43.986237
 15.039727 2.776169
 -14.677319 -7.550485
 -4.666342 -47.250359
 -9.973470 21.717882
 43.523460 -16.621672
 -11.999146 -24.083256
 23.031319 -21.007391
 -31.329205 24.036911
 -3.528707 37.727909
 -31.321873 -2.589680
 3.624195 -32.171837
 -14.097419 16.720024
 25.251625 13.812308
 23.720936 38.941254
 -1.012910 -48.560543
 -0.901769 -16.231859
 28.578691 12.779451
 -27.650673 14.953053
 -25.999640 -3.605963
 -13.752668 -16.639076
 -13.583889 22.809847
 13.012307 -13.002753
 -16.742476 16.730307
 -2.702787 2.702256
