# Supplementary material for: AMS 3.0: prediction of post-translational modifications
Source: BMC Bioinformatics. 2010 Apr 28;11:210. doi: 10.1186/1471-2105-11-210 (PMC2874555; doi:10.1186/1471-2105-11-210)
Supplement: Additional file 2 — PTM predictor software with training data. PTM_Archive.tar.gz includes the predictor software binaries together with all trained ANNs in tar.gz compressed form. [file 1471-2105-11-210-S2.GZ › PTM_Archive/allempty/R/Rnet20.dat]

 2
 90 20 2
 0.930150 0.907432 0.947654 0.937881 0.953515 0.956160 1.166041 0.949001 0.957445 0.901013 0.917580 0.952218 0.937745 0.931563 0.938725 1.219036 0.944617 0.646839 0.953802 0.930728
 0.944596 0.928476 0.916834 0.949227 0.954234 0.953406 0.502009 0.953972 0.941338 0.923512 0.936023 0.926405 0.949222 0.945623 0.949659 -1.544156 0.911088 0.393193 0.954546 0.885967
 1.097488 1.145082 0.733897 1.075232 0.991159 0.963318 -1.562597 1.024957 0.854594 1.155317 1.127338 0.774412 1.076244 1.095442 1.070849 -3.438650 0.711109 -0.445856 0.991164 0.620939
 1.107125 1.156937 0.758133 1.084365 1.001215 0.974225 -1.143061 1.034355 0.870713 1.168063 1.138045 0.795603 1.085317 1.104778 1.080127 -1.070208 0.737162 -0.242904 1.001131 0.654720
 1.065424 1.097504 0.830128 1.050516 0.995051 0.976812 0.096005 1.017373 0.906697 1.104413 1.085438 0.855578 1.051166 1.064023 1.047647 4.339363 0.815919 0.288238 0.995097 0.760316
 1.017702 1.029287 0.874687 1.011269 0.982035 0.971559 0.539829 0.994486 0.927499 1.031342 1.025645 0.892756 1.011682 1.017356 1.009801 -1.702057 0.864390 0.340175 0.982294 0.822705
 0.900214 0.867904 0.953111 0.911839 0.937976 0.943821 1.434019 0.929953 0.955020 0.859048 0.882059 0.954876 0.911710 0.902425 0.913157 6.400443 0.951526 0.750964 0.939055 0.942369
 1.122918 1.174043 0.809678 1.100073 1.022050 0.997038 -0.451819 1.052389 0.904725 1.185760 1.154215 0.841274 1.100869 1.120007 1.096199 -1.924017 0.792151 0.107655 1.021045 0.725247
 0.981704 0.978591 0.926983 0.982166 0.975174 0.972121 -0.168279 0.979272 0.954538 0.977303 0.980634 0.936489 0.982500 0.982557 0.981558 -3.542775 0.921190 0.422932 0.976390 0.895883
 1.056146 1.085999 0.808038 1.042078 0.985896 0.967139 -0.668982 1.008920 0.892659 1.092269 1.075163 0.836492 1.042704 1.055098 1.038979 0.198067 0.792090 -0.025984 0.986296 0.728164
 0.903043 0.868883 0.970835 0.915422 0.945412 0.952301 1.423364 0.935607 0.967723 0.859552 0.883547 0.971314 0.915127 0.905058 0.917034 3.699721 0.970096 0.786926 0.945923 0.964128
 0.932221 0.909925 0.930183 0.939397 0.952202 0.953584 0.253736 0.949031 0.948758 0.903430 0.919994 0.937980 0.939385 0.933688 0.940218 -2.998825 0.925265 0.387300 0.952514 0.903086
 1.106222 1.157755 0.724089 1.082191 0.992957 0.963453 -1.370386 1.028665 0.849326 1.168908 1.138479 0.766099 1.083104 1.103834 1.077506 -3.153564 0.700541 -0.446268 0.992659 0.607979
 1.132020 1.192696 0.735616 1.104850 1.008114 0.977033 -1.324166 1.046303 0.860080 1.206252 1.169354 0.776824 1.105954 1.129173 1.099837 -3.453882 0.712605 -0.326123 1.007732 0.623203
 1.081892 1.121222 0.817214 1.064081 0.999771 0.978960 0.194301 1.025188 0.900480 1.129907 1.106244 0.844727 1.064773 1.080090 1.060786 4.866063 0.801857 0.270413 0.999579 0.742891
 1.038921 1.059183 0.853157 1.028790 0.987980 0.974136 -0.134718 1.005071 0.918213 1.063280 1.051976 0.874872 1.029447 1.038142 1.026712 -5.899997 0.840739 0.353753 0.988589 0.790888
 0.851639 0.798629 1.000226 0.871440 0.924896 0.938357 2.176122 0.906300 0.976092 0.784550 0.821064 0.994111 0.870980 0.854594 0.874453 12.561819 1.002930 0.977353 0.925327 1.010534
 1.121204 1.173396 0.803863 1.098212 1.018336 0.993121 0.007283 1.049467 0.899715 1.185266 1.153184 0.835432 1.098966 1.118721 1.094082 3.455810 0.786498 0.165616 1.017706 0.720044
 0.969910 0.961365 0.936081 0.972016 0.972264 0.970554 -0.040747 0.973251 0.958124 0.958570 0.965471 0.944430 0.972021 0.970367 0.972192 -4.142080 0.930918 0.412163 0.972235 0.908672
 1.069508 1.104356 0.801201 1.053088 0.991360 0.970791 -1.096737 1.016112 0.890505 1.111940 1.091454 0.831216 1.053839 1.067875 1.049996 -3.048587 0.784200 -0.151284 0.991217 0.717206
 0.912402 0.883268 0.958684 0.922793 0.946667 0.951784 1.051761 0.939130 0.961175 0.875213 0.895984 0.960837 0.922662 0.914221 0.924109 4.476684 0.956966 0.721185 0.947156 0.947605
 0.937463 0.918810 0.919679 0.943163 0.951204 0.951238 0.396475 0.949814 0.941934 0.913199 0.927403 0.928416 0.943129 0.938672 0.943666 1.214835 0.914296 0.478327 0.951555 0.890469
 1.083000 1.125053 0.744859 1.062732 0.985817 0.959871 -0.878797 1.016887 0.858148 1.134015 1.109550 0.783156 1.063632 1.080951 1.058830 -0.770685 0.723311 -0.324558 0.985403 0.638580
 1.099362 1.146387 0.764485 1.077481 0.998397 0.972321 -0.735942 1.029891 0.872459 1.156537 1.128527 0.800800 1.078408 1.096992 1.073546 -0.855464 0.744217 -0.223474 0.997825 0.665152
 1.067973 1.100923 0.830772 1.052665 0.996722 0.978222 0.204277 1.018872 0.907210 1.107969 1.088503 0.856497 1.053175 1.066266 1.049966 3.702948 0.816469 0.177278 0.996138 0.761014
 0.980623 0.978201 0.901694 0.979886 0.969296 0.964089 0.244348 0.974650 0.938009 0.976661 0.980040 0.914731 0.980003 0.980842 0.979453 0.570195 0.894028 0.316657 0.969288 0.862328
 0.907407 0.877401 0.949188 0.917993 0.941592 0.946453 0.963486 0.934357 0.954363 0.869055 0.890533 0.952238 0.917833 0.909300 0.919296 5.565024 0.946836 0.653887 0.942263 0.934984
 1.099731 1.142734 0.826270 1.080365 1.013192 0.991424 0.155920 1.039335 0.910283 1.152266 1.126163 0.854388 1.080904 1.097243 1.077069 2.433769 0.810693 0.186132 1.012141 0.751298
 0.978404 0.974314 0.927067 0.978848 0.973477 0.970349 0.153335 0.976637 0.953105 0.972548 0.976686 0.936529 0.978959 0.978846 0.978656 -0.147066 0.921510 0.397343 0.973684 0.897452
 1.047290 1.073629 0.816074 1.034345 0.982923 0.965397 -0.244211 1.004006 0.895454 1.078973 1.064154 0.842879 1.034969 1.046320 1.031760 0.768065 0.800941 0.124216 0.982969 0.741173
 0.938510 0.920942 0.937519 0.943663 0.954377 0.955212 0.197079 0.951201 0.950618 0.915626 0.928709 0.943686 0.943354 0.938922 0.944678 -1.601308 0.933866 0.575998 0.953331 0.918363
 0.955478 0.945386 0.904884 0.957274 0.956163 0.953047 -0.073064 0.957642 0.933747 0.941744 0.950301 0.916367 0.957129 0.955514 0.957702 -2.205372 0.898172 0.388558 0.955002 0.871004
 1.094655 1.140665 0.733421 1.072707 0.990462 0.962858 -1.430260 1.023704 0.854636 1.150467 1.123637 0.774391 1.073834 1.092588 1.068609 -4.150268 0.710281 -0.521470 0.990239 0.618469
 1.111116 1.161593 0.755428 1.088027 1.003627 0.976195 -1.169821 1.037177 0.870768 1.172824 1.142299 0.793989 1.088876 1.108655 1.083583 -2.923347 0.733804 -0.365260 1.003588 0.648293
 1.066841 1.098553 0.832446 1.052088 0.996846 0.978849 0.317859 1.019038 0.909048 1.105621 1.086731 0.857952 1.052664 1.065415 1.049186 4.924302 0.818123 0.226384 0.997044 0.761773
 1.005686 1.013886 0.883651 1.000373 0.977044 0.967920 0.245438 0.986851 0.929341 1.015003 1.011351 0.899848 1.000529 1.004955 0.999363 0.247577 0.874530 0.471985 0.976218 0.838448
 0.899149 0.867894 0.954161 0.909999 0.936896 0.942476 0.852313 0.928004 0.953633 0.859193 0.881363 0.955803 0.909658 0.900597 0.911778 5.260102 0.952878 0.740927 0.936524 0.946041
 1.160098 1.225245 0.776035 1.131624 1.034564 1.004042 -0.901627 1.072195 0.891836 1.240315 1.199771 0.814381 1.132597 1.156776 1.126599 -5.980009 0.754826 -0.242907 1.033834 0.672995
 0.964215 0.956031 0.938817 0.966290 0.967400 0.966184 -0.071959 0.967903 0.956297 0.953426 0.959986 0.945521 0.966292 0.964621 0.966527 -1.405770 0.934769 0.576503 0.967296 0.917295
 1.032653 1.052871 0.826396 1.022011 0.978400 0.962969 0.096167 0.996475 0.899778 1.056722 1.045848 0.851619 1.022375 1.031756 1.019863 5.455215 0.812016 0.105764 0.978210 0.755028
 0.896987 0.862397 0.994675 0.909765 0.944040 0.952618 3.191388 0.932133 0.977139 0.853165 0.877076 0.989841 0.909489 0.898851 0.911745 16.686071 0.997183 1.382053 0.944265 1.006157
 0.944966 0.930149 0.926048 0.949108 0.954137 0.953602 2.163489 0.953592 0.943935 0.925529 0.937075 0.933121 0.949021 0.945762 0.949609 10.308478 0.921929 0.912758 0.953996 0.905148
 1.088757 1.131845 0.746654 1.067940 0.990895 0.964618 -1.777902 1.021761 0.861436 1.141010 1.115758 0.786064 1.068632 1.086353 1.064297 -8.334220 0.724454 -0.537350 0.989626 0.637233
 1.043793 1.068933 0.807524 1.030433 0.978893 0.960747 0.881805 0.999893 0.888267 1.073859 1.060012 0.835342 1.030945 1.042073 1.027984 2.690515 0.792078 0.204328 0.977987 0.731990
 1.053600 1.078924 0.861338 1.041582 0.997904 0.983077 -0.826937 1.015247 0.925343 1.084343 1.069310 0.883308 1.041898 1.052188 1.039502 -5.298465 0.849013 0.102164 0.997211 0.800290
 0.885889 0.846790 1.002237 0.900648 0.940750 0.951077 2.377371 0.926767 0.980859 0.836548 0.863311 0.996240 0.900374 0.888165 0.902855 15.298165 1.004973 1.260561 0.941095 1.014916
 1.049488 1.072194 0.860557 1.038748 0.998253 0.984258 -3.649250 1.014624 0.927662 1.077250 1.063850 0.884099 1.039177 1.048323 1.036779 -12.977893 0.846994 -0.426262 0.997730 0.791398
 0.983536 0.981088 0.938411 0.983218 0.977361 0.974246 1.518955 0.980352 0.958684 0.979832 0.982582 0.945782 0.983218 0.983545 0.983030 4.526863 0.934290 0.844159 0.977082 0.917741
 1.106682 1.148885 0.845421 1.088298 1.025918 1.005865 -4.862621 1.050102 0.929686 1.158942 1.132336 0.874366 1.088804 1.104363 1.085168 -25.715742 0.829042 -0.722907 1.024989 0.762245
 1.061792 1.095667 0.771196 1.044634 0.979981 0.957590 0.128493 1.006186 0.869054 1.102502 1.083266 0.804748 1.045313 1.059777 1.041684 4.909668 0.752438 -0.068325 0.978877 0.679565
 0.938784 0.920654 0.935790 0.945079 0.954676 0.956043 0.587077 0.952795 0.952429 0.915516 0.928877 0.942057 0.945163 0.940492 0.945321 1.192259 0.931699 0.539979 0.956107 0.912197
 0.937596 0.919984 0.915597 0.943256 0.949611 0.949613 0.191572 0.949287 0.940088 0.914966 0.928244 0.924562 0.943545 0.939337 0.943418 -0.126586 0.909935 0.379238 0.951168 0.884020
 1.100081 1.150978 0.714082 1.076487 0.986361 0.956720 -1.017625 1.022828 0.841768 1.161891 1.132100 0.756288 1.077608 1.097993 1.071756 -2.946703 0.690283 -0.404190 0.986936 0.596238
 1.153737 1.223336 0.704258 1.122545 1.012010 0.976863 -1.642154 1.055743 0.844970 1.239226 1.196546 0.750337 1.123742 1.150403 1.116664 -9.659572 0.678539 -0.516299 1.012161 0.577906
 1.133934 1.193997 0.762940 1.107382 1.014515 0.985256 -0.607989 1.051031 0.876616 1.207817 1.170868 0.799885 1.108386 1.131150 1.102598 -5.623344 0.742342 -0.111559 1.014579 0.662595
 0.937200 0.918764 0.936338 0.943222 0.953283 0.954412 1.445588 0.950969 0.950663 0.913314 0.927135 0.942008 0.943286 0.938561 0.943790 9.766306 0.932727 0.675807 0.953893 0.916722
 0.985921 0.989147 0.874899 0.983369 0.963107 0.955745 0.725070 0.972865 0.921430 0.989217 0.989042 0.890209 0.983908 0.986908 0.981957 0.516494 0.865885 0.417120 0.965058 0.827856
 1.086815 1.123009 0.828359 1.069803 1.009822 0.989638 -1.029820 1.033304 0.912000 1.130782 1.109281 0.857079 1.070229 1.084365 1.067027 -7.625983 0.812392 -0.057748 1.008333 0.750047
 1.176935 1.253326 0.747650 1.144604 1.032979 0.999136 -1.817678 1.076693 0.876007 1.271621 1.223396 0.788524 1.146008 1.173757 1.138359 -22.006607 0.724873 -0.343426 1.034127 0.635086
 0.975328 0.974702 0.871858 0.973644 0.956896 0.949953 0.979075 0.965179 0.916672 0.973406 0.976135 0.887110 0.974038 0.975976 0.972676 11.479108 0.862937 0.444762 0.957914 0.826422
 0.861629 0.812105 1.001369 0.880924 0.930815 0.944160 0.606965 0.914050 0.981132 0.799351 0.833123 0.995747 0.880745 0.865170 0.883315 3.811346 1.003689 0.737851 0.932883 1.007275
 0.863720 0.816577 0.976774 0.881769 0.925979 0.937248 0.631753 0.911694 0.966180 0.804225 0.836751 0.974268 0.881662 0.867234 0.883787 4.299345 0.977251 0.666760 0.928263 0.973651
 1.029613 1.052271 0.775438 1.018110 0.964163 0.945825 -0.248894 0.987587 0.869488 1.056803 1.044924 0.806234 1.019180 1.029764 1.014806 0.775522 0.757614 -0.160731 0.966579 0.684300
 1.073012 1.110697 0.776569 1.055639 0.986803 0.964614 -0.580340 1.015252 0.877077 1.118944 1.096878 0.809213 1.056656 1.072124 1.051669 -3.179092 0.757807 -0.176386 0.988635 0.682444
 1.048785 1.074725 0.839059 1.036831 0.988437 0.972700 0.320124 1.008527 0.910652 1.080278 1.065307 0.862290 1.037617 1.048234 1.034001 0.548441 0.825786 0.230180 0.989766 0.772306
 0.920360 0.894877 0.949747 0.929660 0.947808 0.951893 1.094434 0.942970 0.957446 0.887967 0.906223 0.952711 0.929750 0.922664 0.930307 8.898304 0.947452 0.669598 0.949714 0.935093
 0.836674 0.778794 1.006193 0.859373 0.918607 0.934524 0.837455 0.898579 0.979805 0.763903 0.803276 0.998664 0.859138 0.840835 0.862187 4.596586 1.009498 0.762600 0.921139 1.016042
 1.143434 1.203627 0.779904 1.117342 1.025229 0.996774 -0.596785 1.061627 0.891220 1.217651 1.180381 0.815894 1.118376 1.140935 1.112236 -2.725692 0.759808 -0.104443 1.026063 0.681530
 0.928193 0.903924 0.968735 0.937508 0.957553 0.962581 -0.037440 0.951673 0.972415 0.897539 0.914485 0.970409 0.937586 0.930368 0.938218 -5.184875 0.967116 0.478539 0.959489 0.956078
 0.992366 0.998681 0.851720 0.988220 0.961425 0.951781 0.641068 0.973850 0.908561 0.999378 0.997521 0.870445 0.988790 0.993060 0.986414 6.064103 0.840879 0.269603 0.963361 0.795320
 0.872505 0.828356 0.996776 0.889905 0.934142 0.946146 0.286545 0.919452 0.979243 0.817028 0.847089 0.991658 0.889864 0.875917 0.891926 1.675339 0.998825 0.815840 0.936536 1.001609
 0.871807 0.828572 0.977140 0.888619 0.929210 0.939853 0.070010 0.916200 0.967203 0.817378 0.847088 0.974506 0.888611 0.875289 0.890383 1.427921 0.977589 0.679588 0.931807 0.974212
 1.003960 1.016041 0.794311 0.996677 0.955780 0.941202 -0.292226 0.974435 0.877368 1.017696 1.012897 0.821629 0.997511 1.004566 0.994179 0.737928 0.778341 -0.137480 0.958349 0.711441
 1.045934 1.072370 0.792951 1.032969 0.977173 0.958559 -0.335353 1.000710 0.883140 1.077957 1.063179 0.822433 1.033862 1.045548 1.029648 -1.330121 0.776031 -0.113735 0.979095 0.706919
 1.024701 1.041232 0.852008 1.016497 0.978944 0.966334 0.759066 0.995136 0.914442 1.044415 1.035645 0.872274 1.017221 1.024749 1.014279 4.259250 0.840363 0.315433 0.980498 0.792938
 0.952484 0.939904 0.919672 0.956410 0.957580 0.956574 0.682880 0.959184 0.944556 0.936165 0.946054 0.928058 0.956732 0.954037 0.956233 3.127537 0.914432 0.599647 0.959429 0.890970
 0.823084 0.761078 1.021379 0.847751 0.913470 0.931678 0.605568 0.890939 0.985706 0.745467 0.787167 1.010303 0.847576 0.827564 0.850778 5.204890 1.026418 0.925767 0.916379 1.040378
 1.182511 1.256712 0.742074 1.150261 1.038867 1.004110 -0.900785 1.082438 0.876133 1.273977 1.227845 0.785769 1.151515 1.179029 1.144307 -8.196140 0.717703 -0.370659 1.039010 0.622716
 0.915225 0.886702 0.978367 0.926394 0.952222 0.958917 -0.229182 0.944181 0.975246 0.879225 0.899000 0.977677 0.926431 0.917666 0.927381 -4.551014 0.977932 0.598296 0.954249 0.971861
 0.965548 0.960678 0.872702 0.966050 0.953505 0.947920 -0.043907 0.960704 0.918292 0.958580 0.964006 0.887937 0.966472 0.966892 0.965013 1.839881 0.863507 0.228067 0.955616 0.823719
 0.899705 0.865870 0.966580 0.912297 0.941889 0.949053 0.619594 0.932622 0.965149 0.856965 0.880482 0.966994 0.912303 0.902177 0.913728 2.079016 0.965694 0.674073 0.943535 0.957670
 0.899183 0.866659 0.946544 0.911163 0.936810 0.942602 0.460478 0.929374 0.952859 0.857868 0.880976 0.949430 0.911244 0.901846 0.912290 1.992665 0.944146 0.569115 0.938773 0.930218
 0.988430 0.994156 0.811546 0.983938 0.951701 0.939844 -0.446600 0.967072 0.885530 0.994592 0.993616 0.835863 0.984791 0.989603 0.981727 -0.017601 0.797155 -0.053413 0.954533 0.736277
 1.015727 1.030446 0.822720 1.008031 0.968348 0.954787 -0.448817 0.985961 0.896590 1.033145 1.026026 0.846897 1.008897 1.016254 1.005599 -1.559027 0.808716 0.014633 0.970685 0.750134
 1.003427 1.011335 0.876524 0.999047 0.973393 0.964605 0.692400 0.985010 0.926014 1.012723 1.009372 0.892579 0.999558 1.004013 0.997291 5.410450 0.867163 0.426395 0.975181 0.828271
 0.956388 0.944905 0.917210 0.959871 0.959716 0.958258 0.157305 0.961779 0.944483 0.941309 0.950563 0.926500 0.960154 0.957848 0.959577 3.039639 0.911438 0.439904 0.961526 0.885197
 0.873100 0.830390 0.976112 0.889469 0.929558 0.939879 0.807744 0.916590 0.966168 0.819227 0.848728 0.973710 0.889388 0.876265 0.891363 4.511095 0.976635 0.738957 0.931625 0.973776
 1.108042 1.153755 0.808266 1.088113 1.014385 0.991223 -0.630479 1.043887 0.903958 1.164377 1.136367 0.839139 1.089090 1.106590 1.083819 -4.945960 0.790806 -0.076593 1.015716 0.721059
 0.939331 0.920152 0.961150 0.946522 0.960856 0.964030 -0.066136 0.956986 0.968429 0.914949 0.928593 0.964053 0.946619 0.941017 0.947019 -2.822895 0.958944 0.614562 0.962329 0.946679
 0.970001 0.966787 0.871107 0.969809 0.955223 0.949226 -0.169435 0.963227 0.917966 0.965129 0.969374 0.886681 0.970322 0.971309 0.968672 0.144299 0.861763 0.242957 0.957500 0.821546
 -0.923663 -0.880545 -1.333703 -0.946001 -1.033629 -1.064702 -3.806739 -0.997826 -1.190351 -0.872276 -0.895899 -1.284049 -0.945206 -0.926191 -0.950082 -6.482047 -1.361808 -2.866311 -1.035158 -1.472431
 -1.250710 3.465654
 -2.438056 3.650874
 -0.136276 -0.319753
 -2.205280 1.981455
 1.070978 3.652481
 0.388231 2.548601
 4.060071 -4.139082
 -1.309449 1.856247
 -1.639009 -0.786073
 -3.346996 3.096257
 -2.381023 3.153597
 1.017814 1.143512
 -2.922195 1.288452
 -3.208378 1.460750
 -0.954700 3.130559
 25.338499 -25.397758
 -0.427621 -0.772451
 2.466407 -1.643220
 -2.534139 0.056519
 0.354330 -0.554349
 -4.185326 -2.479363
 0.930137 0.907415 0.947656 0.937869 0.953507 0.956152 1.171261 0.948991 0.957441 0.900995 0.917565 0.952218 0.937732 0.931550 0.938713 1.228521 0.944620 0.648525 0.953794 0.930739
 0.944583 0.928460 0.916836 0.949215 0.954226 0.953398 0.507092 0.953962 0.941334 0.923496 0.936009 0.926405 0.949210 0.945610 0.949648 -1.535748 0.911091 0.394861 0.954538 0.885977
 1.097470 1.145060 0.733901 1.075215 0.991147 0.963307 -1.557512 1.024943 0.854588 1.155293 1.127317 0.774412 1.076227 1.095423 1.070832 -3.420878 0.711114 -0.443498 0.991152 0.620956
 1.107108 1.156916 0.758136 1.084349 1.001204 0.974215 -1.138686 1.034342 0.870708 1.168041 1.138026 0.795602 1.085301 1.104761 1.080111 -1.052518 0.737167 -0.240774 1.001119 0.654736
 1.065410 1.097486 0.830131 1.050503 0.995041 0.976803 0.099483 1.017362 0.906692 1.104394 1.085421 0.855578 1.051152 1.064008 1.047633 4.354861 0.815924 0.290087 0.995087 0.760330
 1.017684 1.029265 0.874690 1.011253 0.982023 0.971548 0.545154 0.994472 0.927494 1.031318 1.025624 0.892756 1.011666 1.017338 1.009785 -1.685502 0.864395 0.342297 0.982282 0.822720
 0.900197 0.867882 0.953114 0.911823 0.937965 0.943811 1.440131 0.929940 0.955016 0.859026 0.882040 0.954876 0.911695 0.902408 0.913142 6.414069 0.951530 0.753148 0.939044 0.942384
 1.122906 1.174029 0.809680 1.100062 1.022042 0.997031 -0.449192 1.052380 0.904721 1.185745 1.154202 0.841274 1.100858 1.119995 1.096189 -1.911963 0.792154 0.109021 1.021037 0.725258
 0.981688 0.978572 0.926986 0.982151 0.975164 0.972112 -0.163382 0.979260 0.954534 0.977283 0.980616 0.936489 0.982485 0.982542 0.981544 -3.528578 0.921194 0.424743 0.976380 0.895896
 1.056129 1.085980 0.808041 1.042063 0.985885 0.967129 -0.664744 1.008907 0.892654 1.092248 1.075145 0.836492 1.042689 1.055082 1.038964 0.213875 0.792095 -0.023941 0.986285 0.728179
 0.903024 0.868860 0.970838 0.915405 0.945399 0.952290 1.429698 0.935593 0.967718 0.859528 0.883526 0.971314 0.915110 0.905040 0.917018 3.713120 0.970101 0.789215 0.945911 0.964144
 0.932200 0.909900 0.930186 0.939378 0.952189 0.953572 0.260391 0.949015 0.948752 0.903403 0.919971 0.937979 0.939367 0.933668 0.940199 -2.982837 0.925270 0.389771 0.952501 0.903103
 1.106202 1.157730 0.724092 1.082173 0.992944 0.963441 -1.365071 1.028649 0.849320 1.168882 1.138456 0.766099 1.083086 1.103814 1.077487 -3.134172 0.700547 -0.444002 0.992645 0.607996
 1.132007 1.192679 0.735618 1.104838 1.008105 0.977025 -1.320646 1.046292 0.860076 1.206235 1.169339 0.776824 1.105942 1.129159 1.099825 -3.439688 0.712609 -0.324517 1.007723 0.623215
 1.081886 1.121214 0.817215 1.064075 0.999766 0.978956 0.195930 1.025183 0.900478 1.129899 1.106237 0.844726 1.064767 1.080084 1.060780 4.873147 0.801859 0.271241 0.999574 0.742897
 1.038898 1.059154 0.853160 1.028769 0.987965 0.974122 -0.128190 1.005054 0.918206 1.063249 1.051950 0.874872 1.029426 1.038119 1.026691 -5.879835 0.840745 0.356361 0.988574 0.790907
 0.851620 0.798605 1.000229 0.871422 0.924883 0.938346 2.182799 0.906286 0.976087 0.784525 0.821042 0.994111 0.870963 0.854575 0.874436 12.576015 1.002935 0.979619 0.925314 1.010550
 1.121197 1.173387 0.803864 1.098206 1.018331 0.993117 0.009067 1.049462 0.899713 1.185256 1.153176 0.835432 1.098960 1.118714 1.094076 3.462714 0.786500 0.166421 1.017701 0.720050
 0.969891 0.961341 0.936083 0.971998 0.972251 0.970542 -0.035060 0.973237 0.958119 0.958545 0.965449 0.944430 0.972004 0.970348 0.972175 -4.125768 0.930923 0.414249 0.972222 0.908687
 1.069494 1.104338 0.801203 1.053075 0.991350 0.970783 -1.092741 1.016101 0.890501 1.111921 1.091437 0.831216 1.053826 1.067860 1.049983 -3.034540 0.784204 -0.149604 0.991208 0.717219
 0.912394 0.883258 0.958685 0.922786 0.946662 0.951779 1.054372 0.939124 0.961173 0.875203 0.895975 0.960838 0.922655 0.914213 0.924102 4.482535 0.956969 0.722220 0.947151 0.947611
 0.937453 0.918797 0.919681 0.943153 0.951197 0.951232 0.400000 0.949806 0.941931 0.913186 0.927391 0.928416 0.943120 0.938662 0.943657 1.222770 0.914299 0.479704 0.951548 0.890478
 1.082974 1.125020 0.744863 1.062708 0.985800 0.959855 -0.870673 1.016867 0.858140 1.133981 1.109520 0.783155 1.063607 1.080925 1.058806 -0.747404 0.723319 -0.321236 0.985385 0.638603
 1.099339 1.146359 0.764489 1.077460 0.998381 0.972308 -0.729310 1.029874 0.872452 1.156508 1.128501 0.800800 1.078387 1.096970 1.073526 -0.834418 0.744224 -0.220652 0.997809 0.665172
 1.067957 1.100903 0.830775 1.052650 0.996712 0.978212 0.208601 1.018860 0.907206 1.107949 1.088485 0.856497 1.053160 1.066251 1.049951 3.718585 0.816473 0.179240 0.996127 0.761028
 0.980620 0.978198 0.901694 0.979883 0.969293 0.964088 0.245023 0.974648 0.938008 0.976657 0.980037 0.914731 0.980000 0.980839 0.979451 0.574286 0.894029 0.317076 0.969286 0.862331
 0.907393 0.877384 0.949190 0.917981 0.941583 0.946445 0.967638 0.934346 0.954359 0.869037 0.890518 0.952238 0.917820 0.909286 0.919284 5.577303 0.946840 0.655671 0.942254 0.934997
 1.099726 1.142728 0.826271 1.080361 1.013189 0.991422 0.157414 1.039331 0.910282 1.152260 1.126158 0.854388 1.080900 1.097238 1.077065 2.438299 0.810694 0.186753 1.012138 0.751302
 0.978390 0.974297 0.927070 0.978836 0.973467 0.970341 0.156895 0.976626 0.953101 0.972530 0.976671 0.936528 0.978946 0.978832 0.978644 -0.132942 0.921514 0.399106 0.973674 0.897465
 1.047269 1.073603 0.816077 1.034326 0.982909 0.965384 -0.237476 1.003990 0.895448 1.078946 1.064131 0.842879 1.034949 1.046299 1.031741 0.785860 0.800947 0.126857 0.982955 0.741191
 0.938506 0.920938 0.937520 0.943660 0.954375 0.955209 0.198498 0.951198 0.950617 0.915622 0.928705 0.943686 0.943350 0.938918 0.944674 -1.598557 0.933868 0.576796 0.953328 0.918368
 0.955469 0.945376 0.904885 0.957266 0.956157 0.953041 -0.070340 0.957635 0.933744 0.941733 0.950292 0.916367 0.957121 0.955506 0.957694 -2.197608 0.898176 0.389896 0.954996 0.871014
 1.094633 1.140639 0.733424 1.072688 0.990448 0.962846 -1.423777 1.023688 0.854630 1.150439 1.123613 0.774390 1.073814 1.092566 1.068590 -4.131339 0.710287 -0.518927 0.990225 0.618487
 1.111096 1.161568 0.755431 1.088009 1.003614 0.976183 -1.163763 1.037162 0.870762 1.172798 1.142276 0.793989 1.088858 1.108635 1.083565 -2.905537 0.733809 -0.363002 1.003575 0.648309
 1.066827 1.098535 0.832449 1.052075 0.996836 0.978841 0.321985 1.019027 0.909044 1.105602 1.086715 0.857952 1.052651 1.065401 1.049173 4.937095 0.818127 0.227989 0.997035 0.761785
 1.005681 1.013879 0.883652 1.000368 0.977041 0.967916 0.247688 0.986846 0.929339 1.014996 1.011345 0.899849 1.000524 1.004949 0.999358 0.251341 0.874532 0.472855 0.976214 0.838454
 0.899144 0.867889 0.954162 0.909995 0.936892 0.942473 0.853822 0.928000 0.953632 0.859188 0.881358 0.955803 0.909654 0.900593 0.911774 5.264462 0.952880 0.741851 0.936521 0.946047
 1.160085 1.225229 0.776037 1.131612 1.034556 1.004035 -0.897595 1.072186 0.891833 1.240298 1.199756 0.814381 1.132585 1.156762 1.126587 -5.970788 0.754830 -0.241478 1.033825 0.673006
 0.964216 0.956033 0.938818 0.966291 0.967400 0.966185 -0.072043 0.967903 0.956298 0.953428 0.959988 0.945521 0.966293 0.964622 0.966528 -1.406912 0.934769 0.576628 0.967296 0.917296
 1.032639 1.052853 0.826398 1.021998 0.978391 0.962961 0.100450 0.996464 0.899774 1.056704 1.045832 0.851619 1.022362 1.031741 1.019850 5.468791 0.812020 0.107483 0.978201 0.755040
 0.896978 0.862386 0.994676 0.909757 0.944034 0.952613 3.194048 0.932127 0.977137 0.853153 0.877066 0.989842 0.909481 0.898842 0.911737 16.692596 0.997186 1.383103 0.944259 1.006164
 0.944954 0.930134 0.926050 0.949097 0.954129 0.953594 2.167170 0.953583 0.943932 0.925513 0.937061 0.933121 0.949010 0.945750 0.949598 10.318528 0.921932 0.914235 0.953988 0.905158
 1.088739 1.131823 0.746657 1.067924 0.990883 0.964607 -1.772281 1.021748 0.861431 1.140987 1.115737 0.786064 1.068616 1.086335 1.064281 -8.318039 0.724460 -0.535040 0.989614 0.637249
 1.043780 1.068918 0.807527 1.030421 0.978884 0.960740 0.885861 0.999884 0.888264 1.073843 1.059998 0.835342 1.030934 1.042061 1.027973 2.702307 0.792082 0.206027 0.977979 0.732001
 1.053591 1.078912 0.861340 1.041573 0.997897 0.983071 -0.823930 1.015240 0.925340 1.084331 1.069299 0.883308 1.041889 1.052178 1.039493 -5.289871 0.849016 0.103398 0.997205 0.800299
 0.885878 0.846777 1.002239 0.900639 0.940743 0.951071 2.380485 0.926759 0.980856 0.836534 0.863299 0.996240 0.900364 0.888154 0.902846 15.305428 1.004976 1.261770 0.941088 1.014925
 1.049473 1.072176 0.860560 1.038735 0.998244 0.984250 -3.644931 1.014613 0.927658 1.077231 1.063834 0.884099 1.039164 1.048309 1.036766 -12.966767 0.846998 -0.424554 0.997720 0.791411
 0.983528 0.981079 0.938412 0.983211 0.977356 0.974241 1.521294 0.980346 0.958682 0.979821 0.982573 0.945782 0.983211 0.983537 0.983023 4.533605 0.934292 0.845104 0.977077 0.917748
 1.106667 1.148866 0.845423 1.088284 1.025908 1.005857 -4.858375 1.050090 0.929682 1.158922 1.132318 0.874366 1.088789 1.104348 1.085154 -25.703096 0.829046 -0.721243 1.024979 0.762258
 1.061781 1.095654 0.771198 1.044624 0.979974 0.957584 0.132340 1.006178 0.869051 1.102489 1.083255 0.804748 1.045303 1.059767 1.041675 4.919538 0.752442 -0.066674 0.978870 0.679575
 0.938766 0.920632 0.935793 0.945062 0.954665 0.956033 0.592833 0.952782 0.952424 0.915492 0.928857 0.942057 0.945147 0.940475 0.945305 1.208701 0.931704 0.542094 0.956095 0.912212
 0.937579 0.919962 0.915600 0.943240 0.949599 0.949602 0.197356 0.949274 0.940082 0.914943 0.928224 0.924562 0.943528 0.939320 0.943401 -0.110133 0.909940 0.381409 0.951156 0.884035
 1.100070 1.150964 0.714084 1.076477 0.986354 0.956713 -1.013853 1.022819 0.841765 1.161878 1.132088 0.756288 1.077598 1.097982 1.071746 -2.937991 0.690287 -0.402534 0.986928 0.596249
 1.153730 1.223328 0.704260 1.122539 1.012005 0.976859 -1.639589 1.055738 0.844968 1.239218 1.196539 0.750338 1.123736 1.150397 1.116658 -9.654782 0.678542 -0.515110 1.012157 0.577914
 1.133932 1.193995 0.762941 1.107380 1.014513 0.985255 -0.606965 1.051030 0.876616 1.207815 1.170866 0.799886 1.108384 1.131148 1.102596 -5.622601 0.742344 -0.110978 1.014578 0.662598
 0.937186 0.918747 0.936340 0.943209 0.953273 0.954404 1.450052 0.950958 0.950659 0.913296 0.927119 0.942008 0.943274 0.938547 0.943778 9.778678 0.932731 0.677476 0.953884 0.916734
 0.985901 0.989122 0.874902 0.983351 0.963093 0.955733 0.731480 0.972850 0.921424 0.989191 0.989019 0.890209 0.983890 0.986888 0.981939 0.534383 0.865890 0.419578 0.965045 0.827873
 1.086811 1.123003 0.828360 1.069799 1.009819 0.989635 -1.028511 1.033301 0.911999 1.130777 1.109276 0.857079 1.070225 1.084360 1.067023 -7.622101 0.812393 -0.057184 1.008330 0.750051
 1.176930 1.253320 0.747651 1.144599 1.032975 0.999133 -1.814990 1.076689 0.876006 1.271615 1.223390 0.788524 1.146004 1.173752 1.138355 -22.002819 0.724875 -0.342400 1.034123 0.635091
 0.975311 0.974680 0.871861 0.973628 0.956884 0.949942 0.983835 0.965166 0.916667 0.973384 0.976116 0.887110 0.974022 0.975959 0.972660 11.493773 0.862943 0.446867 0.957902 0.826437
 0.861608 0.812078 1.001372 0.880904 0.930801 0.944147 0.613751 0.914034 0.981125 0.799323 0.833099 0.995747 0.880725 0.865149 0.883296 3.828578 1.003695 0.740434 0.932868 1.007293
 0.863696 0.816548 0.976778 0.881747 0.925963 0.937233 0.639044 0.911676 0.966173 0.804194 0.836724 0.974268 0.881640 0.867211 0.883766 4.318653 0.977258 0.669631 0.928248 0.973671
 1.029600 1.052255 0.775440 1.018099 0.964154 0.945817 -0.244813 0.987577 0.869485 1.056786 1.044909 0.806234 1.019168 1.029752 1.014795 0.786916 0.757618 -0.159014 0.966570 0.684311
 1.073005 1.110690 0.776571 1.055634 0.986799 0.964610 -0.578081 1.015247 0.877076 1.118935 1.096870 0.809213 1.056650 1.072118 1.051663 -3.172474 0.757809 -0.175424 0.988631 0.682450
 1.048781 1.074720 0.839060 1.036827 0.988435 0.972698 0.321415 1.008523 0.910651 1.080273 1.065303 0.862290 1.037613 1.048230 1.033998 0.552616 0.825788 0.230833 0.989763 0.772310
 0.920339 0.894851 0.949750 0.929641 0.947794 0.951881 1.100764 0.942954 0.957440 0.887940 0.906199 0.952710 0.929731 0.922643 0.930288 8.914623 0.947457 0.671910 0.949701 0.935110
 0.836651 0.778765 1.006197 0.859352 0.918591 0.934510 0.844821 0.898561 0.979798 0.763872 0.803250 0.998664 0.859117 0.840812 0.862166 4.616104 1.009505 0.765450 0.921123 1.016062
 1.143430 1.203621 0.779904 1.117338 1.025226 0.996771 -0.595377 1.061624 0.891219 1.217645 1.180376 0.815894 1.118372 1.140930 1.112232 -2.722108 0.759809 -0.103881 1.026060 0.681534
 0.928181 0.903909 0.968737 0.937497 0.957545 0.962573 -0.033143 0.951664 0.972412 0.897523 0.914470 0.970408 0.937574 0.930355 0.938207 -5.175372 0.967119 0.480043 0.959481 0.956089
 0.992360 0.998673 0.851721 0.988214 0.961420 0.951777 0.643425 0.973845 0.908559 0.999369 0.997514 0.870445 0.988784 0.993053 0.986408 6.070776 0.840881 0.270653 0.963357 0.795327
 0.872505 0.828357 0.996777 0.889906 0.934142 0.946146 0.286737 0.919452 0.979243 0.817029 0.847090 0.991658 0.889864 0.875918 0.891926 1.673944 0.998826 0.816115 0.936536 1.001610
 0.871807 0.828571 0.977140 0.888618 0.929210 0.939853 0.070507 0.916199 0.967202 0.817377 0.847087 0.974506 0.888611 0.875288 0.890382 1.427721 0.977590 0.680030 0.931806 0.974215
 1.003932 1.016007 0.794315 0.996652 0.955761 0.941185 -0.284019 0.974414 0.877360 1.017660 1.012865 0.821628 0.997485 1.004538 0.994154 0.763918 0.778349 -0.134133 0.958331 0.711465
 1.045906 1.072335 0.792956 1.032943 0.977154 0.958543 -0.327209 1.000689 0.883132 1.077921 1.063147 0.822433 1.033836 1.045521 1.029623 -1.303814 0.776038 -0.110551 0.979076 0.706942
 1.024679 1.041205 0.852011 1.016478 0.978930 0.966322 0.765867 0.995120 0.914435 1.044387 1.035620 0.872273 1.017201 1.024728 1.014259 4.279652 0.840369 0.317963 0.980484 0.792956
 0.952477 0.939895 0.919673 0.956403 0.957575 0.956569 0.686275 0.959179 0.944554 0.936155 0.946046 0.928058 0.956725 0.954029 0.956226 3.133137 0.914434 0.600815 0.959424 0.890977
 0.823080 0.761073 1.021380 0.847748 0.913467 0.931675 0.607425 0.890936 0.985705 0.745462 0.787162 1.010303 0.847572 0.827560 0.850775 5.207510 1.026420 0.926682 0.916376 1.040383
 1.182495 1.256693 0.742076 1.150247 1.038857 1.004101 -0.895759 1.082427 0.876129 1.273957 1.227828 0.785769 1.151501 1.179013 1.144293 -8.181994 0.717707 -0.368861 1.039000 0.622728
 0.915222 0.886699 0.978368 0.926391 0.952220 0.958915 -0.227846 0.944178 0.975245 0.879222 0.898997 0.977677 0.926428 0.917663 0.927378 -4.548862 0.977933 0.598955 0.954247 0.971865
 0.965516 0.960638 0.872707 0.966020 0.953483 0.947901 -0.034714 0.960679 0.918282 0.958538 0.963969 0.887937 0.966442 0.966860 0.964984 1.869696 0.863516 0.231698 0.955595 0.823745
 0.899688 0.865850 0.966583 0.912282 0.941877 0.949043 0.624972 0.932609 0.965144 0.856944 0.880463 0.966994 0.912287 0.902160 0.913713 2.096630 0.965699 0.676369 0.943524 0.957686
 0.899167 0.866640 0.946547 0.911148 0.936799 0.942593 0.465586 0.929362 0.952854 0.857848 0.880959 0.949430 0.911230 0.901830 0.912276 2.008604 0.944151 0.571299 0.938762 0.930232
 0.988417 0.994140 0.811549 0.983926 0.951693 0.939836 -0.442348 0.967062 0.885526 0.994575 0.993601 0.835864 0.984778 0.989590 0.981716 -0.007442 0.797159 -0.051712 0.954524 0.736289
 1.015717 1.030433 0.822722 1.008022 0.968341 0.954781 -0.445483 0.985954 0.896588 1.033132 1.026014 0.846897 1.008888 1.016244 1.005590 -1.552142 0.808719 0.015964 0.970678 0.750143
 1.003420 1.011325 0.876525 0.999040 0.973388 0.964600 0.694607 0.985004 0.926012 1.012714 1.009364 0.892579 0.999551 1.004006 0.997284 5.415205 0.867165 0.427246 0.975176 0.828278
 0.956371 0.944884 0.917213 0.959855 0.959704 0.958248 0.162407 0.961765 0.944478 0.941287 0.950543 0.926499 0.960138 0.957831 0.959562 3.055789 0.911442 0.442049 0.961514 0.885212
 0.873078 0.830363 0.976116 0.889449 0.929544 0.939866 0.814175 0.916573 0.966162 0.819199 0.848703 0.973710 0.889368 0.876243 0.891344 4.534032 0.976641 0.741613 0.931610 0.973794
 1.108031 1.153742 0.808268 1.088104 1.014378 0.991217 -0.627529 1.043879 0.903955 1.164364 1.136355 0.839139 1.089081 1.106580 1.083809 -4.939726 0.790809 -0.075451 1.015709 0.721068
 0.939316 0.920133 0.961153 0.946508 0.960846 0.964021 -0.061552 0.956974 0.968424 0.914928 0.928576 0.964053 0.946604 0.941002 0.947004 -2.806564 0.958949 0.616453 0.962318 0.946692
 0.969992 0.966776 0.871109 0.969801 0.955217 0.949221 -0.166501 0.963220 0.917964 0.965118 0.969364 0.886681 0.970314 0.971300 0.968664 0.150776 0.861766 0.244115 0.957495 0.821554
 -0.923690 -0.880578 -1.333698 -0.946026 -1.033647 -1.064718 -3.798486 -0.997846 -1.190358 -0.872310 -0.895929 -1.284049 -0.945231 -0.926218 -0.950106 -6.458915 -1.361800 -2.862930 -1.035176 -1.472407
 -1.220261 3.435207
 -2.407604 3.620425
 -0.105892 -0.350134
 -2.174832 1.951009
 1.101418 3.622044
 0.418667 2.518167
 4.071796 -4.150796
 -1.279005 1.825806
 -1.608592 -0.816488
 -3.316544 3.065808
 -2.350572 3.123149
 1.048211 1.113118
 -2.891747 1.258006
 -3.177929 1.430304
 -0.924253 3.100114
 25.365616 -25.424871
 -0.397246 -0.802823
 2.489815 -1.666623
 -2.503699 0.026082
 0.384664 -0.584680
 -4.154838 -2.509848
