# Supplementary material for: AMS 3.0: prediction of post-translational modifications
Source: BMC Bioinformatics. 2010 Apr 28;11:210. doi: 10.1186/1471-2105-11-210 (PMC2874555; doi:10.1186/1471-2105-11-210)
Supplement: Additional file 2 — PTM predictor software with training data. PTM_Archive.tar.gz includes the predictor software binaries together with all trained ANNs in tar.gz compressed form. [file 1471-2105-11-210-S2.GZ › PTM_Archive/allempty/R/Rnet22.dat]

 2
 90 22 2
 6.992782 0.854128 -0.312077 0.826135 0.155284 0.864995 3.453275 0.844934 0.655663 0.875383 1.496244 0.107021 0.827452 0.871622 0.092941 0.866346 0.242982 0.868877 0.869514 0.064087 0.868297 0.778273
 2.394859 0.846641 -13.073030 0.803969 -0.116989 0.859829 1.219648 0.834397 0.593755 0.874877 -0.265070 -0.155052 0.806157 0.875589 -0.130408 0.863653 -0.075918 0.872454 0.866382 -0.198977 0.877713 0.743335
 -7.809862 0.866281 -5.291715 0.750993 -1.016022 0.887787 1.520591 0.839096 0.392104 0.927879 -0.951897 -0.977177 0.756802 0.953327 -0.842696 0.906460 -1.085625 0.948359 0.906133 -0.933879 0.983604 0.637613
 0.278548 0.906439 -5.159922 0.803038 -0.676763 0.924488 2.832352 0.882611 0.499164 0.960089 0.436453 -0.629618 0.808075 0.985228 -0.526938 0.941916 -0.754330 0.980958 0.941091 -0.584090 1.014247 0.705773
 1.261718 0.903948 6.301846 0.836614 -0.192087 0.915962 4.700710 0.888609 0.623799 0.938278 2.116547 -0.160777 0.839986 0.951781 -0.099377 0.926549 -0.214482 0.948905 0.926356 -0.117369 0.966631 0.769709
 7.305599 0.956291 -7.916780 0.887396 -0.232540 0.969731 -2.117374 0.939730 0.672005 0.994094 -2.004499 -0.221395 0.890803 1.010298 -0.075287 0.980905 -0.255995 1.007141 0.980994 -0.136542 1.030854 0.819157
 -5.834737 0.777000 18.585373 0.760917 -0.007014 0.786498 4.195233 0.770917 0.583827 0.790265 0.901678 -0.046247 0.761857 0.777645 -0.089762 0.783680 0.034319 0.775310 0.787968 -0.091415 0.761868 0.715090
 -1.447632 1.076552 -5.387646 0.975604 -0.261712 1.092092 -2.737876 1.053697 0.752322 1.129926 -1.426790 -0.222729 0.980237 1.165455 0.017055 1.112484 -0.301814 1.161685 1.109571 -0.107828 1.209819 0.897000
 -5.239733 0.890867 -6.780181 0.859126 0.085270 0.898309 0.271794 0.883106 0.709051 0.908202 -2.933747 0.099368 0.860753 0.910253 0.108344 0.901733 -0.015633 0.908562 0.902919 0.082459 0.913036 0.816608
 -4.693421 0.876904 3.405138 0.793560 -0.554687 0.892666 -3.554344 0.857024 0.519816 0.921189 -1.868352 -0.514284 0.797648 0.937351 -0.439628 0.905671 -0.618263 0.933581 0.905837 -0.482720 0.956125 0.708152
 0.120306 0.826680 17.441475 0.815067 0.130744 0.834008 6.912278 0.822704 0.661389 0.834606 3.375174 0.106116 0.815931 0.820814 0.122619 0.830519 0.258657 0.819327 0.834171 0.123002 0.801256 0.775476
 -5.051775 0.867306 -7.856267 0.826938 -0.266713 0.879029 0.833214 0.856172 0.615105 0.891394 -1.031098 -0.271809 0.829001 0.889759 -0.145835 0.881986 -0.216444 0.887016 0.884655 -0.220101 0.886775 0.766552
 -0.945354 0.880030 1.783685 0.755274 -0.951744 0.905255 0.038655 0.849078 0.382058 0.952006 0.166672 -0.941861 0.761279 0.982852 -0.840064 0.926513 -1.010610 0.976493 0.926585 -0.943703 1.022707 0.635202
 -5.285497 0.924211 1.582562 0.806751 -0.692462 0.946527 -2.128609 0.895744 0.486861 0.991005 -1.148814 -0.679089 0.812223 1.024492 -0.565097 0.967954 -0.791280 1.019153 0.967048 -0.674241 1.067718 0.701034
 5.863237 0.924456 15.119049 0.845431 -0.173892 0.939120 0.519440 0.905282 0.619108 0.968320 0.895256 -0.165728 0.849037 0.989497 -0.147240 0.953156 -0.240405 0.985552 0.952683 -0.182498 1.016089 0.772209
 4.377327 0.941210 -13.010741 0.868174 -0.244489 0.953745 -3.227181 0.924296 0.649625 0.979178 -1.747634 -0.231956 0.871613 0.997166 -0.148088 0.966373 -0.309105 0.994048 0.965563 -0.191266 1.018249 0.798530
 0.989273 0.792382 24.065245 0.786700 -0.000738 0.799471 5.170573 0.789333 0.618954 0.797281 3.208454 -0.024203 0.787266 0.779066 -0.024692 0.793730 0.127310 0.777491 0.798343 -0.014499 0.754420 0.745912
 -7.974931 1.038403 10.817498 0.945944 -0.186028 1.053616 0.697318 1.016493 0.724901 1.088959 -0.640513 -0.169057 0.950041 1.119788 -0.044663 1.072177 -0.314557 1.115946 1.070169 -0.170657 1.159021 0.870154
 -0.049215 0.921130 -12.640085 0.882354 0.020083 0.929660 -5.110042 0.911585 0.720852 0.942093 -2.197385 0.014369 0.884304 0.946547 0.119107 0.934283 0.016430 0.944560 0.935355 0.054053 0.952037 0.834792
 -4.130722 0.935613 -4.316557 0.832481 -0.598354 0.956001 -5.142561 0.910026 0.537059 0.995730 -3.090390 -0.570939 0.837345 1.024114 -0.445483 0.974464 -0.691871 1.018838 0.974102 -0.540052 1.062391 0.736388
 1.957427 0.823599 13.613639 0.806670 0.185769 0.832455 6.193702 0.817415 0.652285 0.837622 5.165879 0.140246 0.807719 0.829019 0.090998 0.830990 0.271804 0.826795 0.834455 0.107674 0.819100 0.765703
 -4.242447 0.860590 -4.067590 0.816549 -0.194396 0.873348 1.444559 0.848143 0.605821 0.889115 1.590141 -0.223136 0.818631 0.891859 -0.167793 0.877931 -0.184380 0.888560 0.880500 -0.221264 0.896951 0.755649
 -6.574549 0.902792 -0.695211 0.777562 -0.972905 0.927203 2.491727 0.872055 0.401743 0.973300 -1.351771 -0.941862 0.783372 1.004294 -0.844755 0.948369 -1.016249 0.998341 0.948267 -0.928468 1.043411 0.656860
 -4.423144 0.942827 -2.522996 0.827874 -0.710217 0.964518 0.376310 0.914820 0.503717 1.007195 -2.721174 -0.666078 0.833242 1.038230 -0.575060 0.985009 -0.757606 1.032852 0.984125 -0.641242 1.077065 0.722086
 3.913087 0.928603 10.868101 0.852360 -0.171392 0.942919 3.760681 0.910157 0.623639 0.969882 1.028306 -0.135674 0.855981 0.987895 -0.122320 0.955457 -0.173995 0.984205 0.955304 -0.139401 1.009413 0.779372
 5.185497 0.895617 -3.102093 0.846874 -0.105531 0.907403 -0.887191 0.883046 0.649503 0.924071 0.625038 -0.096398 0.849242 0.929471 -0.047334 0.913495 -0.067643 0.926621 0.914996 -0.086902 0.935987 0.787550
 -1.658062 0.803764 8.318060 0.781438 0.022235 0.813253 6.296565 0.796913 0.600590 0.818749 5.458412 -0.019743 0.782836 0.810382 -0.103631 0.812103 0.137701 0.808259 0.815582 -0.067937 0.799896 0.733670
 -8.346910 0.997586 4.238560 0.919973 -0.036042 1.012619 0.773489 0.978455 0.712470 1.042147 1.448661 -0.015862 0.923558 1.062961 0.071004 1.026753 -0.135572 1.059215 1.026129 0.002584 1.089280 0.850217
 0.552882 0.936607 -5.232217 0.889126 0.065562 0.946445 2.986677 0.925000 0.714328 0.962705 0.554353 0.072125 0.891643 0.971498 0.055325 0.953426 0.089857 0.969198 0.953787 0.072046 0.982898 0.836485
 2.066103 0.911780 -2.415013 0.821096 -0.470422 0.931436 -0.737447 0.889024 0.539872 0.965811 -0.970715 -0.457871 0.825427 0.987246 -0.399768 0.946490 -0.460918 0.982263 0.947045 -0.481484 1.015442 0.731093
 -3.026957 0.723809 -4.659304 0.736921 0.004326 0.738078 2.884791 0.719575 0.595939 0.738466 3.018440 -0.042260 0.736190 0.712073 -0.013797 0.728357 0.050991 0.707524 0.737071 -0.047873 0.685281 0.703739
 -1.932266 0.723005 -2.041530 0.720284 -0.211215 0.740660 1.231907 0.714527 0.535973 0.747659 2.250399 -0.259500 0.720415 0.726033 -0.201685 0.733978 -0.142338 0.720357 0.742663 -0.258692 0.705888 0.672736
 -3.295036 0.924751 -19.424807 0.797471 -1.037334 0.950078 -3.966535 0.893075 0.420276 0.998443 -2.836676 -0.996457 0.803314 1.031227 -0.846404 0.972251 -1.103993 1.024645 0.972042 -0.966591 1.075233 0.675507
 -0.943098 1.001097 -7.621447 0.872926 -0.718600 1.022879 -1.513270 0.970907 0.541493 1.070211 -2.841445 -0.669213 0.878926 1.109755 -0.540897 1.046900 -0.790789 1.104361 1.044447 -0.646301 1.160742 0.762555
 2.767220 0.988550 15.569242 0.898769 -0.156440 1.003174 2.105659 0.968095 0.662839 1.035514 0.176397 -0.121160 0.902931 1.062264 -0.113547 1.019817 -0.180168 1.059097 1.018271 -0.139758 1.095975 0.820782
 6.074992 0.881107 -5.122988 0.840384 -0.134237 0.898414 -0.547964 0.866661 0.647777 0.918788 0.163549 -0.161055 0.842255 0.920404 -0.058510 0.902727 -0.178015 0.915004 0.906994 -0.135594 0.927662 0.781936
 0.906955 0.662132 6.677809 0.683573 -0.067278 0.674371 3.442256 0.660446 0.534110 0.669144 2.743225 -0.106039 0.682666 0.636554 -0.179716 0.661699 0.007122 0.632580 0.670831 -0.153309 0.600161 0.651402
 -5.238166 1.162388 -9.852171 1.034637 -0.298209 1.181870 -5.927182 1.132883 0.778585 1.232380 -4.510891 -0.264254 1.040562 1.281639 -0.001305 1.209478 -0.530333 1.276636 1.205150 -0.178321 1.345605 0.941393
 -4.274261 0.840876 -3.158733 0.825572 0.047931 0.851831 -0.266286 0.833681 0.684525 0.859811 -1.570551 0.071382 0.826287 0.852574 0.040079 0.850821 0.029457 0.849359 0.854877 0.030950 0.847292 0.787211
 13.341741 0.850537 2.598706 0.784110 -0.347469 0.867466 -0.149798 0.832893 0.530607 0.892388 1.651514 -0.344678 0.787199 0.901424 -0.308612 0.876301 -0.272618 0.897006 0.878544 -0.353761 0.914035 0.706535
 26.833632 0.758179 25.613228 0.783993 0.640096 0.762475 17.666775 0.760987 0.712485 0.751690 11.726832 0.582106 0.783012 0.724947 0.387814 0.751397 0.854239 0.723750 0.757057 0.493002 0.690814 0.772636
 20.014196 0.782415 16.550789 0.774800 0.165294 0.793103 11.524067 0.776853 0.625703 0.796459 7.542308 0.121532 0.775339 0.781215 0.037746 0.788827 0.308188 0.778329 0.794039 0.071489 0.763579 0.736338
 -13.592612 0.882720 -13.049667 0.779554 -1.060960 0.910963 -6.727609 0.853294 0.425676 0.955079 -5.443411 -1.057684 0.784295 0.976295 -0.820609 0.927057 -1.170448 0.968229 0.930356 -0.991057 1.009939 0.667443
 -3.382914 0.830587 16.404919 0.770121 -0.535169 0.850413 -3.492655 0.812195 0.513595 0.875428 -2.628150 -0.538766 0.772858 0.879854 -0.405032 0.857109 -0.582055 0.874332 0.861002 -0.498494 0.888824 0.692131
 -9.108337 0.949333 -9.893455 0.890309 -0.124926 0.965130 -3.762425 0.932786 0.696330 0.990272 -2.950114 -0.121127 0.892902 1.003925 0.018135 0.974822 -0.196282 0.999587 0.976190 -0.081289 1.025021 0.828297
 26.475908 0.756946 15.421641 0.780446 0.604469 0.762465 20.873705 0.758871 0.695161 0.753443 13.473729 0.537649 0.779561 0.727369 0.320317 0.751773 0.840912 0.725794 0.757692 0.432795 0.695403 0.765270
 -14.823282 0.980635 -43.959766 0.901339 -0.336392 1.001155 1.366289 0.957961 0.652192 1.036644 -0.586471 -0.346517 0.904782 1.059152 -0.214337 1.015467 -0.391330 1.053230 1.016910 -0.328251 1.095014 0.821047
 10.784063 0.884632 8.335723 0.871680 0.403997 0.892144 4.840363 0.879360 0.768231 0.897889 3.361032 0.384173 0.872202 0.892282 0.370329 0.891631 0.465008 0.890042 0.894403 0.368474 0.886267 0.842955
 -15.737448 1.114606 -68.542145 1.011882 -0.319740 1.135367 -6.723984 1.087845 0.771286 1.180335 -5.384510 -0.305880 1.016265 1.219437 -0.056831 1.157094 -0.446243 1.213783 1.155600 -0.243811 1.277292 0.928229
 -21.648050 0.802956 23.913193 0.728796 -0.805992 0.826718 -5.986803 0.780795 0.424501 0.857665 -5.073079 -0.801585 0.732260 0.865202 -0.628393 0.835603 -0.926799 0.858384 0.840248 -0.742485 0.878651 0.635612
 2.521378 0.800078 6.574098 0.784373 -0.007496 0.807663 0.845442 0.795141 0.621087 0.809385 1.459799 -0.038493 0.785479 0.796560 0.016923 0.804712 0.011124 0.794777 0.808336 -0.029104 0.777903 0.741994
 -2.889623 0.790931 -7.015816 0.765433 -0.298728 0.800648 -2.703547 0.783680 0.567145 0.805921 -0.951880 -0.319393 0.767018 0.795479 -0.211600 0.799249 -0.330661 0.793141 0.802902 -0.294151 0.780252 0.712463
 -1.368927 0.897084 1.467797 0.767084 -1.015265 0.921297 -0.525873 0.865768 0.393613 0.969071 -2.915976 -0.995548 0.773325 1.002935 -0.870305 0.944129 -1.071137 0.996773 0.943095 -0.973936 1.045402 0.645896
 1.775262 0.970517 -13.745985 0.835051 -0.739639 0.993492 -2.359288 0.938503 0.500201 1.044798 -3.915166 -0.705337 0.841430 1.086923 -0.565400 1.019730 -0.841941 1.081105 1.017274 -0.687402 1.141007 0.721434
 5.881611 0.998518 -14.114284 0.888381 -0.290612 1.017157 -0.449613 0.972862 0.627734 1.058996 -1.935392 -0.260993 0.893536 1.094836 -0.173572 1.038862 -0.353098 1.090223 1.036371 -0.245049 1.140264 0.798546
 4.202593 0.838632 22.126593 0.813699 -0.050738 0.846801 -2.586936 0.831948 0.645278 0.852668 -0.500517 -0.066520 0.815175 0.846233 0.013470 0.846835 -0.048634 0.844299 0.849463 -0.062790 0.835900 0.767909
 4.923226 0.819984 -0.311461 0.775379 -0.289917 0.829513 -1.731113 0.809889 0.561780 0.840455 -1.049317 -0.303277 0.777795 0.839076 -0.226423 0.832911 -0.329997 0.837067 0.834629 -0.272385 0.832938 0.714428
 -2.404027 1.020426 -17.942125 0.936809 -0.097377 1.038488 -2.560275 0.998231 0.727011 1.074341 0.051792 -0.097347 0.940347 1.101079 0.091561 1.054699 -0.089476 1.095851 1.054748 -0.036013 1.138482 0.864117
 4.958122 1.043581 -47.588974 0.919757 -0.185300 1.059821 -4.547107 1.016696 0.667169 1.104506 -4.772307 -0.156720 0.925587 1.148443 -0.001124 1.085213 -0.395107 1.144632 1.080644 -0.121663 1.201562 0.829489
 -4.411623 0.813715 24.505726 0.767111 -0.396662 0.825247 0.817409 0.802074 0.545362 0.838932 -1.386512 -0.405723 0.769617 0.839720 -0.370113 0.829397 -0.365562 0.837216 0.831427 -0.393944 0.839562 0.703606
 3.889181 0.747303 10.629457 0.764560 -0.005704 0.748554 2.086840 0.750948 0.654250 0.735764 0.911796 0.000218 0.764413 0.710621 0.015759 0.738351 -0.020121 0.710723 0.742554 0.005849 0.676395 0.744392
 3.538852 0.687312 13.449821 0.706465 -0.122382 0.689980 3.235093 0.690811 0.573413 0.675852 1.782535 -0.132329 0.706165 0.645308 -0.139499 0.677951 -0.110813 0.645036 0.683450 -0.134498 0.603510 0.680764
 0.448265 0.770347 3.825829 0.690667 -0.848908 0.786022 -1.491448 0.751946 0.371746 0.809262 -0.786589 -0.852006 0.694941 0.815925 -0.783262 0.795311 -0.826398 0.812413 0.796955 -0.830060 0.819928 0.596325
 -3.255956 0.867307 0.962723 0.778301 -0.620464 0.882379 -5.725979 0.847146 0.488968 0.910842 -2.504252 -0.610614 0.782701 0.927875 -0.512434 0.896012 -0.643403 0.924454 0.895788 -0.580244 0.945618 0.688405
 -2.057806 0.896316 13.717337 0.833264 -0.162527 0.906886 -3.784937 0.882551 0.621695 0.926200 -0.810631 -0.148402 0.836415 0.937527 -0.119145 0.916038 -0.194053 0.935081 0.915841 -0.156008 0.947960 0.768380
 6.366988 0.817804 12.298262 0.800687 -0.032218 0.821676 4.085994 0.814565 0.654989 0.821735 1.698927 -0.009684 0.801977 0.813310 0.007746 0.820128 -0.064640 0.812702 0.821948 -0.004095 0.798611 0.763784
 -2.904667 0.727635 8.106308 0.739073 -0.181883 0.729851 4.828587 0.730011 0.597910 0.718262 1.123028 -0.175722 0.739225 0.693429 -0.167787 0.720129 -0.188349 0.693230 0.724452 -0.173533 0.659548 0.710736
 -3.859848 0.985221 -6.289207 0.899252 -0.105913 0.997346 -2.579643 0.966390 0.695687 1.027413 -0.944858 -0.067567 0.903627 1.052536 0.068580 1.013618 -0.233230 1.049780 1.011365 -0.050209 1.081543 0.829604
 5.332088 0.944582 -17.672613 0.904449 -0.171775 0.948363 -8.537842 0.937337 0.746002 0.957305 -5.754139 -0.120916 0.906610 0.964847 -0.000369 0.953946 -0.292613 0.964624 0.953011 -0.065194 0.971838 0.860081
 5.351985 0.768838 8.737561 0.723762 -0.280430 0.780730 3.240401 0.757467 0.496670 0.793335 2.055766 -0.311077 0.726381 0.790064 -0.299133 0.783707 -0.144249 0.787234 0.786417 -0.295319 0.783456 0.658758
 -0.094740 0.733307 2.736539 0.749648 0.101491 0.735902 5.713381 0.736180 0.638622 0.724628 2.519865 0.085755 0.749361 0.700217 0.045168 0.726067 0.190304 0.699902 0.730502 0.069300 0.667796 0.728944
 -4.910686 0.728029 -2.798004 0.731454 -0.162569 0.732720 2.212660 0.727688 0.581344 0.726204 0.790607 -0.166092 0.731657 0.705602 -0.164650 0.725243 -0.110081 0.704459 0.729547 -0.170827 0.678171 0.698490
 -0.929888 0.772409 2.400222 0.693668 -0.845103 0.787192 -0.332673 0.754505 0.378370 0.809427 0.258914 -0.822796 0.698004 0.816169 -0.767904 0.796397 -0.833476 0.812982 0.797755 -0.788964 0.820354 0.600353
 -3.315045 0.849806 -6.419402 0.767162 -0.596216 0.863195 0.074406 0.831761 0.488281 0.887706 -0.296969 -0.561694 0.771570 0.901397 -0.485817 0.874876 -0.664777 0.898593 0.874727 -0.521960 0.913737 0.681443
 -5.385531 0.849601 21.655247 0.798900 -0.000337 0.858691 8.331412 0.838621 0.605094 0.872539 4.768865 0.000620 0.801639 0.876333 -0.018407 0.864411 0.019824 0.874329 0.865255 0.001655 0.876820 0.740664
 4.017501 0.759209 1.746949 0.753416 0.090348 0.762556 6.402132 0.758239 0.620127 0.757938 2.016444 0.060115 0.754208 0.741361 0.003717 0.757743 0.174057 0.741058 0.760584 0.068739 0.715673 0.721544
 -4.968194 0.642474 14.244440 0.679572 -0.003528 0.642828 6.589508 0.649922 0.570040 0.621734 3.751287 -0.023565 0.678386 0.583962 -0.098951 0.626677 0.151257 0.584320 0.632991 -0.048064 0.533307 0.664943
 5.593466 1.100353 -16.273991 0.978606 -0.256853 1.116766 -6.663996 1.074045 0.730472 1.161037 -4.409307 -0.250452 0.984212 1.204117 -0.007363 1.141694 -0.428435 1.200285 1.137421 -0.184491 1.256437 0.888791
 -13.426761 0.801346 -19.628500 0.802300 0.156965 0.802653 5.226530 0.802099 0.695161 0.796080 3.304046 0.168420 0.802792 0.780653 0.146782 0.797289 0.232470 0.780752 0.799602 0.169636 0.757376 0.779015
 3.781698 0.752770 0.574470 0.723324 -0.448339 0.760807 -6.564488 0.746017 0.513025 0.764747 -3.367068 -0.434668 0.725225 0.754132 -0.408158 0.759705 -0.445121 0.752521 0.762685 -0.400027 0.736777 0.667360
 4.907519 0.772135 2.051854 0.771334 0.004294 0.775531 -0.824915 0.771998 0.640595 0.769593 0.244253 -0.005741 0.771968 0.752176 0.049450 0.769629 -0.022865 0.751813 0.772817 -0.009173 0.727323 0.741379
 3.772639 0.729151 0.454354 0.726512 -0.163907 0.733591 0.907717 0.728265 0.570050 0.727857 -0.188316 -0.175259 0.727308 0.707679 -0.126695 0.727112 -0.181307 0.706843 0.730980 -0.175477 0.678964 0.690201
 0.558996 0.696967 0.162320 0.647389 -0.719346 0.709589 2.920908 0.685228 0.365233 0.720310 1.792981 -0.705205 0.650346 0.711592 -0.744229 0.711145 -0.647795 0.708920 0.714551 -0.713375 0.695465 0.569021
 -3.768083 0.753557 -1.743449 0.710563 -0.483351 0.764589 0.128974 0.743335 0.474246 0.774410 0.453606 -0.466667 0.713049 0.767500 -0.487138 0.766168 -0.446779 0.765093 0.769234 -0.462727 0.753909 0.644256
 8.617848 0.820945 12.454336 0.787143 0.028490 0.829743 3.702311 0.812552 0.611771 0.838445 3.533378 0.030551 0.789082 0.834745 -0.049520 0.831516 0.143669 0.832671 0.833673 0.011484 0.826888 0.737198
 1.532962 0.819507 4.396443 0.801184 -0.175035 0.824396 -5.426263 0.815629 0.653862 0.825611 -0.833287 -0.149625 0.802574 0.816512 -0.067200 0.822997 -0.258749 0.815500 0.825059 -0.145018 0.801499 0.762810
 8.824643 0.747922 6.924265 0.737875 -0.000152 0.752932 2.899092 0.745351 0.575424 0.750760 2.249239 -0.020772 0.738797 0.736491 -0.058569 0.748789 0.081951 0.735607 0.751867 -0.058217 0.716110 0.698861
 3.120296 0.964011 -6.477191 0.899249 -0.227931 0.973806 -9.827836 0.949854 0.714670 0.994381 -2.355860 -0.186852 0.902419 1.008371 0.000598 0.984536 -0.349418 1.005909 0.983646 -0.097587 1.022318 0.839223
 -4.727582 0.877015 -7.598800 0.848775 0.090265 0.883104 -1.101246 0.870360 0.703277 0.890738 -1.987884 0.096235 0.850287 0.891666 0.119242 0.885658 0.075331 0.890482 0.886601 0.090837 0.893037 0.808948
 -4.984286 0.748939 -2.078259 0.719007 -0.408141 0.757085 -2.259679 0.741945 0.511575 0.761479 -1.404121 -0.403141 0.720953 0.751292 -0.379232 0.756239 -0.364737 0.749694 0.759087 -0.383678 0.733994 0.663665
 -12.199495 -1.250679 -8.125086 -1.375312 -3.834768 -1.212004 -4.775276 -1.287821 -1.865704 -1.158854 -5.438523 -3.852495 -1.369643 -1.141460 -3.617900 -1.195298 -3.902795 -1.152142 -1.189009 -3.798861 -1.110994 -1.526075
 20.483717 -20.529327
 -3.222324 0.991468
 20.002365 -19.992243
 0.514700 3.335057
 0.536065 0.262499
 -1.614765 2.789599
 8.632937 -8.654921
 -3.472236 0.413634
 1.301170 2.493323
 -1.019693 4.002373
 5.362892 -5.395732
 -0.931645 -1.095111
 0.272615 3.149318
 -2.885507 2.843111
 0.988196 1.049098
 -2.565200 2.201071
 0.656757 -0.033532
 -3.609181 2.069212
 -1.584138 3.104477
 -0.720000 -0.793348
 -3.119510 3.529571
 0.929181 3.011052
 -8.985185 -4.759746
 6.984236 0.854166 -0.314977 0.826173 0.155246 0.865032 3.450467 0.844972 0.655739 0.875419 1.492352 0.107000 0.827489 0.871662 0.092959 0.866383 0.242888 0.868918 0.869550 0.064078 0.868341 0.778317
 2.385038 0.846680 -13.075645 0.804007 -0.117029 0.859866 1.216903 0.834437 0.593834 0.874914 -0.269162 -0.155074 0.806195 0.875629 -0.130391 0.863691 -0.076016 0.872496 0.866419 -0.198986 0.877758 0.743381
 -7.823882 0.866318 -5.292297 0.751030 -1.016058 0.887823 1.518901 0.839134 0.392176 0.927915 -0.956181 -0.977198 0.756839 0.953367 -0.842680 0.906498 -1.085717 0.948399 0.906169 -0.933887 0.983649 0.637656
 0.267254 0.906464 -5.159507 0.803062 -0.676787 0.924512 2.831603 0.882637 0.499211 0.960114 0.433430 -0.629632 0.808100 0.985255 -0.526927 0.941941 -0.754392 0.980985 0.941115 -0.584096 1.014277 0.705801
 1.254650 0.903963 6.302373 0.836628 -0.192100 0.915976 4.700367 0.888624 0.623825 0.938292 2.114797 -0.160785 0.840000 0.951796 -0.099371 0.926564 -0.214517 0.948920 0.926370 -0.117372 0.966648 0.769725
 7.296735 0.956325 -7.918777 0.887430 -0.232574 0.969764 -2.119659 0.939765 0.672073 0.994127 -2.008097 -0.221415 0.890836 1.010334 -0.075272 0.980939 -0.256080 1.007177 0.981027 -0.136550 1.030894 0.819197
 -5.846036 0.777044 18.582436 0.760961 -0.007058 0.786540 4.192272 0.770962 0.583915 0.790307 0.897037 -0.046272 0.761901 0.777691 -0.089743 0.783724 0.034210 0.775357 0.788011 -0.091426 0.761920 0.715141
 -1.452418 1.076565 -5.387983 0.975617 -0.261726 1.092105 -2.738540 1.053711 0.752348 1.129940 -1.428337 -0.222736 0.980250 1.165470 0.017061 1.112498 -0.301847 1.161699 1.109584 -0.107831 1.209835 0.897016
 -5.244818 0.890891 -6.781805 0.859149 0.085246 0.898332 0.270005 0.883130 0.709100 0.908225 -2.936104 0.099354 0.860777 0.910278 0.108354 0.901756 -0.015691 0.908587 0.902942 0.082454 0.913064 0.816636
 -4.710752 0.876951 3.404233 0.793604 -0.554732 0.892710 -3.556196 0.857071 0.519903 0.921234 -1.873662 -0.514310 0.797693 0.937400 -0.439609 0.905717 -0.618376 0.933630 0.905881 -0.482731 0.956180 0.708204
 0.103833 0.826718 17.441227 0.815104 0.130707 0.834045 6.911094 0.822743 0.661460 0.834644 3.370576 0.106094 0.815969 0.820855 0.122635 0.830557 0.258564 0.819368 0.834208 0.122993 0.801302 0.775520
 -5.069972 0.867349 -7.856558 0.826980 -0.266755 0.879071 0.831766 0.856216 0.615185 0.891435 -1.036245 -0.271833 0.829043 0.889805 -0.145817 0.882029 -0.216550 0.887062 0.884696 -0.220111 0.886827 0.766601
 -0.952299 0.880057 1.782235 0.755301 -0.951772 0.905281 0.036601 0.849106 0.382114 0.952032 0.163802 -0.941877 0.761306 0.982880 -0.840051 0.926540 -1.010680 0.976523 0.926612 -0.943709 1.022738 0.635234
 -5.289262 0.924232 1.581027 0.806771 -0.692483 0.946546 -2.130403 0.895765 0.486903 0.991024 -1.150811 -0.679101 0.812243 1.024513 -0.565087 0.967973 -0.791331 1.019174 0.967067 -0.674246 1.067742 0.701058
 5.862198 0.924467 15.118079 0.845441 -0.173903 0.939130 0.518266 0.905293 0.619131 0.968330 0.894312 -0.165734 0.849047 0.989508 -0.147234 0.953166 -0.240432 0.985563 0.952692 -0.182500 1.016101 0.772222
 4.363703 0.941245 -13.011644 0.868208 -0.244523 0.953779 -3.228450 0.924332 0.649691 0.979212 -1.751755 -0.231975 0.871648 0.997205 -0.148074 0.966408 -0.309191 0.994086 0.965597 -0.191275 1.018292 0.798570
 0.974534 0.792412 24.065783 0.786729 -0.000767 0.799500 5.169890 0.789364 0.619010 0.797310 3.204694 -0.024220 0.787295 0.779098 -0.024679 0.793760 0.127237 0.777524 0.798372 -0.014506 0.754456 0.745946
 -7.979143 1.038433 10.814386 0.945973 -0.186058 1.053644 0.694681 1.016523 0.724962 1.088988 -0.643334 -0.169074 0.950070 1.119819 -0.044650 1.072206 -0.314631 1.115977 1.070198 -0.170664 1.159055 0.870188
 -0.060867 0.921156 -12.640107 0.882379 0.020058 0.929685 -5.110650 0.911612 0.720899 0.942118 -2.200544 0.014355 0.884329 0.946575 0.119118 0.934309 0.016367 0.944588 0.935380 0.054047 0.952069 0.834821
 -4.136447 0.935630 -4.316820 0.832497 -0.598371 0.956017 -5.143516 0.910043 0.537092 0.995745 -3.092259 -0.570948 0.837361 1.024132 -0.445476 0.974481 -0.691912 1.018856 0.974118 -0.540055 1.062410 0.736407
 1.951606 0.823627 13.611757 0.806697 0.185740 0.832482 6.191411 0.817444 0.652343 0.837648 5.163116 0.140230 0.807747 0.829048 0.091011 0.831017 0.271734 0.826825 0.834482 0.107667 0.819132 0.765736
 -4.249901 0.860621 -4.069360 0.816579 -0.194427 0.873377 1.442258 0.848174 0.605884 0.889144 1.587000 -0.223154 0.818662 0.891891 -0.167779 0.877962 -0.184457 0.888592 0.880529 -0.221271 0.896987 0.755685
 -6.590605 0.902835 -0.696179 0.777604 -0.972947 0.927244 2.489882 0.872099 0.401825 0.973342 -1.356737 -0.941887 0.783414 1.004340 -0.844737 0.948411 -1.016355 0.998388 0.948309 -0.928478 1.043463 0.656909
 -4.437794 0.942865 -2.523903 0.827911 -0.710254 0.964555 0.374790 0.914859 0.503790 1.007232 -2.725668 -0.666100 0.833280 1.038271 -0.575044 0.985047 -0.757700 1.032894 0.984163 -0.641251 1.077111 0.722129
 3.902989 0.928628 10.867728 0.852385 -0.171416 0.942944 3.759844 0.910183 0.623685 0.969906 1.025339 -0.135688 0.856005 0.987922 -0.122310 0.955482 -0.174056 0.984232 0.955328 -0.139407 1.009442 0.779400
 5.178524 0.895643 -3.103512 0.846901 -0.105558 0.907428 -0.889017 0.883073 0.649557 0.924096 0.622249 -0.096413 0.849268 0.929499 -0.047322 0.913521 -0.067710 0.926649 0.915021 -0.086909 0.936018 0.787581
 -1.660807 0.803786 8.316037 0.781460 0.022212 0.813273 6.294254 0.796935 0.600637 0.818770 5.456426 -0.019756 0.782858 0.810404 -0.103620 0.812125 0.137645 0.808281 0.815603 -0.067942 0.799921 0.733696
 -8.367075 0.997634 4.238255 0.920019 -0.036087 1.012665 0.772261 0.978504 0.712556 1.042193 1.442949 -0.015889 0.923604 1.063013 0.071023 1.026801 -0.135687 1.059266 1.026175 0.002573 1.089337 0.850271
 0.550541 0.936623 -5.233689 0.889142 0.065545 0.946459 2.985054 0.925016 0.714362 0.962720 0.552856 0.072115 0.891659 0.971515 0.055333 0.953441 0.089816 0.969214 0.953802 0.072043 0.982916 0.836504
 2.059030 0.911800 -2.415582 0.821116 -0.470442 0.931455 -0.738554 0.889044 0.539911 0.965830 -0.972991 -0.457883 0.825447 0.987267 -0.399759 0.946509 -0.460968 0.982285 0.947064 -0.481489 1.015465 0.731116
 -3.034971 0.723972 -4.666120 0.737062 0.004286 0.738244 2.881047 0.719732 0.596098 0.738644 3.014742 -0.042290 0.736331 0.712272 -0.013771 0.728530 0.050885 0.707722 0.737242 -0.047887 0.685513 0.703878
 -1.942042 0.723188 -2.049227 0.720443 -0.211263 0.740846 1.227553 0.714703 0.536156 0.747858 2.245931 -0.259536 0.720574 0.726256 -0.201655 0.734173 -0.142465 0.720579 0.742855 -0.258708 0.706146 0.672893
 -3.310552 0.924851 -19.429287 0.797562 -1.037392 0.950177 -3.970362 0.893174 0.420417 0.998547 -2.842729 -0.996493 0.803406 1.031342 -0.846375 0.972355 -1.104139 1.024760 0.972143 -0.966606 1.075364 0.675606
 -0.955886 1.001159 -7.624052 0.872984 -0.718644 1.022939 -1.515867 0.970969 0.541590 1.070274 -2.846159 -0.669239 0.878984 1.109825 -0.540877 1.046963 -0.790899 1.104431 1.044509 -0.646312 1.160821 0.762619
 2.759297 0.988574 15.568347 0.898794 -0.156464 1.003198 2.104386 0.968120 0.662886 1.035538 0.173685 -0.121174 0.902955 1.062290 -0.113536 1.019842 -0.180228 1.059124 1.018295 -0.139764 1.096004 0.820810
 6.067243 0.881236 -5.127622 0.840494 -0.134266 0.898544 -0.550272 0.866784 0.647898 0.918930 0.160654 -0.161077 0.842366 0.920562 -0.058490 0.902864 -0.178093 0.915162 0.907130 -0.135605 0.927846 0.782044
 0.895997 0.662293 6.671150 0.683714 -0.067325 0.674533 3.438298 0.660601 0.534277 0.669319 2.738616 -0.106073 0.682807 0.636748 -0.179687 0.661870 0.006997 0.632774 0.670999 -0.153324 0.600387 0.651542
 -5.242969 1.162417 -9.853142 1.034664 -0.298224 1.181899 -5.928037 1.132912 0.778623 1.232411 -4.512542 -0.264264 1.040589 1.281674 -0.001298 1.209509 -0.530372 1.276670 1.205180 -0.178325 1.345645 0.941421
 -4.279196 0.840992 -3.163748 0.825673 0.047903 0.851949 -0.268999 0.833793 0.684639 0.859939 -1.573060 0.071360 0.826388 0.852717 0.040098 0.850946 0.029382 0.849501 0.854999 0.030940 0.847458 0.787310
 13.323135 0.850641 2.594516 0.784205 -0.347532 0.867568 -0.153512 0.832996 0.530755 0.892495 1.644746 -0.344717 0.787295 0.901542 -0.308582 0.876407 -0.272776 0.897125 0.878648 -0.353778 0.914171 0.706638
 26.821188 0.758248 25.611095 0.784056 0.640061 0.762544 17.665016 0.761055 0.712574 0.751762 11.722834 0.582084 0.783074 0.725028 0.387831 0.751469 0.854149 0.723831 0.757127 0.492993 0.690906 0.772702
 20.001032 0.782514 16.547241 0.774889 0.165252 0.793203 11.521477 0.776950 0.625822 0.796565 7.537718 0.121504 0.775428 0.781333 0.037768 0.788931 0.308078 0.778446 0.794141 0.071477 0.763714 0.736429
 -13.606984 0.882886 -13.056398 0.779700 -1.061018 0.911130 -6.732054 0.853455 0.425860 0.955258 -5.449202 -1.057723 0.784441 0.976494 -0.820576 0.927232 -1.170598 0.968428 0.930528 -0.991075 1.010169 0.667591
 -3.390882 0.830716 16.399321 0.770234 -0.535209 0.850543 -3.496175 0.812320 0.513732 0.875569 -2.631863 -0.538794 0.772971 0.880010 -0.405008 0.857246 -0.582158 0.874488 0.861137 -0.498507 0.889005 0.692245
 -9.116248 0.949421 -9.897028 0.890387 -0.124958 0.965219 -3.764797 0.932872 0.696429 0.990367 -2.953265 -0.121148 0.892981 1.004032 0.018153 0.974916 -0.196363 0.999693 0.976282 -0.081299 1.025144 0.828376
 26.459167 0.757023 15.419599 0.780516 0.604426 0.762540 20.871805 0.758947 0.695266 0.753522 13.468575 0.537621 0.779631 0.727457 0.320338 0.751852 0.840799 0.725882 0.757769 0.432783 0.695504 0.765344
 -14.842021 0.980746 -43.963310 0.901439 -0.336446 1.001265 1.363453 0.958070 0.652333 1.036761 -0.592590 -0.346552 0.904882 1.059282 -0.214309 1.015582 -0.391469 1.053360 1.017023 -0.328266 1.095163 0.821151
 10.776981 0.884695 8.333308 0.871737 0.403972 0.892208 4.838683 0.879421 0.768304 0.897957 3.358420 0.384156 0.872259 0.892358 0.370343 0.891698 0.464943 0.890118 0.894469 0.368466 0.886354 0.843012
 -15.753013 1.114703 -68.545280 1.011968 -0.319786 1.135463 -6.726442 1.087939 0.771407 1.180437 -5.389677 -0.305910 1.016352 1.219550 -0.056808 1.157194 -0.446361 1.213896 1.155699 -0.243824 1.277422 0.928319
 -21.655830 0.803098 23.906931 0.728921 -0.806033 0.826862 -5.990693 0.780932 0.424650 0.857819 -5.076888 -0.801614 0.732385 0.865375 -0.628367 0.835754 -0.926908 0.858556 0.840396 -0.742499 0.878851 0.635736
 2.502550 0.800211 6.569263 0.784492 -0.007555 0.807796 0.842148 0.795271 0.621248 0.809527 1.453321 -0.038531 0.785599 0.796718 0.016953 0.804852 0.010972 0.794934 0.808473 -0.029121 0.778085 0.742117
 -2.908465 0.791098 -7.022267 0.765581 -0.298793 0.800816 -2.707699 0.783843 0.567337 0.806100 -0.958775 -0.319437 0.767167 0.795678 -0.211565 0.799425 -0.330830 0.793340 0.803076 -0.294170 0.780483 0.712614
 -1.381330 0.897236 1.460979 0.767219 -1.015322 0.921450 -0.530622 0.865916 0.393789 0.969234 -2.921486 -0.995586 0.773460 1.003116 -0.870273 0.944289 -1.071284 0.996954 0.943253 -0.973953 1.045612 0.646033
 1.766153 0.970619 -13.750419 0.835143 -0.739678 0.993595 -2.362600 0.938603 0.500321 1.044908 -3.919044 -0.705363 0.841521 1.087046 -0.565378 1.019838 -0.842044 1.081228 1.017381 -0.687413 1.141148 0.721528
 5.877213 0.998600 -14.117764 0.888452 -0.290635 1.017241 -0.451886 0.972941 0.627819 1.059086 -1.937504 -0.261009 0.893608 1.094936 -0.173557 1.038949 -0.353159 1.090322 1.036458 -0.245057 1.140380 0.798618
 4.189560 0.838692 22.125677 0.813753 -0.050768 0.846861 -2.588054 0.832007 0.645354 0.852731 -0.504156 -0.066540 0.815229 0.846303 0.013485 0.846897 -0.048712 0.844370 0.849524 -0.062798 0.835981 0.767966
 4.902472 0.820149 -0.317773 0.775526 -0.289985 0.829678 -1.735215 0.810050 0.561974 0.840631 -1.056735 -0.303323 0.777942 0.839271 -0.226387 0.833083 -0.330174 0.837263 0.834798 -0.272405 0.833163 0.714579
 -2.406674 1.020456 -17.943172 0.936836 -0.097386 1.038519 -2.561127 0.998260 0.727044 1.074373 0.050899 -0.097354 0.940374 1.101116 0.091567 1.054731 -0.089500 1.095887 1.054779 -0.036015 1.138524 0.864143
 4.944219 1.043640 -47.590702 0.919812 -0.185339 1.059879 -4.548880 1.016755 0.667255 1.104567 -4.776711 -0.156743 0.925642 1.148511 -0.001107 1.085274 -0.395204 1.144700 1.080704 -0.121673 1.201639 0.829549
 -4.421047 0.813831 24.500231 0.767215 -0.396708 0.825363 0.813506 0.802188 0.545500 0.839057 -1.390932 -0.405753 0.769720 0.839858 -0.370087 0.829519 -0.365681 0.837355 0.831547 -0.393958 0.839722 0.703713
 3.879080 0.747422 10.623834 0.764666 -0.005751 0.748674 2.082996 0.751064 0.654390 0.735892 0.907209 0.000186 0.764520 0.710763 0.015785 0.738477 -0.020242 0.710864 0.742677 0.005835 0.676559 0.744500
 3.525900 0.687471 13.442684 0.706606 -0.122440 0.690140 3.230392 0.690966 0.573594 0.676023 1.776820 -0.132369 0.706306 0.645499 -0.139466 0.678119 -0.110965 0.645226 0.683615 -0.134515 0.603730 0.680907
 0.427104 0.770512 3.820020 0.690813 -0.848976 0.786187 -1.495487 0.752107 0.371939 0.809438 -0.793873 -0.852050 0.695088 0.816121 -0.783226 0.795484 -0.826572 0.812609 0.797125 -0.830079 0.820154 0.596475
 -3.271088 0.867417 0.959119 0.778399 -0.620509 0.882489 -5.728519 0.847254 0.489098 0.910960 -2.509246 -0.610644 0.782799 0.928006 -0.512410 0.896128 -0.643521 0.924585 0.895902 -0.580258 0.945769 0.688506
 -2.066685 0.896409 13.713790 0.833346 -0.162559 0.906979 -3.787181 0.882641 0.621797 0.926300 -0.813957 -0.148424 0.836496 0.937638 -0.119126 0.916136 -0.194136 0.935192 0.915937 -0.156018 0.948089 0.768462
 6.365695 0.817847 12.295837 0.800725 -0.032233 0.821719 4.084214 0.814607 0.655039 0.821781 1.697714 -0.009694 0.802015 0.813361 0.007755 0.820173 -0.064678 0.812753 0.821993 -0.004099 0.798670 0.763823
 -2.917237 0.727784 8.099646 0.739205 -0.181938 0.730001 4.824144 0.730156 0.598081 0.718422 1.117582 -0.175760 0.739357 0.693607 -0.167756 0.720286 -0.188492 0.693408 0.724606 -0.173549 0.659754 0.710871
 -3.863391 0.985255 -6.290355 0.899281 -0.105925 0.997380 -2.580488 0.966422 0.695725 1.027450 -0.946125 -0.067575 0.903657 1.052576 0.068586 1.013653 -0.233262 1.049820 1.011400 -0.050213 1.081590 0.829634
 5.324787 0.944629 -17.674789 0.904493 -0.171803 0.948410 -8.539750 0.937384 0.746069 0.957355 -5.756995 -0.120933 0.906654 0.964902 -0.000356 0.953996 -0.292682 0.964679 0.953059 -0.065202 0.971901 0.860128
 5.333222 0.768967 8.733180 0.723877 -0.280487 0.780859 3.237192 0.757593 0.496826 0.793472 2.049528 -0.311114 0.726496 0.790216 -0.299104 0.783842 -0.144395 0.787387 0.786550 -0.295335 0.783631 0.658878
 -0.099077 0.733367 2.734932 0.749699 0.101479 0.735962 5.712282 0.736238 0.638678 0.724694 2.518604 0.085745 0.749412 0.700290 0.045177 0.726131 0.190270 0.699975 0.730565 0.069295 0.667881 0.728994
 -4.915005 0.728100 -2.800073 0.731516 -0.162582 0.732793 2.211364 0.727757 0.581409 0.726284 0.789263 -0.166103 0.731719 0.705691 -0.164640 0.725320 -0.110119 0.704547 0.729623 -0.170832 0.678274 0.698550
 -0.948880 0.772583 2.392705 0.693823 -0.845177 0.787366 -0.337912 0.754675 0.378580 0.809612 0.251323 -0.822844 0.698160 0.816375 -0.767864 0.796579 -0.833666 0.813188 0.797935 -0.788985 0.820592 0.600513
 -3.332185 0.849960 -6.426440 0.767300 -0.596285 0.863349 0.069526 0.831911 0.488472 0.887869 -0.304028 -0.561739 0.771708 0.901579 -0.485781 0.875037 -0.664954 0.898775 0.874885 -0.521979 0.913946 0.681587
 -5.400449 0.849716 21.649593 0.799005 -0.000398 0.858805 8.327229 0.838734 0.605248 0.872659 4.762651 0.000582 0.801743 0.876466 -0.018376 0.864531 0.019671 0.874462 0.865371 0.001638 0.876972 0.740775
 4.004461 0.759310 1.742764 0.753507 0.090300 0.762657 6.398808 0.758339 0.620255 0.758045 2.011507 0.060085 0.754300 0.741480 0.003742 0.757849 0.173936 0.741177 0.760688 0.068726 0.715810 0.721640
 -4.974346 0.642567 14.240930 0.679653 -0.003553 0.642922 6.587227 0.650011 0.570135 0.621835 3.748911 -0.023583 0.678467 0.584076 -0.098935 0.626777 0.151191 0.584433 0.633088 -0.048073 0.533439 0.665024
 5.585144 1.100425 -16.277748 0.978672 -0.256892 1.116837 -6.666976 1.074116 0.730571 1.161112 -4.413154 -0.250476 0.984278 1.204201 -0.007343 1.141769 -0.428533 1.200368 1.137494 -0.184502 1.256532 0.888861
 -13.431363 0.801390 -19.630104 0.802338 0.156949 0.802696 5.225179 0.802141 0.695211 0.796126 3.302389 0.168409 0.802831 0.780705 0.146792 0.797334 0.232427 0.780803 0.799647 0.169632 0.757436 0.779055
 3.769875 0.752958 0.565484 0.723489 -0.448402 0.760997 -6.569938 0.746199 0.513231 0.764950 -3.373006 -0.434712 0.725391 0.754358 -0.408122 0.759903 -0.445284 0.752746 0.762881 -0.400047 0.737039 0.667527
 4.884836 0.772302 2.044978 0.771484 0.004217 0.775697 -0.829825 0.772162 0.640804 0.769770 0.235979 -0.005791 0.772119 0.752372 0.049490 0.769803 -0.023063 0.752009 0.772989 -0.009195 0.727548 0.741536
 3.750804 0.729331 0.447023 0.726673 -0.163983 0.733771 0.902634 0.728440 0.570267 0.728049 -0.196416 -0.175310 0.727469 0.707892 -0.126655 0.727301 -0.181505 0.707056 0.731165 -0.175500 0.679209 0.690367
 0.547841 0.697106 0.156921 0.647511 -0.719391 0.709730 2.917427 0.685363 0.365383 0.720461 1.788505 -0.705237 0.650469 0.711761 -0.744203 0.711293 -0.647913 0.709088 0.714696 -0.713389 0.695660 0.569145
 -3.772326 0.753682 -1.748633 0.710671 -0.483379 0.764717 0.126048 0.743455 0.474366 0.774547 0.451155 -0.466689 0.713158 0.767654 -0.487119 0.766302 -0.446855 0.765246 0.769366 -0.462738 0.754087 0.644362
 8.616461 0.821001 12.452180 0.787191 0.028479 0.829800 3.701030 0.812606 0.611823 0.838507 3.532461 0.030542 0.789130 0.834814 -0.049512 0.831576 0.143638 0.832739 0.833732 0.011479 0.826968 0.737245
 1.514937 0.819653 4.390541 0.801315 -0.175097 0.824542 -5.430298 0.815771 0.654037 0.825766 -0.839900 -0.149666 0.802704 0.816685 -0.067167 0.823150 -0.258909 0.815673 0.825210 -0.145036 0.801698 0.762945
 8.802294 0.748017 6.920467 0.737964 -0.000221 0.753024 2.895310 0.745445 0.575575 0.750856 2.241562 -0.020813 0.738886 0.736597 -0.058537 0.748886 0.081777 0.735714 0.751961 -0.058234 0.716230 0.698959
 3.115522 0.964097 -6.480483 0.899323 -0.227952 0.973893 -9.829580 0.949936 0.714753 0.994475 -2.357874 -0.186868 0.902493 1.008476 0.000611 0.984627 -0.349474 1.006014 0.983736 -0.097595 1.022440 0.839296
 -4.742363 0.877081 -7.601510 0.848837 0.090219 0.883168 -1.103845 0.870425 0.703380 0.890805 -1.993032 0.096207 0.850349 0.891740 0.119264 0.885725 0.075215 0.890556 0.886667 0.090825 0.893121 0.809016
 -4.994557 0.749047 -2.082116 0.719102 -0.408178 0.757193 -2.262343 0.742050 0.511694 0.761595 -1.407932 -0.403167 0.721048 0.751422 -0.379211 0.756353 -0.364834 0.749824 0.759199 -0.383690 0.734144 0.663761
 -12.222829 -1.250437 -8.134694 -1.375098 -3.834857 -1.211760 -4.781747 -1.287585 -1.865430 -1.158593 -5.447557 -3.852555 -1.369428 -1.141170 -3.617851 -1.195042 -3.903025 -1.151852 -1.188758 -3.798887 -1.110658 -1.525857
 20.474207 -20.519796
 -3.250050 1.019582
 19.989813 -19.979424
 0.487066 3.363074
 0.533432 0.265196
 -1.642513 2.817735
 8.609788 -8.631643
 -3.499940 0.441724
 1.274422 2.520425
 -1.047464 4.030535
 5.353248 -5.385983
 -0.934276 -1.092418
 0.244975 3.177341
 -2.913280 2.871273
 0.984584 1.052787
 -2.592955 2.229214
 0.654228 -0.030941
 -3.636949 2.097369
 -1.611896 3.132624
 -0.722798 -0.790486
 -3.147283 3.557733
 0.901713 3.038898
 -9.013288 -4.731235
