# Supplementary material for: AMS 3.0: prediction of post-translational modifications
Source: BMC Bioinformatics. 2010 Apr 28;11:210. doi: 10.1186/1471-2105-11-210 (PMC2874555; doi:10.1186/1471-2105-11-210)
Supplement: Additional file 2 — PTM predictor software with training data. PTM_Archive.tar.gz includes the predictor software binaries together with all trained ANNs in tar.gz compressed form. [file 1471-2105-11-210-S2.GZ › PTM_Archive/allempty/R/Rnet24.dat]

 2
 90 24 2
 0.152765 0.720304 0.848158 0.479737 0.813240 0.289777 0.502813 0.858534 0.800123 2.820268 0.697975 0.825422 0.856866 0.857004 4.568770 0.841371 0.770895 0.779042 0.835589 0.847655 0.701189 0.741642 0.860916 0.855069
 -10.162345 0.671196 0.835132 0.212856 0.788806 0.098430 0.397930 0.851225 0.771055 -0.630830 0.643117 0.804453 0.848531 0.847228 3.522327 0.823945 0.735165 0.745090 0.816445 0.833586 0.645884 0.696922 0.854906 0.844776
 -10.185935 0.520923 0.895251 -1.163060 0.775434 -0.768999 -0.033396 0.954774 0.728722 3.980150 0.463860 0.810869 0.941414 0.927130 -7.600389 0.851241 0.658035 0.676879 0.832715 0.886286 0.462713 0.567853 0.967615 0.923893
 -2.424323 0.605323 0.936129 -0.895559 0.828649 -0.521196 0.120868 0.990539 0.786730 3.927550 0.555327 0.860023 0.978049 0.964485 -6.623880 0.894680 0.725619 0.741825 0.878494 0.927398 0.553578 0.645359 1.002388 0.961707
 9.233047 0.705652 0.935067 -0.367919 0.862999 -0.127535 0.350216 0.970408 0.833784 2.371124 0.669599 0.884434 0.962498 0.953547 -3.261987 0.907450 0.791477 0.802729 0.896632 0.929400 0.667765 0.734126 0.977895 0.951855
 -5.415230 0.725410 0.951204 0.051731 0.877196 0.070152 0.415618 0.987935 0.849799 -3.186460 0.692022 0.899329 0.979672 0.971760 0.739632 0.925361 0.805858 0.817589 0.913978 0.945914 0.692869 0.754174 0.996032 0.969133
 14.639264 0.671668 0.788484 0.171935 0.764556 0.076687 0.407005 0.789255 0.753053 6.207476 0.646477 0.774544 0.790349 0.792589 -1.869651 0.786448 0.725465 0.733332 0.782349 0.789145 0.648762 0.694152 0.788965 0.791421
 -5.856297 0.782776 1.062365 -0.209298 0.961724 0.032276 0.455031 1.119822 0.925880 -5.593472 0.746317 0.989853 1.105901 1.091539 -0.425957 1.022610 0.875042 0.888200 1.007234 1.053771 0.745666 0.813293 1.132635 1.088656
 -5.610533 0.767193 0.891048 0.104670 0.858203 0.223877 0.529768 0.902705 0.843917 -5.667896 0.744174 0.869135 0.900405 0.898430 -4.629562 0.881047 0.818605 0.825610 0.876115 0.889228 0.744308 0.786033 0.904928 0.897424
 -0.448872 0.623383 0.900275 -0.666347 0.813630 -0.381378 0.196160 0.941338 0.779544 0.963533 0.579918 0.839683 0.932020 0.922728 -4.473920 0.869134 0.726714 0.740827 0.855677 0.893869 0.579202 0.659144 0.950011 0.920438
 12.704084 0.733490 0.853727 0.186355 0.827930 0.141387 0.467529 0.856365 0.816185 11.201173 0.707982 0.838254 0.856965 0.859053 3.458678 0.851361 0.787910 0.796013 0.846850 0.854377 0.710388 0.756261 0.856703 0.857548
 -11.946713 0.691923 0.889898 -0.222599 0.834766 -0.128037 0.340198 0.910273 0.813225 0.254062 0.656759 0.853255 0.906630 0.904237 -1.442967 0.876134 0.770610 0.782296 0.867216 0.888060 0.659590 0.723072 0.914999 0.901708
 -6.329421 0.501362 0.880301 -0.825493 0.754360 -0.647616 -0.017803 0.943989 0.707552 9.693362 0.446276 0.791538 0.929312 0.914997 -1.822497 0.834643 0.635462 0.654699 0.815053 0.870986 0.446247 0.547790 0.958086 0.911113
 -3.270037 0.583514 0.917164 -0.555298 0.803088 -0.372439 0.153558 0.977234 0.760678 0.813364 0.536836 0.835846 0.963451 0.948463 -0.156717 0.873407 0.698885 0.715057 0.856003 0.907718 0.535909 0.622178 0.990730 0.945296
 14.111643 0.689339 0.911909 -0.047480 0.838554 0.024921 0.382698 0.948830 0.810201 0.702717 0.656764 0.859823 0.940543 0.931302 2.554184 0.883765 0.769100 0.779989 0.872412 0.905826 0.655588 0.715827 0.956745 0.929383
 -11.324594 0.712343 0.929546 -0.193095 0.859979 0.008973 0.398176 0.963904 0.832986 -3.977120 0.679441 0.880611 0.956085 0.948295 0.241504 0.904377 0.791490 0.802560 0.893511 0.924441 0.679290 0.739781 0.971300 0.946178
 26.479944 0.690153 0.796146 0.197178 0.780653 0.066573 0.405005 0.789918 0.771469 6.112337 0.663525 0.788906 0.792831 0.797730 5.198727 0.799466 0.744612 0.752386 0.796463 0.798195 0.665941 0.713741 0.788023 0.796208
 2.518048 0.775720 1.045012 -0.357111 0.949151 0.011712 0.444811 1.099181 0.914443 4.349016 0.740086 0.976152 1.086627 1.072317 -1.856005 1.006960 0.865589 0.878366 0.992233 1.036663 0.739494 0.805624 1.111622 1.069813
 -8.390123 0.768037 0.902896 0.218029 0.866258 0.217843 0.534404 0.915907 0.850664 -10.772504 0.743935 0.878299 0.913552 0.911542 8.529772 0.892272 0.822965 0.830558 0.886477 0.901134 0.744380 0.788379 0.918737 0.910241
 -4.920640 0.619961 0.926229 -0.424170 0.822050 -0.249340 0.215646 0.980717 0.784453 -6.578810 0.576811 0.852572 0.968252 0.955853 -4.017165 0.888726 0.726125 0.741325 0.872586 0.918427 0.577013 0.657038 0.993293 0.952498
 12.969890 0.715031 0.829515 0.343123 0.803984 0.224158 0.458368 0.833452 0.792456 4.426665 0.691198 0.813864 0.833417 0.834680 3.216075 0.826091 0.765965 0.773476 0.821791 0.829704 0.693702 0.736360 0.833860 0.833411
 -1.417427 0.669897 0.856112 -0.076727 0.804454 -0.047883 0.329094 0.875709 0.783870 -0.910355 0.636847 0.821564 0.871966 0.869530 0.385217 0.842531 0.744292 0.755183 0.834137 0.854174 0.639499 0.699167 0.879928 0.867308
 0.701091 0.518334 0.912177 -0.960300 0.781136 -0.705240 -0.024563 0.978964 0.733094 -0.145162 0.460772 0.819844 0.963874 0.949229 -0.944335 0.865782 0.657399 0.677535 0.845589 0.902926 0.461470 0.567500 0.994361 0.944713
 -2.943066 0.601862 0.948213 -0.675100 0.830456 -0.433464 0.148555 1.010346 0.787606 0.303311 0.552901 0.864809 0.996184 0.982172 -1.808728 0.905410 0.721910 0.739177 0.887158 0.939588 0.552907 0.643264 1.024602 0.978029
 13.405758 0.706931 0.946319 -0.155554 0.866294 -0.027274 0.381255 0.987449 0.836944 3.848383 0.672300 0.889869 0.978197 0.969223 -0.648145 0.918131 0.791263 0.803340 0.905468 0.940795 0.672048 0.736211 0.997020 0.966447
 -0.070691 0.719671 0.903510 0.188529 0.847802 0.136008 0.430201 0.927182 0.826752 1.337419 0.690096 0.865485 0.922361 0.918077 -0.950328 0.886342 0.788955 0.799275 0.877778 0.900517 0.691545 0.745666 0.932347 0.916051
 7.292686 0.677922 0.823793 0.124509 0.788979 0.052521 0.360471 0.832029 0.774068 9.251097 0.648540 0.801861 0.831186 0.831822 -1.597554 0.817759 0.741178 0.750333 0.811895 0.823594 0.651089 0.704056 0.833722 0.830022
 -2.869664 0.786158 1.039358 -0.314924 0.950251 -0.000406 0.474695 1.088527 0.918724 6.680585 0.752017 0.975795 1.076958 1.065279 -3.247011 1.006205 0.871184 0.883723 0.992406 1.032465 0.752373 0.815660 1.099977 1.062673
 -5.416559 0.764987 0.934668 0.289281 0.881714 0.266766 0.491552 0.959042 0.862049 -3.797111 0.738026 0.898109 0.953812 0.949245 2.234743 0.917905 0.827856 0.837181 0.909571 0.931463 0.739140 0.788526 0.964655 0.947112
 3.296319 0.629329 0.927099 -0.495202 0.828237 -0.297527 0.214932 0.977608 0.792195 -3.995987 0.585945 0.857560 0.966367 0.955685 -3.641179 0.892857 0.734460 0.749797 0.877393 0.920478 0.586808 0.667071 0.989292 0.951932
 -3.500960 0.698588 0.814197 -0.164921 0.786656 0.024551 0.433380 0.819318 0.777806 3.096930 0.674619 0.797745 0.819380 0.823207 -5.000086 0.815113 0.747388 0.756180 0.809910 0.816184 0.680066 0.722895 0.821354 0.820169
 -2.704277 0.645888 0.803859 -0.310504 0.761316 -0.135443 0.326932 0.816853 0.747974 0.104829 0.616127 0.777106 0.815188 0.817654 -4.450047 0.800392 0.708684 0.719883 0.792908 0.805159 0.622335 0.675850 0.820884 0.813893
 -18.214914 0.521419 0.915589 -0.936771 0.785391 -0.717572 -0.029479 0.981504 0.737744 -2.371530 0.463268 0.824020 0.966772 0.952366 -1.950161 0.870018 0.661518 0.681778 0.849787 0.906409 0.464452 0.571476 0.996897 0.947976
 -5.563380 0.612347 0.965541 -0.541855 0.845438 -0.392545 0.149355 1.029512 0.801276 -7.555869 0.562348 0.880274 1.014751 0.999658 1.988499 0.920945 0.735001 0.752522 0.902277 0.956491 0.562260 0.654379 1.044075 0.996065
 12.779018 0.715374 0.962650 0.014451 0.879506 0.033047 0.385153 1.005859 0.848376 5.127961 0.679839 0.903641 0.996015 0.985703 3.654282 0.931194 0.802311 0.814490 0.918563 0.956054 0.679228 0.744630 1.015893 0.983133
 -3.199051 0.728272 0.934743 -0.199926 0.867349 0.019436 0.418925 0.967623 0.844504 -1.495072 0.697203 0.888146 0.960632 0.955452 -1.996175 0.915356 0.801249 0.813013 0.904376 0.931663 0.700642 0.757710 0.975871 0.952067
 5.886058 0.648144 0.739476 -0.063255 0.726405 -0.024642 0.373390 0.732944 0.720985 5.595634 0.624223 0.734129 0.736063 0.742950 0.391377 0.747057 0.694433 0.702302 0.744113 0.743073 0.628944 0.671729 0.731943 0.740400
 -13.311286 0.804701 1.142641 -0.376595 1.015372 -0.007454 0.450873 1.218891 0.971800 -3.312912 0.764230 1.050166 1.200554 1.181337 -6.571673 1.092067 0.910611 0.926376 1.072452 1.131677 0.764751 0.840114 1.236593 1.177704
 -9.090426 0.761286 0.882048 0.055925 0.849010 0.186130 0.523981 0.893941 0.836723 0.694292 0.738741 0.860339 0.891945 0.891437 0.599065 0.875300 0.809905 0.817402 0.869687 0.881447 0.740740 0.781480 0.897098 0.889442
 8.244549 0.610979 0.839962 -0.139640 0.771677 -0.185079 0.239998 0.868805 0.745552 0.467044 0.572987 0.793345 0.863065 0.858779 5.478204 0.820453 0.698448 0.711254 0.809409 0.836800 0.574535 0.643938 0.875449 0.855882
 32.585327 0.783845 0.822919 0.305030 0.825205 0.312382 0.596053 0.811082 0.823939 24.930920 0.768800 0.827390 0.815039 0.820744 7.326410 0.831129 0.811075 0.814999 0.831126 0.825830 0.770992 0.797542 0.808313 0.819927
 19.587482 0.707928 0.837427 -0.033676 0.805812 0.038700 0.426194 0.844968 0.793455 19.014774 0.681962 0.817529 0.844302 0.845704 4.091021 0.833431 0.763365 0.771780 0.827915 0.837752 0.684903 0.731795 0.846984 0.843559
 -17.292269 0.528979 0.896068 -0.910529 0.773619 -0.649580 0.010414 0.957629 0.731709 -11.069790 0.475211 0.810855 0.943893 0.933110 -5.529382 0.858197 0.657071 0.677163 0.838615 0.889452 0.479635 0.578491 0.972673 0.927503
 3.089243 0.609478 0.861926 -0.305766 0.781711 -0.214784 0.227474 0.898370 0.753748 13.695792 0.570485 0.806922 0.890765 0.885543 -4.678559 0.839522 0.700785 0.715113 0.826464 0.858241 0.574229 0.645727 0.907269 0.881640
 -11.174528 0.749716 0.952666 -0.048856 0.884125 0.105153 0.467942 0.987546 0.860922 -9.023901 0.720454 0.904667 0.979896 0.973427 -2.684952 0.931003 0.819823 0.830910 0.920042 0.948701 0.722830 0.776648 0.996223 0.970401
 31.026823 0.769093 0.821469 0.108248 0.820293 0.176904 0.546222 0.811370 0.817811 15.137545 0.751048 0.823613 0.814905 0.820402 9.341760 0.829039 0.802089 0.806815 0.828375 0.824297 0.753432 0.785058 0.809026 0.819403
 -23.274286 0.708021 0.973139 -0.627865 0.883957 -0.282871 0.319617 1.020312 0.853722 -40.617722 0.668879 0.910597 1.009409 1.000647 1.211484 0.944369 0.800720 0.814903 0.930299 0.967738 0.671575 0.743514 1.032221 0.996542
 7.761518 0.817252 0.913404 0.351090 0.886564 0.402344 0.636984 0.922818 0.876765 11.312711 0.799798 0.895755 0.921214 0.920876 1.646772 0.907685 0.855337 0.861317 0.903274 0.912929 0.801674 0.832969 0.925362 0.919388
 -49.050133 0.792623 1.077747 -0.481218 0.973310 -0.074735 0.452686 1.139155 0.938654 -51.531475 0.755879 1.002982 1.124506 1.110636 -0.911960 1.039616 0.884546 0.898781 1.023267 1.069710 0.757739 0.825781 1.154245 1.106675
 8.016642 0.538834 0.830229 -0.506203 0.737575 -0.419597 0.094620 0.872566 0.705284 6.875956 0.493614 0.766693 0.863921 0.858086 -7.376406 0.804585 0.643872 0.660641 0.789381 0.826427 0.498048 0.580565 0.882984 0.853302
 5.978826 0.704368 0.829084 0.212877 0.800599 0.136658 0.438689 0.833617 0.787975 3.101427 0.679055 0.811600 0.833717 0.834980 -2.237410 0.824871 0.759062 0.767313 0.820211 0.829224 0.681596 0.727226 0.834260 0.833466
 -7.693321 0.658273 0.820810 -0.117454 0.780585 -0.086247 0.330680 0.831035 0.763561 -2.802162 0.626713 0.795253 0.829863 0.830254 -5.225780 0.813106 0.727176 0.737399 0.806521 0.820372 0.629771 0.686557 0.833005 0.828237
 -3.019221 0.505040 0.901825 -0.848202 0.769199 -0.660405 -0.031650 0.970170 0.719258 -3.230957 0.447745 0.807736 0.954428 0.937876 0.646887 0.852167 0.644863 0.664535 0.831707 0.891251 0.447286 0.552456 0.985271 0.934341
 -9.894996 0.590570 0.965403 -0.636899 0.833706 -0.413865 0.134964 1.037637 0.785075 -11.358547 0.540379 0.870838 1.020782 1.002124 -0.036687 0.912693 0.717501 0.735156 0.892799 0.953855 0.538590 0.631780 1.053977 0.998718
 -14.396088 0.702462 0.999516 -0.256914 0.893475 -0.058637 0.355962 1.059347 0.854261 -3.623030 0.663634 0.922785 1.044892 1.029520 3.944570 0.956080 0.801617 0.815272 0.940011 0.989963 0.661827 0.733823 1.072766 1.026844
 22.520872 0.718652 0.868837 0.082860 0.830288 0.093333 0.431425 0.880447 0.813526 0.893268 0.690577 0.843575 0.878684 0.877487 3.172993 0.859080 0.781530 0.790487 0.852991 0.867520 0.691962 0.743028 0.882602 0.876065
 -1.841760 0.654251 0.822194 0.133158 0.777281 0.022154 0.343410 0.836356 0.757864 -0.176433 0.623802 0.792298 0.834253 0.832006 4.304613 0.809469 0.722841 0.732559 0.802381 0.820177 0.624818 0.679847 0.838981 0.830570
 -21.739182 0.779070 1.057750 -0.357785 0.957271 -0.005063 0.447529 1.115180 0.922160 0.356710 0.742709 0.985597 1.101629 1.087525 0.188952 1.019059 0.870792 0.884114 1.003693 1.049651 0.743166 0.810500 1.128455 1.084514
 -42.211155 0.736154 1.015457 0.210670 0.910911 0.196282 0.457857 1.076881 0.871862 -14.808475 0.703048 0.938982 1.061980 1.044262 2.210809 0.968961 0.825019 0.836953 0.953679 1.004649 0.699922 0.761823 1.090204 1.042621
 26.971254 0.621823 0.815285 -0.197713 0.763672 -0.181344 0.245707 0.832971 0.741560 -1.540492 0.586134 0.780882 0.829693 0.827375 5.925302 0.800830 0.701711 0.712708 0.792767 0.813068 0.586788 0.651592 0.836574 0.825471
 11.051888 0.720391 0.781175 -0.068279 0.783345 0.064489 0.465435 0.765486 0.779054 3.916973 0.698567 0.786326 0.770480 0.776603 3.537176 0.789131 0.762243 0.767323 0.789046 0.783949 0.699226 0.738056 0.761191 0.776310
 10.571707 0.658383 0.726878 -0.103832 0.729769 -0.044042 0.366764 0.708036 0.724702 6.050249 0.633713 0.733120 0.714128 0.721452 6.006150 0.736240 0.705568 0.711565 0.736252 0.730068 0.634525 0.678316 0.702862 0.721116
 2.407366 0.508220 0.816557 -0.649753 0.725896 -0.539030 0.006290 0.855182 0.687774 2.924157 0.457165 0.754104 0.847116 0.838262 -2.789302 0.784701 0.628323 0.644226 0.770930 0.810321 0.456240 0.549851 0.862959 0.836029
 0.790925 0.599039 0.897457 -0.441291 0.802687 -0.299930 0.164694 0.943210 0.764942 -4.219535 0.553308 0.830848 0.932890 0.921586 -5.501864 0.862141 0.708999 0.723872 0.847601 0.890142 0.552269 0.636120 0.952947 0.919606
 8.375483 0.708232 0.930513 -0.149363 0.860842 0.004160 0.376026 0.964007 0.832794 1.220944 0.673698 0.881654 0.956437 0.948426 -5.873989 0.904784 0.791019 0.802077 0.894081 0.925220 0.672879 0.736282 0.971019 0.946600
 14.405931 0.727864 0.854328 -0.107679 0.826317 0.036836 0.450690 0.860060 0.812109 5.801189 0.701375 0.836628 0.859532 0.859357 -1.025077 0.847661 0.785448 0.792809 0.843263 0.853454 0.701292 0.749330 0.860638 0.858403
 7.827355 0.684704 0.782149 -0.293130 0.773538 -0.094519 0.368444 0.771729 0.764800 3.611306 0.656517 0.779696 0.775524 0.780639 -1.100841 0.786558 0.740727 0.747914 0.784899 0.784310 0.657230 0.707447 0.768704 0.779812
 -7.140220 0.762079 0.998722 -0.089543 0.915527 0.096069 0.485930 1.044272 0.884120 1.945488 0.730771 0.938913 1.033501 1.020950 -7.452785 0.963963 0.842396 0.853252 0.951660 0.990775 0.729372 0.787522 1.054136 1.019561
 -11.398098 0.791558 0.954528 -0.100007 0.908885 0.168623 0.515841 0.974074 0.888836 -13.465849 0.763049 0.923154 0.969746 0.965054 -3.060837 0.938383 0.857584 0.865935 0.931556 0.951292 0.761929 0.814199 0.977999 0.964098
 14.319008 0.605628 0.808174 -0.050138 0.752480 -0.103531 0.249158 0.828430 0.728363 0.662656 0.570014 0.770647 0.824659 0.821040 2.455121 0.790838 0.687617 0.698670 0.782099 0.805109 0.570000 0.634963 0.832166 0.819303
 5.715632 0.728941 0.802077 -0.076220 0.796658 0.108064 0.472572 0.793303 0.790352 0.880660 0.707092 0.801304 0.796430 0.800642 -4.494466 0.806287 0.771908 0.777353 0.805107 0.804040 0.708126 0.746971 0.790720 0.800032
 2.050126 0.678008 0.787912 -0.259526 0.770579 -0.059646 0.368594 0.784528 0.760037 -2.605973 0.650620 0.778886 0.786392 0.789279 -5.458635 0.787711 0.734352 0.741883 0.784886 0.788742 0.651868 0.700769 0.783156 0.788420
 7.104927 0.496459 0.789531 -0.684646 0.707038 -0.603677 -0.004049 0.822150 0.670706 -5.139060 0.445773 0.733080 0.815242 0.808311 2.288419 0.760867 0.614119 0.629388 0.748218 0.784035 0.444283 0.536789 0.828147 0.806173
 -5.416571 0.585068 0.859121 -0.501668 0.777296 -0.385026 0.150905 0.894711 0.742508 -3.128266 0.540343 0.802273 0.886978 0.878092 1.845629 0.828356 0.691301 0.704915 0.816076 0.852805 0.538178 0.620176 0.901579 0.876480
 16.093140 0.687698 0.873527 -0.041745 0.821103 -0.014099 0.366518 0.894409 0.797307 13.434683 0.655731 0.837347 0.890079 0.884814 3.142977 0.854056 0.762629 0.771899 0.846100 0.869511 0.653782 0.712366 0.898124 0.883849
 10.719077 0.713028 0.831270 -0.226200 0.808926 -0.036258 0.400930 0.832374 0.795247 -4.756359 0.685865 0.817613 0.832983 0.833427 -1.809758 0.825872 0.770877 0.777824 0.822512 0.830665 0.685042 0.733849 0.831462 0.833086
 13.284700 0.672546 0.707633 -0.100108 0.722950 0.022602 0.400562 0.682200 0.722450 3.360435 0.651277 0.722682 0.689722 0.698785 -1.685776 0.721975 0.709430 0.713697 0.723896 0.711838 0.652229 0.689388 0.675723 0.698627
 -15.766413 0.769271 1.089265 -0.186800 0.972284 0.005846 0.424296 1.155980 0.929647 -10.115092 0.729446 1.004595 1.139938 1.121676 2.187177 1.039933 0.873727 0.887969 1.022479 1.077997 0.727353 0.801558 1.170860 1.119138
 -20.128078 0.769971 0.851505 -0.125111 0.840034 0.151777 0.524000 0.848189 0.831093 1.544846 0.748534 0.845384 0.849911 0.851275 -2.421687 0.850112 0.813749 0.818753 0.848482 0.851623 0.747477 0.785680 0.846713 0.851237
 7.229330 0.599978 0.758808 -0.160201 0.725070 -0.176164 0.249167 0.762964 0.706967 -18.386755 0.566320 0.737914 0.763309 0.764165 3.029777 0.751536 0.673290 0.682865 0.746079 0.758234 0.566029 0.626901 0.762911 0.763088
 3.447263 0.702920 0.770476 0.210614 0.768354 0.150881 0.458488 0.757645 0.761761 -0.217722 0.681722 0.771987 0.761946 0.766256 6.894391 0.774576 0.745060 0.750055 0.774186 0.772180 0.682025 0.719423 0.753453 0.766395
 0.096417 0.649806 0.737558 0.055492 0.731029 0.012986 0.362501 0.725377 0.722225 -1.686446 0.624423 0.736378 0.729579 0.734098 7.113334 0.740969 0.701030 0.707421 0.739807 0.739194 0.624803 0.669854 0.721223 0.734144
 0.026257 0.508559 0.769079 -0.743209 0.700473 -0.586272 0.024326 0.792309 0.669339 8.733758 0.460834 0.723135 0.788181 0.784050 -5.451988 0.747879 0.617378 0.631549 0.737190 0.765370 0.460040 0.547150 0.796579 0.782065
 -1.992997 0.595076 0.819280 -0.508023 0.758463 -0.343274 0.186041 0.841163 0.731911 1.068164 0.554681 0.778425 0.836906 0.833115 -5.267904 0.800411 0.687144 0.699350 0.790840 0.815972 0.554167 0.627730 0.845334 0.831353
 13.928658 0.702880 0.869329 0.027367 0.823302 0.047349 0.409910 0.886645 0.803232 3.384026 0.673491 0.838062 0.883331 0.880090 -0.178350 0.854435 0.770438 0.779263 0.847286 0.866686 0.672841 0.726646 0.889999 0.878682
 3.683680 0.714260 0.839888 -0.236480 0.813702 -0.030407 0.416262 0.843190 0.799329 -3.519582 0.686951 0.823613 0.843344 0.843361 -4.365758 0.833346 0.773166 0.780542 0.829249 0.838980 0.686771 0.735751 0.842902 0.842798
 7.424506 0.655468 0.746525 0.259962 0.736419 0.084947 0.387966 0.737978 0.726948 4.786769 0.630890 0.742472 0.741159 0.744541 5.580219 0.747464 0.705938 0.712084 0.745840 0.747534 0.630912 0.674662 0.734857 0.744401
 -6.889915 0.770781 0.986313 -0.208048 0.915708 0.054102 0.476139 1.021959 0.888103 -4.005583 0.739213 0.936173 1.014011 1.005186 -4.594018 0.959227 0.848237 0.858609 0.948601 0.980530 0.738427 0.796543 1.029522 1.003453
 -7.242084 0.748949 0.848498 0.424787 0.825840 0.315509 0.535590 0.853445 0.814495 -4.977867 0.728545 0.833923 0.853019 0.852646 -1.842162 0.842888 0.793578 0.799413 0.839375 0.847799 0.728457 0.765330 0.853964 0.851955
 -1.570844 0.625046 0.819307 -0.562748 0.770410 -0.298130 0.239105 0.834562 0.747513 -2.191396 0.587792 0.786890 0.831971 0.829451 -7.570446 0.804691 0.708403 0.719128 0.796980 0.816889 0.587111 0.654872 0.837117 0.828067
 -11.343115 -1.701929 -1.208210 -3.761244 -1.366591 -3.423802 -2.452364 -1.133017 -1.421902 -7.910469 -1.777785 -1.317464 -1.149014 -1.161007 -7.327961 -1.254593 -1.524333 -1.496626 -1.279946 -1.215807 -1.771233 -1.632093 -1.114444 -1.168573
 18.031075 -18.056974
 -0.020387 0.821381
 -2.826695 0.913135
 -0.054927 -1.223299
 -2.691379 -0.339866
 -0.379745 -0.663950
 1.330725 1.063990
 -2.658204 2.093354
 -1.006263 0.953229
 21.474171 -21.397305
 0.422123 1.065036
 -2.414258 0.278178
 -2.528091 1.964977
 -1.072320 3.150954
 15.806815 -15.731158
 -0.132494 2.990907
 -2.053220 -0.559695
 -1.721918 -0.116194
 -0.470333 2.442088
 -1.778685 1.816747
 1.526695 2.168949
 0.764508 1.797844
 -1.895141 3.107101
 -1.985943 2.193806
 -4.658808 -1.037641
 0.142980 0.720337 0.848196 0.479428 0.813275 0.289687 0.502772 0.858575 0.800156 2.818905 0.698007 0.825457 0.856906 0.857043 4.556143 0.841406 0.770929 0.779076 0.835624 0.847692 0.701221 0.741674 0.860958 0.855108
 -10.171664 0.671228 0.835169 0.212558 0.788839 0.098342 0.397891 0.851264 0.771088 -0.632637 0.643148 0.804487 0.848569 0.847265 3.510237 0.823979 0.735198 0.745123 0.816479 0.833622 0.645915 0.696954 0.854946 0.844813
 -10.190596 0.520944 0.895272 -1.163228 0.775454 -0.769051 -0.033419 0.954797 0.728742 3.976631 0.463880 0.810890 0.941437 0.927152 -7.606371 0.851262 0.658056 0.676899 0.832735 0.886307 0.462733 0.567873 0.967639 0.923915
 -2.425590 0.605331 0.936137 -0.895615 0.828657 -0.521215 0.120861 0.990547 0.786737 3.925107 0.555335 0.860031 0.978057 0.964493 -6.625658 0.894687 0.725626 0.741832 0.878502 0.927406 0.553586 0.645367 1.002396 0.961714
 9.232809 0.705656 0.935070 -0.367938 0.863001 -0.127542 0.350214 0.970411 0.833787 2.369801 0.669602 0.884436 0.962501 0.953550 -3.262495 0.907453 0.791480 0.802732 0.896635 0.929403 0.667768 0.734129 0.977898 0.951858
 -5.422587 0.725433 0.951230 0.051504 0.877220 0.070088 0.415590 0.987964 0.849823 -3.186138 0.692043 0.899354 0.979701 0.971788 0.729630 0.925385 0.805882 0.817613 0.914002 0.945941 0.692891 0.754196 0.996061 0.969160
 14.629516 0.671702 0.788523 0.171620 0.764592 0.076595 0.406963 0.789297 0.753088 6.205563 0.646510 0.774580 0.790390 0.792628 -1.882293 0.786485 0.725500 0.733367 0.782385 0.789183 0.648795 0.694186 0.789008 0.791461
 -5.858071 0.782782 1.062372 -0.209357 0.961730 0.032260 0.455024 1.119830 0.925886 -5.593829 0.746323 0.989859 1.105908 1.091547 -0.428512 1.022616 0.875048 0.888206 1.007241 1.053778 0.745672 0.813299 1.132642 1.088663
 -5.616734 0.767214 0.891073 0.104467 0.858225 0.223817 0.529742 0.902731 0.843939 -5.668965 0.744195 0.869158 0.900431 0.898455 -4.637844 0.881070 0.818627 0.825632 0.876138 0.889252 0.744328 0.786055 0.904955 0.897450
 -0.453326 0.623402 0.900295 -0.666506 0.813650 -0.381428 0.196138 0.941360 0.779563 0.960302 0.579938 0.839703 0.932041 0.922749 -4.479613 0.869154 0.726734 0.740846 0.855696 0.893889 0.579221 0.659163 0.950033 0.920459
 12.695434 0.733519 0.853761 0.186072 0.827962 0.141305 0.467494 0.856402 0.816215 11.199968 0.708011 0.838285 0.857001 0.859088 3.446882 0.851393 0.787940 0.796043 0.846882 0.854410 0.710416 0.756290 0.856741 0.857583
 -11.954062 0.691948 0.889927 -0.222842 0.834793 -0.128108 0.340168 0.910305 0.813251 0.252618 0.656784 0.853283 0.906662 0.904267 -1.452952 0.876161 0.770637 0.782323 0.867243 0.888089 0.659615 0.723098 0.915032 0.901738
 -6.329420 0.501368 0.880305 -0.825515 0.754364 -0.647625 -0.017806 0.943993 0.707557 9.690174 0.446281 0.791542 0.929316 0.915001 -1.822562 0.834647 0.635466 0.654704 0.815057 0.870990 0.446252 0.547795 0.958090 0.911117
 -3.270155 0.583520 0.917168 -0.555324 0.803093 -0.372450 0.153553 0.977239 0.760683 0.810090 0.536842 0.835851 0.963455 0.948467 -0.156791 0.873411 0.698890 0.715062 0.856008 0.907722 0.535916 0.622183 0.990735 0.945300
 14.110902 0.689346 0.911915 -0.047520 0.838560 0.024906 0.382692 0.948837 0.810207 0.699937 0.656771 0.859829 0.940549 0.931308 2.553378 0.883770 0.769106 0.779995 0.872418 0.905831 0.655595 0.715833 0.956752 0.929389
 -11.326959 0.712351 0.929556 -0.193180 0.859988 0.008949 0.398167 0.963915 0.832995 -3.977820 0.679449 0.880620 0.956096 0.948305 0.237644 0.904386 0.791499 0.802568 0.893521 0.924450 0.679298 0.739789 0.971310 0.946188
 26.473547 0.690177 0.796173 0.196959 0.780679 0.066508 0.404977 0.789948 0.771494 6.109833 0.663548 0.788931 0.792859 0.797758 5.190124 0.799492 0.744637 0.752411 0.796488 0.798221 0.665965 0.713765 0.788053 0.796236
 2.518239 0.775720 1.045011 -0.357106 0.949150 0.011714 0.444812 1.099180 0.914442 4.348819 0.740086 0.976151 1.086626 1.072316 -1.855998 1.006959 0.865589 0.878366 0.992232 1.036662 0.739494 0.805623 1.111621 1.069812
 -8.392157 0.768050 0.902908 0.217940 0.866270 0.217813 0.534391 0.915920 0.850676 -10.776244 0.743948 0.878311 0.913564 0.911555 8.527299 0.892284 0.822977 0.830570 0.886489 0.901146 0.744393 0.788391 0.918750 0.910254
 -4.920685 0.619964 0.926232 -0.424184 0.822053 -0.249346 0.215644 0.980719 0.784455 -6.580670 0.576814 0.852575 0.968254 0.955855 -4.017200 0.888729 0.726128 0.741328 0.872588 0.918430 0.577017 0.657041 0.993296 0.952501
 12.962091 0.715056 0.829545 0.342879 0.804012 0.224086 0.458337 0.833484 0.792482 4.425582 0.691224 0.813892 0.833448 0.834711 3.206002 0.826119 0.765992 0.773503 0.821818 0.829733 0.693727 0.736386 0.833893 0.833441
 -1.425909 0.669925 0.856145 -0.076994 0.804484 -0.047961 0.329060 0.875744 0.783900 -0.911693 0.636874 0.821595 0.872000 0.869563 0.374267 0.842562 0.744322 0.755212 0.834167 0.854206 0.639527 0.699196 0.879964 0.867342
 0.696595 0.518353 0.912198 -0.960467 0.781156 -0.705291 -0.024585 0.978987 0.733113 -0.148468 0.460791 0.819863 0.963896 0.949251 -0.950611 0.865802 0.657419 0.677555 0.845609 0.902947 0.461489 0.567520 0.994384 0.944735
 -2.945204 0.601875 0.948226 -0.675196 0.830468 -0.433494 0.148542 1.010359 0.787618 0.300016 0.552913 0.864821 0.996197 0.982185 -1.811996 0.905421 0.721922 0.739189 0.887170 0.939600 0.552919 0.643276 1.024616 0.978041
 13.403221 0.706944 0.946332 -0.155656 0.866307 -0.027307 0.381241 0.987463 0.836956 3.845492 0.672312 0.889881 0.978210 0.969236 -0.651641 0.918143 0.791276 0.803353 0.905480 0.940808 0.672061 0.736223 0.997034 0.966461
 -0.074936 0.719686 0.903527 0.188385 0.847818 0.135967 0.430183 0.927201 0.826767 1.336647 0.690110 0.865501 0.922379 0.918094 -0.956521 0.886358 0.788970 0.799291 0.877794 0.900533 0.691559 0.745681 0.932366 0.916069
 7.284365 0.677952 0.823827 0.124243 0.789010 0.052442 0.360436 0.832065 0.774098 9.248620 0.648569 0.801892 0.831221 0.831856 -1.607954 0.817790 0.741209 0.750363 0.811925 0.823627 0.651118 0.704085 0.833759 0.830056
 -2.870626 0.786161 1.039362 -0.314960 0.950255 -0.000416 0.474691 1.088531 0.918727 6.680202 0.752020 0.975799 1.076963 1.065284 -3.248594 1.006209 0.871188 0.883727 0.992409 1.032469 0.752376 0.815664 1.099982 1.062678
 -5.421278 0.765008 0.934690 0.289109 0.881735 0.266713 0.491528 0.959066 0.862069 -3.800833 0.738047 0.898130 0.953836 0.949268 2.228518 0.917926 0.827877 0.837202 0.909592 0.931485 0.739160 0.788547 0.964679 0.947134
 3.292693 0.629344 0.927115 -0.495332 0.828252 -0.297566 0.214916 0.977625 0.792210 -3.997817 0.585960 0.857575 0.966384 0.955701 -3.646245 0.892872 0.734475 0.749811 0.877408 0.920493 0.586823 0.667086 0.989309 0.951948
 -3.502267 0.698594 0.814203 -0.164981 0.786662 0.024534 0.433374 0.819325 0.777812 3.095958 0.674625 0.797751 0.819387 0.823213 -5.002818 0.815119 0.747394 0.756186 0.809916 0.816190 0.680072 0.722901 0.821361 0.820176
 -2.707078 0.645899 0.803871 -0.310611 0.761328 -0.135474 0.326919 0.816866 0.747985 0.103575 0.616138 0.777118 0.815202 0.817667 -4.454670 0.800404 0.708695 0.719894 0.792919 0.805171 0.622346 0.675861 0.820898 0.813906
 -18.221760 0.521444 0.915617 -0.936996 0.785417 -0.717639 -0.029509 0.981534 0.737769 -2.373731 0.463292 0.824046 0.966802 0.952394 -1.959054 0.870044 0.661544 0.681803 0.849813 0.906437 0.464476 0.571501 0.996927 0.948004
 -5.569236 0.612369 0.965565 -0.542046 0.845460 -0.392602 0.149330 1.029538 0.801297 -7.557750 0.562369 0.880296 1.014776 0.999682 1.981060 0.920968 0.735023 0.752543 0.902299 0.956514 0.562281 0.654401 1.044101 0.996089
 12.775318 0.715388 0.962665 0.014332 0.879520 0.033011 0.385138 1.005875 0.848389 5.126848 0.679852 0.903655 0.996030 0.985719 3.649578 0.931208 0.802325 0.814503 0.918577 0.956068 0.679241 0.744643 1.015909 0.983148
 -3.200613 0.728278 0.934751 -0.199986 0.867355 0.019418 0.418918 0.967631 0.844510 -1.496146 0.697210 0.888153 0.960640 0.955459 -1.998699 0.915363 0.801256 0.813019 0.904383 0.931670 0.700648 0.757717 0.975879 0.952074
 5.883391 0.648155 0.739488 -0.063361 0.726416 -0.024673 0.373378 0.732957 0.720996 5.594149 0.624234 0.734140 0.736076 0.742963 0.386826 0.747068 0.694444 0.702313 0.744124 0.743085 0.628955 0.671740 0.731957 0.740413
 -13.314068 0.804711 1.142651 -0.376679 1.015382 -0.007479 0.450862 1.218903 0.971810 -3.313662 0.764240 1.050176 1.200566 1.181348 -6.574818 1.092077 0.910621 0.926386 1.072463 1.131688 0.764760 0.840124 1.236604 1.177715
 -9.092855 0.761295 0.882058 0.055836 0.849019 0.186105 0.523971 0.893952 0.836732 0.693837 0.738749 0.860349 0.891955 0.891448 0.595060 0.875310 0.809915 0.817411 0.869697 0.881457 0.740749 0.781488 0.897109 0.889453
 8.237885 0.611005 0.839991 -0.139864 0.771704 -0.185147 0.239968 0.868836 0.745578 0.463967 0.573013 0.793372 0.863095 0.858808 5.469834 0.820480 0.698475 0.711280 0.809436 0.836828 0.574560 0.643964 0.875480 0.855911
 32.579613 0.783865 0.822941 0.304848 0.825225 0.312328 0.596029 0.811106 0.823959 24.929825 0.768819 0.827411 0.815063 0.820767 7.318980 0.831150 0.811095 0.815019 0.831146 0.825852 0.771010 0.797561 0.808338 0.819950
 19.581751 0.707948 0.837450 -0.033862 0.805833 0.038645 0.426170 0.844992 0.793476 19.013456 0.681982 0.817550 0.844326 0.845728 4.083459 0.833453 0.763385 0.771800 0.827936 0.837775 0.684922 0.731815 0.847009 0.843582
 -17.297880 0.529000 0.896091 -0.910721 0.773641 -0.649638 0.010389 0.957654 0.731730 -11.072014 0.475232 0.810877 0.943918 0.933134 -5.536983 0.858219 0.657093 0.677184 0.838637 0.889476 0.479656 0.578512 0.972698 0.927527
 3.086545 0.609490 0.861938 -0.305866 0.781723 -0.214814 0.227461 0.898384 0.753760 13.693905 0.570496 0.806934 0.890778 0.885556 -4.682340 0.839534 0.700796 0.715124 0.826476 0.858253 0.574241 0.645738 0.907282 0.881653
 -11.177648 0.749728 0.952680 -0.048963 0.884137 0.105121 0.467928 0.987560 0.860934 -9.025106 0.720465 0.904680 0.979910 0.973440 -2.689167 0.931015 0.819835 0.830922 0.920054 0.948714 0.722841 0.776660 0.996238 0.970415
 31.018948 0.769119 0.821500 0.107999 0.820321 0.176831 0.546190 0.811403 0.817838 15.136296 0.751074 0.823641 0.814937 0.820433 9.331572 0.829067 0.802116 0.806843 0.828403 0.824327 0.753457 0.785085 0.809060 0.819434
 -23.282804 0.708050 0.973172 -0.628137 0.883988 -0.282951 0.319582 1.020348 0.853752 -40.619289 0.668907 0.910628 1.009444 1.000681 1.200363 0.944400 0.800750 0.814933 0.930330 0.967770 0.671603 0.743543 1.032258 0.996576
 7.758562 0.817262 0.913416 0.350992 0.886575 0.402316 0.636972 0.922831 0.876776 11.311963 0.799809 0.895767 0.921226 0.920888 1.642823 0.907696 0.855347 0.861328 0.903285 0.912940 0.801684 0.832980 0.925375 0.919400
 -49.057087 0.792646 1.077774 -0.481437 0.973334 -0.074798 0.452658 1.139184 0.938677 -51.532078 0.755901 1.003006 1.124534 1.110663 -0.921151 1.039641 0.884570 0.898804 1.023292 1.069736 0.757760 0.825803 1.154274 1.106702
 8.014106 0.538846 0.830242 -0.506304 0.737588 -0.419629 0.094607 0.872580 0.705296 6.873134 0.493627 0.766706 0.863934 0.858099 -7.379921 0.804597 0.643884 0.660654 0.789393 0.826440 0.498060 0.580578 0.882998 0.853315
 5.971354 0.704392 0.829112 0.212641 0.800625 0.136590 0.438659 0.833648 0.788000 3.100902 0.679078 0.811627 0.833747 0.835009 -2.247513 0.824897 0.759087 0.767338 0.820238 0.829252 0.681619 0.727250 0.834291 0.833495
 -7.701388 0.658298 0.820840 -0.117710 0.780613 -0.086320 0.330648 0.831068 0.763588 -2.802606 0.626738 0.795281 0.829895 0.830285 -5.236750 0.813134 0.727203 0.737426 0.806549 0.820402 0.629796 0.686583 0.833038 0.828269
 -3.023946 0.505059 0.901846 -0.848368 0.769219 -0.660455 -0.031672 0.970193 0.719277 -3.233743 0.447764 0.807756 0.954450 0.937897 0.640654 0.852187 0.644883 0.664555 0.831727 0.891271 0.447306 0.552475 0.985294 0.934363
 -9.897486 0.590582 0.965415 -0.636994 0.833718 -0.413895 0.134951 1.037651 0.785087 -11.361116 0.540391 0.870850 1.020795 1.002137 -0.039910 0.912705 0.717512 0.735168 0.892810 0.953867 0.538602 0.631792 1.053990 0.998731
 -14.398700 0.702475 0.999529 -0.257013 0.893487 -0.058668 0.355948 1.059361 0.854273 -3.625320 0.663646 0.922798 1.044905 1.029533 3.941108 0.956092 0.801630 0.815284 0.940023 0.989975 0.661839 0.733836 1.072780 1.026857
 22.515732 0.718672 0.868859 0.082689 0.830308 0.093281 0.431402 0.880470 0.813546 0.891038 0.690597 0.843596 0.878707 0.877509 3.166750 0.859101 0.781550 0.790507 0.853012 0.867541 0.691981 0.743048 0.882626 0.876087
 -1.849439 0.654276 0.822223 0.132913 0.777309 0.022084 0.343379 0.836388 0.757890 -0.177089 0.623826 0.792325 0.834284 0.832036 4.294203 0.809497 0.722867 0.732585 0.802408 0.820206 0.624842 0.679872 0.839013 0.830600
 -21.740480 0.779076 1.057756 -0.357833 0.957277 -0.005078 0.447522 1.115187 0.922166 0.355516 0.742715 0.985603 1.101636 1.087531 0.187367 1.019065 0.870798 0.884120 1.003699 1.049657 0.743172 0.810506 1.128461 1.084520
 -42.216099 0.736170 1.015475 0.210518 0.910928 0.196238 0.457837 1.076902 0.871879 -14.809065 0.703064 0.939000 1.062000 1.044281 2.204572 0.968979 0.825036 0.836969 0.953696 1.004668 0.699938 0.761839 1.090225 1.042640
 26.967516 0.621837 0.815301 -0.197838 0.763687 -0.181381 0.245691 0.832988 0.741574 -1.541813 0.586148 0.780897 0.829710 0.827391 5.920261 0.800844 0.701725 0.712722 0.792781 0.813084 0.586801 0.651606 0.836591 0.825487
 11.050007 0.720398 0.781183 -0.068339 0.783352 0.064471 0.465428 0.765494 0.779061 3.916344 0.698573 0.786333 0.770488 0.776610 3.534764 0.789138 0.762250 0.767330 0.789053 0.783956 0.699233 0.738063 0.761200 0.776318
 10.568996 0.658392 0.726888 -0.103917 0.729779 -0.044067 0.366754 0.708047 0.724712 6.049713 0.633722 0.733129 0.714139 0.721463 6.002663 0.736250 0.705578 0.711575 0.736262 0.730078 0.634533 0.678325 0.702874 0.721126
 2.400363 0.508247 0.816586 -0.649992 0.725924 -0.539101 0.006259 0.855214 0.687801 2.921426 0.457191 0.754132 0.847147 0.838292 -2.798811 0.784729 0.628350 0.644253 0.770958 0.810350 0.456265 0.549877 0.862991 0.836059
 0.784507 0.599063 0.897484 -0.441511 0.802712 -0.299995 0.164665 0.943239 0.764966 -4.221980 0.553332 0.830873 0.932919 0.921614 -5.510661 0.862166 0.709024 0.723896 0.847626 0.890169 0.552292 0.636144 0.952976 0.919634
 8.370881 0.708250 0.930533 -0.149523 0.860860 0.004112 0.376005 0.964029 0.832813 1.218736 0.673716 0.881673 0.956458 0.948446 -5.880185 0.904803 0.791037 0.802095 0.894099 0.925239 0.672896 0.736300 0.971040 0.946620
 14.403504 0.727874 0.854339 -0.107770 0.826328 0.036808 0.450678 0.860072 0.812119 5.799280 0.701385 0.836639 0.859544 0.859368 -1.028563 0.847672 0.785459 0.792819 0.843274 0.853465 0.701303 0.749340 0.860651 0.858415
 7.826993 0.684707 0.782152 -0.293146 0.773540 -0.094525 0.368442 0.771732 0.764803 3.610467 0.656519 0.779698 0.775527 0.780642 -1.101216 0.786560 0.740729 0.747917 0.784901 0.784312 0.657233 0.707449 0.768707 0.779814
 -7.149785 0.762111 0.998759 -0.089849 0.915561 0.095980 0.485890 1.044312 0.884153 1.944309 0.730802 0.938948 1.033540 1.020988 -7.465385 0.963997 0.842429 0.853286 0.951695 0.990812 0.729403 0.787553 1.054177 1.019599
 -11.398462 0.791560 0.954530 -0.100022 0.908887 0.168618 0.515840 0.974076 0.888838 -13.466418 0.763051 0.923156 0.969748 0.965056 -3.061360 0.938385 0.857586 0.865937 0.931558 0.951294 0.761931 0.814202 0.978001 0.964100
 14.316155 0.605639 0.808186 -0.050237 0.752491 -0.103560 0.249146 0.828443 0.728374 0.661338 0.570025 0.770658 0.824671 0.821052 2.451094 0.790849 0.687629 0.698681 0.782110 0.805120 0.570011 0.634974 0.832179 0.819315
 5.713670 0.728948 0.802085 -0.076284 0.796665 0.108045 0.472564 0.793311 0.790359 0.879627 0.707099 0.801311 0.796438 0.800649 -4.497178 0.806294 0.771915 0.777360 0.805114 0.804048 0.708133 0.746978 0.790728 0.800040
 2.046638 0.678020 0.787926 -0.259638 0.770592 -0.059679 0.368580 0.784543 0.760050 -2.607272 0.650632 0.778899 0.786406 0.789293 -5.463236 0.787724 0.734364 0.741896 0.784899 0.788756 0.651880 0.700782 0.783171 0.788434
 7.098203 0.496486 0.789561 -0.684881 0.707066 -0.603748 -0.004080 0.822182 0.670733 -5.142377 0.445800 0.733108 0.815273 0.808341 2.279526 0.760895 0.614146 0.629415 0.748246 0.784064 0.444309 0.536816 0.828179 0.806203
 -5.422268 0.585092 0.859147 -0.501871 0.777321 -0.385089 0.150878 0.894738 0.742532 -3.131607 0.540367 0.802298 0.887005 0.878118 1.838172 0.828380 0.691325 0.704939 0.816100 0.852830 0.538202 0.620200 0.901607 0.876506
 16.089542 0.687715 0.873545 -0.041881 0.821120 -0.014141 0.366500 0.894428 0.797323 13.431786 0.655747 0.837364 0.890097 0.884832 3.138246 0.854073 0.762645 0.771916 0.846117 0.869528 0.653799 0.712383 0.898143 0.883867
 10.717688 0.713034 0.831276 -0.226254 0.808932 -0.036273 0.400924 0.832381 0.795253 -4.757151 0.685871 0.817619 0.832990 0.833433 -1.812291 0.825878 0.770882 0.777830 0.822518 0.830671 0.685047 0.733855 0.831469 0.833092
 13.281202 0.672561 0.707648 -0.100229 0.722965 0.022565 0.400546 0.682216 0.722464 3.358034 0.651291 0.722697 0.689738 0.698801 -1.690298 0.721990 0.709445 0.713712 0.723910 0.711853 0.652243 0.689402 0.675739 0.698642
 -15.768349 0.769278 1.089273 -0.186871 0.972292 0.005826 0.424288 1.155990 0.929655 -10.115455 0.729453 1.004603 1.139947 1.121685 2.183980 1.039941 0.873734 0.887976 1.022487 1.078005 0.727359 0.801565 1.170869 1.119147
 -20.131720 0.769988 0.851523 -0.125241 0.840051 0.151734 0.523981 0.848208 0.831110 1.541042 0.748551 0.845401 0.849929 0.851293 -2.425711 0.850129 0.813767 0.818770 0.848499 0.851640 0.747495 0.785697 0.846732 0.851255
 7.223401 0.600000 0.758833 -0.160407 0.725093 -0.176225 0.249141 0.762991 0.706989 -18.388556 0.566342 0.737937 0.763335 0.764191 3.021467 0.751560 0.673312 0.682888 0.746102 0.758258 0.566051 0.626923 0.762938 0.763114
 3.438637 0.702948 0.770509 0.210342 0.768384 0.150802 0.458452 0.757681 0.761791 -0.218528 0.681750 0.772018 0.761981 0.766290 6.883202 0.774607 0.745089 0.750084 0.774216 0.772212 0.682052 0.719451 0.753489 0.766429
 0.088449 0.649833 0.737589 0.055237 0.731058 0.012911 0.362468 0.725411 0.722253 -1.687670 0.624449 0.736407 0.729612 0.734129 7.102957 0.740998 0.701058 0.707449 0.739836 0.739224 0.624828 0.669881 0.721257 0.734176
 0.022541 0.508576 0.769096 -0.743347 0.700490 -0.586314 0.024308 0.792327 0.669356 8.730862 0.460851 0.723152 0.788200 0.784068 -5.457108 0.747896 0.617394 0.631565 0.737207 0.765388 0.460057 0.547167 0.796598 0.782083
 -1.993706 0.595083 0.819286 -0.508067 0.758469 -0.343289 0.186035 0.841170 0.731917 1.065469 0.554688 0.778431 0.836912 0.833121 -5.269110 0.800417 0.687150 0.699356 0.790846 0.815978 0.554174 0.627736 0.845341 0.831359
 13.928061 0.702885 0.869333 0.027334 0.823306 0.047338 0.409906 0.886649 0.803236 3.382263 0.673496 0.838066 0.883336 0.880094 -0.179349 0.854440 0.770443 0.779268 0.847290 0.866690 0.672846 0.726650 0.890004 0.878687
 3.677161 0.714285 0.839916 -0.236699 0.813728 -0.030474 0.416232 0.843220 0.799355 -3.522496 0.686975 0.823639 0.843374 0.843389 -4.373904 0.833372 0.773192 0.780567 0.829274 0.839007 0.686795 0.735776 0.842933 0.842826
 7.415375 0.655496 0.746559 0.259683 0.736450 0.084867 0.387930 0.738014 0.726978 4.786923 0.630917 0.742503 0.741195 0.744575 5.568309 0.747496 0.705967 0.712113 0.745870 0.747566 0.630938 0.674690 0.734894 0.744435
 -6.890411 0.770784 0.986316 -0.208079 0.915711 0.054093 0.476137 1.021963 0.888106 -4.006667 0.739216 0.936177 1.014015 1.005190 -4.595403 0.959231 0.848240 0.858612 0.948604 0.980534 0.738430 0.796546 1.029526 1.003456
 -7.247811 0.748969 0.848520 0.424605 0.825861 0.315455 0.535566 0.853469 0.814515 -4.978877 0.728564 0.833944 0.853043 0.852669 -1.849492 0.842909 0.793598 0.799433 0.839396 0.847821 0.728476 0.765350 0.853988 0.851978
 -1.573246 0.625057 0.819318 -0.562834 0.770420 -0.298157 0.239094 0.834574 0.747523 -2.193332 0.587802 0.786901 0.831982 0.829462 -7.573623 0.804702 0.708413 0.719139 0.796990 0.816900 0.587122 0.654883 0.837129 0.828078
 -11.352539 -1.701894 -1.208171 -3.761562 -1.366554 -3.423897 -2.452405 -1.132974 -1.421866 -7.913898 -1.777750 -1.317428 -1.148973 -1.160967 -7.340605 -1.254557 -1.524297 -1.496590 -1.279910 -1.215769 -1.771199 -1.632058 -1.114401 -1.168532
 18.020264 -18.046192
 -0.033213 0.834175
 -2.839702 0.926109
 -0.057204 -1.221029
 -2.704354 -0.326923
 -0.383157 -0.660547
 1.319664 1.075023
 -2.671220 2.106338
 -1.019222 0.966156
 21.473480 -21.396618
 0.409358 1.077770
 -2.427244 0.291132
 -2.541106 1.977959
 -1.085332 3.163935
 15.799991 -15.724351
 -0.145492 3.003873
 -2.066145 -0.546803
 -1.734852 -0.103291
 -0.483327 2.455049
 -1.791690 1.829720
 1.513927 2.181684
 0.751640 1.810680
 -1.908159 3.120087
 -1.998955 2.206786
 -4.671883 -1.024599
