# Supplementary material for: AMS 3.0: prediction of post-translational modifications
Source: BMC Bioinformatics. 2010 Apr 28;11:210. doi: 10.1186/1471-2105-11-210 (PMC2874555; doi:10.1186/1471-2105-11-210)
Supplement: Additional file 2 — PTM predictor software with training data. PTM_Archive.tar.gz includes the predictor software binaries together with all trained ANNs in tar.gz compressed form. [file 1471-2105-11-210-S2.GZ › PTM_Archive/allempty/R/Rnet26.dat]

 2
 90 26 2
 0.881112 0.919820 0.923618 0.923581 0.922093 0.924620 0.890582 1.934822 0.906887 0.907414 0.915926 0.918936 3.723538 2.461788 -0.396486 0.922886 0.914692 0.885826 0.998880 0.922976 0.914022 0.911502 0.924809 0.701746 0.922133 0.891615
 0.847800 0.925344 0.924668 0.919371 0.914628 0.923051 0.905338 -0.559499 0.886714 0.918581 0.902470 0.924291 2.405699 1.577090 -5.617098 0.923152 0.900910 0.853618 0.563409 0.920285 0.897763 0.920852 0.924628 0.581793 0.925185 0.862260
 0.697266 1.028387 0.993938 0.948684 0.920843 0.972180 1.095645 1.792849 0.810500 1.069946 0.869218 1.028420 -5.035342 -2.982709 -6.384930 0.984738 0.864668 0.710370 -1.556148 0.959687 0.847323 1.058495 0.984962 -0.005499 1.010315 0.733643
 0.737258 1.046501 1.012767 0.969174 0.942693 0.991754 1.118266 1.166428 0.840163 1.089588 0.894323 1.046882 -4.711076 -2.730586 -1.479944 1.004017 0.890123 0.749002 -1.305710 0.979665 0.874015 1.077189 1.004303 0.110211 1.028839 0.770030
 0.811935 1.017337 0.995477 0.967458 0.950119 0.982084 1.059525 4.312861 0.881581 1.043074 0.918055 1.017180 -2.206570 -1.356837 6.905564 0.990079 0.915364 0.819455 -0.589162 0.974495 0.904351 1.035834 0.990122 0.363890 1.005869 0.833715
 0.833938 1.004677 0.989760 0.966818 0.953004 0.979533 1.033076 -1.751457 0.895772 1.022986 0.925732 1.005251 1.997740 0.894947 -4.316987 0.984095 0.922687 0.843241 0.132251 0.971223 0.916051 1.018442 0.986459 0.465089 0.997661 0.856223
 0.873882 0.872325 0.883371 0.892048 0.894701 0.888458 0.817572 7.084445 0.891512 0.847196 0.895380 0.870935 1.530634 1.465970 8.113066 0.885340 0.895047 0.876419 0.679205 0.890209 0.894716 0.854877 0.885801 0.671941 0.878311 0.880556
 0.811535 1.107511 1.071763 1.025537 0.999281 1.049770 1.199192 -3.593009 0.903134 1.159177 0.952030 1.108789 -0.427361 -0.653743 -5.300662 1.060766 0.947362 0.824576 -0.558839 1.035166 0.935202 1.144461 1.063600 0.317973 1.089242 0.843373
 0.888031 0.951460 0.949512 0.944829 0.940682 0.947695 0.943214 -3.757568 0.918418 0.949209 0.931376 0.950832 -1.367355 -0.230803 -3.564788 0.948610 0.930336 0.891852 0.074519 0.946100 0.926988 0.950143 0.949005 0.632891 0.950497 0.898413
 0.772600 1.001844 0.978428 0.948538 0.929378 0.963910 1.039909 2.192721 0.852385 1.026605 0.893897 1.001019 -3.101923 -1.712177 -2.216411 0.972978 0.891082 0.780577 -0.820948 0.956419 0.877944 1.019857 0.972110 0.276564 0.989075 0.796918
 0.894414 0.886070 0.898923 0.909050 0.912780 0.905114 0.827052 8.149763 0.912327 0.858229 0.914494 0.884606 2.146331 1.580342 7.537801 0.900737 0.913935 0.898680 0.795085 0.906375 0.915262 0.866801 0.902158 0.638742 0.893098 0.903172
 0.849518 0.921899 0.925029 0.922067 0.918683 0.925219 0.892101 -0.927519 0.892565 0.909812 0.907593 0.921325 0.005323 0.261058 -6.889828 0.923370 0.905442 0.858236 0.149142 0.921835 0.904353 0.914064 0.926296 0.446918 0.924344 0.868121
 0.691378 1.036006 0.998569 0.949559 0.919855 0.975059 1.113046 4.106946 0.804890 1.082611 0.865324 1.036485 -0.945605 -0.847423 -2.606403 0.988315 0.860621 0.704140 -0.781137 0.961081 0.842871 1.069582 0.989120 0.086012 1.016643 0.727249
 0.727784 1.063253 1.023314 0.973434 0.943669 0.999127 1.152655 -0.390641 0.832668 1.115559 0.890663 1.063721 -0.994907 -0.875889 -2.347199 1.013103 0.886162 0.738699 -0.667095 0.985319 0.868493 1.100539 1.013446 0.215206 1.042391 0.759768
 0.809284 1.022291 0.997454 0.966566 0.947816 0.982107 1.072473 2.510819 0.876817 1.052357 0.914339 1.022178 1.269876 0.430335 10.644991 0.991521 0.911813 0.815326 0.025869 0.974378 0.899617 1.043763 0.990976 0.482039 1.008860 0.828753
 0.824010 1.012560 0.993248 0.967600 0.951885 0.981056 1.048867 -4.959235 0.889034 1.035413 0.922362 1.012320 -1.093517 -0.621877 -8.230850 0.987845 0.919641 0.831637 -0.236813 0.973714 0.910211 1.029225 0.988503 0.444058 1.002306 0.845004
 0.899740 0.832873 0.855700 0.877118 0.886645 0.867506 0.742104 7.234393 0.904476 0.788434 0.898010 0.830762 3.559508 2.341658 19.561169 0.859967 0.898133 0.902390 1.030804 0.872005 0.901942 0.801374 0.861064 0.682771 0.845071 0.904472
 0.808438 1.100507 1.065546 1.020262 0.994475 1.044117 1.190187 3.982177 0.899310 1.151266 0.947892 1.102187 -1.713268 -1.494671 3.510701 1.055308 0.943334 0.821002 -0.916880 1.030296 0.930752 1.137199 1.057291 0.308957 1.082623 0.839438
 0.892536 0.944579 0.945279 0.942656 0.939829 0.944789 0.927107 -8.260685 0.920890 0.938192 0.931985 0.943884 2.277990 1.432061 -4.770325 0.944510 0.930913 0.896655 0.719132 0.943194 0.928646 0.939948 0.945412 0.670756 0.945085 0.902920
 0.764783 1.037256 1.007396 0.968187 0.944840 0.989045 1.103440 -5.111076 0.854698 1.076371 0.901661 1.038097 -2.000084 -1.269653 -3.097852 0.998828 0.897631 0.775936 -0.629394 0.976999 0.884799 1.065627 1.000480 0.277735 1.022169 0.794485
 0.885228 0.886675 0.898120 0.905163 0.907647 0.903199 0.838610 4.399579 0.904379 0.864187 0.907496 0.886328 3.123885 1.877734 8.233319 0.898668 0.906388 0.890210 0.681016 0.902591 0.908373 0.871274 0.901354 0.657674 0.893764 0.895017
 0.842770 0.916567 0.919268 0.915022 0.911159 0.918901 0.893753 -1.637649 0.884528 0.908024 0.899401 0.916916 1.338856 0.745491 -0.117699 0.917142 0.897264 0.851064 0.078174 0.914823 0.896140 0.911110 0.920336 0.479984 0.919183 0.860531
 0.696385 1.040426 1.004299 0.955604 0.926259 0.981456 1.116261 -0.496023 0.812146 1.086350 0.871975 1.041019 -1.848394 -1.375158 0.381006 0.993414 0.866796 0.711246 -0.978271 0.966330 0.850668 1.073458 0.995689 0.043930 1.022066 0.735146
 0.734278 1.066398 1.028453 0.979727 0.950934 1.005208 1.151327 -0.523865 0.841407 1.116486 0.898332 1.067098 -2.477446 -1.565045 -1.085191 1.017995 0.893644 0.747256 -0.833082 0.990839 0.877544 1.102070 1.019448 0.165329 1.046753 0.769131
 0.812481 1.030051 1.005453 0.974473 0.955640 0.990612 1.079923 4.869600 0.883448 1.059952 0.921449 1.029567 -0.716742 -0.333999 9.513866 0.999077 0.918375 0.820410 -0.056145 0.981761 0.907410 1.051015 0.999587 0.429568 1.017097 0.835049
 0.849584 0.959277 0.955767 0.943113 0.935641 0.951856 0.959130 1.528600 0.898295 0.962768 0.917442 0.960291 1.598962 1.010734 -1.838211 0.950670 0.914285 0.860270 0.335713 0.943750 0.913748 0.962307 0.956392 0.509468 0.959104 0.871327
 0.868077 0.876360 0.887880 0.895217 0.897521 0.892883 0.824888 7.859697 0.891436 0.852385 0.896473 0.875548 1.041457 0.962628 7.500797 0.888779 0.895478 0.873047 0.417161 0.893185 0.896414 0.859873 0.890842 0.597782 0.883168 0.878818
 0.820523 1.083150 1.052796 1.012702 0.989959 1.033953 1.157381 5.338105 0.904260 1.126063 0.948006 1.084169 -1.813794 -1.226182 -0.947097 1.043319 0.943743 0.832807 -0.478665 1.020998 0.933179 1.114073 1.046215 0.343837 1.067821 0.850162
 0.876864 0.972598 0.967337 0.957207 0.950237 0.963198 0.975174 -2.088385 0.917645 0.976403 0.935290 0.972448 0.862045 0.635495 -2.340221 0.964661 0.933560 0.883409 0.287415 0.959012 0.930077 0.975348 0.966177 0.597647 0.970191 0.892261
 0.769611 1.022920 0.997223 0.960912 0.939458 0.980488 1.077852 -2.972243 0.855386 1.056603 0.899093 1.023543 -1.445596 -0.779751 1.959942 0.988517 0.894994 0.781254 -0.407866 0.968430 0.884183 1.047391 0.991171 0.295836 1.009977 0.799144
 0.869294 0.892417 0.901301 0.904593 0.905274 0.904850 0.853739 1.910660 0.895208 0.874938 0.901335 0.892533 -2.540287 -1.423076 -1.762151 0.900569 0.899780 0.875883 -0.386609 0.902479 0.901695 0.880618 0.904236 0.578780 0.898442 0.882221
 0.835021 0.899548 0.904046 0.901108 0.898131 0.904544 0.871327 -0.165613 0.874412 0.888331 0.887616 0.899988 -2.733073 -1.537546 -2.469868 0.901859 0.885403 0.843540 -0.525181 0.900334 0.885350 0.892477 0.905837 0.479445 0.903290 0.852559
 0.693706 1.038687 1.003462 0.955234 0.926187 0.981101 1.113217 -4.866015 0.811716 1.083761 0.871593 1.039779 -1.285214 -0.866998 -11.708765 0.992761 0.866188 0.709466 -0.851671 0.965750 0.850604 1.071668 0.995292 -0.002329 1.021135 0.734061
 0.735769 1.066710 1.029281 0.980910 0.952088 1.006155 1.150232 -5.785323 0.843096 1.115885 0.899972 1.067257 0.791749 0.283847 -5.159338 1.019003 0.895169 0.748920 -0.301461 0.991949 0.879215 1.102260 1.020344 0.157313 1.047250 0.770866
 0.814596 1.034001 1.009714 0.977994 0.958970 0.994626 1.086659 3.669699 0.886056 1.065651 0.924114 1.034349 2.715120 1.441370 7.998472 1.002958 0.920952 0.823076 0.457884 0.985410 0.910178 1.056899 1.003922 0.447038 1.021645 0.837638
 0.835845 0.985545 0.974190 0.954373 0.942506 0.966077 1.006094 -0.667911 0.892211 0.999817 0.918282 0.986598 0.466410 -0.207696 -3.077102 0.968535 0.914980 0.845631 -0.117978 0.957395 0.910751 0.996254 0.972318 0.479562 0.980905 0.857795
 0.871404 0.838871 0.857035 0.870916 0.877138 0.865654 0.770238 5.695851 0.884088 0.805833 0.882279 0.838535 0.034847 -0.097297 6.565042 0.858958 0.881720 0.875533 0.053394 0.866843 0.885256 0.816097 0.861848 0.614536 0.849548 0.879266
 0.789155 1.163636 1.116033 1.055632 1.021952 1.087326 1.291073 -3.574926 0.900813 1.234614 0.961763 1.165807 -2.827436 -1.429945 -10.563976 1.101949 0.955896 0.805230 -0.634018 1.068264 0.940736 1.214641 1.105376 0.247543 1.139539 0.827947
 0.886288 0.941849 0.942837 0.938587 0.935413 0.942044 0.931438 -0.838804 0.915719 0.938554 0.926454 0.942357 -0.364916 -0.386956 -5.517715 0.940745 0.924786 0.892379 0.058507 0.938341 0.924447 0.939833 0.943697 0.625977 0.943355 0.899160
 0.789623 0.961081 0.947286 0.926826 0.913183 0.937851 0.974478 0.081602 0.854440 0.972598 0.886398 0.960612 2.817026 1.709646 5.209257 0.943183 0.883812 0.797136 0.331209 0.931682 0.874819 0.970057 0.943690 0.383906 0.954025 0.810648
 0.932160 0.864874 0.883869 0.900727 0.909099 0.893474 0.798196 19.777802 0.928364 0.832076 0.919746 0.864195 6.041648 2.877783 27.294231 0.886378 0.919730 0.933925 0.944963 0.895943 0.924722 0.841848 0.888886 0.787311 0.875624 0.934121
 0.867479 0.903396 0.909130 0.909896 0.908961 0.910889 0.869585 14.921824 0.894668 0.888767 0.903121 0.903024 3.948894 1.799653 16.307522 0.908381 0.901735 0.873061 0.455160 0.908886 0.901751 0.893717 0.910849 0.589570 0.907122 0.879233
 0.705037 1.021463 0.991218 0.947101 0.920691 0.971159 1.085374 -8.671669 0.815277 1.061317 0.870238 1.023250 -3.331818 -1.935072 -13.266541 0.980718 0.864924 0.720908 -1.103243 0.955900 0.851746 1.050456 0.984379 0.058737 1.006889 0.743957
 0.775940 0.971367 0.954784 0.929914 0.913740 0.943338 0.992406 11.733580 0.846966 0.987755 0.882769 0.971459 -1.095278 -0.447906 0.797202 0.949407 0.879811 0.784367 -0.161548 0.935521 0.869804 0.983594 0.950393 0.373846 0.963078 0.799019
 0.839744 1.019429 1.001388 0.976055 0.960960 0.989875 1.058796 -7.020965 0.901557 1.043021 0.932379 1.020084 -1.686058 -0.772570 -8.251414 0.995272 0.929365 0.848787 -0.211186 0.981211 0.922187 1.036900 0.997428 0.478328 1.010535 0.861785
 0.926521 0.860669 0.881218 0.898326 0.906979 0.891628 0.793879 11.673429 0.926227 0.827676 0.917283 0.860623 6.364523 2.788988 27.903433 0.883088 0.916761 0.930659 0.681447 0.892686 0.923488 0.837673 0.887150 0.709420 0.872830 0.931877
 0.810702 1.034917 1.015366 0.983010 0.965216 1.001938 1.091821 -33.082317 0.892679 1.067407 0.929081 1.037611 -1.985250 -1.556935 -13.085258 1.005625 0.924076 0.827362 -1.091156 0.987574 0.919608 1.058605 1.012227 0.221327 1.026828 0.845274
 0.907898 0.957210 0.956237 0.952177 0.948964 0.954898 0.947270 8.901506 0.931374 0.954299 0.941093 0.956839 2.122301 1.206355 6.173418 0.954965 0.940023 0.911612 0.605173 0.952768 0.938269 0.955284 0.956315 0.724888 0.956900 0.916806
 0.819289 1.119199 1.084956 1.037937 1.012002 1.063672 1.221678 -42.953362 0.916292 1.174980 0.964004 1.122224 -3.710895 -2.223229 -34.610912 1.072302 0.958254 0.837098 -1.161227 1.046062 0.949901 1.159418 1.078328 0.231401 1.102988 0.857689
 0.740012 0.964877 0.946132 0.917227 0.898818 0.932974 0.990254 7.731058 0.821989 0.984256 0.863094 0.965311 -3.209502 -1.542029 5.481567 0.939697 0.859533 0.749999 -0.568745 0.923754 0.848425 0.979447 0.941281 0.267425 0.955718 0.766994
 0.873969 0.888788 0.898663 0.904033 0.905358 0.902707 0.842080 2.830158 0.897209 0.867411 0.903044 0.888240 0.170909 0.652445 2.700454 0.899098 0.902025 0.878482 0.453186 0.902149 0.902521 0.874399 0.901278 0.625821 0.894855 0.884172
 0.844694 0.890594 0.898187 0.899540 0.898337 0.900521 0.850054 -1.326191 0.880064 0.873179 0.891164 0.890537 -1.471322 -0.391306 -3.309729 0.897557 0.889570 0.851322 -0.062947 0.898328 0.889033 0.878816 0.900285 0.502510 0.895693 0.859575
 0.679482 1.052222 1.011060 0.957164 0.924639 0.984981 1.140946 -2.740408 0.800617 1.105219 0.865827 1.053058 -0.236299 -0.709586 -1.882628 0.999982 0.860817 0.692610 -0.850806 0.969799 0.841168 1.090590 1.000308 0.039424 1.031010 0.717189
 0.703073 1.109156 1.058218 0.996370 0.959636 1.027392 1.228272 -9.841708 0.825838 1.177335 0.895605 1.110018 -1.053796 -1.019303 -9.142220 1.046026 0.890678 0.714726 -0.782957 1.011483 0.868221 1.158108 1.045256 0.122735 1.082153 0.739130
 0.767117 1.107675 1.062948 1.010254 0.979178 1.036343 1.212975 -4.200449 0.867290 1.167269 0.925589 1.107841 0.774126 -0.133934 -8.179373 1.053020 0.921802 0.775654 -0.297105 1.023661 0.902132 1.150369 1.051298 0.308568 1.083443 0.795270
 0.870094 0.909519 0.914868 0.916016 0.914815 0.916413 0.874622 3.695429 0.898987 0.894912 0.908834 0.908923 2.365693 1.311954 14.915618 0.914844 0.907700 0.874806 0.515706 0.915508 0.906211 0.899507 0.916096 0.604175 0.912871 0.881286
 0.824801 0.928326 0.923976 0.914806 0.907231 0.919988 0.915285 -0.885254 0.869782 0.925836 0.891305 0.927631 2.162113 1.175515 -1.289867 0.922417 0.889836 0.828835 0.360721 0.917434 0.883101 0.927003 0.922375 0.505082 0.926248 0.838215
 0.815410 1.095780 1.063439 1.020309 0.995539 1.043238 1.180069 -1.126469 0.904283 1.143573 0.950804 1.097721 -1.140788 -1.082209 -16.317877 1.053224 0.946165 0.828907 -0.561389 1.029176 0.935119 1.130389 1.056267 0.328424 1.079799 0.847192
 0.774862 1.139339 1.087175 1.029224 0.994901 1.056814 1.264410 -14.164822 0.875097 1.208960 0.937939 1.139002 -0.754423 -0.268171 -31.814325 1.077451 0.934761 0.779537 -0.100795 1.045062 0.910740 1.188874 1.072697 0.378784 1.110361 0.798615
 0.816402 0.919147 0.916862 0.907494 0.900497 0.913610 0.905515 2.440769 0.863948 0.916002 0.884260 0.919199 2.853047 1.053524 19.998915 0.914106 0.882141 0.823459 0.169032 0.908898 0.878075 0.917737 0.916437 0.460566 0.918771 0.833792
 0.922721 0.810060 0.839923 0.868256 0.882128 0.855473 0.708034 2.511849 0.914830 0.758709 0.900515 0.808904 2.431048 1.286267 8.537230 0.845270 0.901234 0.924226 0.424566 0.861199 0.907934 0.774088 0.847245 0.732726 0.826670 0.923761
 0.894828 0.795397 0.824338 0.852080 0.864816 0.839266 0.688541 4.409962 0.892348 0.742358 0.881279 0.793750 3.057908 1.552089 8.351867 0.830143 0.882101 0.895903 0.431718 0.845649 0.886777 0.758290 0.831070 0.677821 0.811167 0.896559
 0.722158 0.959168 0.939097 0.911717 0.892653 0.925558 0.979693 1.792406 0.811006 0.975756 0.856549 0.958370 -1.003005 -0.763806 3.423815 0.934855 0.853909 0.729748 -0.620723 0.919696 0.838234 0.971685 0.932977 0.131608 0.948543 0.747919
 0.746756 1.018895 0.989886 0.953660 0.930502 0.971717 1.070888 -2.723390 0.839132 1.051234 0.888557 1.018281 -1.920325 -1.136365 -0.644563 0.983583 0.885591 0.754636 -0.604037 0.963441 0.868589 1.042256 0.981828 0.198584 1.003119 0.773351
 0.814289 1.010738 0.989823 0.964229 0.947524 0.976893 1.046241 1.758778 0.881477 1.032918 0.917460 1.009906 -1.848840 -0.849477 5.136080 0.985748 0.915467 0.819695 -0.209073 0.971381 0.902771 1.026684 0.983873 0.401186 0.999236 0.833283
 0.883401 0.892091 0.902557 0.908987 0.910949 0.907005 0.846700 4.553349 0.905230 0.871232 0.909903 0.891617 1.179446 0.425799 12.084186 0.903255 0.909172 0.887623 0.101907 0.906938 0.909613 0.877647 0.905051 0.598448 0.898295 0.892902
 0.904345 0.800246 0.830409 0.858702 0.872315 0.846011 0.695433 3.096353 0.902103 0.747545 0.889574 0.798956 1.182142 0.716133 8.245057 0.835686 0.889988 0.907059 0.299667 0.851602 0.896468 0.763322 0.837812 0.655138 0.816947 0.908054
 0.802551 1.096750 1.058739 1.013802 0.987222 1.036178 1.184874 1.660786 0.890536 1.146705 0.941145 1.096651 -3.613297 -2.066495 -6.360459 1.050159 0.937884 0.810154 -0.602533 1.025215 0.920899 1.132388 1.048903 0.357932 1.076044 0.827529
 0.896859 0.939465 0.943346 0.943160 0.941942 0.944587 0.917792 -12.677359 0.926676 0.929734 0.935751 0.939021 0.906263 0.516002 -9.408158 0.942279 0.934312 0.903340 0.105075 0.942242 0.934364 0.932901 0.944851 0.586377 0.942114 0.910355
 0.800882 0.933100 0.924614 0.911686 0.901665 0.918403 0.927557 3.439208 0.854858 0.934715 0.881597 0.931870 0.677145 0.448242 9.506908 0.922887 0.880196 0.804914 0.203449 0.915827 0.870779 0.934705 0.921697 0.441435 0.928269 0.816058
 0.913385 0.855992 0.875325 0.894289 0.902829 0.885578 0.784023 1.259679 0.918922 0.819661 0.913243 0.854256 -2.313107 -1.372619 4.246464 0.879287 0.913598 0.915354 -0.418506 0.889945 0.916523 0.830619 0.879940 0.638321 0.866224 0.917415
 0.884006 0.854931 0.872051 0.887352 0.893641 0.880671 0.788356 -1.415314 0.900058 0.821804 0.899475 0.853676 -3.293367 -1.933986 0.830834 0.875200 0.899361 0.887446 -0.689360 0.883774 0.901072 0.831810 0.876191 0.541871 0.864325 0.891894
 0.727873 0.938200 0.923142 0.899940 0.883666 0.912272 0.945588 -4.375001 0.810583 0.947983 0.851122 0.937570 0.470203 0.121502 3.469239 0.919061 0.848493 0.736103 -0.391082 0.906096 0.835760 0.945954 0.918655 0.170024 0.930426 0.753368
 0.752730 0.987348 0.965402 0.935559 0.916127 0.950965 1.018276 -3.875389 0.836270 1.009001 0.879644 0.986735 0.694869 0.297167 -2.116175 0.959964 0.876794 0.760742 -0.218333 0.943249 0.862806 1.003328 0.959282 0.241874 0.975635 0.777821
 0.824132 0.970182 0.957245 0.940082 0.928238 0.948759 0.979044 9.631337 0.877393 0.979279 0.905649 0.969174 2.390442 1.515589 13.223602 0.954756 0.904101 0.827828 0.525205 0.945221 0.893938 0.977075 0.953219 0.480548 0.963100 0.838643
 0.871774 0.903767 0.909189 0.912691 0.912152 0.911224 0.864771 -3.036394 0.898551 0.886350 0.908203 0.902292 -0.031300 -0.354134 8.132266 0.910670 0.907948 0.873926 -0.162187 0.912734 0.904358 0.891589 0.909774 0.542526 0.906383 0.879833
 0.916344 0.790620 0.821782 0.854091 0.869594 0.838602 0.681023 4.857539 0.906543 0.734870 0.891029 0.788390 -1.799206 -0.941097 9.922805 0.828921 0.892375 0.916131 -0.291886 0.847028 0.897789 0.751240 0.829057 0.645006 0.807187 0.915324
 0.775697 1.144819 1.097104 1.039350 1.005739 1.068717 1.259866 -8.167496 0.884798 1.210333 0.947160 1.145626 2.528929 0.859362 -13.371339 1.085578 0.942470 0.787245 0.006184 1.053211 0.923193 1.191504 1.085347 0.291845 1.119525 0.808890
 0.906773 0.913686 0.921955 0.928978 0.931156 0.926046 0.875122 -2.848750 0.927054 0.894717 0.931282 0.912358 -3.881239 -1.918087 -11.955902 0.923691 0.930972 0.910017 -0.666949 0.927531 0.930451 0.900433 0.923743 0.543441 0.917883 0.915006
 0.813511 0.890408 0.892307 0.889548 0.885212 0.891597 0.856351 -11.035924 0.855919 0.876963 0.873773 0.889369 1.017002 0.673540 5.020365 0.892225 0.872744 0.817454 0.112442 0.890939 0.866961 0.881435 0.892083 0.467595 0.891647 0.826527
 0.896869 0.850399 0.867224 0.883953 0.890729 0.875786 0.777355 -1.868768 0.901712 0.814781 0.899086 0.848423 4.304911 2.451516 2.443691 0.871623 0.899878 0.896128 0.893236 0.881181 0.899813 0.825557 0.870474 0.723929 0.858981 0.897628
 0.871707 0.837567 0.853934 0.870265 0.876240 0.862219 0.760455 -1.922461 0.882678 0.800284 0.882868 0.835086 3.649121 2.026355 0.989306 0.858663 0.883500 0.871308 0.667996 0.867695 0.882198 0.811447 0.856963 0.641625 0.845739 0.874184
 0.748042 0.912818 0.905388 0.890991 0.879387 0.898901 0.898339 5.137483 0.821054 0.910771 0.854499 0.911654 -2.953583 -1.737839 2.259326 0.903087 0.852407 0.755557 -0.909900 0.895252 0.841905 0.911990 0.902603 0.172994 0.909033 0.771008
 0.781869 0.947928 0.937606 0.920598 0.908178 0.929808 0.948014 1.039329 0.850284 0.953147 0.882853 0.947383 -3.694242 -2.064806 -1.600162 0.934691 0.880651 0.788991 -0.860486 0.925372 0.870534 0.952068 0.934320 0.268844 0.942786 0.803298
 0.842198 0.959698 0.952491 0.940049 0.931229 0.946910 0.959822 5.118673 0.890155 0.963562 0.912948 0.959374 -0.239065 -0.170514 10.991625 0.950154 0.911360 0.847262 -0.030709 0.943147 0.904522 0.962730 0.950378 0.508688 0.956142 0.857351
 0.867229 0.912766 0.916022 0.917130 0.915363 0.916903 0.878346 -2.455846 0.897401 0.897804 0.909221 0.911088 -0.416763 -0.351155 2.933173 0.917075 0.908707 0.869918 -0.139398 0.917747 0.904522 0.902210 0.916239 0.559594 0.914116 0.876341
 0.887282 0.831484 0.851217 0.869458 0.877356 0.861078 0.753913 1.578957 0.891285 0.793424 0.886812 0.830122 4.549078 2.645089 6.772439 0.855262 0.887253 0.887701 0.976205 0.865514 0.889140 0.805056 0.855606 0.730533 0.842229 0.889335
 0.819892 1.058690 1.031533 0.997966 0.977300 1.015113 1.113530 -4.205753 0.898208 1.091222 0.940184 1.058314 -1.970621 -1.257925 -4.934102 1.025270 0.937058 0.828040 -0.677634 1.006417 0.923978 1.082301 1.024712 0.352919 1.044182 0.843981
 0.905774 0.916000 0.922867 0.926810 0.927973 0.925858 0.885520 -4.613036 0.922363 0.901701 0.926442 0.915659 0.328326 0.629393 -4.599166 0.923289 0.925736 0.908839 0.596629 0.925743 0.926213 0.906167 0.924850 0.744858 0.920231 0.912830
 0.813998 0.917912 0.916179 0.909402 0.902751 0.913499 0.897455 -1.584779 0.865512 0.911170 0.887484 0.917168 -3.674635 -2.034014 -1.138053 0.915264 0.885956 0.819926 -0.838230 0.911450 0.879510 0.913844 0.915096 0.352696 0.917276 0.831032
 -1.411854 -1.026658 -1.058630 -1.109258 -1.140508 -1.080808 -0.970049 -6.481000 -1.269897 -0.988247 -1.201890 -1.024772 -4.895269 -4.194057 -8.321531 -1.071258 -1.208809 -1.390600 -3.784863 -1.099337 -1.223839 -0.997874 -1.065578 -2.310476 -1.041283 -1.360257
 -0.377852 -0.483268
 -3.276422 1.235977
 -1.332342 2.433938
 -1.638039 1.141782
 -1.199557 1.113866
 -0.687157 2.637856
 -3.314776 3.829839
 21.135290 -21.144590
 -0.098320 0.816231
 -3.267269 2.659230
 -1.378387 0.143395
 -2.289521 2.321086
 8.670161 -8.912331
 4.004195 -4.017543
 19.899391 -19.930071
 -2.580084 0.882740
 -1.982671 -0.566363
 1.506009 1.643483
 1.937928 -1.064437
 -2.712311 0.200985
 0.387011 1.763417
 -3.039986 2.482218
 -0.214279 3.430614
 1.242578 -0.883670
 -1.425921 2.744885
 1.841215 2.187602
 -4.089152 -1.774354
 0.881112 0.919823 0.923621 0.923583 0.922095 0.924623 0.890586 1.934056 0.906888 0.907418 0.915927 0.918939 3.722940 2.461477 -0.398002 0.922889 0.914694 0.885827 0.998770 0.922978 0.914023 0.911505 0.924812 0.701698 0.922136 0.891616
 0.847800 0.925346 0.924670 0.919373 0.914630 0.923054 0.905342 -0.560428 0.886715 0.918585 0.902472 0.924294 2.405061 1.576757 -5.618866 0.923154 0.900911 0.853619 0.563294 0.920287 0.897764 0.920855 0.924630 0.581742 0.925188 0.862260
 0.697266 1.028389 0.993940 0.948686 0.920844 0.972182 1.095648 1.792333 0.810501 1.069949 0.869219 1.028422 -5.035792 -2.983048 -6.388337 0.984739 0.864669 0.710370 -1.556268 0.959688 0.847324 1.058498 0.984964 -0.005551 1.010317 0.733644
 0.737258 1.046503 1.012769 0.969175 0.942694 0.991755 1.118268 1.166166 0.840163 1.089590 0.894324 1.046883 -4.711410 -2.730886 -1.483354 1.004018 0.890124 0.749002 -1.305815 0.979666 0.874016 1.077190 1.004304 0.110167 1.028840 0.770031
 0.811935 1.017339 0.995479 0.967459 0.950120 0.982085 1.059528 4.312483 0.881582 1.043076 0.918056 1.017182 -2.206964 -1.357144 6.902684 0.990080 0.915365 0.819455 -0.589267 0.974497 0.904352 1.035836 0.990124 0.363847 1.005870 0.833715
 0.833938 1.004678 0.989761 0.966819 0.953004 0.979534 1.033077 -1.751608 0.895773 1.022987 0.925732 1.005251 1.997581 0.894844 -4.317824 0.984096 0.922687 0.843241 0.132208 0.971224 0.916052 1.018443 0.986460 0.465071 0.997662 0.856223
 0.873882 0.872329 0.883375 0.892051 0.894703 0.888461 0.817578 7.083502 0.891513 0.847201 0.895382 0.870939 1.529768 1.465485 8.109950 0.885343 0.895049 0.876420 0.679036 0.890212 0.894718 0.854882 0.885804 0.671866 0.878315 0.880557
 0.811535 1.107509 1.071762 1.025536 0.999280 1.049769 1.199190 -3.592879 0.903134 1.159176 0.952029 1.108788 -0.427079 -0.653638 -5.300385 1.060765 0.947361 0.824575 -0.558808 1.035165 0.935201 1.144460 1.063599 0.317990 1.089241 0.843373
 0.888030 0.951464 0.949516 0.944832 0.940685 0.947699 0.943219 -3.757874 0.918420 0.949213 0.931378 0.950835 -1.368087 -0.231303 -3.569380 0.948613 0.930338 0.891853 0.074338 0.946103 0.926990 0.950147 0.949009 0.632810 0.950501 0.898414
 0.772600 1.001845 0.978429 0.948539 0.929379 0.963910 1.039910 2.192568 0.852386 1.026606 0.893898 1.001019 -3.102051 -1.712299 -2.218215 0.972979 0.891083 0.780577 -0.820991 0.956419 0.877945 1.019858 0.972111 0.276542 0.989075 0.796918
 0.894414 0.886070 0.898923 0.909050 0.912780 0.905114 0.827052 8.149706 0.912327 0.858229 0.914494 0.884606 2.146345 1.580331 7.536330 0.900737 0.913935 0.898680 0.795078 0.906376 0.915262 0.866801 0.902158 0.638728 0.893098 0.903172
 0.849518 0.921900 0.925030 0.922067 0.918683 0.925219 0.892101 -0.927814 0.892566 0.909813 0.907594 0.921325 0.005219 0.260980 -6.891479 0.923371 0.905442 0.858237 0.149113 0.921836 0.904353 0.914065 0.926297 0.446896 0.924345 0.868121
 0.691378 1.036010 0.998572 0.949561 0.919858 0.975063 1.113052 4.105924 0.804892 1.082615 0.865326 1.036489 -0.946464 -0.847973 -2.609807 0.988319 0.860623 0.704141 -0.781327 0.961084 0.842873 1.069586 0.989123 0.085938 1.016647 0.727249
 0.727784 1.063257 1.023318 0.973437 0.943671 0.999130 1.152660 -0.391490 0.832670 1.115563 0.890665 1.063725 -0.995733 -0.876427 -2.350646 1.013106 0.886164 0.738700 -0.667283 0.985322 0.868495 1.100543 1.013449 0.215133 1.042395 0.759769
 0.809284 1.022295 0.997457 0.966569 0.947818 0.982110 1.072479 2.509926 0.876818 1.052362 0.914340 1.022181 1.269077 0.429832 10.641910 0.991524 0.911815 0.815326 0.025695 0.974381 0.899619 1.043767 0.990979 0.481971 1.008864 0.828754
 0.824010 1.012560 0.993248 0.967599 0.951885 0.981056 1.048866 -4.958956 0.889034 1.035413 0.922362 1.012319 -1.093370 -0.621826 -8.231894 0.987844 0.919641 0.831637 -0.236803 0.973714 0.910211 1.029224 0.988502 0.444054 1.002306 0.845004
 0.899740 0.832874 0.855701 0.877119 0.886646 0.867507 0.742105 7.233952 0.904476 0.788436 0.898011 0.830764 3.559209 2.341429 19.558187 0.859968 0.898133 0.902390 1.030726 0.872006 0.901943 0.801375 0.861065 0.682731 0.845072 0.904473
 0.808437 1.100509 1.065547 1.020263 0.994476 1.044119 1.190189 3.981925 0.899311 1.151268 0.947893 1.102189 -1.713612 -1.494845 3.510420 1.055309 0.943334 0.821002 -0.916944 1.030297 0.930753 1.137201 1.057293 0.308931 1.082625 0.839438
 0.892536 0.944581 0.945281 0.942658 0.939830 0.944791 0.927110 -8.260642 0.920891 0.938195 0.931986 0.943886 2.277618 1.431724 -4.774761 0.944512 0.930914 0.896655 0.719010 0.943195 0.928647 0.939950 0.945414 0.670698 0.945087 0.902920
 0.764783 1.037258 1.007398 0.968188 0.944841 0.989047 1.103442 -5.111672 0.854699 1.076373 0.901662 1.038098 -2.000466 -1.269916 -3.099536 0.998829 0.897632 0.775936 -0.629483 0.977000 0.884800 1.065629 1.000481 0.277703 1.022171 0.794486
 0.885228 0.886676 0.898120 0.905163 0.907648 0.903200 0.838611 4.399346 0.904379 0.864188 0.907496 0.886329 3.123704 1.877573 8.231461 0.898669 0.906389 0.890210 0.680954 0.902592 0.908373 0.871275 0.901354 0.657649 0.893765 0.895018
 0.842770 0.916568 0.919269 0.915023 0.911160 0.918902 0.893755 -1.637809 0.884528 0.908025 0.899401 0.916918 1.338659 0.745295 -0.120354 0.917143 0.897264 0.851064 0.078097 0.914824 0.896141 0.911111 0.920337 0.479951 0.919184 0.860531
 0.696385 1.040427 1.004301 0.955605 0.926260 0.981458 1.116263 -0.496643 0.812147 1.086352 0.871976 1.041021 -1.848764 -1.375387 0.378862 0.993416 0.866797 0.711246 -0.978352 0.966332 0.850669 1.073460 0.995691 0.043891 1.022068 0.735147
 0.734278 1.066399 1.028455 0.979728 0.950935 1.005209 1.151328 -0.524371 0.841407 1.116487 0.898333 1.067099 -2.477717 -1.565196 -1.086498 1.017995 0.893645 0.747256 -0.833133 0.990839 0.877545 1.102072 1.019449 0.165301 1.046754 0.769131
 0.812481 1.030052 1.005454 0.974474 0.955641 0.990614 1.079925 4.869025 0.883448 1.059953 0.921450 1.029569 -0.717132 -0.334213 9.512527 0.999078 0.918376 0.820410 -0.056215 0.981762 0.907411 1.051016 0.999588 0.429535 1.017098 0.835049
 0.849584 0.959277 0.955767 0.943113 0.935642 0.951856 0.959130 1.528389 0.898295 0.962768 0.917442 0.960291 1.598929 1.010720 -1.838644 0.950671 0.914285 0.860270 0.335707 0.943750 0.913748 0.962307 0.956392 0.509460 0.959104 0.871327
 0.868077 0.876361 0.887881 0.895218 0.897522 0.892885 0.824890 7.859171 0.891437 0.852387 0.896474 0.875550 1.041047 0.962325 7.498431 0.888780 0.895479 0.873047 0.417053 0.893186 0.896415 0.859875 0.890844 0.597743 0.883169 0.878819
 0.820523 1.083151 1.052797 1.012703 0.989960 1.033954 1.157383 5.337889 0.904260 1.126065 0.948007 1.084170 -1.814086 -1.226314 -0.947327 1.043320 0.943744 0.832807 -0.478710 1.020999 0.933180 1.114074 1.046216 0.343816 1.067823 0.850162
 0.876864 0.972597 0.967337 0.957207 0.950237 0.963198 0.975173 -2.088481 0.917645 0.976403 0.935290 0.972447 0.862130 0.635514 -2.340446 0.964661 0.933560 0.883409 0.287416 0.959012 0.930077 0.975348 0.966177 0.597646 0.970191 0.892261
 0.769611 1.022920 0.997223 0.960912 0.939458 0.980489 1.077853 -2.972406 0.855386 1.056604 0.899093 1.023543 -1.445724 -0.779851 1.958526 0.988517 0.894995 0.781254 -0.407903 0.968430 0.884183 1.047392 0.991172 0.295817 1.009977 0.799144
 0.869294 0.892418 0.901302 0.904594 0.905275 0.904851 0.853740 1.910423 0.895208 0.874939 0.901335 0.892534 -2.540517 -1.423225 -1.763472 0.900569 0.899781 0.875883 -0.386659 0.902480 0.901696 0.880620 0.904237 0.578754 0.898443 0.882221
 0.835021 0.899549 0.904047 0.901109 0.898131 0.904545 0.871329 -0.165805 0.874412 0.888332 0.887617 0.899989 -2.733295 -1.537706 -2.471720 0.901860 0.885404 0.843540 -0.525237 0.900335 0.885350 0.892478 0.905838 0.479415 0.903291 0.852560
 0.693706 1.038691 1.003465 0.955237 0.926190 0.981104 1.113223 -4.867126 0.811717 1.083766 0.871595 1.039782 -1.286060 -0.867525 -11.712602 0.992764 0.866190 0.709466 -0.851855 0.965753 0.850606 1.071672 0.995295 -0.002407 1.021138 0.734062
 0.735769 1.066713 1.029284 0.980913 0.952090 1.006158 1.150237 -5.786551 0.843097 1.115889 0.899974 1.067260 0.790946 0.283377 -5.162095 1.019006 0.895171 0.748921 -0.301624 0.991952 0.879216 1.102264 1.020347 0.157246 1.047253 0.770867
 0.814596 1.034003 1.009716 0.977996 0.958972 0.994628 1.086663 3.668725 0.886057 1.065654 0.924116 1.034351 2.714565 1.441070 7.996978 1.002961 0.920953 0.823076 0.457780 0.985412 0.910179 1.056901 1.003924 0.446994 1.021647 0.837638
 0.835845 0.985544 0.974190 0.954373 0.942506 0.966077 1.006093 -0.668156 0.892211 0.999816 0.918282 0.986598 0.466442 -0.207666 -3.076478 0.968535 0.914980 0.845631 -0.117967 0.957395 0.910750 0.996254 0.972318 0.479569 0.980905 0.857795
 0.871404 0.838874 0.857037 0.870918 0.877140 0.865656 0.770242 5.695107 0.884089 0.805836 0.882280 0.838538 0.034282 -0.097608 6.563128 0.858960 0.881722 0.875533 0.053290 0.866845 0.885258 0.816100 0.861850 0.614486 0.849550 0.879267
 0.789155 1.163635 1.116033 1.055631 1.021952 1.087325 1.291072 -3.574960 0.900813 1.234614 0.961763 1.165806 -2.827357 -1.429926 -10.564149 1.101949 0.955895 0.805230 -0.634013 1.068264 0.940736 1.214641 1.105376 0.247550 1.139539 0.827947
 0.886288 0.941854 0.942841 0.938590 0.935417 0.942048 0.931444 -0.840461 0.915720 0.938560 0.926456 0.942361 -0.366019 -0.387496 -5.518946 0.940749 0.924788 0.892379 0.058333 0.938345 0.924449 0.939839 0.943701 0.625906 0.943359 0.899161
 0.789623 0.961084 0.947289 0.926828 0.913185 0.937853 0.974482 0.081011 0.854442 0.972602 0.886400 0.960615 2.816405 1.709229 5.205672 0.943186 0.883814 0.797136 0.331064 0.931685 0.874821 0.970061 0.943693 0.383844 0.954028 0.810649
 0.932160 0.864875 0.883869 0.900728 0.909100 0.893474 0.798198 19.777645 0.928364 0.832076 0.919746 0.864196 6.041494 2.877695 27.293512 0.886379 0.919730 0.933925 0.944929 0.895943 0.924722 0.841849 0.888886 0.787294 0.875625 0.934121
 0.867479 0.903398 0.909131 0.909898 0.908962 0.910890 0.869587 14.921469 0.894668 0.888769 0.903121 0.903026 3.948594 1.799473 16.306232 0.908382 0.901736 0.873061 0.455095 0.908887 0.901752 0.893718 0.910850 0.589541 0.907124 0.879233
 0.705037 1.021465 0.991220 0.947103 0.920693 0.971160 1.085377 -8.672335 0.815278 1.061319 0.870239 1.023252 -3.332265 -1.935369 -13.269081 0.980720 0.864925 0.720909 -1.103348 0.955902 0.851747 1.050458 0.984381 0.058691 1.006890 0.743958
 0.775940 0.971369 0.954786 0.929915 0.913741 0.943339 0.992409 11.733018 0.846967 0.987758 0.882770 0.971461 -1.095695 -0.448175 0.795064 0.949409 0.879812 0.784367 -0.161644 0.935522 0.869805 0.983596 0.950394 0.373803 0.963080 0.799019
 0.839744 1.019430 1.001389 0.976056 0.960961 0.989876 1.058797 -7.021307 0.901557 1.043022 0.932380 1.020085 -1.686277 -0.772719 -8.252759 0.995272 0.929366 0.848787 -0.211239 0.981212 0.922188 1.036901 0.997429 0.478305 1.010536 0.861785
 0.926521 0.860670 0.881218 0.898326 0.906979 0.891628 0.793879 11.673334 0.926227 0.827676 0.917284 0.860623 6.364444 2.788940 27.902796 0.883089 0.916761 0.930659 0.681426 0.892686 0.923488 0.837673 0.887150 0.709409 0.872831 0.931877
 0.810702 1.034917 1.015366 0.983010 0.965216 1.001938 1.091821 -33.082539 0.892679 1.067407 0.929082 1.037611 -1.985299 -1.556995 -13.086484 1.005625 0.924076 0.827362 -1.091179 0.987574 0.919608 1.058605 1.012227 0.221316 1.026828 0.845274
 0.907898 0.957211 0.956238 0.952177 0.948964 0.954899 0.947271 8.901229 0.931375 0.954300 0.941094 0.956840 2.122066 1.206216 6.172514 0.954966 0.940023 0.911612 0.605124 0.952769 0.938269 0.955285 0.956316 0.724867 0.956901 0.916806
 0.819289 1.119200 1.084957 1.037938 1.012003 1.063672 1.221679 -42.953758 0.916293 1.174981 0.964004 1.122225 -3.711121 -2.223376 -34.612072 1.072303 0.958255 0.837098 -1.161276 1.046062 0.949901 1.159419 1.078329 0.231383 1.102988 0.857689
 0.740012 0.964878 0.946133 0.917228 0.898818 0.932975 0.990256 7.730647 0.821990 0.984257 0.863095 0.965312 -3.209718 -1.542208 5.479233 0.939698 0.859534 0.749999 -0.568812 0.923755 0.848426 0.979448 0.941282 0.267390 0.955719 0.766995
 0.873969 0.888789 0.898665 0.904035 0.905359 0.902708 0.842081 2.829404 0.897210 0.867412 0.903044 0.888241 0.170591 0.652291 2.698843 0.899099 0.902025 0.878483 0.453137 0.902150 0.902522 0.874400 0.901279 0.625788 0.894857 0.884173
 0.844694 0.890595 0.898188 0.899542 0.898338 0.900523 0.850056 -1.326932 0.880065 0.873181 0.891165 0.890538 -1.471679 -0.391488 -3.311572 0.897558 0.889571 0.851322 -0.063008 0.898329 0.889034 0.878817 0.900286 0.502474 0.895695 0.859576
 0.679482 1.052224 1.011061 0.957166 0.924641 0.984983 1.140949 -2.740903 0.800618 1.105221 0.865828 1.053060 -0.236741 -0.709927 -1.885805 0.999984 0.860818 0.692610 -0.850930 0.969800 0.841169 1.090592 1.000310 0.039372 1.031012 0.717189
 0.703073 1.109158 1.058220 0.996372 0.959638 1.027394 1.228275 -9.841973 0.825839 1.177337 0.895606 1.110020 -1.054225 -1.019655 -9.145340 1.046027 0.890679 0.714726 -0.783085 1.011485 0.868222 1.158110 1.045258 0.122686 1.082155 0.739130
 0.767117 1.107676 1.062949 1.010256 0.979179 1.036344 1.212978 -4.200620 0.867290 1.167271 0.925590 1.107842 0.773787 -0.134234 -8.181997 1.053021 0.921802 0.775655 -0.297214 1.023663 0.902133 1.150371 1.051300 0.308528 1.083445 0.795271
 0.870094 0.909520 0.914868 0.916016 0.914815 0.916414 0.874623 3.694848 0.898987 0.894913 0.908835 0.908924 2.365577 1.311875 14.914801 0.914845 0.907700 0.874806 0.515679 0.915509 0.906212 0.899508 0.916097 0.604159 0.912872 0.881286
 0.824801 0.928328 0.923978 0.914808 0.907233 0.919990 0.915288 -0.886120 0.869783 0.925839 0.891307 0.927634 2.161558 1.175191 -1.292933 0.922419 0.889837 0.828835 0.360611 0.917436 0.883102 0.927006 0.922377 0.505024 0.926251 0.838215
 0.815410 1.095779 1.063439 1.020308 0.995539 1.043238 1.180069 -1.126594 0.904283 1.143573 0.950804 1.097721 -1.140714 -1.082204 -16.317850 1.053224 0.946165 0.828907 -0.561391 1.029175 0.935119 1.130389 1.056266 0.328427 1.079799 0.847192
 0.774862 1.139342 1.087178 1.029226 0.994903 1.056817 1.264415 -14.165457 0.875099 1.208964 0.937941 1.139005 -0.755109 -0.268631 -31.818634 1.077453 0.934762 0.779538 -0.100950 1.045065 0.910742 1.188877 1.072700 0.378712 1.110364 0.798616
 0.816402 0.919148 0.916863 0.907495 0.900498 0.913611 0.905517 2.440322 0.863948 0.916003 0.884261 0.919201 2.852817 1.053354 19.997339 0.914107 0.882142 0.823460 0.168964 0.908899 0.878075 0.917738 0.916438 0.460537 0.918772 0.833792
 0.922721 0.810062 0.839925 0.868257 0.882129 0.855474 0.708037 2.511559 0.914831 0.758711 0.900516 0.808906 2.430722 1.285992 8.533609 0.845272 0.901235 0.924226 0.424467 0.861200 0.907935 0.774090 0.847246 0.732675 0.826671 0.923761
 0.894828 0.795399 0.824339 0.852081 0.864817 0.839268 0.688544 4.409506 0.892349 0.742360 0.881280 0.793752 3.057531 1.551795 8.348471 0.830144 0.882102 0.895904 0.431614 0.845650 0.886779 0.758292 0.831071 0.677770 0.811168 0.896559
 0.722158 0.959170 0.939098 0.911719 0.892654 0.925559 0.979696 1.791759 0.811007 0.975758 0.856550 0.958372 -1.003392 -0.764037 3.422397 0.934856 0.853910 0.729748 -0.620804 0.919697 0.838235 0.971687 0.932978 0.131575 0.948545 0.747920
 0.746756 1.018897 0.989888 0.953661 0.930504 0.971718 1.070890 -2.724169 0.839133 1.051236 0.888559 1.018283 -1.920804 -1.136618 -0.645712 0.983584 0.885592 0.754636 -0.604122 0.963443 0.868590 1.042258 0.981830 0.198549 1.003121 0.773352
 0.814289 1.010739 0.989823 0.964230 0.947524 0.976894 1.046242 1.758399 0.881477 1.032919 0.917460 1.009907 -1.849032 -0.849579 5.135802 0.985749 0.915468 0.819695 -0.209109 0.971381 0.902772 1.026685 0.983874 0.401173 0.999237 0.833283
 0.883401 0.892092 0.902558 0.908988 0.910950 0.907006 0.846702 4.552927 0.905230 0.871233 0.909904 0.891618 1.179190 0.425592 12.081551 0.903257 0.909173 0.887623 0.101832 0.906939 0.909614 0.877648 0.905052 0.598411 0.898297 0.892902
 0.904345 0.800246 0.830409 0.858702 0.872315 0.846011 0.695433 3.096824 0.902104 0.747545 0.889575 0.798956 1.182251 0.716041 8.241351 0.835687 0.889988 0.907059 0.299622 0.851602 0.896468 0.763322 0.837812 0.655107 0.816947 0.908054
 0.802551 1.096752 1.058741 1.013804 0.987223 1.036179 1.184877 1.660095 0.890536 1.146707 0.941146 1.096653 -3.613767 -2.066710 -6.360663 1.050160 0.937885 0.810155 -0.602606 1.025216 0.920900 1.132390 1.048904 0.357905 1.076046 0.827529
 0.896859 0.939465 0.943346 0.943160 0.941942 0.944587 0.917792 -12.677046 0.926676 0.929734 0.935751 0.939021 0.906346 0.515946 -9.410770 0.942279 0.934312 0.903340 0.105046 0.942242 0.934364 0.932900 0.944851 0.586356 0.942114 0.910355
 0.800883 0.933101 0.924614 0.911687 0.901666 0.918404 0.927558 3.438763 0.854859 0.934716 0.881598 0.931871 0.676908 0.448095 9.505836 0.922888 0.880196 0.804914 0.203399 0.915828 0.870780 0.934706 0.921698 0.441414 0.928270 0.816058
 0.913385 0.855994 0.875328 0.894291 0.902830 0.885580 0.784027 1.259358 0.918923 0.819664 0.913244 0.854259 -2.313620 -1.372911 4.245024 0.879289 0.913600 0.915355 -0.418609 0.889947 0.916524 0.830621 0.879942 0.638278 0.866227 0.917415
 0.884006 0.854934 0.872053 0.887354 0.893642 0.880673 0.788360 -1.415654 0.900059 0.821807 0.899476 0.853678 -3.293919 -1.934308 0.829242 0.875202 0.899362 0.887446 -0.689474 0.883776 0.901073 0.831813 0.876193 0.541825 0.864328 0.891895
 0.727873 0.938202 0.923144 0.899941 0.883667 0.912274 0.945591 -4.375708 0.810584 0.947986 0.851123 0.937573 0.469716 0.121163 3.465802 0.919063 0.848494 0.736104 -0.391202 0.906098 0.835761 0.945957 0.918657 0.169970 0.930428 0.753368
 0.752730 0.987350 0.965403 0.935560 0.916128 0.950967 1.018278 -3.875983 0.836270 1.009002 0.879645 0.986737 0.694495 0.296879 -2.119678 0.959965 0.876795 0.760743 -0.218434 0.943250 0.862807 1.003330 0.959284 0.241827 0.975637 0.777821
 0.824132 0.970183 0.957247 0.940083 0.928239 0.948760 0.979046 9.630821 0.877393 0.979281 0.905650 0.969176 2.390081 1.515326 13.220552 0.954758 0.904102 0.827829 0.525113 0.945222 0.893939 0.977077 0.953221 0.480505 0.963102 0.838643
 0.871774 0.903769 0.909191 0.912692 0.912153 0.911226 0.864774 -3.036929 0.898552 0.886352 0.908204 0.902295 -0.031729 -0.354349 8.131122 0.910672 0.907949 0.873927 -0.162266 0.912736 0.904359 0.891591 0.909776 0.542485 0.906385 0.879833
 0.916344 0.790624 0.821786 0.854093 0.869597 0.838605 0.681028 4.857104 0.906544 0.734874 0.891031 0.788394 -1.799972 -0.941571 9.919788 0.828924 0.892377 0.916132 -0.292050 0.847030 0.897791 0.751244 0.829060 0.644938 0.807190 0.915325
 0.775697 1.144819 1.097104 1.039350 1.005739 1.068716 1.259866 -8.167651 0.884798 1.210332 0.947160 1.145626 2.529024 0.859410 -13.371327 1.085577 0.942470 0.787245 0.006194 1.053210 0.923193 1.191504 1.085346 0.291849 1.119524 0.808890
 0.906773 0.913690 0.921958 0.928981 0.931158 0.926050 0.875128 -2.849143 0.927055 0.894721 0.931284 0.912362 -3.882090 -1.918655 -11.960465 0.923694 0.930974 0.910018 -0.667147 0.927534 0.930454 0.900438 0.923747 0.543358 0.917886 0.915007
 0.813511 0.890408 0.892308 0.889548 0.885212 0.891597 0.856352 -11.036308 0.855919 0.876964 0.873774 0.889369 1.016821 0.673388 5.018560 0.892226 0.872744 0.817454 0.112387 0.890939 0.866961 0.881436 0.892084 0.467572 0.891648 0.826528
 0.896869 0.850398 0.867223 0.883953 0.890729 0.875785 0.777354 -1.868747 0.901711 0.814780 0.899086 0.848422 4.305210 2.451650 2.443482 0.871623 0.899878 0.896128 0.893272 0.881180 0.899812 0.825556 0.870473 0.723935 0.858980 0.897628
 0.871707 0.837567 0.853933 0.870265 0.876240 0.862219 0.760455 -1.922824 0.882678 0.800284 0.882868 0.835086 3.649202 2.026391 0.989126 0.858663 0.883501 0.871309 0.668001 0.867695 0.882198 0.811446 0.856963 0.641620 0.845739 0.874184
 0.748042 0.912821 0.905391 0.890993 0.879389 0.898903 0.898343 5.136673 0.821055 0.910774 0.854500 0.911657 -2.954255 -1.738255 2.256281 0.903089 0.852408 0.755558 -0.910043 0.895254 0.841907 0.911993 0.902606 0.172936 0.909036 0.771009
 0.781869 0.947930 0.937608 0.920600 0.908179 0.929810 0.948018 1.038622 0.850285 0.953150 0.882855 0.947386 -3.694919 -2.065227 -1.602877 0.934693 0.880652 0.788991 -0.860627 0.925374 0.870535 0.952071 0.934322 0.268791 0.942789 0.803298
 0.842197 0.959701 0.952494 0.940051 0.931231 0.946912 0.959826 5.118029 0.890156 0.963565 0.912949 0.959377 -0.239727 -0.170908 10.989184 0.950156 0.911362 0.847262 -0.030839 0.943149 0.904523 0.962733 0.950380 0.508638 0.956145 0.857352
 0.867229 0.912766 0.916022 0.917130 0.915363 0.916903 0.878345 -2.455573 0.897401 0.897804 0.909221 0.911088 -0.416648 -0.351179 2.931217 0.917075 0.908707 0.869918 -0.139415 0.917747 0.904522 0.902209 0.916239 0.559581 0.914116 0.876341
 0.887283 0.831483 0.851217 0.869458 0.877356 0.861077 0.753912 1.578810 0.891285 0.793423 0.886812 0.830121 4.549286 2.645189 6.772102 0.855261 0.887253 0.887701 0.976232 0.865514 0.889140 0.805055 0.855605 0.730534 0.842228 0.889335
 0.819892 1.058691 1.031534 0.997967 0.977301 1.015113 1.113531 -4.205896 0.898208 1.091223 0.940185 1.058315 -1.970845 -1.258080 -4.935329 1.025271 0.937058 0.828041 -0.677688 1.006418 0.923979 1.082302 1.024712 0.352899 1.044182 0.843982
 0.905775 0.915998 0.922866 0.926809 0.927972 0.925857 0.885518 -4.612641 0.922363 0.901699 0.926441 0.915658 0.328741 0.629588 -4.599241 0.923288 0.925736 0.908839 0.596691 0.925742 0.926213 0.906165 0.924848 0.744880 0.920230 0.912830
 0.813998 0.917914 0.916180 0.909403 0.902752 0.913500 0.897458 -1.585387 0.865513 0.911172 0.887485 0.917170 -3.675058 -2.034263 -1.139588 0.915266 0.885957 0.819926 -0.838315 0.911452 0.879511 0.913846 0.915097 0.352662 0.917278 0.831032
 -1.411853 -1.026655 -1.058627 -1.109256 -1.140506 -1.080806 -0.970045 -6.481899 -1.269896 -0.988243 -1.201889 -1.024770 -4.895879 -4.194463 -8.325117 -1.071256 -1.208808 -1.390600 -3.785008 -1.099335 -1.223837 -0.997870 -1.065575 -2.310541 -1.041280 -1.360256
 -0.381002 -0.480130
 -3.279581 1.239123
 -1.335501 2.437084
 -1.641197 1.144927
 -1.202715 1.117010
 -0.690315 2.641001
 -3.317935 3.832986
 21.134077 -21.143373
 -0.101475 0.819373
 -3.270428 2.662376
 -1.381544 0.146539
 -2.292680 2.324232
 8.670512 -8.912683
 4.004086 -4.017436
 19.897076 -19.927765
 -2.583243 0.885886
 -1.985827 -0.563219
 1.502858 1.646621
 1.937599 -1.064109
 -2.715469 0.204130
 0.383855 1.766560
 -3.043146 2.485364
 -0.217437 3.433760
 1.239646 -0.880751
 -1.429080 2.748031
 1.838062 2.190741
 -4.092315 -1.771204
