# Supplementary material for: AMS 3.0: prediction of post-translational modifications
Source: BMC Bioinformatics. 2010 Apr 28;11:210. doi: 10.1186/1471-2105-11-210 (PMC2874555; doi:10.1186/1471-2105-11-210)
Supplement: Additional file 2 — PTM predictor software with training data. PTM_Archive.tar.gz includes the predictor software binaries together with all trained ANNs in tar.gz compressed form. [file 1471-2105-11-210-S2.GZ › PTM_Archive/allempty/R/Rnet28.dat]

 2
 90 28 2
 0.912798 0.913960 0.922568 1.411588 0.907792 0.904222 0.899044 0.206772 1.993683 0.902139 0.911894 0.542015 0.279711 0.242189 0.888567 0.917278 0.870405 0.881974 0.892291 0.520291 0.914533 4.877365 0.911265 0.634552 1.284118 0.362333 0.901796 0.914708
 0.914177 0.906993 0.922114 0.311566 0.900039 0.897688 0.895585 -0.050589 0.601070 0.897915 0.911776 -8.655142 -0.046051 -0.072664 0.900772 0.919125 0.847950 0.867255 0.881481 0.404762 0.907598 1.301505 0.917925 0.550624 0.287840 0.194555 0.897373 0.916924
 0.974528 0.904215 0.956038 -1.468763 0.900524 0.912472 0.940985 -0.819257 -0.251584 0.933563 0.963346 -5.065252 -1.007161 -1.007293 1.036587 0.976000 0.777633 0.848712 0.880370 -0.005104 0.904903 -6.813557 1.010615 0.228322 -1.437410 -0.384215 0.931732 0.979433
 0.996727 0.928676 0.976645 -0.733708 0.926650 0.939291 0.968610 -0.508482 0.705485 0.960528 0.986420 -2.471429 -0.651719 -0.645711 1.060980 0.997172 0.817640 0.883661 0.911715 0.151127 0.929152 -1.779811 1.031365 0.345820 -0.776536 -0.163919 0.958631 1.001140
 0.972862 0.928719 0.958150 0.549527 0.929137 0.938871 0.959451 -0.023084 2.673913 0.953408 0.967060 7.299253 -0.066872 -0.080915 1.002198 0.971660 0.859842 0.906326 0.923341 0.402595 0.928749 0.103315 0.990849 0.528913 0.412802 0.189778 0.952484 0.974541
 0.998031 0.965586 0.996565 -0.400449 0.957639 0.958898 0.967149 -0.146551 -1.278282 0.966305 0.990642 -7.772601 -0.298947 -0.265535 1.035527 1.002521 0.879904 0.912061 0.934105 0.377829 0.966349 5.116328 1.020934 0.554788 -0.309104 0.135648 0.965033 1.002406
 0.847110 0.861894 0.859465 1.102095 0.858324 0.854542 0.845755 0.081932 3.576655 0.849507 0.849744 14.183102 0.171163 0.133830 0.784519 0.850154 0.837830 0.845584 0.850120 0.488150 0.862113 -2.230226 0.830695 0.596304 1.012165 0.307424 0.849718 0.846974
 1.096384 1.027402 1.079134 -1.014104 1.021333 1.030166 1.056112 -0.095042 -2.117835 1.049439 1.083601 -6.060641 -0.332156 -0.288034 1.198567 1.099298 0.914321 0.967832 0.997622 0.396200 1.028224 -0.244741 1.143800 0.565747 -0.982295 0.164120 1.047545 1.102780
 0.932437 0.927159 0.937095 -0.613202 0.923043 0.921890 0.921163 0.102198 1.601621 0.922381 0.930957 -7.214808 0.057664 0.070549 0.924620 0.935313 0.888059 0.902334 0.911473 0.538691 0.927628 -3.475870 0.934845 0.665548 -0.371325 0.342476 0.922022 0.934067
 0.963188 0.914794 0.951363 -0.931815 0.912088 0.920465 0.940297 -0.426411 -3.118370 0.935291 0.955489 4.064965 -0.584761 -0.572091 0.998266 0.964415 0.823661 0.875191 0.897902 0.234416 0.915248 -4.651891 0.986330 0.408181 -0.902414 -0.067383 0.933813 0.966423
 0.858741 0.881892 0.874560 1.746553 0.877427 0.871569 0.858436 0.361102 3.184870 0.863733 0.862325 12.957639 0.394567 0.369187 0.783041 0.862075 0.864098 0.864605 0.867959 0.540884 0.882222 1.508562 0.837301 0.658509 1.438586 0.401083 0.863918 0.858264
 0.898722 0.904056 0.912995 -0.308825 0.895562 0.889777 0.881298 -0.037200 -0.688852 0.885764 0.897997 -7.276690 -0.179019 -0.162531 0.862124 0.904773 0.849366 0.860966 0.874100 0.378753 0.904918 -3.092555 0.894587 0.553752 -0.330424 0.159618 0.885357 0.901101
 1.002511 0.920478 0.981201 -0.482905 0.915456 0.928620 0.961691 -0.790219 -0.223331 0.952831 0.988683 1.028123 -0.913961 -0.926020 1.089316 1.004501 0.779574 0.856574 0.892149 0.012940 0.921056 -2.231512 1.048589 0.220082 -0.530735 -0.334218 0.950614 1.008447
 1.037768 0.951674 1.012281 -0.899388 0.948245 0.963143 0.998912 -0.584588 -1.118894 0.988955 1.023572 -0.600198 -0.734624 -0.750979 1.142196 1.038735 0.820298 0.895632 0.928778 0.161283 0.952061 -4.640590 1.088142 0.330988 -0.828916 -0.141936 0.986726 1.043995
 1.004929 0.948261 0.986645 0.339964 0.947674 0.958355 0.983559 -0.116216 1.479522 0.976253 0.996477 12.808443 -0.124802 -0.150058 1.064963 1.004831 0.864808 0.916995 0.938191 0.408989 0.948571 2.274043 1.034943 0.523231 0.263949 0.201627 0.974786 1.008432
 0.998599 0.957457 0.990791 -1.108518 0.952610 0.957617 0.972240 -0.240721 -2.314444 0.968860 0.991215 -12.715841 -0.299026 -0.308713 1.043280 1.001240 0.873545 0.913573 0.934958 0.364083 0.958002 1.973160 1.023747 0.536618 -1.037791 0.111443 0.967760 1.002604
 0.811709 0.851585 0.835376 2.137250 0.846088 0.836464 0.815170 0.314210 2.825511 0.823072 0.817892 22.788927 0.382870 0.355731 0.707220 0.816316 0.844424 0.835390 0.835686 0.506597 0.852030 1.521227 0.779714 0.637773 1.807988 0.353519 0.823680 0.810777
 1.081037 1.010283 1.059837 -0.918789 1.007015 1.018453 1.047921 -0.223248 1.235685 1.039468 1.068923 7.406845 -0.346570 -0.316481 1.176478 1.081908 0.905005 0.962443 0.989970 0.390807 1.010863 -4.946792 1.124992 0.550987 -0.857545 0.130129 1.037863 1.086256
 0.945038 0.943797 0.954602 -0.273631 0.936362 0.932102 0.927226 0.203790 -4.166431 0.930364 0.943010 -9.850057 0.068716 0.041180 0.936084 0.950086 0.896244 0.906278 0.918021 0.535751 0.944266 -1.754557 0.948471 0.675878 -0.130795 0.360458 0.929839 0.947566
 1.017882 0.954752 1.005351 -1.337192 0.947715 0.955470 0.978008 -0.470056 -3.315915 0.972645 1.006196 -3.829843 -0.609266 -0.590696 1.099974 1.022118 0.835849 0.892232 0.922527 0.218222 0.955445 -3.745298 1.059755 0.398984 -1.139191 -0.067748 0.970721 1.024408
 0.866403 0.881332 0.878793 2.547817 0.877393 0.873153 0.863538 0.325842 4.181330 0.867788 0.868700 11.065881 0.465786 0.417647 0.812599 0.869596 0.859624 0.864376 0.868602 0.557199 0.881606 2.279548 0.852136 0.649656 2.227423 0.424459 0.867806 0.866556
 0.900952 0.899351 0.911592 0.771657 0.891828 0.888069 0.883056 -0.065769 1.057243 0.886260 0.899295 -2.943787 -0.083274 -0.083814 0.881588 0.906354 0.843861 0.859490 0.872633 0.391613 0.899931 -1.346375 0.901919 0.545175 0.679723 0.178229 0.885852 0.903632
 1.002899 0.926562 0.986053 -1.283635 0.919826 0.930593 0.959558 -0.812342 0.715602 0.952379 0.989412 0.307724 -0.964605 -0.978839 1.084140 1.006342 0.784192 0.856535 0.892626 -0.019335 0.927453 -3.825300 1.047576 0.222132 -1.248244 -0.390719 0.949972 1.009366
 1.032727 0.955617 1.013217 -1.492344 0.950560 0.962190 0.993043 -0.581952 -0.189848 0.984995 1.019714 -2.185184 -0.740852 -0.730779 1.122581 1.035313 0.825260 0.894291 0.927650 0.127241 0.956401 -3.322193 1.078610 0.335446 -1.370909 -0.195067 0.982758 1.038884
 1.000666 0.949707 0.986299 0.246284 0.948171 0.957628 0.979209 -0.081066 2.115520 0.973244 0.992813 10.499266 -0.058615 -0.071989 1.049068 1.000793 0.867320 0.916001 0.936890 0.385293 0.950003 2.236360 1.027032 0.524528 0.138465 0.159575 0.971908 1.003903
 0.947065 0.931336 0.950118 0.556424 0.925528 0.925303 0.927972 -0.006447 -2.134799 0.928533 0.943500 -1.301097 0.007248 -0.009939 0.948593 0.950964 0.869158 0.892816 0.908294 0.430287 0.931993 5.042992 0.955846 0.577827 0.505790 0.224135 0.927897 0.949926
 0.848718 0.863343 0.860766 2.584024 0.859853 0.856129 0.846975 0.194629 4.647204 0.851023 0.851278 8.409737 0.375341 0.311333 0.788614 0.851560 0.839501 0.846944 0.851580 0.475537 0.863600 -1.088634 0.832553 0.593277 2.180342 0.297840 0.851228 0.848670
 1.055445 0.997492 1.040008 -0.387289 0.994147 1.003126 1.026364 0.061395 -1.117942 1.019998 1.045434 3.320326 -0.106907 -0.110493 1.124204 1.056745 0.904287 0.953189 0.977648 0.456142 0.998228 -4.805420 1.089936 0.585420 -0.404469 0.270056 1.018416 1.059629
 0.964176 0.951481 0.969192 0.295321 0.944413 0.942461 0.942468 0.146034 2.125538 0.944067 0.960278 -4.662894 0.175896 0.144492 0.975357 0.968932 0.893640 0.910772 0.925320 0.512348 0.952072 -0.367975 0.975314 0.647183 0.308346 0.324561 0.943356 0.967499
 0.993359 0.935818 0.979958 -0.402048 0.931805 0.940544 0.962893 -0.341425 -0.568318 0.957157 0.983748 -1.342804 -0.453511 -0.466390 1.051337 0.995519 0.831736 0.886928 0.913316 0.226071 0.936537 -0.257225 1.025331 0.406360 -0.454153 -0.050413 0.955711 0.997995
 0.824713 0.832293 0.823326 1.051441 0.837997 0.842205 0.844218 0.159424 2.944362 0.843171 0.829621 -3.917490 0.176831 0.124577 0.747727 0.820912 0.834078 0.851825 0.849575 0.547772 0.831792 -2.514510 0.799447 0.611282 0.914567 0.393325 0.843674 0.821096
 0.835727 0.832913 0.832508 0.872511 0.836959 0.842106 0.847625 -0.040934 1.301912 0.845915 0.838529 -1.597469 -0.018226 -0.069052 0.775183 0.832959 0.814047 0.840401 0.843455 0.433188 0.832461 -2.747252 0.818414 0.526198 0.765111 0.241628 0.846039 0.833453
 1.029041 0.950844 1.014506 -1.609028 0.940653 0.949452 0.976898 -0.910447 -4.686671 0.970473 1.014224 -14.908969 -1.072777 -1.069379 1.128651 1.034789 0.794864 0.866117 0.905918 -0.048226 0.951859 -2.960502 1.081016 0.220292 -1.493715 -0.442740 0.968025 1.037126
 1.077605 0.997095 1.063026 -1.687672 0.986309 0.994039 1.021083 -0.632196 -2.913808 1.015087 1.061627 -7.363962 -0.808235 -0.793489 1.198508 1.083957 0.843890 0.909857 0.949461 0.096459 0.998548 -2.820466 1.136028 0.341058 -1.558859 -0.253540 1.012683 1.086703
 1.041176 0.987144 1.031834 0.104087 0.980038 0.985563 1.004007 -0.084937 1.121475 0.999959 1.030685 12.548791 -0.138684 -0.116590 1.117725 1.045477 0.883014 0.928896 0.955642 0.358708 0.987979 2.868695 1.079533 0.527824 0.010465 0.114879 0.998325 1.047121
 0.959957 0.928229 0.951468 -0.006880 0.927046 0.933102 0.946621 0.014586 1.980301 0.943106 0.955352 -5.308338 -0.149623 -0.134817 0.975685 0.960226 0.866945 0.903258 0.918567 0.441817 0.928397 5.389358 0.972840 0.567270 -0.036662 0.223279 0.942251 0.961865
 0.765030 0.789568 0.770014 1.466721 0.795341 0.797063 0.791654 0.098257 4.936676 0.793041 0.773117 6.444397 0.248035 0.181408 0.653851 0.761500 0.806391 0.816024 0.809424 0.499244 0.788884 2.031239 0.726743 0.578128 1.243522 0.312264 0.793939 0.760145
 1.187040 1.091788 1.165965 -1.859787 1.080788 1.090662 1.124077 -0.251061 -3.843868 1.115496 1.167772 -10.993085 -0.631546 -0.536657 1.352599 1.193080 0.934917 1.000954 1.042690 0.331364 1.093192 -3.653708 1.260390 0.534218 -1.657646 0.077880 1.112773 1.197438
 0.905239 0.901320 0.905670 -0.245506 0.900944 0.902439 0.904213 0.126208 2.566671 0.904172 0.905408 -5.526464 0.131235 0.114053 0.881377 0.905369 0.876757 0.892862 0.898309 0.546923 0.901182 -3.246785 0.900162 0.661033 -0.197148 0.345019 0.904090 0.904968
 0.946353 0.909077 0.939136 0.838560 0.905575 0.911541 0.925862 -0.211940 -1.877330 0.922659 0.940502 4.131031 -0.169754 -0.213452 0.968092 0.948270 0.826897 0.870693 0.891096 0.276246 0.909555 8.785215 0.963824 0.438460 0.681983 0.012385 0.921373 0.949485
 0.811702 0.840022 0.817328 6.093063 0.846306 0.847151 0.840040 0.821044 14.009367 0.841657 0.820087 23.625027 1.261618 1.169032 0.708356 0.808114 0.873970 0.873527 0.862820 0.768517 0.839194 25.711241 0.774401 0.776113 5.101634 0.711330 0.842761 0.806835
 0.857680 0.858630 0.856477 3.978350 0.862137 0.865963 0.868861 0.325868 9.188555 0.867983 0.860589 14.680009 0.589048 0.524316 0.799594 0.855595 0.847225 0.866734 0.868080 0.545883 0.858440 18.708302 0.840642 0.620760 3.290777 0.393279 0.868005 0.855559
 1.001630 0.928894 0.985024 -2.980437 0.922479 0.932733 0.960426 -0.919870 -5.326380 0.953492 0.988838 -12.857976 -1.220974 -1.205558 1.079742 1.004681 0.791098 0.861025 0.896122 -0.008144 0.929849 -11.731464 1.044009 0.238654 -2.625755 -0.393562 0.951440 1.007833
 0.948063 0.900436 0.932609 -1.011295 0.900548 0.910960 0.933097 -0.444050 -2.827258 0.926749 0.941838 13.112715 -0.625220 -0.611767 0.969694 0.946988 0.817732 0.871930 0.892419 0.232922 0.900744 -2.448771 0.965375 0.402069 -0.862766 -0.056298 0.925613 0.949992
 1.009820 0.968962 1.001031 -1.450374 0.964588 0.969744 0.985002 -0.047025 -2.884079 0.981529 1.002288 -9.319142 -0.229968 -0.219591 1.059176 1.012325 0.890288 0.928244 0.948404 0.453084 0.969375 -7.771681 1.035688 0.589568 -1.212932 0.243789 0.980273 1.013618
 0.800945 0.833663 0.810186 6.609592 0.838422 0.837201 0.826622 0.843566 16.536564 0.829523 0.809285 15.365417 1.356337 1.240464 0.695052 0.798534 0.866188 0.862174 0.851740 0.751449 0.833058 26.081676 0.763185 0.762399 5.479053 0.694596 0.830667 0.796487
 1.015353 0.974833 1.014725 -1.232789 0.964502 0.965079 0.974310 -0.124126 1.185678 0.973656 1.005577 -37.774128 -0.210431 -0.246222 1.083726 1.022347 0.873929 0.908621 0.934469 0.359034 0.976033 -11.491267 1.050018 0.526821 -1.178592 0.125853 0.972068 1.021967
 0.934187 0.926391 0.931285 2.081109 0.927781 0.931142 0.935974 0.477465 3.989737 0.934613 0.934375 7.009846 0.571351 0.545404 0.914497 0.933169 0.907423 0.924684 0.928754 0.684082 0.926363 9.636090 0.930279 0.744740 1.786256 0.570783 0.934452 0.933655
 1.125858 1.062958 1.121294 -3.297814 1.047567 1.048561 1.063957 -0.228610 -4.848079 1.061813 1.110152 -61.098907 -0.491620 -0.485279 1.260331 1.135376 0.927629 0.969066 1.004606 0.382883 1.064383 -15.699369 1.186309 0.579921 -2.882380 0.131887 1.059490 1.135991
 0.939165 0.883652 0.921808 -2.668414 0.883291 0.894971 0.919921 -0.650476 -5.151216 0.912984 0.931585 20.784462 -0.963003 -0.939598 0.967686 0.938444 0.786543 0.848819 0.872772 0.116761 0.883961 -15.810476 0.960434 0.305026 -2.253253 -0.205102 0.911802 0.941542
 0.877177 0.883703 0.884366 0.774298 0.881250 0.879707 0.875833 0.093517 1.279133 0.877873 0.878861 5.776423 0.044691 0.051968 0.826428 0.878820 0.854838 0.867898 0.874181 0.480626 0.883932 0.962319 0.864470 0.607854 0.644110 0.279636 0.877785 0.876848
 0.874933 0.876672 0.881885 -0.568788 0.872947 0.871715 0.869181 -0.185512 -1.108759 0.870960 0.875591 -4.855844 -0.329700 -0.307347 0.830975 0.877370 0.834409 0.852704 0.862380 0.367638 0.876870 -3.850584 0.865967 0.531076 -0.528012 0.107323 0.870808 0.875459
 1.030171 0.937103 1.004205 -1.457219 0.932410 0.947661 0.985561 -0.819229 -0.910989 0.975258 1.014719 -0.276420 -0.970438 -1.000350 1.137555 1.031966 0.784904 0.869102 0.907861 -0.014007 0.937937 -1.337015 1.083821 0.204638 -1.350255 -0.356751 0.972602 1.036953
 1.092668 0.984867 1.059416 -1.831862 0.980963 0.999155 1.044190 -0.606344 -2.391130 1.031525 1.074729 -13.821678 -0.771894 -0.810407 1.235873 1.093550 0.828782 0.917451 0.957723 0.118612 0.985567 0.134498 1.158559 0.299363 -1.604413 -0.169462 1.028619 1.100116
 1.093073 1.001373 1.063440 -0.714028 0.999028 1.015021 1.054073 -0.199247 -1.379210 1.042601 1.077690 -11.215796 -0.318838 -0.348924 1.216541 1.092949 0.875555 0.949172 0.981607 0.322334 1.002068 4.027473 1.148551 0.461231 -0.626603 0.101442 1.040333 1.099067
 0.899295 0.898866 0.904351 1.056621 0.896105 0.895472 0.894322 -0.008931 0.194902 0.895533 0.899585 18.193117 0.047552 0.087767 0.863129 0.901096 0.862562 0.879099 0.887500 0.469466 0.899087 4.364630 0.892231 0.607393 0.929820 0.268347 0.895421 0.899699
 0.919668 0.897853 0.915840 -0.709032 0.895952 0.900008 0.909293 -0.218316 -0.784020 0.907098 0.916987 0.021432 -0.375634 -0.376221 0.911605 0.920437 0.838369 0.872180 0.886551 0.338355 0.898058 3.761678 0.924264 0.500082 -0.695298 0.071816 0.906558 0.920884
 1.083371 1.017783 1.067791 0.443741 1.011548 1.019872 1.044110 -0.001965 -3.094161 1.037798 1.070868 -16.663546 -0.111204 -0.059623 1.178753 1.086655 0.907405 0.959297 0.988142 0.413859 1.018498 -1.350318 1.128094 0.566457 0.456874 0.217250 1.036005 1.089568
 1.148008 1.043064 1.115745 -3.080007 1.038368 1.054862 1.097525 -0.297688 -5.858800 1.085477 1.129487 -41.254932 -0.654139 -0.639950 1.309959 1.149535 0.899122 0.976396 1.014335 0.348548 1.043810 4.862422 1.218457 0.488029 -2.692137 0.125917 1.082637 1.156143
 0.898956 0.879670 0.895761 -0.255173 0.878471 0.882586 0.890648 -0.191362 2.218424 0.889013 0.896893 21.509998 -0.182499 -0.235286 0.886455 0.899567 0.825078 0.858130 0.871050 0.331135 0.879829 -3.646947 0.901384 0.483088 -0.241762 0.077102 0.888365 0.899853
 0.779365 0.830306 0.802412 0.341416 0.828796 0.819850 0.796770 0.201687 2.798234 0.804631 0.788652 9.097969 0.201848 0.201794 0.655723 0.781459 0.852300 0.836874 0.829235 0.574004 0.830253 3.367504 0.736514 0.699121 0.211283 0.371234 0.805681 0.776166
 0.753611 0.800752 0.772685 0.702056 0.801722 0.795620 0.776633 0.107019 3.398946 0.782869 0.763593 9.580321 0.156166 0.127598 0.618698 0.753873 0.822670 0.815013 0.807187 0.497182 0.800481 3.239441 0.706971 0.625721 0.522350 0.266796 0.784001 0.749328
 0.919747 0.870140 0.905763 -0.376996 0.868782 0.879104 0.901444 -0.704980 -1.423965 0.895415 0.913179 2.376864 -0.821261 -0.835227 0.937914 0.919456 0.772349 0.833049 0.857030 0.071664 0.870397 1.606422 0.937241 0.270375 -0.354291 -0.264975 0.894074 0.922147
 0.994188 0.929767 0.975057 -0.900203 0.927509 0.939266 0.966757 -0.543878 -4.511707 0.959225 0.984271 0.561842 -0.767326 -0.737245 1.054215 0.994179 0.820956 0.884438 0.912164 0.176135 0.930222 -1.430718 1.026646 0.359218 -0.734664 -0.125254 0.957601 0.997922
 0.990472 0.943994 0.975620 0.050357 0.943203 0.952289 0.973112 -0.125246 -2.274794 0.967122 0.983704 10.046693 -0.237393 -0.199881 1.030472 0.990033 0.867654 0.914570 0.933808 0.404463 0.944195 -0.012232 1.012488 0.531775 0.065407 0.196959 0.966094 0.992852
 0.870396 0.880720 0.877388 -0.241699 0.879766 0.878563 0.873867 0.039987 2.485781 0.875951 0.873062 11.294827 -0.046130 -0.015357 0.816231 0.871290 0.863563 0.873653 0.876863 0.515551 0.880775 5.164409 0.854791 0.641224 -0.398727 0.312410 0.876159 0.869563
 0.763721 0.818760 0.791622 -0.076894 0.814903 0.803582 0.776605 0.024129 3.233770 0.786130 0.772972 5.725496 0.003000 0.048527 0.636822 0.767644 0.833672 0.815819 0.810057 0.506981 0.819112 -0.694822 0.720776 0.651221 -0.191599 0.272649 0.787083 0.761237
 1.089681 1.007838 1.060335 -0.491133 1.007911 1.023762 1.061057 -0.042762 -2.611753 1.049748 1.077018 -4.568823 -0.268484 -0.259472 1.193625 1.088097 0.902437 0.969282 0.997054 0.438305 1.007985 -2.879773 1.135912 0.547962 -0.449359 0.271720 1.047885 1.094111
 0.940801 0.951109 0.958818 -2.763659 0.939917 0.930988 0.918127 -0.159482 -5.426159 0.924093 0.939195 -15.058884 -0.486500 -0.328824 0.929819 0.948624 0.903008 0.902671 0.914737 0.493343 0.952131 2.817804 0.943113 0.685790 -2.367849 0.227759 0.923699 0.944259
 0.894102 0.868738 0.886142 0.942308 0.869924 0.876941 0.889910 -0.121373 1.624537 0.886293 0.892067 10.841887 -0.126079 -0.167634 0.878477 0.892791 0.814937 0.854662 0.867023 0.362880 0.868688 2.048276 0.895589 0.468030 0.840697 0.151599 0.885764 0.894376
 0.778061 0.820534 0.794491 1.755783 0.822335 0.817240 0.800212 0.362691 5.211569 0.805652 0.787120 1.823626 0.523427 0.481373 0.661015 0.777831 0.847842 0.838801 0.829567 0.636969 0.820354 -1.046733 0.736883 0.706132 1.557347 0.475802 0.806824 0.774073
 0.779900 0.816536 0.796341 0.865013 0.816538 0.811438 0.795628 0.098213 2.673241 0.800928 0.787559 -1.566621 0.195466 0.163296 0.673338 0.780867 0.827489 0.823670 0.818694 0.516211 0.816443 -4.110709 0.744035 0.625826 0.798826 0.297516 0.801817 0.776896
 0.910754 0.868009 0.901126 -0.539704 0.865533 0.873707 0.892119 -0.644625 0.298363 0.887421 0.904983 2.715020 -0.782243 -0.799784 0.921733 0.911805 0.773016 0.828661 0.851730 0.067580 0.868576 -1.982599 0.925948 0.279189 -0.634053 -0.272638 0.886296 0.913362
 0.974000 0.919193 0.958929 -1.048021 0.916809 0.926914 0.950511 -0.465634 -0.302495 0.943892 0.965773 -5.744245 -0.702907 -0.708083 1.016103 0.974615 0.818723 0.877110 0.902293 0.180624 0.919589 -2.820028 0.999848 0.370452 -1.107963 -0.117456 0.942531 0.977473
 0.949752 0.914516 0.936956 1.832110 0.916065 0.925193 0.943272 0.162140 5.581259 0.937732 0.946052 18.691557 0.210252 0.161221 0.957435 0.947999 0.857500 0.900024 0.913727 0.459956 0.914565 -0.866349 0.959287 0.552274 1.437891 0.297270 0.936834 0.950546
 0.846662 0.852545 0.844833 1.377139 0.857953 0.862303 0.865057 0.333385 4.484607 0.863897 0.851209 4.126788 0.330151 0.290764 0.775593 0.843079 0.852662 0.870789 0.869081 0.593937 0.852037 1.688418 0.823392 0.649722 1.196888 0.455326 0.864279 0.843433
 0.697028 0.761020 0.718665 2.437671 0.765292 0.758547 0.734317 0.328062 7.280772 0.741625 0.710987 14.030544 0.637073 0.571793 0.528153 0.695419 0.815345 0.797267 0.780421 0.607426 0.760301 -4.348871 0.635508 0.678340 2.098623 0.421423 0.743370 0.690463
 1.181036 1.079860 1.154653 -2.435196 1.070915 1.084181 1.122859 -0.262519 -6.383434 1.112540 1.161753 -14.406790 -0.810061 -0.728730 1.342891 1.184670 0.921364 0.995819 1.037967 0.317732 1.080765 3.923664 1.253127 0.498326 -2.168134 0.088589 1.109668 1.190269
 0.840039 0.865614 0.850850 1.578409 0.866009 0.863066 0.852857 0.382933 3.898088 0.856363 0.845548 -15.510217 0.515369 0.469296 0.759278 0.840247 0.873728 0.872684 0.868984 0.633853 0.865453 -10.830868 0.813047 0.721294 1.380098 0.464660 0.856959 0.837703
 0.873383 0.861742 0.870306 -1.826101 0.862418 0.866884 0.874051 -0.362685 -3.296940 0.872161 0.873534 1.944814 -0.559005 -0.573196 0.837352 0.872461 0.818290 0.849915 0.859834 0.302028 0.861570 -2.474936 0.866037 0.473530 -1.654955 0.021225 0.871967 0.872817
 0.841106 0.863434 0.852318 -0.066467 0.862742 0.859636 0.850178 0.135667 -0.185011 0.853585 0.845932 2.014208 -0.015305 -0.016114 0.765069 0.841839 0.859407 0.862378 0.861884 0.558192 0.863347 4.982556 0.816613 0.666230 -0.206891 0.378650 0.854048 0.839229
 0.817738 0.839261 0.828285 -0.339140 0.839293 0.837153 0.828689 -0.016253 0.836246 0.831691 0.822895 0.612850 -0.169461 -0.174789 0.732643 0.817941 0.832568 0.839756 0.839747 0.475203 0.839269 3.833642 0.790432 0.597181 -0.466773 0.259361 0.832194 0.815426
 0.840596 0.817784 0.832517 0.824090 0.820400 0.829103 0.842815 -0.484099 2.332645 0.838886 0.840351 0.731454 -0.387772 -0.431177 0.795456 0.838307 0.760438 0.807828 0.820562 0.134514 0.817617 -0.113175 0.833042 0.312291 0.724654 -0.193159 0.838426 0.839742
 0.880836 0.853428 0.868918 0.598924 0.857237 0.867164 0.883983 -0.308251 0.868013 0.878846 0.879974 -2.861405 -0.185810 -0.221971 0.850758 0.877502 0.802136 0.848396 0.860205 0.261097 0.853192 -3.510616 0.877363 0.412690 0.626990 -0.025653 0.878380 0.879761
 0.909715 0.888784 0.900338 2.277629 0.892143 0.899868 0.912654 0.215318 3.857380 0.908667 0.908950 10.915208 0.440953 0.372333 0.887280 0.907107 0.852764 0.887084 0.895180 0.479263 0.888604 4.487770 0.907123 0.573624 2.051319 0.295809 0.908275 0.909039
 0.890070 0.888079 0.889856 -0.577934 0.889221 0.891698 0.894532 -0.057622 -4.427248 0.893910 0.891593 1.273415 -0.269418 -0.244163 0.848135 0.889028 0.863760 0.883812 0.889119 0.472679 0.887999 0.604929 0.878831 0.615349 -0.566361 0.242952 0.893863 0.888972
 0.814650 0.841808 0.831074 0.948383 0.839177 0.833776 0.819895 0.178319 2.983485 0.825206 0.819659 6.999792 0.217170 0.173567 0.733956 0.817389 0.835039 0.834836 0.834610 0.522984 0.842087 7.001190 0.789537 0.625051 0.704455 0.346785 0.825608 0.813481
 1.043352 0.985647 1.023321 -0.946554 0.985150 0.996456 1.023178 -0.162793 -7.650567 1.015161 1.035022 -4.533129 -0.406752 -0.388340 1.101110 1.042185 0.899503 0.952810 0.975318 0.397387 0.985923 2.169864 1.072332 0.559453 -0.765733 0.159119 1.013704 1.046267
 0.906721 0.913203 0.916324 -0.428920 0.908890 0.905409 0.898955 0.204177 0.508234 0.902091 0.906965 -7.384340 0.193792 0.180694 0.881522 0.910215 0.886772 0.892661 0.898407 0.591378 0.913485 -3.343301 0.901934 0.697754 -0.294872 0.422773 0.902012 0.907827
 0.854878 0.846932 0.852404 -0.263217 0.848849 0.853524 0.859811 -0.230155 -0.429966 0.858022 0.856076 -1.548687 -0.209519 -0.216126 0.804976 0.853446 0.812450 0.842464 0.849658 0.329670 0.846827 -3.745882 0.842721 0.480259 -0.140261 0.041608 0.858084 0.853522
 -1.073762 -1.157276 -1.093227 -4.359186 -1.163405 -1.149494 -1.115940 -3.573730 -4.380448 -1.124318 -1.086762 -8.675241 -3.807398 -3.822338 -1.012753 -1.070863 -1.323802 -1.232300 -1.190865 -2.406625 -1.156425 -9.554903 -1.033098 -2.082832 -4.254556 -2.929987 -1.126784 -1.067480
 -1.649463 2.481488
 -2.637292 0.714284
 -3.376556 1.057838
 2.869429 -3.146538
 -1.580581 1.308866
 -0.606085 2.063437
 0.820585 3.380101
 0.927344 -0.053107
 9.921507 -9.891238
 0.191297 2.867863
 -1.390823 2.414635
 20.861712 -20.847456
 1.187881 -0.355115
 -0.442860 -1.847817
 -2.861790 3.976418
 -2.485167 1.997108
 -0.238850 0.925995
 1.221465 2.431349
 0.632523 2.415371
 0.771880 -0.509033
 -2.728359 0.666715
 19.932213 -19.928701
 -2.619714 2.806618
 -1.299320 -1.639111
 2.829459 -2.497462
 0.873476 -0.263608
 0.226249 2.859254
 -2.069814 2.328553
 -8.883014 -4.422330
 0.912793 0.913955 0.922563 1.412038 0.907788 0.904219 0.899041 0.206834 1.995601 0.902135 0.911890 0.543303 0.279773 0.242242 0.888560 0.917273 0.870403 0.881972 0.892288 0.520361 0.914529 4.878458 0.911259 0.634561 1.284460 0.362473 0.901792 0.914703
 0.914170 0.906987 0.922108 0.312123 0.900034 0.897683 0.895581 -0.050511 0.603502 0.897910 0.911770 -8.653468 -0.045974 -0.072597 0.900763 0.919118 0.847946 0.867253 0.881477 0.404850 0.907592 1.302717 0.917918 0.550635 0.288265 0.194729 0.897369 0.916917
 0.974528 0.904216 0.956039 -1.468362 0.900525 0.912472 0.940986 -0.819212 -0.251053 0.933564 0.963346 -5.066269 -1.007121 -1.007257 1.036587 0.976000 0.777634 0.848712 0.880371 -0.005097 0.904904 -6.812366 1.010615 0.228324 -1.437133 -0.384150 0.931733 0.979433
 0.996729 0.928678 0.976647 -0.733468 0.926652 0.939293 0.968611 -0.508458 0.705411 0.960530 0.986422 -2.472972 -0.651700 -0.645694 1.060983 0.997174 0.817642 0.883663 0.911717 0.151110 0.929154 -1.778976 1.031367 0.345819 -0.776385 -0.163901 0.958633 1.001142
 0.972869 0.928726 0.958157 0.549454 0.929143 0.938876 0.959455 -0.023103 2.672564 0.953413 0.967066 7.296838 -0.066896 -0.080936 1.002206 0.971667 0.859846 0.906329 0.923344 0.402529 0.928755 0.103778 0.990856 0.528906 0.412710 0.189701 0.952488 0.974547
 0.998033 0.965587 0.996567 -0.400240 0.957640 0.958899 0.967150 -0.146533 -1.278474 0.966306 0.990643 -7.773356 -0.298931 -0.265521 1.035528 1.002523 0.879906 0.912062 0.934106 0.377818 0.966351 5.117016 1.020936 0.554788 -0.308961 0.135663 0.965034 1.002407
 0.847108 0.861892 0.859463 1.102479 0.858322 0.854541 0.845754 0.081984 3.578113 0.849505 0.849742 14.183234 0.171210 0.133872 0.784515 0.850152 0.837829 0.845583 0.850118 0.488195 0.862111 -2.228965 0.830692 0.596309 1.012442 0.307531 0.849717 0.846972
 1.096388 1.027407 1.079139 -1.014122 1.021337 1.030169 1.056115 -0.095058 -2.119224 1.049443 1.083605 -6.062229 -0.332173 -0.288050 1.198574 1.099303 0.914324 0.967834 0.997625 0.396146 1.028229 -0.244535 1.143806 0.565742 -0.982327 0.164056 1.047549 1.102785
 0.932439 0.927161 0.937098 -0.613290 0.923045 0.921891 0.921164 0.102192 1.601571 0.922383 0.930959 -7.215932 0.057652 0.070539 0.924623 0.935315 0.888061 0.902335 0.911474 0.538673 0.927630 -3.475182 0.934847 0.665546 -0.371422 0.342456 0.922023 0.934070
 0.963189 0.914795 0.951364 -0.931280 0.912089 0.920466 0.940298 -0.426355 -3.117698 0.935292 0.955490 4.063509 -0.584710 -0.572047 0.998267 0.964416 0.823663 0.875192 0.897903 0.234429 0.915249 -4.650698 0.986331 0.408183 -0.902026 -0.067294 0.933814 0.966424
 0.858739 0.881890 0.874557 1.746964 0.877425 0.871568 0.858434 0.361152 3.185933 0.863731 0.862323 12.958254 0.394616 0.369230 0.783038 0.862073 0.864097 0.864604 0.867958 0.540923 0.882221 1.509748 0.837299 0.658515 1.438896 0.401180 0.863917 0.858262
 0.898720 0.904054 0.912993 -0.308376 0.895560 0.889775 0.881296 -0.037145 -0.687601 0.885763 0.897995 -7.276113 -0.178965 -0.162484 0.862120 0.904770 0.849365 0.860965 0.874099 0.378796 0.904916 -3.091321 0.894584 0.553758 -0.330090 0.159726 0.885356 0.901099
 1.002507 0.920474 0.981196 -0.482173 0.915453 0.928617 0.961688 -0.790124 -0.220754 0.952828 0.988679 1.027945 -0.913872 -0.925942 1.089309 1.004497 0.779572 0.856572 0.892147 0.013018 0.921052 -2.230122 1.048584 0.220091 -0.530197 -0.334027 0.950611 1.008443
 1.037763 0.951669 1.012275 -0.898631 0.948241 0.963140 0.998909 -0.584491 -1.116264 0.988952 1.023568 -0.600292 -0.734533 -0.750899 1.142188 1.038730 0.820295 0.895630 0.928775 0.161366 0.952057 -4.639441 1.088136 0.330998 -0.828351 -0.141737 0.986723 1.043990
 1.004924 0.948256 0.986639 0.340679 0.947670 0.958351 0.983556 -0.116126 1.481988 0.976249 0.996472 12.808771 -0.124715 -0.149982 1.064955 1.004825 0.864806 0.916993 0.938188 0.409072 0.948566 2.274948 1.034937 0.523241 0.264491 0.201816 0.974782 1.008426
 0.998597 0.957455 0.990789 -1.108096 0.952608 0.957615 0.972239 -0.240674 -2.313726 0.968859 0.991213 -12.714875 -0.298977 -0.308670 1.043276 1.001238 0.873544 0.913572 0.934957 0.364118 0.958000 1.974071 1.023744 0.536623 -1.037465 0.111532 0.967759 1.002602
 0.811707 0.851583 0.835374 2.137882 0.846086 0.836462 0.815169 0.314284 2.827152 0.823071 0.817891 22.788967 0.382941 0.355793 0.707217 0.816314 0.844423 0.835390 0.835685 0.506650 0.852029 1.522753 0.779712 0.637780 1.808464 0.353664 0.823679 0.810775
 1.081031 1.010277 1.059830 -0.918399 1.007010 1.018448 1.047917 -0.223194 1.237125 1.039463 1.068917 7.408618 -0.346513 -0.316431 1.176468 1.081901 0.905002 0.962441 0.989967 0.390869 1.010857 -4.946364 1.124985 0.550995 -0.857246 0.130244 1.037858 1.086250
 0.945031 0.943790 0.954594 -0.272552 0.936356 0.932096 0.927221 0.203924 -4.162848 0.930358 0.943003 -9.848951 0.068848 0.041294 0.936073 0.950078 0.896240 0.906275 0.918016 0.535880 0.944259 -1.752964 0.948462 0.675893 -0.129960 0.360744 0.929834 0.947558
 1.017886 0.954756 1.005355 -1.337087 0.947719 0.955473 0.978011 -0.470048 -3.316115 0.972648 1.006200 -3.831863 -0.609266 -0.590695 1.099980 1.022122 0.835851 0.892234 0.922529 0.218194 0.955449 -3.744517 1.059759 0.398981 -1.139144 -0.067756 0.970724 1.024412
 0.866397 0.881325 0.878786 2.548775 0.877387 0.873148 0.863533 0.325962 4.184570 0.867783 0.868693 11.067310 0.465903 0.417749 0.812589 0.869589 0.859620 0.864374 0.868599 0.557315 0.881600 2.280843 0.852128 0.649669 2.228159 0.424714 0.867801 0.866549
 0.900945 0.899344 0.911584 0.772735 0.891822 0.888064 0.883051 -0.065635 1.060750 0.886255 0.899288 -2.942477 -0.083143 -0.083700 0.881576 0.906346 0.843857 0.859487 0.872629 0.391739 0.899924 -1.344868 0.901910 0.545189 0.680550 0.178511 0.885846 0.903624
 1.002898 0.926561 0.986052 -1.283176 0.919825 0.930592 0.959558 -0.812287 0.716457 0.952379 0.989410 0.307522 -0.964553 -0.978793 1.084137 1.006341 0.784192 0.856535 0.892625 -0.019308 0.927452 -3.824124 1.047575 0.222136 -1.247910 -0.390628 0.949971 1.009365
 1.032729 0.955620 1.013220 -1.492343 0.950562 0.962191 0.993044 -0.581954 -0.190440 0.984996 1.019715 -2.186035 -0.740856 -0.730782 1.122584 1.035315 0.825261 0.894293 0.927651 0.127213 0.956403 -3.321609 1.078612 0.335444 -1.370932 -0.195095 0.982759 1.038885
 1.000667 0.949709 0.986300 0.246311 0.948172 0.957629 0.979210 -0.081064 2.115278 0.973244 0.992814 10.498837 -0.058614 -0.071988 1.049070 1.000794 0.867321 0.916002 0.936891 0.385279 0.950004 2.236772 1.027034 0.524527 0.138471 0.159566 0.971909 1.003904
 0.947063 0.931334 0.950115 0.557268 0.925527 0.925301 0.927971 -0.006350 -2.132764 0.928531 0.943498 -1.301535 0.007340 -0.009859 0.948589 0.950962 0.869157 0.892816 0.908293 0.430351 0.931991 5.044268 0.955843 0.577835 0.506426 0.224319 0.927895 0.949923
 0.848708 0.863333 0.860755 2.585134 0.859845 0.856121 0.846968 0.194775 4.651535 0.851016 0.851268 8.412466 0.375486 0.311459 0.788598 0.851549 0.839495 0.846939 0.851574 0.475694 0.863590 -1.087169 0.832541 0.593295 2.181201 0.298162 0.851221 0.848660
 1.055443 0.997491 1.040006 -0.387022 0.994146 1.003125 1.026363 0.061426 -1.117469 1.019998 1.045433 3.320090 -0.106876 -0.110467 1.124202 1.056744 0.904287 0.953189 0.977648 0.456162 0.998227 -4.804796 1.089935 0.585422 -0.404271 0.270110 1.018415 1.059628
 0.964173 0.951478 0.969189 0.295912 0.944410 0.942459 0.942465 0.146106 2.127253 0.944064 0.960275 -4.661740 0.175967 0.144554 0.975351 0.968929 0.893638 0.910770 0.925318 0.512412 0.952068 -0.367065 0.975310 0.647191 0.308804 0.324710 0.943353 0.967495
 0.993360 0.935820 0.979960 -0.402032 0.931807 0.940545 0.962894 -0.341422 -0.568384 0.957158 0.983750 -1.343737 -0.453512 -0.466390 1.051339 0.995521 0.831738 0.886929 0.913317 0.226055 0.936538 -0.256519 1.025333 0.406359 -0.454168 -0.050421 0.955712 0.997996
 0.824713 0.832293 0.823326 1.051651 0.837997 0.842204 0.844218 0.159455 2.945522 0.843171 0.829621 -3.918348 0.176854 0.124598 0.747726 0.820912 0.834078 0.851825 0.849575 0.547794 0.831792 -2.513688 0.799447 0.611285 0.914702 0.393390 0.843674 0.821096
 0.835725 0.832910 0.832505 0.872972 0.836957 0.842104 0.847623 -0.040871 1.303864 0.845913 0.838527 -1.597731 -0.018171 -0.069004 0.775179 0.832956 0.814046 0.840400 0.843453 0.433241 0.832458 -2.746199 0.818411 0.526204 0.765441 0.241758 0.846038 0.833450
 1.029037 0.950840 1.014501 -1.608334 0.940650 0.949449 0.976895 -0.910362 -4.684882 0.970470 1.014220 -14.908107 -1.072692 -1.069306 1.128644 1.034785 0.794862 0.866115 0.905916 -0.048160 0.951855 -2.959181 1.081011 0.220300 -1.493191 -0.442577 0.968022 1.037121
 1.077602 0.997093 1.063023 -1.687194 0.986307 0.994037 1.021081 -0.632138 -2.912757 1.015085 1.061625 -7.363333 -0.808177 -0.793439 1.198503 1.083954 0.843889 0.909856 0.949459 0.096500 0.998546 -2.819481 1.136025 0.341064 -1.558500 -0.253435 1.012681 1.086700
 1.041172 0.987140 1.031830 0.104604 0.980035 0.985560 1.004005 -0.084875 1.122721 0.999956 1.030681 12.549742 -0.138620 -0.116535 1.117719 1.045474 0.883013 0.928894 0.955641 0.358760 0.987975 2.869571 1.079529 0.527830 0.010863 0.115001 0.998322 1.047117
 0.959959 0.928231 0.951470 -0.006923 0.927048 0.933104 0.946623 0.014582 1.980276 0.943108 0.955354 -5.309304 -0.149633 -0.134826 0.975688 0.960229 0.866946 0.903259 0.918569 0.441802 0.928399 5.389946 0.972843 0.567268 -0.036720 0.223266 0.942252 0.961867
 0.765029 0.789567 0.770014 1.467059 0.795341 0.797062 0.791654 0.098303 4.938121 0.793041 0.773116 6.443475 0.248073 0.181442 0.653850 0.761499 0.806391 0.816024 0.809424 0.499276 0.788883 2.032269 0.726742 0.578132 1.243753 0.312356 0.793938 0.760144
 1.187039 1.091787 1.165964 -1.859613 1.080787 1.090662 1.124076 -0.251040 -3.843488 1.115495 1.167771 -10.992732 -0.631525 -0.536639 1.352597 1.193079 0.934917 1.000954 1.042689 0.331380 1.093191 -3.653342 1.260389 0.534220 -1.657515 0.077919 1.112772 1.197437
 0.905239 0.901321 0.905671 -0.245566 0.900945 0.902440 0.904214 0.126206 2.566988 0.904173 0.905408 -5.527254 0.131228 0.114047 0.881378 0.905370 0.876758 0.892862 0.898309 0.546918 0.901183 -3.246419 0.900163 0.661033 -0.197216 0.345015 0.904090 0.904969
 0.946353 0.909077 0.939136 0.838939 0.905576 0.911541 0.925862 -0.211900 -1.877064 0.922659 0.940502 4.130589 -0.169715 -0.213418 0.968091 0.948270 0.826897 0.870693 0.891097 0.276254 0.909556 8.786162 0.963824 0.438461 0.682259 0.012442 0.921374 0.949485
 0.811701 0.840021 0.817326 6.093309 0.846305 0.847150 0.840039 0.821074 14.009962 0.841656 0.820085 23.625206 1.261648 1.169058 0.708354 0.808112 0.873969 0.873526 0.862820 0.768541 0.839192 25.711880 0.774399 0.776117 5.101819 0.711389 0.842760 0.806833
 0.857678 0.858628 0.856475 3.978714 0.862135 0.865962 0.868860 0.325913 9.189507 0.867982 0.860587 14.680207 0.589092 0.524354 0.799590 0.855593 0.847225 0.866734 0.868079 0.545918 0.858438 18.709146 0.840640 0.620765 3.291048 0.393365 0.868003 0.855557
 1.001626 0.928891 0.985021 -2.979805 0.922477 0.932731 0.960424 -0.919792 -5.324611 0.953490 0.988835 -12.857681 -1.220899 -1.205492 1.079736 1.004677 0.791097 0.861024 0.896121 -0.008087 0.929846 -11.730140 1.044005 0.238661 -2.625288 -0.393413 0.951438 1.007830
 0.948060 0.900434 0.932607 -1.010789 0.900547 0.910958 0.933095 -0.443988 -2.825796 0.926748 0.941836 13.112948 -0.625161 -0.611714 0.969689 0.946986 0.817731 0.871929 0.892418 0.232967 0.900742 -2.447764 0.965372 0.402075 -0.862394 -0.056179 0.925611 0.949990
 1.009818 0.968961 1.001029 -1.450037 0.964587 0.969743 0.985001 -0.046983 -2.883137 0.981528 1.002286 -9.318981 -0.229928 -0.219556 1.059173 1.012323 0.890288 0.928244 0.948403 0.453114 0.969373 -7.770969 1.035686 0.589572 -1.212683 0.243868 0.980272 1.013616
 0.800943 0.833661 0.810184 6.609856 0.838421 0.837199 0.826621 0.843598 16.537153 0.829522 0.809284 15.365638 1.356370 1.240492 0.695049 0.798532 0.866187 0.862174 0.851739 0.751476 0.833056 26.082420 0.763183 0.762403 5.479251 0.694658 0.830666 0.796485
 1.015350 0.974831 1.014722 -1.232393 0.964500 0.965077 0.974308 -0.124078 1.186653 0.973654 1.005575 -37.773872 -0.210384 -0.246180 1.083722 1.022345 0.873928 0.908621 0.934467 0.359073 0.976031 -11.490270 1.050015 0.526827 -1.178296 0.125946 0.972066 1.021965
 0.934185 0.926390 0.931284 2.081345 0.927780 0.931141 0.935973 0.477494 3.990376 0.934613 0.934374 7.009953 0.571379 0.545429 0.914495 0.933167 0.907422 0.924684 0.928753 0.684104 0.926362 9.636610 0.930277 0.744743 1.786431 0.570839 0.934451 0.933654
 1.125856 1.062956 1.121292 -3.297480 1.047565 1.048560 1.063955 -0.228569 -4.847247 1.061812 1.110150 -61.098793 -0.491580 -0.485243 1.260328 1.135374 0.927628 0.969065 1.004605 0.382915 1.064381 -15.698565 1.186306 0.579925 -2.882131 0.131965 1.059489 1.135989
 0.939163 0.883649 0.921805 -2.667845 0.883289 0.894969 0.919920 -0.650405 -5.149559 0.912983 0.931582 20.784819 -0.962936 -0.939539 0.967682 0.938441 0.786542 0.848818 0.872771 0.116811 0.883958 -15.809331 0.960431 0.305032 -2.252835 -0.204967 0.911800 0.941539
 0.877171 0.883697 0.884360 0.775107 0.881245 0.879702 0.875829 0.093626 1.282733 0.877869 0.878856 5.775891 0.044791 0.052055 0.826419 0.878814 0.854834 0.867895 0.874177 0.480733 0.883926 0.963701 0.864463 0.607866 0.644713 0.279876 0.877780 0.876842
 0.874927 0.876667 0.881880 -0.568026 0.872942 0.871710 0.869177 -0.185409 -1.105443 0.870956 0.875586 -4.856370 -0.329606 -0.307265 0.830967 0.877364 0.834406 0.852702 0.862377 0.367735 0.876864 -3.849233 0.865960 0.531087 -0.527449 0.107545 0.870804 0.875453
 1.030170 0.937103 1.004204 -1.456757 0.932410 0.947661 0.985561 -0.819178 -0.910461 0.975257 1.014719 -0.275955 -0.970387 -1.000306 1.137553 1.031965 0.784904 0.869102 0.907861 -0.013986 0.937937 -1.335813 1.083819 0.204641 -1.349916 -0.356669 0.972601 1.036952
 1.092670 0.984869 1.059418 -1.831700 0.980964 0.999157 1.044191 -0.606334 -2.391883 1.031527 1.074731 -13.821238 -0.771881 -0.810395 1.235875 1.093551 0.828783 0.917452 0.957724 0.118593 0.985569 0.135301 1.158561 0.299363 -1.604300 -0.169469 1.028620 1.100118
 1.093074 1.001374 1.063441 -0.713907 0.999028 1.015021 1.054073 -0.199237 -1.379592 1.042602 1.077690 -11.214997 -0.318825 -0.348913 1.216541 1.092950 0.875556 0.949172 0.981608 0.322328 1.002069 4.028094 1.148551 0.461231 -0.626517 0.101445 1.040333 1.099067
 0.899295 0.898867 0.904352 1.057126 0.896106 0.895472 0.894322 -0.008876 0.195882 0.895534 0.899586 18.191685 0.047600 0.087809 0.863129 0.901097 0.862562 0.879099 0.887500 0.469488 0.899088 4.365844 0.892232 0.607396 0.930187 0.268443 0.895422 0.899700
 0.919659 0.897843 0.915829 -0.708031 0.895944 0.900001 0.909287 -0.218177 -0.779295 0.907091 0.916978 0.022196 -0.375502 -0.376106 0.911590 0.920427 0.838364 0.872176 0.886545 0.338508 0.898049 3.763337 0.924252 0.500100 -0.694538 0.072132 0.906551 0.920874
 1.083368 1.017781 1.067789 0.444135 1.011546 1.019870 1.044109 -0.001921 -3.093682 1.037796 1.070866 -16.661922 -0.111156 -0.059582 1.178748 1.086652 0.907405 0.959296 0.988141 0.413891 1.018495 -1.349707 1.128091 0.566462 0.457179 0.217328 1.036004 1.089566
 1.148006 1.043063 1.115744 -3.079536 1.038367 1.054861 1.097525 -0.297628 -5.857054 1.085476 1.129486 -41.255875 -0.654086 -0.639904 1.309957 1.149533 0.899121 0.976395 1.014334 0.348595 1.043809 4.863580 1.218455 0.488034 -2.691790 0.126042 1.082636 1.156142
 0.898954 0.879668 0.895759 -0.254699 0.878470 0.882585 0.890647 -0.191308 2.219315 0.889012 0.896891 21.510401 -0.182445 -0.235239 0.886452 0.899565 0.825077 0.858130 0.871049 0.331171 0.879827 -3.645850 0.901381 0.483093 -0.241406 0.077201 0.888364 0.899851
 0.779363 0.830304 0.802411 0.341559 0.828794 0.819849 0.796769 0.201706 2.798443 0.804630 0.788650 9.099419 0.201870 0.201813 0.655720 0.781457 0.852299 0.836874 0.829234 0.574019 0.830252 3.368149 0.736512 0.699124 0.211387 0.371266 0.805679 0.776164
 0.753610 0.800752 0.772684 0.702140 0.801721 0.795620 0.776633 0.107030 3.398880 0.782868 0.763592 9.581379 0.156179 0.127609 0.618697 0.753872 0.822670 0.815013 0.807187 0.497184 0.800480 3.240102 0.706970 0.625722 0.522403 0.266807 0.784000 0.749327
 0.919743 0.870136 0.905759 -0.376127 0.868779 0.879101 0.901442 -0.704874 -1.421439 0.895412 0.913175 2.376726 -0.821160 -0.835139 0.937907 0.919452 0.772348 0.833047 0.857028 0.071744 0.870393 1.607933 0.937236 0.270385 -0.353643 -0.264767 0.894071 0.922143
 0.994184 0.929764 0.975053 -0.899379 0.927506 0.939263 0.966754 -0.543777 -4.509206 0.959223 0.984267 0.561325 -0.767231 -0.737162 1.054209 0.994175 0.820954 0.884437 0.912162 0.176212 0.930219 -1.429471 1.026642 0.359227 -0.734046 -0.125054 0.957599 0.997918
 0.990467 0.943989 0.975614 0.051299 0.943199 0.952285 0.973108 -0.125129 -2.271765 0.967118 0.983699 10.046891 -0.237282 -0.199784 1.030463 0.990027 0.867651 0.914567 0.933805 0.404564 0.944190 -0.010941 1.012481 0.531787 0.066126 0.197200 0.966090 0.992846
 0.870392 0.880717 0.877385 -0.240944 0.879763 0.878560 0.873865 0.040074 2.487326 0.875948 0.873059 11.295554 -0.046042 -0.015280 0.816225 0.871286 0.863562 0.873652 0.876861 0.515611 0.880771 5.165727 0.854786 0.641232 -0.398153 0.312571 0.876157 0.869560
 0.763716 0.818755 0.791616 -0.076377 0.814898 0.803578 0.776601 0.024200 3.235741 0.786126 0.772967 5.727818 0.003073 0.048590 0.636813 0.767638 0.833669 0.815816 0.810054 0.507061 0.819106 -0.693615 0.720769 0.651231 -0.191201 0.272804 0.787079 0.761231
 1.089677 1.007834 1.060330 -0.490336 1.007907 1.023759 1.061054 -0.042666 -2.609312 1.049745 1.077014 -4.568660 -0.268390 -0.259390 1.193617 1.088092 0.902434 0.969280 0.997051 0.438390 1.007981 -2.878719 1.135907 0.547971 -0.448748 0.271920 1.047881 1.094106
 0.940797 0.951105 0.958813 -2.763173 0.939914 0.930985 0.918124 -0.159421 -5.424853 0.924090 0.939191 -15.057019 -0.486436 -0.328768 0.929811 0.948620 0.903006 0.902669 0.914735 0.493401 0.952127 2.818748 0.943108 0.685798 -2.367471 0.227883 0.923696 0.944254
 0.894098 0.868735 0.886138 0.943048 0.869921 0.876938 0.889908 -0.121279 1.627216 0.886290 0.892064 10.840919 -0.125993 -0.167559 0.878471 0.892787 0.814935 0.854661 0.867021 0.362955 0.868685 2.049581 0.895585 0.468038 0.841243 0.151792 0.885762 0.894373
 0.778062 0.820536 0.794492 1.755548 0.822337 0.817241 0.800213 0.362669 5.211276 0.805653 0.787121 1.822699 0.523400 0.481350 0.661017 0.777832 0.847843 0.838802 0.829569 0.636936 0.820356 -1.046642 0.736885 0.706129 1.557133 0.475746 0.806826 0.774075
 0.779903 0.816540 0.796345 0.864760 0.816541 0.811440 0.795630 0.098184 2.672397 0.800931 0.787562 -1.567743 0.195433 0.163268 0.673342 0.780871 0.827491 0.823672 0.818695 0.516162 0.816447 -4.110542 0.744038 0.625822 0.798597 0.297437 0.801819 0.776899
 0.910748 0.868003 0.901119 -0.538633 0.865528 0.873702 0.892115 -0.644495 0.301281 0.887417 0.904977 2.716100 -0.782116 -0.799673 0.921723 0.911798 0.773013 0.828659 0.851727 0.067689 0.868571 -1.980744 0.925940 0.279202 -0.633235 -0.272378 0.886292 0.913356
 0.973992 0.919185 0.958919 -1.046790 0.916801 0.926907 0.950505 -0.465484 -0.299013 0.943886 0.965765 -5.742220 -0.702757 -0.707953 1.016089 0.974606 0.818718 0.877106 0.902288 0.180762 0.919581 -2.818180 0.999837 0.370468 -1.107007 -0.117147 0.942525 0.977464
 0.949746 0.914511 0.936949 1.833173 0.916060 0.925188 0.943268 0.162267 5.584249 0.937727 0.946047 18.692387 0.210377 0.161330 0.957425 0.947993 0.857497 0.900021 0.913724 0.460068 0.914559 -0.864757 0.959280 0.552287 1.438712 0.297532 0.936830 0.950539
 0.846655 0.852538 0.844825 1.377901 0.857947 0.862297 0.865052 0.333489 4.487802 0.863892 0.851203 4.128000 0.330252 0.290852 0.775582 0.843072 0.852659 0.870786 0.869077 0.594044 0.852030 1.689693 0.823384 0.649735 1.197467 0.455551 0.864274 0.843425
 0.697029 0.761021 0.718666 2.437649 0.765293 0.758548 0.734318 0.328065 7.281081 0.741626 0.710988 14.029219 0.637069 0.571790 0.528154 0.695420 0.815345 0.797267 0.780422 0.607412 0.760303 -4.348486 0.635510 0.678339 2.098571 0.421418 0.743371 0.690465
 1.181029 1.079854 1.154645 -2.434256 1.070909 1.084176 1.122854 -0.262402 -6.380389 1.112535 1.161746 -14.405559 -0.809945 -0.728630 1.342880 1.184663 0.921360 0.995816 1.037963 0.317847 1.080759 3.924969 1.253118 0.498339 -2.167404 0.088839 1.109663 1.190262
 0.840035 0.865610 0.850846 1.578701 0.866005 0.863063 0.852854 0.382979 3.899804 0.856360 0.845544 -15.509427 0.515413 0.469335 0.759271 0.840242 0.873726 0.872683 0.868982 0.633906 0.865449 -10.830372 0.813042 0.721300 1.380311 0.464763 0.856956 0.837699
 0.873376 0.861735 0.870298 -1.824986 0.862412 0.866879 0.874046 -0.362550 -3.293745 0.872156 0.873527 1.946174 -0.558871 -0.573079 0.837340 0.872453 0.818287 0.849912 0.859830 0.302150 0.861563 -2.473217 0.866028 0.473544 -1.654096 0.021504 0.871962 0.872810
 0.841097 0.863426 0.852308 -0.065430 0.862735 0.859629 0.850172 0.135797 -0.181823 0.853579 0.845924 2.016226 -0.015174 -0.015999 0.765055 0.841830 0.859403 0.862374 0.861879 0.558312 0.863339 4.983645 0.816603 0.666244 -0.206092 0.378915 0.854042 0.839220
 0.817731 0.839254 0.828278 -0.338109 0.839287 0.837148 0.828684 -0.016128 0.839046 0.831686 0.822888 0.614284 -0.169335 -0.174679 0.732631 0.817934 0.832565 0.839753 0.839743 0.475308 0.839263 3.834895 0.790424 0.597193 -0.465982 0.259609 0.832189 0.815418
 0.840596 0.817785 0.832518 0.824252 0.820401 0.829104 0.842816 -0.484081 2.332761 0.838886 0.840351 0.731320 -0.387756 -0.431163 0.795456 0.838308 0.760438 0.807828 0.820562 0.134513 0.817618 -0.112089 0.833043 0.312293 0.724756 -0.193136 0.838426 0.839743
 0.880838 0.853430 0.868920 0.598894 0.857239 0.867165 0.883984 -0.308255 0.867697 0.878847 0.879976 -2.861869 -0.185817 -0.221976 0.850760 0.877504 0.802137 0.848397 0.860206 0.261079 0.853194 -3.509781 0.877365 0.412689 0.626946 -0.025672 0.878382 0.879763
 0.909719 0.888788 0.900342 2.277391 0.892146 0.899871 0.912657 0.215286 3.856336 0.908670 0.908954 10.913993 0.440917 0.372303 0.887286 0.907111 0.852767 0.887086 0.895182 0.479215 0.888608 4.488169 0.907128 0.573619 2.051113 0.295730 0.908278 0.909043
 0.890061 0.888071 0.889847 -0.577106 0.889213 0.891691 0.894526 -0.057511 -4.424013 0.893904 0.891585 1.275176 -0.269307 -0.244066 0.848121 0.889018 0.863755 0.883808 0.889114 0.472796 0.887990 0.606003 0.878821 0.615363 -0.565727 0.243192 0.893857 0.888963
 0.814643 0.841801 0.831066 0.949333 0.839171 0.833770 0.819890 0.178435 2.986084 0.825201 0.819652 7.001758 0.217288 0.173670 0.733944 0.817381 0.835035 0.834833 0.834606 0.523085 0.842080 7.002198 0.789528 0.625063 0.705185 0.347015 0.825603 0.813474
 1.043354 0.985648 1.023322 -0.946708 0.985151 0.996457 1.023179 -0.162805 -7.650383 1.015162 1.035023 -4.534225 -0.406770 -0.388355 1.101112 1.042187 0.899504 0.952811 0.975319 0.397376 0.985924 2.170226 1.072334 0.559453 -0.765876 0.159097 1.013705 1.046269
 0.906712 0.913195 0.916315 -0.428088 0.908883 0.905402 0.898949 0.204286 0.511229 0.902085 0.906957 -7.382150 0.193902 0.180789 0.881509 0.910206 0.886768 0.892657 0.898403 0.591491 0.913477 -3.342456 0.901924 0.697767 -0.294226 0.423005 0.902006 0.907818
 0.854876 0.846931 0.852402 -0.262903 0.848848 0.853523 0.859810 -0.230116 -0.429242 0.858020 0.856075 -1.547822 -0.209480 -0.216091 0.804973 0.853444 0.812449 0.842464 0.849657 0.329700 0.846825 -3.744888 0.842718 0.480264 -0.140031 0.041680 0.858082 0.853520
 -1.073767 -1.157280 -1.093232 -4.358266 -1.163408 -1.149497 -1.115944 -3.573616 -4.377906 -1.124321 -1.086766 -8.674772 -3.807288 -3.822242 -1.012761 -1.070868 -1.323804 -1.232302 -1.190868 -2.406541 -1.156429 -9.552926 -1.033104 -2.082821 -4.253876 -2.929769 -1.126787 -1.067485
 -1.644409 2.476444
 -2.632239 0.709240
 -3.371502 1.052793
 2.870609 -3.147715
 -1.575528 1.303822
 -0.601032 2.058394
 0.825639 3.375057
 0.928263 -0.054024
 9.923512 -9.893243
 0.196351 2.862818
 -1.385769 2.409590
 20.865643 -20.851372
 1.188401 -0.355634
 -0.442363 -1.848314
 -2.856736 3.971373
 -2.480112 1.992062
 -0.233801 0.920955
 1.226517 2.426306
 0.637576 2.410327
 0.776529 -0.513674
 -2.723306 0.661671
 19.932642 -19.929131
 -2.614660 2.801573
 -1.294399 -1.644022
 2.830395 -2.498396
 0.876753 -0.266880
 0.231303 2.854210
 -2.064759 2.323508
 -8.877952 -4.427383
