# Supplementary material for: AMS 3.0: prediction of post-translational modifications
Source: BMC Bioinformatics. 2010 Apr 28;11:210. doi: 10.1186/1471-2105-11-210 (PMC2874555; doi:10.1186/1471-2105-11-210)
Supplement: Additional file 2 — PTM predictor software with training data. PTM_Archive.tar.gz includes the predictor software binaries together with all trained ANNs in tar.gz compressed form. [file 1471-2105-11-210-S2.GZ › PTM_Archive/allempty/R/Rnet30.dat]

 2
 90 30 2
 3.284569 0.313569 0.860920 0.884374 0.233159 0.365482 0.888810 0.595078 0.136409 0.894190 0.572223 0.861810 -0.136240 0.168065 0.769354 0.822791 -0.103160 0.779652 0.884167 2.200792 0.859891 0.883833 5.073464 1.204732 0.918825 0.887546 0.867917 0.758088 0.789549 0.312269
 1.643299 0.165417 0.845601 0.872338 0.069325 0.223041 0.880268 0.523854 -0.021949 0.890990 0.492023 0.843558 -0.294554 0.054899 0.731730 0.799138 -0.256401 0.746118 0.872744 1.116650 0.847146 0.879983 -11.720716 -0.217240 0.920030 0.881159 0.854839 0.720826 0.757269 -0.008439
 -6.494721 -0.426536 0.834326 0.868475 -0.539453 -0.375618 0.896066 0.300946 -0.543407 0.939714 0.216347 0.814262 -0.708417 -0.218810 0.629585 0.752481 -0.646096 0.662435 0.874303 -2.965643 0.851738 0.929564 -9.892018 6.030478 0.984387 0.912373 0.852587 0.626677 0.673188 -1.219305
 -4.564522 -0.196745 0.873563 0.900315 -0.287488 -0.160204 0.925690 0.425326 -0.272900 0.966282 0.350547 0.853502 -0.375167 0.023736 0.699001 0.804515 -0.325352 0.727303 0.905720 -2.005487 0.891000 0.959530 -3.748304 3.668006 1.002817 0.941619 0.889427 0.697963 0.736809 -0.868799
 -1.789700 0.105569 0.888666 0.904794 0.041229 0.132029 0.922090 0.572682 0.051689 0.948144 0.519769 0.872914 -0.015518 0.272663 0.768853 0.844044 0.019018 0.785517 0.908938 -0.811887 0.901035 0.944247 6.848588 6.872022 0.970285 0.932936 0.899415 0.764303 0.798181 -0.316965
 4.417301 0.175073 0.912839 0.940317 0.108793 0.209613 0.953573 0.585683 0.067315 0.976535 0.537537 0.908044 -0.136585 0.211884 0.789528 0.858868 -0.085423 0.811280 0.942001 2.164033 0.919679 0.966983 -4.551789 -6.784909 1.008650 0.959985 0.924260 0.788152 0.809853 -0.002508
 -2.663857 0.181992 0.805263 0.826459 0.088228 0.240661 0.827669 0.532474 -0.008126 0.825362 0.507570 0.806850 -0.273376 0.061197 0.718917 0.772204 -0.233816 0.726999 0.825573 -0.045130 0.801646 0.814946 13.492803 7.654384 0.844811 0.823303 0.810796 0.704458 0.742377 -0.051594
 0.439362 0.213258 1.004569 1.038671 0.155690 0.227612 1.058258 0.662223 0.205502 1.098414 0.592936 1.000705 0.165117 0.461532 0.864077 0.934391 0.214543 0.901174 1.041304 0.520098 1.017241 1.089314 -5.094998 -6.276205 1.140582 1.072192 1.020028 0.880950 0.871886 -0.172206
 -2.282802 0.349984 0.878853 0.892722 0.277882 0.387847 0.898603 0.660293 0.236384 0.905956 0.632697 0.874645 0.077213 0.353001 0.804496 0.851535 0.107704 0.812788 0.893557 -0.049872 0.881196 0.900437 -10.492590 -2.188993 0.921253 0.900029 0.884460 0.796404 0.824714 -0.021084
 -4.944026 -0.111098 0.864329 0.894180 -0.199922 -0.072854 0.912035 0.459532 -0.195007 0.941331 0.393215 0.854755 -0.299524 0.072291 0.712253 0.800586 -0.251949 0.740021 0.897000 -2.901116 0.874912 0.931719 4.512743 -1.373131 0.977011 0.921777 0.878144 0.712766 0.740278 -0.790305
 1.363512 0.306730 0.841357 0.869758 0.240848 0.350726 0.862920 0.609771 0.147087 0.851260 0.579749 0.858527 -0.125085 0.180080 0.776188 0.806912 -0.099717 0.792501 0.865580 2.366738 0.830798 0.837891 18.354231 10.101774 0.871478 0.852492 0.845677 0.773596 0.778897 0.272243
 -2.440259 0.100211 0.866882 0.912607 0.021551 0.139852 0.908673 0.542518 -0.033718 0.908011 0.484469 0.892245 -0.288489 0.116899 0.764207 0.805601 -0.239499 0.800908 0.907558 0.177905 0.857032 0.889441 -10.344195 -0.907691 0.946828 0.900440 0.876307 0.777560 0.756341 -0.274772
 -3.372361 -0.396655 0.845286 0.880493 -0.530392 -0.333816 0.914001 0.281338 -0.560563 0.967519 0.205658 0.817889 -0.742400 -0.272506 0.619970 0.757667 -0.683884 0.650385 0.887866 -2.481237 0.867179 0.957048 1.464147 4.199982 1.018854 0.934897 0.865879 0.611578 0.673521 -1.063092
 -2.264882 -0.170896 0.883464 0.905368 -0.286213 -0.117129 0.942195 0.397900 -0.301615 0.998081 0.338111 0.846494 -0.415273 -0.051849 0.681075 0.811684 -0.367419 0.700361 0.914892 -2.608397 0.909904 0.993441 -1.671697 2.263629 1.039063 0.966168 0.902189 0.666896 0.739760 -0.827684
 1.126983 0.146287 0.899100 0.913696 0.063327 0.186339 0.938030 0.558797 0.050787 0.973996 0.517092 0.873999 -0.028215 0.226625 0.760902 0.850950 0.004801 0.773188 0.919965 -0.697289 0.916499 0.970769 12.660350 3.122322 1.000539 0.953415 0.911492 0.749335 0.802104 -0.238366
 1.352550 0.199349 0.891523 0.904979 0.120706 0.249326 0.925333 0.568905 0.062049 0.954002 0.538179 0.868809 -0.163533 0.159413 0.763629 0.849249 -0.121245 0.770787 0.910431 1.074760 0.905235 0.950102 -12.368497 -5.640998 0.977076 0.937525 0.902260 0.746497 0.806000 -0.136709
 0.268983 0.198434 0.812050 0.851731 0.120884 0.245607 0.836869 0.564196 0.032147 0.815329 0.524060 0.844679 -0.231273 0.104457 0.751381 0.770719 -0.207160 0.777318 0.844119 1.666689 0.793440 0.796322 23.884569 7.073222 0.841822 0.819423 0.815935 0.757241 0.740086 0.167244
 -1.516628 0.150082 1.010948 1.058398 0.090642 0.155572 1.071316 0.659896 0.185725 1.107894 0.570876 1.023882 0.199914 0.539598 0.873090 0.928346 0.261259 0.927398 1.057586 -1.969977 1.017069 1.093913 4.415910 6.290424 1.158577 1.080738 1.027099 0.908388 0.858629 -0.566582
 2.253328 0.325802 0.902793 0.930802 0.256917 0.361499 0.932308 0.656078 0.215695 0.937350 0.619331 0.912326 0.057332 0.319981 0.820806 0.861346 0.088647 0.840945 0.928987 0.682232 0.899980 0.926382 -8.892074 -10.421468 0.964082 0.930077 0.910051 0.822733 0.826488 0.036146
 -3.397201 -0.061718 0.892148 0.922997 -0.158740 -0.015664 0.949318 0.451726 -0.189041 0.992556 0.394397 0.873027 -0.337104 0.033031 0.713991 0.819788 -0.288459 0.739021 0.928487 -2.087033 0.908607 0.983006 -4.999398 -6.704737 1.037344 0.965387 0.908979 0.708294 0.752997 -0.582585
 3.863144 0.315339 0.841588 0.862238 0.238168 0.361161 0.862773 0.607209 0.156538 0.860664 0.582139 0.845428 -0.092049 0.226379 0.767677 0.810469 -0.059208 0.776657 0.861040 1.620578 0.837380 0.850620 11.373086 10.032921 0.879681 0.858307 0.846545 0.757506 0.783108 0.275226
 1.405489 0.113122 0.854543 0.889147 0.023198 0.156615 0.892279 0.535861 -0.026708 0.899823 0.486434 0.864124 -0.256727 0.144185 0.747097 0.801178 -0.207919 0.772405 0.887481 0.177471 0.851107 0.885508 -7.121787 4.483571 0.933766 0.890000 0.863854 0.749335 0.755504 -0.186477
 -2.924399 -0.418238 0.862214 0.911990 -0.539734 -0.363676 0.937885 0.293443 -0.553267 0.984667 0.203775 0.853892 -0.736810 -0.253328 0.642277 0.762931 -0.671254 0.687624 0.915511 -2.159620 0.876401 0.968607 -0.432978 1.422898 1.044634 0.952551 0.883530 0.649120 0.673153 -1.151817
 -4.179885 -0.210059 0.904258 0.947647 -0.305649 -0.168844 0.971936 0.411534 -0.299511 1.017129 0.330878 0.895937 -0.418438 -0.026712 0.710213 0.815735 -0.362234 0.751809 0.951293 -2.196476 0.918695 1.003885 0.462422 -2.861388 1.070642 0.986992 0.923507 0.719161 0.735983 -0.931486
 -2.065986 0.145340 0.910736 0.936782 0.075260 0.180740 0.954296 0.566688 0.062566 0.983908 0.516690 0.901071 -0.047687 0.219400 0.776820 0.854004 -0.012078 0.800190 0.939807 -0.460365 0.921509 0.976094 14.903237 2.659985 1.016885 0.964501 0.923526 0.776435 0.801385 -0.265036
 1.159041 0.224970 0.885962 0.914423 0.152552 0.268134 0.921746 0.583290 0.093581 0.934339 0.543800 0.887861 -0.119830 0.191861 0.778163 0.837072 -0.080437 0.798159 0.914430 2.802651 0.887377 0.923135 -0.221145 -2.477521 0.964009 0.922980 0.895328 0.775706 0.793975 0.130758
 -1.230510 0.230843 0.822228 0.845938 0.134193 0.285655 0.846739 0.554824 0.049525 0.845433 0.526386 0.826892 -0.229868 0.134102 0.737229 0.786204 -0.195916 0.749271 0.844629 -0.242672 0.817823 0.834296 7.385595 10.028300 0.867022 0.842133 0.828133 0.728139 0.754596 0.020262
 -5.533391 0.196789 0.986467 1.026613 0.139018 0.211487 1.039054 0.650132 0.185131 1.069966 0.577159 0.994121 0.148876 0.435774 0.856111 0.914752 0.190148 0.899279 1.026292 -1.430877 0.993263 1.057995 -1.506847 5.981072 1.112686 1.047438 1.000863 0.879213 0.852960 -0.334425
 2.029831 0.336645 0.930253 0.964221 0.272601 0.365836 0.968101 0.663893 0.246464 0.980180 0.619412 0.941844 0.080426 0.373739 0.835899 0.878204 0.117278 0.863368 0.962340 0.749830 0.928454 0.967399 -3.053205 -3.839219 1.014393 0.967942 0.939601 0.844618 0.835536 -0.017059
 -1.931877 -0.028802 0.876728 0.907734 -0.119799 0.019872 0.929476 0.454975 -0.155368 0.965082 0.400382 0.862812 -0.338049 0.010860 0.711281 0.808380 -0.297612 0.736505 0.911790 -0.984718 0.889475 0.954827 -0.302144 -2.135503 1.005617 0.941611 0.891877 0.706538 0.745091 -0.480313
 -4.347328 0.214457 0.774580 0.781016 0.145327 0.260093 0.781644 0.562953 0.083432 0.773324 0.540425 0.769468 -0.118791 0.169426 0.715344 0.760090 -0.091194 0.714079 0.781377 -0.274433 0.772569 0.768622 -3.903881 4.181646 0.774875 0.777307 0.776653 0.696654 0.741727 -0.097340
 -4.392291 0.047834 0.769390 0.783517 -0.034048 0.096272 0.786610 0.491037 -0.084128 0.784555 0.453682 0.765467 -0.274791 0.056790 0.684384 0.740809 -0.245413 0.691905 0.783838 -0.882098 0.768482 0.777622 0.414651 -1.168027 0.794744 0.784065 0.774070 0.670468 0.710628 -0.342942
 -1.981724 -0.401738 0.871562 0.912320 -0.528776 -0.344483 0.943141 0.299637 -0.545069 0.995442 0.212547 0.851636 -0.719252 -0.235865 0.646408 0.777923 -0.661761 0.685788 0.918172 -1.885328 0.891459 0.983873 -14.862268 -7.233025 1.048639 0.962081 0.892725 0.647656 0.689706 -1.033156
 2.132979 -0.142838 0.931756 0.968573 -0.255689 -0.094040 0.999740 0.429143 -0.264094 1.054150 0.354847 0.911453 -0.396952 -0.001706 0.726151 0.845220 -0.348303 0.762254 0.974605 -1.085789 0.952710 1.044408 -7.250379 -4.053327 1.105631 1.020291 0.952161 0.728913 0.764284 -0.679654
 3.662875 0.203925 0.940278 0.965120 0.124260 0.244057 0.987332 0.582618 0.094836 1.024347 0.536808 0.924128 -0.024963 0.238962 0.794062 0.880582 -0.004645 0.815706 0.969556 0.615007 0.954572 1.017648 15.609619 2.872166 1.060644 1.001277 0.954147 0.790851 0.824616 -0.025577
 1.795204 0.226360 0.871480 0.884051 0.151350 0.270968 0.899671 0.575020 0.092901 0.919703 0.544103 0.853805 -0.110540 0.184273 0.759468 0.833539 -0.075081 0.766335 0.888172 1.565459 0.881102 0.915270 -3.880455 -2.915911 0.937210 0.907732 0.880367 0.743858 0.794549 -0.028492
 0.364864 0.165259 0.722741 0.729682 0.082252 0.224930 0.725738 0.508241 -0.008464 0.708797 0.492409 0.720879 -0.236053 0.042059 0.669263 0.711887 -0.225535 0.665008 0.728763 1.066003 0.716400 0.702688 5.046225 4.853431 0.708387 0.717259 0.723306 0.645839 0.697690 -0.001809
 -4.740492 0.230174 1.064442 1.099347 0.169752 0.243774 1.130226 0.666409 0.208431 1.189998 0.594901 1.048466 0.122408 0.464503 0.887646 0.981607 0.189973 0.927451 1.104948 -1.749804 1.086044 1.182676 -12.956751 -4.064580 1.240488 1.153311 1.083928 0.903800 0.906045 -0.435556
 -0.414480 0.371559 0.853093 0.868947 0.284623 0.418878 0.871069 0.647264 0.242475 0.872290 0.624438 0.854470 0.118823 0.344055 0.787445 0.826336 0.128553 0.796696 0.868541 -0.918633 0.851681 0.865111 -5.008000 -0.998156 0.886390 0.869006 0.857656 0.780553 0.801577 0.027374
 6.711200 0.027558 0.834592 0.848154 -0.063120 0.082585 0.869539 0.457065 -0.129998 0.897057 0.419133 0.808745 -0.306195 -0.017121 0.689897 0.789675 -0.288100 0.698025 0.854060 2.524863 0.849514 0.893583 8.873652 -5.974368 0.919220 0.881580 0.845660 0.670010 0.741517 -0.010897
 13.290603 0.489505 0.792434 0.793828 0.437929 0.526345 0.786090 0.687836 0.369601 0.764249 0.680332 0.794831 0.234267 0.364108 0.779124 0.793044 0.219750 0.770193 0.792252 6.136227 0.782902 0.759732 28.457796 32.205929 0.757558 0.775788 0.790037 0.759472 0.790337 1.046313
 9.686623 0.259606 0.791383 0.797474 0.186979 0.304952 0.800657 0.573687 0.118414 0.795891 0.552117 0.782857 -0.050077 0.171249 0.726592 0.773877 -0.046909 0.724110 0.798692 4.431994 0.790392 0.791418 18.452742 22.585695 0.799463 0.798060 0.794193 0.705991 0.752941 0.538719
 -6.628476 -0.358391 0.845002 0.878427 -0.483096 -0.300175 0.907558 0.310857 -0.508958 0.953227 0.234459 0.822431 -0.719436 -0.221435 0.636321 0.763131 -0.652212 0.667566 0.884480 -3.114140 0.863872 0.943530 -15.766540 -10.447659 0.997732 0.924639 0.863734 0.631080 0.684096 -1.211284
 -2.480114 -0.007755 0.814284 0.820170 -0.104463 0.049629 0.845309 0.438038 -0.169141 0.874279 0.404249 0.779197 -0.364371 -0.039766 0.667337 0.775153 -0.329427 0.668251 0.827994 -0.810476 0.832699 0.873288 13.661424 -6.366288 0.890535 0.859665 0.825305 0.639755 0.729483 -0.360110
 -4.061306 0.259164 0.928091 0.949225 0.192603 0.288437 0.964869 0.632153 0.186953 0.991238 0.587438 0.918489 0.080187 0.358496 0.812625 0.880029 0.120005 0.832325 0.952218 -1.669554 0.938213 0.985198 -11.512610 -6.413355 1.018224 0.974760 0.938875 0.812299 0.834644 -0.271266
 13.799030 0.389045 0.797923 0.813482 0.329881 0.423255 0.800677 0.663835 0.281278 0.775895 0.638425 0.815325 0.150058 0.335561 0.779735 0.784041 0.142385 0.785277 0.808820 6.127205 0.782335 0.765681 19.023949 38.035629 0.779764 0.785949 0.796929 0.773714 0.772561 0.851154
 -5.012148 -0.037579 0.965344 1.027100 -0.125222 -0.016535 1.032587 0.561997 -0.069251 1.058782 0.464581 0.994402 -0.161370 0.286656 0.821048 0.871637 -0.094073 0.883717 1.022624 -2.745410 0.962790 1.037873 -44.023540 3.419965 1.118867 1.034510 0.981933 0.859823 0.796110 -0.974073
 5.235018 0.535420 0.879797 0.881835 0.490694 0.563691 0.887392 0.729999 0.448025 0.890044 0.717365 0.869431 0.341456 0.481642 0.829942 0.867666 0.346347 0.826450 0.883904 2.641607 0.882605 0.888410 9.210286 10.114404 0.892594 0.888789 0.882453 0.814128 0.852189 0.651250
 -5.657554 0.151819 1.046508 1.104378 0.083356 0.159292 1.116956 0.666140 0.154361 1.156994 0.573036 1.067631 0.091373 0.493600 0.897240 0.951922 0.161152 0.959831 1.102429 -3.055967 1.051255 1.139066 -67.365326 -6.177799 1.218430 1.125755 1.064982 0.938550 0.874597 -0.859736
 -10.985167 -0.230428 0.816991 0.836098 -0.345961 -0.168111 0.863849 0.351841 -0.387333 0.901250 0.297782 0.786391 -0.579057 -0.161359 0.635449 0.757570 -0.521487 0.650023 0.843182 -4.564032 0.836491 0.896014 17.528830 -16.568565 0.931989 0.879812 0.831966 0.616776 0.695421 -1.049338
 -0.655738 0.213536 0.822108 0.829535 0.126307 0.267345 0.834339 0.574426 0.054831 0.834172 0.547733 0.812771 -0.181036 0.157949 0.744998 0.801447 -0.128826 0.747099 0.830955 1.494717 0.824159 0.830577 7.680495 2.252264 0.838541 0.833830 0.825984 0.728016 0.776094 0.051691
 -4.010365 0.049770 0.810603 0.824022 -0.052683 0.106243 0.829961 0.509932 -0.102040 0.832960 0.468394 0.803511 -0.324281 0.072754 0.715215 0.779316 -0.261738 0.725358 0.825239 -0.297994 0.813051 0.827502 -9.547318 -1.571162 0.842808 0.829990 0.816340 0.703236 0.744681 -0.382644
 0.109686 -0.312535 0.828851 0.830236 -0.436116 -0.241207 0.880374 0.278465 -0.515658 0.946829 0.232472 0.759651 -0.768225 -0.349542 0.594397 0.768455 -0.730473 0.592306 0.846180 -0.767930 0.868235 0.950567 0.947021 -2.650357 0.973553 0.914064 0.847949 0.552226 0.697206 -0.863860
 0.734829 -0.059030 0.887711 0.879771 -0.164063 0.003137 0.935598 0.396422 -0.242837 1.010626 0.367480 0.808197 -0.454075 -0.133683 0.662778 0.836150 -0.432068 0.652193 0.898399 -0.653705 0.933174 1.018935 -11.826049 -12.047688 1.034132 0.974999 0.906666 0.616231 0.772044 -0.546682
 5.445505 0.210288 0.929005 0.920144 0.134097 0.255263 0.966203 0.551159 0.076876 1.028417 0.530040 0.863032 -0.093743 0.161541 0.752224 0.890127 -0.067611 0.741922 0.935506 0.773261 0.967064 1.036758 -10.817595 -9.126550 1.045948 0.999324 0.944072 0.714293 0.840007 -0.045011
 5.356341 0.230358 0.844064 0.857961 0.158774 0.272555 0.862938 0.589703 0.105806 0.866033 0.556458 0.839471 -0.097574 0.221940 0.761430 0.815450 -0.062904 0.770166 0.858758 1.946947 0.845691 0.860083 22.498070 -1.885883 0.877786 0.862726 0.849505 0.751142 0.785526 0.130360
 5.792769 0.079832 0.815599 0.809213 -0.022143 0.141968 0.829361 0.506430 -0.098017 0.847267 0.480580 0.778917 -0.368318 0.025938 0.703333 0.796084 -0.304986 0.694067 0.816691 2.910875 0.831633 0.850691 1.780787 -6.975432 0.846560 0.840727 0.822021 0.670281 0.765149 -0.051442
 0.195674 0.268717 0.975131 0.993986 0.210962 0.287935 1.020992 0.642075 0.218853 1.065119 0.594325 0.952048 0.151429 0.406187 0.830420 0.919988 0.176977 0.849815 1.000327 -1.363395 0.995385 1.061961 -17.754572 -4.043285 1.097712 1.039548 0.989688 0.827881 0.866353 -0.238147
 4.652254 0.351724 0.940671 0.905601 0.269324 0.418308 0.966014 0.583997 0.137426 1.041484 0.598276 0.840040 -0.186094 0.103278 0.756695 0.923954 -0.146105 0.716877 0.927417 3.029592 0.993139 1.060898 -41.430004 -16.078854 1.042563 1.010707 0.954889 0.687967 0.885809 0.244322
 2.120519 0.009771 0.816426 0.829619 -0.077664 0.053480 0.843198 0.483563 -0.102150 0.858416 0.436656 0.800590 -0.214137 0.069154 0.700086 0.777766 -0.201337 0.710172 0.833173 -0.438964 0.824444 0.853304 23.859114 0.735825 0.874304 0.849279 0.824747 0.686016 0.735761 -0.359073
 2.949968 0.283672 0.767929 0.776274 0.203519 0.333775 0.765985 0.610170 0.136382 0.740670 0.593159 0.775906 -0.032908 0.214896 0.740864 0.762963 -0.013876 0.738134 0.773120 1.064795 0.756367 0.733170 12.741934 -0.408907 0.739061 0.752717 0.766201 0.723632 0.755740 0.157199
 4.320619 0.174341 0.718582 0.715817 0.084312 0.234736 0.711172 0.530244 -0.006857 0.688424 0.519149 0.710966 -0.204753 0.048507 0.679130 0.721274 -0.187527 0.664812 0.715780 1.351925 0.712555 0.685264 13.926587 2.095723 0.677867 0.701687 0.716628 0.647155 0.715639 0.090434
 -0.049303 -0.294429 0.761445 0.759673 -0.421521 -0.219328 0.792341 0.292996 -0.498014 0.828360 0.249174 0.710178 -0.745701 -0.324509 0.582064 0.721933 -0.709474 0.577946 0.770729 0.536737 0.787401 0.831015 3.499430 1.139532 0.838431 0.812072 0.773838 0.543573 0.668729 -0.726298
 -1.924248 -0.094294 0.844709 0.846726 -0.202534 -0.036514 0.880144 0.415451 -0.248373 0.923450 0.370059 0.797899 -0.441496 -0.065309 0.671881 0.800027 -0.410837 0.675475 0.857369 0.040232 0.871768 0.926572 -1.471458 -2.142534 0.939301 0.902619 0.857896 0.645317 0.745214 -0.582511
 -2.490000 0.185486 0.884298 0.885870 0.110941 0.226701 0.909696 0.568830 0.076404 0.939949 0.533261 0.851349 -0.069436 0.216140 0.759434 0.851616 -0.046286 0.763038 0.893337 -0.330920 0.903303 0.942139 11.393139 0.022082 0.950292 0.925374 0.893739 0.740973 0.811354 -0.184796
 0.702619 0.249252 0.832243 0.843585 0.169072 0.292839 0.845193 0.609164 0.124312 0.842405 0.578638 0.830238 -0.035126 0.252078 0.766294 0.810749 -0.009634 0.772654 0.843626 0.501831 0.831212 0.836811 15.199290 5.479514 0.850431 0.842438 0.835839 0.755696 0.787065 -0.103279
 0.169427 0.173466 0.746116 0.759285 0.086358 0.229751 0.748490 0.550375 0.006778 0.722707 0.528274 0.756435 -0.202872 0.091684 0.707586 0.734991 -0.175417 0.708141 0.755756 0.755983 0.733302 0.713044 4.302426 3.803487 0.725092 0.734207 0.745561 0.690558 0.723093 0.037417
 -7.007540 0.302267 0.965678 0.963774 0.225716 0.335921 0.998912 0.645869 0.230351 1.049148 0.609588 0.920512 0.116126 0.410319 0.821722 0.927510 0.169093 0.827189 0.974757 -3.154355 0.995635 1.055672 -3.667583 -2.948795 1.063623 1.025112 0.978674 0.806597 0.880242 -0.475545
 3.146804 0.333719 0.898145 0.923872 0.255756 0.369815 0.922340 0.677517 0.229953 0.922557 0.638854 0.910445 0.093072 0.384990 0.830299 0.862351 0.119762 0.850629 0.921321 2.377342 0.893468 0.912180 -12.782553 -12.206291 0.944639 0.918052 0.903672 0.834954 0.832218 0.093019
 2.795589 0.029780 0.785172 0.780832 -0.064141 0.091342 0.803130 0.448151 -0.140902 0.824381 0.425494 0.745557 -0.342946 -0.057395 0.659136 0.762787 -0.323872 0.648488 0.788759 1.433002 0.802962 0.826251 13.623667 1.295441 0.828640 0.815799 0.792915 0.621841 0.729143 -0.132017
 -1.607001 0.288015 0.793558 0.815280 0.209594 0.328244 0.801396 0.626707 0.169312 0.777883 0.594375 0.816182 0.047253 0.285629 0.764583 0.774374 0.072829 0.778342 0.809658 -0.558016 0.777963 0.765837 3.327395 6.990312 0.787831 0.786212 0.793569 0.765089 0.758866 -0.141436
 -3.456351 0.126504 0.780777 0.808679 0.038558 0.169765 0.796608 0.556596 0.007967 0.777303 0.511596 0.804426 -0.125004 0.177133 0.731159 0.751079 -0.087334 0.751586 0.802881 -1.650036 0.766357 0.763346 -3.943807 3.316357 0.793310 0.782542 0.783201 0.734941 0.726236 -0.454309
 -0.018639 -0.314902 0.761565 0.760835 -0.438211 -0.243751 0.792274 0.294214 -0.513449 0.826624 0.248390 0.712057 -0.772034 -0.317683 0.583908 0.721567 -0.711086 0.580270 0.771594 -0.404609 0.785888 0.828629 4.335606 -2.555929 0.837656 0.811082 0.773640 0.545857 0.668495 -0.836607
 -0.135684 -0.110041 0.822717 0.814042 -0.219632 -0.049263 0.850091 0.409704 -0.271181 0.890841 0.373196 0.765743 -0.480305 -0.086113 0.655973 0.790360 -0.429968 0.646923 0.826737 -0.199730 0.852111 0.896911 -8.506361 1.058987 0.897353 0.873144 0.834436 0.616802 0.743044 -0.540093
 -0.487479 0.199934 0.856088 0.847861 0.121468 0.245326 0.872707 0.564576 0.071119 0.899618 0.542623 0.813803 -0.095554 0.191380 0.739298 0.836035 -0.059383 0.729209 0.856632 0.306902 0.876571 0.904003 18.673302 11.697254 0.901927 0.888605 0.863351 0.707123 0.804532 0.026621
 1.375915 0.262401 0.802087 0.792962 0.173933 0.312363 0.801443 0.601865 0.133555 0.800902 0.584709 0.778871 -0.021084 0.243267 0.740902 0.799203 0.010687 0.728842 0.797258 0.200350 0.808499 0.803251 5.704589 1.376732 0.791694 0.803952 0.803356 0.712821 0.785203 -0.006022
 -3.460964 0.167395 0.737011 0.765322 0.082410 0.209783 0.741836 0.570194 0.038429 0.703579 0.530386 0.773909 -0.088464 0.189316 0.722331 0.718202 -0.053142 0.742030 0.756276 -1.496858 0.713085 0.687919 10.405318 6.599516 0.712506 0.718521 0.735333 0.728220 0.705208 -0.409284
 5.756340 0.302261 1.002386 0.989447 0.225138 0.340764 1.041005 0.627762 0.194359 1.111996 0.603618 0.928890 0.014148 0.323768 0.818243 0.963229 0.068326 0.808505 1.006460 1.978989 1.046597 1.123555 -20.576736 -9.365947 1.126916 1.079051 1.018667 0.782583 0.909516 0.088498
 -5.518784 0.283212 0.858270 0.886876 0.207442 0.306126 0.874474 0.683754 0.231339 0.859149 0.632114 0.886271 0.188248 0.468486 0.822246 0.827983 0.232523 0.849343 0.880662 -2.487362 0.844609 0.846473 -22.605036 6.184631 0.875725 0.862026 0.860679 0.838363 0.803823 -0.377600
 0.078981 0.013042 0.755943 0.741086 -0.073031 0.069175 0.759743 0.453542 -0.148029 0.770494 0.429342 0.714525 -0.340668 -0.036601 0.652009 0.747835 -0.312413 0.635976 0.749157 -0.202258 0.771710 0.776337 6.710131 -14.629072 0.759266 0.769595 0.759962 0.612263 0.722978 -0.367993
 5.074225 0.229532 0.791791 0.788848 0.156806 0.273250 0.791350 0.594153 0.114944 0.783063 0.572896 0.778482 -0.014932 0.218400 0.738447 0.786867 -0.001902 0.729778 0.790792 1.448078 0.792258 0.782022 5.168147 -2.955995 0.776855 0.788834 0.792237 0.713607 0.773568 0.159173
 4.643538 0.099665 0.756065 0.752081 0.014681 0.150599 0.756263 0.522685 -0.032792 0.748183 0.498122 0.738768 -0.169666 0.087696 0.691230 0.750371 -0.160405 0.681300 0.754593 1.124705 0.758034 0.747458 0.710961 -2.000249 0.740876 0.754286 0.757031 0.662257 0.734347 -0.032431
 -3.146121 -0.224745 0.714800 0.708608 -0.351503 -0.143434 0.732675 0.307039 -0.455746 0.751634 0.278415 0.669513 -0.739581 -0.328407 0.567570 0.690526 -0.700676 0.555407 0.717552 -0.240719 0.733563 0.754000 2.249344 4.296164 0.752569 0.744888 0.722844 0.523558 0.651729 -0.689981
 -4.233078 -0.001313 0.768234 0.757807 -0.110995 0.068518 0.781392 0.427136 -0.200923 0.801368 0.406984 0.722956 -0.445939 -0.098004 0.640947 0.750913 -0.405654 0.627142 0.766804 -0.655608 0.787972 0.806422 -2.531405 0.380489 0.798297 0.794813 0.774968 0.600173 0.718991 -0.509566
 1.513142 0.313102 0.830062 0.822154 0.235287 0.369435 0.840770 0.576259 0.134603 0.857480 0.571176 0.794357 -0.095173 0.151248 0.732334 0.817271 -0.070531 0.718412 0.829175 1.635121 0.845264 0.861086 12.348658 4.293429 0.857405 0.851499 0.835361 0.697172 0.794569 0.157817
 -1.632075 0.237230 0.817880 0.806265 0.149753 0.287541 0.819553 0.590450 0.097389 0.826241 0.571997 0.787190 -0.068176 0.207032 0.742216 0.812771 -0.030075 0.728995 0.812200 -0.827927 0.828902 0.830633 4.542839 -6.146167 0.816620 0.826261 0.820535 0.711203 0.794910 -0.164483
 5.053188 0.154510 0.770101 0.778445 0.069951 0.211972 0.779544 0.530547 -0.006648 0.771499 0.512110 0.763410 -0.199232 0.063098 0.701372 0.754025 -0.186286 0.697143 0.778964 2.035452 0.767247 0.765206 7.427820 2.310830 0.778502 0.774805 0.772394 0.676297 0.735565 0.182593
 -0.165459 0.366206 0.927190 0.916208 0.291889 0.403912 0.945842 0.650548 0.247309 0.982810 0.629043 0.880502 0.074982 0.357372 0.806524 0.905475 0.122085 0.800244 0.926553 0.524232 0.953754 0.991133 -1.353938 -10.346781 0.983432 0.967213 0.935943 0.780981 0.871138 -0.128584
 -2.447540 0.335420 0.871521 0.888345 0.277076 0.372926 0.891392 0.656869 0.239712 0.894472 0.630836 0.872110 0.094351 0.334936 0.801912 0.844219 0.127644 0.810207 0.888220 -1.222365 0.870664 0.886906 -6.799697 -4.534770 0.912338 0.890104 0.876517 0.793527 0.819222 -0.013806
 -4.115560 0.038170 0.763844 0.759842 -0.066263 0.100585 0.773875 0.469482 -0.127460 0.781769 0.444831 0.734868 -0.314831 0.006194 0.664236 0.748300 -0.286624 0.655705 0.765377 -0.785526 0.774588 0.782794 -0.241204 -1.590585 0.780241 0.779829 0.768652 0.632708 0.721889 -0.385008
 -7.196786 -2.981769 -1.281595 -1.236175 -3.165465 -2.891469 -1.201438 -2.023134 -3.222836 -1.150015 -2.126945 -1.309144 -3.546608 -2.841384 -1.560164 -1.389267 -3.463025 -1.521701 -1.228957 -4.807708 -1.260604 -1.164722 -11.035684 -4.969823 -1.093577 -1.183091 -1.257810 -1.574153 -1.494653 -3.925528
 15.059278 -16.373665
 0.316078 -0.409543
 -1.539773 1.208808
 -1.172887 3.199657
 0.391852 -0.128875
 0.195403 -0.772213
 -1.754450 2.316649
 0.307015 0.730420
 0.774132 0.594470
 -2.601163 1.553350
 0.187853 -0.118067
 -0.660072 3.412303
 1.118367 1.723486
 1.406482 1.938932
 -0.257062 1.515990
 -1.430146 -0.281948
 1.122157 1.647663
 0.012732 2.900838
 -1.381432 2.736647
 6.076837 -4.916624
 -2.071289 0.176689
 -2.840688 0.593653
 19.873554 -19.832912
 13.771550 -14.026403
 -2.601440 3.279845
 -2.238753 1.524166
 -1.668017 1.318696
 0.132600 2.851323
 -1.150802 -0.790572
 2.273550 0.460716
 -7.009143 -0.999669
 3.287236 0.313672 0.860913 0.884364 0.233230 0.365608 0.888801 0.595079 0.136439 0.894181 0.572243 0.861798 -0.136264 0.168036 0.769346 0.822788 -0.103184 0.779639 0.884158 2.202160 0.859886 0.883826 5.075398 1.205559 0.918814 0.887538 0.867909 0.758073 0.789549 0.312343
 1.646137 0.165528 0.845594 0.872327 0.069401 0.223178 0.880259 0.523855 -0.021917 0.890981 0.492045 0.843546 -0.294580 0.054868 0.731721 0.799135 -0.256427 0.746104 0.872734 1.118119 0.847140 0.879976 -11.718676 -0.216311 0.920019 0.881150 0.854831 0.720810 0.757269 -0.008359
 -6.488021 -0.426185 0.834305 0.868443 -0.539217 -0.375177 0.896038 0.300936 -0.543316 0.939690 0.216402 0.814225 -0.708510 -0.218960 0.629556 0.752471 -0.646191 0.662388 0.874273 -2.961583 0.851721 0.929543 -9.882576 6.033686 0.984356 0.912350 0.852565 0.626626 0.673187 -1.219071
 -4.558731 -0.196445 0.873545 0.900288 -0.287286 -0.159827 0.925667 0.425317 -0.272822 0.966261 0.350593 0.853471 -0.375248 0.023604 0.698977 0.804506 -0.325435 0.727264 0.905695 -2.001917 0.890986 0.959512 -3.740325 3.670973 1.002791 0.941599 0.889409 0.697920 0.736808 -0.868597
 -1.785053 0.105834 0.888650 0.904769 0.041406 0.132363 0.922069 0.572674 0.051756 0.948125 0.519811 0.872885 -0.015589 0.272546 0.768831 0.844037 0.018945 0.785481 0.908916 -0.808948 0.901023 0.944231 6.856071 6.874541 0.970261 0.932918 0.899398 0.764263 0.798180 -0.316793
 4.421972 0.175289 0.912826 0.940297 0.108940 0.209882 0.953556 0.585677 0.067373 0.976520 0.537571 0.908022 -0.136641 0.211796 0.789511 0.858862 -0.085481 0.811252 0.941983 2.166772 0.919669 0.966970 -4.546432 -6.783195 1.008631 0.959971 0.924246 0.788121 0.809852 -0.002357
 -2.661550 0.182121 0.805253 0.826444 0.088312 0.240824 0.827656 0.532475 -0.008091 0.825351 0.507599 0.806833 -0.273405 0.061159 0.718904 0.772200 -0.233845 0.726978 0.825559 -0.043951 0.801638 0.814937 13.496281 7.655489 0.844797 0.823292 0.810785 0.704435 0.742378 -0.051515
 0.447220 0.213667 1.004545 1.038635 0.155967 0.228124 1.058228 0.662207 0.205607 1.098387 0.592992 1.000664 0.165005 0.461341 0.864044 0.934379 0.214428 0.901121 1.041271 0.525091 1.017222 1.089290 -5.083665 -6.272985 1.140548 1.072166 1.020003 0.880892 0.871884 -0.171927
 -2.281385 0.350073 0.878845 0.892710 0.277939 0.387961 0.898593 0.660293 0.236408 0.905947 0.632718 0.874632 0.077192 0.352973 0.804487 0.851532 0.107683 0.812773 0.893546 -0.049109 0.881191 0.900429 -10.490006 -2.187714 0.921242 0.900021 0.884452 0.796387 0.824714 -0.021030
 -4.939359 -0.110849 0.864314 0.894158 -0.199755 -0.072542 0.912017 0.459525 -0.194942 0.941314 0.393254 0.854730 -0.299590 0.072186 0.712233 0.800579 -0.252016 0.739988 0.896980 -2.898245 0.874901 0.931705 4.519358 -1.370929 0.976989 0.921761 0.878129 0.712730 0.740277 -0.790140
 1.370832 0.307134 0.841331 0.869719 0.241117 0.351237 0.862887 0.609755 0.147189 0.851231 0.579812 0.858483 -0.125193 0.179896 0.776153 0.806900 -0.099828 0.792444 0.865544 2.371141 0.830779 0.837867 18.365875 10.105797 0.871442 0.852463 0.845650 0.773533 0.778896 0.272507
 -2.432247 0.100658 0.866853 0.912565 0.021848 0.140417 0.908637 0.542502 -0.033604 0.907979 0.484539 0.892196 -0.288609 0.116696 0.764169 0.805588 -0.239622 0.800845 0.907519 0.182777 0.857011 0.889413 -10.331257 -0.903524 0.946787 0.900409 0.876277 0.777490 0.756339 -0.274480
 -3.366913 -0.396416 0.845272 0.880471 -0.530228 -0.333520 0.913983 0.281335 -0.560498 0.967503 0.205696 0.817865 -0.742462 -0.272596 0.619952 0.757661 -0.683946 0.650355 0.887846 -2.478130 0.867168 0.957034 1.469731 4.201752 1.018833 0.934881 0.865865 0.611546 0.673521 -1.062925
 -2.261625 -0.170769 0.883457 0.905358 -0.286124 -0.116974 0.942186 0.397901 -0.301577 0.998073 0.338133 0.846483 -0.415304 -0.051886 0.681067 0.811681 -0.367451 0.700347 0.914883 -2.606536 0.909899 0.993434 -1.669508 2.264292 1.039053 0.966161 0.902182 0.666882 0.739761 -0.827591
 1.129987 0.146386 0.899096 0.913689 0.063398 0.186458 0.938024 0.558797 0.050817 0.973990 0.517106 0.873991 -0.028240 0.226593 0.760897 0.850948 0.004775 0.773179 0.919959 -0.695601 0.916496 0.970764 12.661794 3.122872 1.000531 0.953410 0.911488 0.749326 0.802104 -0.238286
 1.357924 0.199581 0.891509 0.904958 0.120863 0.249616 0.925315 0.568900 0.062112 0.953986 0.538217 0.868785 -0.163594 0.159321 0.763611 0.849243 -0.121307 0.770757 0.910411 1.077633 0.905224 0.950088 -12.362499 -5.638807 0.977055 0.937509 0.902245 0.746464 0.806000 -0.136548
 0.276272 0.198807 0.812027 0.851696 0.121134 0.246076 0.836840 0.564181 0.032242 0.815303 0.524116 0.844640 -0.231374 0.104284 0.751350 0.770708 -0.207264 0.777267 0.844087 1.671005 0.793423 0.796300 23.894709 7.077311 0.841789 0.819398 0.815911 0.757185 0.740084 0.167495
 -1.514914 0.150139 1.010945 1.058394 0.090682 0.155639 1.071312 0.659898 0.185743 1.107891 0.570886 1.023878 0.199901 0.539587 0.873087 0.928345 0.261247 0.927392 1.057582 -1.969010 1.017066 1.093910 4.416272 6.290819 1.158572 1.080735 1.027096 0.908382 0.858629 -0.566537
 2.258060 0.326037 0.902779 0.930780 0.257075 0.361795 0.932290 0.656070 0.215756 0.937333 0.619367 0.912300 0.057269 0.319878 0.820787 0.861339 0.088582 0.840913 0.928967 0.684959 0.899969 0.926368 -8.885724 -10.419061 0.964061 0.930061 0.910036 0.822697 0.826487 0.036304
 -3.392880 -0.061564 0.892139 0.922984 -0.158632 -0.015476 0.949307 0.451724 -0.188998 0.992546 0.394420 0.873013 -0.337145 0.032974 0.713981 0.819784 -0.288500 0.739004 0.928476 -2.084763 0.908601 0.982998 -4.996144 -6.703369 1.037331 0.965378 0.908970 0.708275 0.752997 -0.582468
 3.865927 0.315539 0.841574 0.862217 0.238300 0.361414 0.862756 0.607203 0.156588 0.860648 0.582172 0.845405 -0.092101 0.226292 0.767659 0.810463 -0.059262 0.776628 0.861022 1.622778 0.837370 0.850607 11.376220 10.035568 0.879661 0.858291 0.846531 0.757474 0.783108 0.275356
 1.409980 0.113400 0.854525 0.889119 0.023383 0.156965 0.892256 0.535853 -0.026637 0.899802 0.486480 0.864093 -0.256799 0.144067 0.747073 0.801170 -0.207992 0.772365 0.887456 0.180577 0.851094 0.885490 -7.116312 4.486818 0.933740 0.889980 0.863835 0.749291 0.755504 -0.186295
 -2.917585 -0.417912 0.862194 0.911960 -0.539514 -0.363269 0.937861 0.293436 -0.553180 0.984644 0.203827 0.853858 -0.736895 -0.253462 0.642252 0.762922 -0.671341 0.687581 0.915484 -2.155752 0.876387 0.968588 -0.423560 1.425224 1.044605 0.952529 0.883509 0.649074 0.673152 -1.151598
 -4.174519 -0.209826 0.904244 0.947626 -0.305491 -0.168553 0.971918 0.411528 -0.299449 1.017112 0.330915 0.895913 -0.418500 -0.026807 0.710194 0.815729 -0.362297 0.751779 0.951274 -2.193656 0.918684 1.003872 0.470089 -2.859973 1.070621 0.986976 0.923493 0.719128 0.735982 -0.931326
 -2.062390 0.145516 0.910726 0.936766 0.075379 0.180959 0.954283 0.566684 0.062613 0.983896 0.516719 0.901053 -0.047733 0.219328 0.776806 0.854000 -0.012125 0.800167 0.939792 -0.458293 0.921501 0.976084 14.908325 2.661064 1.016869 0.964489 0.923515 0.776410 0.801385 -0.264918
 1.160772 0.225088 0.885954 0.914411 0.152630 0.268283 0.921736 0.583286 0.093611 0.934330 0.543820 0.887848 -0.119861 0.191809 0.778153 0.837068 -0.080469 0.798143 0.914419 2.803983 0.887371 0.923127 -0.218936 -2.476263 0.963998 0.922971 0.895320 0.775688 0.793975 0.130835
 -1.226091 0.231119 0.822210 0.845913 0.134378 0.286002 0.846718 0.554816 0.049597 0.845413 0.526429 0.826863 -0.229938 0.133987 0.737206 0.786196 -0.195988 0.749234 0.844606 -0.239470 0.817810 0.834280 7.390404 10.031298 0.866998 0.842115 0.828116 0.728098 0.754595 0.020442
 -5.531227 0.196884 0.986461 1.026603 0.139082 0.211606 1.039046 0.650129 0.185156 1.069959 0.577175 0.994111 0.148851 0.435734 0.856103 0.914749 0.190121 0.899266 1.026283 -1.429766 0.993258 1.057990 -1.503554 5.981685 1.112677 1.047431 1.000857 0.879199 0.852960 -0.334360
 2.032793 0.336827 0.930242 0.964205 0.272724 0.366065 0.968087 0.663886 0.246511 0.980167 0.619439 0.941826 0.080378 0.373658 0.835884 0.878199 0.117229 0.863344 0.962325 0.751919 0.928445 0.967388 -3.049237 -3.837335 1.014377 0.967930 0.939589 0.844592 0.835535 -0.016941
 -1.925531 -0.028532 0.876713 0.907711 -0.119614 0.020207 0.929456 0.454969 -0.155295 0.965064 0.400423 0.862786 -0.338120 0.010750 0.711261 0.808373 -0.297685 0.736472 0.911769 -0.981224 0.889463 0.954812 -0.294775 -2.133314 1.005595 0.941594 0.891861 0.706502 0.745090 -0.480123
 -4.340641 0.214709 0.774564 0.780993 0.145498 0.260407 0.781625 0.562943 0.083497 0.773306 0.540460 0.769442 -0.118864 0.169305 0.715323 0.760083 -0.091268 0.714046 0.781356 -0.271298 0.772557 0.768607 -3.892601 4.182536 0.774853 0.777290 0.776637 0.696617 0.741725 -0.097159
 -4.385295 0.048120 0.769373 0.783491 -0.033854 0.096629 0.786588 0.491027 -0.084054 0.784535 0.453725 0.765437 -0.274871 0.056660 0.684360 0.740800 -0.245494 0.691867 0.783814 -0.878611 0.768469 0.777605 0.425661 -1.166494 0.794719 0.784045 0.774052 0.670426 0.710627 -0.342741
 -1.976085 -0.401419 0.871543 0.912291 -0.528563 -0.344084 0.943116 0.299630 -0.544985 0.995420 0.212600 0.851603 -0.719333 -0.235991 0.646382 0.777914 -0.661843 0.685746 0.918145 -1.881678 0.891444 0.983854 -14.855703 -7.229900 1.048611 0.962060 0.892704 0.647609 0.689705 -1.032948
 2.137439 -0.142572 0.931740 0.968548 -0.255511 -0.093707 0.999719 0.429137 -0.264024 1.054131 0.354891 0.911425 -0.397018 -0.001809 0.726130 0.845213 -0.348371 0.762219 0.974582 -1.082743 0.952697 1.044393 -7.245484 -4.050623 1.105607 1.020273 0.952144 0.728875 0.764284 -0.679482
 3.665136 0.204071 0.940269 0.965106 0.124358 0.244240 0.987321 0.582616 0.094875 1.024337 0.536834 0.924113 -0.024999 0.238908 0.794051 0.880578 -0.004682 0.815687 0.969544 0.616622 0.954565 1.017639 15.611868 2.873865 1.060631 1.001267 0.954138 0.790829 0.824616 -0.025485
 1.800220 0.226584 0.871466 0.884031 0.151501 0.271248 0.899654 0.575012 0.092959 0.919688 0.544136 0.853782 -0.110602 0.184171 0.759450 0.833533 -0.075144 0.766306 0.888154 1.568171 0.881092 0.915257 -3.872126 -2.914755 0.937190 0.907717 0.880353 0.743826 0.794548 -0.028337
 0.372571 0.165553 0.722724 0.729655 0.082453 0.225296 0.725715 0.508230 -0.008388 0.708776 0.492451 0.720849 -0.236137 0.041921 0.669239 0.711879 -0.225620 0.664969 0.728738 1.069706 0.716387 0.702670 5.058381 4.854717 0.708361 0.717239 0.723288 0.645796 0.697688 -0.001597
 -4.739006 0.230273 1.064436 1.099337 0.169818 0.243899 1.130219 0.666407 0.208457 1.189991 0.594918 1.048456 0.122384 0.464466 0.887638 0.981605 0.189948 0.927438 1.104940 -1.748679 1.086039 1.182670 -12.955275 -4.063443 1.240479 1.153304 1.083922 0.903785 0.906045 -0.435492
 -0.409135 0.371786 0.853079 0.868927 0.284777 0.419162 0.871052 0.647255 0.242534 0.872274 0.624470 0.854446 0.118759 0.343951 0.787427 0.826329 0.128488 0.796667 0.868522 -0.915796 0.851671 0.865098 -4.999635 -0.997011 0.886370 0.868990 0.857642 0.780520 0.801576 0.027535
 6.715676 0.027816 0.834576 0.848130 -0.062947 0.082908 0.869519 0.457060 -0.129929 0.897039 0.419176 0.808717 -0.306260 -0.017222 0.689876 0.789668 -0.288167 0.697990 0.854038 2.527859 0.849502 0.893567 8.878366 -5.971732 0.919196 0.881562 0.845644 0.669972 0.741517 -0.010728
 13.295528 0.489716 0.792421 0.793809 0.438073 0.526610 0.786073 0.687828 0.369655 0.764234 0.680363 0.794809 0.234209 0.364011 0.779106 0.793038 0.219690 0.770164 0.792234 6.138781 0.782892 0.759720 28.465393 32.207275 0.757539 0.775773 0.790024 0.759441 0.790336 1.046460
 9.691933 0.259842 0.791368 0.797452 0.187138 0.305247 0.800638 0.573680 0.118476 0.795875 0.552153 0.782832 -0.050141 0.171145 0.726573 0.773871 -0.046975 0.724078 0.798673 4.434848 0.790381 0.791404 18.460463 22.587280 0.799442 0.798044 0.794178 0.705956 0.752940 0.538882
 -6.622189 -0.358072 0.844982 0.878398 -0.482881 -0.299776 0.907533 0.310849 -0.508874 0.953205 0.234510 0.822398 -0.719519 -0.221565 0.636295 0.763123 -0.652296 0.667524 0.884453 -3.110347 0.863858 0.943511 -15.758668 -10.444908 0.997704 0.924618 0.863714 0.631034 0.684095 -1.211070
 -2.476611 -0.007540 0.814271 0.820150 -0.104318 0.049898 0.845292 0.438034 -0.169084 0.874264 0.404285 0.779175 -0.364425 -0.039848 0.667320 0.775147 -0.329482 0.668222 0.827975 -0.807993 0.832689 0.873275 13.665385 -6.364317 0.890515 0.859650 0.825291 0.639724 0.729482 -0.359970
 -4.057819 0.259339 0.928080 0.949209 0.192721 0.288656 0.964856 0.632149 0.186999 0.991226 0.587466 0.918471 0.080141 0.358424 0.812611 0.880024 0.119959 0.832302 0.952203 -1.667467 0.938205 0.985188 -11.508237 -6.411820 1.018208 0.974748 0.938864 0.812273 0.834643 -0.271148
 13.805753 0.389320 0.797906 0.813457 0.330067 0.423599 0.800656 0.663824 0.281349 0.775875 0.638464 0.815296 0.149981 0.335432 0.779712 0.784033 0.142306 0.785240 0.808797 6.130552 0.782323 0.765665 19.034388 38.037411 0.779739 0.785930 0.796911 0.773674 0.772559 0.851348
 -5.004085 -0.037245 0.965324 1.027069 -0.124996 -0.016117 1.032562 0.561985 -0.069164 1.058759 0.464630 0.994367 -0.161462 0.286504 0.821020 0.871627 -0.094167 0.883673 1.022596 -2.741310 0.962774 1.037853 -44.012062 3.422623 1.118837 1.034487 0.981912 0.859774 0.796108 -0.973838
 5.237875 0.535549 0.879789 0.881823 0.490781 0.563852 0.887382 0.729996 0.448059 0.890035 0.717385 0.869418 0.341421 0.481587 0.829931 0.867663 0.346312 0.826433 0.883893 2.643172 0.882599 0.888403 9.214300 10.115257 0.892583 0.888780 0.882445 0.814109 0.852188 0.651339
 -5.650923 0.152053 1.046494 1.104357 0.083516 0.159584 1.116938 0.666131 0.154423 1.156977 0.573069 1.067607 0.091307 0.493493 0.897221 0.951915 0.161085 0.959800 1.102409 -3.052945 1.051244 1.139053 -67.355995 -6.176262 1.218410 1.125740 1.064968 0.938516 0.874596 -0.859564
 -10.981389 -0.230149 0.816974 0.836072 -0.345776 -0.167760 0.863827 0.351836 -0.387260 0.901230 0.297830 0.786361 -0.579125 -0.161466 0.635426 0.757562 -0.521558 0.649985 0.843158 -4.560934 0.836478 0.895997 17.532743 -16.565479 0.931964 0.879793 0.831948 0.616735 0.695421 -1.049163
 -0.651569 0.213779 0.822092 0.829512 0.126470 0.267650 0.834319 0.574421 0.054895 0.834153 0.547775 0.812744 -0.181097 0.157856 0.744977 0.801440 -0.128887 0.747065 0.830933 1.497456 0.824147 0.830562 7.685941 2.254398 0.838518 0.833812 0.825967 0.727979 0.776094 0.051849
 -4.005460 0.050061 0.810584 0.823993 -0.052488 0.106608 0.829937 0.509926 -0.101963 0.832939 0.468443 0.803479 -0.324354 0.072641 0.715191 0.779308 -0.261812 0.725318 0.825213 -0.294674 0.813037 0.827484 -9.541263 -1.568408 0.842780 0.829969 0.816321 0.703192 0.744681 -0.382453
 0.115355 -0.312275 0.828836 0.830213 -0.435939 -0.240884 0.880355 0.278459 -0.515589 0.946812 0.232512 0.759625 -0.768295 -0.349650 0.594377 0.768448 -0.730544 0.592273 0.846160 -0.764622 0.868223 0.950553 0.953188 -2.647782 0.973531 0.914047 0.847934 0.552191 0.697205 -0.863680
 0.739357 -0.058842 0.887700 0.879754 -0.163934 0.003372 0.935584 0.396418 -0.242788 1.010613 0.367509 0.808178 -0.454127 -0.133764 0.662763 0.836145 -0.432121 0.652169 0.898384 -0.651302 0.933165 1.018924 -11.820674 -12.045978 1.034115 0.974987 0.906654 0.616205 0.772043 -0.546549
 5.448257 0.210416 0.928997 0.920132 0.134183 0.255424 0.966193 0.551156 0.076909 1.028408 0.530060 0.863018 -0.093779 0.161483 0.752214 0.890123 -0.067648 0.741905 0.935495 0.774770 0.967058 1.036751 -10.814074 -9.125207 1.045936 0.999316 0.944064 0.714274 0.840007 -0.044924
 5.360527 0.230570 0.844050 0.857940 0.158916 0.272824 0.862920 0.589698 0.105862 0.866017 0.556495 0.839447 -0.097629 0.221854 0.761412 0.815444 -0.062959 0.770136 0.858739 1.949191 0.845680 0.860070 22.505304 -1.884688 0.877765 0.862710 0.849490 0.751108 0.785525 0.130498
 5.797770 0.080110 0.815581 0.809186 -0.021957 0.142317 0.829338 0.506424 -0.097943 0.847247 0.480627 0.778886 -0.368389 0.025827 0.703309 0.796076 -0.305058 0.694028 0.816666 2.914062 0.831620 0.850674 1.787384 -6.972904 0.846534 0.840707 0.822003 0.670238 0.765148 -0.051259
 0.197855 0.268824 0.975125 0.993977 0.211033 0.288068 1.020984 0.642072 0.218881 1.065112 0.594342 0.952037 0.151401 0.406142 0.830412 0.919985 0.176948 0.849801 1.000318 -1.362247 0.995381 1.061955 -17.751245 -4.042572 1.097703 1.039541 0.989681 0.827866 0.866353 -0.238079
 4.654559 0.351811 0.940664 0.905591 0.269383 0.418418 0.966005 0.583997 0.137450 1.041476 0.598296 0.840028 -0.186117 0.103249 0.756687 0.923952 -0.146127 0.716862 0.927407 3.030537 0.993134 1.060891 -41.427010 -16.078091 1.042553 1.010699 0.954882 0.687951 0.885809 0.244382
 2.127430 0.010060 0.816410 0.829596 -0.077466 0.053838 0.843178 0.483555 -0.102073 0.858398 0.436696 0.800563 -0.214216 0.069029 0.700065 0.777759 -0.201417 0.710137 0.833151 -0.435128 0.824432 0.853289 23.867552 0.738026 0.874281 0.849261 0.824730 0.685978 0.735760 -0.358866
 2.958908 0.284055 0.767906 0.776240 0.203779 0.334254 0.765956 0.610157 0.136482 0.740644 0.593215 0.775867 -0.033013 0.214726 0.740833 0.762952 -0.013983 0.738084 0.773089 1.069490 0.756350 0.733148 12.756259 -0.407687 0.739028 0.752691 0.766177 0.723577 0.755739 0.157466
 4.329464 0.174742 0.718558 0.715781 0.084584 0.235236 0.711142 0.530231 -0.006753 0.688396 0.519208 0.710925 -0.204861 0.048333 0.679098 0.721263 -0.187637 0.664760 0.715748 1.356775 0.712537 0.685241 13.940079 2.097522 0.677833 0.701661 0.716604 0.647098 0.715637 0.090708
 -0.044209 -0.294116 0.761425 0.759644 -0.421312 -0.218936 0.792316 0.292988 -0.497932 0.828338 0.249225 0.710145 -0.745781 -0.324639 0.582038 0.721924 -0.709556 0.577903 0.770702 0.540328 0.787386 0.830996 3.504967 1.143268 0.838402 0.812050 0.773817 0.543526 0.668728 -0.726093
 -1.921903 -0.094126 0.844698 0.846710 -0.202421 -0.036301 0.880130 0.415449 -0.248329 0.923437 0.370089 0.797880 -0.441538 -0.065372 0.671867 0.800022 -0.410879 0.675451 0.857354 0.042164 0.871760 0.926562 -1.470509 -2.139587 0.939285 0.902607 0.857884 0.645292 0.745214 -0.582402
 -2.489028 0.185560 0.884293 0.885862 0.110990 0.226796 0.909689 0.568829 0.076424 0.939943 0.533276 0.851340 -0.069454 0.216113 0.759427 0.851614 -0.046305 0.763027 0.893329 -0.330093 0.903299 0.942134 11.393079 0.023780 0.950284 0.925368 0.893733 0.740961 0.811354 -0.184748
 0.709302 0.249467 0.832231 0.843566 0.169221 0.293104 0.845177 0.609157 0.124369 0.842391 0.578668 0.830217 -0.035187 0.251982 0.766277 0.810743 -0.009696 0.772627 0.843608 0.504779 0.831203 0.836799 15.209610 5.479645 0.850413 0.842424 0.835826 0.755666 0.787064 -0.103116
 0.178746 0.173890 0.746090 0.759247 0.086645 0.230281 0.748457 0.550361 0.006889 0.722678 0.528338 0.756391 -0.202986 0.091499 0.707551 0.734979 -0.175534 0.708085 0.755721 0.761052 0.733283 0.713019 4.317092 3.805303 0.725055 0.734178 0.745535 0.690497 0.723092 0.037706
 -7.005729 0.302347 0.965673 0.963767 0.225770 0.336020 0.998906 0.645867 0.230373 1.049142 0.609601 0.920504 0.116105 0.410286 0.821716 0.927508 0.169072 0.827179 0.974750 -3.153345 0.995631 1.055667 -3.665498 -2.948041 1.063616 1.025106 0.978669 0.806586 0.880242 -0.475490
 3.152985 0.334008 0.898127 0.923846 0.255950 0.370176 0.922318 0.677508 0.230028 0.922537 0.638898 0.910415 0.092994 0.384863 0.830275 0.862343 0.119683 0.850590 0.921297 2.380686 0.893455 0.912163 -12.772398 -12.205005 0.944613 0.918033 0.903654 0.834912 0.832217 0.093214
 2.800336 0.030102 0.785152 0.780802 -0.063927 0.091747 0.803105 0.448143 -0.140819 0.824359 0.425547 0.745523 -0.343028 -0.057527 0.659110 0.762777 -0.323955 0.648444 0.788731 1.436563 0.802947 0.826232 13.629603 1.298904 0.828611 0.815777 0.792894 0.621794 0.729143 -0.131812
 -1.605423 0.288131 0.793550 0.815268 0.209672 0.328391 0.801386 0.626704 0.169341 0.777874 0.594395 0.816169 0.047222 0.285580 0.764573 0.774371 0.072797 0.778325 0.809647 -0.556776 0.777957 0.765829 3.330082 6.991277 0.787820 0.786203 0.793561 0.765070 0.758865 -0.141362
 -3.453900 0.126652 0.780767 0.808665 0.038657 0.169950 0.796596 0.556592 0.008006 0.777292 0.511620 0.804410 -0.125043 0.177071 0.731146 0.751075 -0.087374 0.751566 0.802868 -1.648335 0.766350 0.763337 -3.940240 3.317486 0.793296 0.782531 0.783191 0.734919 0.726235 -0.454211
 -0.010738 -0.314481 0.761538 0.760795 -0.437929 -0.243223 0.792240 0.294203 -0.513339 0.826594 0.248458 0.712011 -0.772144 -0.317859 0.583872 0.721555 -0.711198 0.580213 0.771558 -0.399741 0.785868 0.828603 4.346120 -2.552148 0.837617 0.811053 0.773612 0.545794 0.668494 -0.836327
 -0.128415 -0.109652 0.822692 0.814005 -0.219372 -0.048774 0.850059 0.409693 -0.271080 0.890813 0.373259 0.765701 -0.480407 -0.086278 0.655940 0.790349 -0.430072 0.646870 0.826703 -0.195259 0.852093 0.896887 -8.496573 1.062557 0.897317 0.873117 0.834410 0.616744 0.743043 -0.539834
 -0.482242 0.200231 0.856069 0.847833 0.121666 0.245700 0.872683 0.564567 0.071195 0.899597 0.542671 0.813771 -0.095632 0.191253 0.739273 0.836026 -0.059463 0.729168 0.856606 0.310234 0.876557 0.903984 18.680328 11.700379 0.901899 0.888584 0.863332 0.707077 0.804531 0.026816
 1.379490 0.262581 0.802076 0.792945 0.174054 0.312589 0.801428 0.601861 0.133603 0.800889 0.584740 0.778851 -0.021130 0.243197 0.740887 0.799198 0.010640 0.728817 0.797242 0.202369 0.808490 0.803240 5.709270 1.378182 0.791678 0.803939 0.803345 0.712794 0.785203 -0.005904
 -3.460807 0.167492 0.737003 0.765310 0.082473 0.209907 0.741826 0.570190 0.038452 0.703570 0.530403 0.773897 -0.088489 0.189271 0.722321 0.718199 -0.053168 0.742014 0.756266 -1.495910 0.713080 0.687912 10.405033 6.601627 0.712495 0.718513 0.735325 0.728203 0.705208 -0.409226
 5.765472 0.302616 1.002366 0.989418 0.225380 0.341205 1.040980 0.627751 0.194452 1.111973 0.603669 0.928856 0.014052 0.323612 0.818216 0.963220 0.068228 0.808461 1.006433 1.983350 1.046582 1.123536 -20.563128 -9.364372 1.126888 1.079029 1.018646 0.782535 0.909515 0.088745
 -5.517918 0.283358 0.858258 0.886859 0.207537 0.306314 0.874460 0.683748 0.231374 0.859136 0.632140 0.886252 0.188210 0.468418 0.822231 0.827977 0.232483 0.849319 0.880646 -2.485919 0.844601 0.846461 -22.604582 6.187638 0.875709 0.862013 0.860667 0.838336 0.803822 -0.377509
 0.082796 0.013249 0.755930 0.741066 -0.072892 0.069434 0.759726 0.453538 -0.147974 0.770478 0.429377 0.714502 -0.340720 -0.036681 0.651992 0.747829 -0.312466 0.635948 0.749139 -0.199772 0.771701 0.776324 6.714055 -14.626995 0.759246 0.769580 0.759948 0.612233 0.722977 -0.367855
 5.074980 0.229571 0.791788 0.788843 0.156832 0.273299 0.791346 0.594155 0.114955 0.783059 0.572906 0.778477 -0.014941 0.218392 0.738444 0.786866 -0.001911 0.729772 0.790787 1.448463 0.792255 0.782019 5.168680 -2.955831 0.776850 0.788831 0.792233 0.713600 0.773569 0.159197
 4.644424 0.099722 0.756061 0.752074 0.014719 0.150671 0.756257 0.522686 -0.032776 0.748177 0.498136 0.738760 -0.169680 0.087681 0.691225 0.750370 -0.160419 0.681291 0.754587 1.125285 0.758031 0.747454 0.711450 -1.999723 0.740869 0.754281 0.757027 0.662247 0.734347 -0.032395
 -3.136855 -0.224297 0.714772 0.708566 -0.351201 -0.142873 0.732640 0.307024 -0.455630 0.751602 0.278483 0.669466 -0.739701 -0.328604 0.567533 0.690513 -0.700800 0.555347 0.717514 -0.235341 0.733542 0.753973 2.262344 4.299908 0.752529 0.744857 0.722815 0.523492 0.651727 -0.689674
 -4.223605 -0.000855 0.768206 0.757766 -0.110686 0.069092 0.781357 0.427120 -0.200803 0.801336 0.407053 0.722909 -0.446062 -0.098205 0.640909 0.750899 -0.405780 0.627081 0.766766 -0.650088 0.787951 0.806395 -2.518173 0.384260 0.798256 0.794782 0.774939 0.600106 0.718989 -0.509252
 1.521779 0.313503 0.830038 0.822118 0.235558 0.369936 0.840740 0.576245 0.134707 0.857453 0.571233 0.794316 -0.095282 0.151069 0.732301 0.817260 -0.070642 0.718360 0.829142 1.639990 0.845246 0.861063 12.361712 4.296091 0.857371 0.851473 0.835336 0.697114 0.794567 0.158093
 -1.625259 0.237601 0.817858 0.806232 0.150002 0.288006 0.819525 0.590438 0.097485 0.826216 0.572054 0.787152 -0.068273 0.206874 0.742186 0.812761 -0.030174 0.728947 0.812170 -0.823607 0.828885 0.830612 4.552381 -6.143445 0.816588 0.826237 0.820512 0.711150 0.794909 -0.164238
 5.055043 0.154532 0.770100 0.778444 0.069968 0.211997 0.779543 0.530548 -0.006642 0.771497 0.512112 0.763408 -0.199241 0.063088 0.701371 0.754024 -0.186295 0.697141 0.778963 2.035972 0.767247 0.765205 7.430386 2.310191 0.778500 0.774804 0.772393 0.676296 0.735565 0.182619
 -0.157384 0.366624 0.927165 0.916170 0.292170 0.404435 0.945811 0.650537 0.247419 0.982782 0.629110 0.880459 0.074874 0.357199 0.806490 0.905464 0.121975 0.800189 0.926518 0.528953 0.953735 0.991109 -1.341637 -10.343672 0.983397 0.967185 0.935917 0.780920 0.871137 -0.128312
 -2.445445 0.335522 0.871515 0.888335 0.277144 0.373054 0.891384 0.656865 0.239738 0.894464 0.630852 0.872099 0.094323 0.334888 0.801903 0.844216 0.127614 0.810193 0.888212 -1.221163 0.870659 0.886900 -6.796361 -4.534231 0.912329 0.890097 0.876511 0.793512 0.819222 -0.013736
 -4.106922 0.038518 0.763823 0.759811 -0.066025 0.101018 0.773849 0.469469 -0.127368 0.781746 0.444879 0.734833 -0.314928 0.006036 0.664209 0.748290 -0.286723 0.655660 0.765348 -0.780915 0.774572 0.782774 -0.229899 -1.588025 0.780211 0.779806 0.768631 0.632659 0.721887 -0.384754
 -7.186730 -2.981267 -1.281626 -1.236221 -3.165126 -2.890841 -1.201477 -2.023147 -3.222704 -1.150051 -2.126865 -1.309197 -3.546740 -2.841593 -1.560204 -1.389282 -3.463159 -1.521768 -1.229000 -4.801737 -1.260627 -1.164752 -11.022593 -4.965595 -1.093622 -1.183125 -1.257842 -1.574226 -1.494655 -3.925189
 15.061849 -16.376244
 0.324170 -0.417563
 -1.524379 1.193558
 -1.157485 3.184399
 0.397658 -0.134629
 0.204734 -0.781461
 -1.739041 2.301384
 0.321750 0.715821
 0.778867 0.589778
 -2.585746 1.538077
 0.202372 -0.132451
 -0.644687 3.397063
 1.120150 1.721720
 1.414945 1.930546
 -0.241772 1.500843
 -1.414779 -0.297171
 1.124378 1.645461
 0.028034 2.885679
 -1.366028 2.721387
 6.083937 -4.923672
 -2.055890 0.161435
 -2.825273 0.578382
 19.884638 -19.843935
 13.783757 -14.038549
 -2.586015 3.264564
 -2.223340 1.508898
 -1.652618 1.303441
 0.147872 2.836194
 -1.135472 -0.805759
 2.274894 0.459384
 -6.993664 -1.015004
