# Supplementary material for: AMS 3.0: prediction of post-translational modifications
Source: BMC Bioinformatics. 2010 Apr 28;11:210. doi: 10.1186/1471-2105-11-210 (PMC2874555; doi:10.1186/1471-2105-11-210)
Supplement: Additional file 2 — PTM predictor software with training data. PTM_Archive.tar.gz includes the predictor software binaries together with all trained ANNs in tar.gz compressed form. [file 1471-2105-11-210-S2.GZ › PTM_Archive/allempty/R/Rnet4.dat]

 2
 90 4 2
 0.831445 0.215704 -1.320889 0.776758
 0.835171 0.220270 -1.216044 0.788338
 0.987277 0.773781 1.031445 1.034047
 1.026369 0.955658 1.420636 1.082905
 1.012651 0.929837 -0.035639 1.049031
 0.938299 0.627041 0.828164 0.938394
 0.791890 0.055817 -2.876732 0.721616
 1.089172 1.200363 1.482831 1.155514
 0.900464 0.546738 0.813352 0.878634
 0.971890 0.755896 0.406319 0.998541
 0.803099 0.104476 -2.725707 0.734127
 0.815902 0.153297 -1.438414 0.760755
 0.995957 0.806534 1.343619 1.048246
 1.052577 1.062893 2.587360 1.123776
 1.029951 0.997263 0.385832 1.076008
 0.963930 0.763811 4.326792 0.980395
 0.738637 -0.167392 -6.881072 0.639568
 1.091543 1.201589 1.064961 1.159349
 0.886658 0.482130 0.217069 0.857790
 0.979362 0.799226 0.592472 1.010854
 0.819457 0.192418 -2.240908 0.758846
 0.829926 0.224905 -1.093236 0.781784
 0.964841 0.672435 0.300106 1.000962
 1.009627 0.877365 1.137293 1.058777
 1.005524 0.891591 -0.057102 1.039302
 0.901915 0.504199 -1.580393 0.882441
 0.800220 0.107121 -2.873255 0.734812
 1.064870 1.091791 -0.493022 1.117772
 0.901147 0.532346 -0.137625 0.878037
 0.953525 0.681374 0.206229 0.972288
 0.835271 0.288488 -0.620081 0.789773
 0.840310 0.287283 -0.461746 0.802879
 0.979928 0.731531 1.057788 1.022538
 1.025646 0.934393 1.560962 1.080420
 1.008574 0.897601 -0.148758 1.041629
 0.924530 0.607467 -0.675550 0.919971
 0.784537 0.080432 -3.069949 0.716638
 1.122969 1.312027 3.982090 1.206933
 0.883974 0.512162 -0.159023 0.856233
 0.941781 0.626961 -1.246533 0.952286
 0.829547 0.231166 -6.654256 0.765678
 0.862077 0.327712 -4.548392 0.823732
 0.964612 0.687409 2.433959 1.000652
 0.960463 0.654593 -0.311715 0.980627
 0.985374 0.857876 2.225932 1.007514
 0.798503 0.134403 -6.889513 0.723589
 0.928443 0.703687 3.083825 0.934522
 0.935473 0.659873 -1.525574 0.922251
 1.008289 1.050945 7.237118 1.047643
 0.963428 0.654141 0.056027 0.992173
 0.842828 0.292607 -1.182274 0.796827
 0.833230 0.240493 -1.208949 0.787021
 1.018580 0.889323 3.105165 1.079104
 1.101244 1.251821 6.486334 1.195001
 1.103217 1.297503 6.203368 1.187253
 0.858783 0.307032 -4.728319 0.815615
 0.901059 0.533931 2.328742 0.890526
 1.043995 1.009863 1.852010 1.088123
 1.146914 1.548027 13.219294 1.255022
 0.900003 0.462692 -4.235986 0.884907
 0.750775 -0.042828 -3.927607 0.657240
 0.746234 -0.077649 -3.646962 0.655609
 0.931612 0.574715 1.116453 0.947967
 1.003716 0.886322 3.174171 1.046973
 1.000136 0.899545 1.984213 1.029964
 0.843369 0.280722 -4.837093 0.791498
 0.711643 -0.197465 -4.560184 0.604198
 1.125110 1.344842 3.439831 1.207646
 0.841430 0.340145 0.397800 0.790087
 0.916944 0.558327 -0.770613 0.914079
 0.770712 0.070665 -1.242999 0.688098
 0.759409 0.012595 -1.484387 0.676284
 0.902549 0.454214 -0.268966 0.902507
 0.974817 0.751745 1.008219 1.001057
 0.977555 0.781339 -0.280210 0.993691
 0.881253 0.449269 -0.869875 0.851231
 0.708321 -0.179140 -3.975116 0.597068
 1.160372 1.466997 5.564415 1.263509
 0.836746 0.334013 -0.063772 0.780513
 0.882838 0.429356 -1.957048 0.861348
 0.811585 0.206771 -1.737003 0.748742
 0.801336 0.154370 -1.930954 0.738359
 0.880966 0.372209 0.113982 0.869634
 0.932833 0.597996 1.560574 0.938992
 0.945619 0.670108 -0.193595 0.946385
 0.883371 0.463089 -1.260425 0.855087
 0.768308 0.034942 -3.304253 0.688449
 1.079131 1.159466 3.641722 1.138667
 0.861552 0.430470 0.210379 0.820004
 0.884203 0.432064 -0.306224 0.863810
 -1.112368 -1.704847 -2.121623 -1.089456
 2.564325 -0.314626
 -1.026113 0.608945
 -18.871063 19.058714
 2.476350 0.461847
 -1.260840 -3.566740
 0.831452 0.215673 -1.325043 0.776763
 0.835181 0.220224 -1.222107 0.788346
 0.987300 0.773681 1.018032 1.034063
 1.026390 0.955566 1.408480 1.082920
 1.012665 0.929777 -0.043496 1.049041
 0.938310 0.626992 0.822331 0.938402
 0.791898 0.055781 -2.881719 0.721622
 1.089182 1.200320 1.477692 1.155522
 0.900467 0.546723 0.810970 0.878637
 0.971905 0.755830 0.397628 0.998552
 0.803107 0.104441 -2.730234 0.734133
 0.815912 0.153251 -1.444197 0.760762
 0.995981 0.806428 1.330582 1.048263
 1.052600 1.062791 2.574843 1.123792
 1.029969 0.997181 0.375675 1.076021
 0.963940 0.763764 4.319933 0.980403
 0.738652 -0.167459 -6.888941 0.639578
 1.091549 1.201561 1.061122 1.159354
 0.886678 0.482034 0.205897 0.857805
 0.979378 0.799157 0.583992 1.010865
 0.819477 0.192327 -2.251940 0.758860
 0.829947 0.224802 -1.105839 0.781800
 0.964858 0.672366 0.290654 1.000974
 1.009636 0.877329 1.132200 1.058784
 1.005531 0.891563 -0.060710 1.039307
 0.901925 0.504152 -1.585888 0.882449
 0.800239 0.107029 -2.884396 0.734826
 1.064875 1.091773 -0.495365 1.117776
 0.901157 0.532297 -0.143115 0.878045
 0.953539 0.681314 0.197635 0.972298
 0.835283 0.288434 -0.626942 0.789782
 0.840326 0.287209 -0.471263 0.802890
 0.979947 0.731450 1.047294 1.022552
 1.025660 0.934335 1.553559 1.080430
 1.008587 0.897551 -0.155160 1.041638
 0.924536 0.607441 -0.678842 0.919975
 0.784551 0.080369 -3.077860 0.716648
 1.122978 1.311992 3.977249 1.206939
 0.883977 0.512155 -0.159940 0.856235
 0.941794 0.626901 -1.253948 0.952296
 0.829555 0.231133 -6.658852 0.765683
 0.862088 0.327663 -4.554930 0.823740
 0.964631 0.687323 2.422905 1.000666
 0.960479 0.654523 -0.320465 0.980638
 0.985385 0.857830 2.220020 1.007522
 0.798511 0.134368 -6.894563 0.723595
 0.928456 0.703634 3.076529 0.934530
 0.935481 0.659841 -1.529737 0.922256
 1.008299 1.050901 7.231154 1.047650
 0.963446 0.654062 0.046036 0.992186
 0.842843 0.292534 -1.190581 0.796838
 0.833246 0.240412 -1.218088 0.787033
 1.018595 0.889259 3.095797 1.079116
 1.101258 1.251770 6.478383 1.195010
 1.103227 1.297465 6.196822 1.187260
 0.858799 0.306959 -4.737980 0.815627
 0.901075 0.533854 2.319741 0.890537
 1.044006 1.009821 1.845161 1.088131
 1.146929 1.547958 13.210720 1.255033
 0.900015 0.462644 -4.242867 0.884916
 0.750785 -0.042877 -3.934056 0.657247
 0.746248 -0.077713 -3.655362 0.655619
 0.931637 0.574605 1.102629 0.947985
 1.003735 0.886238 3.163454 1.046987
 1.000147 0.899499 1.978328 1.029972
 0.843374 0.280705 -4.840068 0.791501
 0.711653 -0.197514 -4.566200 0.604205
 1.125118 1.344814 3.436462 1.207651
 0.841438 0.340108 0.392925 0.790092
 0.916965 0.558231 -0.782720 0.914094
 0.770729 0.070587 -1.253792 0.688110
 0.759429 0.012506 -1.496539 0.676298
 0.902565 0.454147 -0.277194 0.902519
 0.974831 0.751685 1.001436 1.001067
 0.977563 0.781306 -0.283936 0.993696
 0.881266 0.449211 -0.876943 0.851240
 0.708332 -0.179186 -3.982435 0.597076
 1.160382 1.466953 5.559814 1.263517
 0.836751 0.333991 -0.067048 0.780517
 0.882850 0.429302 -1.963584 0.861357
 0.811592 0.206745 -1.740477 0.748746
 0.801347 0.154324 -1.937043 0.738367
 0.880988 0.372114 0.101862 0.869649
 0.932851 0.597918 1.550927 0.939005
 0.945630 0.670061 -0.199265 0.946393
 0.883377 0.463062 -1.263793 0.855091
 0.768317 0.034905 -3.308765 0.688456
 1.079139 1.159428 3.636759 1.138673
 0.861559 0.430439 0.207307 0.820009
 0.884222 0.431978 -0.317464 0.863824
 -1.112339 -1.704972 -2.137846 -1.089435
 2.579193 -0.329364
 -1.011750 0.594709
 -18.863297 19.051054
 2.491217 0.447110
 -1.245908 -3.581542
