# Supplementary material for: AMS 3.0: prediction of post-translational modifications
Source: BMC Bioinformatics. 2010 Apr 28;11:210. doi: 10.1186/1471-2105-11-210 (PMC2874555; doi:10.1186/1471-2105-11-210)
Supplement: Additional file 2 — PTM predictor software with training data. PTM_Archive.tar.gz includes the predictor software binaries together with all trained ANNs in tar.gz compressed form. [file 1471-2105-11-210-S2.GZ › PTM_Archive/allempty/R/Rnet6.dat]

 2
 90 6 2
 -3.320949 -2.454302 -0.979287 6.294797 -1.098223 7.818706
 -0.247484 -2.489253 -0.837869 -17.488997 -2.900259 2.613886
 -4.723883 -1.313942 -0.581914 -13.350249 -1.618540 -10.577449
 -4.429541 -1.517339 -0.460311 3.624450 -2.595571 3.567816
 -3.575253 -0.700612 -0.402278 7.669824 1.128213 6.524182
 0.240223 1.577630 0.462862 -6.181238 2.973402 8.256499
 -8.078896 -3.557397 -1.184267 22.135406 -2.695156 -4.510967
 3.008469 4.476786 0.669679 -2.650959 2.466225 -8.015415
 -3.708546 0.064065 1.115968 -17.457933 -4.224069 -9.307352
 -2.253500 1.158157 0.089186 1.206115 1.772756 -7.384449
 -4.445477 -7.221426 -1.497935 28.867064 -1.498161 2.873625
 0.624850 -3.883353 -0.165901 -23.221182 1.166973 -5.942176
 0.798347 1.670714 -0.482744 1.684686 -0.971933 0.010374
 3.312224 2.359744 -0.131688 0.377593 -1.711465 -5.480458
 -1.034069 1.356067 -0.420193 12.496761 -7.383806 9.681498
 4.013552 1.720479 0.210001 -15.939588 -2.581696 10.139044
 -4.008103 -8.165392 -1.747605 31.575815 -2.200026 -3.728790
 -4.033844 2.978137 0.512602 10.418951 3.794787 -10.252766
 10.512748 -0.583901 0.452329 -20.253925 5.327277 1.662775
 1.423597 4.543794 0.678241 -5.664956 2.129144 -5.081110
 -1.647108 -5.057386 -1.642581 22.225054 -5.269603 3.918309
 3.637726 -2.327637 -0.559541 -6.236340 -3.299093 -2.465121
 3.536865 0.867710 -0.205097 -1.829787 -4.140838 -4.022883
 0.610500 3.478777 0.268318 -1.343563 -5.033309 -6.422002
 -6.297653 2.602118 0.101262 14.680862 -2.790736 3.504627
 -9.160140 -1.977105 -0.730813 -6.374398 3.026214 0.906498
 -8.455970 -3.872599 -1.267663 10.184370 0.519135 -6.210669
 -5.373128 -2.317492 -0.488276 8.762439 9.228925 -12.534579
 -3.149771 4.193327 0.880964 -4.767408 -6.008224 -0.214452
 -3.680974 -2.170228 -0.298074 0.215684 5.317030 3.660118
 -3.550032 -1.671384 -0.728554 -7.105759 -6.307603 -3.639182
 -4.150902 -1.159003 -0.774360 -2.056289 -0.635109 0.736204
 -0.264853 0.469664 -0.171468 -24.250198 11.142913 -2.650135
 9.158297 1.459191 0.520390 -7.415604 3.106944 -2.500568
 0.937554 0.488348 -0.006778 18.761295 -2.298746 0.463746
 4.621720 0.657496 -0.234194 -8.198637 -6.918671 5.806420
 -4.126196 -3.624430 -1.277932 0.681359 -10.482323 -1.099219
 -1.173385 4.007710 1.011673 -7.208203 2.003698 -3.862308
 4.824597 0.036249 0.351679 -3.583499 -7.735759 -6.297395
 -2.733784 -0.483478 -0.449996 13.297961 10.154065 12.487003
 -7.662317 -4.315197 -1.916222 26.724583 -17.016563 33.077251
 -3.546864 -2.442852 -1.271967 17.181759 -9.491107 25.447662
 5.860574 1.738094 0.398895 -18.669559 5.698916 -18.170362
 0.938345 1.092601 -0.002494 14.329077 6.587014 -4.058440
 4.043718 1.476680 0.763764 -13.543047 3.339647 -12.527246
 -8.072271 -5.565969 -2.312112 14.611556 -23.942524 31.062759
 5.262534 -0.783898 0.199662 -53.119766 -11.392150 -23.592403
 -0.128825 -0.157317 -0.017944 9.150251 -1.496715 14.352669
 14.475410 3.378913 2.147881 -74.164436 2.994363 -20.684521
 -2.970020 -0.306797 -0.579402 15.631652 1.617670 -31.731285
 -4.370375 4.089138 0.149866 3.995163 -1.885729 3.772789
 -6.635436 3.541430 -0.141765 -13.324332 0.270192 -3.032789
 3.088382 -1.203364 -0.705437 5.175844 2.021442 -2.996144
 8.023932 -2.056467 0.114423 -14.972159 4.006509 7.684017
 9.773355 -0.824700 0.328944 -13.306526 3.816394 9.340748
 5.011594 0.963095 -0.375704 22.525362 -9.646884 4.612897
 2.115874 5.843987 0.373629 12.690707 -1.320288 4.987109
 -0.812186 -2.708465 -0.572319 -15.923363 6.888269 -1.362832
 11.078426 4.891672 2.241729 -51.753544 7.106274 6.148821
 11.355792 0.670352 -0.539691 20.124540 -5.650451 -0.184777
 2.040991 0.949036 -0.063841 1.633881 -2.094289 3.253075
 2.200276 -0.586660 -0.752697 20.315599 -2.837167 8.742363
 -1.123593 -2.375483 -0.721114 5.232095 3.733659 -0.880403
 0.312483 -1.079834 0.288317 -7.429315 8.949759 -7.670237
 -4.631072 -2.253545 -0.023934 14.850670 6.886700 -0.375913
 -0.374164 -2.450228 -1.061370 12.325609 -13.275867 6.353446
 -0.792526 -2.626992 -0.995325 8.698958 -4.498240 -5.503454
 1.045705 -0.662833 0.228172 -5.138588 3.633852 -1.698341
 2.081862 0.122776 0.969911 -16.276182 5.536805 8.595229
 2.735576 -2.075514 -0.653619 17.015051 2.069395 13.026097
 -3.922129 -0.510718 -0.090144 2.431479 -5.595906 -3.234746
 -1.564971 0.374860 0.059163 5.430321 -2.685722 -4.799937
 4.383365 0.772048 -0.823117 13.220434 -2.345770 0.139925
 5.327324 0.563875 -0.706761 -1.190485 0.806007 -2.721938
 -1.979675 -1.848029 -1.332311 22.316967 0.385449 -4.165133
 -3.941902 -5.468282 -1.454181 -0.216014 -0.762387 5.982779
 -0.170994 0.609554 -0.342195 17.086740 -10.303397 -11.240765
 5.223798 -1.700196 0.593815 -16.062084 9.802549 4.045373
 -1.327135 0.412739 -0.476762 -21.740501 -3.347416 -2.544732
 12.734849 2.516111 0.564188 2.567200 0.799006 4.094495
 5.059484 -1.642970 -0.998959 7.329886 3.402750 4.880520
 6.588808 -1.128746 -1.045872 0.204404 -0.654856 1.656550
 -5.417256 -1.241873 -1.040254 5.944757 -3.662215 -3.221940
 -6.422358 -0.063990 -0.224424 -8.038520 2.260055 -8.015222
 -4.479918 -1.173012 -0.493026 20.569191 3.560767 11.137174
 5.387763 -5.556623 -0.638480 16.375597 15.964398 -2.306103
 2.350412 -1.646835 -1.289676 4.301281 -2.067100 11.888988
 -0.072897 -1.775323 0.605797 -8.742497 19.187607 6.259056
 0.608787 -0.489551 0.390792 -13.469957 4.303699 -4.183217
 2.210675 2.367429 0.544545 1.137370 -0.098450 -4.868813
 1.282364 -2.330814 -3.003596 -15.782775 -2.669926 -16.957193
 -11.453330 11.484901
 -9.054666 8.536597
 0.008976 5.656290
 17.537615 -17.441652
 -13.199611 13.023529
 22.854738 -22.726072
 -2.755630 2.272026
 -3.314418 -2.454384 -0.978948 6.282648 -1.096400 7.820648
 -0.241390 -2.489347 -0.837528 -17.500292 -2.898070 2.615773
 -4.720227 -1.313862 -0.581553 -13.356376 -1.614481 -10.576447
 -4.428243 -1.517274 -0.460100 3.622836 -2.592644 3.568573
 -3.574330 -0.700646 -0.402127 7.668445 1.130431 6.524489
 0.245126 1.577732 0.463259 -6.190239 2.976750 8.257867
 -8.071342 -3.557390 -1.183907 22.121824 -2.693342 -4.508832
 3.009289 4.476688 0.669766 -2.652208 2.467550 -8.015200
 -3.704504 0.063698 1.116176 -17.465761 -4.222487 -9.305916
 -2.249961 1.158790 0.089555 1.201104 1.776471 -7.383713
 -4.439146 -7.221411 -1.497575 28.855339 -1.496190 2.875587
 0.631049 -3.883265 -0.165526 -23.232327 1.169370 -5.940292
 0.802451 1.670940 -0.482326 1.678022 -0.967163 0.011350
 3.314189 2.359993 -0.131390 0.375121 -1.707389 -5.479746
 -1.032799 1.356201 -0.419951 12.494905 -7.380402 9.681747
 4.018305 1.720304 0.210266 -15.948448 -2.579688 10.140527
 -4.001046 -8.165100 -1.747112 31.563133 -2.196753 -3.726698
 -4.032997 2.977909 0.512658 10.417161 3.795679 -10.252511
 10.516391 -0.584075 0.452671 -20.261097 5.330699 1.664166
 1.426250 4.543897 0.678482 -5.669109 2.131943 -5.080381
 -1.645893 -5.057801 -1.642562 22.222755 -5.269218 3.919144
 3.639899 -2.328037 -0.559444 -6.240398 -3.298005 -2.464001
 3.543846 0.867848 -0.204619 -1.841980 -4.136821 -4.020633
 0.617100 3.478994 0.268799 -1.355238 -5.029181 -6.420377
 -6.293510 2.602118 0.101559 14.673310 -2.787950 3.505539
 -9.155013 -1.977145 -0.730441 -6.384626 3.029434 0.906416
 -8.455939 -3.872945 -1.267698 10.184847 0.519396 -6.209550
 -5.370322 -2.317320 -0.488048 8.757349 9.230855 -12.534238
 -3.148426 4.192682 0.881020 -4.770682 -6.007095 -0.213799
 -3.674785 -2.169545 -0.297594 0.206110 5.321015 3.662108
 -3.543262 -1.671204 -0.727929 -7.118852 -6.301450 -3.638841
 -4.144349 -1.158790 -0.773773 -2.068534 -0.629365 0.736841
 -0.260342 0.470094 -0.171152 -24.256763 11.145660 -2.648361
 9.160035 1.459366 0.520484 -7.417254 3.107811 -2.498878
 0.938608 0.488354 -0.006744 18.760124 -2.298479 0.464795
 4.625730 0.657058 -0.233898 -8.206924 -6.915636 5.807270
 -4.118699 -3.624082 -1.277224 0.667064 -10.475427 -1.098825
 -1.172739 4.007498 1.011668 -7.209337 2.003493 -3.861549
 4.828969 0.036273 0.352122 -3.592235 -7.730924 -6.297510
 -2.730273 -0.482909 -0.449728 13.293328 10.156399 12.488254
 -7.659901 -4.315227 -1.916051 26.720072 -17.015028 33.077656
 -3.543658 -2.442787 -1.271727 17.176138 -9.488929 25.448416
 5.866214 1.738282 0.399325 -18.679197 5.702868 -18.168814
 0.943098 1.092749 -0.002134 14.320919 6.590347 -4.057103
 4.046753 1.476774 0.763995 -13.548259 3.341764 -12.526426
 -8.069636 -5.566043 -2.311930 14.606492 -23.940912 31.063093
 5.266146 -0.783891 0.199924 -53.126328 -11.389792 -23.591713
 -0.126886 -0.157238 -0.017794 9.146986 -1.495346 14.353201
 14.477330 3.379098 2.148044 -74.167305 2.995817 -20.683910
 -2.963551 -0.306793 -0.578937 15.619866 1.621977 -31.729763
 -4.368885 4.088704 0.149844 3.992960 -1.885922 3.774788
 -6.632813 3.541256 -0.141688 -13.328228 0.270698 -3.030842
 3.095088 -1.202834 -0.704852 5.164233 2.026643 -2.995162
 8.029869 -2.056000 0.114947 -14.982685 4.011135 7.684726
 9.777809 -0.824249 0.329378 -13.314285 3.820505 9.341013
 5.013211 0.962740 -0.375594 22.522112 -9.645645 4.614327
 2.116765 5.843777 0.373586 12.690387 -1.320698 4.989275
 -0.804947 -2.708340 -0.571787 -15.937629 6.892490 -1.362640
 11.078500 4.891330 2.241649 -51.753445 7.105381 6.150321
 11.359105 0.670761 -0.539399 20.119375 -5.647945 -0.184030
 2.044370 0.949570 -0.063664 1.629887 -2.093238 3.255043
 2.204627 -0.586103 -0.752431 20.309711 -2.835267 8.744259
 -1.118768 -2.376002 -0.720750 5.221946 3.737405 -0.879384
 0.316698 -1.080386 0.288644 -7.438587 8.953141 -7.669462
 -4.628685 -2.253948 -0.023730 14.845101 6.888913 -0.375599
 -0.370018 -2.449762 -1.061099 12.319329 -13.274118 6.354904
 -0.789104 -2.626695 -0.995218 8.694754 -4.497877 -5.501288
 1.047881 -0.662793 0.228522 -5.143110 3.638019 -1.698235
 2.083108 0.123016 0.969921 -16.276760 5.536590 8.596761
 2.739130 -2.075961 -0.653410 17.007729 2.071453 13.026867
 -3.917261 -0.509871 -0.089732 2.424159 -5.592217 -3.234825
 -1.559868 0.375576 0.059584 5.422317 -2.681909 -4.800045
 4.389882 0.771800 -0.822703 13.208350 -2.342338 0.142189
 5.333577 0.563648 -0.706364 -1.202208 0.809067 -2.719651
 -1.974795 -1.848478 -1.332061 22.307604 0.387219 -4.162827
 -3.938719 -5.467924 -1.453952 -0.220607 -0.760466 5.984409
 -0.163585 0.610238 -0.341697 17.074717 -10.299303 -11.240174
 5.224263 -1.700486 0.593915 -16.062994 9.804120 4.047233
 -1.318602 0.413139 -0.476204 -21.755850 -3.343063 -2.544092
 12.738667 2.515958 0.564382 2.560646 0.800116 4.096803
 5.059806 -1.643337 -0.998923 7.329393 3.403545 4.882518
 6.589238 -1.129211 -1.045817 0.203466 -0.653635 1.658493
 -5.410953 -1.241729 -1.039792 5.933563 -3.658047 -3.220953
 -6.416041 -0.063731 -0.223988 -8.049551 2.263647 -8.014504
 -4.474916 -1.172811 -0.492645 20.560295 3.564223 11.137423
 5.391736 -5.556305 -0.638188 16.369322 15.966642 -2.304686
 2.349692 -1.647563 -1.289741 4.302214 -2.067036 11.891171
 -0.063281 -1.774123 0.606529 -8.758353 19.193348 6.259223
 0.608602 -0.490055 0.390754 -13.469744 4.303521 -4.181745
 2.214894 2.367534 0.544864 1.129752 -0.095587 -4.868051
 1.290825 -2.330604 -3.002960 -15.797483 -2.664089 -16.955009
 -11.456152 11.487743
 -9.054654 8.536602
 0.008166 5.657104
 17.534147 -17.438213
 -13.201434 13.025387
 22.855062 -22.726398
 -2.767274 2.283590
